# Supplementary material for: Superior thermoelasticity and shape-memory nanopores in a porous supramolecular organic framework
Source: Nat Commun. 2016 May 11;7:11564. doi: 10.1038/ncomms11564 (PMC4865851; doi:10.1038/ncomms11564)
Supplement: Supplementary Data 1 — 1o.0.33DMF as synthesized (collected at 123 K) [file ncomms11564-s2.cif]

 

 
_audit_creation_method            'SHELXL-2014/7'
_shelx_SHELXL_version_number      '2014/7'
_chemical_name_systematic         ?
_chemical_name_common             'C20 H17 N2 O4'
_chemical_melting_point           ?
_chemical_formula_moiety          'C20 H17 N2 O4'
_chemical_formula_sum
 'C20 H17 N2 O4' 
_chemical_formula_weight          349.35

loop_
 _atom_type_symbol
 _atom_type_description
 _atom_type_scat_dispersion_real
 _atom_type_scat_dispersion_imag
 _atom_type_scat_source
 'C'  'C'   0.0181   0.0091
 'International Tables Vol C Tables 4.2.6.8 and 6.1.1.4'
 'H'  'H'   0.0000   0.0000
 'International Tables Vol C Tables 4.2.6.8 and 6.1.1.4'
 'N'  'N'   0.0311   0.0180
 'International Tables Vol C Tables 4.2.6.8 and 6.1.1.4'
 'O'  'O'   0.0492   0.0322
 'International Tables Vol C Tables 4.2.6.8 and 6.1.1.4'
 
_space_group_crystal_system       orthorhombic
_space_group_IT_number            68
_space_group_name_H-M_alt         'C c c a'
_space_group_name_Hall            '-C 2b 2bc'
 
_shelx_space_group_comment
;
The symmetry employed for this shelxl refinement is uniquely defined
by the following loop, which should always be used as a source of
symmetry information in preference to the above space-group names.
They are only intended as comments.
;
 
loop_
 _space_group_symop_operation_xyz
 'x, y, z'
 '-x, -y+1/2, z'
 'x, -y+1/2, -z+1/2'
 '-x, y, -z+1/2'
 'x+1/2, y+1/2, z'
 '-x+1/2, -y+1, z'
 'x+1/2, -y+1, -z+1/2'
 '-x+1/2, y+1/2, -z+1/2'
 '-x, -y, -z'
 'x, y-1/2, -z'
 '-x, y-1/2, z-1/2'
 'x, -y, z-1/2'
 '-x+1/2, -y+1/2, -z'
 'x+1/2, y, -z'
 '-x+1/2, y, z-1/2'
 'x+1/2, -y+1/2, z-1/2'
 
_cell_length_a                    22.313(4)
_cell_length_b                    26.967(5)
_cell_length_c                    12.873(3)
_cell_angle_alpha                 90
_cell_angle_beta                  90
_cell_angle_gamma                 90
_cell_volume                      7746(3)
_cell_formula_units_Z             16
_cell_measurement_temperature     123(2)
_cell_measurement_reflns_used     6295  
_cell_measurement_theta_min       1.8949 
_cell_measurement_theta_max       30.5478
 
_exptl_crystal_description        Needle 
_exptl_crystal_colour             Colorless
_exptl_crystal_density_meas       ? 
_exptl_crystal_density_method     'not measured'
_exptl_crystal_density_diffrn     1.198          
_exptl_crystal_F_000              2928
_exptl_transmission_factor_min    ?
_exptl_transmission_factor_max    ?
_exptl_crystal_size_max           0.12
_exptl_crystal_size_mid           0.06
_exptl_crystal_size_min           0.06
_exptl_absorpt_coefficient_mu     0.696
_shelx_estimated_absorpt_T_min    ?
_shelx_estimated_absorpt_T_max    ?
_exptl_absorpt_correction_type    'Multi-scan'
_exptl_absorpt_correction_T_min   0.7228 
_exptl_absorpt_correction_T_max   1.0000
_exptl_absorpt_process_details    'SADABS (Sheldrick, 2014)' 
_exptl_absorpt_special_details    ?
_diffrn_ambient_temperature       123(2)
_diffrn_radiation_wavelength      1.54178
_diffrn_radiation_type            CuK\a
_diffrn_source                    ?
_diffrn_measurement_device_type    'Rigaku CCD' 
_diffrn_measurement_method        ?
_diffrn_detector_area_resol_mean  ?
_diffrn_reflns_number             24734
_diffrn_reflns_av_unetI/netI      0.0582
_diffrn_reflns_av_R_equivalents   0.0988
_diffrn_reflns_limit_h_min        -26
_diffrn_reflns_limit_h_max        26
_diffrn_reflns_limit_k_min        -32
_diffrn_reflns_limit_k_max        32
_diffrn_reflns_limit_l_min        -15
_diffrn_reflns_limit_l_max        15
_diffrn_reflns_theta_min          7.347
_diffrn_reflns_theta_max          68.239
_diffrn_reflns_theta_full         67.679
_diffrn_measured_fraction_theta_max   0.970
_diffrn_measured_fraction_theta_full  0.969
_diffrn_reflns_Laue_measured_fraction_max    0.970
_diffrn_reflns_Laue_measured_fraction_full   0.969
_diffrn_reflns_point_group_measured_fraction_max   0.970
_diffrn_reflns_point_group_measured_fraction_full  0.969
_reflns_number_total              3448
_reflns_number_gt                 2408
_reflns_threshold_expression      'I > 2\s(I)'
_reflns_Friedel_coverage          0.000
_reflns_Friedel_fraction_max      .
_reflns_Friedel_fraction_full     .
 
_reflns_special_details
;
 Reflections were merged by SHELXL according to the crystal
 class for the calculation of statistics and refinement.
 
 _reflns_Friedel_fraction is defined as the number of unique
 Friedel pairs measured divided by the number that would be
 possible theoretically, ignoring centric projections and
 systematic absences.
;

_computing_data_collection        'CrystalClear'  
_computing_cell_refinement        'CrystalClear'  
_computing_data_reduction         'SHELXL-2014/7 (Sheldrick, 2014)'
_computing_structure_solution     'SHELXL-2014/7 (Sheldrick, 2014)'
_computing_structure_refinement   'SHELXL-2014/7 (Sheldrick, 2014)'
_computing_molecular_graphics     'SHELXL-2014/7 (Sheldrick, 2014)'
_computing_publication_material   'SHELXL-2014/7 (Sheldrick, 2014)'
_refine_special_details           ? 
loop_
  _platon_squeeze_void_nr
  _platon_squeeze_void_average_x
  _platon_squeeze_void_average_y
  _platon_squeeze_void_average_z
  _platon_squeeze_void_volume
  _platon_squeeze_void_count_electrons
  _platon_squeeze_void_content
   1  0.000  0.250 -0.032       257        19 ' '
   2  0.500  0.250  0.009       257        19 ' '
   3  0.000  0.750  0.009       257        19 ' '
   4  0.500  0.750 -0.032       257        19 ' '
_platon_squeeze_details
;?
 The following poor diffraction spots were omitted in the refinement.
 OMIT     0   8   0
 OMIT     2   6   2
 OMIT      3   1   1
 OMIT    0   6   2
 OMIT     4   6   2 
 OMIT      4   8   0
 OMIT    7   1   4
 OMIT    8   4   0 
 OMIT      4   8   2
 OMIT    0  12   0 
 OMIT       4  12   0
 OMIT      1  11   1
 OMIT     1   9   1
 OMIT     2   4   3
 OMIT      1   5   2
 OMIT    0   0   4 
 OMIT     2   8   0
 OMIT    1   3   6
 OMIT    2   4   0
 OMIT     8   8   0
 OMIT      0   8   2 
 OMIT     1   3   4  
 OMIT      4   0   4
 OMIT     3   3   4 
 OMIT    6   8   0
 OMIT     2   0   4 
 OMIT    5   1   3 
 OMIT     6   4   1 
 OMIT    3   3   1 
 OMIT     8   6   0
 OMIT     4   6   3 
 OMIT     5   3   5
 OMIT     7   1   2 
 OMIT      1   1   4
 OMIT     7   3   4
 OMIT     4   6   0
 OMIT     2  12   0
 OMIT     3   7   3 
 OMIT      2   8   2
 OMIT      6   4   3  
 OMIT     4   2   5
 OMIT      8   0   4
 OMIT     4   4   2
 OMIT      4  10   2 
 OMIT    3   7   2 
 The following constraints were performed in the refinement.
 DFIX 1.25 0.02 C8A O4B C8A O3B
 DFIX 1.25 0.02 C8B O4A C8B O3A
 DFIX 2.22 0.02 O3A O4A O3B O4B
 DFIX 1.50 0.02 C1 C8B
Because of the disorder and porosity, the structure refine with a poor R value.
;
 
_refine_ls_structure_factor_coef  Fsqd
_refine_ls_matrix_type            full
_refine_ls_weighting_scheme       calc
_refine_ls_weighting_details
'w=1/[\s^2^(Fo^2^)+(0.1298P)^2^+18.4938P] where P=(Fo^2^+2Fc^2^)/3'
_atom_sites_solution_primary      ?
_atom_sites_solution_secondary    ?
_atom_sites_solution_hydrogens    mixed
_refine_ls_hydrogen_treatment     constr
_refine_ls_extinction_method      none
_refine_ls_extinction_coef        .
_refine_ls_number_reflns          3448
_refine_ls_number_parameters      271
_refine_ls_number_restraints      7
_refine_ls_R_factor_all           0.1737
_refine_ls_R_factor_gt            0.1373
_refine_ls_wR_factor_ref          0.3390
_refine_ls_wR_factor_gt           0.3141
_refine_ls_goodness_of_fit_ref    1.074
_refine_ls_restrained_S_all       1.074
_refine_ls_shift/su_max           0.000
_refine_ls_shift/su_mean          0.000
 
loop_
 _atom_site_label
 _atom_site_type_symbol
 _atom_site_fract_x
 _atom_site_fract_y
 _atom_site_fract_z
 _atom_site_U_iso_or_equiv
 _atom_site_adp_type
 _atom_site_occupancy
 _atom_site_site_symmetry_order  
 _atom_site_calc_flag
 _atom_site_refinement_flags_posn
 _atom_site_refinement_flags_adp
 _atom_site_refinement_flags_occupancy
 _atom_site_disorder_assembly
 _atom_site_disorder_group
O1 O 0.1304(2) 0.44393(15) 1.2405(3) 0.1096(15) Uani 1 1 d . . . . .
N1 N 0.0697(2) 0.43272(19) 1.4097(5) 0.1037(16) Uani 1 1 d . . . . .
H1 H 0.1073 0.4379 1.2980 0.124 Uiso 1 1 d R U . . .
C1 C 0.1857(3) 0.4077(2) 0.8925(5) 0.0945(19) Uani 1 1 d D . . . .
O2 O 0.10137(19) 0.37067(15) 1.1774(4) 0.1185(16) Uani 1 1 d . . . . .
N2 N 0.1742(2) 0.3199(3) 0.5805(3) 0.0985(17) Uani 1 1 d . . . . .
H2A H 0.1693 0.3552 0.7094 0.118 Uiso 1 1 d R U . . .
C2 C 0.2212(2) 0.44862(18) 0.8930(3) 0.0757(14) Uani 1 1 d . . . . .
H2 H 0.2406 0.4579 0.8303 0.091 Uiso 1 1 calc R U . . .
O3A O 0.1582(4) 0.3460(3) 0.7762(5) 0.075(2) Uani 0.5 1 d D . P . .
O3B O 0.1378(4) 0.3306(3) 0.8276(5) 0.083(2) Uani 0.5 1 d D . P . .
C3 C 0.2305(2) 0.47793(14) 0.9823(3) 0.0583(11) Uani 1 1 d . . . . .
O4A O 0.2109(5) 0.4054(4) 0.6992(5) 0.128(4) Uani 0.5 1 d D . P . .
O4B O 0.1970(6) 0.3814(4) 0.7391(7) 0.074(3) Uani 0.5 1 d D . P . .
C4 C 0.1995(2) 0.46438(14) 1.0713(3) 0.0630(12) Uani 1 1 d . . . . .
H4 H 0.2036 0.4838 1.1325 0.076 Uiso 1 1 calc R U . . .
C5 C 0.1623(2) 0.42286(15) 1.0727(4) 0.0733(13) Uani 1 1 d . . . . .
C6 C 0.1561(3) 0.39486(18) 0.9844(6) 0.098(2) Uani 1 1 d . . . . .
H6 H 0.1314 0.3662 0.9857 0.117 Uiso 1 1 calc R U . . .
C7 C 0.1281(3) 0.4090(2) 1.1680(5) 0.0944(17) Uani 1 1 d . . . . .
C8A C 0.1704(6) 0.3682(5) 0.8220(9) 0.067(3) Uani 0.5 1 d D . P . .
C8B C 0.1877(10) 0.3870(7) 0.7811(11) 0.092(6) Uani 0.5 1 d D . P . .
C9 C 0.1667(3) 0.2726(4) 0.5694(4) 0.116(2) Uani 1 1 d . . . . .
H9 H 0.1599 0.2533 0.6301 0.140 Uiso 1 1 calc R U . . .
C10 C 0.1681(4) 0.2487(2) 0.4761(4) 0.119(3) Uani 1 1 d . . . . .
H10 H 0.1629 0.2138 0.4730 0.143 Uiso 1 1 calc R U . . .
C11 C 0.1766(4) 0.2748(2) 0.3887(4) 0.115(2) Uani 1 1 d . . . . .
C12 C 0.1844(3) 0.3256(2) 0.3979(4) 0.0939(18) Uani 1 1 d . . . . .
H12 H 0.1902 0.3460 0.3387 0.113 Uiso 1 1 calc R U . . .
C13 C 0.1832(2) 0.3454(2) 0.4974(4) 0.0868(16) Uani 1 1 d . . . . .
H13 H 0.1894 0.3800 0.5047 0.104 Uiso 1 1 calc R U . . .
C14A C 0.2020(6) 0.2486(7) 0.2828(9) 0.115(6) Uani 0.5 1 d . . P . .
C14B C 0.1541(9) 0.2535(6) 0.2834(8) 0.130(7) Uani 0.5 1 d . . P . .
C15 C 0.0821(4) 0.4659(4) 1.4789(7) 0.154(4) Uani 1 1 d . . . . .
H15 H 0.1087 0.4921 1.4609 0.185 Uiso 1 1 calc R U . . .
C16 C 0.0585(5) 0.4650(4) 1.5767(7) 0.183(5) Uani 1 1 d . . . . .
H16 H 0.0726 0.4882 1.6266 0.220 Uiso 1 1 calc R U . . .
C17 C 0.0162(4) 0.4324(3) 1.6045(6) 0.134(3) Uani 1 1 d . . . . .
C18 C 0.0045(3) 0.3968(3) 1.5326(6) 0.123(3) Uani 1 1 d . . . . .
H18 H -0.0215 0.3702 1.5495 0.148 Uiso 1 1 calc R U . . .
C19 C 0.0305(3) 0.3990(3) 1.4344(6) 0.113(2) Uani 1 1 d . . . . .
H19 H 0.0193 0.3751 1.3838 0.136 Uiso 1 1 calc R U . . .
C20 C -0.0191(4) 0.4333(5) 1.7085(7) 0.177(5) Uani 1 1 d . . . . .
H20A H -0.0447 0.4633 1.7110 0.212 Uiso 1 1 calc R U . . .
H20B H -0.0456 0.4039 1.7123 0.212 Uiso 1 1 calc R U . . .
 
loop_
 _atom_site_aniso_label
 _atom_site_aniso_U_11
 _atom_site_aniso_U_22
 _atom_site_aniso_U_33
 _atom_site_aniso_U_23
 _atom_site_aniso_U_13
 _atom_site_aniso_U_12
O1 0.155(4) 0.082(2) 0.092(3) 0.013(2) 0.039(3) -0.040(2)
N1 0.098(3) 0.088(3) 0.125(4) 0.014(3) 0.030(3) -0.025(3)
C1 0.107(4) 0.082(4) 0.094(4) -0.056(3) -0.046(3) 0.025(3)
O2 0.112(3) 0.082(3) 0.162(4) 0.047(3) -0.031(3) -0.041(2)
N2 0.104(3) 0.149(5) 0.042(2) -0.037(3) -0.016(2) 0.030(3)
C2 0.109(4) 0.084(3) 0.034(2) -0.021(2) -0.018(2) 0.029(3)
O3A 0.121(6) 0.065(4) 0.039(4) -0.017(4) -0.010(4) -0.009(4)
O3B 0.141(7) 0.068(4) 0.040(4) -0.007(3) -0.004(4) -0.024(4)
C3 0.099(3) 0.0436(18) 0.0322(18) -0.0047(14) -0.0120(18) 0.0179(19)
O4A 0.209(10) 0.142(9) 0.032(4) -0.041(5) 0.032(5) -0.076(8)
O4B 0.114(7) 0.075(6) 0.034(6) -0.011(4) -0.005(5) -0.049(5)
C4 0.112(3) 0.045(2) 0.0327(19) -0.0022(15) -0.0044(19) -0.009(2)
C5 0.101(3) 0.045(2) 0.074(3) 0.000(2) -0.019(3) -0.009(2)
C6 0.110(4) 0.054(3) 0.129(5) -0.037(3) -0.044(4) 0.004(3)
C7 0.112(4) 0.058(3) 0.112(4) 0.024(3) -0.010(3) -0.020(3)
C8A 0.097(8) 0.058(7) 0.046(7) -0.005(5) -0.007(6) -0.007(6)
C8B 0.125(14) 0.102(13) 0.049(12) -0.030(10) -0.030(11) -0.002(10)
C9 0.142(6) 0.156(7) 0.051(3) 0.020(4) -0.004(3) -0.005(5)
C10 0.205(8) 0.088(4) 0.065(3) -0.005(3) -0.006(4) -0.042(4)
C11 0.219(7) 0.083(3) 0.043(3) -0.024(2) -0.004(3) -0.051(4)
C12 0.148(5) 0.083(3) 0.051(3) -0.011(2) 0.005(3) -0.031(3)
C13 0.107(4) 0.081(3) 0.072(3) -0.040(3) -0.009(3) -0.020(3)
C14A 0.085(7) 0.171(12) 0.090(11) -0.089(13) -0.005(6) -0.012(10)
C14B 0.176(13) 0.158(13) 0.058(7) -0.062(8) 0.046(8) -0.103(12)
C15 0.163(7) 0.155(7) 0.144(7) -0.010(6) 0.058(6) -0.104(6)
C16 0.228(10) 0.179(8) 0.143(7) -0.040(6) 0.081(7) -0.134(8)
C17 0.130(6) 0.146(7) 0.124(6) -0.015(5) 0.054(5) -0.055(5)
C18 0.106(5) 0.102(4) 0.162(7) -0.011(4) 0.064(5) -0.044(4)
C19 0.109(4) 0.100(4) 0.132(5) 0.000(4) 0.039(4) -0.025(4)
C20 0.130(8) 0.234(11) 0.168(10) -0.027(7) 0.050(6) -0.053(7)
 
_geom_special_details
;
 All esds (except the esd in the dihedral angle between two l.s. planes)
 are estimated using the full covariance matrix.  The cell esds are taken
 into account individually in the estimation of esds in distances, angles
 and torsion angles; correlations between esds in cell parameters are only
 used when they are defined by crystal symmetry.  An approximate (isotropic)
 treatment of cell esds is used for estimating esds involving l.s. planes.
;
 
loop_
 _geom_bond_atom_site_label_1
 _geom_bond_atom_site_label_2
 _geom_bond_distance
 _geom_bond_site_symmetry_2
 _geom_bond_publ_flag
O1 C7 1.327(7) . ?
O1 H1 0.9156 . ?
N1 C15 1.293(9) . ?
N1 C19 1.301(7) . ?
C1 C2 1.358(8) . ?
C1 C6 1.398(9) . ?
C1 C8A 1.440(14) . ?
C1 C8B 1.539(13) . ?
O2 C7 1.200(6) . ?
N2 C13 1.287(8) . ?
N2 C9 1.294(9) . ?
C2 C3 1.411(5) . ?
C2 H2 0.9500 . ?
O3A C8A 0.884(12) . ?
O3A O3B 0.904(8) . ?
O3A C8B 1.289(15) . ?
O3A O4B 1.374(12) . ?
O3A H2A 0.9285 . ?
O3B C8A 1.249(13) . ?
C3 C4 1.388(6) . ?
C3 C3 1.474(9) 6 ?
O4A O4B 0.882(11) . ?
O4A C8B 1.276(14) . ?
O4B C8B 0.600(14) . ?
O4B C8A 1.273(13) . ?
O4B H2A 1.0136 . ?
C4 C5 1.394(6) . ?
C4 H4 0.9500 . ?
C5 C6 1.371(7) . ?
C5 C7 1.492(8) . ?
C6 H6 0.9500 . ?
C8A C8B 0.827(17) . ?
C8A H2A 1.4925 . ?
C8B H2A 1.3258 . ?
C9 C10 1.363(9) . ?
C9 H9 0.9500 . ?
C10 C11 1.341(8) . ?
C10 H10 0.9500 . ?
C11 C12 1.385(7) . ?
C11 C14B 1.557(11) . ?
C11 C14A 1.637(11) . ?
C12 C13 1.387(7) . ?
C12 H12 0.9500 . ?
C13 H13 0.9500 . ?
C14A C14A 0.85(3) 3 ?
C14A C14B 1.077(19) . ?
C14A C14B 1.368(15) 3 ?
C14B C14B 0.879(18) 3 ?
C14B C14A 1.368(15) 3 ?
C15 C16 1.365(10) . ?
C15 H15 0.9500 . ?
C16 C17 1.340(10) . ?
C16 H16 0.9500 . ?
C17 C18 1.359(10) . ?
C17 C20 1.554(11) . ?
C18 C19 1.392(9) . ?
C18 H18 0.9500 . ?
C19 H19 0.9500 . ?
C20 C20 1.369(18) 4_558 ?
C20 H20A 0.9900 . ?
C20 H20B 0.9900 . ?
 
loop_
 _geom_angle_atom_site_label_1
 _geom_angle_atom_site_label_2
 _geom_angle_atom_site_label_3
 _geom_angle
 _geom_angle_site_symmetry_1
 _geom_angle_site_symmetry_3
 _geom_angle_publ_flag
C7 O1 H1 115.0 . . ?
C15 N1 C19 117.3(6) . . ?
C2 C1 C6 118.2(4) . . ?
C2 C1 C8A 138.0(7) . . ?
C6 C1 C8A 103.8(7) . . ?
C2 C1 C8B 106.4(8) . . ?
C6 C1 C8B 135.4(8) . . ?
C8A C1 C8B 32.0(6) . . ?
C13 N2 C9 117.1(4) . . ?
C1 C2 C3 123.1(5) . . ?
C1 C2 H2 118.5 . . ?
C3 C2 H2 118.5 . . ?
C8A O3A O3B 88.6(10) . . ?
C8A O3A C8B 39.5(8) . . ?
O3B O3A C8B 127.9(12) . . ?
C8A O3A O4B 64.4(9) . . ?
O3B O3A O4B 152.9(10) . . ?
C8B O3A O4B 25.8(6) . . ?
C8A O3A H2A 110.8 . . ?
O3B O3A H2A 159.2 . . ?
C8B O3A H2A 71.4 . . ?
O4B O3A H2A 47.5 . . ?
O3A O3B C8A 45.1(7) . . ?
C4 C3 C2 116.8(4) . . ?
C4 C3 C3 120.5(2) . 6 ?
C2 C3 C3 122.7(3) . 6 ?
O4B O4A C8B 24.6(11) . . ?
C8B O4B O4A 118(3) . . ?
C8B O4B C8A 32(2) . . ?
O4A O4B C8A 149.0(14) . . ?
C8B O4B O3A 69.1(19) . . ?
O4A O4B O3A 158.9(15) . . ?
C8A O4B O3A 38.8(6) . . ?
C8B O4B H2A 107.8 . . ?
O4A O4B H2A 120.4 . . ?
C8A O4B H2A 80.6 . . ?
O3A O4B H2A 42.5 . . ?
C3 C4 C5 121.3(4) . . ?
C3 C4 H4 119.4 . . ?
C5 C4 H4 119.4 . . ?
C6 C5 C4 119.4(5) . . ?
C6 C5 C7 119.5(5) . . ?
C4 C5 C7 121.0(4) . . ?
C5 C6 C1 121.2(5) . . ?
C5 C6 H6 119.4 . . ?
C1 C6 H6 119.4 . . ?
O2 C7 O1 124.0(6) . . ?
O2 C7 C5 123.5(6) . . ?
O1 C7 C5 112.4(4) . . ?
C8B C8A O3A 97.7(16) . . ?
C8B C8A O3B 143.7(19) . . ?
O3A C8A O3B 46.4(7) . . ?
C8B C8A O4B 22.5(14) . . ?
O3A C8A O4B 76.8(11) . . ?
O3B C8A O4B 123.1(12) . . ?
C8B C8A C1 80.6(15) . . ?
O3A C8A C1 174.3(15) . . ?
O3B C8A C1 134.6(10) . . ?
O4B C8A C1 102.2(9) . . ?
C8B C8A H2A 62.1 . . ?
O3A C8A H2A 35.6 . . ?
O3B C8A H2A 81.7 . . ?
O4B C8A H2A 42.1 . . ?
C1 C8A H2A 142.1 . . ?
O4B C8B C8A 126(3) . . ?
O4B C8B O4A 37.9(18) . . ?
C8A C8B O4A 163(2) . . ?
O4B C8B O3A 85(2) . . ?
C8A C8B O3A 42.8(13) . . ?
O4A C8B O3A 120.0(11) . . ?
O4B C8B C1 161(3) . . ?
C8A C8B C1 67.4(14) . . ?
O4A C8B C1 129.9(12) . . ?
O3A C8B C1 110.1(12) . . ?
O4B C8B H2A 46.7 . . ?
C8A C8B H2A 84.4 . . ?
O4A C8B H2A 78.5 . . ?
O3A C8B H2A 41.6 . . ?
C1 C8B H2A 151.0 . . ?
N2 C9 C10 124.0(6) . . ?
N2 C9 H9 118.0 . . ?
C10 C9 H9 118.0 . . ?
C11 C10 C9 119.6(6) . . ?
C11 C10 H10 120.2 . . ?
C9 C10 H10 120.2 . . ?
C10 C11 C12 117.7(5) . . ?
C10 C11 C14B 119.4(7) . . ?
C12 C11 C14B 118.7(8) . . ?
C10 C11 C14A 121.4(9) . . ?
C12 C11 C14A 117.1(9) . . ?
C14B C11 C14A 39.3(7) . . ?
C11 C12 C13 117.2(5) . . ?
C11 C12 H12 121.4 . . ?
C13 C12 H12 121.4 . . ?
N2 C13 C12 124.4(5) . . ?
N2 C13 H13 117.8 . . ?
C12 C13 H13 117.8 . . ?
C14A C14A C14B 89.8(12) 3 . ?
C14A C14A C14B 51.9(7) 3 3 ?
C14B C14A C14B 40.0(10) . 3 ?
C14A C14A C11 142(3) 3 . ?
C14B C14A C11 66.3(8) . . ?
C14B C14A C11 105.4(8) 3 . ?
C14B C14B C14A 88.1(8) 3 . ?
C14B C14B C14A 51.9(7) 3 3 ?
C14A C14B C14A 38.3(12) . 3 ?
C14B C14B C11 158.4(12) 3 . ?
C14A C14B C11 74.3(10) . . ?
C14A C14B C11 107.7(10) 3 . ?
N1 C15 C16 122.7(6) . . ?
N1 C15 H15 118.6 . . ?
C16 C15 H15 118.6 . . ?
C17 C16 C15 122.0(8) . . ?
C17 C16 H16 119.0 . . ?
C15 C16 H16 119.0 . . ?
C16 C17 C18 114.7(7) . . ?
C16 C17 C20 125.3(8) . . ?
C18 C17 C20 120.0(6) . . ?
C17 C18 C19 120.6(6) . . ?
C17 C18 H18 119.7 . . ?
C19 C18 H18 119.7 . . ?
N1 C19 C18 122.2(7) . . ?
N1 C19 H19 118.9 . . ?
C18 C19 H19 118.9 . . ?
C20 C20 C17 110.9(10) 4_558 . ?
C20 C20 H20A 109.5 4_558 . ?
C17 C20 H20A 109.5 . . ?
C20 C20 H20B 109.5 4_558 . ?
C17 C20 H20B 109.5 . . ?
H20A C20 H20B 108.0 . . ?
 
loop_
 _geom_torsion_atom_site_label_1
 _geom_torsion_atom_site_label_2
 _geom_torsion_atom_site_label_3
 _geom_torsion_atom_site_label_4
 _geom_torsion
 _geom_torsion_site_symmetry_1
 _geom_torsion_site_symmetry_2
 _geom_torsion_site_symmetry_3
 _geom_torsion_site_symmetry_4
 _geom_torsion_publ_flag
C6 C1 C2 C3 1.5(7) . . . . ?
C8A C1 C2 C3 -173.4(9) . . . . ?
C8B C1 C2 C3 179.9(10) . . . . ?
C8B O3A O3B C8A -4.6(19) . . . . ?
O4B O3A O3B C8A 6(2) . . . . ?
C1 C2 C3 C4 -2.7(6) . . . . ?
C1 C2 C3 C3 179.5(5) . . . 6 ?
C8B O4A O4B C8A 7(3) . . . . ?
C8B O4A O4B O3A 104(7) . . . . ?
C8A O3A O4B C8B -13(3) . . . . ?
O3B O3A O4B C8B -19(5) . . . . ?
C8A O3A O4B O4A -125(4) . . . . ?
O3B O3A O4B O4A -131(4) . . . . ?
C8B O3A O4B O4A -113(6) . . . . ?
O3B O3A O4B C8A -6(3) . . . . ?
C8B O3A O4B C8A 13(3) . . . . ?
C2 C3 C4 C5 1.9(6) . . . . ?
C3 C3 C4 C5 179.8(5) 6 . . . ?
C3 C4 C5 C6 -0.1(7) . . . . ?
C3 C4 C5 C7 -178.9(4) . . . . ?
C4 C5 C6 C1 -1.2(8) . . . . ?
C7 C5 C6 C1 177.6(5) . . . . ?
C2 C1 C6 C5 0.5(8) . . . . ?
C8A C1 C6 C5 177.0(7) . . . . ?
C8B C1 C6 C5 -177.4(14) . . . . ?
C6 C5 C7 O2 10.5(8) . . . . ?
C4 C5 C7 O2 -170.7(5) . . . . ?
C6 C5 C7 O1 -169.0(5) . . . . ?
C4 C5 C7 O1 9.8(7) . . . . ?
O3B O3A C8A C8B -174(2) . . . . ?
O4B O3A C8A C8B 9(2) . . . . ?
C8B O3A C8A O3B 174(2) . . . . ?
O4B O3A C8A O3B -177.1(12) . . . . ?
O3B O3A C8A O4B 177.1(12) . . . . ?
C8B O3A C8A O4B -9(2) . . . . ?
O3A O3B C8A C8B 10(4) . . . . ?
O3A O3B C8A O4B -3.3(14) . . . . ?
O3A O3B C8A C1 172(2) . . . . ?
O4A O4B C8A C8B -12(5) . . . . ?
O3A O4B C8A C8B -157(6) . . . . ?
C8B O4B C8A O3A 157(6) . . . . ?
O4A O4B C8A O3A 145(3) . . . . ?
C8B O4B C8A O3B 160(6) . . . . ?
O4A O4B C8A O3B 148(3) . . . . ?
O3A O4B C8A O3B 2.5(10) . . . . ?
C8B O4B C8A C1 -17(5) . . . . ?
O4A O4B C8A C1 -29(4) . . . . ?
O3A O4B C8A C1 -174.2(16) . . . . ?
C2 C1 C8A C8B -12(3) . . . . ?
C6 C1 C8A C8B 173(2) . . . . ?
C2 C1 C8A O3B 178.2(11) . . . . ?
C6 C1 C8A O3B 2.8(17) . . . . ?
C8B C1 C8A O3B -170(3) . . . . ?
C2 C1 C8A O4B -5.7(17) . . . . ?
C6 C1 C8A O4B 179.0(10) . . . . ?
C8B C1 C8A O4B 6(2) . . . . ?
O4A O4B C8B C8A 173(3) . . . . ?
O3A O4B C8B C8A 15(4) . . . . ?
C8A O4B C8B O4A -173(3) . . . . ?
O3A O4B C8B O4A -158(2) . . . . ?
O4A O4B C8B O3A 158(2) . . . . ?
C8A O4B C8B O3A -15(4) . . . . ?
O4A O4B C8B C1 -60(13) . . . . ?
C8A O4B C8B C1 127(15) . . . . ?
O3A O4B C8B C1 142(11) . . . . ?
O3A C8A C8B O4B -22(6) . . . . ?
O3B C8A C8B O4B -29(8) . . . . ?
C1 C8A C8B O4B 163(5) . . . . ?
O3A C8A C8B O4A -7(12) . . . . ?
O3B C8A C8B O4A -14(14) . . . . ?
O4B C8A C8B O4A 15(7) . . . . ?
C1 C8A C8B O4A 178(11) . . . . ?
O3B C8A C8B O3A -7(3) . . . . ?
O4B C8A C8B O3A 22(6) . . . . ?
C1 C8A C8B O3A -174.5(15) . . . . ?
O3A C8A C8B C1 174.5(15) . . . . ?
O3B C8A C8B C1 168(4) . . . . ?
O4B C8A C8B C1 -163(5) . . . . ?
O4B O4A C8B C8A -20(9) . . . . ?
O4B O4A C8B O3A -25(3) . . . . ?
O4B O4A C8B C1 158(6) . . . . ?
C8A O3A C8B O4B 162(5) . . . . ?
O3B O3A C8B O4B 169(3) . . . . ?
O3B O3A C8B C8A 7(3) . . . . ?
O4B O3A C8B C8A -162(5) . . . . ?
C8A O3A C8B O4A 177(4) . . . . ?
O3B O3A C8B O4A -175.4(17) . . . . ?
O4B O3A C8B O4A 15.4(17) . . . . ?
C8A O3A C8B C1 -5.4(15) . . . . ?
O3B O3A C8B C1 2(3) . . . . ?
O4B O3A C8B C1 -168(5) . . . . ?
C2 C1 C8B O4B 36(11) . . . . ?
C6 C1 C8B O4B -146(10) . . . . ?
C8A C1 C8B O4B -136(13) . . . . ?
C2 C1 C8B C8A 171.6(18) . . . . ?
C6 C1 C8B C8A -10(3) . . . . ?
C2 C1 C8B O4A -8(3) . . . . ?
C6 C1 C8B O4A 170.4(17) . . . . ?
C8A C1 C8B O4A -179(4) . . . . ?
C2 C1 C8B O3A 175.6(13) . . . . ?
C6 C1 C8B O3A -6(3) . . . . ?
C8A C1 C8B O3A 4.0(11) . . . . ?
C13 N2 C9 C10 0.3(11) . . . . ?
N2 C9 C10 C11 -1.1(12) . . . . ?
C9 C10 C11 C12 0.6(12) . . . . ?
C9 C10 C11 C14B -156.1(11) . . . . ?
C9 C10 C11 C14A 158.0(8) . . . . ?
C10 C11 C12 C13 0.6(11) . . . . ?
C14B C11 C12 C13 157.4(9) . . . . ?
C14A C11 C12 C13 -157.8(7) . . . . ?
C9 N2 C13 C12 1.0(9) . . . . ?
C11 C12 C13 N2 -1.5(10) . . . . ?
C10 C11 C14A C14A 154(3) . . . 3 ?
C12 C11 C14A C14A -48(3) . . . 3 ?
C14B C11 C14A C14A 55(2) . . . 3 ?
C10 C11 C14A C14B 99.3(16) . . . . ?
C12 C11 C14A C14B -103.2(16) . . . . ?
C10 C11 C14A C14B 107.7(14) . . . 3 ?
C12 C11 C14A C14B -94.7(13) . . . 3 ?
C14B C11 C14A C14B 8.5(18) . . . 3 ?
C14A C14A C14B C14B 17(4) 3 . . 3 ?
C11 C14A C14B C14B 167(3) . . . 3 ?
C14B C14A C14B C14A -17(4) 3 . . 3 ?
C11 C14A C14B C14A 150(3) . . . 3 ?
C14A C14A C14B C11 -150(3) 3 . . . ?
C14B C14A C14B C11 -167(3) 3 . . . ?
C10 C11 C14B C14B -142(7) . . . 3 ?
C12 C11 C14B C14B 62(8) . . . 3 ?
C14A C11 C14B C14B -37(7) . . . 3 ?
C10 C11 C14B C14A -104.9(16) . . . . ?
C12 C11 C14B C14A 98.7(18) . . . . ?
C10 C11 C14B C14A -123.9(13) . . . 3 ?
C12 C11 C14B C14A 79.7(16) . . . 3 ?
C14A C11 C14B C14A -19(2) . . . 3 ?
C19 N1 C15 C16 3.9(15) . . . . ?
N1 C15 C16 C17 -6.9(19) . . . . ?
C15 C16 C17 C18 8.1(17) . . . . ?
C15 C16 C17 C20 -171.2(11) . . . . ?
C16 C17 C18 C19 -7.1(14) . . . . ?
C20 C17 C18 C19 172.3(8) . . . . ?
C15 N1 C19 C18 -2.9(12) . . . . ?
C17 C18 C19 N1 4.9(12) . . . . ?
C16 C17 C20 C20 -54.9(12) . . . 4_558 ?
C18 C17 C20 C20 125.7(8) . . . 4_558 ?
 
loop_
 _geom_hbond_atom_site_label_D 
 _geom_hbond_atom_site_label_H 
 _geom_hbond_atom_site_label_A 
 _geom_hbond_distance_DH 
 _geom_hbond_distance_HA 
 _geom_hbond_distance_DA 
 _geom_hbond_angle_DHA 
 _geom_hbond_site_symmetry_A 
O1 H1 N1  0.92 1.67 2.582(6) 173.0 .
O3A H2A N2  0.93 1.92 2.640(8) 133.1 .
O4B H2A N2  1.01 1.92 2.679(9) 129.6 .
 
_refine_diff_density_max    0.232
_refine_diff_density_min   -0.242
_refine_diff_density_rms    0.044

_shelx_res_file
;

    
REM  h in Ccca
REM R1 =  0.2459 for   2999 Fo > 4sig(Fo)  and  0.2846 for all   4364 data
REM    235 parameters refined using      0 restraints
REM Highest difference peak  0.788,  deepest hole -0.514,  1-sigma level  0.155
REM  h in Ccca
REM R1 =  0.2435 for   2897 Fo > 4sig(Fo)  and  0.2789 for all   4133 data
REM    247 parameters refined using      0 restraints
REM Highest difference peak  0.920,  deepest hole -0.601,  1-sigma level  0.185
TITL h in Ccca
CELL 1.54178 22.3135 26.9669 12.8732 90.000 90.000 90.000
ZERR 16.0000 0.0043 0.0054 0.0026 0.000 0.000 0.000
LATT 7
SYMM -X, 0.5-Y, Z
SYMM X, 0.5-Y, 0.5-Z
SYMM -X, Y, 0.5-Z
SFAC C H N O
UNIT 320 272 32 64
MERG 2
SHEL 999.00 0.83
FMAP 2
GRID
PLAN 20
TEMP -100
BOND $H
CONF
HTAB O1 N1
HTAB O3A N2
HTAB O4B N2
OMIT    0   8   0
OMIT    2   6   2
OMIT     3   1   1
OMIT   0   6   2
OMIT    4   6   2
OMIT     4   8   0
OMIT   7   1   4
OMIT   8   4   0
OMIT     4   8   2
OMIT   0  12   0
OMIT      4  12   0
OMIT     1  11   1
OMIT    1   9   1
OMIT    2   4   3
OMIT     1   5   2
OMIT   0   0   4
OMIT    2   8   0
OMIT   1   3   6
OMIT   2   4   0
OMIT    8   8   0
OMIT     0   8   2
OMIT    1   3   4
OMIT     4   0   4
OMIT    3   3   4
OMIT   6   8   0
OMIT    2   0   4
OMIT   5   1   3
OMIT    6   4   1
OMIT   3   3   1
OMIT    8   6   0
OMIT    4   6   3
OMIT    5   3   5
OMIT    7   1   2
OMIT     1   1   4
OMIT    7   3   4
OMIT    4   6   0
OMIT    2  12   0
OMIT    3   7   3
OMIT     2   8   2
OMIT     6   4   3
OMIT    4   2   5
OMIT     8   0   4
OMIT    4   4   2
OMIT     4  10   2
OMIT   3   7   2
DFIX 1.25 0.02 C8A O4B C8A O3B
DFIX 1.25 0.02 C8B O4A C8B O3A
DFIX 2.22 0.02 O3A O4A O3B O4B
DFIX 1.50 0.02 C1 C8B
L.S. 20
ACTA
WGHT    0.129800   18.493799
FVAR       2.57282
O1    4    0.130402    0.443933    1.240512    11.00000    0.15537    0.08153 =
         0.09192    0.01344    0.03897   -0.03977
N1    3    0.069748    0.432716    1.409699    11.00000    0.09823    0.08797 =
         0.12500    0.01368    0.03035   -0.02451
AFIX   3
H1    2    0.107338    0.437946    1.297989    11.00000   -1.20000
AFIX   0
C1    1    0.185695    0.407693    0.892490    11.00000    0.10730    0.08182 =
         0.09440   -0.05613   -0.04559    0.02492
O2    4    0.101370    0.370668    1.177405    11.00000    0.11154    0.08192 =
         0.16206    0.04724   -0.03055   -0.04093
N2    3    0.174242    0.319867    0.580487    11.00000    0.10444    0.14899 =
         0.04199   -0.03710   -0.01553    0.03025
AFIX   3
H2A   2    0.169252    0.355207    0.709357    11.00000   -1.20000
AFIX   0
C2    1    0.221155    0.448618    0.893004    11.00000    0.10921    0.08373 =
         0.03420   -0.02106   -0.01781    0.02896
AFIX  43
H2    2    0.240560    0.457949    0.830294    11.00000   -1.20000
AFIX   0
O3A   4    0.158216    0.345970    0.776156    10.50000    0.12136    0.06477 =
         0.03898   -0.01703   -0.00954   -0.00905
O3B   4    0.137796    0.330634    0.827590    10.50000    0.14100    0.06757 =
         0.03991   -0.00724   -0.00394   -0.02428
C3    1    0.230522    0.477929    0.982336    11.00000    0.09919    0.04361 =
         0.03224   -0.00473   -0.01204    0.01787
O4A   4    0.210900    0.405379    0.699180    10.50000    0.20943    0.14162 =
         0.03212   -0.04105    0.03203   -0.07605
O4B   4    0.196988    0.381379    0.739056    10.50000    0.11355    0.07518 =
         0.03448   -0.01086   -0.00523   -0.04932
C4    1    0.199458    0.464377    1.071295    11.00000    0.11167    0.04475 =
         0.03271   -0.00224   -0.00438   -0.00892
AFIX  43
H4    2    0.203623    0.483781    1.132464    11.00000   -1.20000
AFIX   0
C5    1    0.162264    0.422857    1.072674    11.00000    0.10146    0.04484 =
         0.07361    0.00019   -0.01890   -0.00880
C6    1    0.156150    0.394855    0.984413    11.00000    0.11004    0.05404 =
         0.12869   -0.03736   -0.04410    0.00358
AFIX  43
H6    2    0.131386    0.366206    0.985741    11.00000   -1.20000
AFIX   0
C7    1    0.128134    0.409016    1.168003    11.00000    0.11224    0.05847 =
         0.11249    0.02400   -0.01048   -0.01983
C8A   1    0.170358    0.368195    0.822043    10.50000    0.09677    0.05750 =
         0.04629   -0.00518   -0.00691   -0.00661
C8B   1    0.187673    0.387005    0.781126    10.50000    0.12492    0.10250 =
         0.04944   -0.03038   -0.02967   -0.00214
C9    1    0.166727    0.272594    0.569445    11.00000    0.14216    0.15623 =
         0.05103    0.01974   -0.00374   -0.00520
AFIX  43
H9    2    0.159859    0.253335    0.630080    11.00000   -1.20000
AFIX   0
C10   1    0.168059    0.248715    0.476113    11.00000    0.20462    0.08759 =
         0.06522   -0.00531   -0.00586   -0.04162
AFIX  43
H10   2    0.162948    0.213773    0.473025    11.00000   -1.20000
AFIX   0
C11   1    0.176625    0.274825    0.388683    11.00000    0.21925    0.08274 =
         0.04250   -0.02380   -0.00413   -0.05143
C12   1    0.184362    0.325605    0.397938    11.00000    0.14774    0.08317 =
         0.05084   -0.01064    0.00484   -0.03124
AFIX  43
H12   2    0.190226    0.346032    0.338680    11.00000   -1.20000
AFIX   0
C13   1    0.183183    0.345358    0.497421    11.00000    0.10748    0.08121 =
         0.07157   -0.04032   -0.00854   -0.01960
AFIX  43
H13   2    0.189393    0.380036    0.504711    11.00000   -1.20000
AFIX   0
C14A  1    0.201964    0.248608    0.282774    10.50000    0.08530    0.17074 =
         0.08969   -0.08852   -0.00512   -0.01213
C14B  1    0.154051    0.253467    0.283374    10.50000    0.17562    0.15771 =
         0.05774   -0.06228    0.04624   -0.10295
C15   1    0.082104    0.465946    1.478864    11.00000    0.16322    0.15528 =
         0.14395   -0.01031    0.05752   -0.10395
AFIX  43
H15   2    0.108699    0.492077    1.460850    11.00000   -1.20000
AFIX   0
C16   1    0.058524    0.465045    1.576691    11.00000    0.22767    0.17948 =
         0.14324   -0.04038    0.08091   -0.13434
AFIX  43
H16   2    0.072573    0.488249    1.626593    11.00000   -1.20000
AFIX   0
C17   1    0.016162    0.432419    1.604455    11.00000    0.13014    0.14633 =
         0.12437   -0.01540    0.05418   -0.05451
C18   1    0.004544    0.396795    1.532596    11.00000    0.10618    0.10224 =
         0.16167   -0.01115    0.06438   -0.04410
AFIX  43
H18   2   -0.021546    0.370151    1.549496    11.00000   -1.20000
AFIX   0
C19   1    0.030544    0.399008    1.434432    11.00000    0.10881    0.09960 =
         0.13176    0.00002    0.03906   -0.02523
AFIX  43
H19   2    0.019296    0.375119    1.383819    11.00000   -1.20000
AFIX   0
C20   1   -0.019138    0.433278    1.708458    11.00000    0.12985    0.23367 =
         0.16753   -0.02714    0.04960   -0.05259
AFIX  23
H20A  2   -0.044685    0.463268    1.711044    11.00000   -1.20000
H20B  2   -0.045584    0.403857    1.712279    11.00000   -1.20000
AFIX   0
HKLF 4

REM  h in Ccca
REM R1 =  0.1373 for    2408 Fo > 4sig(Fo)  and  0.1737 for all    3448 data
REM    271 parameters refined using      7 restraints

END

WGHT      0.1276     18.7516

REM Highest difference peak  0.232,  deepest hole -0.242,  1-sigma level  0.044
Q1    1  -0.0145  0.3930  1.7915  11.00000  0.05    0.23
Q2    1   0.1331  0.2073  0.2898  11.00000  0.05    0.22
Q3    1   0.1765  0.2204  0.2615  11.00000  0.05    0.20
Q4    1   0.1296  0.3205  0.6552  11.00000  0.05    0.16
Q5    1   0.1107  0.2492  0.4777  11.00000  0.05    0.15
Q6    1   0.0933  0.3420  0.7900  11.00000  0.05    0.15
Q7    1   0.2049  0.4813  0.9434  11.00000  0.05    0.14
Q8    1  -0.0149  0.2994  1.3418  11.00000  0.05    0.14
Q9    1   0.0123  0.3538  1.5736  11.00000  0.05    0.14
Q10   1   0.0753  0.3395  1.2947  11.00000  0.05    0.14
Q11   1   0.2288  0.2119  0.2754  11.00000  0.05    0.14
Q12   1   0.2282  0.4073  0.6450  11.00000  0.05    0.14
Q13   1   0.2090  0.4308  0.7158  11.00000  0.05    0.14
Q14   1   0.0742  0.3506  1.1379  11.00000  0.05    0.14
Q15   1   0.1001  0.4301  1.4640  11.00000  0.05    0.13
Q16   1   0.0684  0.3590  1.0622  11.00000  0.05    0.13
Q17   1   0.2073  0.4432  1.2007  11.00000  0.05    0.13
Q18   1   0.0422  0.4047  1.5847  11.00000  0.05    0.13
Q19   1   0.1792  0.2411  0.3368  11.00000  0.05    0.13
Q20   1  -0.0404  0.3377  1.7959  11.00000  0.05    0.13
;
_shelx_res_checksum   56732

_shelx_hkl_file
;
   0   0  -4   82094    3640                                                       82207    0.07    0.00  1.0000
   0   0   4   69376    3078                                                       69480    0.07    0.00  1.0000
   0   0  -8     242     563                                                         237    0.05    0.00  1.0000
   0   0  -8     328     247                                                         323    0.05    0.00  1.0000
   0   0 -10   68517    1428                                                       68503   -0.01    0.00  1.0000
   0   0 -10   64461    6227                                                       64448   -0.01    0.00  1.0000
   0   0 -12   11214     764                                                       11157   -0.09    0.00  1.0000
   0   0 -12   12926    1276                                                       12865   -0.09    0.00  1.0000
   0   0 -14     947     686                                                         935   -0.07    0.00  1.0000
   0   0 -14      81     188                                                          77   -0.07    0.00  1.0000
   0   0 -16     500     497                                                         512    0.09    0.00  1.0000
   0   2  -4    7635     537                                                        7653    0.04    0.00  1.0000
   0  -2  -4    7199     512                                                        7217    0.04    0.00  1.0000
   0  -2   4    7028     522                                                        7045    0.04    0.00  1.0000
   0   2   4    7862     479                                                        7880    0.04    0.00  1.0000
   0   2  -4    7131     413                                                        7148    0.04    0.00  1.0000
   0  -2  -4    8164     475                                                        8183    0.04    0.00  1.0000
   0  -2   4    6174     366                                                        6190    0.04    0.00  1.0000
   0   2   4    6716     394                                                        6733    0.04    0.00  1.0000
   0   2  -6   22113     989                                                       22209   -0.11    0.00  1.0000
   0  -2  -6   18534     890                                                       18622   -0.11    0.00  1.0000
   0   2  -6   22275     878                                                       22372   -0.11    0.00  1.0000
   0  -2  -6   21070     907                                                       21164   -0.11    0.00  1.0000
   0  -2   6   20143     819                                                       20235   -0.11    0.00  1.0000
   0   2   6   21707     877                                                       21803   -0.11    0.00  1.0000
   0   2  -8    1172     488                                                        1171    0.00    0.00  1.0000
   0  -2  -8     927     389                                                         926    0.00    0.00  1.0000
   0   2  -8    1440     551                                                        1439    0.00    0.00  1.0000
   0  -2  -8     955     300                                                         954    0.00    0.00  1.0000
   0   2 -10    1037     498                                                        1042   -0.03    0.00  1.0000
   0  -2 -10    1496     545                                                        1502   -0.03    0.00  1.0000
   0   2 -10     540     584                                                         543   -0.03    0.00  1.0000
   0  -2 -10     677     519                                                         681   -0.03    0.00  1.0000
   0   2 -12     419     507                                                         427    0.07    0.00  1.0000
   0  -2 -12      71     523                                                          74    0.07    0.00  1.0000
   0  -2 -12     887     527                                                         899    0.07    0.00  1.0000
   0   2 -12       5     311                                                           6    0.07    0.00  1.0000
   0  -2 -14       5     434                                                           4    0.06    0.00  1.0000
   0   2 -14    1449     739                                                        1436    0.06    0.00  1.0000
   0  -2 -14      62     286                                                          59    0.06    0.00  1.0000
   0  -2  14     271     231                                                         266    0.06    0.00  1.0000
   0   2 -16     717     509                                                         712   -0.03    0.00  1.0000
   0  -2 -16    1245     546                                                        1239   -0.03    0.00  1.0000
   0   4  -4    7834     644                                                        7930   -0.19    0.00  1.0000
   0  -4   4    7452     609                                                        7546   -0.19    0.00  1.0000
   0   4   4    7918     597                                                        8015   -0.19    0.00  1.0000
   0  -4  -4    8601     677                                                        8702   -0.19    0.00  1.0000
   0  -4   4    7128     531                                                        7220   -0.19    0.00  1.0000
   0  -4  -4    7780     567                                                        7876   -0.19    0.00  1.0000
   0   4   4    7480     682                                                        7574   -0.19    0.00  1.0000
   0  -4   4    8044     565                                                        8141   -0.19    0.00  1.0000
   0   4  -6   38499    1589                                                       38319    0.16    0.00  1.0000
   0  -4  -6   37801    1582                                                       37623    0.16    0.00  1.0000
   0  -4  -6   36122    1473                                                       35948    0.16    0.00  1.0000
   0  -4   6   37871    1502                                                       37693    0.16    0.00  1.0000
   0   4   6   34662    1381                                                       34492    0.16    0.00  1.0000
   0  -4   6   36582    1476                                                       36407    0.16    0.00  1.0000
   0   4  -8    4209     656                                                        4180   -0.08    0.00  1.0000
   0  -4  -8    5270     662                                                        5237   -0.08    0.00  1.0000
   0  -4  -8    5044     582                                                        5012   -0.08    0.00  1.0000
   0   4 -10     277     469                                                         269    0.09    0.00  1.0000
   0  -4 -10     149     463                                                         143    0.09    0.00  1.0000
   0  -4 -10     302     361                                                         293    0.09    0.00  1.0000
   0  -4  10     175     299                                                         168    0.09    0.00  1.0000
   0   4 -12    1343     512                                                        1344   -0.01    0.00  1.0000
   0  -4 -12     993     549                                                         994   -0.01    0.00  1.0000
   0  -4 -12    1715     503                                                        1716   -0.01    0.00  1.0000
   0  -4  12    1888     337                                                        1890   -0.01    0.00  1.0000
   0   4 -14       6     492                                                           5   -0.05    0.00  1.0000
   0  -4 -14       6     470                                                           5   -0.05    0.00  1.0000
   0  -4 -14       6     247                                                           5   -0.05    0.00  1.0000
   0  -4  14     110     282                                                         107   -0.05    0.00  1.0000
   0  -4 -16     603     502                                                         611   -0.06    0.00  1.0000
   0   4 -16    1264     513                                                        1276   -0.06    0.00  1.0000
   0   6  -2   67301     890                                                       66576   -0.49    0.00  1.0000
   0  -6   2   74856    1049                                                       74092   -0.49    0.00  1.0000
   0  -6  -2   75880    1089                                                       75110   -0.49    0.00  1.0000
   0   6   2   66772     859                                                       66050   -0.49    0.00  1.0000
   0  -6  -2   71495    1022                                                       70748   -0.49    0.00  1.0000
   0   6   2   70490     978                                                       69748   -0.49    0.00  1.0000
   0  -6   2   73202    1032                                                       72446   -0.49    0.00  1.0000
   0   6  -2   73432    1036                                                       72675   -0.49    0.00  1.0000
   0  -6   4       2     237                                                           4    0.15    0.00  1.0000
   0   6  -4       2     311                                                           4    0.15    0.00  1.0000
   0  -6  -4       2     290                                                           4    0.15    0.00  1.0000
   0   6   4       2     100                                                           4    0.15    0.00  1.0000
   0  -6   4       2     338                                                           4    0.15    0.00  1.0000
   0  -6  -4       2     143                                                           4    0.15    0.00  1.0000
   0   6   4       2     191                                                           4    0.15    0.00  1.0000
   0  -6   4       2     217                                                           4    0.15    0.00  1.0000
   0   6  -8     236     406                                                         244    0.09    0.00  1.0000
   0  -6  -8    1721     559                                                        1741    0.09    0.00  1.0000
   0  -6  -8     229     302                                                         236    0.09    0.00  1.0000
   0  -6   8     597     264                                                         609    0.09    0.00  1.0000
   0   6 -10    1030     733                                                        1050   -0.11    0.00  1.0000
   0  -6 -10    1417     680                                                        1440   -0.11    0.00  1.0000
   0  -6 -10    1092     447                                                        1113   -0.11    0.00  1.0000
   0  -6  10     828     333                                                         846   -0.11    0.00  1.0000
   0   6 -12    9186    1145                                                        9141   -0.08    0.00  1.0000
   0  -6 -12    8472    1061                                                        8429   -0.08    0.00  1.0000
   0  -6 -12   10491    1135                                                       10443   -0.08    0.00  1.0000
   0  -6  12    9028     905                                                        8983   -0.08    0.00  1.0000
   0   6 -14     674     549                                                         688    0.09    0.00  1.0000
   0  -6 -14     256     480                                                         265    0.09    0.00  1.0000
   0  -6 -14     177     261                                                         184    0.09    0.00  1.0000
   0  -6  14     155     308                                                         162    0.09    0.00  1.0000
   0   6 -16       0     471                                                           0    0.03    0.00  1.0000
   0  -6 -16     604     512                                                         609    0.03    0.00  1.0000
   0   8   0   31497     584                                                       31838   -0.34    0.00  1.0000
   0  -8   0   31574     563                                                       31916   -0.34    0.00  1.0000
   0  -8   0   30487     633                                                       30823   -0.34    0.00  1.0000
   0   8   0   31271     601                                                       31611   -0.34    0.00  1.0000
   0  -8  -2       0     328                                                           1    0.12    0.00  1.0000
   0  -8   2       0     158                                                           0    0.12    0.00  1.0000
   0   8  -2       0     422                                                           1    0.12    0.00  1.0000
   0  -8  -2       0     225                                                           1    0.12    0.00  1.0000
   0  -8  -2       0     270                                                           0    0.12    0.00  1.0000
   0   8   2       0     180                                                           1    0.12    0.00  1.0000
   0  -8   2       0     228                                                           0    0.12    0.00  1.0000
   0   8  -2       0     226                                                           0    0.12    0.00  1.0000
   0   8  -8    1695     615                                                        1694    0.00    0.00  1.0000
   0  -8  -8    1169     588                                                        1169    0.00    0.00  1.0000
   0  -8   8    1094     405                                                        1094    0.00    0.00  1.0000
   0   8 -10    5154     752                                                        5126    0.07    0.00  1.0000
   0  -8 -10    3340     515                                                        3317    0.07    0.00  1.0000
   0  -8 -10    5153     551                                                        5125    0.07    0.00  1.0000
   0  -8  10    4677     543                                                        4650    0.07    0.00  1.0000
   0   8 -12    5620     924                                                        5559    0.14    0.00  1.0000
   0  -8 -12    4992    1000                                                        4934    0.14    0.00  1.0000
   0  -8 -12    4066     693                                                        4014    0.14    0.00  1.0000
   0  -8  12    4855     645                                                        4798    0.14    0.00  1.0000
   0   8 -14    1005     511                                                         978   -0.15    0.00  1.0000
   0  -8 -14    1286     697                                                        1256   -0.15    0.00  1.0000
   0  -8 -14    1063     327                                                        1036   -0.15    0.00  1.0000
   0  -8  14     820     328                                                         796   -0.15    0.00  1.0000
   0   8 -16     566     524                                                         580    0.11    0.00  1.0000
   0  -8 -16     601     509                                                         616    0.11    0.00  1.0000
   0 -10  -2   32510    1216                                                       32603    0.09    0.00  1.0000
   0  10  -2   32100    1243                                                       32192    0.09    0.00  1.0000
   0 -10   2   33010    1248                                                       33103    0.09    0.00  1.0000
   0 -10  -2   31891    1205                                                       31983    0.09    0.00  1.0000
   0  10   2   30467    1169                                                       30557    0.09    0.00  1.0000
   0 -10  -2   32673    1298                                                       32766    0.09    0.00  1.0000
   0 -10   2   35305    1379                                                       35402    0.09    0.00  1.0000
   0  10  -2   34400    1317                                                       34495    0.09    0.00  1.0000
   0  10  -4   17719     873                                                       17836   -0.15    0.00  1.0000
   0 -10  -4   17928     920                                                       18046   -0.15    0.00  1.0000
   0  10   4   16963     783                                                       17077   -0.15    0.00  1.0000
   0 -10  -4   17608     915                                                       17725   -0.15    0.00  1.0000
   0  10   4   18819     919                                                       18940   -0.15    0.00  1.0000
   0 -10   4   17677     914                                                       17794   -0.15    0.00  1.0000
   0  10  -4   18699     874                                                       18819   -0.15    0.00  1.0000
   0  10  -6    7380     503                                                        7350   -0.06    0.00  1.0000
   0 -10  -6    8841     678                                                        8808   -0.06    0.00  1.0000
   0 -10  -6    9608     674                                                        9574   -0.06    0.00  1.0000
   0 -10   6    8720     638                                                        8688   -0.06    0.00  1.0000
   0  10  -8    5431     603                                                        5464   -0.08    0.00  1.0000
   0 -10  -8    5630     687                                                        5663   -0.08    0.00  1.0000
   0 -10  -8    6619     669                                                        6655   -0.08    0.00  1.0000
   0 -10   8    4054    1134                                                        4082   -0.08    0.00  1.0000
   0  10 -10     238     484                                                         239   -0.01    0.00  1.0000
   0 -10 -10      94     461                                                          94   -0.01    0.00  1.0000
   0 -10 -10       5     342                                                           5   -0.01    0.00  1.0000
   0 -10  10       5     317                                                           5   -0.01    0.00  1.0000
   0  10 -12      28     545                                                          32   -0.14    0.00  1.0000
   0 -10 -12    1434     631                                                        1463   -0.14    0.00  1.0000
   0 -10 -12     673     342                                                         693   -0.14    0.00  1.0000
   0 -10  12     231     330                                                         243   -0.14    0.00  1.0000
   0  10 -14       0     493                                                           0    0.15    0.00  1.0000
   0 -10 -14     425     461                                                         407    0.15    0.00  1.0000
   0 -10 -14     583     338                                                         562    0.15    0.00  1.0000
   0 -10  14     417     329                                                         400    0.15    0.00  1.0000
   0  12   0    7613    1097                                                        7615    0.00    0.00  1.0000
   0 -12   0    8943    1020                                                        8945    0.00    0.00  1.0000
   0 -12   0    9429     955                                                        9431    0.00    0.00  1.0000
   0  12   0    9326     938                                                        9328    0.00    0.00  1.0000
   0 -12  -2   19307     704                                                       19352    0.06    0.00  1.0000
   0  12  -2   17863     669                                                       17906    0.06    0.00  1.0000
   0 -12   2   17231     661                                                       17273    0.06    0.00  1.0000
   0 -12  -2   19382     877                                                       19427    0.06    0.00  1.0000
   0 -12   2   17105     747                                                       17147    0.06    0.00  1.0000
   0  12  -4   12873     974                                                       12827    0.07    0.00  1.0000
   0 -12  -4   12001     688                                                       11957    0.07    0.00  1.0000
   0 -12  -4   11573     725                                                       11530    0.07    0.00  1.0000
   0 -12   4   11673     658                                                       11629    0.07    0.00  1.0000
   0  12  -6    4417     490                                                        4422    0.01    0.00  1.0000
   0 -12  -6    3444     456                                                        3448    0.01    0.00  1.0000
   0 -12  -6    3997     432                                                        4002    0.01    0.00  1.0000
   0 -12   6    3982     473                                                        3987    0.01    0.00  1.0000
   0  12  -8    2160     393                                                        2140    0.08    0.00  1.0000
   0 -12  -8    3345     640                                                        3320    0.08    0.00  1.0000
   0 -12  -8    2626     464                                                        2604    0.08    0.00  1.0000
   0 -12   8    1836     390                                                        1817    0.08    0.00  1.0000
   0  12 -10    3106    1403                                                        3095   -0.04    0.00  1.0000
   0 -12 -10    3904     677                                                        3891   -0.04    0.00  1.0000
   0 -12 -10    3571     567                                                        3559   -0.04    0.00  1.0000
   0 -12  10    4355     697                                                        4342   -0.04    0.00  1.0000
   0  12 -12    1127     421                                                        1115    0.07    0.00  1.0000
   0 -12 -12     242     447                                                         236    0.07    0.00  1.0000
   0 -12 -12     465     507                                                         457    0.07    0.00  1.0000
   0 -12  12     472     300                                                         464    0.07    0.00  1.0000
   0  12 -14     130     424                                                         124   -0.09    0.00  1.0000
   0 -12 -14     194     317                                                         187   -0.09    0.00  1.0000
   0 -12  14     113     333                                                         108   -0.09    0.00  1.0000
   0  14  -4   42235    2159                                                       42166    0.06    0.00  1.0000
   0 -14  -4   45706    2343                                                       45634    0.06    0.00  1.0000
   0 -14  -4   39045    2023                                                       38978    0.06    0.00  1.0000
   0 -14   4   42235    2165                                                       42166    0.06    0.00  1.0000
   0  14  -6      85     281                                                          88    0.06    0.00  1.0000
   0 -14  -6     384     511                                                         390    0.06    0.00  1.0000
   0 -14  -6     112     309                                                         115    0.06    0.00  1.0000
   0 -14   6     286     334                                                         291    0.06    0.00  1.0000
   0  14  -8    1264     575                                                        1262   -0.01    0.00  1.0000
   0 -14  -8    2086     437                                                        2084   -0.01    0.00  1.0000
   0 -14  -8    1875     385                                                        1873   -0.01    0.00  1.0000
   0 -14   8     796     337                                                         795   -0.01    0.00  1.0000
   0  14 -10     591     424                                                         583    0.06    0.00  1.0000
   0 -14 -10     727     430                                                         718    0.06    0.00  1.0000
   0 -14 -10    1589     441                                                        1575    0.06    0.00  1.0000
   0 -14  10    1090     380                                                        1079    0.06    0.00  1.0000
   0  14 -12     364     489                                                         362    0.02    0.00  1.0000
   0 -14 -12    1132     488                                                        1128    0.02    0.00  1.0000
   0 -14 -12      62     343                                                          61    0.02    0.00  1.0000
   0 -14  12     285     259                                                         283    0.02    0.00  1.0000
   0  14 -14    1248     465                                                        1242    0.03    0.00  1.0000
   0 -14 -14    1959     651                                                        1952    0.03    0.00  1.0000
   0 -14 -14    1413     465                                                        1407    0.03    0.00  1.0000
   0 -14  14    1233     367                                                        1227    0.03    0.00  1.0000
   0  16   0    7842     583                                                        7941   -0.20    0.00  1.0000
   0 -16   0    8187     755                                                        8288   -0.20    0.00  1.0000
   0  16   2   81761     897                                                       81513    0.15    0.00  1.0000
   0  16  -2   81098    1196                                                       80851    0.15    0.00  1.0000
   0 -16  -2   72609    3931                                                       72375    0.15    0.00  1.0000
   0 -16   2   80279    1062                                                       80033    0.15    0.00  1.0000
   0  16  -4     193     263                                                         186   -0.09    0.00  1.0000
   0 -16  -4       8     173                                                           7   -0.09    0.00  1.0000
   0 -16  -4       8     330                                                           7   -0.09    0.00  1.0000
   0 -16   4       4     322                                                           3   -0.09    0.00  1.0000
   0  16  -6   10068    1138                                                       10137   -0.12    0.00  1.0000
   0 -16  -6    9967    1171                                                       10036   -0.12    0.00  1.0000
   0 -16  -6   10077    1176                                                       10146   -0.12    0.00  1.0000
   0 -16   6    9353    1153                                                        9420   -0.12    0.00  1.0000
   0  16  -8      36     398                                                          38   -0.06    0.00  1.0000
   0 -16  -8       1     413                                                           1   -0.06    0.00  1.0000
   0 -16  -8      31     393                                                          33   -0.06    0.00  1.0000
   0 -16   8       4     363                                                           5   -0.06    0.00  1.0000
   0  16 -10     726     453                                                         736   -0.06    0.00  1.0000
   0 -16 -10       6     456                                                           7   -0.06    0.00  1.0000
   0 -16 -10     185     341                                                         190   -0.06    0.00  1.0000
   0 -16  10     827     524                                                         837   -0.06    0.00  1.0000
   0  16 -12     120     433                                                         115   -0.07    0.00  1.0000
   0 -16 -12      34     439                                                          32   -0.07    0.00  1.0000
   0 -16 -12       0     334                                                           0   -0.07    0.00  1.0000
   0 -16  12     261     369                                                         254   -0.07    0.00  1.0000
   0  16 -14       8     423                                                           8   -0.02    0.00  1.0000
   0 -16 -14     617     491                                                         619   -0.02    0.00  1.0000
   0 -16 -14    1172     318                                                        1175   -0.02    0.00  1.0000
   0 -16  14     368     300                                                         370   -0.02    0.00  1.0000
   0  18   0    3249     441                                                        3262    0.04    0.00  1.0000
   0 -18   0    3244     511                                                        3257    0.04    0.00  1.0000
   0  18   2   12449     785                                                       12443    0.01    0.00  1.0000
   0  18  -2   12354     817                                                       12348    0.01    0.00  1.0000
   0 -18  -2   12737     912                                                       12731    0.01    0.00  1.0000
   0 -18   2   11741     889                                                       11735    0.01    0.00  1.0000
   0  18  -4    1060     489                                                        1070    0.05    0.00  1.0000
   0 -18  -4    1344     606                                                        1355    0.05    0.00  1.0000
   0 -18  -4    1660     565                                                        1672    0.05    0.00  1.0000
   0 -18   4     958     371                                                         967    0.05    0.00  1.0000
   0  18  -6   15138     937                                                       15054    0.12    0.00  1.0000
   0 -18  -6   14570     964                                                       14488    0.12    0.00  1.0000
   0 -18  -6   14024     977                                                       13943    0.12    0.00  1.0000
   0 -18   6   13957     935                                                       13877    0.12    0.00  1.0000
   0  18  -8    7046     776                                                        7089    0.09    0.00  1.0000
   0 -18  -8    7241     706                                                        7285    0.09    0.00  1.0000
   0 -18  -8    7196     767                                                        7240    0.09    0.00  1.0000
   0 -18   8    7810     694                                                        7856    0.09    0.00  1.0000
   0  18 -10     956     572                                                         961    0.03    0.00  1.0000
   0 -18 -10     340     417                                                         343    0.03    0.00  1.0000
   0 -18 -10     181     398                                                         183    0.03    0.00  1.0000
   0 -18  10    1039     518                                                        1044    0.03    0.00  1.0000
   0  18 -12       0     444                                                           0    0.09    0.00  1.0000
   0 -18 -12     588     554                                                         576    0.09    0.00  1.0000
   0 -18 -12     171     327                                                         165    0.09    0.00  1.0000
   0 -18  12       0     343                                                           0    0.09    0.00  1.0000
   0  18 -14     733     407                                                         725    0.05    0.00  1.0000
   0 -18 -14       4     433                                                           3    0.05    0.00  1.0000
   0 -18 -14     600     316                                                         593    0.05    0.00  1.0000
   0 -18  14     579     338                                                         572    0.05    0.00  1.0000
   0  20   0    3911    1451                                                        3868    0.12    0.00  1.0000
   0 -20   0    3289     780                                                        3249    0.12    0.00  1.0000
   0  20   2       4     262                                                           4    0.02    0.00  1.0000
   0  20  -2      75     237                                                          74    0.02    0.00  1.0000
   0 -20   2     496     584                                                         494    0.02    0.00  1.0000
   0 -20  -2       4     413                                                           4    0.02    0.00  1.0000
   0  20  -4   17869    1370                                                       17861   -0.01    0.00  1.0000
   0 -20  -4   19156     736                                                       19148   -0.01    0.00  1.0000
   0 -20  -4   19179     789                                                       19171   -0.01    0.00  1.0000
   0 -20   4   16317    1159                                                       16309   -0.01    0.00  1.0000
   0  20  -6     335     218                                                         330   -0.05    0.00  1.0000
   0 -20  -6     387     204                                                         381   -0.05    0.00  1.0000
   0 -20  -6     466     429                                                         460   -0.05    0.00  1.0000
   0 -20   6     521     383                                                         514   -0.05    0.00  1.0000
   0  20  -8    3873    1462                                                        3848   -0.07    0.00  1.0000
   0 -20  -8    4506     735                                                        4479   -0.07    0.00  1.0000
   0 -20  -8    4150     786                                                        4124   -0.07    0.00  1.0000
   0 -20   8    3391     650                                                        3368   -0.07    0.00  1.0000
   0  20 -10     653     499                                                         659    0.04    0.00  1.0000
   0 -20 -10     328     439                                                         332    0.04    0.00  1.0000
   0 -20 -10     325     370                                                         329    0.04    0.00  1.0000
   0 -20  10     695     429                                                         701    0.04    0.00  1.0000
   0  20 -12     284     437                                                         289   -0.05    0.00  1.0000
   0 -20 -12     579     477                                                         586   -0.05    0.00  1.0000
   0 -20 -12     533     377                                                         540   -0.05    0.00  1.0000
   0 -20  12     408     636                                                         414   -0.05    0.00  1.0000
   0  22   0     169     295                                                         180   -0.15    0.00  1.0000
   0 -22   0    1266     287                                                        1295   -0.15    0.00  1.0000
   0  22  -2    4571    1326                                                        4639   -0.18    0.00  1.0000
   0 -22  -2    5130     587                                                        5202   -0.18    0.00  1.0000
   0 -22  -2    4844     929                                                        4914   -0.18    0.00  1.0000
   0 -22   2    5732     693                                                        5808   -0.18    0.00  1.0000
   0  22  -4   54437     999                                                       54460   -0.02    0.00  1.0000
   0 -22  -4   54497    1120                                                       54520   -0.02    0.00  1.0000
   0 -22  -4   45859    4010                                                       45880   -0.02    0.00  1.0000
   0 -22   4   54343    1238                                                       54366   -0.02    0.00  1.0000
   0  22  -6    1088     418                                                        1090   -0.01    0.00  1.0000
   0 -22  -6     482     352                                                         484   -0.01    0.00  1.0000
   0 -22  -6    1321     631                                                        1324   -0.01    0.00  1.0000
   0 -22   6     519     345                                                         521   -0.01    0.00  1.0000
   0  22  -8    1284     344                                                        1279    0.02    0.00  1.0000
   0 -22  -8    1015     427                                                        1011    0.02    0.00  1.0000
   0 -22  -8    1555     486                                                        1550    0.02    0.00  1.0000
   0 -22   8    2427     584                                                        2420    0.02    0.00  1.0000
   0  22 -10     178     352                                                         186   -0.10    0.00  1.0000
   0 -22 -10     506     436                                                         519   -0.10    0.00  1.0000
   0 -22 -10      79     421                                                          84   -0.10    0.00  1.0000
   0 -22  10       0     374                                                           0   -0.10    0.00  1.0000
   0  22 -12      52     365                                                          52    0.00    0.00  1.0000
   0 -22 -12      54     427                                                          54    0.00    0.00  1.0000
   0 -22 -12     171     379                                                         171    0.00    0.00  1.0000
   0 -22  12     363     351                                                         363    0.00    0.00  1.0000
   0  24   0    1188    1030                                                        1174    0.07    0.00  1.0000
   0 -24   0     976     586                                                         963    0.07    0.00  1.0000
   0  24  -2   11263     911                                                       11139    0.21    0.00  1.0000
   0 -24  -2   11791     853                                                       11664    0.21    0.00  1.0000
   0 -24  -2    9697    2061                                                        9582    0.21    0.00  1.0000
   0 -24   2   10868     895                                                       10746    0.21    0.00  1.0000
   0  24  -4    5596     577                                                        5582    0.03    0.00  1.0000
   0 -24  -4    4870     486                                                        4856    0.03    0.00  1.0000
   0 -24  -4    6355     744                                                        6340    0.03    0.00  1.0000
   0 -24   4    4004    1822                                                        3992    0.03    0.00  1.0000
   0  24  -6     758     365                                                         763    0.03    0.00  1.0000
   0 -24  -6     976     345                                                         981    0.03    0.00  1.0000
   0 -24  -6     839     379                                                         844    0.03    0.00  1.0000
   0 -24   6     864     563                                                         869    0.03    0.00  1.0000
   0  24  -8    4636     900                                                        4631    0.01    0.00  1.0000
   0 -24  -8    2962    1317                                                        2958    0.01    0.00  1.0000
   0 -24  -8    1826     549                                                        1823    0.01    0.00  1.0000
   0 -24   8    3343     988                                                        3338    0.01    0.00  1.0000
   0  24 -10      52     374                                                          48    0.11    0.00  1.0000
   0 -24 -10     302     422                                                         291    0.11    0.00  1.0000
   0 -24 -10     320     426                                                         309    0.11    0.00  1.0000
   0 -24  10     385     358                                                         373    0.11    0.00  1.0000
   0  26   0    5618    1083                                                        5612    0.01    0.00  1.0000
   0 -26   0    5812    1007                                                        5806    0.01    0.00  1.0000
   0  26  -2     622     304                                                         617   -0.04    0.00  1.0000
   0 -26  -2     318     297                                                         314   -0.04    0.00  1.0000
   0 -26  -2      78     506                                                          76   -0.04    0.00  1.0000
   0 -26   2     797     508                                                         791   -0.04    0.00  1.0000
   0  26  -4     252     467                                                         251   -0.01    0.00  1.0000
   0 -26  -4      21     343                                                          21   -0.01    0.00  1.0000
   0 -26  -4      31     462                                                          31   -0.01    0.00  1.0000
   0 -26   4     119     360                                                         119   -0.01    0.00  1.0000
   0  26  -6    2861     755                                                        2861    0.00    0.00  1.0000
   0 -26  -6    3610     813                                                        3610    0.00    0.00  1.0000
   0 -26  -6    3923     933                                                        3923    0.00    0.00  1.0000
   0 -26   6    4017     907                                                        4017    0.00    0.00  1.0000
   0  26  -8     142     388                                                         143   -0.02    0.00  1.0000
   0 -26  -8     594     543                                                         597   -0.02    0.00  1.0000
   0 -26  -8      21     330                                                          22   -0.02    0.00  1.0000
   0 -26   8       0     439                                                           0   -0.02    0.00  1.0000
   0  26 -10       0     420                                                           0   -0.06    0.00  1.0000
   0 -26 -10       0     373                                                           0   -0.06    0.00  1.0000
   0 -26 -10     245     479                                                         251   -0.06    0.00  1.0000
   0 -26  10     403     498                                                         410   -0.06    0.00  1.0000
   0  28   0       0     221                                                           0   -0.04    0.00  1.0000
   0 -28   0      13     467                                                          14   -0.04    0.00  1.0000
   0  28  -2    5063    1604                                                        5008   -0.14    0.00  1.0000
   0 -28  -2    5863     655                                                        5804   -0.14    0.00  1.0000
   0 -28  -2    6118    1136                                                        6057   -0.14    0.00  1.0000
   0 -28   2    4677    2294                                                        4624   -0.14    0.00  1.0000
   0  28  -4     123     384                                                         126   -0.05    0.00  1.0000
   0 -28  -4     183     431                                                         187   -0.05    0.00  1.0000
   0 -28  -4     351     493                                                         356   -0.05    0.00  1.0000
   0 -28   4      17     304                                                          18   -0.05    0.00  1.0000
   0  28  -6    1323     348                                                        1335   -0.06    0.00  1.0000
   0 -28  -6    1772     630                                                        1786   -0.06    0.00  1.0000
   0 -28  -6    1576     660                                                        1589   -0.06    0.00  1.0000
   0 -28   6    1522     698                                                        1535   -0.06    0.00  1.0000
   0  28  -8     366     365                                                         366    0.00    0.00  1.0000
   0 -28  -8      31     401                                                          31    0.00    0.00  1.0000
   0 -28  -8     716     442                                                         716    0.00    0.00  1.0000
   0 -28   8    1181     437                                                        1181    0.00    0.00  1.0000
   0 -30   0     477    1483                                                         469   -0.06    0.00  1.0000
   0  30  -2       5     317                                                           7    0.14    0.00  1.0000
   0 -30  -2    1078     464                                                        1104    0.14    0.00  1.0000
   0 -30  -2     117     506                                                         126    0.14    0.00  1.0000
   0 -30   2     885     522                                                         909    0.14    0.00  1.0000
   0  30  -4    1431     402                                                        1423    0.04    0.00  1.0000
   0 -30  -4    1799     381                                                        1790    0.04    0.00  1.0000
   0 -30  -4    2656     678                                                        2645    0.04    0.00  1.0000
   0 -30   4    1237     502                                                        1230    0.04    0.00  1.0000
   0  30  -6     691     349                                                         670    0.14    0.00  1.0000
   0 -30  -6      27     347                                                          23    0.14    0.00  1.0000
   0 -30  -6      27     417                                                          23    0.14    0.00  1.0000
   0 -30   6      27     449                                                          23    0.14    0.00  1.0000
   0  32   0    1212     308                                                        1273    0.31    0.00  1.0000
   0 -32   0     159     346                                                         182    0.31    0.00  1.0000
   0  32  -2      20     162                                                          20    0.00    0.00  1.0000
   0 -32  -2     848     544                                                         848    0.00    0.00  1.0000
   0 -32  -2     444     337                                                         444    0.00    0.00  1.0000
   0 -32   2     354     462                                                         354    0.00    0.00  1.0000
   0  32  -4     101     264                                                         106    0.08    0.00  1.0000
   0 -32  -4       1     212                                                           1    0.08    0.00  1.0000
   0 -32  -4       0     464                                                           0    0.08    0.00  1.0000
   0 -32   4     204     480                                                         210    0.08    0.00  1.0000
  -1   1  -2    4000     233                                                        3989    0.03    0.00  1.0000
  -1  -1   2    3311     262                                                        3301   -0.03    0.00  1.0000
   1  -1   2    3966     257                                                        3955    0.03    0.00  1.0000
   1   1   2    4262     301                                                        4251    0.03    0.00  1.0000
   1   1  -2    4093     296                                                        4082   -0.03    0.00  1.0000
  -1  -1  -2    4209     318                                                        4198    0.03    0.00  1.0000
  -1   1   2    3772     261                                                        3762   -0.03    0.00  1.0000
   1  -1  -2    3995     263                                                        3984   -0.03    0.00  1.0000
  -1  -1   2    3577     227                                                        3567   -0.03    0.00  1.0000
   1   1  -2    4099     254                                                        4088   -0.03    0.00  1.0000
  -1   1  -2    4037     259                                                        4026    0.03    0.00  1.0000
  -1  -1  -2    4592     316                                                        4581    0.03    0.00  1.0000
   1  -1   2    3851     304                                                        3840    0.03    0.00  1.0000
   1   1   2    3758     294                                                        3748    0.03    0.00  1.0000
  -1   1   2    3981     207                                                        3970   -0.03    0.00  1.0000
  -1   1  -3     616     250                                                         660    0.31    0.00  1.0000
   1   1   3     704     293                                                         751   -0.31    0.00  1.0000
  -1  -1  -3    1087     333                                                        1145   -0.31    0.00  1.0000
   1   1  -3     851     347                                                         902    0.31    0.00  1.0000
   1  -1   3     595     272                                                         638    0.31    0.00  1.0000
  -1  -1   3     821     310                                                         871    0.31    0.00  1.0000
   1  -1  -3     652     335                                                         697   -0.31    0.00  1.0000
  -1   1   3     739     234                                                         787   -0.31    0.00  1.0000
  -1   1  -3     927     309                                                         980    0.31    0.00  1.0000
   1   1  -3     720     558                                                         767    0.31    0.00  1.0000
   1  -1  -3     508     206                                                         548   -0.31    0.00  1.0000
  -1  -1   3     682     225                                                         728    0.31    0.00  1.0000
   1  -1   3     538     266                                                         579    0.31    0.00  1.0000
  -1  -1  -3     533     324                                                         574   -0.31    0.00  1.0000
   1   1   3     549     241                                                         590   -0.31    0.00  1.0000
  -1   1   3     607     185                                                         650   -0.31    0.00  1.0000
   1  -1   4   15456     743                                                       15442    0.02    0.00  1.0000
   1  -1  -4   15452     719                                                       15438   -0.02    0.00  1.0000
  -1  -1   4   15197     734                                                       15183   -0.02    0.00  1.0000
   1   1  -4   15960     779                                                       15945   -0.02    0.00  1.0000
  -1  -1  -4   17407     829                                                       17392    0.02    0.00  1.0000
   1   1   4   14986     707                                                       14972    0.02    0.00  1.0000
  -1   1   4   15768     795                                                       15753   -0.02    0.00  1.0000
   1   1  -4   15126     838                                                       15112   -0.02    0.00  1.0000
   1  -1  -4   16021     712                                                       16006   -0.02    0.00  1.0000
   1  -1   4   16056     744                                                       16041    0.02    0.00  1.0000
  -1  -1   4   16325     720                                                       16310   -0.02    0.00  1.0000
  -1  -1  -4   16824     822                                                       16809    0.02    0.00  1.0000
   1   1   4   15524     698                                                       15510    0.02    0.00  1.0000
  -1   1   4   16390     720                                                       16375   -0.02    0.00  1.0000
   1  -1  -5    7716     532                                                        7729    0.03    0.00  1.0000
  -1  -1   5    7708     453                                                        7721   -0.03    0.00  1.0000
  -1  -1  -5    8707     571                                                        8721    0.03    0.00  1.0000
  -1   1  -5    9709     589                                                        9723   -0.03    0.00  1.0000
   1  -1   5    7483     442                                                        7496   -0.03    0.00  1.0000
   1   1  -5    9460     573                                                        9474   -0.03    0.00  1.0000
  -1   1   5    7518     439                                                        7531    0.03    0.00  1.0000
   1   1   5    8838     441                                                        8852    0.03    0.00  1.0000
   1   1  -5    8293     409                                                        8306   -0.03    0.00  1.0000
  -1   1  -5    8386     461                                                        8399   -0.03    0.00  1.0000
  -1  -1   5    8962     415                                                        8976   -0.03    0.00  1.0000
   1  -1   5    8115     485                                                        8128   -0.03    0.00  1.0000
   1  -1  -5    9057     448                                                        9071    0.03    0.00  1.0000
  -1  -1  -5    8416     447                                                        8429    0.03    0.00  1.0000
  -1   1   5    9300     427                                                        9314    0.03    0.00  1.0000
   1   1  -6   28086    1234                                                       28092   -0.01    0.00  1.0000
  -1  -1  -6   24989    1107                                                       24995    0.01    0.00  1.0000
   1  -1  -6   23263    1056                                                       23268   -0.01    0.00  1.0000
  -1   1  -6   27694    1243                                                       27700    0.01    0.00  1.0000
   1   1  -6   25174    1205                                                       25180   -0.01    0.00  1.0000
  -1   1  -6   24697    1019                                                       24702    0.01    0.00  1.0000
  -1  -1  -6   24700    1040                                                       24705    0.01    0.00  1.0000
   1  -1  -6   27897    1139                                                       27903   -0.01    0.00  1.0000
  -1  -1   6   24312     963                                                       24317   -0.01    0.00  1.0000
   1  -1   6   23518    1002                                                       23523    0.01    0.00  1.0000
  -1   1   6   25183    1008                                                       25189   -0.01    0.00  1.0000
   1   1   6   25024    1047                                                       25030    0.01    0.00  1.0000
   1   1  -7       0     356                                                           0   -0.06    0.00  1.0000
   1  -1  -7      23     362                                                          25    0.06    0.00  1.0000
  -1   1  -7      54     372                                                          56   -0.06    0.00  1.0000
  -1  -1  -7     212     350                                                         217    0.06    0.00  1.0000
   1  -1  -7     165     299                                                         169    0.06    0.00  1.0000
   1   1  -7     132     217                                                         136   -0.06    0.00  1.0000
  -1   1  -7       3     143                                                           4   -0.06    0.00  1.0000
  -1  -1  -7      22     259                                                          24    0.06    0.00  1.0000
  -1  -1   7     157     171                                                         161   -0.06    0.00  1.0000
   1  -1   7     480     276                                                         487   -0.06    0.00  1.0000
   1   1   7      52     200                                                          54    0.06    0.00  1.0000
  -1   1   7     380     243                                                         386    0.06    0.00  1.0000
  -1   1  -8    6343     606                                                        6340    0.01    0.00  1.0000
   1   1  -8    6227     736                                                        6224   -0.01    0.00  1.0000
  -1  -1  -8    7792     750                                                        7789    0.01    0.00  1.0000
   1  -1  -8    7737     747                                                        7734   -0.01    0.00  1.0000
   1  -1  -8    6358     767                                                        6355   -0.01    0.00  1.0000
   1   1  -8    7374     816                                                        7371   -0.01    0.00  1.0000
  -1   1  -8    7493     725                                                        7490    0.01    0.00  1.0000
  -1  -1  -8    7047     617                                                        7044    0.01    0.00  1.0000
  -1  -1   8    6620     523                                                        6617   -0.01    0.00  1.0000
  -1   1   8    6065     484                                                        6062   -0.01    0.00  1.0000
  -1   1  -9    1931     536                                                        1927   -0.02    0.00  1.0000
   1  -1  -9    1913     636                                                        1909    0.02    0.00  1.0000
   1   1  -9    2253     641                                                        2249   -0.02    0.00  1.0000
  -1  -1  -9    1582     440                                                        1579    0.02    0.00  1.0000
   1   1  -9    1431     518                                                        1428   -0.02    0.00  1.0000
   1  -1  -9    1681     693                                                        1677    0.02    0.00  1.0000
  -1  -1  -9    1381     687                                                        1378    0.02    0.00  1.0000
  -1   1  -9    1452     749                                                        1449   -0.02    0.00  1.0000
  -1   1 -10   30648    2856                                                       30631    0.02    0.00  1.0000
   1  -1 -10   36244    3357                                                       36225   -0.02    0.00  1.0000
  -1  -1 -10   39908    3688                                                       39888    0.02    0.00  1.0000
   1   1 -10   41174    3795                                                       41154   -0.02    0.00  1.0000
   1   1 -10   31391    2838                                                       31374   -0.02    0.00  1.0000
  -1   1 -10   35452    3203                                                       35433    0.02    0.00  1.0000
   1  -1 -10   34562    3272                                                       34544   -0.02    0.00  1.0000
  -1  -1 -10   35881    3249                                                       35862    0.02    0.00  1.0000
  -1  -1 -11    2871     789                                                        2863    0.03    0.00  1.0000
  -1   1 -11    3059     756                                                        3051   -0.03    0.00  1.0000
   1   1 -11    2210    1231                                                        2203   -0.03    0.00  1.0000
   1  -1 -11    2871     900                                                        2863    0.03    0.00  1.0000
  -1  -1 -11    2986     895                                                        2978    0.03    0.00  1.0000
  -1   1 -11    2340    1385                                                        2333   -0.03    0.00  1.0000
   1  -1 -11    2029    1253                                                        2022    0.03    0.00  1.0000
   1   1 -11    2033     824                                                        2026   -0.03    0.00  1.0000
  -1  -1 -12   26018     979                                                       26015    0.00    0.00  1.0000
   1   1 -12   23106    1132                                                       23104    0.00    0.00  1.0000
  -1   1 -12   26012    1091                                                       26009    0.00    0.00  1.0000
   1  -1 -12   26066    1167                                                       26063    0.00    0.00  1.0000
  -1  -1 -12   24445    1351                                                       24443    0.00    0.00  1.0000
   1  -1 -12   23401     949                                                       23399    0.00    0.00  1.0000
   1   1 -12   24310    1044                                                       24308    0.00    0.00  1.0000
  -1   1 -12   24131    1208                                                       24129    0.00    0.00  1.0000
  -1   1 -13      37     467                                                          46    0.25    0.00  1.0000
   1  -1 -13     284     352                                                         308   -0.25    0.00  1.0000
   1   1 -13     348     465                                                         375    0.25    0.00  1.0000
  -1  -1 -13      37     446                                                          46   -0.25    0.00  1.0000
   1   1 -13     145     230                                                         163    0.25    0.00  1.0000
  -1  -1 -13     139     243                                                         156   -0.25    0.00  1.0000
   1  -1 -13      71     144                                                          84   -0.25    0.00  1.0000
  -1   1 -13     429     463                                                         459    0.25    0.00  1.0000
  -1  -1 -14    1793     550                                                        1793    0.00    0.00  1.0000
  -1   1 -14    1759     583                                                        1759    0.00    0.00  1.0000
   1  -1 -14    1944     745                                                        1944    0.00    0.00  1.0000
   1   1 -14    1700     577                                                        1700    0.00    0.00  1.0000
  -1  -1 -14    1398     681                                                        1398    0.00    0.00  1.0000
   1  -1 -14    1127     609                                                        1127    0.00    0.00  1.0000
  -1   1 -15     129     513                                                         127    0.03    0.00  1.0000
   1  -1 -15     263     641                                                         260   -0.03    0.00  1.0000
  -1  -1 -15       0     465                                                           0   -0.03    0.00  1.0000
   1   1 -15       6     464                                                           6    0.03    0.00  1.0000
   1  -1 -15       0     236                                                           0   -0.03    0.00  1.0000
  -1  -1 -15     102     401                                                         100   -0.03    0.00  1.0000
  -1  -1  15      22     276                                                          21    0.03    0.00  1.0000
   1   1 -16    3035     762                                                        3036    0.00    0.00  1.0000
   1  -1 -16    2748     767                                                        2749    0.00    0.00  1.0000
  -1   1 -16    3628     792                                                        3629    0.00    0.00  1.0000
  -1  -1 -16    3726     777                                                        3727    0.00    0.00  1.0000
   1  -1  16    3521     523                                                        3522    0.00    0.00  1.0000
   1  -3   2   15252     764                                                       15210   -0.06    0.00  1.0000
  -1   3  -2   16372     745                                                       16328   -0.06    0.00  1.0000
  -1  -3   2   15062     759                                                       15020    0.06    0.00  1.0000
   1   3  -2   15814     712                                                       15771    0.06    0.00  1.0000
   1   3   2   16361     722                                                       16318   -0.06    0.00  1.0000
  -1  -3  -2   14865     667                                                       14824   -0.06    0.00  1.0000
  -1   3   2   15405     668                                                       15363    0.06    0.00  1.0000
   1  -3   2   15938     709                                                       15895   -0.06    0.00  1.0000
  -1  -3  -2   15991     767                                                       15948   -0.06    0.00  1.0000
  -1   3   2   14187     618                                                       14146    0.06    0.00  1.0000
   1  -3  -2   15125     656                                                       15083    0.06    0.00  1.0000
   1   3   2   15400     830                                                       15358   -0.06    0.00  1.0000
  -1  -3   2   15371     671                                                       15329    0.06    0.00  1.0000
   1   3  -2   15504     659                                                       15462    0.06    0.00  1.0000
   1  -3   2   16463     726                                                       16419   -0.06    0.00  1.0000
   1  -3   3   23673    1068                                                       23576   -0.11    0.00  1.0000
   1   3  -3   25625    1167                                                       25524   -0.11    0.00  1.0000
  -1   3  -3   24556    1115                                                       24457   -0.11    0.00  1.0000
  -1  -3   3   24778    1100                                                       24679   -0.11    0.00  1.0000
   1   3   3   24681    1110                                                       24582    0.11    0.00  1.0000
   1  -3  -3   26411    1195                                                       26309    0.11    0.00  1.0000
  -1  -3  -3   26651    1208                                                       26548    0.11    0.00  1.0000
   1  -3   3   24977    1286                                                       24877   -0.11    0.00  1.0000
  -1  -3   3   27033    1229                                                       26929   -0.11    0.00  1.0000
  -1   3  -3   28893    1307                                                       28786   -0.11    0.00  1.0000
   1  -3  -3   24072    1060                                                       23974    0.11    0.00  1.0000
   1   3   3   27361    1216                                                       27257    0.11    0.00  1.0000
  -1  -3  -3   24616    1131                                                       24517    0.11    0.00  1.0000
   1   3  -4    9015    1086                                                        9041    0.05    0.00  1.0000
  -1   3  -4    8806     529                                                        8832   -0.05    0.00  1.0000
   1  -3   4    9623     610                                                        9650   -0.05    0.00  1.0000
  -1  -3   4    9589     612                                                        9616    0.05    0.00  1.0000
  -1  -3  -4    8547     552                                                        8572   -0.05    0.00  1.0000
  -1   3   4    8958     561                                                        8984    0.05    0.00  1.0000
   1  -3  -4    7777     572                                                        7801    0.05    0.00  1.0000
   1   3   4    7811     496                                                        7835   -0.05    0.00  1.0000
  -1   3  -4    9098     603                                                        9124   -0.05    0.00  1.0000
  -1  -3   4    8708     483                                                        8734    0.05    0.00  1.0000
   1  -3   4    9347     588                                                        9373   -0.05    0.00  1.0000
   1  -3  -4    9173     545                                                        9199    0.05    0.00  1.0000
  -1  -3  -4    7782     503                                                        7806   -0.05    0.00  1.0000
   1   3   4    8475     549                                                        8500   -0.05    0.00  1.0000
  -1   3   4    8058     485                                                        8083    0.05    0.00  1.0000
  -1  -3   4    8254     474                                                        8279    0.05    0.00  1.0000
  -1   3  -5      42     319                                                          45   -0.07    0.00  1.0000
   1   3  -5     182     291                                                         187   -0.07    0.00  1.0000
   1  -3   5     288     278                                                         295   -0.07    0.00  1.0000
  -1  -3  -5     723     409                                                         734    0.07    0.00  1.0000
  -1  -3   5     387     239                                                         395   -0.07    0.00  1.0000
   1  -3  -5      62     326                                                          65    0.07    0.00  1.0000
  -1   3   5     441     261                                                         449    0.07    0.00  1.0000
   1   3   5     345     270                                                         352    0.07    0.00  1.0000
  -1  -3   5     307     227                                                         314   -0.07    0.00  1.0000
  -1   3  -5     317     352                                                         324   -0.07    0.00  1.0000
   1  -3  -5      34     200                                                          36    0.07    0.00  1.0000
   1  -3   5     328     233                                                         335   -0.07    0.00  1.0000
  -1  -3  -5     302     267                                                         309    0.07    0.00  1.0000
  -1   3   5     401     234                                                         409    0.07    0.00  1.0000
   1   3   5     510     320                                                         519    0.07    0.00  1.0000
   1   3  -6    7462     402                                                        7469    0.01    0.00  1.0000
  -1   3  -6    8204     513                                                        8211   -0.01    0.00  1.0000
  -1  -3  -6    7676     571                                                        7683   -0.01    0.00  1.0000
   1  -3  -6    8362     633                                                        8369    0.01    0.00  1.0000
   1   3  -6    9327     560                                                        9335    0.01    0.00  1.0000
  -1   3  -6   10093     617                                                       10101   -0.01    0.00  1.0000
   1  -3   6   10046     515                                                       10054   -0.01    0.00  1.0000
  -1  -3   6    7858     460                                                        7865    0.01    0.00  1.0000
  -1  -3  -6    8884     546                                                        8891   -0.01    0.00  1.0000
   1  -3  -6    8693     479                                                        8700    0.01    0.00  1.0000
   1   3   6    8278     497                                                        8285   -0.01    0.00  1.0000
  -1   3   6    8848     471                                                        8855    0.01    0.00  1.0000
   1   3  -7     988     171                                                        1007    0.11    0.00  1.0000
  -1   3  -7     401     355                                                         413    0.11    0.00  1.0000
   1  -3  -7     943     377                                                         962   -0.11    0.00  1.0000
  -1  -3  -7     971     366                                                         990   -0.11    0.00  1.0000
  -1   3  -7     602     315                                                         617    0.11    0.00  1.0000
   1   3  -7    1512     356                                                        1536    0.11    0.00  1.0000
  -1  -3   7    1161     221                                                        1182    0.11    0.00  1.0000
   1  -3   7     996     184                                                        1015    0.11    0.00  1.0000
  -1  -3  -7     857     392                                                         875   -0.11    0.00  1.0000
   1  -3  -7     678     342                                                         694   -0.11    0.00  1.0000
  -1   3   7     643     181                                                         659   -0.11    0.00  1.0000
   1   3   7    1263     300                                                        1285   -0.11    0.00  1.0000
   1   3  -8    6400     665                                                        6407    0.02    0.00  1.0000
  -1   3  -8    6249     668                                                        6256   -0.02    0.00  1.0000
  -1  -3  -8    9065     918                                                        9074   -0.02    0.00  1.0000
   1  -3  -8    6631     754                                                        6638    0.02    0.00  1.0000
   1   3  -8    7528     578                                                        7536    0.02    0.00  1.0000
  -1   3  -8    7969     682                                                        7977   -0.02    0.00  1.0000
  -1  -3  -8    7134     654                                                        7142   -0.02    0.00  1.0000
   1  -3  -8    8067     687                                                        8075    0.02    0.00  1.0000
  -1   3   8    6616     481                                                        6623    0.02    0.00  1.0000
   1   3  -9    4465     711                                                        4483   -0.05    0.00  1.0000
  -1   3  -9    4509     643                                                        4527   -0.05    0.00  1.0000
   1  -3  -9    6058     882                                                        6079    0.05    0.00  1.0000
  -1  -3  -9    5070     709                                                        5089    0.05    0.00  1.0000
   1   3  -9    5620     630                                                        5640   -0.05    0.00  1.0000
  -1   3  -9    4251    1188                                                        4268   -0.05    0.00  1.0000
  -1  -3  -9    5339     569                                                        5358    0.05    0.00  1.0000
   1  -3  -9    4251     505                                                        4268    0.05    0.00  1.0000
   1   3 -10     233     474                                                         236    0.03    0.00  1.0000
  -1   3 -10    1185     679                                                        1192   -0.03    0.00  1.0000
   1  -3 -10     949     480                                                         955    0.03    0.00  1.0000
  -1  -3 -10     535     511                                                         540   -0.03    0.00  1.0000
   1   3 -10     509     290                                                         513    0.03    0.00  1.0000
   1  -3 -10     986     298                                                         992    0.03    0.00  1.0000
  -1   3 -10     743     341                                                         748   -0.03    0.00  1.0000
  -1  -3 -10    1198     414                                                        1205   -0.03    0.00  1.0000
   1   3 -11   19255    1566                                                       19155    0.13    0.00  1.0000
  -1   3 -11   15706    1383                                                       15616    0.13    0.00  1.0000
   1  -3 -11   17948    1553                                                       17851   -0.13    0.00  1.0000
  -1  -3 -11   20074    1655                                                       19972   -0.13    0.00  1.0000
  -1   3 -11   17466    1408                                                       17371    0.13    0.00  1.0000
   1  -3 -11   19673    1507                                                       19572   -0.13    0.00  1.0000
  -1  -3 -11   18725    2027                                                       18626   -0.13    0.00  1.0000
  -1  -3  11   19761    1443                                                       19660    0.13    0.00  1.0000
   1   3 -12     775     475                                                         777    0.01    0.00  1.0000
  -1   3 -12       0     518                                                           0   -0.01    0.00  1.0000
   1  -3 -12     775     743                                                         777    0.01    0.00  1.0000
  -1  -3 -12     662     759                                                         664   -0.01    0.00  1.0000
  -1   3 -12     673     474                                                         675   -0.01    0.00  1.0000
   1  -3 -12     691     321                                                         693    0.01    0.00  1.0000
  -1  -3 -12     582     386                                                         584   -0.01    0.00  1.0000
  -1  -3  12     700     443                                                         702    0.01    0.00  1.0000
  -1  -3 -13       4     277                                                           5    0.11    0.00  1.0000
  -1   3 -13      21     474                                                          24   -0.11    0.00  1.0000
   1   3 -13     227     474                                                         237   -0.11    0.00  1.0000
   1  -3 -13     372     716                                                         385    0.11    0.00  1.0000
  -1  -3 -13      69     264                                                          75    0.11    0.00  1.0000
   1  -3 -13     385     218                                                         398    0.11    0.00  1.0000
  -1  -3  13      24     204                                                          27   -0.11    0.00  1.0000
   1  -3  13     381     346                                                         394   -0.11    0.00  1.0000
  -1   3 -14     527     463                                                         528   -0.01    0.00  1.0000
  -1  -3 -14     384     452                                                         385   -0.01    0.00  1.0000
   1   3 -14    1704     716                                                        1706    0.01    0.00  1.0000
   1  -3 -14    1205     542                                                        1206    0.01    0.00  1.0000
  -1  -3 -14     534     330                                                         535   -0.01    0.00  1.0000
   1  -3 -14     321     174                                                         322    0.01    0.00  1.0000
  -1  -3  14    1417     460                                                        1418    0.01    0.00  1.0000
   1  -3  14     698     463                                                         699   -0.01    0.00  1.0000
  -1  -3 -15     837     684                                                         845   -0.05    0.00  1.0000
   1  -3 -15     880     536                                                         888   -0.05    0.00  1.0000
  -1   3 -15     364     523                                                         369    0.05    0.00  1.0000
   1   3 -15     492     518                                                         498    0.05    0.00  1.0000
   1  -3 -15     453     353                                                         459   -0.05    0.00  1.0000
  -1  -3 -15     310     393                                                         315   -0.05    0.00  1.0000
  -1  -3  15     628     427                                                         635    0.05    0.00  1.0000
   1  -3  15     334     328                                                         339    0.05    0.00  1.0000
   1  -3 -16    4060     853                                                        4065    0.01    0.00  1.0000
  -1   3 -16    3525     770                                                        3529   -0.01    0.00  1.0000
   1   3 -16    4236     618                                                        4241    0.01    0.00  1.0000
  -1  -3 -16    2091     537                                                        2094   -0.01    0.00  1.0000
   1  -3  16    3102     513                                                        3106   -0.01    0.00  1.0000
   1   5   1   37798    1389                                                       37817   -0.02    0.00  1.0000
   1  -5   1   38549    1412                                                       38569    0.02    0.00  1.0000
   1  -5   2    1310     224                                                        1303    0.03    0.00  1.0000
  -1   5  -2    1108     221                                                        1101    0.03    0.00  1.0000
  -1  -5   2    1534     263                                                        1526   -0.03    0.00  1.0000
   1   5  -2    1327     719                                                        1320   -0.03    0.00  1.0000
   1   5   2    1305     213                                                        1298    0.03    0.00  1.0000
  -1  -5  -2    1652     249                                                        1644    0.03    0.00  1.0000
  -1   5   2    1483     773                                                        1475   -0.03    0.00  1.0000
   1  -5  -2    1161     708                                                        1154   -0.03    0.00  1.0000
   1   5   2     913     592                                                         907    0.03    0.00  1.0000
   1  -5  -2    1991     351                                                        1982   -0.03    0.00  1.0000
  -1  -5  -2    1223     349                                                        1216    0.03    0.00  1.0000
  -1   5   2     960     165                                                         954   -0.03    0.00  1.0000
  -1   5  -2    1515     263                                                        1507    0.03    0.00  1.0000
   1   5  -2    1835     747                                                        1827   -0.03    0.00  1.0000
   1  -5   2    1179     258                                                        1172    0.03    0.00  1.0000
  -1   5  -3   23848    1240                                                       23841    0.01    0.00  1.0000
   1  -5   3   22979    1198                                                       22972    0.01    0.00  1.0000
   1   5  -3   25604    1334                                                       25597    0.01    0.00  1.0000
  -1  -5   3   22539    1167                                                       22532    0.01    0.00  1.0000
  -1  -5  -3   26211    1343                                                       26204   -0.01    0.00  1.0000
   1  -5  -3   25381    1333                                                       25374   -0.01    0.00  1.0000
  -1   5   3   22835    1195                                                       22828   -0.01    0.00  1.0000
   1   5   3   22614    1163                                                       22607   -0.01    0.00  1.0000
  -1  -5  -3   26236    1374                                                       26229   -0.01    0.00  1.0000
   1   5   3   23629    1250                                                       23622   -0.01    0.00  1.0000
  -1   5   3   26784    1365                                                       26776   -0.01    0.00  1.0000
   1  -5  -3   22757    1191                                                       22750   -0.01    0.00  1.0000
   1   5  -3   24404    1238                                                       24397    0.01    0.00  1.0000
  -1  -5   3   24246    1234                                                       24239    0.01    0.00  1.0000
   1  -5   3   23697    1228                                                       23690    0.01    0.00  1.0000
   1   5  -6    1683     352                                                        1680   -0.01    0.00  1.0000
  -1   5  -6    2346     405                                                        2343    0.01    0.00  1.0000
  -1  -5  -6    2205     447                                                        2202    0.01    0.00  1.0000
   1  -5  -6    1197     351                                                        1195   -0.01    0.00  1.0000
  -1  -5   6    1539     525                                                        1536   -0.01    0.00  1.0000
   1  -5   6    1211     603                                                        1209    0.01    0.00  1.0000
  -1  -5  -6    1592     291                                                        1589    0.01    0.00  1.0000
   1   5   6    1685     288                                                        1682    0.01    0.00  1.0000
   1  -5  -6    1551     272                                                        1548   -0.01    0.00  1.0000
  -1   5   6    1668     239                                                        1665   -0.01    0.00  1.0000
  -1  -5   6    1644     239                                                        1641   -0.01    0.00  1.0000
   1  -5   6    1774     442                                                        1771    0.01    0.00  1.0000
   1   5  -7      44     370                                                          39   -0.13    0.00  1.0000
  -1   5  -7       3     373                                                           2   -0.13    0.00  1.0000
  -1  -5  -7     119     369                                                         111    0.13    0.00  1.0000
   1  -5  -7       3     370                                                           2    0.13    0.00  1.0000
  -1  -5  -7     101     288                                                          94    0.13    0.00  1.0000
  -1  -5   7       3     182                                                           2   -0.13    0.00  1.0000
   1  -5  -7     170     357                                                         160    0.13    0.00  1.0000
  -1   5   7      10     170                                                           8    0.13    0.00  1.0000
  -1  -5   7       3     206                                                           2   -0.13    0.00  1.0000
   1  -5   7      10     261                                                           8   -0.13    0.00  1.0000
  -1   5  -8    3621     584                                                        3616    0.01    0.00  1.0000
   1   5  -8    3274     581                                                        3270   -0.01    0.00  1.0000
  -1  -5  -8    5042     623                                                        5036    0.01    0.00  1.0000
   1  -5  -8    4147     427                                                        4142   -0.01    0.00  1.0000
  -1  -5  -8    4462     541                                                        4457    0.01    0.00  1.0000
   1  -5  -8    3402     384                                                        3397   -0.01    0.00  1.0000
  -1  -5   8    3921     374                                                        3916   -0.01    0.00  1.0000
   1  -5   8    3149     293                                                        3145    0.01    0.00  1.0000
  -1   5  -9    1752     451                                                        1772    0.08    0.00  1.0000
   1   5  -9    1375     434                                                        1392    0.08    0.00  1.0000
   1  -5  -9    3352     943                                                        3379   -0.08    0.00  1.0000
  -1  -5  -9    2688     631                                                        2712   -0.08    0.00  1.0000
  -1  -5  -9    2324     505                                                        2347   -0.08    0.00  1.0000
   1  -5  -9    3070     507                                                        3096   -0.08    0.00  1.0000
  -1  -5   9    2192     448                                                        2214    0.08    0.00  1.0000
   1  -5   9    1234     321                                                        1251    0.08    0.00  1.0000
  -1   5 -10   10127     806                                                       10114    0.02    0.00  1.0000
   1   5 -10    9082     976                                                        9070   -0.02    0.00  1.0000
   1  -5 -10    9973     917                                                        9961   -0.02    0.00  1.0000
  -1  -5 -10    9136     981                                                        9124    0.02    0.00  1.0000
   1  -5 -10   10701     833                                                       10688   -0.02    0.00  1.0000
  -1  -5 -10    9603     768                                                        9591    0.02    0.00  1.0000
  -1  -5  10    8972     701                                                        8960   -0.02    0.00  1.0000
   1  -5  10    9748     748                                                        9736    0.02    0.00  1.0000
   1   5 -11    1049     558                                                        1087   -0.21    0.00  1.0000
  -1   5 -11    1025     740                                                        1063   -0.21    0.00  1.0000
   1  -5 -11    1562     786                                                        1608    0.21    0.00  1.0000
  -1  -5 -11     975     681                                                        1012    0.21    0.00  1.0000
  -1  -5 -11     674     419                                                         705    0.21    0.00  1.0000
   1  -5 -11    1047     504                                                        1085    0.21    0.00  1.0000
  -1  -5  11     568     293                                                         596   -0.21    0.00  1.0000
   1  -5  11     541     368                                                         568   -0.21    0.00  1.0000
  -1   5 -12    2218     556                                                        2213    0.02    0.00  1.0000
   1   5 -12    3175     860                                                        3169   -0.02    0.00  1.0000
   1  -5 -12    3579     809                                                        3572   -0.02    0.00  1.0000
  -1  -5 -12    2354     659                                                        2349    0.02    0.00  1.0000
   1  -5 -12    2068    1011                                                        2063   -0.02    0.00  1.0000
  -1  -5 -12    1944     457                                                        1939    0.02    0.00  1.0000
  -1  -5  12    2106    1052                                                        2101   -0.02    0.00  1.0000
   1  -5  12    1583     406                                                        1579    0.02    0.00  1.0000
   1   5 -13     249     665                                                         235   -0.16    0.00  1.0000
  -1   5 -13       0     471                                                           0   -0.16    0.00  1.0000
   1  -5 -13       0     491                                                           0    0.16    0.00  1.0000
  -1  -5 -13     293     704                                                         278    0.16    0.00  1.0000
   1  -5 -13      67     497                                                          60    0.16    0.00  1.0000
  -1  -5 -13       0     321                                                           0    0.16    0.00  1.0000
  -1  -5  13      55     267                                                          49   -0.16    0.00  1.0000
   1  -5  13      14     330                                                          11   -0.16    0.00  1.0000
  -1   5 -14     616     467                                                         618    0.02    0.00  1.0000
   1   5 -14       3     493                                                           3   -0.02    0.00  1.0000
  -1  -5 -14    1115     820                                                        1118    0.02    0.00  1.0000
   1  -5 -14       3     463                                                           3   -0.02    0.00  1.0000
   1  -5 -14       3     293                                                           3   -0.02    0.00  1.0000
  -1  -5 -14     118     173                                                         119    0.02    0.00  1.0000
  -1  -5  14       3     277                                                           3   -0.02    0.00  1.0000
   1  -5  14     977     353                                                         980    0.02    0.00  1.0000
   1   5 -15    1071     602                                                        1056   -0.08    0.00  1.0000
  -1   5 -15     553     577                                                         542   -0.08    0.00  1.0000
  -1  -5 -15     275     470                                                         267    0.08    0.00  1.0000
   1  -5 -15       0     533                                                           0    0.08    0.00  1.0000
  -1  -5 -15     126     356                                                         121    0.08    0.00  1.0000
  -1  -5  15      56     364                                                          53   -0.08    0.00  1.0000
   1  -5  15       0     315                                                           0   -0.08    0.00  1.0000
   1  -5 -16       2     501                                                           2   -0.03    0.00  1.0000
  -1   5 -16     547     527                                                         551    0.03    0.00  1.0000
   1   5 -16    1142     676                                                        1147   -0.03    0.00  1.0000
  -1  -5 -16     112     496                                                         114    0.03    0.00  1.0000
   1  -5  16     785     322                                                         789    0.03    0.00  1.0000
  -1   7   1   36023    1236                                                       36135    0.10    0.00  1.0000
   1  -7  -1   32266    1068                                                       32372    0.10    0.00  1.0000
   1   7  -1   32331    1067                                                       32437   -0.10    0.00  1.0000
  -1   7  -1   35628    1204                                                       35740   -0.10    0.00  1.0000
   1  -7   1   36196    1211                                                       36308   -0.10    0.00  1.0000
  -1  -7   1   32888    1094                                                       32995   -0.10    0.00  1.0000
  -1  -7  -1   35673    1265                                                       35785    0.10    0.00  1.0000
   1   7   1   34766    1184                                                       34876    0.10    0.00  1.0000
   1  -7  -1   34449    1203                                                       34559    0.10    0.00  1.0000
   1  -7   1   37873    1304                                                       37988   -0.10    0.00  1.0000
  -1  -7   1   35979    1233                                                       36091   -0.10    0.00  1.0000
   1   7  -1   33608    1126                                                       33716   -0.10    0.00  1.0000
  -1   7   1   37371    1257                                                       37485    0.10    0.00  1.0000
  -1   7  -1   34894    1190                                                       35004   -0.10    0.00  1.0000
   1  -7  -2     394     181                                                         393   -0.01    0.00  1.0000
  -1  -7  -2     126     142                                                         125    0.01    0.00  1.0000
   1   7  -2      39     191                                                          39   -0.01    0.00  1.0000
   1  -7   2     342     179                                                         341    0.01    0.00  1.0000
  -1   7  -2      39     231                                                          39    0.01    0.00  1.0000
  -1  -7   2     307     268                                                         306   -0.01    0.00  1.0000
   1  -7  -2      39     254                                                          39   -0.01    0.00  1.0000
  -1  -7  -2     519     288                                                         517    0.01    0.00  1.0000
  -1  -7  -2     408     276                                                         407    0.01    0.00  1.0000
   1   7   2     393     189                                                         392    0.01    0.00  1.0000
  -1   7   2     314     182                                                         313   -0.01    0.00  1.0000
   1  -7  -2      39     219                                                          39   -0.01    0.00  1.0000
   1  -7   2     535     254                                                         533    0.01    0.00  1.0000
  -1  -7   2      48     227                                                          48   -0.01    0.00  1.0000
  -1   7  -2     257     230                                                         256    0.01    0.00  1.0000
   1   7  -2     185     161                                                         184   -0.01    0.00  1.0000
  -1   7  -3   13172     593                                                       13251   -0.12    0.00  1.0000
   1   7  -3   12800     938                                                       12877   -0.12    0.00  1.0000
  -1  -7   3   13638     582                                                       13718   -0.12    0.00  1.0000
   1  -7   3   14305     622                                                       14387   -0.12    0.00  1.0000
  -1   7   3   15180     688                                                       15264    0.12    0.00  1.0000
   1   7   3   14030     578                                                       14111    0.12    0.00  1.0000
  -1  -7  -3   15231     639                                                       15315    0.12    0.00  1.0000
   1  -7  -3   15565     689                                                       15650    0.12    0.00  1.0000
   1  -7  -3   13587     630                                                       13667    0.12    0.00  1.0000
   1   7   3   13096     616                                                       13174    0.12    0.00  1.0000
  -1  -7   3   14170     609                                                       14251   -0.12    0.00  1.0000
  -1   7  -3   13460     579                                                       13539   -0.12    0.00  1.0000
   1  -7   3   13812     623                                                       13892   -0.12    0.00  1.0000
   1   7  -3   13493     564                                                       13572   -0.12    0.00  1.0000
  -1   7  -4    2459     277                                                        2455   -0.02    0.00  1.0000
   1   7  -4    2375     287                                                        2371    0.02    0.00  1.0000
  -1  -7   4    2485     214                                                        2481    0.02    0.00  1.0000
   1  -7   4    2120     286                                                        2116   -0.02    0.00  1.0000
  -1  -7  -4    2658     373                                                        2653   -0.02    0.00  1.0000
   1  -7  -4    2322     306                                                        2318    0.02    0.00  1.0000
  -1   7   4    2771     283                                                        2766    0.02    0.00  1.0000
   1   7   4    1895     245                                                        1891   -0.02    0.00  1.0000
  -1  -7  -4    3296     471                                                        3291   -0.02    0.00  1.0000
   1  -7  -4    2107     276                                                        2103    0.02    0.00  1.0000
  -1   7   4    2619     267                                                        2615    0.02    0.00  1.0000
   1   7   4    2365     270                                                        2361   -0.02    0.00  1.0000
   1  -7   4    2680     407                                                        2675   -0.02    0.00  1.0000
  -1  -7   4    2344     243                                                        2340    0.02    0.00  1.0000
   1   7  -4    2262     186                                                        2258    0.02    0.00  1.0000
  -1   7  -5   29399    1459                                                       29328   -0.07    0.00  1.0000
   1  -7  -5   28465    1341                                                       28395    0.07    0.00  1.0000
  -1  -7  -5   25853    1275                                                       25786    0.07    0.00  1.0000
  -1   7   5   25687    1179                                                       25620    0.07    0.00  1.0000
   1  -7   5   26232    1715                                                       26164   -0.07    0.00  1.0000
  -1  -7   5   26377    1237                                                       26309   -0.07    0.00  1.0000
   1  -7  -5   25050    1172                                                       24984    0.07    0.00  1.0000
  -1  -7  -5   25888    1328                                                       25821    0.07    0.00  1.0000
   1   7   5   24887    1176                                                       24821    0.07    0.00  1.0000
  -1   7   5   25611    1159                                                       25544    0.07    0.00  1.0000
   1  -7   5   25621    1221                                                       25554   -0.07    0.00  1.0000
  -1  -7   5   26828    1215                                                       26760   -0.07    0.00  1.0000
   1  -7  -6  128305    5140                                                      128308    0.00    0.00  1.0000
   1   7  -7    8317     885                                                        8276    0.08    0.00  1.0000
  -1   7  -7    8237    1560                                                        8196    0.08    0.00  1.0000
  -1  -7  -7    6510     733                                                        6473   -0.08    0.00  1.0000
   1  -7  -7    7637     910                                                        7597   -0.08    0.00  1.0000
  -1  -7  -7    6358     679                                                        6322   -0.08    0.00  1.0000
   1  -7  -7    7057     740                                                        7019   -0.08    0.00  1.0000
  -1  -7   7    7092     670                                                        7054    0.08    0.00  1.0000
   1  -7   7    6635     775                                                        6598    0.08    0.00  1.0000
  -1   7  -8    1947     462                                                        1946    0.00    0.00  1.0000
   1   7  -8    2194     409                                                        2193    0.00    0.00  1.0000
   1  -7  -8    2592     416                                                        2591    0.00    0.00  1.0000
  -1  -7  -8    3093     563                                                        3092    0.00    0.00  1.0000
  -1  -7  -8    2082     431                                                        2081    0.00    0.00  1.0000
   1  -7  -8    3007     459                                                        3006    0.00    0.00  1.0000
   1  -7   8    2406     344                                                        2405    0.00    0.00  1.0000
  -1  -7   8    3185     394                                                        3184    0.00    0.00  1.0000
   1   7  -9    7243     947                                                        7221   -0.05    0.00  1.0000
  -1   7  -9    7170     972                                                        7148   -0.05    0.00  1.0000
   1  -7  -9    7844     972                                                        7821    0.05    0.00  1.0000
  -1  -7  -9    7910     919                                                        7887    0.05    0.00  1.0000
   1  -7  -9    8233     922                                                        8209    0.05    0.00  1.0000
  -1  -7  -9    7680     900                                                        7657    0.05    0.00  1.0000
   1  -7   9    7705     861                                                        7682   -0.05    0.00  1.0000
  -1  -7   9    7582     781                                                        7559   -0.05    0.00  1.0000
  -1   7 -10    4565     619                                                        4565    0.00    0.00  1.0000
   1   7 -10    3682     535                                                        3682    0.00    0.00  1.0000
  -1  -7 -10    5836     757                                                        5836    0.00    0.00  1.0000
   1  -7 -10    5058     720                                                        5058    0.00    0.00  1.0000
  -1  -7 -10    4670     565                                                        4670    0.00    0.00  1.0000
   1  -7 -10    4068     494                                                        4068    0.00    0.00  1.0000
  -1  -7  10    4635     517                                                        4635    0.00    0.00  1.0000
   1  -7  10    5044     612                                                        5044    0.00    0.00  1.0000
   1   7 -11       5     506                                                           8    0.17    0.00  1.0000
  -1   7 -11    1143     545                                                        1176    0.17    0.00  1.0000
   1  -7 -11     141     484                                                         153   -0.17    0.00  1.0000
  -1  -7 -11      93     467                                                         103   -0.17    0.00  1.0000
  -1  -7 -11     163     381                                                         176   -0.17    0.00  1.0000
   1  -7 -11     141     309                                                         153   -0.17    0.00  1.0000
  -1  -7  11       0     283                                                           1    0.17    0.00  1.0000
   1  -7  11      69     223                                                          77    0.17    0.00  1.0000
   1   7 -12     735     532                                                         732    0.02    0.00  1.0000
  -1   7 -12     293     522                                                         291   -0.02    0.00  1.0000
   1  -7 -12      58     521                                                          57    0.02    0.00  1.0000
  -1  -7 -12       0     486                                                           0   -0.02    0.00  1.0000
   1  -7 -12     629     459                                                         627    0.02    0.00  1.0000
  -1  -7 -12     161     344                                                         160   -0.02    0.00  1.0000
   1  -7  12     462     381                                                         460   -0.02    0.00  1.0000
  -1  -7  12     508     414                                                         506    0.02    0.00  1.0000
   1   7 -13      67     504                                                          47    0.48    0.00  1.0000
  -1   7 -13     140     494                                                         110    0.48    0.00  1.0000
   1  -7 -13     129     521                                                         100   -0.48    0.00  1.0000
  -1  -7 -13       2     514                                                           0   -0.48    0.00  1.0000
  -1  -7 -13     151     350                                                         120   -0.48    0.00  1.0000
   1  -7 -13     379     415                                                         328   -0.48    0.00  1.0000
   1  -7  13       2     153                                                           0    0.48    0.00  1.0000
  -1  -7  13     236     307                                                         196    0.48    0.00  1.0000
   1   7 -14     439     508                                                         442    0.02    0.00  1.0000
  -1   7 -14     833     482                                                         837   -0.02    0.00  1.0000
   1  -7 -14    2533     749                                                        2539    0.02    0.00  1.0000
  -1  -7 -14     650     488                                                         653   -0.02    0.00  1.0000
  -1  -7 -14     657     367                                                         660   -0.02    0.00  1.0000
   1  -7 -14     718     666                                                         721    0.02    0.00  1.0000
   1  -7  14     630     315                                                         633   -0.02    0.00  1.0000
  -1  -7  14    1814     434                                                        1819    0.02    0.00  1.0000
  -1   7 -15    1008     794                                                        1004    0.02    0.00  1.0000
   1   7 -15     886     786                                                         882    0.02    0.00  1.0000
   1  -7 -15       4     485                                                           4   -0.02    0.00  1.0000
  -1  -7 -15     766     544                                                         762   -0.02    0.00  1.0000
  -1  -7 -15     301     333                                                         299   -0.02    0.00  1.0000
   1  -7  15     327     475                                                         325    0.02    0.00  1.0000
  -1  -7  15    1296     444                                                        1291    0.02    0.00  1.0000
   1   7 -16    2275     591                                                        2287    0.05    0.00  1.0000
  -1   7 -16    1744     785                                                        1755   -0.05    0.00  1.0000
  -1  -7 -16    1411     694                                                        1421   -0.05    0.00  1.0000
   1  -7 -16    1807     597                                                        1818    0.05    0.00  1.0000
  -1   9   1    8387     276                                                        8340    0.09    0.00  1.0000
  -1  -9  -1    9637     228                                                        9586    0.09    0.00  1.0000
   1   9  -1    8755     214                                                        8707   -0.09    0.00  1.0000
   1  -9  -1    8255     174                                                        8208    0.09    0.00  1.0000
  -1   9  -1    8164     281                                                        8117   -0.09    0.00  1.0000
  -1  -9   1    8326     294                                                        8279   -0.09    0.00  1.0000
   1  -9   1    8744     254                                                        8696   -0.09    0.00  1.0000
   1  -9  -1    8439     358                                                        8391    0.09    0.00  1.0000
  -1  -9  -1    8806    1162                                                        8757    0.09    0.00  1.0000
   1   9   1    8930     311                                                        8881    0.09    0.00  1.0000
  -1  -9   1    8913     352                                                        8864   -0.09    0.00  1.0000
   1   9  -1    7838     231                                                        7792   -0.09    0.00  1.0000
  -1   9  -1    7696     234                                                        7651   -0.09    0.00  1.0000
  -1   9   1    7818     223                                                        7772    0.09    0.00  1.0000
   1  -9   1    9246     375                                                        9196   -0.09    0.00  1.0000
  -1  -9  -2   34540    1356                                                       34506   -0.03    0.00  1.0000
   1  -9  -2   33744    1375                                                       33710    0.03    0.00  1.0000
   1  -9   2   31181    1243                                                       31149   -0.03    0.00  1.0000
   1   9  -2   37821    1507                                                       37785    0.03    0.00  1.0000
  -1  -9  -2   38220    1526                                                       38184   -0.03    0.00  1.0000
   1  -9  -2   34880    1394                                                       34846    0.03    0.00  1.0000
  -1  -9  -2   36651    1528                                                       36616   -0.03    0.00  1.0000
  -1   9   2   35059    1400                                                       35025    0.03    0.00  1.0000
   1   9   2   34645    1418                                                       34611   -0.03    0.00  1.0000
   1  -9  -2   34929    1440                                                       34895    0.03    0.00  1.0000
   1   9  -2   34276    1370                                                       34242    0.03    0.00  1.0000
   1  -9   2   35041    1475                                                       35007   -0.03    0.00  1.0000
  -1  -9   2   34844    1420                                                       34810    0.03    0.00  1.0000
  -1   9  -2   34291    1391                                                       34257   -0.03    0.00  1.0000
  -1  -9  -3    5104     309                                                        5010   -0.23    0.00  1.0000
   1  -9  -3    5009     353                                                        4916   -0.23    0.00  1.0000
   1   9  -3    4943     442                                                        4851    0.23    0.00  1.0000
  -1   9  -3    5398     592                                                        5302    0.23    0.00  1.0000
  -1  -9   3    4367     316                                                        4280    0.23    0.00  1.0000
   1  -9   3    4827     365                                                        4736    0.23    0.00  1.0000
   1  -9  -3    4128     304                                                        4044   -0.23    0.00  1.0000
  -1  -9  -3    5662     397                                                        5563   -0.23    0.00  1.0000
   1  -9  -3    5020     603                                                        4927   -0.23    0.00  1.0000
  -1  -9  -3    5348     461                                                        5252   -0.23    0.00  1.0000
   1   9   3    4598     330                                                        4509   -0.23    0.00  1.0000
  -1   9   3    4786     333                                                        4695   -0.23    0.00  1.0000
   1  -9   3    4528     374                                                        4440    0.23    0.00  1.0000
  -1  -9   3    5727     445                                                        5628    0.23    0.00  1.0000
   1   9  -3    5273     313                                                        5178    0.23    0.00  1.0000
  -1   9  -3    4623     350                                                        4534    0.23    0.00  1.0000
  -1   9  -5    1701     494                                                        1704   -0.01    0.00  1.0000
   1   9  -5     326     401                                                         327   -0.01    0.00  1.0000
  -1  -9  -5     150     327                                                         151    0.01    0.00  1.0000
   1  -9  -5     807     656                                                         809    0.01    0.00  1.0000
   1   9   5     875     248                                                         877    0.01    0.00  1.0000
  -1  -9  -5     546     636                                                         548    0.01    0.00  1.0000
   1  -9  -5     382     281                                                         383    0.01    0.00  1.0000
  -1   9   5     808     278                                                         810    0.01    0.00  1.0000
   1  -9   5     902     356                                                         904   -0.01    0.00  1.0000
  -1  -9   5     879     438                                                         881   -0.01    0.00  1.0000
   1   9  -5     756     422                                                         758   -0.01    0.00  1.0000
  -1   9  -6     353     298                                                         354   -0.01    0.00  1.0000
   1   9  -6     388     419                                                         389    0.01    0.00  1.0000
   1  -9  -6     185     385                                                         186    0.01    0.00  1.0000
  -1  -9  -6     210     370                                                         211   -0.01    0.00  1.0000
  -1  -9  -6      61     355                                                          61   -0.01    0.00  1.0000
   1  -9  -6     216     300                                                         217    0.01    0.00  1.0000
  -1  -9   6     494     276                                                         495    0.01    0.00  1.0000
   1  -9   6     180     248                                                         181   -0.01    0.00  1.0000
   1   9  -7    3768     571                                                        3766   -0.01    0.00  1.0000
  -1   9  -7    2799     410                                                        2797   -0.01    0.00  1.0000
  -1  -9  -7    3151     482                                                        3149    0.01    0.00  1.0000
   1  -9  -7    2802    1394                                                        2800    0.01    0.00  1.0000
  -1  -9  -7    3455     494                                                        3453    0.01    0.00  1.0000
   1  -9  -7    3773     432                                                        3771    0.01    0.00  1.0000
  -1  -9   7    3177     385                                                        3175   -0.01    0.00  1.0000
   1  -9   7    2285     425                                                        2283   -0.01    0.00  1.0000
  -1   9  -8    1558     618                                                        1564   -0.03    0.00  1.0000
   1   9  -8    1321     432                                                        1326    0.03    0.00  1.0000
  -1  -9  -8    1934     526                                                        1940   -0.03    0.00  1.0000
   1  -9  -8     799     458                                                         803    0.03    0.00  1.0000
  -1  -9  -8     953     339                                                         957   -0.03    0.00  1.0000
   1  -9  -8    1322     473                                                        1327    0.03    0.00  1.0000
   1  -9   8    1516     432                                                        1522   -0.03    0.00  1.0000
  -1  -9   8     813     323                                                         817    0.03    0.00  1.0000
  -1   9  -9    1233     667                                                        1232    0.00    0.00  1.0000
   1   9  -9    1100     475                                                        1099    0.00    0.00  1.0000
  -1  -9  -9    1531     566                                                        1530    0.00    0.00  1.0000
   1  -9  -9    2421     472                                                        2420    0.00    0.00  1.0000
   1  -9  -9    1639     433                                                        1638    0.00    0.00  1.0000
   1  -9   9    1776     437                                                        1775    0.00    0.00  1.0000
  -1  -9   9    1179     589                                                        1178    0.00    0.00  1.0000
   1   9 -10     176     518                                                         177    0.01    0.00  1.0000
  -1   9 -10     338     505                                                         339   -0.01    0.00  1.0000
  -1  -9 -10     356     431                                                         357   -0.01    0.00  1.0000
   1  -9 -10    1388     484                                                        1391    0.01    0.00  1.0000
  -1  -9 -10     255     385                                                         256   -0.01    0.00  1.0000
   1  -9 -10       5     303                                                           5    0.01    0.00  1.0000
  -1  -9  10     316     351                                                         317    0.01    0.00  1.0000
   1  -9  10     162     324                                                         163   -0.01    0.00  1.0000
  -1   9 -11    2479     561                                                        2459   -0.07    0.00  1.0000
   1   9 -11    2652     533                                                        2631   -0.07    0.00  1.0000
   1  -9 -11    3423     674                                                        3399    0.07    0.00  1.0000
  -1  -9 -11    1765     491                                                        1748    0.07    0.00  1.0000
   1  -9 -11    2010     497                                                        1992    0.07    0.00  1.0000
  -1  -9 -11    3544     620                                                        3520    0.07    0.00  1.0000
  -1  -9  11    1929     544                                                        1911   -0.07    0.00  1.0000
   1  -9  11    2460     514                                                        2440   -0.07    0.00  1.0000
  -1   9 -12     313     528                                                         313    0.00    0.00  1.0000
   1   9 -12     554     511                                                         554    0.00    0.00  1.0000
  -1  -9 -12    1048     477                                                        1048    0.00    0.00  1.0000
   1  -9 -12     956     677                                                         956    0.00    0.00  1.0000
   1  -9 -12     275     333                                                         275    0.00    0.00  1.0000
  -1  -9 -12    1113     492                                                        1113    0.00    0.00  1.0000
   1  -9  12     361     334                                                         361    0.00    0.00  1.0000
  -1  -9  12     119     226                                                         119    0.00    0.00  1.0000
  -1   9 -13     505     523                                                         424   -0.66    0.00  1.0000
   1   9 -13       4     475                                                           0   -0.66    0.00  1.0000
  -1  -9 -13    1374     832                                                        1238    0.66    0.00  1.0000
   1  -9 -13     104     512                                                          69    0.66    0.00  1.0000
   1  -9 -13     115     284                                                          78    0.66    0.00  1.0000
  -1  -9 -13     265     345                                                         207    0.66    0.00  1.0000
  -1  -9  13     129     357                                                          90   -0.66    0.00  1.0000
   1  -9  13     140     313                                                          99   -0.66    0.00  1.0000
  -1   9 -14    1189     517                                                        1186    0.02    0.00  1.0000
   1   9 -14    2048     757                                                        2044   -0.02    0.00  1.0000
   1  -9 -14     711     517                                                         708   -0.02    0.00  1.0000
  -1  -9 -14     203     490                                                         202    0.02    0.00  1.0000
   1  -9 -14     245     311                                                         244   -0.02    0.00  1.0000
  -1  -9 -14     216     348                                                         215    0.02    0.00  1.0000
  -1  -9  14     214     296                                                         213   -0.02    0.00  1.0000
   1  -9  14     245     317                                                         244    0.02    0.00  1.0000
   1   9 -15    1064     563                                                        1070    0.03    0.00  1.0000
  -1   9 -15     592     574                                                         596    0.03    0.00  1.0000
  -1  -9 -15     904     525                                                         909   -0.03    0.00  1.0000
   1  -9 -15    1958     792                                                        1966   -0.03    0.00  1.0000
  -1  -9 -15     408     554                                                         411   -0.03    0.00  1.0000
  -1  -9  15     368     377                                                         371    0.03    0.00  1.0000
   1  -9  15    1000     370                                                        1005    0.03    0.00  1.0000
   1   9 -16    1193     511                                                        1182   -0.06    0.00  1.0000
  -1   9 -16      38     534                                                          36    0.06    0.00  1.0000
   1  -9 -16     841     503                                                         831   -0.06    0.00  1.0000
  -1  -9 -16    1273     694                                                        1261    0.06    0.00  1.0000
   1  -9  16     545     422                                                         537    0.06    0.00  1.0000
  -1  11   1    1519     166                                                        1494   -0.12    0.00  1.0000
   1  11   1    1717     185                                                        1690   -0.12    0.00  1.0000
   1  11  -1     546     194                                                         531    0.12    0.00  1.0000
   1 -11  -1    1674     165                                                        1647   -0.12    0.00  1.0000
  -1 -11  -1     546     128                                                         531   -0.12    0.00  1.0000
  -1  11  -1    1402     215                                                        1378    0.12    0.00  1.0000
   1 -11   1    1818     201                                                        1790    0.12    0.00  1.0000
  -1 -11   1    1050     144                                                        1029    0.12    0.00  1.0000
   1 -11  -1     546     252                                                         531   -0.12    0.00  1.0000
   1  11   1    1811     314                                                        1783   -0.12    0.00  1.0000
  -1 -11   1    1060     291                                                        1039    0.12    0.00  1.0000
  -1 -11  -1    1077     147                                                        1056   -0.12    0.00  1.0000
   1  11  -1    1370     108                                                        1346    0.12    0.00  1.0000
  -1  11   1    1700     208                                                        1673   -0.12    0.00  1.0000
   1 -11   1    1272     148                                                        1249    0.12    0.00  1.0000
  -1  11  -1    2242     320                                                        2211    0.12    0.00  1.0000
  -1 -11  -2    1005     252                                                        1008    0.02    0.00  1.0000
   1 -11  -2     475     538                                                         477   -0.02    0.00  1.0000
   1  11  -2    1028     342                                                        1031   -0.02    0.00  1.0000
  -1  11  -2     700     202                                                         702    0.02    0.00  1.0000
  -1 -11   2     259     195                                                         260   -0.02    0.00  1.0000
   1 -11   2    1007     224                                                        1010    0.02    0.00  1.0000
  -1 -11  -2     658     207                                                         660    0.02    0.00  1.0000
   1 -11  -2     949     309                                                         952   -0.02    0.00  1.0000
  -1 -11  -2     986     459                                                         989    0.02    0.00  1.0000
  -1  11   2     633     390                                                         635   -0.02    0.00  1.0000
   1  11   2     299     214                                                         300    0.02    0.00  1.0000
   1 -11  -2    1531     386                                                        1534   -0.02    0.00  1.0000
   1 -11   2    1361     429                                                        1364    0.02    0.00  1.0000
  -1 -11   2     456     258                                                         458   -0.02    0.00  1.0000
   1  11  -2     607     260                                                         609   -0.02    0.00  1.0000
  -1  11  -2     462     236                                                         464    0.02    0.00  1.0000
  -1 -11  -3    2488     227                                                        2527    0.14    0.00  1.0000
   1 -11  -3    1529     664                                                        1559    0.14    0.00  1.0000
   1  11  -3    2522     796                                                        2561   -0.14    0.00  1.0000
   1 -11   3    2881     304                                                        2923   -0.14    0.00  1.0000
  -1  11  -3    2611     685                                                        2651   -0.14    0.00  1.0000
  -1 -11   3    2211     286                                                        2247   -0.14    0.00  1.0000
  -1 -11  -3    2377     401                                                        2415    0.14    0.00  1.0000
   1 -11  -3    2785     304                                                        2826    0.14    0.00  1.0000
   1 -11  -3    2541     444                                                        2580    0.14    0.00  1.0000
  -1 -11  -3    2252     444                                                        2289    0.14    0.00  1.0000
  -1  11   3    1972     291                                                        2006    0.14    0.00  1.0000
   1 -11   3    2777     460                                                        2818   -0.14    0.00  1.0000
  -1 -11   3    2424     378                                                        2462   -0.14    0.00  1.0000
   1  11  -3    2412     324                                                        2450   -0.14    0.00  1.0000
  -1 -11  -4   11274     516                                                       11266    0.01    0.00  1.0000
   1  11  -4   11842     628                                                       11834   -0.01    0.00  1.0000
  -1  11  -4   12871    1109                                                       12862    0.01    0.00  1.0000
  -1 -11  -4   10190     551                                                       10182    0.01    0.00  1.0000
   1 -11  -4   11719     647                                                       11711   -0.01    0.00  1.0000
  -1 -11  -4   10243     665                                                       10235    0.01    0.00  1.0000
   1 -11  -4   11001     621                                                       10993   -0.01    0.00  1.0000
  -1 -11   4   10825     619                                                       10817   -0.01    0.00  1.0000
   1 -11   4   10358     624                                                       10350    0.01    0.00  1.0000
   1  11  -5   29073    1270                                                       29046    0.03    0.00  1.0000
  -1  11  -5   33985    1443                                                       33956    0.03    0.00  1.0000
  -1 -11  -5   31976    1414                                                       31948   -0.03    0.00  1.0000
   1 -11  -5   28055    1276                                                       28029   -0.03    0.00  1.0000
   1 -11  -5   28657    1303                                                       28630   -0.03    0.00  1.0000
  -1 -11  -5   29872    1307                                                       29845   -0.03    0.00  1.0000
  -1 -11   5   31604    1355                                                       31576    0.03    0.00  1.0000
   1 -11   5   32261    1402                                                       32233    0.03    0.00  1.0000
   1  11  -6    1587     316                                                        1584   -0.01    0.00  1.0000
  -1  11  -6    1192     467                                                        1190    0.01    0.00  1.0000
   1 -11  -6    1611     399                                                        1608   -0.01    0.00  1.0000
  -1 -11  -6    1777     446                                                        1774    0.01    0.00  1.0000
   1 -11  -6    2152     566                                                        2149   -0.01    0.00  1.0000
  -1 -11  -6    2166     459                                                        2163    0.01    0.00  1.0000
  -1 -11   6    1642     376                                                        1639   -0.01    0.00  1.0000
   1 -11   6     390     501                                                         389    0.01    0.00  1.0000
  -1  11  -7    2094     488                                                        2090   -0.02    0.00  1.0000
   1  11  -7    1574     344                                                        1570   -0.02    0.00  1.0000
  -1 -11  -7    2213     894                                                        2209    0.02    0.00  1.0000
   1 -11  -7    2134     545                                                        2130    0.02    0.00  1.0000
  -1 -11  -7    2329     485                                                        2324    0.02    0.00  1.0000
   1 -11  -7    2032     421                                                        2028    0.02    0.00  1.0000
   1 -11   7    1717     553                                                        1713   -0.02    0.00  1.0000
  -1 -11   7    1857     885                                                        1853   -0.02    0.00  1.0000
  -1  11  -8     983     372                                                         975    0.04    0.00  1.0000
   1  11  -8     919     431                                                         911   -0.04    0.00  1.0000
  -1 -11  -8     124     360                                                         121    0.04    0.00  1.0000
   1 -11  -8    1496     590                                                        1486   -0.04    0.00  1.0000
  -1 -11  -8       3     341                                                           3    0.04    0.00  1.0000
   1 -11  -8     482     300                                                         477   -0.04    0.00  1.0000
  -1 -11   8    1097     311                                                        1089   -0.04    0.00  1.0000
   1 -11   8    1531     492                                                        1521    0.04    0.00  1.0000
  -1  11  -9     540     329                                                         541   -0.01    0.00  1.0000
   1  11  -9    1813     771                                                        1816   -0.01    0.00  1.0000
  -1 -11  -9     710     403                                                         712    0.01    0.00  1.0000
   1 -11  -9    1054     438                                                        1056    0.01    0.00  1.0000
   1 -11  -9    1316     308                                                        1318    0.01    0.00  1.0000
  -1 -11  -9    1160     350                                                        1162    0.01    0.00  1.0000
   1 -11   9    1185     335                                                        1187   -0.01    0.00  1.0000
  -1 -11   9     836     307                                                         838   -0.01    0.00  1.0000
  -1  11 -10     805     440                                                         807    0.01    0.00  1.0000
   1  11 -10    1476     517                                                        1479   -0.01    0.00  1.0000
  -1 -11 -10     792     458                                                         794    0.01    0.00  1.0000
   1 -11 -10    1087     481                                                        1089   -0.01    0.00  1.0000
  -1 -11 -10    1077     386                                                        1079    0.01    0.00  1.0000
   1 -11  10     697     525                                                         699    0.01    0.00  1.0000
  -1 -11  10    1533     479                                                        1536   -0.01    0.00  1.0000
  -1  11 -11      14     435                                                          14    0.01    0.00  1.0000
   1  11 -11      14     523                                                          14    0.01    0.00  1.0000
  -1 -11 -11    1167     645                                                        1165   -0.01    0.00  1.0000
   1 -11 -11     308     499                                                         307   -0.01    0.00  1.0000
  -1 -11 -11     560     394                                                         559   -0.01    0.00  1.0000
   1 -11 -11     142     307                                                         141   -0.01    0.00  1.0000
   1 -11  11     229     238                                                         228    0.01    0.00  1.0000
  -1 -11  11     599     388                                                         598    0.01    0.00  1.0000
  -1  11 -12    2194    1411                                                        2196    0.01    0.00  1.0000
   1  11 -12    3257     750                                                        3259   -0.01    0.00  1.0000
   1 -11 -12    2884     818                                                        2886   -0.01    0.00  1.0000
  -1 -11 -12    1712     657                                                        1714    0.01    0.00  1.0000
  -1 -11 -12    2379     532                                                        2381    0.01    0.00  1.0000
   1 -11 -12    2229     572                                                        2231   -0.01    0.00  1.0000
  -1 -11  12    2446     794                                                        2448   -0.01    0.00  1.0000
   1 -11  12    1693     658                                                        1695    0.01    0.00  1.0000
  -1  11 -13     302     391                                                         246    0.59    0.00  1.0000
   1  11 -13       7     494                                                           1    0.59    0.00  1.0000
   1 -11 -13     136     464                                                         100   -0.59    0.00  1.0000
  -1 -11 -13     178     449                                                         136   -0.59    0.00  1.0000
  -1 -11 -13     589     340                                                         510   -0.59    0.00  1.0000
   1 -11 -13     317     306                                                         260   -0.59    0.00  1.0000
  -1 -11  13     280     313                                                         227    0.59    0.00  1.0000
   1 -11  13     895     397                                                         797    0.59    0.00  1.0000
  -1  11 -14       3     406                                                           3    0.00    0.00  1.0000
   1  11 -14     457     291                                                         457    0.00    0.00  1.0000
  -1 -11 -14     976     654                                                         975    0.00    0.00  1.0000
   1 -11 -14     799     489                                                         799    0.00    0.00  1.0000
   1 -11 -14     328     271                                                         328    0.00    0.00  1.0000
  -1 -11 -14     208     340                                                         208    0.00    0.00  1.0000
  -1 -11  14       3     312                                                           3    0.00    0.00  1.0000
   1 -11  14       3     312                                                           3    0.00    0.00  1.0000
  -1  11 -15     336     603                                                         334    0.02    0.00  1.0000
   1  11 -15      38     560                                                          37    0.02    0.00  1.0000
   1 -11 -15      38     507                                                          37   -0.02    0.00  1.0000
  -1 -11 -15     759     728                                                         756   -0.02    0.00  1.0000
  -1 -11 -15      21     282                                                          21   -0.02    0.00  1.0000
  -1 -11  15      49     286                                                          48    0.02    0.00  1.0000
   1 -11  15      38     306                                                          37    0.02    0.00  1.0000
  -1  13   1   22781    1104                                                       22758   -0.03    0.00  1.0000
   1  13   1   23216    1188                                                       23193   -0.03    0.00  1.0000
   1  13  -1   26477    1014                                                       26452    0.03    0.00  1.0000
  -1 -13  -1   23214     881                                                       23191   -0.03    0.00  1.0000
  -1  13  -1   23815     949                                                       23791    0.03    0.00  1.0000
   1 -13  -1   24068     934                                                       24044   -0.03    0.00  1.0000
   1 -13   1   24614     948                                                       24590    0.03    0.00  1.0000
  -1 -13   1   24757     946                                                       24733    0.03    0.00  1.0000
  -1 -13  -1   24427    1347                                                       24403   -0.03    0.00  1.0000
  -1 -13   1   26082    1107                                                       26057    0.03    0.00  1.0000
   1 -13  -1   21595     933                                                       21572   -0.03    0.00  1.0000
   1 -13   1   24843    1427                                                       24819    0.03    0.00  1.0000
   1 -13  -2    2946     762                                                        2943   -0.01    0.00  1.0000
  -1 -13  -2    3002     221                                                        2999    0.01    0.00  1.0000
  -1  13  -2    3207     757                                                        3204    0.01    0.00  1.0000
   1  13  -2    2977     327                                                        2974   -0.01    0.00  1.0000
  -1 -13   2    3254     258                                                        3251   -0.01    0.00  1.0000
  -1 -13  -2    2986     338                                                        2983    0.01    0.00  1.0000
  -1 -13  -2    3606     497                                                        3603    0.01    0.00  1.0000
   1 -13  -2    2939     426                                                        2936   -0.01    0.00  1.0000
  -1 -13   2    3140     833                                                        3137   -0.01    0.00  1.0000
   1 -13   2    2590     374                                                        2587    0.01    0.00  1.0000
  -1 -13  -3    2353     520                                                        2335    0.06    0.00  1.0000
  -1  13  -3    2316     496                                                        2298   -0.06    0.00  1.0000
   1  13  -3    1465     332                                                        1451   -0.06    0.00  1.0000
   1 -13  -3    3167     371                                                        3146    0.06    0.00  1.0000
  -1 -13  -3    2881     651                                                        2861    0.06    0.00  1.0000
   1 -13  -3    2895     424                                                        2875    0.06    0.00  1.0000
  -1 -13  -3    2922     582                                                        2902    0.06    0.00  1.0000
   1 -13   3    2908     790                                                        2888   -0.06    0.00  1.0000
  -1 -13   3    1228     312                                                        1215   -0.06    0.00  1.0000
  -1  13  -4     226     288                                                         227    0.01    0.00  1.0000
   1  13  -4     556     375                                                         558   -0.01    0.00  1.0000
  -1 -13  -4     402     257                                                         403    0.01    0.00  1.0000
   1 -13  -4     539     312                                                         541   -0.01    0.00  1.0000
   1 -13  -4     157     319                                                         158   -0.01    0.00  1.0000
  -1 -13  -4     961     487                                                         963    0.01    0.00  1.0000
  -1 -13   4     220     324                                                         221   -0.01    0.00  1.0000
   1 -13   4     918     392                                                         920    0.01    0.00  1.0000
  -1  13  -5     770     504                                                         766    0.02    0.00  1.0000
   1  13  -5    1581     507                                                        1576    0.02    0.00  1.0000
  -1 -13  -5     675     272                                                         671   -0.02    0.00  1.0000
   1 -13  -5    1623     358                                                        1618   -0.02    0.00  1.0000
   1 -13  -5    1227     453                                                        1222   -0.02    0.00  1.0000
  -1 -13  -5    1376     387                                                        1371   -0.02    0.00  1.0000
  -1 -13   5    1306     420                                                        1301    0.02    0.00  1.0000
   1 -13   5    1137     495                                                        1132    0.02    0.00  1.0000
  -1  13  -6    1381     476                                                        1379   -0.01    0.00  1.0000
   1  13  -6     731     337                                                         730    0.01    0.00  1.0000
  -1 -13  -6    1592     432                                                        1590   -0.01    0.00  1.0000
   1 -13  -6    2005     364                                                        2003    0.01    0.00  1.0000
  -1 -13  -6    1476     672                                                        1474   -0.01    0.00  1.0000
   1 -13  -6    1424     404                                                        1422    0.01    0.00  1.0000
  -1 -13   6    1668     310                                                        1666    0.01    0.00  1.0000
   1 -13   6    1693     460                                                        1691   -0.01    0.00  1.0000
   1  13  -7       0     327                                                           0   -0.01    0.00  1.0000
  -1  13  -7     178     375                                                         179   -0.01    0.00  1.0000
   1 -13  -7     663     399                                                         665    0.01    0.00  1.0000
  -1 -13  -7       1     341                                                           1    0.01    0.00  1.0000
  -1 -13  -7      62     360                                                          62    0.01    0.00  1.0000
   1 -13  -7       0     338                                                           0    0.01    0.00  1.0000
  -1 -13   7      20     308                                                          20   -0.01    0.00  1.0000
   1 -13   7       0     321                                                           0   -0.01    0.00  1.0000
   1  13  -8    8067     647                                                        8042    0.05    0.00  1.0000
  -1  13  -8    9850     852                                                        9823   -0.05    0.00  1.0000
  -1 -13  -8   10017     919                                                        9990   -0.05    0.00  1.0000
   1 -13  -8    9084     843                                                        9058    0.05    0.00  1.0000
  -1 -13  -8    7962     726                                                        7938   -0.05    0.00  1.0000
   1 -13  -8    7601     682                                                        7577    0.05    0.00  1.0000
  -1 -13   8    9712     758                                                        9685    0.05    0.00  1.0000
   1 -13   8    8867     768                                                        8841   -0.05    0.00  1.0000
   1  13  -9      17     406                                                          16    0.06    0.00  1.0000
  -1  13  -9     260     583                                                         254    0.06    0.00  1.0000
   1 -13  -9     200     423                                                         195   -0.06    0.00  1.0000
  -1 -13  -9     675     410                                                         666   -0.06    0.00  1.0000
   1 -13  -9     280     355                                                         274   -0.06    0.00  1.0000
  -1 -13  -9     152     371                                                         148   -0.06    0.00  1.0000
  -1 -13   9     420     456                                                         413    0.06    0.00  1.0000
   1 -13   9     339     344                                                         332    0.06    0.00  1.0000
  -1  13 -10    2020     488                                                        2024   -0.01    0.00  1.0000
   1  13 -10    1208     451                                                        1211    0.01    0.00  1.0000
  -1 -13 -10    2146     619                                                        2150   -0.01    0.00  1.0000
   1 -13 -10    1686     477                                                        1689    0.01    0.00  1.0000
   1 -13 -10    1176     485                                                        1179    0.01    0.00  1.0000
  -1 -13 -10    1208     374                                                        1211   -0.01    0.00  1.0000
  -1 -13  10    1553     486                                                        1556    0.01    0.00  1.0000
   1 -13  10     601     368                                                         603   -0.01    0.00  1.0000
   1  13 -11     183     301                                                         182   -0.01    0.00  1.0000
  -1  13 -11     146     316                                                         145   -0.01    0.00  1.0000
  -1 -13 -11     575     475                                                         573    0.01    0.00  1.0000
   1 -13 -11     497     521                                                         495    0.01    0.00  1.0000
   1 -13 -11     805     476                                                         803    0.01    0.00  1.0000
  -1 -13 -11     533     498                                                         531    0.01    0.00  1.0000
   1 -13  11     737     498                                                         735   -0.01    0.00  1.0000
  -1 -13  11     778     455                                                         776   -0.01    0.00  1.0000
   1  13 -12     823     539                                                         823    0.00    0.00  1.0000
  -1  13 -12     900     437                                                         900    0.00    0.00  1.0000
   1 -13 -12     417     490                                                         417    0.00    0.00  1.0000
  -1 -13 -12       0     459                                                           0    0.00    0.00  1.0000
  -1 -13 -12     711     346                                                         711    0.00    0.00  1.0000
   1 -13 -12     482     313                                                         482    0.00    0.00  1.0000
  -1 -13  12     697     423                                                         697    0.00    0.00  1.0000
   1 -13  12    1429     368                                                        1429    0.00    0.00  1.0000
   1  13 -13      80     395                                                          98   -0.33    0.00  1.0000
  -1  13 -13     451     473                                                         491   -0.33    0.00  1.0000
  -1 -13 -13     882     666                                                         938    0.33    0.00  1.0000
   1 -13 -13     135     481                                                         157    0.33    0.00  1.0000
  -1 -13 -13      48     287                                                          62    0.33    0.00  1.0000
   1 -13 -13       4     310                                                           9    0.33    0.00  1.0000
  -1 -13  13      10     339                                                          17   -0.33    0.00  1.0000
   1 -13  13      80     329                                                          98   -0.33    0.00  1.0000
  -1  13 -14    1801     481                                                        1807   -0.03    0.00  1.0000
   1  13 -14     866     435                                                         870    0.03    0.00  1.0000
  -1 -13 -14    2356     688                                                        2363   -0.03    0.00  1.0000
   1 -13 -14    1096     515                                                        1101    0.03    0.00  1.0000
   1 -13 -14    1001     345                                                        1006    0.03    0.00  1.0000
  -1 -13 -14     901     520                                                         905   -0.03    0.00  1.0000
   1 -13  14     678     338                                                         682   -0.03    0.00  1.0000
   1  13 -15       0     451                                                           1   -0.11    0.00  1.0000
  -1  13 -15       0     327                                                           1   -0.11    0.00  1.0000
  -1 -13 -15       0     437                                                           1    0.11    0.00  1.0000
   1 -13 -15      76     513                                                          82    0.11    0.00  1.0000
  -1 -13 -15      10     275                                                          12    0.11    0.00  1.0000
  -1 -13  15      11      90                                                          13   -0.11    0.00  1.0000
   1 -13  15     229     439                                                         239   -0.11    0.00  1.0000
   1  15   1     977     449                                                         983    0.04    0.00  1.0000
  -1  15   1     917     622                                                         923    0.04    0.00  1.0000
  -1 -15  -1    1142     472                                                        1149    0.04    0.00  1.0000
   1  15  -1    1584     322                                                        1592   -0.04    0.00  1.0000
  -1  15  -1     459     278                                                         463   -0.04    0.00  1.0000
   1 -15   1    1008     525                                                        1014   -0.04    0.00  1.0000
  -1 -15  -1     644     317                                                         649    0.04    0.00  1.0000
  -1 -15   1     558     363                                                         563   -0.04    0.00  1.0000
   1 -15  -1     871     356                                                         877    0.04    0.00  1.0000
  -1  15   2    4433     310                                                        4428    0.01    0.00  1.0000
   1  15  -2    4579     293                                                        4574    0.01    0.00  1.0000
  -1  15  -2    4996     383                                                        4990   -0.01    0.00  1.0000
  -1 -15  -2    5614     317                                                        5608   -0.01    0.00  1.0000
  -1 -15  -2    5149     549                                                        5143   -0.01    0.00  1.0000
  -1 -15   2    5356     577                                                        5350    0.01    0.00  1.0000
   1 -15  -2    4607     367                                                        4602    0.01    0.00  1.0000
   1 -15   2    4751     776                                                        4746   -0.01    0.00  1.0000
  -1  15  -3   14671    1013                                                       14777    0.15    0.00  1.0000
   1  15  -3   12409     831                                                       12506    0.15    0.00  1.0000
  -1 -15  -3   13675    1341                                                       13777   -0.15    0.00  1.0000
   1 -15  -3   15767    1096                                                       15877   -0.15    0.00  1.0000
   1 -15  -3   13529    1308                                                       13631   -0.15    0.00  1.0000
  -1 -15  -3   14003    1111                                                       14106   -0.15    0.00  1.0000
   1 -15   3   15304    1148                                                       15412    0.15    0.00  1.0000
  -1 -15   3   14015    1799                                                       14118    0.15    0.00  1.0000
  -1  15  -4    1688     389                                                        1695   -0.03    0.00  1.0000
   1  15  -4    1588     410                                                        1595    0.03    0.00  1.0000
   1 -15  -4    1405     556                                                        1411    0.03    0.00  1.0000
  -1 -15  -4    1618     287                                                        1625   -0.03    0.00  1.0000
  -1 -15  -4    1602     383                                                        1609   -0.03    0.00  1.0000
   1 -15  -4     552     338                                                         556    0.03    0.00  1.0000
   1 -15   4    1272     367                                                        1278   -0.03    0.00  1.0000
  -1 -15   4    1588     435                                                        1595    0.03    0.00  1.0000
  -1  15  -5    5377    1173                                                        5410   -0.08    0.00  1.0000
   1  15  -5    4935    1394                                                        4966   -0.08    0.00  1.0000
  -1 -15  -5    4402    1147                                                        4432    0.08    0.00  1.0000
   1 -15  -5    4937     468                                                        4968    0.08    0.00  1.0000
   1 -15  -5    4623     504                                                        4653    0.08    0.00  1.0000
  -1 -15  -5    4380     538                                                        4409    0.08    0.00  1.0000
   1 -15   5    5714     697                                                        5748   -0.08    0.00  1.0000
  -1 -15   5    5464     547                                                        5497   -0.08    0.00  1.0000
   1  15  -6    4341     601                                                        4339    0.00    0.00  1.0000
  -1  15  -6    3216     491                                                        3214    0.00    0.00  1.0000
   1 -15  -6    4346     639                                                        4344    0.00    0.00  1.0000
  -1 -15  -6    4533     575                                                        4531    0.00    0.00  1.0000
   1 -15  -6    3731     534                                                        3729    0.00    0.00  1.0000
  -1 -15  -6    3630    1731                                                        3628    0.00    0.00  1.0000
  -1 -15   6    4751     569                                                        4749    0.00    0.00  1.0000
   1 -15   6    4126     583                                                        4124    0.00    0.00  1.0000
   1  15  -7     236     345                                                         239    0.04    0.00  1.0000
  -1  15  -7     168     383                                                         171    0.04    0.00  1.0000
   1 -15  -7      70     404                                                          72   -0.04    0.00  1.0000
  -1 -15  -7     892     503                                                         898   -0.04    0.00  1.0000
   1 -15  -7      10     363                                                          11   -0.04    0.00  1.0000
  -1 -15  -7     289     405                                                         292   -0.04    0.00  1.0000
   1 -15   7     105     336                                                         107    0.04    0.00  1.0000
  -1 -15   7     246     342                                                         249    0.04    0.00  1.0000
   1  15  -8    1004     403                                                         997   -0.04    0.00  1.0000
  -1  15  -8     112     375                                                         110    0.04    0.00  1.0000
  -1 -15  -8     336     304                                                         332    0.04    0.00  1.0000
   1 -15  -8     659     447                                                         653   -0.04    0.00  1.0000
  -1 -15  -8     326     387                                                         322    0.04    0.00  1.0000
   1 -15  -8     334     362                                                         330   -0.04    0.00  1.0000
   1 -15   8     426     380                                                         421    0.04    0.00  1.0000
  -1 -15   8     440     333                                                         435   -0.04    0.00  1.0000
   1  15  -9     705     400                                                         715   -0.06    0.00  1.0000
  -1  15  -9     229     406                                                         235   -0.06    0.00  1.0000
  -1 -15  -9       5     398                                                           6    0.06    0.00  1.0000
   1 -15  -9    1368     448                                                        1382    0.06    0.00  1.0000
   1 -15  -9     336     359                                                         343    0.06    0.00  1.0000
  -1 -15  -9     238     401                                                         244    0.06    0.00  1.0000
  -1 -15   9       5     339                                                           6   -0.06    0.00  1.0000
   1 -15   9     523     380                                                         531   -0.06    0.00  1.0000
  -1  15 -10    8427     725                                                        8438    0.02    0.00  1.0000
   1  15 -10    7185     591                                                        7195   -0.02    0.00  1.0000
   1 -15 -10    8460     778                                                        8471   -0.02    0.00  1.0000
  -1 -15 -10    9848     812                                                        9859    0.02    0.00  1.0000
  -1 -15 -10    8256     586                                                        8266    0.02    0.00  1.0000
   1 -15 -10    6540    1211                                                        6549   -0.02    0.00  1.0000
  -1 -15  10    8674     785                                                        8685   -0.02    0.00  1.0000
   1 -15  10   10142     947                                                       10154    0.02    0.00  1.0000
  -1  15 -11    1137     574                                                        1132    0.03    0.00  1.0000
   1  15 -11       3     434                                                           3    0.03    0.00  1.0000
  -1 -15 -11       3     407                                                           3   -0.03    0.00  1.0000
   1 -15 -11       3     422                                                           3   -0.03    0.00  1.0000
   1 -15 -11     359     345                                                         356   -0.03    0.00  1.0000
  -1 -15 -11     352     321                                                         349   -0.03    0.00  1.0000
  -1 -15  11     440     341                                                         437    0.03    0.00  1.0000
   1 -15  11       3     355                                                           3    0.03    0.00  1.0000
   1  15 -12    2385     777                                                        2383    0.01    0.00  1.0000
  -1  15 -12     653     407                                                         652   -0.01    0.00  1.0000
   1 -15 -12     995     484                                                         994    0.01    0.00  1.0000
  -1 -15 -12    1757     553                                                        1755   -0.01    0.00  1.0000
   1 -15 -12     598     313                                                         597    0.01    0.00  1.0000
  -1 -15 -12     691     390                                                         690   -0.01    0.00  1.0000
  -1 -15  12    2071     646                                                        2069    0.01    0.00  1.0000
   1 -15  12     480     686                                                         479   -0.01    0.00  1.0000
   1  15 -13       1     446                                                           1    0.06    0.00  1.0000
  -1  15 -13     125     739                                                         129    0.06    0.00  1.0000
  -1 -15 -13       6     451                                                           7   -0.06    0.00  1.0000
   1 -15 -13     128     472                                                         132   -0.06    0.00  1.0000
  -1 -15 -13       0     342                                                           0   -0.06    0.00  1.0000
   1 -15 -13       6     312                                                           7   -0.06    0.00  1.0000
  -1 -15  13     276     570                                                         282    0.06    0.00  1.0000
   1 -15  13     166     367                                                         170    0.06    0.00  1.0000
  -1  15 -14    1084     578                                                        1091    0.03    0.00  1.0000
   1  15 -14     772     429                                                         778   -0.03    0.00  1.0000
   1 -15 -14    1026     526                                                        1032   -0.03    0.00  1.0000
  -1 -15 -14    1751     507                                                        1759    0.03    0.00  1.0000
  -1 -15 -14    1912     614                                                        1921    0.03    0.00  1.0000
   1 -15 -14    2849     547                                                        2860   -0.03    0.00  1.0000
  -1 -15  14    1094     336                                                        1101   -0.03    0.00  1.0000
   1 -15  14    1921     483                                                        1930    0.03    0.00  1.0000
   1  15 -15      57     474                                                          52    0.13    0.00  1.0000
  -1  15 -15     351     461                                                         337    0.13    0.00  1.0000
   1 -15 -15     244     507                                                         233   -0.13    0.00  1.0000
  -1 -15 -15     211     454                                                         200   -0.13    0.00  1.0000
  -1 -15 -15       9     273                                                           7   -0.13    0.00  1.0000
   1 -15  15       0     324                                                           0    0.13    0.00  1.0000
  -1  17   1    7875     487                                                        7813    0.12    0.00  1.0000
   1  17   1    6908     391                                                        6850    0.12    0.00  1.0000
   1  17  -1    8002     762                                                        7940   -0.12    0.00  1.0000
  -1  17  -1    7929     569                                                        7867   -0.12    0.00  1.0000
  -1 -17  -1    7800     611                                                        7739    0.12    0.00  1.0000
   1 -17  -1    6263     612                                                        6208    0.12    0.00  1.0000
   1 -17   1    9153    1517                                                        9087   -0.12    0.00  1.0000
  -1 -17   1    8665     654                                                        8600   -0.12    0.00  1.0000
  -1  17   2   11169     736                                                       11165   -0.01    0.00  1.0000
  -1  17  -2   11684     777                                                       11680    0.01    0.00  1.0000
   1  17  -2   12731     822                                                       12727   -0.01    0.00  1.0000
  -1 -17  -2   12918    1191                                                       12914    0.01    0.00  1.0000
  -1 -17   2   11995     884                                                       11991   -0.01    0.00  1.0000
   1 -17  -2   12111    1069                                                       12107   -0.01    0.00  1.0000
   1 -17   2   12043     884                                                       12039    0.01    0.00  1.0000
  -1  17  -3       0     305                                                           0   -0.12    0.00  1.0000
   1  17  -3     263     271                                                         252   -0.12    0.00  1.0000
   1 -17  -3     846     469                                                         826    0.12    0.00  1.0000
  -1 -17  -3     193     228                                                         184    0.12    0.00  1.0000
   1 -17  -3    1771     542                                                        1743    0.12    0.00  1.0000
  -1 -17  -3     678     395                                                         660    0.12    0.00  1.0000
  -1 -17   3     614     322                                                         597   -0.12    0.00  1.0000
   1 -17   3       0     371                                                           0   -0.12    0.00  1.0000
  -1  17  -4     291     303                                                         290    0.01    0.00  1.0000
   1  17  -4     116     272                                                         115   -0.01    0.00  1.0000
  -1 -17  -4       0     292                                                           0    0.01    0.00  1.0000
   1 -17  -4      91     351                                                          90   -0.01    0.00  1.0000
   1 -17  -4     813     375                                                         811   -0.01    0.00  1.0000
  -1 -17  -4       0     377                                                           0    0.01    0.00  1.0000
   1 -17   4       0     363                                                           0    0.01    0.00  1.0000
  -1 -17   4       0     358                                                           0   -0.01    0.00  1.0000
  -1  17  -5    1299     336                                                        1318    0.09    0.00  1.0000
   1  17  -5    1548     345                                                        1569    0.09    0.00  1.0000
  -1 -17  -5    1387     330                                                        1407   -0.09    0.00  1.0000
   1 -17  -5    1715     503                                                        1737   -0.09    0.00  1.0000
  -1 -17  -5    1101     407                                                        1119   -0.09    0.00  1.0000
   1 -17  -5    1486     374                                                        1507   -0.09    0.00  1.0000
  -1 -17   5    1263     255                                                        1282    0.09    0.00  1.0000
   1 -17   5     975     377                                                         992    0.09    0.00  1.0000
   1  17  -6    3966    1527                                                        3963    0.01    0.00  1.0000
  -1  17  -6    5889     779                                                        5886   -0.01    0.00  1.0000
  -1 -17  -6    6207     807                                                        6204   -0.01    0.00  1.0000
   1 -17  -6    5377    1707                                                        5374    0.01    0.00  1.0000
   1 -17  -6    5753     759                                                        5750    0.01    0.00  1.0000
  -1 -17  -6    4406    1108                                                        4403   -0.01    0.00  1.0000
   1 -17   6    5551     936                                                        5548   -0.01    0.00  1.0000
  -1 -17   6    5117     595                                                        5114    0.01    0.00  1.0000
  -1  17  -7    4323     532                                                        4313   -0.03    0.00  1.0000
   1  17  -7    3972    1084                                                        3962   -0.03    0.00  1.0000
  -1 -17  -7    3324     872                                                        3315    0.03    0.00  1.0000
   1 -17  -7    3147     457                                                        3138    0.03    0.00  1.0000
  -1 -17  -7    3430     885                                                        3421    0.03    0.00  1.0000
   1 -17  -7    2533     911                                                        2525    0.03    0.00  1.0000
   1 -17   7    4485     666                                                        4474   -0.03    0.00  1.0000
  -1 -17   7    3012     510                                                        3003   -0.03    0.00  1.0000
  -1  17  -8    2062     892                                                        2056   -0.02    0.00  1.0000
   1  17  -8    2007     794                                                        2001    0.02    0.00  1.0000
   1 -17  -8    2597     657                                                        2591    0.02    0.00  1.0000
  -1 -17  -8    2403     655                                                        2397   -0.02    0.00  1.0000
   1 -17  -8    1852    1026                                                        1847    0.02    0.00  1.0000
  -1 -17  -8    1772     602                                                        1767   -0.02    0.00  1.0000
  -1 -17   8    1874     710                                                        1869    0.02    0.00  1.0000
   1 -17   8    2840     605                                                        2833   -0.02    0.00  1.0000
  -1  17  -9    1024     440                                                        1026   -0.01    0.00  1.0000
   1  17  -9    1382     626                                                        1384   -0.01    0.00  1.0000
  -1 -17  -9       1     385                                                           1    0.01    0.00  1.0000
   1 -17  -9     941     469                                                         943    0.01    0.00  1.0000
  -1 -17  -9     824     433                                                         826    0.01    0.00  1.0000
   1 -17  -9       1     380                                                           1    0.01    0.00  1.0000
  -1 -17   9     492     354                                                         493   -0.01    0.00  1.0000
   1 -17   9     301     384                                                         302   -0.01    0.00  1.0000
   1  17 -10    8491     699                                                        8480    0.02    0.00  1.0000
  -1  17 -10    7703    1111                                                        7693   -0.02    0.00  1.0000
   1 -17 -10    7838     762                                                        7827    0.02    0.00  1.0000
  -1 -17 -10    7905     719                                                        7894   -0.02    0.00  1.0000
  -1 -17 -10    8341    1777                                                        8330   -0.02    0.00  1.0000
   1 -17 -10    6824     543                                                        6814    0.02    0.00  1.0000
  -1 -17  10    9120     690                                                        9109    0.02    0.00  1.0000
   1 -17  10    8491     668                                                        8480   -0.02    0.00  1.0000
  -1  17 -11     667     437                                                         667    0.00    0.00  1.0000
   1  17 -11     805     612                                                         805    0.00    0.00  1.0000
  -1 -17 -11     469     415                                                         469    0.00    0.00  1.0000
   1 -17 -11     774     446                                                         774    0.00    0.00  1.0000
  -1 -17 -11     134     354                                                         134    0.00    0.00  1.0000
   1 -17 -11       5     364                                                           5    0.00    0.00  1.0000
   1 -17  11     412     377                                                         412    0.00    0.00  1.0000
  -1 -17  11     635     380                                                         635    0.00    0.00  1.0000
   1  17 -12       0     445                                                           0    0.00    0.00  1.0000
  -1  17 -12     846     622                                                         846    0.00    0.00  1.0000
   1 -17 -12     591     566                                                         591    0.00    0.00  1.0000
  -1 -17 -12     283     420                                                         283    0.00    0.00  1.0000
  -1 -17 -12     513     376                                                         513    0.00    0.00  1.0000
   1 -17 -12      94     328                                                          94    0.00    0.00  1.0000
  -1 -17  12     184     328                                                         184    0.00    0.00  1.0000
   1 -17  12       0     328                                                           0    0.00    0.00  1.0000
   1  17 -13      15     420                                                          14    0.07    0.00  1.0000
  -1  17 -13      96     458                                                          92    0.07    0.00  1.0000
  -1 -17 -13     139     414                                                         134   -0.07    0.00  1.0000
   1 -17 -13      10     428                                                           9   -0.07    0.00  1.0000
   1 -17 -13      34     314                                                          32   -0.07    0.00  1.0000
  -1 -17 -13      58     348                                                          55   -0.07    0.00  1.0000
  -1 -17  13     239     479                                                         233    0.07    0.00  1.0000
   1 -17  13     243     387                                                         237    0.07    0.00  1.0000
   1  17 -14       0     387                                                           0    0.03    0.00  1.0000
  -1  17 -14     774     653                                                         770   -0.03    0.00  1.0000
   1 -17 -14    1202     654                                                        1197    0.03    0.00  1.0000
  -1 -17 -14     526     607                                                         523   -0.03    0.00  1.0000
   1 -17 -14      84     279                                                          83    0.03    0.00  1.0000
  -1 -17 -14     390     336                                                         387   -0.03    0.00  1.0000
   1 -17  14     819     471                                                         815   -0.03    0.00  1.0000
  -1 -17  14      50     285                                                          49    0.03    0.00  1.0000
  -1  19   1       0     353                                                           0   -0.19    0.00  1.0000
   1  19   1       0     129                                                           0   -0.19    0.00  1.0000
  -1  19  -1       0     259                                                           0    0.19    0.00  1.0000
   1  19  -1       0     211                                                           0    0.19    0.00  1.0000
   1 -19  -1       0     391                                                           1   -0.19    0.00  1.0000
  -1 -19  -1       0     322                                                           0   -0.19    0.00  1.0000
   1 -19   1       0     415                                                           0    0.19    0.00  1.0000
  -1 -19   1       0     516                                                           0    0.19    0.00  1.0000
  -1  19   2   16968    1142                                                       16972    0.01    0.00  1.0000
   1  19  -2   17853    1214                                                       17857    0.01    0.00  1.0000
  -1  19  -2   18072    1182                                                       18076   -0.01    0.00  1.0000
  -1 -19  -2   18062    1283                                                       18066   -0.01    0.00  1.0000
  -1 -19   2   17301    1211                                                       17305    0.01    0.00  1.0000
   1 -19  -2   17876    1255                                                       17880    0.01    0.00  1.0000
   1 -19   2   17584    1235                                                       17588   -0.01    0.00  1.0000
  -1  19  -3     493     302                                                         506    0.10    0.00  1.0000
   1  19  -3     885     301                                                         902    0.10    0.00  1.0000
   1 -19  -3    1001     460                                                        1019   -0.10    0.00  1.0000
  -1 -19  -3      10     295                                                          12   -0.10    0.00  1.0000
   1 -19  -3     133     406                                                         140   -0.10    0.00  1.0000
  -1 -19  -3     664     415                                                         679   -0.10    0.00  1.0000
  -1 -19   3     406     371                                                         417    0.10    0.00  1.0000
   1 -19   3     524     274                                                         537    0.10    0.00  1.0000
   1  19  -4    3230     468                                                        3219   -0.03    0.00  1.0000
  -1  19  -4    3404    1238                                                        3393    0.03    0.00  1.0000
  -1 -19  -4    3611     568                                                        3599    0.03    0.00  1.0000
   1 -19  -4    3016     580                                                        3005   -0.03    0.00  1.0000
  -1 -19  -4    4314     740                                                        4301    0.03    0.00  1.0000
   1 -19  -4    2830     969                                                        2820   -0.03    0.00  1.0000
  -1 -19   4    2704     840                                                        2694   -0.03    0.00  1.0000
   1 -19   4    4351    1439                                                        4338    0.03    0.00  1.0000
   1  19  -5       6     323                                                           5   -0.05    0.00  1.0000
  -1  19  -5      12     359                                                          11   -0.05    0.00  1.0000
  -1 -19  -5      53     348                                                          51    0.05    0.00  1.0000
   1 -19  -5      45     351                                                          43    0.05    0.00  1.0000
  -1 -19  -5      53     444                                                          51    0.05    0.00  1.0000
   1 -19  -5     673     408                                                         665    0.05    0.00  1.0000
   1 -19   5     145     380                                                         141   -0.05    0.00  1.0000
  -1 -19   5      65     173                                                          63   -0.05    0.00  1.0000
  -1  19  -6       1     352                                                           1    0.01    0.00  1.0000
   1  19  -6     246     333                                                         245   -0.01    0.00  1.0000
  -1 -19  -6     556     322                                                         554    0.01    0.00  1.0000
   1 -19  -6     919     353                                                         917   -0.01    0.00  1.0000
   1 -19  -6     840     556                                                         838   -0.01    0.00  1.0000
  -1 -19  -6    1095     614                                                        1093    0.01    0.00  1.0000
  -1 -19   6     340     371                                                         339   -0.01    0.00  1.0000
   1 -19   6     682     457                                                         680    0.01    0.00  1.0000
   1  19  -7    8948     651                                                        8946    0.00    0.00  1.0000
  -1  19  -7    8903     768                                                        8901    0.00    0.00  1.0000
   1 -19  -7    6789     743                                                        6787    0.00    0.00  1.0000
  -1 -19  -7    9332     796                                                        9330    0.00    0.00  1.0000
  -1 -19  -7    8220     991                                                        8218    0.00    0.00  1.0000
   1 -19  -7    6299     672                                                        6297    0.00    0.00  1.0000
   1 -19   7    8171     768                                                        8169    0.00    0.00  1.0000
  -1 -19   7    7779     725                                                        7777    0.00    0.00  1.0000
   1  19  -8    2461     947                                                        2462    0.00    0.00  1.0000
  -1  19  -8    3349     513                                                        3350    0.00    0.00  1.0000
  -1 -19  -8    3240     701                                                        3241    0.00    0.00  1.0000
   1 -19  -8    2196     778                                                        2197    0.00    0.00  1.0000
   1 -19  -8    3473     576                                                        3474    0.00    0.00  1.0000
  -1 -19  -8    3289     654                                                        3290    0.00    0.00  1.0000
   1 -19   8    3574     597                                                        3575    0.00    0.00  1.0000
  -1 -19   8    2240     473                                                        2241    0.00    0.00  1.0000
  -1  19  -9     355     462                                                         346    0.08    0.00  1.0000
   1  19  -9      71     403                                                          67    0.08    0.00  1.0000
   1 -19  -9     507     444                                                         496   -0.08    0.00  1.0000
  -1 -19  -9     867     396                                                         853   -0.08    0.00  1.0000
  -1 -19  -9     893     610                                                         879   -0.08    0.00  1.0000
   1 -19  -9     681     438                                                         669   -0.08    0.00  1.0000
   1 -19   9      25     253                                                          23    0.08    0.00  1.0000
  -1 -19   9      71     373                                                          67    0.08    0.00  1.0000
   1  19 -10    3209    1102                                                        3214   -0.01    0.00  1.0000
  -1  19 -10    3696     650                                                        3701    0.01    0.00  1.0000
  -1 -19 -10    3095     654                                                        3100    0.01    0.00  1.0000
   1 -19 -10    1798     885                                                        1802   -0.01    0.00  1.0000
   1 -19 -10    2359     663                                                        2363   -0.01    0.00  1.0000
  -1 -19 -10    3183     633                                                        3188    0.01    0.00  1.0000
   1 -19  10    3049     581                                                        3054    0.01    0.00  1.0000
  -1 -19  10    2955     828                                                        2959   -0.01    0.00  1.0000
  -1  19 -11     752     456                                                         746   -0.04    0.00  1.0000
   1  19 -11     196     275                                                         193   -0.04    0.00  1.0000
   1 -19 -11    1735     624                                                        1727    0.04    0.00  1.0000
  -1 -19 -11     211     399                                                         208    0.04    0.00  1.0000
   1 -19 -11    2374     685                                                        2364    0.04    0.00  1.0000
  -1 -19 -11    1406     428                                                        1398    0.04    0.00  1.0000
   1 -19  11     719     369                                                         714   -0.04    0.00  1.0000
  -1 -19  11     912     521                                                         906   -0.04    0.00  1.0000
   1  19 -12      11     441                                                          11   -0.01    0.00  1.0000
  -1  19 -12     383     410                                                         384    0.01    0.00  1.0000
  -1 -19 -12    1230     473                                                        1232    0.01    0.00  1.0000
   1 -19 -12     454     452                                                         455   -0.01    0.00  1.0000
  -1 -19 -12    1350     474                                                        1352    0.01    0.00  1.0000
   1 -19 -12     155     338                                                         156   -0.01    0.00  1.0000
  -1 -19  12     552     454                                                         553   -0.01    0.00  1.0000
   1 -19  12     598     513                                                         599    0.01    0.00  1.0000
   1  19 -13     223     492                                                         219   -0.05    0.00  1.0000
  -1  19 -13     694     624                                                         686   -0.05    0.00  1.0000
   1 -19 -13       0     469                                                           0    0.05    0.00  1.0000
  -1 -19 -13     106     454                                                         103    0.05    0.00  1.0000
  -1 -19 -13      70     363                                                          68    0.05    0.00  1.0000
   1 -19 -13      47     305                                                          45    0.05    0.00  1.0000
   1 -19  13       0     332                                                           0   -0.05    0.00  1.0000
  -1 -19  13      73     265                                                          71   -0.05    0.00  1.0000
   1  21   1     181     453                                                         187    0.08    0.00  1.0000
  -1  21  -1     835     353                                                         848   -0.08    0.00  1.0000
  -1  21   1     809     398                                                         822    0.08    0.00  1.0000
   1  21  -1     940     451                                                         954   -0.08    0.00  1.0000
   1 -21   1     651     609                                                         662   -0.08    0.00  1.0000
  -1 -21  -1     893     594                                                         906    0.08    0.00  1.0000
   1 -21  -1     900     463                                                         913    0.08    0.00  1.0000
  -1  21   2     382     277                                                         381   -0.01    0.00  1.0000
  -1  21  -2     492     250                                                         490    0.01    0.00  1.0000
   1  21  -2     207     289                                                         206   -0.01    0.00  1.0000
  -1 -21  -2     289     399                                                         288    0.01    0.00  1.0000
  -1 -21  -2       0     437                                                           0    0.01    0.00  1.0000
   1 -21   2     423     436                                                         421    0.01    0.00  1.0000
   1 -21  -2      95     250                                                          94   -0.01    0.00  1.0000
  -1 -21   2     548     430                                                         546   -0.01    0.00  1.0000
   1  21  -3     162     251                                                         171   -0.12    0.00  1.0000
  -1  21  -3     389     459                                                         402   -0.12    0.00  1.0000
  -1 -21  -3     626     461                                                         643    0.12    0.00  1.0000
   1 -21  -3       0     332                                                           0    0.12    0.00  1.0000
  -1 -21  -3     167     442                                                         176    0.12    0.00  1.0000
   1 -21  -3    1144     480                                                        1167    0.12    0.00  1.0000
   1 -21   3      45     393                                                          50   -0.12    0.00  1.0000
  -1 -21   3     101     439                                                         108   -0.12    0.00  1.0000
  -1  21  -4    6346     680                                                        6376   -0.07    0.00  1.0000
   1  21  -4    5896     667                                                        5925    0.07    0.00  1.0000
  -1 -21  -4    5723     758                                                        5751   -0.07    0.00  1.0000
   1 -21  -4    6871    1766                                                        6902    0.07    0.00  1.0000
  -1 -21  -4    6129     824                                                        6158   -0.07    0.00  1.0000
   1 -21  -4    6073    1596                                                        6102    0.07    0.00  1.0000
  -1 -21   4    6558     807                                                        6588    0.07    0.00  1.0000
   1 -21   4    5815    2025                                                        5843   -0.07    0.00  1.0000
  -1  21  -5     177     380                                                         173   -0.05    0.00  1.0000
   1  21  -5     618     511                                                         611   -0.05    0.00  1.0000
  -1 -21  -5     586     470                                                         579    0.05    0.00  1.0000
   1 -21  -5     383     388                                                         378    0.05    0.00  1.0000
   1 -21  -5     138     426                                                         135    0.05    0.00  1.0000
  -1 -21  -5    1708     665                                                        1697    0.05    0.00  1.0000
  -1 -21   5     482     685                                                         476   -0.05    0.00  1.0000
   1 -21   5     338    1120                                                         333   -0.05    0.00  1.0000
  -1  21  -6       0     374                                                           0   -0.01    0.00  1.0000
   1  21  -6     909     363                                                         907    0.01    0.00  1.0000
   1 -21  -6     836     389                                                         834    0.01    0.00  1.0000
  -1 -21  -6     535     310                                                         534   -0.01    0.00  1.0000
  -1 -21  -6      45     428                                                          45   -0.01    0.00  1.0000
   1 -21  -6     366     386                                                         365    0.01    0.00  1.0000
   1 -21   6     568     419                                                         567   -0.01    0.00  1.0000
  -1 -21   6     298     266                                                         297    0.01    0.00  1.0000
  -1  21  -7      82     319                                                          82    0.00    0.00  1.0000
   1  21  -7     210     528                                                         210    0.00    0.00  1.0000
  -1 -21  -7       0     362                                                           0    0.00    0.00  1.0000
   1 -21  -7     363     453                                                         363    0.00    0.00  1.0000
  -1 -21  -7      74     364                                                          74    0.00    0.00  1.0000
   1 -21  -7     578     467                                                         578    0.00    0.00  1.0000
   1 -21   7     416     452                                                         416    0.00    0.00  1.0000
  -1 -21   7       0     395                                                           0    0.00    0.00  1.0000
  -1  21  -8    3358     630                                                        3360    0.01    0.00  1.0000
   1  21  -8    3509     478                                                        3511   -0.01    0.00  1.0000
  -1 -21  -8    2588     559                                                        2590    0.01    0.00  1.0000
   1 -21  -8    2222    1851                                                        2224   -0.01    0.00  1.0000
  -1 -21  -8    2933    1266                                                        2935    0.01    0.00  1.0000
   1 -21  -8    3664     666                                                        3666   -0.01    0.00  1.0000
  -1 -21   8    2672    1068                                                        2674   -0.01    0.00  1.0000
   1 -21   8    3162     609                                                        3164    0.01    0.00  1.0000
   1  21  -9      23     429                                                          21   -0.06    0.00  1.0000
  -1  21  -9     412     461                                                         405   -0.06    0.00  1.0000
   1 -21  -9      23     425                                                          21    0.06    0.00  1.0000
  -1 -21  -9     635     391                                                         626    0.06    0.00  1.0000
  -1 -21  -9     679     480                                                         669    0.06    0.00  1.0000
   1 -21  -9     414     502                                                         407    0.06    0.00  1.0000
  -1 -21   9      23     382                                                          21   -0.06    0.00  1.0000
   1 -21   9     580     431                                                         571   -0.06    0.00  1.0000
  -1  21 -10     338     381                                                         339   -0.01    0.00  1.0000
   1  21 -10     248     435                                                         249    0.01    0.00  1.0000
  -1 -21 -10     283     367                                                         284   -0.01    0.00  1.0000
   1 -21 -10     224     422                                                         225    0.01    0.00  1.0000
  -1 -21 -10     383     434                                                         384   -0.01    0.00  1.0000
   1 -21 -10     687     422                                                         689    0.01    0.00  1.0000
   1 -21  10       0     372                                                           0   -0.01    0.00  1.0000
  -1 -21  10     540     368                                                         542    0.01    0.00  1.0000
   1  21 -11     268     451                                                         266    0.02    0.00  1.0000
  -1  21 -11     386     234                                                         383    0.02    0.00  1.0000
   1 -21 -11     910     588                                                         906   -0.02    0.00  1.0000
  -1 -21 -11     448     412                                                         445   -0.02    0.00  1.0000
   1 -21 -11       3     328                                                           3   -0.02    0.00  1.0000
  -1 -21 -11     535     690                                                         532   -0.02    0.00  1.0000
  -1 -21  11      32     347                                                          31    0.02    0.00  1.0000
   1 -21  11     431     379                                                         428    0.02    0.00  1.0000
   1  21 -12     636     371                                                         635    0.01    0.00  1.0000
  -1  21 -12    1610     524                                                        1608   -0.01    0.00  1.0000
  -1 -21 -12    1589     547                                                        1587   -0.01    0.00  1.0000
   1 -21 -12    1486     606                                                        1484    0.01    0.00  1.0000
   1 -21 -12     629     490                                                         628    0.01    0.00  1.0000
  -1 -21 -12    1221     543                                                        1219   -0.01    0.00  1.0000
  -1 -21  12    2210     522                                                        2208    0.01    0.00  1.0000
   1 -21  12     882     530                                                         881   -0.01    0.00  1.0000
  -1  21 -13     248     422                                                         251   -0.03    0.00  1.0000
   1  21 -13      74     438                                                          75   -0.03    0.00  1.0000
  -1 -21 -13      21     397                                                          22    0.03    0.00  1.0000
   1 -21 -13     932     634                                                         937    0.03    0.00  1.0000
  -1 -21 -13       3     340                                                           3    0.03    0.00  1.0000
   1 -21 -13     142     318                                                         144    0.03    0.00  1.0000
   1 -21  13      86     327                                                          88   -0.03    0.00  1.0000
  -1 -21  13     145     345                                                         147   -0.03    0.00  1.0000
   1  23  -1     680     171                                                         675   -0.03    0.00  1.0000
   1  23   1     462     246                                                         458    0.03    0.00  1.0000
  -1  23  -1     830     310                                                         825   -0.03    0.00  1.0000
  -1  23   1     899     343                                                         894    0.03    0.00  1.0000
  -1 -23  -1    1155     438                                                        1149    0.03    0.00  1.0000
   1 -23  -1    1209     643                                                        1203    0.03    0.00  1.0000
  -1 -23   1      35     435                                                          34   -0.03    0.00  1.0000
   1 -23   1    1460     450                                                        1453   -0.03    0.00  1.0000
   1  23  -2       0     291                                                           0    0.02    0.00  1.0000
  -1  23  -2     325     202                                                         323   -0.02    0.00  1.0000
   1 -23  -2       0     328                                                           0    0.02    0.00  1.0000
  -1 -23  -2     476     396                                                         474   -0.02    0.00  1.0000
  -1 -23  -2       0     468                                                           0   -0.02    0.00  1.0000
  -1 -23   2       0     440                                                           0    0.02    0.00  1.0000
   1 -23   2     269     230                                                         268   -0.02    0.00  1.0000
   1 -23  -2     511     450                                                         509    0.02    0.00  1.0000
  -1  23  -3    3892    1313                                                        3860    0.09    0.00  1.0000
   1  23  -3    3917     485                                                        3885    0.09    0.00  1.0000
   1 -23  -3    3429     410                                                        3399   -0.09    0.00  1.0000
  -1 -23  -3    3374     484                                                        3344   -0.09    0.00  1.0000
  -1 -23  -3    3166     649                                                        3137   -0.09    0.00  1.0000
   1 -23  -3    3766     698                                                        3735   -0.09    0.00  1.0000
  -1 -23   3    1929     497                                                        1907    0.09    0.00  1.0000
   1 -23   3    4220    1021                                                        4187    0.09    0.00  1.0000
  -1  23  -4     694     475                                                         702    0.06    0.00  1.0000
   1  23  -4     682     405                                                         690   -0.06    0.00  1.0000
  -1 -23  -4     790     285                                                         799    0.06    0.00  1.0000
   1 -23  -4     582     412                                                         590   -0.06    0.00  1.0000
  -1 -23  -4     267     519                                                         272    0.06    0.00  1.0000
   1 -23  -4     413     501                                                         420   -0.06    0.00  1.0000
   1 -23   4     637     344                                                         645    0.06    0.00  1.0000
  -1 -23   4    1013     498                                                        1023   -0.06    0.00  1.0000
   1  23  -5     305     348                                                         290    0.15    0.00  1.0000
  -1  23  -5     682     417                                                         660    0.15    0.00  1.0000
   1 -23  -5     872     393                                                         847   -0.15    0.00  1.0000
  -1 -23  -5     595     351                                                         574   -0.15    0.00  1.0000
  -1 -23  -5     204     503                                                         192   -0.15    0.00  1.0000
   1 -23  -5    1389     519                                                        1357   -0.15    0.00  1.0000
  -1 -23   5     470     434                                                         452    0.15    0.00  1.0000
   1 -23   5     573     332                                                         553    0.15    0.00  1.0000
   1  23  -6   10050     986                                                       10048    0.00    0.00  1.0000
  -1  23  -6    7765     997                                                        7764    0.00    0.00  1.0000
  -1 -23  -6    9335     937                                                        9333    0.00    0.00  1.0000
   1 -23  -6    9370     991                                                        9368    0.00    0.00  1.0000
  -1 -23  -6   12085     836                                                       12083    0.00    0.00  1.0000
   1 -23  -6    9147    1096                                                        9145    0.00    0.00  1.0000
  -1 -23   6    8198    1239                                                        8196    0.00    0.00  1.0000
   1 -23   6    9125    2472                                                        9123    0.00    0.00  1.0000
   1  23  -7     822     332                                                         818    0.03    0.00  1.0000
  -1  23  -7     609     397                                                         605    0.03    0.00  1.0000
  -1 -23  -7     981     561                                                         976   -0.03    0.00  1.0000
   1 -23  -7     942     398                                                         937   -0.03    0.00  1.0000
   1 -23  -7    1306     608                                                        1301   -0.03    0.00  1.0000
  -1 -23  -7    1120     608                                                        1115   -0.03    0.00  1.0000
  -1 -23   7      14     187                                                          13    0.03    0.00  1.0000
   1 -23   7     161     452                                                         159    0.03    0.00  1.0000
  -1  23  -8     453     428                                                         453    0.00    0.00  1.0000
   1  23  -8    1023     366                                                        1023    0.00    0.00  1.0000
  -1 -23  -8     587     400                                                         587    0.00    0.00  1.0000
   1 -23  -8     968     652                                                         968    0.00    0.00  1.0000
  -1 -23  -8     316     458                                                         316    0.00    0.00  1.0000
   1 -23  -8       0     495                                                           0    0.00    0.00  1.0000
  -1 -23   8     695     843                                                         695    0.00    0.00  1.0000
   1 -23   8     927     469                                                         927    0.00    0.00  1.0000
  -1  23  -9     761     607                                                         756   -0.03    0.00  1.0000
   1  23  -9     449     425                                                         445   -0.03    0.00  1.0000
  -1 -23  -9     327     386                                                         323    0.03    0.00  1.0000
   1 -23  -9    1116     639                                                        1109    0.03    0.00  1.0000
  -1 -23  -9      15     459                                                          14    0.03    0.00  1.0000
   1 -23  -9    1029     646                                                        1023    0.03    0.00  1.0000
  -1 -23   9     637     585                                                         632   -0.03    0.00  1.0000
   1 -23   9    1056     605                                                        1050   -0.03    0.00  1.0000
  -1  23 -10     175     457                                                         174    0.02    0.00  1.0000
   1  23 -10      77     404                                                          76   -0.02    0.00  1.0000
   1 -23 -10    1298     770                                                        1294   -0.02    0.00  1.0000
  -1 -23 -10     307     380                                                         305    0.02    0.00  1.0000
   1 -23 -10     665     452                                                         662   -0.02    0.00  1.0000
  -1 -23 -10    1264     568                                                        1260    0.02    0.00  1.0000
  -1 -23  10     528     410                                                         526   -0.02    0.00  1.0000
   1 -23  10     645     423                                                         642    0.02    0.00  1.0000
  -1  23 -11     142     437                                                         139    0.05    0.00  1.0000
   1  23 -11      66     299                                                          64    0.05    0.00  1.0000
   1 -23 -11     838     572                                                         830   -0.05    0.00  1.0000
  -1 -23 -11     926     540                                                         918   -0.05    0.00  1.0000
  -1 -23 -11    1079     422                                                        1070   -0.05    0.00  1.0000
   1 -23 -11     142     375                                                         139   -0.05    0.00  1.0000
  -1 -23  11     406     248                                                         401    0.05    0.00  1.0000
   1 -23  11     445     355                                                         439    0.05    0.00  1.0000
   1  23 -12     587     441                                                         588    0.00    0.00  1.0000
  -1  23 -12     512     613                                                         512    0.00    0.00  1.0000
  -1 -23 -12    1840     557                                                        1841    0.00    0.00  1.0000
   1 -23 -12      59     404                                                          59    0.00    0.00  1.0000
   1 -23 -12     179     356                                                         179    0.00    0.00  1.0000
  -1 -23 -12     863     388                                                         864    0.00    0.00  1.0000
  -1 -23  12     323     346                                                         323    0.00    0.00  1.0000
   1 -23  12     622     402                                                         623    0.00    0.00  1.0000
   1  25   1     753     353                                                         753    0.00    0.00  1.0000
  -1  25   1    1261     450                                                        1261    0.00    0.00  1.0000
  -1  25  -1    1001     412                                                        1001    0.00    0.00  1.0000
   1  25  -1     697     533                                                         697    0.00    0.00  1.0000
  -1 -25   1     373     452                                                         373    0.00    0.00  1.0000
  -1 -25  -1     414     347                                                         414    0.00    0.00  1.0000
   1 -25   1     453     669                                                         453    0.00    0.00  1.0000
   1 -25  -1     929     676                                                         929    0.00    0.00  1.0000
  -1  25  -2    4815    1151                                                        4818    0.01    0.00  1.0000
   1  25  -2    4065    1226                                                        4068   -0.01    0.00  1.0000
   1 -25  -2    6129     665                                                        6132   -0.01    0.00  1.0000
  -1 -25  -2    5096     497                                                        5099    0.01    0.00  1.0000
  -1 -25  -2    5926     900                                                        5929    0.01    0.00  1.0000
   1 -25  -2    4106    1841                                                        4109   -0.01    0.00  1.0000
   1 -25   2    4795     730                                                        4798    0.01    0.00  1.0000
  -1 -25   2    5178     699                                                        5181   -0.01    0.00  1.0000
   1  25  -3    1793     393                                                        1797   -0.01    0.00  1.0000
  -1  25  -3    2221     576                                                        2225   -0.01    0.00  1.0000
   1 -25  -3    2120     565                                                        2124    0.01    0.00  1.0000
  -1 -25  -3    2870     798                                                        2874    0.01    0.00  1.0000
   1 -25  -3    2484     726                                                        2488    0.01    0.00  1.0000
  -1 -25   3    1216     460                                                        1219   -0.01    0.00  1.0000
   1 -25   3    1824     525                                                        1828   -0.01    0.00  1.0000
  -1  25  -4   11310     756                                                       11293   -0.03    0.00  1.0000
   1  25  -4   11245     889                                                       11229    0.03    0.00  1.0000
   1 -25  -4   12458     788                                                       12441    0.03    0.00  1.0000
  -1 -25  -4    9663    1612                                                        9648   -0.03    0.00  1.0000
  -1 -25  -4   11243     947                                                       11227   -0.03    0.00  1.0000
   1 -25  -4    9899    1179                                                        9884    0.03    0.00  1.0000
   1 -25   4    9688    1109                                                        9673   -0.03    0.00  1.0000
  -1 -25   4   11603     849                                                       11586    0.03    0.00  1.0000
  -1  25  -5       0     363                                                           0   -0.14    0.00  1.0000
   1  25  -5      89     361                                                          82   -0.14    0.00  1.0000
   1 -25  -5      77     390                                                          70    0.14    0.00  1.0000
  -1 -25  -5      20     273                                                          17    0.14    0.00  1.0000
  -1 -25  -5       0     468                                                           0    0.14    0.00  1.0000
   1 -25  -5       0     441                                                           0    0.14    0.00  1.0000
  -1 -25   5       0     422                                                           0   -0.14    0.00  1.0000
   1 -25   5       0     469                                                           0   -0.14    0.00  1.0000
  -1  25  -6    1505     730                                                        1509    0.02    0.00  1.0000
   1 -25  -6    2246     562                                                        2251   -0.02    0.00  1.0000
   1 -25  -6    1175     460                                                        1179   -0.02    0.00  1.0000
  -1 -25  -6     694     472                                                         697    0.02    0.00  1.0000
  -1 -25   6    1760     657                                                        1765   -0.02    0.00  1.0000
   1 -25   6    2815     892                                                        2821    0.02    0.00  1.0000
  -1  25  -7     276     185                                                         270   -0.07    0.00  1.0000
   1  25  -7     117     368                                                         113   -0.07    0.00  1.0000
  -1 -25  -7      18     415                                                          16    0.07    0.00  1.0000
   1 -25  -7     153     377                                                         148    0.07    0.00  1.0000
  -1 -25  -7      18     437                                                          16    0.07    0.00  1.0000
   1 -25  -7     307     404                                                         300    0.07    0.00  1.0000
  -1 -25   7      18     421                                                          16   -0.07    0.00  1.0000
   1 -25   7     477     434                                                         469   -0.07    0.00  1.0000
   1  25  -8     438     381                                                         436    0.02    0.00  1.0000
  -1  25  -8      15     391                                                          15   -0.02    0.00  1.0000
   1 -25  -8      15     400                                                          15    0.02    0.00  1.0000
  -1 -25  -8     813     566                                                         810   -0.02    0.00  1.0000
  -1 -25  -8      15     470                                                          15   -0.02    0.00  1.0000
   1 -25  -8    1064     441                                                        1060    0.02    0.00  1.0000
  -1 -25   8     347     315                                                         345    0.02    0.00  1.0000
   1 -25   8     415     423                                                         413   -0.02    0.00  1.0000
   1  25  -9     728     582                                                         746    0.12    0.00  1.0000
  -1  25  -9       0     381                                                           0    0.12    0.00  1.0000
  -1 -25  -9     816     416                                                         835   -0.12    0.00  1.0000
   1 -25  -9    1136     439                                                        1158   -0.12    0.00  1.0000
   1 -25  -9     610     508                                                         626   -0.12    0.00  1.0000
  -1 -25  -9     654     478                                                         671   -0.12    0.00  1.0000
  -1 -25   9     279     248                                                         290    0.12    0.00  1.0000
   1 -25   9     667     430                                                         684    0.12    0.00  1.0000
   1  25 -10     105     368                                                         107    0.03    0.00  1.0000
  -1  25 -10    1004     394                                                        1010   -0.03    0.00  1.0000
  -1 -25 -10     881     563                                                         886   -0.03    0.00  1.0000
   1 -25 -10     254     428                                                         257    0.03    0.00  1.0000
  -1 -25 -10     993     651                                                         999   -0.03    0.00  1.0000
   1 -25 -10     821     412                                                         826    0.03    0.00  1.0000
  -1 -25  10     274     336                                                         277    0.03    0.00  1.0000
   1 -25  10     326     409                                                         329   -0.03    0.00  1.0000
  -1  25 -11      60     362                                                          66   -0.12    0.00  1.0000
   1  25 -11       1     424                                                           2   -0.12    0.00  1.0000
  -1 -25 -11      40     390                                                          45    0.12    0.00  1.0000
   1 -25 -11    1126     806                                                        1150    0.12    0.00  1.0000
   1 -25 -11      59     382                                                          65    0.12    0.00  1.0000
  -1 -25 -11      16     397                                                          19    0.12    0.00  1.0000
   1 -25  11       0     377                                                           0   -0.12    0.00  1.0000
  -1 -25  11       0     439                                                           1   -0.12    0.00  1.0000
   1  27   1      39     310                                                          37   -0.05    0.00  1.0000
  -1  27  -1     199     249                                                         195    0.05    0.00  1.0000
  -1  27   1    1231     362                                                        1221   -0.05    0.00  1.0000
   1  27  -1      57     288                                                          55    0.05    0.00  1.0000
   1 -27   1     523     425                                                         517    0.05    0.00  1.0000
  -1 -27  -1     807     506                                                         799   -0.05    0.00  1.0000
   1 -27  -1     370     465                                                         365   -0.05    0.00  1.0000
  -1 -27   1     715     502                                                         708    0.05    0.00  1.0000
   1  27  -2    1685     594                                                        1685    0.00    0.00  1.0000
  -1  27  -2    1439     443                                                        1439    0.00    0.00  1.0000
   1 -27  -2    1329     365                                                        1329    0.00    0.00  1.0000
  -1 -27  -2    1853     461                                                        1853    0.00    0.00  1.0000
  -1 -27  -2     980     532                                                         980    0.00    0.00  1.0000
   1 -27  -2    1875     761                                                        1875    0.00    0.00  1.0000
   1 -27   2    1440     540                                                        1440    0.00    0.00  1.0000
  -1 -27   2     403     460                                                         403    0.00    0.00  1.0000
   1  27  -3       3     295                                                           3   -0.01    0.00  1.0000
  -1  27  -3     145     246                                                         146   -0.01    0.00  1.0000
  -1 -27  -3      34     363                                                          34    0.01    0.00  1.0000
   1 -27  -3     695     533                                                         696    0.01    0.00  1.0000
  -1 -27  -3     146     503                                                         147    0.01    0.00  1.0000
   1 -27  -3      30     446                                                          30    0.01    0.00  1.0000
   1 -27   3       3     284                                                           3   -0.01    0.00  1.0000
  -1 -27   3      35     470                                                          35   -0.01    0.00  1.0000
  -1  27  -4    4595    1719                                                        4604    0.02    0.00  1.0000
   1  27  -4    6058     588                                                        6068   -0.02    0.00  1.0000
  -1 -27  -4    2867    1286                                                        2874    0.02    0.00  1.0000
   1 -27  -4    5894     660                                                        5904   -0.02    0.00  1.0000
  -1 -27  -4    4221     685                                                        4229    0.02    0.00  1.0000
   1 -27  -4    5303    1312                                                        5312   -0.02    0.00  1.0000
  -1 -27   4    2623    1436                                                        2630   -0.02    0.00  1.0000
   1 -27   4    5979    1112                                                        5989    0.02    0.00  1.0000
  -1  27  -5     140     367                                                         140    0.00    0.00  1.0000
   1  27  -5      19     303                                                          19    0.00    0.00  1.0000
  -1 -27  -5       9     237                                                           9    0.00    0.00  1.0000
   1 -27  -5      33     381                                                          33    0.00    0.00  1.0000
  -1 -27  -5     407     658                                                         407    0.00    0.00  1.0000
   1 -27  -5     264     460                                                         264    0.00    0.00  1.0000
   1 -27   5    1420     757                                                        1420    0.00    0.00  1.0000
  -1 -27   5     667     679                                                         667    0.00    0.00  1.0000
   1  27  -6     631     343                                                         627    0.03    0.00  1.0000
  -1  27  -6     491     505                                                         487   -0.03    0.00  1.0000
   1 -27  -6     608     387                                                         604    0.03    0.00  1.0000
  -1 -27  -6     477     363                                                         473   -0.03    0.00  1.0000
  -1 -27  -6       0     453                                                           0   -0.03    0.00  1.0000
   1 -27  -6     761     464                                                         756    0.03    0.00  1.0000
  -1 -27   6      45     397                                                          44    0.03    0.00  1.0000
   1 -27   6     665     469                                                         661   -0.03    0.00  1.0000
   1  27  -7     882     348                                                         893    0.06    0.00  1.0000
  -1  27  -7     369     376                                                         376    0.06    0.00  1.0000
  -1 -27  -7     935     363                                                         946   -0.06    0.00  1.0000
   1 -27  -7       6     344                                                           7   -0.06    0.00  1.0000
  -1 -27  -7       6     421                                                           7   -0.06    0.00  1.0000
   1 -27  -7     375     421                                                         382   -0.06    0.00  1.0000
   1 -27   7       6     458                                                           7    0.06    0.00  1.0000
  -1 -27   7     502     310                                                         510    0.06    0.00  1.0000
  -1  27  -8     538     386                                                         532    0.05    0.00  1.0000
   1  27  -8     866     348                                                         858   -0.05    0.00  1.0000
  -1 -27  -8     869     388                                                         861    0.05    0.00  1.0000
   1 -27  -8     324     415                                                         319   -0.05    0.00  1.0000
  -1 -27  -8     153     470                                                         150    0.05    0.00  1.0000
   1 -27  -8     593     407                                                         586   -0.05    0.00  1.0000
  -1 -27   8     631     412                                                         624   -0.05    0.00  1.0000
   1 -27   8    1699     651                                                        1688    0.05    0.00  1.0000
   1  27  -9       0     360                                                           0   -0.10    0.00  1.0000
  -1  27  -9      10     527                                                          12   -0.10    0.00  1.0000
  -1 -27  -9     266     374                                                         275    0.10    0.00  1.0000
   1 -27  -9      84     390                                                          89    0.10    0.00  1.0000
   1 -27  -9     383     502                                                         394    0.10    0.00  1.0000
  -1 -27  -9     325     450                                                         335    0.10    0.00  1.0000
  -1 -27   9       1     412                                                           1   -0.10    0.00  1.0000
   1 -27   9      20     430                                                          23   -0.10    0.00  1.0000
   1  29   1     194     268                                                         193   -0.02    0.00  1.0000
  -1  29   1     438     446                                                         436   -0.02    0.00  1.0000
  -1  29  -1       1     317                                                           1    0.02    0.00  1.0000
   1  29  -1     145     303                                                         144    0.02    0.00  1.0000
  -1 -29  -1     241     536                                                         240   -0.02    0.00  1.0000
   1 -29  -1     619     482                                                         617   -0.02    0.00  1.0000
   1 -29   1       1     505                                                           1    0.02    0.00  1.0000
  -1 -29   1     214     513                                                         213    0.02    0.00  1.0000
   1  29  -2     427     403                                                         428   -0.01    0.00  1.0000
  -1  29  -2     306     331                                                         307    0.01    0.00  1.0000
   1 -29  -2     300     336                                                         301   -0.01    0.00  1.0000
  -1 -29  -2     672     473                                                         674    0.01    0.00  1.0000
   1 -29  -2     294     539                                                         295   -0.01    0.00  1.0000
  -1 -29  -2     455     493                                                         456    0.01    0.00  1.0000
  -1 -29   2     449     675                                                         450   -0.01    0.00  1.0000
   1 -29   2     533     551                                                         535    0.01    0.00  1.0000
  -1  29  -3     757     453                                                         753   -0.03    0.00  1.0000
   1  29  -3     237     306                                                         235   -0.03    0.00  1.0000
  -1 -29  -3     857     871                                                         853    0.03    0.00  1.0000
   1 -29  -3     433     416                                                         430    0.03    0.00  1.0000
   1 -29  -3    2614    1019                                                        2606    0.03    0.00  1.0000
  -1 -29  -3      14     470                                                          13    0.03    0.00  1.0000
  -1 -29   3     620     659                                                         616   -0.03    0.00  1.0000
   1 -29   3     536     661                                                         532   -0.03    0.00  1.0000
  -1  29  -4     722     335                                                         713   -0.06    0.00  1.0000
   1  29  -4     862     394                                                         852    0.06    0.00  1.0000
   1 -29  -4    1029     510                                                        1018    0.06    0.00  1.0000
  -1 -29  -4     360     333                                                         354   -0.06    0.00  1.0000
  -1 -29  -4    1347     496                                                        1335   -0.06    0.00  1.0000
   1 -29  -4    1388     507                                                        1376    0.06    0.00  1.0000
  -1 -29   4    2288     639                                                        2272    0.06    0.00  1.0000
   1 -29   4    1195     500                                                        1184   -0.06    0.00  1.0000
   1  29  -5     479     250                                                         492    0.10    0.00  1.0000
  -1  29  -5       0     304                                                           1    0.10    0.00  1.0000
  -1 -29  -5     580     434                                                         594   -0.10    0.00  1.0000
   1 -29  -5     719     368                                                         735   -0.10    0.00  1.0000
   1 -29  -5     136     489                                                         143   -0.10    0.00  1.0000
  -1 -29  -5     371     424                                                         382   -0.10    0.00  1.0000
   1 -29   5    1161     812                                                        1181    0.10    0.00  1.0000
  -1 -29   5     608     482                                                         623    0.10    0.00  1.0000
  -1  29  -6       0     331                                                           0    0.03    0.00  1.0000
   1  29  -6     286     229                                                         283   -0.03    0.00  1.0000
   1 -29  -6      31     325                                                          30   -0.03    0.00  1.0000
  -1 -29  -6     276     408                                                         273    0.03    0.00  1.0000
  -1 -29  -6     202     449                                                         200    0.03    0.00  1.0000
   1 -29  -6       0     428                                                           0   -0.03    0.00  1.0000
  -1 -29   6     125     265                                                         123   -0.03    0.00  1.0000
   1 -29   6     488     466                                                         484    0.03    0.00  1.0000
  -1  29  -7      87     349                                                          88    0.03    0.00  1.0000
   1  29  -7      49     181                                                          50    0.03    0.00  1.0000
  -1 -29  -7     921     518                                                         925   -0.03    0.00  1.0000
   1 -29  -7     915     465                                                         919   -0.03    0.00  1.0000
   1 -29  -7      45     431                                                          46   -0.03    0.00  1.0000
  -1 -29  -7    1040     619                                                        1045   -0.03    0.00  1.0000
  -1 -29   7     471     526                                                         474    0.03    0.00  1.0000
   1 -29   7      67     403                                                          68    0.03    0.00  1.0000
  -1  29  -8     244     367                                                         251   -0.07    0.00  1.0000
   1  29  -8     151     335                                                         156    0.07    0.00  1.0000
  -1 -29  -8     569     395                                                         579   -0.07    0.00  1.0000
   1 -29  -8     650     555                                                         661    0.07    0.00  1.0000
  -1 -29  -8     840     707                                                         852   -0.07    0.00  1.0000
   1 -29  -8     265     352                                                         272    0.07    0.00  1.0000
   1 -29   8     419     446                                                         428   -0.07    0.00  1.0000
  -1 -29   8      13     516                                                          15    0.07    0.00  1.0000
   1  31  -1     143     298                                                         153   -0.14    0.00  1.0000
  -1  31  -1       0     327                                                           0   -0.14    0.00  1.0000
  -1 -31  -1      71     195                                                          78    0.14    0.00  1.0000
  -1 -31  -1       0     492                                                           0    0.14    0.00  1.0000
   1 -31   1     145     399                                                         155   -0.14    0.00  1.0000
  -1 -31   1       0     483                                                           0   -0.14    0.00  1.0000
   1 -31  -1       0     485                                                           0    0.14    0.00  1.0000
  -1  31  -2     397     408                                                         392   -0.04    0.00  1.0000
   1  31  -2     414     241                                                         409    0.04    0.00  1.0000
  -1 -31  -2     292     321                                                         288   -0.04    0.00  1.0000
   1 -31  -2    1250     523                                                        1242    0.04    0.00  1.0000
  -1 -31  -2     727     737                                                         721   -0.04    0.00  1.0000
   1 -31   2     846     486                                                         839   -0.04    0.00  1.0000
  -1 -31   2     210     394                                                         207    0.04    0.00  1.0000
   1  31  -3      62     189                                                          63    0.01    0.00  1.0000
  -1  31  -3     111     312                                                         112    0.01    0.00  1.0000
  -1 -31  -3      12     270                                                          12   -0.01    0.00  1.0000
   1 -31  -3     840     514                                                         842   -0.01    0.00  1.0000
  -1 -31  -3     815     548                                                         817   -0.01    0.00  1.0000
   1 -31  -3     486     520                                                         487   -0.01    0.00  1.0000
   1 -31   3     258     502                                                         259    0.01    0.00  1.0000
  -1 -31   3     446     472                                                         447    0.01    0.00  1.0000
   1  31  -4     323     249                                                         313   -0.10    0.00  1.0000
  -1  31  -4     413     213                                                         402    0.10    0.00  1.0000
  -1 -31  -4     187     339                                                         180    0.10    0.00  1.0000
   1 -31  -4     230     280                                                         222   -0.10    0.00  1.0000
  -1 -31  -4     395     514                                                         384    0.10    0.00  1.0000
   1 -31  -4     105     468                                                          99   -0.10    0.00  1.0000
  -1 -31   4     175     345                                                         168   -0.10    0.00  1.0000
   1 -31   4       0     401                                                           0    0.10    0.00  1.0000
  -1  31  -5     314     319                                                         311   -0.03    0.00  1.0000
   1  31  -5      14     290                                                          13   -0.03    0.00  1.0000
   1 -31  -5      14     331                                                          13    0.03    0.00  1.0000
  -1 -31  -5      14     304                                                          13    0.03    0.00  1.0000
  -1 -31  -5     573     694                                                         569    0.03    0.00  1.0000
   1 -31  -5     413     443                                                         409    0.03    0.00  1.0000
  -1 -31   5     141     409                                                         139   -0.03    0.00  1.0000
   1 -31   5      14     447                                                          13   -0.03    0.00  1.0000
  -1  31  -6       0     344                                                           0   -0.02    0.00  1.0000
   1  31  -6       0     287                                                           0    0.02    0.00  1.0000
  -1 -31  -6       0     296                                                           0   -0.02    0.00  1.0000
   1 -31  -6     107     342                                                         108    0.02    0.00  1.0000
   1 -31  -6       0     408                                                           0    0.02    0.00  1.0000
  -1 -31  -6      94     454                                                          95   -0.02    0.00  1.0000
   1 -31   6     511     467                                                         514   -0.02    0.00  1.0000
  -1 -31   6     118     463                                                         119    0.02    0.00  1.0000
  -1  33  -1       0     320                                                           0    0.19    0.00  1.0000
   1  33  -1       0     264                                                           0    0.19    0.00  1.0000
   1 -33  -1     215     466                                                         231   -0.19    0.00  1.0000
  -1 -33  -1       0     256                                                           0   -0.19    0.00  1.0000
  -1 -33  -1     110     499                                                         122   -0.19    0.00  1.0000
   1 -33  -1       0     499                                                           1   -0.19    0.00  1.0000
   1 -33   1     143     673                                                         156    0.19    0.00  1.0000
  -1 -33   1     150     448                                                         164    0.19    0.00  1.0000
   1  33  -2     182     229                                                         187   -0.07    0.00  1.0000
  -1  33  -2       0     324                                                           0    0.07    0.00  1.0000
   1 -33  -2       0     353                                                           0   -0.07    0.00  1.0000
  -1 -33  -2     629     347                                                         639    0.07    0.00  1.0000
   1 -33  -2     947     872                                                         959   -0.07    0.00  1.0000
  -1 -33  -2      80     531                                                          83    0.07    0.00  1.0000
   1 -33   2     475     485                                                         483    0.07    0.00  1.0000
  -1 -33   2       0     454                                                           0   -0.07    0.00  1.0000
  -1  33  -3     255     140                                                         263    0.08    0.00  1.0000
   1  33  -3     392     320                                                         401    0.08    0.00  1.0000
   1 -33  -3     458     230                                                         468   -0.08    0.00  1.0000
  -1 -33  -3     198     323                                                         205   -0.08    0.00  1.0000
   1 -33  -3      53     434                                                          56   -0.08    0.00  1.0000
  -1 -33  -3      26     481                                                          28   -0.08    0.00  1.0000
  -1 -33   3     524     466                                                         535    0.08    0.00  1.0000
   1 -33   3     199     453                                                         206    0.08    0.00  1.0000
  -2   0  -2    2972     386                                                        2990   -0.06    0.00  1.0000
   2   0   2    3153     411                                                        3171   -0.06    0.00  1.0000
  -2   0   2    3409     459                                                        3428   -0.06    0.00  1.0000
   2   0  -2    3364     458                                                        3383   -0.06    0.00  1.0000
   2   0  -2    3146     352                                                        3164   -0.06    0.00  1.0000
  -2   0   2    2953     334                                                        2971   -0.06    0.00  1.0000
  -2   0  -2    3775     438                                                        3795   -0.06    0.00  1.0000
   2   0   2    3304     461                                                        3323   -0.06    0.00  1.0000
   2   0   4   16734     713                                                       16700    0.05    0.00  1.0000
  -2   0  -4   17712     743                                                       17677    0.05    0.00  1.0000
   2   0  -4   18649     838                                                       18613    0.05    0.00  1.0000
  -2   0   4   16265     682                                                       16231    0.05    0.00  1.0000
   2   0  -4   16482     623                                                       16448    0.05    0.00  1.0000
   2   0   4   16619     687                                                       16585    0.05    0.00  1.0000
  -2   0  -4   17219     734                                                       17184    0.05    0.00  1.0000
  -2   0   4   16843     651                                                       16809    0.05    0.00  1.0000
   2   0  -6    9850     683                                                        9892    0.07    0.00  1.0000
  -2   0  -6   10482     609                                                       10525    0.07    0.00  1.0000
  -2   0  -6    8453     420                                                        8491    0.07    0.00  1.0000
   2   0  -6    8965     485                                                        9005    0.07    0.00  1.0000
   2   0   6    9929     484                                                        9971    0.07    0.00  1.0000
  -2   0   6    9248     461                                                        9288    0.07    0.00  1.0000
  -2   0  -8   16377    1099                                                       16342    0.05    0.00  1.0000
   2   0  -8   16099    1110                                                       16064    0.05    0.00  1.0000
  -2   0  -8   14675     947                                                       14642    0.05    0.00  1.0000
   2   0  -8   18170    1205                                                       18133    0.05    0.00  1.0000
  -2   0   8   19216    1123                                                       19178    0.05    0.00  1.0000
  -2   0 -10   17026    1200                                                       17043   -0.02    0.00  1.0000
   2   0 -10   18540    1424                                                       18558   -0.02    0.00  1.0000
  -2   0 -10   18340    1237                                                       18358   -0.02    0.00  1.0000
   2   0 -10   16378    1307                                                       16395   -0.02    0.00  1.0000
  -2   0 -12    4049     797                                                        4071   -0.06    0.00  1.0000
   2   0 -12    3177     789                                                        3196   -0.06    0.00  1.0000
  -2   0 -12    2773     840                                                        2791   -0.06    0.00  1.0000
   2   0 -12    2662     608                                                        2680   -0.06    0.00  1.0000
   2   0 -14     469     676                                                         473   -0.03    0.00  1.0000
  -2   0 -14     196     429                                                         198   -0.03    0.00  1.0000
   2   0 -14     653     458                                                         657   -0.03    0.00  1.0000
  -2   0 -14     159     379                                                         161   -0.03    0.00  1.0000
   2   0 -16     137     685                                                         129    0.12    0.00  1.0000
  -2   0 -16       3     522                                                           2    0.12    0.00  1.0000
  -2   0 -16      74     300                                                          68    0.12    0.00  1.0000
   2  -2   2    5654     279                                                        5592   -0.14    0.00  1.0000
  -2  -2   2    4732     267                                                        4676   -0.14    0.00  1.0000
   2   2  -2    5587     291                                                        5526   -0.14    0.00  1.0000
  -2  -2  -2    5007     304                                                        4949   -0.14    0.00  1.0000
   2   2   2    5367     260                                                        5307   -0.14    0.00  1.0000
   2  -2  -2    5976     384                                                        5913   -0.14    0.00  1.0000
  -2   2   2    5005     318                                                        4947   -0.14    0.00  1.0000
   2  -2   2    5351     554                                                        5291   -0.14    0.00  1.0000
  -2   2  -2    5206     700                                                        5147   -0.14    0.00  1.0000
  -2  -2  -2    5235     416                                                        5176   -0.14    0.00  1.0000
   2   2   2    5245     307                                                        5186   -0.14    0.00  1.0000
  -2   2   2    5102     216                                                        5043   -0.14    0.00  1.0000
  -2  -2   2    5318     244                                                        5258   -0.14    0.00  1.0000
   2   2  -2    4813     180                                                        4756   -0.14    0.00  1.0000
  -2   2  -4     190     251                                                         186    0.05    0.00  1.0000
   2  -2   4     271     263                                                         266    0.05    0.00  1.0000
   2   2  -4       8     292                                                           7    0.05    0.00  1.0000
  -2  -2  -4       8     251                                                           7    0.05    0.00  1.0000
  -2  -2   4     196     199                                                         192    0.05    0.00  1.0000
   2   2   4     340     205                                                         335    0.05    0.00  1.0000
   2  -2  -4     346     281                                                         341    0.05    0.00  1.0000
  -2   2   4     830     353                                                         822    0.05    0.00  1.0000
  -2   2  -4       8     252                                                           7    0.05    0.00  1.0000
  -2  -2   4      19     117                                                          18    0.05    0.00  1.0000
  -2  -2  -4       8     251                                                           7    0.05    0.00  1.0000
   2  -2  -4     125     159                                                         122    0.05    0.00  1.0000
   2  -2   4     295     210                                                         290    0.05    0.00  1.0000
  -2   2   4     257     129                                                         252    0.05    0.00  1.0000
   2   2   4     107     188                                                         104    0.05    0.00  1.0000
  -2   2  -6   29405    1196                                                       29502   -0.10    0.00  1.0000
   2   2  -6   33421    1358                                                       33524   -0.10    0.00  1.0000
  -2  -2  -6   31803    1327                                                       31903   -0.10    0.00  1.0000
   2  -2  -6   29876    1273                                                       29973   -0.10    0.00  1.0000
   2   2   6   31037    1254                                                       31136   -0.10    0.00  1.0000
  -2   2  -6   33573    1334                                                       33676   -0.10    0.00  1.0000
   2   2  -6   32202    1317                                                       32303   -0.10    0.00  1.0000
  -2  -2   6   31435    1173                                                       31535   -0.10    0.00  1.0000
   2  -2   6   33194    1310                                                       33297   -0.10    0.00  1.0000
  -2  -2  -6   29485    1234                                                       29582   -0.10    0.00  1.0000
   2  -2  -6   30813    1244                                                       30912   -0.10    0.00  1.0000
   2   2   6   29911    1169                                                       30008   -0.10    0.00  1.0000
  -2   2   6   28868    1092                                                       28964   -0.10    0.00  1.0000
  -2   2  -7     315     487                                                         313    0.02    0.00  1.0000
  -2  -2  -7     260     340                                                         259   -0.02    0.00  1.0000
   2   2  -7     190     383                                                         189   -0.02    0.00  1.0000
   2  -2  -7     555     386                                                         553    0.02    0.00  1.0000
   2   2  -7     204     242                                                         203   -0.02    0.00  1.0000
  -2   2  -7     295     294                                                         294    0.02    0.00  1.0000
  -2  -2   7     355     170                                                         353   -0.02    0.00  1.0000
  -2  -2  -7     587     448                                                         585   -0.02    0.00  1.0000
   2  -2  -7     183     200                                                         182    0.02    0.00  1.0000
  -2   2   7     214     171                                                         213    0.02    0.00  1.0000
  -2   2  -8    1675     385                                                        1677   -0.01    0.00  1.0000
  -2  -2  -8    2391     506                                                        2394   -0.01    0.00  1.0000
   2   2  -8    1323     563                                                        1325   -0.01    0.00  1.0000
   2  -2  -8     748     413                                                         749   -0.01    0.00  1.0000
   2   2  -8    1916     633                                                        1918   -0.01    0.00  1.0000
  -2   2  -8    1923     766                                                        1925   -0.01    0.00  1.0000
  -2  -2   8    1630     271                                                        1632   -0.01    0.00  1.0000
  -2  -2  -8    1561     452                                                        1563   -0.01    0.00  1.0000
   2  -2  -8    1768     293                                                        1770   -0.01    0.00  1.0000
  -2   2   8    1510     224                                                        1512   -0.01    0.00  1.0000
  -2   2  -9    6765     827                                                        6761   -0.01    0.00  1.0000
  -2  -2  -9    6287     710                                                        6284    0.01    0.00  1.0000
   2   2  -9    7410     856                                                        7406    0.01    0.00  1.0000
   2  -2  -9    7948     859                                                        7944   -0.01    0.00  1.0000
  -2   2  -9    6797     587                                                        6793   -0.01    0.00  1.0000
   2  -2  -9    6058     646                                                        6055   -0.01    0.00  1.0000
   2   2  -9    6891     646                                                        6887    0.01    0.00  1.0000
  -2  -2  -9    7245     810                                                        7241    0.01    0.00  1.0000
  -2   2 -10     422     470                                                         423    0.00    0.00  1.0000
   2  -2 -10     876     506                                                         877    0.00    0.00  1.0000
  -2  -2 -10    1200     513                                                        1201    0.00    0.00  1.0000
   2   2 -10     839     554                                                         840    0.00    0.00  1.0000
  -2  -2 -10     736     500                                                         737    0.00    0.00  1.0000
  -2   2 -10      67     406                                                          67    0.00    0.00  1.0000
   2  -2 -10     553     187                                                         554    0.00    0.00  1.0000
   2   2 -10     860     273                                                         861    0.00    0.00  1.0000
  -2   2 -11    1107     572                                                        1102   -0.03    0.00  1.0000
  -2  -2 -11     921     517                                                         916    0.03    0.00  1.0000
   2   2 -11     851     546                                                         847    0.03    0.00  1.0000
   2  -2 -11     110     301                                                         108   -0.03    0.00  1.0000
  -2   2 -11     484     385                                                         481   -0.03    0.00  1.0000
   2  -2 -11     769     312                                                         765   -0.03    0.00  1.0000
   2   2 -11     405     303                                                         402    0.03    0.00  1.0000
  -2  -2 -11       0     395                                                           0    0.03    0.00  1.0000
   2   2 -12     393     501                                                         388    0.04    0.00  1.0000
  -2  -2 -12      23     488                                                          22    0.04    0.00  1.0000
  -2   2 -12     162     480                                                         159    0.04    0.00  1.0000
   2  -2 -12      23     488                                                          22    0.04    0.00  1.0000
  -2  -2 -12     269     306                                                         265    0.04    0.00  1.0000
   2  -2 -12       3     364                                                           3    0.04    0.00  1.0000
  -2   2 -12     298     324                                                         294    0.04    0.00  1.0000
  -2  -2  12     235     298                                                         231    0.04    0.00  1.0000
   2   2 -13     505     485                                                         507    0.02    0.00  1.0000
  -2   2 -13      15     469                                                          15   -0.02    0.00  1.0000
  -2  -2 -13    1365     473                                                        1369    0.02    0.00  1.0000
   2  -2 -13       0     503                                                           0   -0.02    0.00  1.0000
  -2  -2 -13       0     346                                                           0    0.02    0.00  1.0000
   2  -2 -13     303     317                                                         305   -0.02    0.00  1.0000
  -2   2 -13     303     365                                                         305   -0.02    0.00  1.0000
  -2  -2  13     105     264                                                         106    0.02    0.00  1.0000
  -2   2 -14     216     501                                                         218    0.02    0.00  1.0000
  -2  -2 -14     181     486                                                         182    0.02    0.00  1.0000
   2   2 -14     770     753                                                         773    0.02    0.00  1.0000
   2  -2 -14       0     504                                                           0    0.02    0.00  1.0000
   2  -2 -14       5     159                                                           5    0.02    0.00  1.0000
  -2   2 -14       2     295                                                           2    0.02    0.00  1.0000
  -2  -2  14      13     251                                                          13    0.02    0.00  1.0000
   2  -2 -15     841     454                                                         839   -0.01    0.00  1.0000
  -2   2 -15     437     489                                                         436   -0.01    0.00  1.0000
   2   2 -15    1499     485                                                        1497    0.01    0.00  1.0000
  -2  -2 -15     748     485                                                         746    0.01    0.00  1.0000
  -2  -2 -15      11     177                                                          11    0.01    0.00  1.0000
   2  -2  15     584     331                                                         583   -0.01    0.00  1.0000
   2   2 -16     693     699                                                         701   -0.05    0.00  1.0000
  -2  -2 -16     694     496                                                         702   -0.05    0.00  1.0000
  -2   2 -16     111     538                                                         114   -0.05    0.00  1.0000
   2  -2 -16       3     489                                                           3   -0.05    0.00  1.0000
  -2  -2 -16       3     285                                                           3   -0.05    0.00  1.0000
   2  -2  16       3     330                                                           3   -0.05    0.00  1.0000
  -2   4   0  275470     653                                                      270480    1.68    0.00  1.0000
   2  -4   0  277657     689                                                      272647    1.68    0.00  1.0000
  -2  -4   0  278880     711                                                      273859    1.68    0.00  1.0000
   2   4   0  280713     730                                                      275676    1.68    0.00  1.0000
   2  -4   0  276934     695                                                      271931    1.68    0.00  1.0000
  -2   4   0  274489     662                                                      269508    1.68    0.00  1.0000
  -2   4  -3     549     298                                                         541    0.06    0.00  1.0000
   2  -4   3     189     246                                                         184    0.06    0.00  1.0000
   2   4  -3     454     339                                                         446   -0.06    0.00  1.0000
  -2  -4   3     290     225                                                         284   -0.06    0.00  1.0000
   2   4   3     628     241                                                         619   -0.06    0.00  1.0000
  -2  -4  -3     250     214                                                         244   -0.06    0.00  1.0000
   2  -4  -3     523     324                                                         515    0.06    0.00  1.0000
  -2   4   3     858     273                                                         848    0.06    0.00  1.0000
   2  -4   3     723     480                                                         713    0.06    0.00  1.0000
   2   4   3     852     268                                                         842   -0.06    0.00  1.0000
  -2  -4  -3     870     437                                                         860   -0.06    0.00  1.0000
   2  -4  -3     480     213                                                         472    0.06    0.00  1.0000
  -2   4   3     511     202                                                         503    0.06    0.00  1.0000
  -2  -4   3     530     231                                                         522   -0.06    0.00  1.0000
   2   4  -3     436     368                                                         429   -0.06    0.00  1.0000
   2  -4   3     321     238                                                         315    0.06    0.00  1.0000
   2   4  -4    9708     454                                                        9600   -0.19    0.00  1.0000
  -2   4  -4   10158     444                                                       10047   -0.19    0.00  1.0000
   2  -4   4    9141     414                                                        9036   -0.19    0.00  1.0000
  -2  -4  -4   10000     446                                                        9890   -0.19    0.00  1.0000
  -2  -4   4    9649     419                                                        9541   -0.19    0.00  1.0000
   2  -4  -4   11009     551                                                       10894   -0.19    0.00  1.0000
   2   4   4   10539     432                                                       10426   -0.19    0.00  1.0000
  -2   4   4    9563     426                                                        9456   -0.19    0.00  1.0000
  -2   4  -4   10471     574                                                       10359   -0.19    0.00  1.0000
   2  -4   4    9209     402                                                        9104   -0.19    0.00  1.0000
  -2  -4   4   10856     420                                                       10742   -0.19    0.00  1.0000
  -2  -4  -4    9528     478                                                        9421   -0.19    0.00  1.0000
   2   4   4   11337     697                                                       11220   -0.19    0.00  1.0000
   2  -4  -4   10723     448                                                       10609   -0.19    0.00  1.0000
  -2   4   4    8828     339                                                        8725   -0.19    0.00  1.0000
  -2  -4   4   10698     391                                                       10584   -0.19    0.00  1.0000
   2   4  -5   99768    3381                                                       99839   -0.04    0.00  1.0000
  -2  -4   5   99081    3289                                                       99152   -0.04    0.00  1.0000
   2  -4  -5   96191    3224                                                       96261    0.04    0.00  1.0000
   2  -4   5   98495    3251                                                       98566    0.04    0.00  1.0000
   2   4  -6      14     346                                                          11    0.14    0.00  1.0000
  -2   4  -6      14     370                                                          11    0.14    0.00  1.0000
  -2  -4  -6      14     326                                                          11    0.14    0.00  1.0000
   2  -4  -6      14     381                                                          11    0.14    0.00  1.0000
   2   4   6     399     223                                                         384    0.14    0.00  1.0000
  -2   4  -6     566     293                                                         548    0.14    0.00  1.0000
  -2  -4   6     108     152                                                         100    0.14    0.00  1.0000
   2  -4  -6      94     217                                                          87    0.14    0.00  1.0000
   2  -4   6      31     242                                                          27    0.14    0.00  1.0000
  -2  -4  -6     456     455                                                         440    0.14    0.00  1.0000
   2   4   6     558     269                                                         540    0.14    0.00  1.0000
  -2   4   6     135     139                                                         126    0.14    0.00  1.0000
  -2  -4   6     101     218                                                          93    0.14    0.00  1.0000
  -2   4  -7    9833     636                                                        9824   -0.02    0.00  1.0000
   2   4  -7   11332    1477                                                       11323    0.02    0.00  1.0000
  -2  -4  -7   11267     694                                                       11258    0.02    0.00  1.0000
   2  -4  -7   10675     797                                                       10666   -0.02    0.00  1.0000
  -2   4  -7   11463     791                                                       11454   -0.02    0.00  1.0000
   2  -4  -7   11047     636                                                       11038   -0.02    0.00  1.0000
  -2  -4  -7   10991     742                                                       10982    0.02    0.00  1.0000
  -2  -4   7   11087     606                                                       11078    0.02    0.00  1.0000
  -2   4   7    9959     544                                                        9950   -0.02    0.00  1.0000
  -2  -4   7   12060     630                                                       12050    0.02    0.00  1.0000
   2   4  -8    1353     597                                                        1341   -0.06    0.00  1.0000
  -2   4  -8    1184     569                                                        1173   -0.06    0.00  1.0000
  -2  -4  -8     994     382                                                         984   -0.06    0.00  1.0000
   2  -4  -8    1506     556                                                        1493   -0.06    0.00  1.0000
  -2   4  -8    1450     435                                                        1438   -0.06    0.00  1.0000
  -2  -4   8     964     219                                                         954   -0.06    0.00  1.0000
  -2  -4  -8    1262     462                                                        1251   -0.06    0.00  1.0000
   2  -4  -8     841     246                                                         832   -0.06    0.00  1.0000
  -2   4   8    1221     250                                                        1210   -0.06    0.00  1.0000
  -2  -4   8    1495     353                                                        1482   -0.06    0.00  1.0000
  -2   4  -9    5889     607                                                        5879    0.02    0.00  1.0000
   2   4  -9    5279     721                                                        5270   -0.02    0.00  1.0000
  -2  -4  -9    5113     660                                                        5104   -0.02    0.00  1.0000
   2  -4  -9    5507     727                                                        5498    0.02    0.00  1.0000
  -2   4  -9    5950     634                                                        5940    0.02    0.00  1.0000
  -2  -4  -9    6388     740                                                        6378   -0.02    0.00  1.0000
   2  -4  -9    4700     603                                                        4691    0.02    0.00  1.0000
  -2  -4   9    6928     579                                                        6918   -0.02    0.00  1.0000
   2   4 -10      92     457                                                          90    0.03    0.00  1.0000
  -2   4 -10    1656     514                                                        1649    0.03    0.00  1.0000
  -2  -4 -10     763     684                                                         759    0.03    0.00  1.0000
   2  -4 -10     140     509                                                         138    0.03    0.00  1.0000
  -2   4 -10     413     406                                                         410    0.03    0.00  1.0000
   2  -4 -10    1047     304                                                        1042    0.03    0.00  1.0000
  -2  -4 -10    1280     440                                                        1274    0.03    0.00  1.0000
  -2  -4  10     879     277                                                         874    0.03    0.00  1.0000
  -2   4 -11    2710     558                                                        2703    0.02    0.00  1.0000
   2   4 -11    2671     691                                                        2664   -0.02    0.00  1.0000
   2  -4 -11    3125     736                                                        3117    0.02    0.00  1.0000
  -2  -4 -11    3128     727                                                        3120   -0.02    0.00  1.0000
  -2   4 -11    3367     583                                                        3359    0.02    0.00  1.0000
   2  -4 -11    2520     853                                                        2513    0.02    0.00  1.0000
  -2  -4 -11    2911     556                                                        2904   -0.02    0.00  1.0000
  -2  -4  11    2802     421                                                        2795   -0.02    0.00  1.0000
   2   4 -12     247     511                                                         248    0.01    0.00  1.0000
  -2   4 -12     858     543                                                         860    0.01    0.00  1.0000
   2  -4 -12    1281     588                                                        1284    0.01    0.00  1.0000
  -2  -4 -12     949     522                                                         952    0.01    0.00  1.0000
   2  -4 -12     203     249                                                         204    0.01    0.00  1.0000
  -2  -4 -12     429     277                                                         431    0.01    0.00  1.0000
  -2  -4  12     394     376                                                         396    0.01    0.00  1.0000
   2   4 -13    2606     730                                                        2596   -0.03    0.00  1.0000
  -2  -4 -13    1319     583                                                        1312   -0.03    0.00  1.0000
  -2   4 -13    2902     679                                                        2892    0.03    0.00  1.0000
   2  -4 -13    1645     732                                                        1637    0.03    0.00  1.0000
   2  -4 -13    1833     510                                                        1825    0.03    0.00  1.0000
  -2  -4 -13    1074     576                                                        1068   -0.03    0.00  1.0000
  -2  -4  13    1713     691                                                        1705   -0.03    0.00  1.0000
   2  -4  13    1666    1233                                                        1658    0.03    0.00  1.0000
   2   4 -14     127     504                                                         128   -0.02    0.00  1.0000
  -2  -4 -14       7     411                                                           7   -0.02    0.00  1.0000
  -2   4 -14     194     500                                                         196   -0.02    0.00  1.0000
   2  -4 -14       2     515                                                           2   -0.02    0.00  1.0000
  -2  -4 -14       7     295                                                           7   -0.02    0.00  1.0000
   2  -4 -14       0     162                                                           0   -0.02    0.00  1.0000
  -2  -4  14       0     259                                                           0   -0.02    0.00  1.0000
   2  -4  14       0     334                                                           0   -0.02    0.00  1.0000
   2   4 -15     486     530                                                         484   -0.02    0.00  1.0000
  -2   4 -15     680     577                                                         678    0.02    0.00  1.0000
  -2  -4 -15     508     480                                                         506   -0.02    0.00  1.0000
   2  -4 -15     700     560                                                         698    0.02    0.00  1.0000
  -2  -4 -15     274     327                                                         273   -0.02    0.00  1.0000
   2  -4  15     783     400                                                         781    0.02    0.00  1.0000
   2   4 -16     191     486                                                         187   -0.06    0.00  1.0000
  -2  -4 -16     338     492                                                         332   -0.06    0.00  1.0000
  -2   4 -16     349     751                                                         343   -0.06    0.00  1.0000
   2  -4 -16     249     503                                                         244   -0.06    0.00  1.0000
  -2  -4 -16       2     272                                                           2   -0.06    0.00  1.0000
   2  -4  16       2     317                                                           2   -0.06    0.00  1.0000
  -2   6  -2  329049   21843                                                      330370   -0.41    0.00  1.0000
  -2   6  -3   32432    1448                                                       32459   -0.03    0.00  1.0000
   2   6  -3   34793    1545                                                       34821    0.03    0.00  1.0000
  -2  -6   3   33768    1491                                                       33795    0.03    0.00  1.0000
   2  -6   3   34921    1546                                                       34949   -0.03    0.00  1.0000
  -2  -6  -3   34270    1523                                                       34298    0.03    0.00  1.0000
   2  -6  -3   34066    1518                                                       34094   -0.03    0.00  1.0000
   2   6   3   35207    1521                                                       35235    0.03    0.00  1.0000
  -2  -6  -3   34347    1570                                                       34375    0.03    0.00  1.0000
   2   6   3   34081    1504                                                       34109    0.03    0.00  1.0000
   2  -6  -3   35927    1586                                                       35955   -0.03    0.00  1.0000
  -2   6   3   32735    1465                                                       32762   -0.03    0.00  1.0000
  -2  -6   3   34016    1489                                                       34043    0.03    0.00  1.0000
   2  -6   3   32376    1450                                                       32403   -0.03    0.00  1.0000
   2   6  -3   35370    1534                                                       35398    0.03    0.00  1.0000
  -2   6  -3   33610    1488                                                       33637   -0.03    0.00  1.0000
  -2   6  -4     139     314                                                         149    0.15    0.00  1.0000
   2   6  -4     388     271                                                         405    0.15    0.00  1.0000
   2  -6   4     102     229                                                         111    0.15    0.00  1.0000
  -2  -6   4     272     237                                                         287    0.15    0.00  1.0000
   2  -6  -4     149     328                                                         160    0.15    0.00  1.0000
  -2  -6  -4     149     251                                                         160    0.15    0.00  1.0000
   2   6   4      51     150                                                          57    0.15    0.00  1.0000
  -2   6   4     206     213                                                         219    0.15    0.00  1.0000
   2  -6   4      62     149                                                          69    0.15    0.00  1.0000
  -2  -6  -4     319     407                                                         335    0.15    0.00  1.0000
   2  -6  -4     180     277                                                         192    0.15    0.00  1.0000
   2   6   4     206     211                                                         219    0.15    0.00  1.0000
  -2   6   4      98     145                                                         107    0.15    0.00  1.0000
   2  -6   4      58     251                                                          65    0.15    0.00  1.0000
  -2  -6   4     206     195                                                         219    0.15    0.00  1.0000
   2   6  -4     273     201                                                         288    0.15    0.00  1.0000
  -2   6  -5    3855     433                                                        3876   -0.06    0.00  1.0000
   2   6  -5    3446     463                                                        3466    0.06    0.00  1.0000
  -2  -6   5    2083     310                                                        2098    0.06    0.00  1.0000
  -2  -6  -5    2981     490                                                        2999    0.06    0.00  1.0000
   2  -6  -5    3664     493                                                        3684   -0.06    0.00  1.0000
   2   6   5    2586     615                                                        2603    0.06    0.00  1.0000
  -2   6   5    2318     512                                                        2334   -0.06    0.00  1.0000
   2  -6   5    2821     445                                                        2839   -0.06    0.00  1.0000
  -2  -6   5    2840     442                                                        2858    0.06    0.00  1.0000
   2  -6  -5    3394     338                                                        3414   -0.06    0.00  1.0000
  -2  -6  -5    4397     531                                                        4419    0.06    0.00  1.0000
  -2   6   5    3846     305                                                        3867   -0.06    0.00  1.0000
   2   6   5    4043     398                                                        4064    0.06    0.00  1.0000
  -2  -6   5    2536     275                                                        2553    0.06    0.00  1.0000
   2  -6   5    3364     419                                                        3384   -0.06    0.00  1.0000
   2   6  -6       0     330                                                           0   -0.13    0.00  1.0000
  -2   6  -6     790     544                                                         811   -0.13    0.00  1.0000
  -2  -6  -6     399     322                                                         414   -0.13    0.00  1.0000
   2  -6  -6     253     185                                                         265   -0.13    0.00  1.0000
  -2  -6   6     300     231                                                         313   -0.13    0.00  1.0000
  -2  -6  -6       0     312                                                           0   -0.13    0.00  1.0000
   2  -6  -6      71     226                                                          77   -0.13    0.00  1.0000
  -2   6   6     165     235                                                         175   -0.13    0.00  1.0000
   2  -6   6     131     299                                                         140   -0.13    0.00  1.0000
  -2  -6   6     168     217                                                         178   -0.13    0.00  1.0000
  -2   6  -7     807     539                                                         807    0.00    0.00  1.0000
   2   6  -7       0     351                                                           0    0.00    0.00  1.0000
  -2  -6  -7      61     327                                                          61    0.00    0.00  1.0000
   2  -6  -7      76     417                                                          76    0.00    0.00  1.0000
  -2  -6   7      27      85                                                          27    0.00    0.00  1.0000
  -2  -6  -7       0     310                                                           0    0.00    0.00  1.0000
   2  -6  -7      60     247                                                          60    0.00    0.00  1.0000
  -2   6   7       0     172                                                           0    0.00    0.00  1.0000
  -2  -6   7     101     217                                                         101    0.00    0.00  1.0000
   2  -6   7     121     316                                                         121    0.00    0.00  1.0000
   2   6  -8      11     384                                                          10    0.07    0.00  1.0000
  -2   6  -8     735     594                                                         725    0.07    0.00  1.0000
  -2  -6  -8     181     356                                                         176    0.07    0.00  1.0000
   2  -6  -8     622     426                                                         613    0.07    0.00  1.0000
  -2  -6  -8       0     325                                                           0    0.07    0.00  1.0000
   2  -6  -8     667     378                                                         657    0.07    0.00  1.0000
  -2  -6   8     700     339                                                         690    0.07    0.00  1.0000
   2  -6   8      51     184                                                          48    0.07    0.00  1.0000
   2   6  -9     739     585                                                         735    0.03    0.00  1.0000
  -2   6  -9     475     450                                                         472   -0.03    0.00  1.0000
  -2  -6  -9     509     577                                                         506    0.03    0.00  1.0000
   2  -6  -9     597     476                                                         593   -0.03    0.00  1.0000
   2  -6  -9      92     279                                                          91   -0.03    0.00  1.0000
  -2  -6  -9     398     512                                                         395    0.03    0.00  1.0000
  -2  -6   9     395     277                                                         392    0.03    0.00  1.0000
   2  -6   9     152     243                                                         150   -0.03    0.00  1.0000
   2   6 -10     742     484                                                         748   -0.04    0.00  1.0000
  -2   6 -10     524     695                                                         529   -0.04    0.00  1.0000
   2  -6 -10      78     538                                                          80   -0.04    0.00  1.0000
  -2  -6 -10     711     645                                                         717   -0.04    0.00  1.0000
  -2  -6 -10     720     439                                                         726   -0.04    0.00  1.0000
   2  -6 -10    1919     553                                                        1929   -0.04    0.00  1.0000
  -2  -6  10     211     425                                                         214   -0.04    0.00  1.0000
   2  -6  10    1071     531                                                        1078   -0.04    0.00  1.0000
   2   6 -11    2417     701                                                        2417    0.00    0.00  1.0000
  -2   6 -11    1003     549                                                        1003    0.00    0.00  1.0000
  -2  -6 -11    1452     545                                                        1452    0.00    0.00  1.0000
   2  -6 -11    1082     732                                                        1082    0.00    0.00  1.0000
  -2  -6 -11    1155     554                                                        1155    0.00    0.00  1.0000
   2  -6 -11    1675     462                                                        1675    0.00    0.00  1.0000
  -2  -6  11    1652     435                                                        1652    0.00    0.00  1.0000
   2  -6  11    2924     601                                                        2924    0.00    0.00  1.0000
  -2   6 -12    4711     884                                                        4745   -0.09    0.00  1.0000
   2   6 -12    4856     804                                                        4890   -0.09    0.00  1.0000
  -2  -6 -12    4408     821                                                        4441   -0.09    0.00  1.0000
   2  -6 -12    3043     799                                                        3070   -0.09    0.00  1.0000
  -2  -6 -12    5585     759                                                        5622   -0.09    0.00  1.0000
   2  -6 -12    4280     652                                                        4312   -0.09    0.00  1.0000
  -2  -6  12    4829     579                                                        4863   -0.09    0.00  1.0000
   2  -6  12    4424     617                                                        4457   -0.09    0.00  1.0000
  -2   6 -13     911     517                                                         916   -0.03    0.00  1.0000
   2   6 -13     621     712                                                         625    0.03    0.00  1.0000
   2  -6 -13       0     497                                                           0   -0.03    0.00  1.0000
  -2  -6 -13    1083     716                                                        1089    0.03    0.00  1.0000
   2  -6 -13     389     319                                                         392   -0.03    0.00  1.0000
  -2  -6 -13     274     363                                                         277    0.03    0.00  1.0000
   2  -6  13     630     377                                                         634   -0.03    0.00  1.0000
  -2  -6  13     406     266                                                         409    0.03    0.00  1.0000
   2   6 -14      12     499                                                          11    0.07    0.00  1.0000
  -2   6 -14      12     472                                                          11    0.07    0.00  1.0000
   2  -6 -14     963     507                                                         951    0.07    0.00  1.0000
  -2  -6 -14     745     672                                                         734    0.07    0.00  1.0000
   2  -6 -14     477     231                                                         468    0.07    0.00  1.0000
  -2  -6 -14     619     410                                                         609    0.07    0.00  1.0000
  -2  -6  14     727     289                                                         716    0.07    0.00  1.0000
   2  -6  14      12     430                                                          11    0.07    0.00  1.0000
  -2  -6 -15       0     435                                                           0    0.01    0.00  1.0000
   2   6 -15      83     481                                                          84    0.01    0.00  1.0000
  -2   6 -15     345     519                                                         346   -0.01    0.00  1.0000
   2  -6 -15     365     737                                                         366   -0.01    0.00  1.0000
  -2  -6 -15     207     466                                                         208    0.01    0.00  1.0000
   2  -6  15     280     323                                                         281   -0.01    0.00  1.0000
  -2   6 -16     317     753                                                         322    0.05    0.00  1.0000
   2   6 -16       2     475                                                           2    0.05    0.00  1.0000
  -2  -6 -16      24     418                                                          25    0.05    0.00  1.0000
   2  -6 -16      18     587                                                          19    0.05    0.00  1.0000
  -2  -6 -16       2     279                                                           2    0.05    0.00  1.0000
   2  -6  16      16     219                                                          17    0.05    0.00  1.0000
  -2   8   0   19967     804                                                       20194   -0.28    0.00  1.0000
   2  -8   0   19725     303                                                       19951   -0.28    0.00  1.0000
   2   8   0   20146     264                                                       20374   -0.28    0.00  1.0000
  -2  -8   0   18700     207                                                       18920   -0.28    0.00  1.0000
  -2  -8   0   20709     387                                                       20941   -0.28    0.00  1.0000
   2   8   0   20574     833                                                       20805   -0.28    0.00  1.0000
   2  -8   0   17108     318                                                       17318   -0.28    0.00  1.0000
  -2   8   0   19817     330                                                       20043   -0.28    0.00  1.0000
   2   8   1   54099    2432                                                       54112   -0.01    0.00  1.0000
  -2   8  -1   58871    2620                                                       58885    0.01    0.00  1.0000
   2  -8  -2   19855    1738                                                       19919    0.08    0.00  1.0000
  -2   8  -2   19042    1609                                                       19105    0.08    0.00  1.0000
   2  -8   2   23912    1875                                                       23982    0.08    0.00  1.0000
   2   8  -2   21434    1768                                                       21501    0.08    0.00  1.0000
  -2  -8   2   22263    1794                                                       22331    0.08    0.00  1.0000
  -2  -8  -2   24681    1972                                                       24752    0.08    0.00  1.0000
  -2   8   2   20661    1688                                                       20726    0.08    0.00  1.0000
   2  -8  -2   22185    1802                                                       22253    0.08    0.00  1.0000
   2  -8   2   19593    1662                                                       19657    0.08    0.00  1.0000
  -2  -8   2   20907    1887                                                       20973    0.08    0.00  1.0000
   2   8  -2   20502    1685                                                       20567    0.08    0.00  1.0000
  -2   8  -2   22193    1800                                                       22261    0.08    0.00  1.0000
  -2  -8   3   88909    3602                                                       88888    0.01    0.00  1.0000
  -2   8  -5    5940     546                                                        5965    0.06    0.00  1.0000
   2   8  -5    2962    1160                                                        2979   -0.06    0.00  1.0000
  -2  -8  -5    5763     531                                                        5787   -0.06    0.00  1.0000
   2  -8  -5    5307     588                                                        5330    0.06    0.00  1.0000
   2   8   5    4485     328                                                        4506   -0.06    0.00  1.0000
  -2  -8  -5    6338     616                                                        6363   -0.06    0.00  1.0000
   2  -8  -5    4570     412                                                        4592    0.06    0.00  1.0000
  -2   8   5    4853     384                                                        4875    0.06    0.00  1.0000
  -2  -8   5    4641     393                                                        4663   -0.06    0.00  1.0000
   2  -8   5    5169     531                                                        5192    0.06    0.00  1.0000
   2   8  -5    4060     371                                                        4080   -0.06    0.00  1.0000
  -2   8  -6    3067    1258                                                        3039    0.09    0.00  1.0000
   2   8  -6    3613     537                                                        3583    0.09    0.00  1.0000
  -2  -8  -6    3200     452                                                        3172    0.09    0.00  1.0000
   2  -8  -6    3813     578                                                        3782    0.09    0.00  1.0000
  -2  -8   6    3880     344                                                        3849    0.09    0.00  1.0000
  -2  -8  -6    4660     510                                                        4626    0.09    0.00  1.0000
   2  -8  -6    3869     479                                                        3838    0.09    0.00  1.0000
  -2   8   6    3112     242                                                        3084    0.09    0.00  1.0000
   2  -8   6    3642     485                                                        3612    0.09    0.00  1.0000
  -2  -8   6    3661     354                                                        3631    0.09    0.00  1.0000
   2   8  -7   20137    1309                                                       20153   -0.02    0.00  1.0000
  -2   8  -7   20577    1342                                                       20594    0.02    0.00  1.0000
  -2  -8  -7   19275    1232                                                       19291   -0.02    0.00  1.0000
   2  -8  -7   20083    1396                                                       20099    0.02    0.00  1.0000
   2  -8  -7   18392    1132                                                       18408    0.02    0.00  1.0000
  -2  -8  -7   20295    1353                                                       20312   -0.02    0.00  1.0000
   2  -8   7   20205    1428                                                       20222    0.02    0.00  1.0000
  -2  -8   7   18532    1277                                                       18548   -0.02    0.00  1.0000
   2   8  -8    6735     644                                                        6738   -0.01    0.00  1.0000
  -2   8  -8    7484     657                                                        7488   -0.01    0.00  1.0000
  -2  -8  -8    4663     595                                                        4666   -0.01    0.00  1.0000
   2  -8  -8    7533     783                                                        7537   -0.01    0.00  1.0000
  -2  -8  -8    5957     653                                                        5960   -0.01    0.00  1.0000
   2  -8  -8    5282     507                                                        5285   -0.01    0.00  1.0000
  -2  -8   8    6957     573                                                        6960   -0.01    0.00  1.0000
   2  -8   8    6132     531                                                        6135   -0.01    0.00  1.0000
  -2   8  -9      99     455                                                          99    0.00    0.00  1.0000
   2   8  -9     842     478                                                         842    0.00    0.00  1.0000
   2  -8  -9     519     480                                                         519    0.00    0.00  1.0000
  -2  -8  -9     250     396                                                         250    0.00    0.00  1.0000
  -2  -8  -9     559     377                                                         559    0.00    0.00  1.0000
   2  -8  -9     103     287                                                         103    0.00    0.00  1.0000
  -2  -8   9     466     291                                                         466    0.00    0.00  1.0000
   2  -8   9     564     361                                                         564    0.00    0.00  1.0000
   2   8 -10     107     493                                                         108    0.02    0.00  1.0000
  -2   8 -10     347     547                                                         349    0.02    0.00  1.0000
   2  -8 -10     459     711                                                         462    0.02    0.00  1.0000
  -2  -8 -10     261     596                                                         263    0.02    0.00  1.0000
   2  -8 -10     162     465                                                         164    0.02    0.00  1.0000
  -2  -8 -10       6     417                                                           6    0.02    0.00  1.0000
   2  -8  10       0     418                                                           0    0.02    0.00  1.0000
  -2  -8  10       0     329                                                           0    0.02    0.00  1.0000
   2   8 -11    1766     537                                                        1760    0.02    0.00  1.0000
  -2   8 -11    1127     529                                                        1122   -0.02    0.00  1.0000
   2  -8 -11    1006     525                                                        1002   -0.02    0.00  1.0000
  -2  -8 -11     931     607                                                         927    0.02    0.00  1.0000
   2  -8 -11    1277     346                                                        1272   -0.02    0.00  1.0000
  -2  -8 -11     631     398                                                         628    0.02    0.00  1.0000
   2  -8  11    1363     517                                                        1358   -0.02    0.00  1.0000
  -2  -8  11    1468     722                                                        1463    0.02    0.00  1.0000
  -2   8 -12     726     540                                                         746    0.13    0.00  1.0000
   2   8 -12     453     492                                                         469    0.13    0.00  1.0000
  -2  -8 -12    1250     628                                                        1276    0.13    0.00  1.0000
   2  -8 -12     780     755                                                         801    0.13    0.00  1.0000
  -2  -8 -12     949     366                                                         972    0.13    0.00  1.0000
   2  -8 -12     564     293                                                         582    0.13    0.00  1.0000
  -2  -8  12       7     281                                                           9    0.13    0.00  1.0000
   2  -8  12     420     388                                                         435    0.13    0.00  1.0000
   2   8 -13       0     200                                                           0   -0.01    0.00  1.0000
  -2  -8 -13       0     465                                                           0   -0.01    0.00  1.0000
   2  -8 -13       0     475                                                           0    0.01    0.00  1.0000
   2  -8 -13     212     287                                                         213    0.01    0.00  1.0000
  -2  -8 -13     199     374                                                         200   -0.01    0.00  1.0000
   2  -8  13     526     357                                                         527    0.01    0.00  1.0000
  -2  -8  13       0     273                                                           0   -0.01    0.00  1.0000
  -2   8 -14     212     503                                                         223   -0.13    0.00  1.0000
   2   8 -14     741     517                                                         762   -0.13    0.00  1.0000
   2  -8 -14     850     522                                                         872   -0.13    0.00  1.0000
  -2  -8 -14     298     469                                                         311   -0.13    0.00  1.0000
   2  -8 -14     260     293                                                         272   -0.13    0.00  1.0000
  -2  -8 -14     953     443                                                         976   -0.13    0.00  1.0000
  -2  -8  14     146     249                                                         155   -0.13    0.00  1.0000
   2  -8  14     660     333                                                         679   -0.13    0.00  1.0000
   2   8 -15     952     753                                                         953   -0.01    0.00  1.0000
  -2   8 -15     256     728                                                         257    0.01    0.00  1.0000
   2  -8 -15     809     739                                                         810    0.01    0.00  1.0000
  -2  -8 -15     567     683                                                         568   -0.01    0.00  1.0000
  -2  -8 -15     196     351                                                         197   -0.01    0.00  1.0000
   2  -8  15      71     342                                                          71    0.01    0.00  1.0000
  -2   8 -16     226     734                                                         233    0.08    0.00  1.0000
  -2  -8 -16       0     232                                                           0    0.08    0.00  1.0000
   2   8 -16     478     515                                                         488    0.08    0.00  1.0000
   2  -8 -16     310     510                                                         318    0.08    0.00  1.0000
  -2  -8 -16     133     324                                                         138    0.08    0.00  1.0000
   2  -8  16     223     333                                                         230    0.08    0.00  1.0000
  -2  10   0   32280     681                                                       32342    0.06    0.00  1.0000
   2 -10   0   34219     692                                                       34283    0.06    0.00  1.0000
   2  10   0   31498     619                                                       31560    0.06    0.00  1.0000
  -2 -10   0   33527     768                                                       33590    0.06    0.00  1.0000
  -2 -10   0   32691     791                                                       32754    0.06    0.00  1.0000
   2  10   0   32306     921                                                       32368    0.06    0.00  1.0000
   2 -10   0   31610     786                                                       31672    0.06    0.00  1.0000
  -2  10   0   31569     663                                                       31631    0.06    0.00  1.0000
  -2  10   1    2009     640                                                        2010    0.00    0.00  1.0000
   2  10   1    1721     236                                                        1722    0.00    0.00  1.0000
   2  10  -1    2328     250                                                        2329    0.00    0.00  1.0000
  -2  10  -1    2227     287                                                        2228    0.00    0.00  1.0000
   2 -10  -1    1627     440                                                        1628    0.00    0.00  1.0000
  -2 -10  -1    1626     163                                                        1627    0.00    0.00  1.0000
   2 -10   1    1738     239                                                        1739    0.00    0.00  1.0000
  -2 -10   1    1925     219                                                        1926    0.00    0.00  1.0000
  -2 -10  -1    2178     402                                                        2179    0.00    0.00  1.0000
  -2 -10   1    1857     367                                                        1858    0.00    0.00  1.0000
   2  10   1    1872     650                                                        1873    0.00    0.00  1.0000
   2 -10  -1    2074     276                                                        2075    0.00    0.00  1.0000
   2 -10   1    2298     383                                                        2299    0.00    0.00  1.0000
   2  10  -1    2056     223                                                        2057    0.00    0.00  1.0000
  -2  10   1    2179     263                                                        2180    0.00    0.00  1.0000
  -2  10  -1    2267     319                                                        2268    0.00    0.00  1.0000
   2 -10  -2   31211    1223                                                       31295    0.08    0.00  1.0000
  -2 -10  -2   32968    1355                                                       33054    0.08    0.00  1.0000
  -2  10  -2   31501    1262                                                       31586    0.08    0.00  1.0000
   2  10  -2   35294    1383                                                       35383    0.08    0.00  1.0000
   2 -10   2   32729    1293                                                       32815    0.08    0.00  1.0000
  -2 -10   2   34099    1580                                                       34187    0.08    0.00  1.0000
  -2 -10  -2   36487    1438                                                       36578    0.08    0.00  1.0000
   2 -10  -2   29453    1174                                                       29535    0.08    0.00  1.0000
  -2 -10  -2   32591    1394                                                       32677    0.08    0.00  1.0000
   2  10   2   31475    1322                                                       31559    0.08    0.00  1.0000
  -2 -10   2   32665    1321                                                       32751    0.08    0.00  1.0000
   2 -10  -2   31832    1282                                                       31917    0.08    0.00  1.0000
   2 -10   2   32321    1362                                                       32407    0.08    0.00  1.0000
  -2  10   2   30205    1201                                                       30288    0.08    0.00  1.0000
   2  10  -2   30930    1227                                                       31014    0.08    0.00  1.0000
  -2  10  -2   30781    1300                                                       30865    0.08    0.00  1.0000
   2 -10  -3       0     183                                                           0    0.03    0.00  1.0000
  -2 -10  -3     225     136                                                         227   -0.03    0.00  1.0000
  -2  10  -3       0     282                                                           0    0.03    0.00  1.0000
   2 -10   3     122     197                                                         124    0.03    0.00  1.0000
   2  10  -3     290     351                                                         293   -0.03    0.00  1.0000
  -2 -10   3       0     230                                                           0   -0.03    0.00  1.0000
   2 -10  -3       0     268                                                           0    0.03    0.00  1.0000
  -2 -10  -3     345     232                                                         348   -0.03    0.00  1.0000
  -2 -10  -3       0     298                                                           0   -0.03    0.00  1.0000
   2 -10  -3     385     255                                                         388    0.03    0.00  1.0000
   2  10   3       0     210                                                           0   -0.03    0.00  1.0000
  -2  10   3     352     317                                                         355    0.03    0.00  1.0000
  -2 -10   3       0     247                                                           0   -0.03    0.00  1.0000
   2 -10   3      84     318                                                          85    0.03    0.00  1.0000
   2  10  -3     188     190                                                         190   -0.03    0.00  1.0000
  -2  10  -3     209     246                                                         211    0.03    0.00  1.0000
   2  10  -4    8584     484                                                        8515   -0.13    0.00  1.0000
  -2  10  -4   10050     586                                                        9975   -0.13    0.00  1.0000
  -2 -10   4    9197     480                                                        9125   -0.13    0.00  1.0000
   2 -10  -4   11413     634                                                       11333   -0.13    0.00  1.0000
   2  10   4    8694     387                                                        8624   -0.13    0.00  1.0000
   2 -10  -4    9236     591                                                        9164   -0.13    0.00  1.0000
  -2 -10  -4    8005     476                                                        7938   -0.13    0.00  1.0000
  -2  10   4    9073     467                                                        9002   -0.13    0.00  1.0000
  -2 -10   4   10404     555                                                       10328   -0.13    0.00  1.0000
   2 -10   4    9581     601                                                        9508   -0.13    0.00  1.0000
   2  10  -4    9526     462                                                        9453   -0.13    0.00  1.0000
  -2  10  -5    1423     361                                                        1428   -0.02    0.00  1.0000
   2  10  -5    2399     563                                                        2406    0.02    0.00  1.0000
  -2 -10  -5    2433     399                                                        2440    0.02    0.00  1.0000
   2  10   5    2209     272                                                        2215    0.02    0.00  1.0000
   2 -10  -5    1967     406                                                        1973   -0.02    0.00  1.0000
  -2 -10  -5    2172    1028                                                        2178    0.02    0.00  1.0000
   2 -10  -5    2193     452                                                        2199   -0.02    0.00  1.0000
  -2  10   5    1926     474                                                        1932   -0.02    0.00  1.0000
  -2 -10   5    2411     407                                                        2418    0.02    0.00  1.0000
   2 -10   5    2075     642                                                        2081   -0.02    0.00  1.0000
   2  10  -5    2053     294                                                        2059    0.02    0.00  1.0000
  -2  10  -6      33     313                                                          31   -0.05    0.00  1.0000
   2  10  -6       6     351                                                           5   -0.05    0.00  1.0000
  -2 -10  -6      43     198                                                          41   -0.05    0.00  1.0000
   2 -10  -6       6     369                                                           5   -0.05    0.00  1.0000
   2 -10  -6       6     291                                                           5   -0.05    0.00  1.0000
  -2 -10  -6       6     335                                                           5   -0.05    0.00  1.0000
  -2 -10   6     225     240                                                         221   -0.05    0.00  1.0000
   2 -10   6     225     239                                                         221   -0.05    0.00  1.0000
  -2  10  -7     198     335                                                         201   -0.03    0.00  1.0000
   2  10  -7     622     376                                                         627    0.03    0.00  1.0000
   2 -10  -7     841     396                                                         847   -0.03    0.00  1.0000
  -2 -10  -7     485     431                                                         489    0.03    0.00  1.0000
  -2 -10  -7     357     311                                                         361    0.03    0.00  1.0000
   2 -10  -7      52     274                                                          53   -0.03    0.00  1.0000
  -2 -10   7       3     247                                                           3    0.03    0.00  1.0000
   2 -10   7     195     309                                                         198   -0.03    0.00  1.0000
  -2  10  -8     282     367                                                         277   -0.05    0.00  1.0000
   2  10  -8       0     421                                                           0   -0.05    0.00  1.0000
  -2 -10  -8      36     346                                                          34   -0.05    0.00  1.0000
   2 -10  -8     396     406                                                         390   -0.05    0.00  1.0000
   2 -10  -8     495     291                                                         488   -0.05    0.00  1.0000
  -2 -10  -8     265     356                                                         260   -0.05    0.00  1.0000
  -2 -10   8     114     271                                                         111   -0.05    0.00  1.0000
   2 -10   8       0     332                                                           0   -0.05    0.00  1.0000
  -2  10  -9      62     403                                                          64    0.05    0.00  1.0000
   2  10  -9      36     452                                                          38   -0.05    0.00  1.0000
  -2 -10  -9     493     551                                                         499   -0.05    0.00  1.0000
   2 -10  -9     292     463                                                         297    0.05    0.00  1.0000
  -2 -10  -9     739     508                                                         746   -0.05    0.00  1.0000
   2 -10  -9     234     403                                                         238    0.05    0.00  1.0000
  -2 -10   9     293     404                                                         298   -0.05    0.00  1.0000
   2 -10   9       0     338                                                           0    0.05    0.00  1.0000
  -2  10 -10      26     288                                                          26    0.01    0.00  1.0000
   2  10 -10     252     415                                                         251    0.01    0.00  1.0000
   2 -10 -10      50     506                                                          50    0.01    0.00  1.0000
  -2 -10 -10     408     453                                                         407    0.01    0.00  1.0000
   2 -10 -10     292     300                                                         291    0.01    0.00  1.0000
  -2 -10 -10     156     420                                                         155    0.01    0.00  1.0000
  -2 -10  10     275     442                                                         274    0.01    0.00  1.0000
   2 -10  10     219     337                                                         218    0.01    0.00  1.0000
  -2  10 -11    3018    1121                                                        3006    0.04    0.00  1.0000
   2  10 -11    3332    1328                                                        3319   -0.04    0.00  1.0000
   2 -10 -11    2560     503                                                        2549    0.04    0.00  1.0000
  -2 -10 -11    5034     714                                                        5018   -0.04    0.00  1.0000
   2 -10 -11    3200     509                                                        3187    0.04    0.00  1.0000
  -2 -10 -11    5337     772                                                        5321   -0.04    0.00  1.0000
   2 -10  11    3310     503                                                        3297    0.04    0.00  1.0000
  -2 -10  11    3340    1330                                                        3327   -0.04    0.00  1.0000
   2  10 -12       3     473                                                           2   -0.12    0.00  1.0000
  -2  10 -12     752     519                                                         734   -0.12    0.00  1.0000
  -2 -10 -12       3     416                                                           2   -0.12    0.00  1.0000
   2 -10 -12     312     466                                                         300   -0.12    0.00  1.0000
  -2 -10 -12     133     340                                                         125   -0.12    0.00  1.0000
   2 -10 -12       3     290                                                           2   -0.12    0.00  1.0000
   2 -10  12     128     320                                                         121   -0.12    0.00  1.0000
  -2 -10  12     170     328                                                         161   -0.12    0.00  1.0000
  -2  10 -13     508     500                                                         506    0.01    0.00  1.0000
   2  10 -13     485     519                                                         483   -0.01    0.00  1.0000
   2 -10 -13      99     494                                                          98    0.01    0.00  1.0000
  -2 -10 -13     461     472                                                         459   -0.01    0.00  1.0000
  -2 -10 -13       0     373                                                           0   -0.01    0.00  1.0000
   2 -10 -13     587     321                                                         585    0.01    0.00  1.0000
   2 -10  13    1088     567                                                        1085    0.01    0.00  1.0000
  -2 -10  13      86     285                                                          85   -0.01    0.00  1.0000
  -2  10 -14       0     472                                                           0    0.14    0.00  1.0000
   2  10 -14     387     763                                                         371    0.14    0.00  1.0000
   2 -10 -14     309     559                                                         295    0.14    0.00  1.0000
  -2 -10 -14     211     443                                                         200    0.14    0.00  1.0000
   2 -10 -14     587     466                                                         568    0.14    0.00  1.0000
  -2 -10 -14     528     348                                                         510    0.14    0.00  1.0000
  -2 -10  14       0     286                                                           0    0.14    0.00  1.0000
   2 -10  14      14     334                                                          11    0.14    0.00  1.0000
  -2  10 -15     915     466                                                         916    0.00    0.00  1.0000
   2  10 -15    1015     549                                                        1016    0.00    0.00  1.0000
   2 -10 -15     786     550                                                         787    0.00    0.00  1.0000
  -2 -10 -15    1196     534                                                        1197    0.00    0.00  1.0000
  -2 -10 -15     716     479                                                         717    0.00    0.00  1.0000
   2 -10  15     522     311                                                         522    0.00    0.00  1.0000
  -2  12   0   25513     574                                                       25495    0.02    0.00  1.0000
   2  12   0   26298     572                                                       26280    0.02    0.00  1.0000
  -2 -12   0   24318     483                                                       24301    0.02    0.00  1.0000
   2 -12   0   24840     536                                                       24823    0.02    0.00  1.0000
  -2 -12   0   25652     640                                                       25634    0.02    0.00  1.0000
   2 -12   0   27288     960                                                       27270    0.02    0.00  1.0000
  -2  12   1   28250    1187                                                       28303   -0.06    0.00  1.0000
   2  12   1   29343    1141                                                       29397    0.06    0.00  1.0000
  -2  12  -1   28695    1142                                                       28748   -0.06    0.00  1.0000
   2 -12  -1   27411    1077                                                       27463   -0.06    0.00  1.0000
  -2 -12  -1   26519    1017                                                       26570    0.06    0.00  1.0000
   2  12  -1   28033    1194                                                       28086    0.06    0.00  1.0000
  -2 -12   1   27470    1122                                                       27522    0.06    0.00  1.0000
   2 -12   1   27854    1138                                                       27906   -0.06    0.00  1.0000
  -2 -12  -1   26766    1179                                                       26817    0.06    0.00  1.0000
   2 -12  -1   28127    1378                                                       28180   -0.06    0.00  1.0000
  -2 -12   1   27830    1487                                                       27882    0.06    0.00  1.0000
   2 -12   1   26349    1111                                                       26400   -0.06    0.00  1.0000
  -2 -12  -2    4607     488                                                        4582    0.06    0.00  1.0000
   2 -12  -2    3904     387                                                        3881    0.06    0.00  1.0000
  -2  12  -2    3677     357                                                        3655    0.06    0.00  1.0000
   2  12  -2    3599     315                                                        3577    0.06    0.00  1.0000
  -2 -12   2    3383     311                                                        3362    0.06    0.00  1.0000
  -2 -12  -2    4203     404                                                        4179    0.06    0.00  1.0000
  -2 -12  -2    3574     443                                                        3552    0.06    0.00  1.0000
  -2 -12   2    4343     534                                                        4319    0.06    0.00  1.0000
   2 -12  -2    4707     547                                                        4682    0.06    0.00  1.0000
   2  12  -2    3593     360                                                        3571    0.06    0.00  1.0000
  -2  12   2    4244     412                                                        4220    0.06    0.00  1.0000
   2 -12   2    4271     500                                                        4247    0.06    0.00  1.0000
  -2 -12  -3   17445     802                                                       17464    0.03    0.00  1.0000
  -2  12  -3   17942     804                                                       17961   -0.03    0.00  1.0000
   2  12  -3   19248     833                                                       19268    0.03    0.00  1.0000
  -2 -12   3   17447     768                                                       17466    0.03    0.00  1.0000
  -2 -12  -3   17210    1002                                                       17229    0.03    0.00  1.0000
   2 -12  -3   18356     865                                                       18375   -0.03    0.00  1.0000
  -2 -12  -3   18243     972                                                       18262    0.03    0.00  1.0000
   2 -12  -3   19194     905                                                       19214   -0.03    0.00  1.0000
   2 -12   3   16392     806                                                       16410   -0.03    0.00  1.0000
  -2 -12   3   17299     827                                                       17318    0.03    0.00  1.0000
  -2 -12  -4     878     182                                                         869    0.05    0.00  1.0000
  -2  12  -4     773     335                                                         765    0.05    0.00  1.0000
   2  12  -4     997     411                                                         987    0.05    0.00  1.0000
  -2 -12  -4    1322     237                                                        1311    0.05    0.00  1.0000
   2 -12  -4    1017     451                                                        1007    0.05    0.00  1.0000
   2 -12  -4    1237     575                                                        1226    0.05    0.00  1.0000
  -2 -12  -4     737     342                                                         729    0.05    0.00  1.0000
   2 -12   4    1461     503                                                        1449    0.05    0.00  1.0000
  -2 -12   4     379     299                                                         373    0.05    0.00  1.0000
  -2  12  -5    1785     345                                                        1780   -0.02    0.00  1.0000
   2  12  -5    1387     324                                                        1383    0.02    0.00  1.0000
  -2 -12  -5    1830     387                                                        1825    0.02    0.00  1.0000
   2 -12  -5    1848     347                                                        1843   -0.02    0.00  1.0000
   2 -12  -5    1780     398                                                        1775   -0.02    0.00  1.0000
  -2 -12  -5    1276     502                                                        1272    0.02    0.00  1.0000
  -2 -12   5    1174     292                                                        1170    0.02    0.00  1.0000
   2 -12   5    1540     884                                                        1535   -0.02    0.00  1.0000
  -2  12  -6    5059     592                                                        5055    0.01    0.00  1.0000
   2  12  -6    7860     696                                                        7855    0.01    0.00  1.0000
   2 -12  -6    6709     724                                                        6704    0.01    0.00  1.0000
  -2 -12  -6    6458     689                                                        6453    0.01    0.00  1.0000
  -2 -12  -6    8486     827                                                        8480    0.01    0.00  1.0000
   2 -12  -6    5857     567                                                        5852    0.01    0.00  1.0000
  -2 -12   6    6512     644                                                        6507    0.01    0.00  1.0000
   2 -12   6    7017     692                                                        7012    0.01    0.00  1.0000
  -2  12  -7   13880    1055                                                       13854    0.04    0.00  1.0000
   2  12  -7   13734    1055                                                       13708   -0.04    0.00  1.0000
  -2 -12  -7   14223    1100                                                       14197   -0.04    0.00  1.0000
   2 -12  -7   14168    1137                                                       14142    0.04    0.00  1.0000
   2 -12  -7   15419    1093                                                       15391    0.04    0.00  1.0000
  -2 -12  -7   13401    1091                                                       13375   -0.04    0.00  1.0000
  -2 -12   7   14353    1049                                                       14326   -0.04    0.00  1.0000
   2 -12   7   13534    1212                                                       13508    0.04    0.00  1.0000
   2  12  -8     836     453                                                         846    0.06    0.00  1.0000
  -2  12  -8    1905     495                                                        1919    0.06    0.00  1.0000
  -2 -12  -8    2129     373                                                        2144    0.06    0.00  1.0000
   2 -12  -8    1913     638                                                        1927    0.06    0.00  1.0000
  -2 -12  -8     741     381                                                         750    0.06    0.00  1.0000
   2 -12  -8    2745     497                                                        2762    0.06    0.00  1.0000
  -2 -12   8    1082     403                                                        1093    0.06    0.00  1.0000
   2 -12   8    1094     370                                                        1105    0.06    0.00  1.0000
  -2  12  -9       0     393                                                           0   -0.08    0.00  1.0000
   2  12  -9     235     472                                                         242    0.08    0.00  1.0000
  -2 -12  -9       0     354                                                           0    0.08    0.00  1.0000
   2 -12  -9       0     463                                                           0   -0.08    0.00  1.0000
  -2 -12  -9     295     371                                                         303    0.08    0.00  1.0000
   2 -12  -9     561     393                                                         572   -0.08    0.00  1.0000
  -2 -12   9       0     294                                                           0    0.08    0.00  1.0000
   2 -12   9       0     337                                                           0   -0.08    0.00  1.0000
  -2  12 -10    1024     443                                                        1030   -0.03    0.00  1.0000
   2  12 -10     232     495                                                         235   -0.03    0.00  1.0000
  -2 -12 -10     919     435                                                         924   -0.03    0.00  1.0000
   2 -12 -10    1623     694                                                        1630   -0.03    0.00  1.0000
  -2 -12 -10     999     404                                                        1005   -0.03    0.00  1.0000
   2 -12 -10     886     359                                                         891   -0.03    0.00  1.0000
  -2 -12  10    1250     344                                                        1256   -0.03    0.00  1.0000
   2 -12  10    1425     548                                                        1432   -0.03    0.00  1.0000
  -2  12 -11    1148     441                                                        1158   -0.05    0.00  1.0000
   2  12 -11       0     535                                                           0    0.05    0.00  1.0000
   2 -12 -11       0     498                                                           0   -0.05    0.00  1.0000
  -2 -12 -11     891     440                                                         900    0.05    0.00  1.0000
   2 -12 -11       0     302                                                           0   -0.05    0.00  1.0000
  -2 -12 -11      24     388                                                          25    0.05    0.00  1.0000
  -2 -12  11     118     252                                                         121    0.05    0.00  1.0000
   2 -12  11     659     381                                                         667   -0.05    0.00  1.0000
  -2  12 -12     425     449                                                         432    0.06    0.00  1.0000
   2  12 -12     124     495                                                         128    0.06    0.00  1.0000
  -2 -12 -12     101     461                                                         104    0.06    0.00  1.0000
   2 -12 -12     864     516                                                         874    0.06    0.00  1.0000
   2 -12 -12     726     385                                                         735    0.06    0.00  1.0000
  -2 -12 -12     541     354                                                         549    0.06    0.00  1.0000
  -2 -12  12     356     522                                                         362    0.06    0.00  1.0000
   2 -12  12     187     322                                                         192    0.06    0.00  1.0000
  -2  12 -13       0     442                                                           0   -0.01    0.00  1.0000
   2  12 -13     394     369                                                         395    0.01    0.00  1.0000
  -2 -12 -13      20     426                                                          20    0.01    0.00  1.0000
   2 -12 -13       0     461                                                           0   -0.01    0.00  1.0000
  -2 -12 -13       0     340                                                           0    0.01    0.00  1.0000
   2 -12 -13     691     322                                                         692   -0.01    0.00  1.0000
   2 -12  13    1231     502                                                        1232   -0.01    0.00  1.0000
  -2 -12  13      28     303                                                          28    0.01    0.00  1.0000
  -2  12 -14      11     458                                                          13   -0.09    0.00  1.0000
   2  12 -14     902     561                                                         917   -0.09    0.00  1.0000
   2 -12 -14     352     484                                                         361   -0.09    0.00  1.0000
  -2 -12 -14     444     451                                                         455   -0.09    0.00  1.0000
   2 -12 -14     145     257                                                         151   -0.09    0.00  1.0000
  -2 -12 -14     516     518                                                         527   -0.09    0.00  1.0000
  -2 -12  14      11     287                                                          13   -0.09    0.00  1.0000
   2 -12  14     280     407                                                         288   -0.09    0.00  1.0000
  -2  12 -15       0     425                                                           0    0.01    0.00  1.0000
   2  12 -15     592     543                                                         591   -0.01    0.00  1.0000
  -2 -12 -15    2294     659                                                        2292   -0.01    0.00  1.0000
   2 -12 -15     940     569                                                         939    0.01    0.00  1.0000
  -2 -12 -15     440     314                                                         439   -0.01    0.00  1.0000
   2 -12  15     692     343                                                         691    0.01    0.00  1.0000
   2  14   1     799     429                                                         814   -0.10    0.00  1.0000
  -2  14   1     935     388                                                         952    0.10    0.00  1.0000
   2  14  -1     921     245                                                         937   -0.10    0.00  1.0000
  -2  14  -1     965     478                                                         982    0.10    0.00  1.0000
  -2 -14  -1     996     178                                                        1013   -0.10    0.00  1.0000
  -2 -14   1    1079     366                                                        1097   -0.10    0.00  1.0000
  -2 -14  -1    1483     484                                                        1504   -0.10    0.00  1.0000
  -2 -14   1    1337     474                                                        1357   -0.10    0.00  1.0000
   2 -14  -1     863     336                                                         879    0.10    0.00  1.0000
   2 -14   1    1323     462                                                        1343    0.10    0.00  1.0000
  -2  14   2    1596     404                                                        1646   -0.22    0.00  1.0000
  -2 -14  -2    1209     280                                                        1253   -0.22    0.00  1.0000
  -2  14  -2    1675     450                                                        1726   -0.22    0.00  1.0000
   2  14  -2    1386     409                                                        1433   -0.22    0.00  1.0000
  -2 -14   2    1101     194                                                        1143   -0.22    0.00  1.0000
  -2 -14  -2     889     205                                                         926   -0.22    0.00  1.0000
  -2 -14  -2     721     366                                                         755   -0.22    0.00  1.0000
  -2 -14   2     843     333                                                         879   -0.22    0.00  1.0000
   2 -14  -2    1987     438                                                        2043   -0.22    0.00  1.0000
  -2 -14  -3     314     149                                                         316   -0.02    0.00  1.0000
   2  14  -3     240     134                                                         241   -0.02    0.00  1.0000
  -2  14  -3       6     289                                                           6    0.02    0.00  1.0000
  -2 -14  -3     220     169                                                         221   -0.02    0.00  1.0000
   2 -14  -3     595     302                                                         597    0.02    0.00  1.0000
  -2 -14  -3     729     510                                                         731   -0.02    0.00  1.0000
   2 -14  -3       6     296                                                           6    0.02    0.00  1.0000
  -2 -14   3     356     265                                                         358   -0.02    0.00  1.0000
   2 -14   3       6     353                                                           6    0.02    0.00  1.0000
  -2  14  -4    2462     639                                                        2443    0.07    0.00  1.0000
   2  14  -4    3235     330                                                        3214    0.07    0.00  1.0000
  -2 -14  -4    3143     580                                                        3122    0.07    0.00  1.0000
   2 -14  -4    2745     953                                                        2725    0.07    0.00  1.0000
  -2 -14  -4    3138     537                                                        3117    0.07    0.00  1.0000
   2 -14  -4    3365     877                                                        3343    0.07    0.00  1.0000
   2 -14   4    2151     362                                                        2133    0.07    0.00  1.0000
  -2 -14   4    3934     959                                                        3910    0.07    0.00  1.0000
  -2  14  -5    3254    1390                                                        3268    0.04    0.00  1.0000
   2  14  -5    1355     436                                                        1364   -0.04    0.00  1.0000
  -2 -14  -5    2376     525                                                        2388   -0.04    0.00  1.0000
   2 -14  -5    1997     411                                                        2008    0.04    0.00  1.0000
  -2 -14  -5    2416     526                                                        2428   -0.04    0.00  1.0000
   2 -14  -5    2104     442                                                        2116    0.04    0.00  1.0000
   2 -14   5    2392     480                                                        2404    0.04    0.00  1.0000
  -2 -14   5    1463     431                                                        1473   -0.04    0.00  1.0000
   2  14  -6    7498     655                                                        7472    0.05    0.00  1.0000
  -2  14  -6    6310     556                                                        6286    0.05    0.00  1.0000
  -2 -14  -6    6282     637                                                        6258    0.05    0.00  1.0000
   2 -14  -6    6898     698                                                        6873    0.05    0.00  1.0000
  -2 -14  -6    6259     691                                                        6235    0.05    0.00  1.0000
   2 -14  -6    7492     662                                                        7466    0.05    0.00  1.0000
   2 -14   6    6895     691                                                        6870    0.05    0.00  1.0000
  -2 -14   6    8092     693                                                        8065    0.05    0.00  1.0000
   2  14  -7     253     344                                                         256    0.03    0.00  1.0000
  -2  14  -7     450     248                                                         454   -0.03    0.00  1.0000
   2 -14  -7      26     427                                                          27   -0.03    0.00  1.0000
  -2 -14  -7     363     309                                                         366    0.03    0.00  1.0000
   2 -14  -7     659     497                                                         664   -0.03    0.00  1.0000
  -2 -14  -7    1029     400                                                        1035    0.03    0.00  1.0000
  -2 -14   7     320     304                                                         323    0.03    0.00  1.0000
   2 -14   7       6     357                                                           6   -0.03    0.00  1.0000
   2  14  -8      14     356                                                          14   -0.01    0.00  1.0000
  -2  14  -8       2     391                                                           2   -0.01    0.00  1.0000
  -2 -14  -8     127     354                                                         126   -0.01    0.00  1.0000
   2 -14  -8     130     435                                                         129   -0.01    0.00  1.0000
  -2 -14  -8      92     422                                                          91   -0.01    0.00  1.0000
   2 -14  -8     663     360                                                         661   -0.01    0.00  1.0000
  -2 -14   8      16     299                                                          16   -0.01    0.00  1.0000
   2 -14   8       5     355                                                           5   -0.01    0.00  1.0000
  -2  14  -9    1589     614                                                        1605    0.07    0.00  1.0000
   2  14  -9     972     391                                                         985   -0.07    0.00  1.0000
  -2 -14  -9    1033     385                                                        1046   -0.07    0.00  1.0000
   2 -14  -9    1214     485                                                        1228    0.07    0.00  1.0000
   2 -14  -9    1402     391                                                        1417    0.07    0.00  1.0000
  -2 -14  -9     983     450                                                         996   -0.07    0.00  1.0000
  -2 -14   9    1032     343                                                        1045   -0.07    0.00  1.0000
   2 -14   9     723     383                                                         734    0.07    0.00  1.0000
  -2  14 -10    2907     551                                                        2922    0.05    0.00  1.0000
   2  14 -10    2311     424                                                        2325    0.05    0.00  1.0000
  -2 -14 -10    2280     582                                                        2294    0.05    0.00  1.0000
   2 -14 -10    2964     706                                                        2979    0.05    0.00  1.0000
  -2 -14 -10    2860     542                                                        2875    0.05    0.00  1.0000
   2 -14 -10    3900     696                                                        3918    0.05    0.00  1.0000
  -2 -14  10    2574     905                                                        2588    0.05    0.00  1.0000
   2 -14  10    2974     518                                                        2989    0.05    0.00  1.0000
   2  14 -11     396     450                                                         401   -0.05    0.00  1.0000
  -2  14 -11     792     621                                                         800    0.05    0.00  1.0000
  -2 -14 -11     301     420                                                         306   -0.05    0.00  1.0000
   2 -14 -11     140     460                                                         143    0.05    0.00  1.0000
  -2 -14 -11       0     376                                                           0   -0.05    0.00  1.0000
   2 -14 -11     208     321                                                         212    0.05    0.00  1.0000
  -2 -14  11     443     312                                                         449   -0.05    0.00  1.0000
   2 -14  11     120     368                                                         123    0.05    0.00  1.0000
   2  14 -12    1491     483                                                        1493    0.01    0.00  1.0000
  -2  14 -12     126     436                                                         126    0.01    0.00  1.0000
   2 -14 -12     347     496                                                         348    0.01    0.00  1.0000
  -2 -14 -12     372     415                                                         373    0.01    0.00  1.0000
  -2 -14 -12     712     400                                                         713    0.01    0.00  1.0000
   2 -14 -12     869     380                                                         870    0.01    0.00  1.0000
  -2 -14  12     983     455                                                         984    0.01    0.00  1.0000
   2 -14  12     126     355                                                         126    0.01    0.00  1.0000
  -2  14 -13     729     456                                                         734   -0.03    0.00  1.0000
   2  14 -13     517     427                                                         521    0.03    0.00  1.0000
   2 -14 -13    1098     517                                                        1104   -0.03    0.00  1.0000
  -2 -14 -13     240     453                                                         243    0.03    0.00  1.0000
   2 -14 -13      48     298                                                          49   -0.03    0.00  1.0000
  -2 -14 -13       1     320                                                           1    0.03    0.00  1.0000
  -2 -14  13     203     308                                                         206    0.03    0.00  1.0000
   2 -14  13     172     333                                                         174   -0.03    0.00  1.0000
  -2  14 -14    1506     683                                                        1514    0.04    0.00  1.0000
   2  14 -14     938     491                                                         944    0.04    0.00  1.0000
   2 -14 -14     873     500                                                         879    0.04    0.00  1.0000
  -2 -14 -14     768     572                                                         774    0.04    0.00  1.0000
   2 -14 -14    1023     365                                                        1030    0.04    0.00  1.0000
  -2 -14 -14     749     409                                                         755    0.04    0.00  1.0000
  -2 -14  14     890     315                                                         896    0.04    0.00  1.0000
   2 -14  14     720     363                                                         725    0.04    0.00  1.0000
  -2  14 -15     298     444                                                         297   -0.01    0.00  1.0000
   2  14 -15     129     326                                                         128    0.01    0.00  1.0000
  -2 -14 -15      86     462                                                          85    0.01    0.00  1.0000
   2 -14 -15       1     470                                                           1   -0.01    0.00  1.0000
  -2 -14 -15     823     451                                                         821    0.01    0.00  1.0000
   2 -14  15     737     500                                                         735   -0.01    0.00  1.0000
   2  16   0   19587     954                                                       19450   -0.17    0.00  1.0000
  -2  16   0   21255     903                                                       21113   -0.17    0.00  1.0000
   2 -16   0   21137     974                                                       20995   -0.17    0.00  1.0000
  -2 -16   0   20843    1012                                                       20702   -0.17    0.00  1.0000
  -2  16   1   11595     880                                                       11640   -0.07    0.00  1.0000
   2  16   1   11934     781                                                       11980    0.07    0.00  1.0000
   2  16  -1   11339     783                                                       11384    0.07    0.00  1.0000
  -2  16  -1   11000     824                                                       11044   -0.07    0.00  1.0000
   2 -16   1   10281     723                                                       10323   -0.07    0.00  1.0000
   2 -16  -1   11942    1010                                                       11988   -0.07    0.00  1.0000
  -2 -16   1   11309     832                                                       11353    0.07    0.00  1.0000
  -2 -16  -1   10717     797                                                       10760    0.07    0.00  1.0000
  -2  16   2    1002     264                                                        1026    0.13    0.00  1.0000
   2  16  -2    1003     205                                                        1027    0.13    0.00  1.0000
  -2  16  -2     969     506                                                         993    0.13    0.00  1.0000
  -2 -16  -2    2018     373                                                        2052    0.13    0.00  1.0000
  -2 -16  -2    1359     679                                                        1387    0.13    0.00  1.0000
   2 -16  -2     782     364                                                         804    0.13    0.00  1.0000
  -2 -16   2     734     442                                                         755    0.13    0.00  1.0000
   2 -16   2    1299     593                                                        1327    0.13    0.00  1.0000
  -2  16  -3    1504     373                                                        1507    0.01    0.00  1.0000
   2  16  -3    1403     344                                                        1406   -0.01    0.00  1.0000
  -2 -16  -3    2442     360                                                        2445   -0.01    0.00  1.0000
   2 -16  -3    2163     542                                                        2166    0.01    0.00  1.0000
  -2 -16  -3    1809     547                                                        1812   -0.01    0.00  1.0000
  -2 -16   3    2027     572                                                        2030   -0.01    0.00  1.0000
   2 -16  -3    2137     550                                                        2140    0.01    0.00  1.0000
   2 -16   3     929     522                                                         931    0.01    0.00  1.0000
  -2  16  -4    3426     425                                                        3457   -0.09    0.00  1.0000
   2  16  -4    3074    1317                                                        3104   -0.09    0.00  1.0000
  -2 -16  -4    3248     457                                                        3278   -0.09    0.00  1.0000
   2 -16  -4    4169     507                                                        4203   -0.09    0.00  1.0000
  -2 -16  -4    3249     665                                                        3279   -0.09    0.00  1.0000
   2 -16  -4    3394    1284                                                        3425   -0.09    0.00  1.0000
  -2 -16   4    3817    1578                                                        3850   -0.09    0.00  1.0000
   2 -16   4    3796     674                                                        3829   -0.09    0.00  1.0000
  -2  16  -5    8877     663                                                        8861   -0.03    0.00  1.0000
   2  16  -5    9832     766                                                        9815    0.03    0.00  1.0000
  -2 -16  -5    8472     602                                                        8456    0.03    0.00  1.0000
   2 -16  -5    9613     648                                                        9596   -0.03    0.00  1.0000
  -2 -16  -5    9819     952                                                        9802    0.03    0.00  1.0000
   2 -16  -5   10032     730                                                       10014   -0.03    0.00  1.0000
   2 -16   5   10486     792                                                       10468   -0.03    0.00  1.0000
  -2 -16   5    9143    1050                                                        9126    0.03    0.00  1.0000
   2  16  -6     670     349                                                         653   -0.11    0.00  1.0000
  -2  16  -6    2712     932                                                        2678   -0.11    0.00  1.0000
  -2 -16  -6    1831     357                                                        1803   -0.11    0.00  1.0000
   2 -16  -6    1080     458                                                        1059   -0.11    0.00  1.0000
   2 -16  -6    1734     358                                                        1707   -0.11    0.00  1.0000
  -2 -16  -6    1171     424                                                        1149   -0.11    0.00  1.0000
   2 -16   6    1596     528                                                        1570   -0.11    0.00  1.0000
  -2 -16   6    1207     351                                                        1185   -0.11    0.00  1.0000
   2  16  -7    4602     605                                                        4606   -0.01    0.00  1.0000
  -2  16  -7    4687    1461                                                        4691    0.01    0.00  1.0000
  -2 -16  -7    4718     577                                                        4722   -0.01    0.00  1.0000
   2 -16  -7    5442     708                                                        5446    0.01    0.00  1.0000
  -2 -16  -7    5649     865                                                        5653   -0.01    0.00  1.0000
   2 -16  -7    5860     688                                                        5864    0.01    0.00  1.0000
   2 -16   7    5377     700                                                        5381    0.01    0.00  1.0000
  -2 -16   7    3859     422                                                        3862   -0.01    0.00  1.0000
  -2  16  -8     148     414                                                         145   -0.04    0.00  1.0000
   2  16  -8     100     392                                                          98   -0.04    0.00  1.0000
   2 -16  -8      84     431                                                          82   -0.04    0.00  1.0000
[truncated: 2,848,085 more chars]
