# Supplementary material for: Superior thermoelasticity and shape-memory nanopores in a porous supramolecular organic framework
Source: Nat Commun. 2016 May 11;7:11564. doi: 10.1038/ncomms11564 (PMC4865851; doi:10.1038/ncomms11564)
Supplement: Supplementary Data 2 — 1o during temperature cycle (collected at 123 K) [file ncomms11564-s3.cif]

 

 
_audit_creation_method            'SHELXL-2014/7'
_shelx_SHELXL_version_number      '2014/7'
_chemical_name_systematic         ?
_chemical_name_common             'C20 H17 N2 O4' 
_chemical_melting_point           ?
_chemical_formula_moiety          'C20 H17 N2 O4' 
_chemical_formula_sum
 'C20 H17 N2 O4' 
_chemical_formula_weight          349.35

loop_
 _atom_type_symbol
 _atom_type_description
 _atom_type_scat_dispersion_real
 _atom_type_scat_dispersion_imag
 _atom_type_scat_source
 'C'  'C'   0.0181   0.0091
 'International Tables Vol C Tables 4.2.6.8 and 6.1.1.4'
 'H'  'H'   0.0000   0.0000
 'International Tables Vol C Tables 4.2.6.8 and 6.1.1.4'
 'N'  'N'   0.0311   0.0180
 'International Tables Vol C Tables 4.2.6.8 and 6.1.1.4'
 'O'  'O'   0.0492   0.0322
 'International Tables Vol C Tables 4.2.6.8 and 6.1.1.4'
 
_space_group_crystal_system       orthorhombic
_space_group_IT_number            68
_space_group_name_H-M_alt         'C c c a'
_space_group_name_Hall            '-C 2b 2bc'
 
_shelx_space_group_comment
;
The symmetry employed for this shelxl refinement is uniquely defined
by the following loop, which should always be used as a source of
symmetry information in preference to the above space-group names.
They are only intended as comments.
;
 
loop_
 _space_group_symop_operation_xyz
 'x, y, z'
 '-x, -y+1/2, z'
 'x, -y+1/2, -z+1/2'
 '-x, y, -z+1/2'
 'x+1/2, y+1/2, z'
 '-x+1/2, -y+1, z'
 'x+1/2, -y+1, -z+1/2'
 '-x+1/2, y+1/2, -z+1/2'
 '-x, -y, -z'
 'x, y-1/2, -z'
 '-x, y-1/2, z-1/2'
 'x, -y, z-1/2'
 '-x+1/2, -y+1/2, -z'
 'x+1/2, y, -z'
 '-x+1/2, y, z-1/2'
 'x+1/2, -y+1/2, z-1/2'
 
_cell_length_a                    22.143(5)
_cell_length_b                    26.947(6)
_cell_length_c                    12.880(3)
_cell_angle_alpha                 90
_cell_angle_beta                  90
_cell_angle_gamma                 90
_cell_volume                      7685(3)
_cell_formula_units_Z             16
_cell_measurement_temperature     123(2)
_cell_measurement_reflns_used     11945 
_cell_measurement_theta_min       1.9792 
_cell_measurement_theta_max       30.7966 
 
_exptl_crystal_description        Needle 
_exptl_crystal_colour              Colorless 
_exptl_crystal_density_meas       ?
_exptl_crystal_density_method     'not measured'
_exptl_crystal_density_diffrn     1.208          
_exptl_crystal_F_000              2928
_exptl_transmission_factor_min    ?
_exptl_transmission_factor_max    ?
_exptl_crystal_size_max           0.14
_exptl_crystal_size_mid           0.09
_exptl_crystal_size_min           0.09
_exptl_absorpt_coefficient_mu     0.702
_shelx_estimated_absorpt_T_min    ?
_shelx_estimated_absorpt_T_max    ?
_exptl_absorpt_correction_type    'Multi-scan'
_exptl_absorpt_correction_T_min   0.8720
_exptl_absorpt_correction_T_max   1.0000
_exptl_absorpt_process_details    ?
_exptl_absorpt_special_details     'SADABS (Sheldrick, 2014)'
_diffrn_ambient_temperature       123(2)
_diffrn_radiation_wavelength      1.54178
_diffrn_radiation_type            CuK\a
_diffrn_source                    ?
_diffrn_measurement_device_type   'Rigaku CCD'
_diffrn_measurement_method        ?
_diffrn_detector_area_resol_mean  ?
_diffrn_reflns_number             30135
_diffrn_reflns_av_unetI/netI      0.0363
_diffrn_reflns_av_R_equivalents   0.0525
_diffrn_reflns_limit_h_min        -26
_diffrn_reflns_limit_h_max        26
_diffrn_reflns_limit_k_min        -26
_diffrn_reflns_limit_k_max        32
_diffrn_reflns_limit_l_min        -15
_diffrn_reflns_limit_l_max        14
_diffrn_reflns_theta_min          6.571
_diffrn_reflns_theta_max          68.246
_diffrn_reflns_theta_full         67.679
_diffrn_measured_fraction_theta_max   0.989
_diffrn_measured_fraction_theta_full  0.989
_diffrn_reflns_Laue_measured_fraction_max    0.989
_diffrn_reflns_Laue_measured_fraction_full   0.989
_diffrn_reflns_point_group_measured_fraction_max   0.989
_diffrn_reflns_point_group_measured_fraction_full  0.989
_reflns_number_total              3487
_reflns_number_gt                 2909
_reflns_threshold_expression      'I > 2\s(I)'
_reflns_Friedel_coverage          0.000
_reflns_Friedel_fraction_max      .
_reflns_Friedel_fraction_full     .
 
_reflns_special_details
;
 Reflections were merged by SHELXL according to the crystal
 class for the calculation of statistics and refinement.
 
 _reflns_Friedel_fraction is defined as the number of unique
 Friedel pairs measured divided by the number that would be
 possible theoretically, ignoring centric projections and
 systematic absences.
;
 
_computing_data_collection        'CrystalClear'
_computing_cell_refinement        'CrystalClear'
_computing_data_reduction         'SHELXL-2014/7 (Sheldrick, 2014)'
_computing_structure_solution     'SHELXL-2014/7 (Sheldrick, 2014)'
_computing_structure_refinement   'SHELXL-2014/7 (Sheldrick, 2014)'
_computing_molecular_graphics     'SHELXL-2014/7 (Sheldrick, 2014)'
_computing_publication_material   'SHELXL-2014/7 (Sheldrick, 2014)'
_refine_special_details           ?
loop_
  _platon_squeeze_void_nr
  _platon_squeeze_void_average_x
  _platon_squeeze_void_average_y
  _platon_squeeze_void_average_z
  _platon_squeeze_void_volume
  _platon_squeeze_void_count_electrons
  _platon_squeeze_void_content
   1  0.000  0.250 -0.030       247         2 ' '
   2  0.500  0.250  0.014       247         2 ' '
   3  0.000  0.750  0.014       247         2 ' '
   4  0.500  0.750 -0.030       247         2 ' '
_platon_squeeze_details
;?
 The following poor diffraction spots were omitted in the refinement.
 OMIT      3   1   1
 OMIT      8   8   0
 OMIT       1   1   1
 OMIT       2   4   0
 OMIT       1   3   1
 OMIT     2   2   2
 OMIT      2   0   2
 OMIT      2   4   3
 OMIT       2   2   1
 OMIT     4   0   0
 OMIT    10   6   0
 OMIT     0   8   0
 OMIT     10   4   0
 OMIT      2   2   0
 OMIT     1  11   1
 OMIT    0   0   4
 OMIT     4   8   0
 OMIT    8   4   0
 OMIT    0   6   2
 OMIT    4   8   1
 OMIT    4  12   0 
 OMIT   8   2   2
 OMIT     2   8   0
 OMIT    5   5   1
 OMIT    1   9   1
 OMIT      7   7   3  
 OMIT    6   4   1
 OMIT      0   2   2 
 OMIT     6   8   0 
 OMIT     1   3   6
 OMIT   4  10   2
 OMIT    4   6   2
 OMIT    2   8   2
 OMIT    1   9   2
 OMIT    5   3   5
 The following constraints were performed in the refinement. 
 DFIX 1.25 0.02 C8A O4B C8A O3B
 DFIX 1.25 0.02 C8B O4A C8B O3A
 DFIX 2.22 0.02 O3A O4A O3B O4B
 DFIX 1.50 0.02 C1 C8B
Because the disorder, desolvation process, and thermal cycling, the structure refine with poor R value.
;
_refine_ls_structure_factor_coef  Fsqd
_refine_ls_matrix_type            full
_refine_ls_weighting_scheme       calc
_refine_ls_weighting_details
'w=1/[\s^2^(Fo^2^)+(0.1512P)^2^+19.4456P] where P=(Fo^2^+2Fc^2^)/3'
_atom_sites_solution_primary      ?
_atom_sites_solution_secondary    ?
_atom_sites_solution_hydrogens    mixed
_refine_ls_hydrogen_treatment     constr
_refine_ls_extinction_method      none
_refine_ls_extinction_coef        .
_refine_ls_number_reflns          3487
_refine_ls_number_parameters      271
_refine_ls_number_restraints      7
_refine_ls_R_factor_all           0.1628
_refine_ls_R_factor_gt            0.1475
_refine_ls_wR_factor_ref          0.3849
_refine_ls_wR_factor_gt           0.3733
_refine_ls_goodness_of_fit_ref    1.155
_refine_ls_restrained_S_all       1.157
_refine_ls_shift/su_max           0.000
_refine_ls_shift/su_mean          0.000
 
loop_
 _atom_site_label
 _atom_site_type_symbol
 _atom_site_fract_x
 _atom_site_fract_y
 _atom_site_fract_z
 _atom_site_U_iso_or_equiv
 _atom_site_adp_type
 _atom_site_occupancy
 _atom_site_site_symmetry_order  
 _atom_site_calc_flag
 _atom_site_refinement_flags_posn
 _atom_site_refinement_flags_adp
 _atom_site_refinement_flags_occupancy
 _atom_site_disorder_assembly
 _atom_site_disorder_group
O1 O 0.1296(2) 0.44330(17) 1.2386(3) 0.1097(16) Uani 1 1 d . . . . .
N1 N 0.0676(3) 0.4329(2) 1.4081(5) 0.1043(17) Uani 1 1 d . . . . .
H1 H 0.1072 0.4387 1.2896 0.125 Uiso 1 1 d R U . . .
C1 C 0.1866(3) 0.4075(2) 0.8923(5) 0.0917(19) Uani 1 1 d D . . . .
O2 O 0.1016(2) 0.37009(17) 1.1764(4) 0.1171(17) Uani 1 1 d . . . . .
N2 N 0.1735(3) 0.3192(3) 0.5806(4) 0.115(2) Uani 1 1 d . . . . .
H2A H 0.1609 0.3618 0.6924 0.138 Uiso 1 1 d R U . . .
C2 C 0.2222(3) 0.4487(2) 0.8923(4) 0.0802(16) Uani 1 1 d . . . . .
H2 H 0.2422 0.4580 0.8300 0.096 Uiso 1 1 calc R U . . .
O3A O 0.1574(5) 0.3463(4) 0.7747(6) 0.086(3) Uani 0.5 1 d D . P . .
O3B O 0.1396(5) 0.3313(3) 0.8229(6) 0.089(3) Uani 0.5 1 d D . P . .
C3 C 0.2304(2) 0.47807(15) 0.9817(3) 0.0656(13) Uani 1 1 d . . . . .
O4A O 0.2115(7) 0.4042(5) 0.6989(7) 0.144(6) Uani 0.5 1 d D . P . .
O4B O 0.2009(6) 0.3814(4) 0.7395(9) 0.092(5) Uani 0.5 1 d D . P . .
C4 C 0.1989(3) 0.46429(17) 1.0704(3) 0.0682(13) Uani 1 1 d . . . . .
H4 H 0.2028 0.4838 1.1315 0.082 Uiso 1 1 calc R U . . .
C5 C 0.1623(3) 0.42288(18) 1.0721(4) 0.0758(14) Uani 1 1 d . . . . .
C6 C 0.1561(3) 0.3939(2) 0.9833(6) 0.100(2) Uani 1 1 d . . . . .
H6 H 0.1313 0.3650 0.9844 0.120 Uiso 1 1 calc R U . . .
C7 C 0.1267(3) 0.4084(2) 1.1676(5) 0.0946(18) Uani 1 1 d . . . . .
C8A C 0.1702(8) 0.3687(5) 0.8134(10) 0.094(6) Uani 0.5 1 d D . P . .
C8B C 0.1871(9) 0.3872(8) 0.7808(13) 0.151(16) Uani 0.5 1 d D . P . .
C9 C 0.1662(4) 0.2712(4) 0.5686(5) 0.127(3) Uani 1 1 d . . . . .
H9 H 0.1602 0.2514 0.6286 0.153 Uiso 1 1 calc R U . . .
C10 C 0.1671(5) 0.2493(3) 0.4765(5) 0.131(3) Uani 1 1 d . . . . .
H10 H 0.1618 0.2143 0.4727 0.157 Uiso 1 1 calc R U . . .
C11 C 0.1751(4) 0.2751(2) 0.3886(4) 0.125(3) Uani 1 1 d . . . . .
C12 C 0.1831(3) 0.3249(2) 0.3985(4) 0.102(2) Uani 1 1 d . . . . .
H12 H 0.1890 0.3452 0.3391 0.123 Uiso 1 1 calc R U . . .
C13 C 0.1823(3) 0.3453(2) 0.4968(5) 0.0957(19) Uani 1 1 d . . . . .
H13 H 0.1886 0.3800 0.5037 0.115 Uiso 1 1 calc R U . . .
C14A C 0.2013(10) 0.2492(8) 0.2828(11) 0.144(7) Uani 0.5 1 d . . P . .
C14B C 0.1530(11) 0.2483(9) 0.2170(11) 0.151(9) Uani 0.5 1 d . . P . .
C15 C 0.0819(5) 0.4656(4) 1.4771(7) 0.149(4) Uani 1 1 d . . . . .
H15 H 0.1098 0.4909 1.4592 0.179 Uiso 1 1 calc R U . . .
C16 C 0.0580(6) 0.4650(4) 1.5762(7) 0.176(5) Uani 1 1 d . . . . .
H16 H 0.0715 0.4888 1.6253 0.211 Uiso 1 1 calc R U . . .
C17 C 0.0168(4) 0.4319(4) 1.6047(6) 0.134(3) Uani 1 1 d . . . . .
C18 C 0.0037(3) 0.3966(3) 1.5334(7) 0.121(3) Uani 1 1 d . . . . .
H18 H -0.0233 0.3705 1.5505 0.145 Uiso 1 1 calc R U . . .
C19 C 0.0297(3) 0.3984(3) 1.4352(6) 0.113(2) Uani 1 1 d . . . . .
H19 H 0.0194 0.3735 1.3860 0.135 Uiso 1 1 calc R U . . .
C20 C -0.0162(6) 0.4308(6) 1.7091(6) 0.216(7) Uani 1 1 d . . . . .
H20A H -0.0434 0.4599 1.7122 0.259 Uiso 1 1 calc R U . . .
H20B H -0.0420 0.4008 1.7106 0.259 Uiso 1 1 calc R U . . .
 
loop_
 _atom_site_aniso_label
 _atom_site_aniso_U_11
 _atom_site_aniso_U_22
 _atom_site_aniso_U_33
 _atom_site_aniso_U_23
 _atom_site_aniso_U_13
 _atom_site_aniso_U_12
O1 0.143(4) 0.095(3) 0.091(3) 0.015(2) 0.032(3) -0.029(3)
N1 0.096(4) 0.108(4) 0.109(4) 0.004(3) 0.023(3) -0.028(3)
C1 0.106(4) 0.085(4) 0.083(4) -0.042(3) -0.039(3) 0.012(3)
O2 0.117(3) 0.090(3) 0.144(4) 0.042(3) -0.026(3) -0.039(3)
N2 0.129(5) 0.166(6) 0.050(3) -0.039(3) -0.020(3) 0.049(4)
C2 0.104(4) 0.091(4) 0.046(2) -0.023(2) -0.016(2) 0.020(3)
O3A 0.131(7) 0.069(6) 0.058(5) 0.002(4) -0.011(5) -0.023(5)
O3B 0.148(8) 0.065(5) 0.053(5) -0.013(4) -0.015(5) -0.024(5)
C3 0.113(4) 0.048(2) 0.037(2) -0.0033(16) -0.011(2) 0.020(2)
O4A 0.204(12) 0.185(13) 0.044(5) -0.049(6) 0.046(6) -0.097(10)
O4B 0.127(12) 0.093(8) 0.057(6) -0.002(5) 0.000(6) -0.043(8)
C4 0.106(4) 0.060(3) 0.039(2) 0.0013(18) 0.001(2) -0.007(2)
C5 0.094(4) 0.059(3) 0.074(3) 0.001(2) -0.017(3) -0.013(3)
C6 0.123(5) 0.061(3) 0.116(5) -0.023(3) -0.041(4) 0.002(3)
C7 0.109(4) 0.070(3) 0.105(5) 0.017(3) -0.016(4) -0.014(3)
C8A 0.120(14) 0.062(8) 0.101(11) -0.050(8) -0.053(9) -0.021(8)
C8B 0.037(7) 0.112(19) 0.30(4) -0.09(2) -0.022(15) 0.008(10)
C9 0.154(7) 0.166(8) 0.063(4) 0.017(5) 0.005(4) 0.025(6)
C10 0.233(10) 0.083(4) 0.077(4) -0.006(3) 0.000(5) -0.016(5)
C11 0.243(9) 0.082(4) 0.049(3) -0.027(3) 0.004(4) -0.037(5)
C12 0.153(6) 0.097(4) 0.057(3) -0.011(3) -0.005(3) -0.020(4)
C13 0.108(4) 0.092(4) 0.088(4) -0.043(3) -0.013(3) -0.009(3)
C14A 0.146(14) 0.204(17) 0.081(11) -0.100(14) 0.003(9) -0.040(15)
C14B 0.173(16) 0.200(17) 0.079(10) -0.068(12) -0.056(10) 0.115(16)
C15 0.162(8) 0.161(8) 0.124(6) -0.006(6) 0.046(6) -0.089(7)
C16 0.222(11) 0.175(9) 0.131(7) -0.033(6) 0.060(7) -0.124(8)
C17 0.135(7) 0.158(8) 0.110(5) -0.014(5) 0.041(5) -0.033(6)
C18 0.069(4) 0.127(5) 0.167(7) -0.013(5) 0.051(4) -0.041(4)
C19 0.105(5) 0.117(5) 0.117(5) -0.001(4) 0.029(4) -0.023(4)
C20 0.176(12) 0.344(18) 0.128(8) -0.032(8) 0.049(7) -0.134(12)
 
_geom_special_details
;
 All esds (except the esd in the dihedral angle between two l.s. planes)
 are estimated using the full covariance matrix.  The cell esds are taken
 into account individually in the estimation of esds in distances, angles
 and torsion angles; correlations between esds in cell parameters are only
 used when they are defined by crystal symmetry.  An approximate (isotropic)
 treatment of cell esds is used for estimating esds involving l.s. planes.
;
 
loop_
 _geom_bond_atom_site_label_1
 _geom_bond_atom_site_label_2
 _geom_bond_distance
 _geom_bond_site_symmetry_2
 _geom_bond_publ_flag
O1 C7 1.314(7) . ?
O1 H1 0.8325 . ?
N1 C15 1.291(9) . ?
N1 C19 1.300(8) . ?
C1 C2 1.362(9) . ?
C1 C6 1.402(10) . ?
C1 C8A 1.503(13) . ?
C1 C8B 1.537(16) . ?
O2 C7 1.177(7) . ?
N2 C13 1.303(9) . ?
N2 C9 1.311(11) . ?
C2 C3 1.408(6) . ?
C2 H2 0.9500 . ?
O3A C8A 0.832(12) . ?
O3A O3B 0.840(8) . ?
O3A C8B 1.286(16) . ?
O3A O4B 1.424(14) . ?
O3A H2A 1.1420 . ?
O3B C8A 1.222(13) . ?
O3B C8B 1.917(19) . ?
C3 C4 1.389(6) . ?
C3 C3 1.467(10) 6 ?
O4A O4B 0.840(12) . ?
O4A C8B 1.270(16) . ?
O4B C8B 0.63(2) . ?
O4B C8A 1.218(15) . ?
O4B H2A 1.1962 . ?
C4 C5 1.379(7) . ?
C4 H4 0.9500 . ?
C5 C6 1.392(8) . ?
C5 C7 1.514(9) . ?
C6 H6 0.9500 . ?
C8A C8B 0.75(2) . ?
C8A H2A 1.5830 . ?
C8B H2A 1.4503 . ?
C9 C10 1.326(10) . ?
C9 H9 0.9500 . ?
C10 C11 1.340(9) . ?
C10 H10 0.9500 . ?
C11 C12 1.360(9) . ?
C11 C14B 1.577(14) 3 ?
C11 C14A 1.638(14) . ?
C12 C13 1.380(8) . ?
C12 H12 0.9500 . ?
C13 H13 0.9500 . ?
C14A C14A 0.85(3) 3 ?
C14A C14B 1.07(3) 3 ?
C14A C14B 1.36(2) . ?
C14B C14B 0.85(2) 3 ?
C14B C14A 1.07(3) 3 ?
C14B C11 1.577(14) 3 ?
C15 C16 1.381(11) . ?
C15 H15 0.9500 . ?
C16 C17 1.328(11) . ?
C16 H16 0.9500 . ?
C17 C18 1.353(10) . ?
C17 C20 1.530(11) . ?
C18 C19 1.391(10) . ?
C18 H18 0.9500 . ?
C19 H19 0.9500 . ?
C20 C20 1.28(2) 4_558 ?
C20 H20A 0.9900 . ?
C20 H20B 0.9900 . ?
 
loop_
 _geom_angle_atom_site_label_1
 _geom_angle_atom_site_label_2
 _geom_angle_atom_site_label_3
 _geom_angle
 _geom_angle_site_symmetry_1
 _geom_angle_site_symmetry_3
 _geom_angle_publ_flag
C7 O1 H1 114.4 . . ?
C15 N1 C19 117.4(6) . . ?
C2 C1 C6 119.6(5) . . ?
C2 C1 C8A 135.0(8) . . ?
C6 C1 C8A 105.4(8) . . ?
C2 C1 C8B 106.6(9) . . ?
C6 C1 C8B 133.7(8) . . ?
C8A C1 C8B 28.6(8) . . ?
C13 N2 C9 116.9(5) . . ?
C1 C2 C3 122.1(5) . . ?
C1 C2 H2 118.9 . . ?
C3 C2 H2 118.9 . . ?
C8A O3A O3B 93.8(14) . . ?
C8A O3A C8B 33.7(13) . . ?
O3B O3A C8B 127.5(14) . . ?
C8A O3A O4B 58.6(11) . . ?
O3B O3A O4B 150.8(13) . . ?
C8B O3A O4B 26.4(9) . . ?
C8A O3A H2A 105.5 . . ?
O3B O3A H2A 153.5 . . ?
C8B O3A H2A 73.1 . . ?
O4B O3A H2A 54.2 . . ?
O3A O3B C8A 42.8(9) . . ?
O3A O3B C8B 32.2(9) . . ?
C8A O3B C8B 10.7(9) . . ?
C4 C3 C2 117.3(5) . . ?
C4 C3 C3 120.8(3) . 6 ?
C2 C3 C3 121.9(4) . 6 ?
O4B O4A C8B 25.9(14) . . ?
C8B O4B O4A 119(3) . . ?
C8B O4B C8A 31(2) . . ?
O4A O4B C8A 147.9(19) . . ?
C8B O4B O3A 64.6(19) . . ?
O4A O4B O3A 150.8(18) . . ?
C8A O4B O3A 35.7(6) . . ?
C8B O4B H2A 100.4 . . ?
O4A O4B H2A 102.4 . . ?
C8A O4B H2A 81.9 . . ?
O3A O4B H2A 50.8 . . ?
C5 C4 C3 121.6(4) . . ?
C5 C4 H4 119.2 . . ?
C3 C4 H4 119.2 . . ?
C4 C5 C6 120.0(5) . . ?
C4 C5 C7 121.9(5) . . ?
C6 C5 C7 118.0(5) . . ?
C5 C6 C1 119.4(6) . . ?
C5 C6 H6 120.3 . . ?
C1 C6 H6 120.3 . . ?
O2 C7 O1 125.8(7) . . ?
O2 C7 C5 123.4(7) . . ?
O1 C7 C5 110.8(5) . . ?
C8B C8A O3A 108(2) . . ?
C8B C8A O4B 25.8(19) . . ?
O3A C8A O4B 85.8(13) . . ?
C8B C8A O3B 152(2) . . ?
O3A C8A O3B 43.3(8) . . ?
O4B C8A O3B 128.3(12) . . ?
C8B C8A C1 78.2(16) . . ?
O3A C8A C1 172.6(17) . . ?
O4B C8A C1 101.4(10) . . ?
O3B C8A C1 129.8(12) . . ?
C8B C8A H2A 66.0 . . ?
O3A C8A H2A 44.0 . . ?
O4B C8A H2A 48.4 . . ?
O3B C8A H2A 86.0 . . ?
C1 C8A H2A 141.2 . . ?
O4B C8B C8A 123(4) . . ?
O4B C8B O4A 35.5(19) . . ?
C8A C8B O4A 156(2) . . ?
O4B C8B O3A 89(2) . . ?
C8A C8B O3A 37.9(14) . . ?
O4A C8B O3A 118.4(14) . . ?
O4B C8B C1 151(3) . . ?
C8A C8B C1 73.2(17) . . ?
O4A C8B C1 130.6(14) . . ?
O3A C8B C1 111.0(12) . . ?
O4B C8B O3B 108(2) . . ?
C8A C8B O3B 17.6(14) . . ?
O4A C8B O3B 138.7(13) . . ?
O3A C8B O3B 20.4(6) . . ?
C1 C8B O3B 90.6(9) . . ?
O4B C8B H2A 54.2 . . ?
C8A C8B H2A 85.7 . . ?
O4A C8B H2A 71.8 . . ?
O3A C8B H2A 48.9 . . ?
C1 C8B H2A 154.0 . . ?
O3B C8B H2A 68.4 . . ?
N2 C9 C10 122.9(7) . . ?
N2 C9 H9 118.5 . . ?
C10 C9 H9 118.5 . . ?
C9 C10 C11 121.8(7) . . ?
C9 C10 H10 119.1 . . ?
C11 C10 H10 119.1 . . ?
C10 C11 C12 116.7(5) . . ?
C10 C11 C14B 118.7(9) . 3 ?
C12 C11 C14B 121.0(11) . 3 ?
C10 C11 C14A 122.0(10) . . ?
C12 C11 C14A 116.9(10) . . ?
C14B C11 C14A 38.9(9) 3 . ?
C11 C12 C13 118.5(6) . . ?
C11 C12 H12 120.8 . . ?
C13 C12 H12 120.8 . . ?
N2 C13 C12 123.2(6) . . ?
N2 C13 H13 118.4 . . ?
C12 C13 H13 118.4 . . ?
C14A C14A C14B 90.0(14) 3 3 ?
C14A C14A C14B 51.8(9) 3 . ?
C14B C14A C14B 38.8(15) 3 . ?
C14A C14A C11 144(3) 3 . ?
C14B C14A C11 67.5(12) 3 . ?
C14B C14A C11 104.2(12) . . ?
C14B C14B C14A 89.5(10) 3 3 ?
C14B C14B C14A 51.7(9) 3 . ?
C14A C14B C14A 38.3(14) 3 . ?
C14B C14B C11 154(3) 3 3 ?
C14A C14B C11 73.6(12) 3 3 ?
C14A C14B C11 107.4(12) . 3 ?
N1 C15 C16 122.3(7) . . ?
N1 C15 H15 118.9 . . ?
C16 C15 H15 118.9 . . ?
C17 C16 C15 121.8(8) . . ?
C17 C16 H16 119.1 . . ?
C15 C16 H16 119.1 . . ?
C16 C17 C18 115.5(7) . . ?
C16 C17 C20 125.8(9) . . ?
C18 C17 C20 118.7(8) . . ?
C17 C18 C19 120.3(6) . . ?
C17 C18 H18 119.9 . . ?
C19 C18 H18 119.9 . . ?
N1 C19 C18 122.4(7) . . ?
N1 C19 H19 118.8 . . ?
C18 C19 H19 118.8 . . ?
C20 C20 C17 117.2(14) 4_558 . ?
C20 C20 H20A 108.0 4_558 . ?
C17 C20 H20A 108.0 . . ?
C20 C20 H20B 108.0 4_558 . ?
C17 C20 H20B 108.0 . . ?
H20A C20 H20B 107.2 . . ?
 
loop_
 _geom_torsion_atom_site_label_1
 _geom_torsion_atom_site_label_2
 _geom_torsion_atom_site_label_3
 _geom_torsion_atom_site_label_4
 _geom_torsion
 _geom_torsion_site_symmetry_1
 _geom_torsion_site_symmetry_2
 _geom_torsion_site_symmetry_3
 _geom_torsion_site_symmetry_4
 _geom_torsion_publ_flag
C6 C1 C2 C3 1.0(8) . . . . ?
C8A C1 C2 C3 -178.2(11) . . . . ?
C8B C1 C2 C3 177.7(10) . . . . ?
C8B O3A O3B C8A -2(2) . . . . ?
O4B O3A O3B C8A 18(3) . . . . ?
C8A O3A O3B C8B 2(2) . . . . ?
O4B O3A O3B C8B 19(2) . . . . ?
C1 C2 C3 C4 -2.0(7) . . . . ?
C1 C2 C3 C3 178.9(6) . . . 6 ?
C8B O4A O4B C8A 15(3) . . . . ?
C8B O4A O4B O3A 88(5) . . . . ?
C8A O3A O4B C8B -16(4) . . . . ?
O3B O3A O4B C8B -37(5) . . . . ?
C8A O3A O4B O4A -119(4) . . . . ?
O3B O3A O4B O4A -140(4) . . . . ?
C8B O3A O4B O4A -103(5) . . . . ?
O3B O3A O4B C8A -21(3) . . . . ?
C8B O3A O4B C8A 16(4) . . . . ?
C2 C3 C4 C5 1.6(7) . . . . ?
C3 C3 C4 C5 -179.3(5) 6 . . . ?
C3 C4 C5 C6 -0.2(8) . . . . ?
C3 C4 C5 C7 -178.4(5) . . . . ?
C4 C5 C6 C1 -0.9(9) . . . . ?
C7 C5 C6 C1 177.4(6) . . . . ?
C2 C1 C6 C5 0.5(9) . . . . ?
C8A C1 C6 C5 179.9(8) . . . . ?
C8B C1 C6 C5 -175.2(13) . . . . ?
C4 C5 C7 O2 -169.5(6) . . . . ?
C6 C5 C7 O2 12.3(9) . . . . ?
C4 C5 C7 O1 8.4(8) . . . . ?
C6 C5 C7 O1 -169.8(5) . . . . ?
O3B O3A C8A C8B -178(3) . . . . ?
O4B O3A C8A C8B 12(3) . . . . ?
O3B O3A C8A O4B 170.0(15) . . . . ?
C8B O3A C8A O4B -12(3) . . . . ?
C8B O3A C8A O3B 178(3) . . . . ?
O4B O3A C8A O3B -170.0(15) . . . . ?
O4A O4B C8A C8B -25(6) . . . . ?
O3A O4B C8A C8B -152(6) . . . . ?
C8B O4B C8A O3A 152(6) . . . . ?
O4A O4B C8A O3A 127(3) . . . . ?
C8B O4B C8A O3B 161(6) . . . . ?
O4A O4B C8A O3B 135(3) . . . . ?
O3A O4B C8A O3B 8.8(12) . . . . ?
C8B O4B C8A C1 -26(5) . . . . ?
O4A O4B C8A C1 -52(3) . . . . ?
O3A O4B C8A C1 -178(2) . . . . ?
O3A O3B C8A C8B 5(7) . . . . ?
C8B O3B C8A O3A -5(7) . . . . ?
O3A O3B C8A O4B -12.8(19) . . . . ?
C8B O3B C8A O4B -18(6) . . . . ?
O3A O3B C8A C1 176(3) . . . . ?
C8B O3B C8A C1 171(9) . . . . ?
C2 C1 C8A C8B -8(3) . . . . ?
C6 C1 C8A C8B 173(3) . . . . ?
C2 C1 C8A O4B 3.1(18) . . . . ?
C6 C1 C8A O4B -176.1(10) . . . . ?
C8B C1 C8A O4B 11(2) . . . . ?
C2 C1 C8A O3B 175.9(12) . . . . ?
C6 C1 C8A O3B -3(2) . . . . ?
C8B C1 C8A O3B -176(4) . . . . ?
O4A O4B C8B C8A 165(4) . . . . ?
O3A O4B C8B C8A 18(4) . . . . ?
C8A O4B C8B O4A -165(4) . . . . ?
O3A O4B C8B O4A -147(2) . . . . ?
O4A O4B C8B O3A 147(2) . . . . ?
C8A O4B C8B O3A -18(4) . . . . ?
O4A O4B C8B C1 -77(8) . . . . ?
C8A O4B C8B C1 118(10) . . . . ?
O3A O4B C8B C1 136(7) . . . . ?
O4A O4B C8B O3B 155.0(19) . . . . ?
C8A O4B C8B O3B -10(3) . . . . ?
O3A O4B C8B O3B 7.7(9) . . . . ?
O3A C8A C8B O4B -30(6) . . . . ?
O3B C8A C8B O4B -33(11) . . . . ?
C1 C8A C8B O4B 154(5) . . . . ?
O3A C8A C8B O4A -8(11) . . . . ?
O4B C8A C8B O4A 22(5) . . . . ?
O3B C8A C8B O4A -11(15) . . . . ?
C1 C8A C8B O4A 176(9) . . . . ?
O4B C8A C8B O3A 30(6) . . . . ?
O3B C8A C8B O3A -3(5) . . . . ?
C1 C8A C8B O3A -177(2) . . . . ?
O3A C8A C8B C1 177(2) . . . . ?
O4B C8A C8B C1 -154(5) . . . . ?
O3B C8A C8B C1 173(7) . . . . ?
O3A C8A C8B O3B 3(5) . . . . ?
O4B C8A C8B O3B 33(11) . . . . ?
C1 C8A C8B O3B -173(7) . . . . ?
O4B O4A C8B C8A -33(8) . . . . ?
O4B O4A C8B O3A -38(3) . . . . ?
O4B O4A C8B C1 142(5) . . . . ?
O4B O4A C8B O3B -38(3) . . . . ?
C8A O3A C8B O4B 156(6) . . . . ?
O3B O3A C8B O4B 159(3) . . . . ?
O3B O3A C8B C8A 3(4) . . . . ?
O4B O3A C8B C8A -156(6) . . . . ?
C8A O3A C8B O4A 176(5) . . . . ?
O3B O3A C8B O4A 179(2) . . . . ?
O4B O3A C8B O4A 20.9(18) . . . . ?
C8A O3A C8B C1 -3(2) . . . . ?
O3B O3A C8B C1 0(3) . . . . ?
O4B O3A C8B C1 -159(4) . . . . ?
C8A O3A C8B O3B -3(4) . . . . ?
O4B O3A C8B O3B -159(3) . . . . ?
C2 C1 C8B O4B 44(7) . . . . ?
C6 C1 C8B O4B -139(6) . . . . ?
C8A C1 C8B O4B -129(9) . . . . ?
C2 C1 C8B C8A 174(2) . . . . ?
C6 C1 C8B C8A -10(3) . . . . ?
C2 C1 C8B O4A -4(3) . . . . ?
C6 C1 C8B O4A 172.3(19) . . . . ?
C8A C1 C8B O4A -178(5) . . . . ?
C2 C1 C8B O3A 176.1(14) . . . . ?
C6 C1 C8B O3A -8(3) . . . . ?
C8A C1 C8B O3A 2.2(16) . . . . ?
C2 C1 C8B O3B 176.0(7) . . . . ?
C6 C1 C8B O3B -7.9(17) . . . . ?
C8A C1 C8B O3B 2(2) . . . . ?
C13 N2 C9 C10 -0.7(13) . . . . ?
N2 C9 C10 C11 -0.4(15) . . . . ?
C9 C10 C11 C12 0.8(15) . . . . ?
C9 C10 C11 C14B -158.4(14) . . . 3 ?
C9 C10 C11 C14A 156.4(11) . . . . ?
C10 C11 C12 C13 -0.1(13) . . . . ?
C14B C11 C12 C13 158.6(11) 3 . . . ?
C14A C11 C12 C13 -157.0(10) . . . . ?
C9 N2 C13 C12 1.4(11) . . . . ?
C11 C12 C13 N2 -1.1(11) . . . . ?
C10 C11 C14A C14A 153(4) . . . 3 ?
C12 C11 C14A C14A -52(4) . . . 3 ?
C14B C11 C14A C14A 55(3) 3 . . 3 ?
C10 C11 C14A C14B 97(2) . . . 3 ?
C12 C11 C14A C14B -107(2) . . . 3 ?
C10 C11 C14A C14B 110.1(17) . . . . ?
C12 C11 C14A C14B -94.3(16) . . . . ?
C14B C11 C14A C14B 13(3) 3 . . . ?
C14A C14A C14B C14B -169(6) 3 . . 3 ?
C11 C14A C14B C14B -19(4) . . . 3 ?
C14B C14A C14B C14A 169(6) 3 . . 3 ?
C11 C14A C14B C14A 150(4) . . . 3 ?
C14A C14A C14B C11 29(3) 3 . . 3 ?
C14B C14A C14B C11 -162(5) 3 . . 3 ?
C11 C14A C14B C11 178.7(16) . . . 3 ?
C19 N1 C15 C16 -0.6(16) . . . . ?
N1 C15 C16 C17 -3(2) . . . . ?
C15 C16 C17 C18 5.4(18) . . . . ?
C15 C16 C17 C20 -174.5(13) . . . . ?
C16 C17 C18 C19 -4.3(15) . . . . ?
C20 C17 C18 C19 175.6(10) . . . . ?
C15 N1 C19 C18 1.6(12) . . . . ?
C17 C18 C19 N1 1.0(13) . . . . ?
C16 C17 C20 C20 -53.8(14) . . . 4_558 ?
C18 C17 C20 C20 126.3(8) . . . 4_558 ?
 
loop_
 _geom_hbond_atom_site_label_D 
 _geom_hbond_atom_site_label_H 
 _geom_hbond_atom_site_label_A 
 _geom_hbond_distance_DH 
 _geom_hbond_distance_HA 
 _geom_hbond_distance_DA 
 _geom_hbond_angle_DHA 
 _geom_hbond_site_symmetry_A 
O1 H1 N1  0.83 1.77 2.594(7) 172.0 .
O3A H2A N2  1.14 1.86 2.629(10) 120.2 .
O4B H2A N2  1.20 1.86 2.715(13) 123.7 .
 
_refine_diff_density_max    0.264
_refine_diff_density_min   -0.242
_refine_diff_density_rms    0.052

_shelx_res_file
;

    

REM  h in Ccca
REM R1 =  0.2459 for   2999 Fo > 4sig(Fo)  and  0.2846 for all   4364 data
REM    235 parameters refined using      0 restraints
REM Highest difference peak  0.788,  deepest hole -0.514,  1-sigma level  0.155
REM  h in Ccca
REM R1 =  0.2435 for   2897 Fo > 4sig(Fo)  and  0.2789 for all   4133 data
REM    247 parameters refined using      0 restraints
REM Highest difference peak  0.920,  deepest hole -0.601,  1-sigma level  0.185
REM  h in Ccca
REM R1 =  0.1379 for   2408 Fo > 4sig(Fo)  and  0.1741 for all   3448 data
REM    271 parameters refined using      7 restraints
REM Highest difference peak  0.228,  deepest hole -0.210,  1-sigma level  0.043
REM  h in Ccca
REM R1 =  0.2208 for   2565 Fo > 4sig(Fo)  and  0.2521 for all   3518 data
REM    271 parameters refined using      7 restraints
REM Highest difference peak  0.458,  deepest hole -0.374,  1-sigma level  0.091
REM  h in Ccca
REM R1 =  0.1910 for   2753 Fo > 4sig(Fo)  and  0.2172 for all   3517 data
REM    271 parameters refined using      7 restraints
REM Highest difference peak  0.298,  deepest hole -0.326,  1-sigma level  0.065
REM  h in Ccca
REM R1 =  0.1819 for   2763 Fo > 4sig(Fo)  and  0.2085 for all   3558 data
REM    271 parameters refined using      7 restraints
REM Highest difference peak  0.306,  deepest hole -0.263,  1-sigma level  0.052
REM  h in Ccca
REM R1 =  0.1865 for   2804 Fo > 4sig(Fo)  and  0.2161 for all   3614 data
REM    271 parameters refined using      7 restraints
REM Highest difference peak  0.195,  deepest hole -0.181,  1-sigma level  0.043
TITL h in Ccca
CELL 1.54178 22.1432 26.9465 12.8796 90.000 90.000 90.000
ZERR 16.0000 0.0049 0.0063 0.0029 0.000 0.000 0.000
LATT 7
SYMM -X, 0.5-Y, Z
SYMM X, 0.5-Y, 0.5-Z
SYMM -X, Y, 0.5-Z
SFAC C H N O
UNIT 320 272 32 64
MERG 2
SHEL 999.00 0.83
FMAP 2
GRID
PLAN 20
TEMP -100
BOND $H
CONF
HTAB O1 N1
HTAB O3A N2
HTAB O4B N2
DFIX 1.25 0.02 C8A O4B C8A O3B
DFIX 1.25 0.02 C8B O4A C8B O3A
DFIX 2.22 0.02 O3A O4A O3B O4B
DFIX 1.50 0.02 C1 C8B
OMIT      3   1   1
OMIT      8   8   0
OMIT       1   1   1
OMIT       2   4   0
OMIT       1   3   1
OMIT     2   2   2
OMIT      2   0   2
OMIT      2   4   3
OMIT       2   2   1
OMIT     4   0   0
OMIT    10   6   0
OMIT     0   8   0
OMIT     10   4   0
OMIT      2   2   0
OMIT     1  11   1
OMIT    0   0   4
OMIT     4   8   0
OMIT    8   4   0
OMIT    0   6   2
OMIT    4   8   1
OMIT    4  12   0
OMIT   8   2   2
OMIT     2   8   0
OMIT    5   5   1
OMIT    1   9   1
OMIT      7   7   3
OMIT    6   4   1
OMIT      0   2   2
OMIT     6   8   0
OMIT     1   3   6
OMIT   4  10   2
OMIT    4   6   2
OMIT    2   8   2
OMIT    1   9   2
OMIT    5   3   5
L.S. 20
ACTA
WGHT    0.151200   19.445601
FVAR       5.26817
O1    4    0.129577    0.443298    1.238587    11.00000    0.14347    0.09514 =
         0.09055    0.01458    0.03248   -0.02945
N1    3    0.067604    0.432896    1.408074    11.00000    0.09621    0.10818 =
         0.10855    0.00362    0.02286   -0.02783
AFIX   3
H1    2    0.107164    0.438686    1.289574    11.00000   -1.20000
AFIX   0
C1    1    0.186575    0.407529    0.892314    11.00000    0.10626    0.08542 =
         0.08339   -0.04230   -0.03923    0.01246
O2    4    0.101556    0.370085    1.176362    11.00000    0.11723    0.08983 =
         0.14422    0.04238   -0.02563   -0.03884
N2    3    0.173464    0.319208    0.580591    11.00000    0.12906    0.16650 =
         0.05005   -0.03886   -0.02019    0.04938
AFIX   3
H2A   2    0.160934    0.361788    0.692362    11.00000   -1.20000
AFIX   0
C2    1    0.222215    0.448741    0.892286    11.00000    0.10417    0.09084 =
         0.04552   -0.02344   -0.01565    0.02007
AFIX  43
H2    2    0.242202    0.457990    0.829954    11.00000   -1.20000
AFIX   0
O3A   4    0.157364    0.346338    0.774695    10.50000    0.13080    0.06922 =
         0.05762    0.00198   -0.01091   -0.02324
O3B   4    0.139551    0.331286    0.822939    10.50000    0.14817    0.06482 =
         0.05309   -0.01291   -0.01453   -0.02448
C3    1    0.230381    0.478072    0.981700    11.00000    0.11257    0.04783 =
         0.03650   -0.00334   -0.01075    0.02036
O4A   4    0.211488    0.404202    0.698933    10.50000    0.20448    0.18454 =
         0.04360   -0.04945    0.04601   -0.09694
O4B   4    0.200869    0.381426    0.739527    10.50000    0.12708    0.09313 =
         0.05654   -0.00208    0.00044   -0.04330
C4    1    0.198949    0.464287    1.070428    11.00000    0.10570    0.06024 =
         0.03868    0.00128    0.00059   -0.00731
AFIX  43
H4    2    0.202753    0.483844    1.131450    11.00000   -1.20000
AFIX   0
C5    1    0.162340    0.422884    1.072085    11.00000    0.09448    0.05890 =
         0.07396    0.00098   -0.01736   -0.01334
C6    1    0.156064    0.393856    0.983329    11.00000    0.12329    0.06128 =
         0.11602   -0.02313   -0.04064    0.00170
AFIX  43
H6    2    0.131338    0.365049    0.984410    11.00000   -1.20000
AFIX   0
C7    1    0.126654    0.408362    1.167627    11.00000    0.10877    0.07002 =
         0.10509    0.01696   -0.01569   -0.01388
C8A   1    0.170157    0.368730    0.813372    10.50000    0.12013    0.06166 =
         0.10093   -0.04951   -0.05321   -0.02147
C8B   1    0.187106    0.387230    0.780801    10.50000    0.03732    0.11187 =
         0.30253   -0.08530   -0.02186    0.00790
C9    1    0.166243    0.271245    0.568629    11.00000    0.15351    0.16600 =
         0.06297    0.01663    0.00501    0.02489
AFIX  43
H9    2    0.160158    0.251353    0.628621    11.00000   -1.20000
AFIX   0
C10   1    0.167057    0.249283    0.476524    11.00000    0.23272    0.08253 =
         0.07656   -0.00594    0.00044   -0.01611
AFIX  43
H10   2    0.161827    0.214338    0.472742    11.00000   -1.20000
AFIX   0
C11   1    0.175060    0.275058    0.388642    11.00000    0.24298    0.08178 =
         0.04949   -0.02712    0.00384   -0.03676
C12   1    0.183051    0.324888    0.398502    11.00000    0.15345    0.09687 =
         0.05700   -0.01076   -0.00539   -0.01957
AFIX  43
H12   2    0.188984    0.345193    0.339074    11.00000   -1.20000
AFIX   0
C13   1    0.182344    0.345277    0.496781    11.00000    0.10794    0.09161 =
         0.08765   -0.04336   -0.01260   -0.00892
AFIX  43
H13   2    0.188635    0.379996    0.503656    11.00000   -1.20000
AFIX   0
C14A  1    0.201305    0.249173    0.282766    10.50000    0.14643    0.20436 =
         0.08058   -0.10041    0.00302   -0.04014
C14B  1    0.153013    0.248345    0.217008    10.50000    0.17298    0.19954 =
         0.07925   -0.06846   -0.05550    0.11469
C15   1    0.081901    0.465576    1.477150    11.00000    0.16167    0.16101 =
         0.12387   -0.00637    0.04634   -0.08851
AFIX  43
H15   2    0.109819    0.490935    1.459209    11.00000   -1.20000
AFIX   0
C16   1    0.058026    0.464954    1.576202    11.00000    0.22213    0.17489 =
         0.13112   -0.03302    0.06031   -0.12440
AFIX  43
H16   2    0.071484    0.488836    1.625280    11.00000   -1.20000
AFIX   0
C17   1    0.016778    0.431892    1.604714    11.00000    0.13533    0.15787 =
         0.11004   -0.01401    0.04100   -0.03267
C18   1    0.003702    0.396604    1.533419    11.00000    0.06882    0.12669 =
         0.16678   -0.01288    0.05149   -0.04126
AFIX  43
H18   2   -0.023344    0.370489    1.550538    11.00000   -1.20000
AFIX   0
C19   1    0.029700    0.398411    1.435159    11.00000    0.10523    0.11682 =
         0.11664   -0.00135    0.02943   -0.02326
AFIX  43
H19   2    0.019368    0.373520    1.386036    11.00000   -1.20000
AFIX   0
C20   1   -0.016227    0.430756    1.709090    11.00000    0.17602    0.34432 =
         0.12763   -0.03208    0.04886   -0.13442
AFIX  23
H20A  2   -0.043373    0.459911    1.712157    11.00000   -1.20000
H20B  2   -0.042035    0.400764    1.710590    11.00000   -1.20000
AFIX   0
HKLF 4

REM  h in Ccca
REM R1 =  0.1475 for    2909 Fo > 4sig(Fo)  and  0.1628 for all    3487 data
REM    271 parameters refined using      7 restraints

END

WGHT      0.1522     19.3640

REM Highest difference peak  0.264,  deepest hole -0.242,  1-sigma level  0.052
Q1    1   0.1256  0.2909  0.2069  11.00000  0.05    0.26
Q2    1  -0.0086  0.3832  1.7737  11.00000  0.05    0.26
Q3    1   0.0269  0.3596  1.5290  11.00000  0.05    0.24
Q4    1  -0.0308  0.4380  1.6895  11.00000  0.05    0.22
Q5    1   0.0611  0.4238  1.6007  11.00000  0.05    0.21
Q6    1   0.0469  0.3586  1.4253  11.00000  0.05    0.21
Q7    1   0.1103  0.2723  0.5727  11.00000  0.05    0.20
Q8    1   0.0000  0.4498  1.7500  10.50000  0.05    0.20
Q9    1   0.0428  0.4019  1.5958  11.00000  0.05    0.19
Q10   1   0.1261  0.2461  0.2148  11.00000  0.05    0.18
Q11   1   0.2064  0.4973  0.9809  11.00000  0.05    0.18
Q12   1   0.1832  0.4396  0.8852  11.00000  0.05    0.18
Q13   1   0.1355  0.3088  0.7744  11.00000  0.05    0.18
Q14   1   0.1985  0.4329  1.0783  11.00000  0.05    0.18
Q15   1   0.1101  0.2441  0.4757  11.00000  0.05    0.17
Q16   1   0.1006  0.4294  1.4614  11.00000  0.05    0.17
Q17   1   0.1148  0.3796  1.2412  11.00000  0.05    0.17
Q18   1   0.1106  0.3996  1.4386  11.00000  0.05    0.16
Q19   1   0.2278  0.2634  0.5442  11.00000  0.05    0.16
Q20   1   0.2121  0.4933  0.8111  11.00000  0.05    0.16
;
_shelx_res_checksum   73466

_shelx_hkl_file
;
   0   0  -2 2143443   16805     0.83854-0.83854 0.54202-0.54202-0.05526-0.05526 2145881    0.13    0.00  1.0000
   0   0   2 2292200   17990     0.88302-0.88302 0.46606-0.46606 0.05526 0.05526 2294721    0.13    0.00  1.0000
   0   0   4  306734    3049    -0.93042 0.93042 0.34947-0.34947 0.11038 0.11038  309387    0.38    0.00  1.0000
   0   0   4  313728    3122     0.24442-0.24442 0.96336-0.96336 0.11037 0.11037  316411    0.38    0.00  1.0000
   0   0  -4  315300    3759     0.80980-0.80980 0.57619-0.57619-0.11053-0.11053  317990    0.38    0.00  1.0000
   0   0   4  303580    3690     0.89878-0.89878 0.42422-0.42422 0.11055 0.11055  306220    0.38    0.00  1.0000
   0   0  -6 1319141   15465     0.77643-0.77643 0.60799-0.60799-0.16580-0.16580 1324562   -0.38    0.00  1.0000
   0   0   6 1429441   16809     0.91006-0.91006 0.37984-0.37984 0.16583 0.16583 1435084   -0.38    0.00  1.0000
   0   0  -8    6687    1263     0.73868-0.73868 0.63676-0.63676-0.22107-0.22107    6778   -0.09    0.00  1.0000
   0   0   8    6249     984     0.91672-0.91672 0.33276-0.33276 0.22110 0.22110    6337   -0.09    0.00  1.0000
   0   0 -10  236748    3551     0.69605-0.69605 0.66267-0.66267-0.27633-0.27633  236462   -0.05    0.00  1.0000
   0   0  10  214888   14400     0.91864-0.91864 0.28230-0.28230 0.27641 0.27641  214615   -0.05    0.00  1.0000
   0   0 -12   29904    2740     0.64816-0.64816 0.68550-0.68550-0.33160-0.33160   29885   -0.01    0.00  1.0000
   0   0 -14    1251     842     0.59427-0.59427 0.70505-0.70505-0.38695-0.38695    1275    0.05    0.00  1.0000
   0   0 -16    2213     581     0.53388-0.53388 0.72069-0.72069-0.44223-0.44223    2035   -0.31    0.00  1.0000
   0   2  -2  312639    3229    -0.91825 0.91825 0.37939-0.32666 0.11343-0.22381  309182   -0.49    0.00  1.0000
   0   2   2  309255    3433     0.97457-0.97457 0.22089-0.16807-0.03760 0.14818  305817   -0.49    0.00  1.0000
   0  -2  -2  308780    3370     0.57179-0.57179 0.71157-0.76446-0.40829 0.29773  305344   -0.49    0.00  1.0000
   0   2   2  307645    3341     0.72377-0.72377 0.64652-0.59368-0.24115 0.35169  304216   -0.49    0.00  1.0000
   0  -2   2  306958    3674     0.91702-0.91702 0.32917-0.38200 0.22519-0.11464  303533   -0.49    0.00  1.0000
   0   2   4   23223     851     0.87823-0.87823 0.47822-0.42544 0.00266 0.21840   22492   -0.39    0.00  1.0000
   0  -2  -4   21302     858     0.69706-0.69706 0.66213-0.71497-0.27510 0.05403   20602   -0.39    0.00  1.0000
   0   2   4   25198    1143     0.86103-0.86103 0.50851-0.45568-0.00468 0.22575   24436   -0.39    0.00  1.0000
   0   2  -4   26614    1499     0.86428-0.86428 0.50298-0.45015 0.00336-0.22443   25831   -0.39    0.00  1.0000
   0  -2   4   24523    1324     0.91480-0.91480 0.35054-0.40337 0.20061 0.02048   23772   -0.39    0.00  1.0000
   0   2   6   94267    3661    -0.92474 0.92474 0.36377-0.31105 0.11184 0.21929   92413    0.48    0.00  1.0000
   0   2   6   94294    3675     0.66904-0.66904 0.74140-0.68867 0.05194 0.27946   92440    0.48    0.00  1.0000
   0  -2  -6   88761    3687     0.69670-0.69670 0.66232-0.71516-0.27555-0.05605   86963    0.48    0.00  1.0000
   0   2  -6   99438    4224     0.82568-0.82568 0.55828-0.50544-0.08105-0.25054   97534    0.48    0.00  1.0000
   0   2   6   91852    3771     0.89646-0.89646 0.43137-0.37854 0.10132 0.23033   90022    0.48    0.00  1.0000
   0  -2   6   95025    4063     0.91685-0.91685 0.33127-0.38410 0.22280 0.10885   93164    0.48    0.00  1.0000
   0   2   8    3898     325    -0.70187 0.70187 0.69830-0.64556 0.14053 0.30103    3889   -0.01    0.00  1.0000
   0   2   8    4209     492     0.25477-0.25477 0.96080-0.90814 0.10932 0.33219    4200   -0.01    0.00  1.0000
   0  -2  -8    5833    1138     0.67201-0.67201 0.67486-0.72770-0.30488-0.13726    5822   -0.01    0.00  1.0000
   0   2  -8    4406     955     0.78485-0.78485 0.60063-0.54779-0.15244-0.28969    4396   -0.01    0.00  1.0000
   0   2   8    5643     937     0.91226-0.91226 0.36776-0.31493 0.18032 0.26188    5632   -0.01    0.00  1.0000
   0  -2   8    4903     949     0.91865-0.91865 0.29759-0.35042 0.25983 0.18242    4893   -0.01    0.00  1.0000
   0  -2 -10    2454    1489     0.63567-0.63567 0.69058-0.74346-0.34498-0.20780    2371    0.13    0.00  1.0000
   0   2 -10     953     719     0.74081-0.74081 0.63530-0.58246-0.21812-0.33455     901    0.13    0.00  1.0000
   0   2  10    1837    1219     0.91826-0.91826 0.30745-0.25462 0.24952 0.30324    1765    0.13    0.00  1.0000
   0  -2 -12    1062     627     0.59105-0.59105 0.70604-0.75892-0.39006-0.27327    1080    0.04    0.00  1.0000
   0   2 -12    3591     883     0.69242-0.69242 0.66462-0.61178-0.28076-0.38245    3624    0.04    0.00  1.0000
   0  -2 -14     627     567     0.53884-0.53884 0.71962-0.77250-0.43793-0.33597     664   -0.12    0.00  1.0000
   0   2 -14    3442    1098     0.63880-0.63880 0.68934-0.63646-0.34165-0.43225    3528   -0.12    0.00  1.0000
   0  -2 -16    1123     399     0.47878-0.47878 0.73016-0.78304-0.48746-0.39699    1257    0.31    0.00  1.0000
   0   2 -16    1921     548     0.57917-0.57917 0.70953-0.65665-0.40138-0.48307    2095    0.31    0.00  1.0000
   0   4   0 3027256    3956     0.99674-0.99674 0.05277 0.05277-0.06098 0.06098 2954889    3.33    0.00  1.0000
   0  -4   0 3045905    4045     0.99579-0.99579-0.05277-0.05277-0.07484 0.07484 2973314    3.33    0.00  1.0000
   0   4   0 2991837    3782     0.86843-0.86843 0.05284 0.05284 0.49297-0.49297 2919897    3.33    0.00  1.0000
   0  -4   0 3022169    3906     0.81659-0.81659-0.05284-0.05284 0.57479-0.57479 2949863    3.33    0.00  1.0000
   0   4  -4   29514    1335    -0.82158 0.82158 0.55515-0.44971 0.12960-0.35036   28523    0.46    0.00  1.0000
   0   4   4   33317    2230     0.94414-0.94414 0.32883-0.22320-0.02127 0.24241   32264    0.46    0.00  1.0000
   0   4  -4   30739    1505     0.97918-0.97918 0.19880-0.09317-0.04084-0.18030   29728    0.46    0.00  1.0000
   0  -4  -4   28177    1580     0.99031-0.99031-0.11186 0.00631-0.08226-0.13871   27209    0.46    0.00  1.0000
   0  -4  -4   32702    1826     0.48208-0.48208 0.72971-0.83547-0.48489 0.26377   31659    0.46    0.00  1.0000
   0   4   4   33258    1662     0.78611-0.78611 0.59941-0.49374-0.15073 0.37180   32206    0.46    0.00  1.0000
   0   4  -4   32123    2213     0.89022-0.89022 0.44868-0.34302 0.07860-0.29971   31089    0.46    0.00  1.0000
   0  -4   4   31814    1888     0.91868-0.91868 0.28597-0.39163 0.27246-0.05133   30785    0.46    0.00  1.0000
   0   4   6  145725    2145    -0.96175 0.96175 0.25449-0.14903 0.10130 0.22982  149037   -0.69    0.00  1.0000
   0   4  -6  143049    1766    -0.02640 0.02640 0.99079-0.88549 0.13275-0.46389  146331   -0.69    0.00  1.0000
   0   4   6  152237    2398     0.84496-0.84496 0.53468-0.42912 0.01241 0.31919  155622   -0.69    0.00  1.0000
   0  -4  -6  150277    2560     0.57022-0.57023 0.71200-0.81776-0.40974 0.07807  153640   -0.69    0.00  1.0000
   0   4  -6  152863    3162     0.85556-0.85556 0.51738-0.41171-0.01776-0.31383  156255   -0.69    0.00  1.0000
   0   4   6  146837    2474     0.87358-0.87358 0.48588-0.38021 0.02780 0.30379  150161   -0.69    0.00  1.0000
   0  -4   6  144457    2847     0.91867-0.91867 0.28502-0.39069 0.27347 0.05821  147755   -0.69    0.00  1.0000
   0   4   8   23818    1263    -0.87593 0.87593 0.46679-0.36134 0.12187 0.31964   24238    0.22    0.00  1.0000
   0   4   8   23899    1143     0.65723-0.65723 0.75173-0.64628 0.05412 0.38775   24320    0.22    0.00  1.0000
   0  -4  -8   26340    1946     0.57680-0.57680 0.71020-0.81596-0.40361-0.03861   26782    0.22    0.00  1.0000
   0   4  -8   24334    1833     0.81681-0.81681 0.56855-0.46288-0.09781-0.34432   24759    0.22    0.00  1.0000
   0   4   8   24608    1543     0.90483-0.90483 0.40296-0.29730 0.13745 0.30476   25035    0.22    0.00  1.0000
   0  -4   8   20611    1579     0.91798-0.91798 0.26325-0.36892 0.29665 0.14560   21002    0.22    0.00  1.0000
   0   4  10     189     150    -0.65053 0.65053 0.74577-0.64032 0.14356 0.40839     242   -0.29    0.00  1.0000
   0   4  10     541     112     0.29668-0.29668 0.94919-0.84389 0.10488 0.44701     628   -0.29    0.00  1.0000
   0  -4 -10     111     346     0.55517-0.55517 0.71585-0.82161-0.42347-0.12931     152   -0.29    0.00  1.0000
   0   4 -10      70     981     0.77387-0.77387 0.61015-0.50447-0.16977-0.38290     104   -0.29    0.00  1.0000
   0   4  10     803     537     0.91688-0.91688 0.33089-0.22523 0.22323 0.32953     909   -0.29    0.00  1.0000
   0  -4 -12    7239    1512     0.51828-0.51828 0.72380-0.82956-0.45551-0.20783    7310   -0.07    0.00  1.0000
   0   4 -12    4589    1593     0.72668-0.72668 0.64468-0.53900-0.23730-0.42591    4646   -0.07    0.00  1.0000
   0  -4 -14     942     550     0.47020-0.47020 0.73126-0.83703-0.49411-0.27978    1022    0.20    0.00  1.0000
   0   4 -14    2824    1291     0.67443-0.67443 0.67370-0.56803-0.30207-0.47167    2962    0.20    0.00  1.0000
   0  -4 -16     701     283     0.41282-0.41282 0.73631-0.84198-0.53611-0.34733     802   -0.29    0.00  1.0000
   0   4 -16    1313     388     0.61626-0.61626 0.69778-0.59202-0.36511-0.51935    1450   -0.29    0.00  1.0000
   0  -6   0 6619102  972524     0.99379-0.99379-0.07915-0.07915-0.07818 0.07818 6612014    0.22    0.00  1.0000
   0  -6   0 6812475  995874     0.80170-0.80170-0.07920-0.07920 0.59244-0.59244 6805284    0.22    0.00  1.0000
   0   6  -2  113176    3299    -0.97877 0.97877 0.18256-0.02437 0.09310-0.20348  110043   -0.75    0.00  1.0000
   0   6   2  123568    3798     0.98736-0.98736 0.15109 0.00735-0.04770 0.15827  120293   -0.75    0.00  1.0000
   0   6  -2  134778    3848     0.99532-0.99532 0.07749 0.08082-0.05762-0.05286  131357   -0.75    0.00  1.0000
   0  -6  -2  122246    3487     0.99499-0.99499-0.06444-0.09387-0.07632-0.03415  118989   -0.75    0.00  1.0000
   0   6  -2  122122    3610     0.91848-0.91848 0.29863-0.14014 0.25923-0.36978  118866   -0.75    0.00  1.0000
   0  -6   2  127534    3764     0.90293-0.90293 0.16033-0.31883 0.39874-0.28817  124206   -0.75    0.00  1.0000
   0   6   2  124400    3404     0.49532-0.49532-0.41538 0.57388 0.76296-0.65216  121114   -0.75    0.00  1.0000
   0  -6  -2  119990    3167     0.08551-0.08551-0.64742 0.48895 0.75731-0.86810  116763   -0.75    0.00  1.0000
   0   6   4     438     988     0.96104-0.96104 0.27481-0.11636-0.02956 0.25070     286   -0.64    0.00  1.0000
   0   6  -4     528     767     0.98426-0.98426 0.17092-0.01247-0.04487-0.17627     359   -0.64    0.00  1.0000
   0  -6  -4    1533    1278     0.98959-0.98959-0.11757-0.04074-0.08296-0.13800    1234   -0.64    0.00  1.0000
   0   6  -4    3737    1941     0.90267-0.90267 0.41106-0.25258 0.12729-0.34840    3261   -0.64    0.00  1.0000
   0  -6   4    1247    1417     0.91510-0.91510 0.22926-0.38776 0.33169-0.11056     979   -0.64    0.00  1.0000
   0   6   6  425982    5525    -0.97028 0.97028 0.22139-0.06321 0.09758 0.23354  432115    0.75    0.00  1.0000
   0   6   6  429845    5599     0.90006-0.90006 0.43572-0.27739-0.00444 0.33605  436006    0.75    0.00  1.0000
   0   6  -6  418155    5067     0.91274-0.91274 0.40844-0.24999-0.00860-0.32310  424232    0.75    0.00  1.0000
   0  -6  -6  425469    5837     0.38281-0.38281 0.73746-0.89597-0.55640 0.22511  431599    0.75    0.00  1.0000
   0   6   6  420549    5540     0.83845-0.83845 0.54214-0.38364-0.05546 0.38706  426643    0.75    0.00  1.0000
   0   6  -6  406414    5951     0.87378-0.87378 0.48547-0.32696 0.02837-0.35997  412405    0.75    0.00  1.0000
   0  -6   6  406353    5961     0.91639-0.91639 0.24158-0.40008 0.31915 0.01253  412344    0.75    0.00  1.0000
   0   6   8    1721     420    -0.91848 0.91848 0.37884-0.22067 0.11337 0.32814    1556   -0.33    0.00  1.0000
   0   6   8    1811     428     0.78503-0.78503 0.61882-0.46065 0.02773 0.41414    1641   -0.33    0.00  1.0000
   0  -6  -8    1823     396     0.44525-0.44525 0.73396-0.89261-0.51287 0.07064    1653   -0.33    0.00  1.0000
   0   6  -8    2457     911     0.83858-0.83858 0.54196-0.38346-0.05518-0.38695    2259   -0.33    0.00  1.0000
   0   6   8    2363     571     0.89412-0.89412 0.43817-0.27968 0.09247 0.34974    2169   -0.33    0.00  1.0000
   0  -6   8    5188    1587     0.91510-0.91510 0.22926-0.38776 0.33169 0.11056    4898   -0.33    0.00  1.0000
   0   6  10    4643    1461    -0.80232 0.80232 0.58215-0.42398 0.13177 0.42012    4419    0.26    0.00  1.0000
   0   6  10    5519    1733     0.58289-0.58289 0.80980-0.65176 0.06676 0.48521    5275    0.26    0.00  1.0000
   0  -6 -10    3036    1339     0.44957-0.44957 0.73355-0.89219-0.50968-0.04310    2856    0.26    0.00  1.0000
   0   6 -10    3908    1783     0.79836-0.79836 0.58787-0.42937-0.13046-0.42220    3703    0.26    0.00  1.0000
   0   6  10    5511    1621     0.91450-0.91450 0.35283-0.19434 0.19794 0.35482    5267    0.26    0.00  1.0000
   0   6  12   22145    1626    -0.50663 0.50663 0.84950-0.69132 0.14718 0.51516   22081   -0.03    0.00  1.0000
   0   6  12   23719    1744     0.17684-0.17684 0.97727-0.81931 0.11689 0.54538   23653   -0.03    0.00  1.0000
   0  -6 -12   20151    3021     0.42695-0.42695 0.73541-0.89392-0.52618-0.13640   20090   -0.03    0.00  1.0000
   0   6 -12   23215    2565     0.75307-0.75307 0.62653-0.46802-0.20080-0.46241   23149   -0.03    0.00  1.0000
   0   6  12   25721    2467     0.91844-0.91844 0.27415-0.11565 0.28512 0.37826   25652   -0.03    0.00  1.0000
   0  -6 -14     138     369     0.38652-0.38652 0.73737-0.89588-0.55396-0.21905     115   -0.16    0.00  1.0000
   0   6 -14    3707    1414     0.70273-0.70273 0.65900-0.50049-0.26810-0.50564    3584   -0.16    0.00  1.0000
   0   6 -16     383    1090     0.64656-0.64656 0.68617-0.52765-0.33334-0.55093     441    0.23    0.00  1.0000
   0   8   0     190    4255     0.99295-0.99295 0.10554 0.10554-0.05376 0.05376     370   -0.87    0.00  1.0000
   0  -8   0     247    4242     0.99107-0.99107-0.10554-0.10554-0.08148 0.08148     448   -0.87    0.00  1.0000
   0   8   0     352    4244     0.88781-0.88781 0.10568 0.10568 0.44790-0.44790     586   -0.87    0.00  1.0000
   0   8  -2    5017    1135    -0.97867 0.97867 0.18309 0.02782 0.09316-0.20354    4961   -0.06    0.00  1.0000
   0   8   2    5009    1445     0.98618-0.98618 0.15894 0.05231-0.04658 0.15715    4953   -0.06    0.00  1.0000
   0   8  -2    4687    1317     0.99287-0.99287 0.10638 0.10471-0.05364-0.05684    4633   -0.06    0.00  1.0000
   0  -8  -2    5368    1384     0.99248-0.99248-0.09265-0.11844-0.07987-0.03060    5310   -0.06    0.00  1.0000
   0   8  -2    4058    1305     0.91860-0.91860 0.28031-0.06898 0.27854-0.38910    4007   -0.06    0.00  1.0000
   0  -8   2    4740    1275     0.88647-0.88647 0.10162-0.31299 0.45147-0.34086    4685   -0.06    0.00  1.0000
   0   8   2    2885     832     0.69704-0.69704-0.22250 0.43372 0.68162-0.57096    2842   -0.06    0.00  1.0000
   0  -8  -2    5788    1194     0.30278-0.30278-0.54458 0.33330 0.78214-0.89287    5727   -0.06    0.00  1.0000
   0   8  -4 1502753   16272    -0.93530 0.93530 0.33625-0.12533 0.11013-0.33088 1513967    0.73    0.00  1.0000
   0   8   4 1538445   17174     0.96629-0.96629 0.25538-0.04412-0.03248 0.25363 1549792    0.73    0.00  1.0000
   0   8  -4 1512084   16657     0.98356-0.98356 0.17502 0.03623-0.04428-0.17686 1523333    0.73    0.00  1.0000
   0  -8  -4 1472879   16509     0.98755-0.98755-0.13244-0.07864-0.08479-0.13618 1483982    0.73    0.00  1.0000
   0  -8   4 1571412   17848     0.90687-0.90687 0.17820-0.38953 0.38186-0.16073 1582879    0.73    0.00  1.0000
   0   8   6  917308   24947    -0.97212 0.97212 0.21358-0.00267 0.09669 0.23443  910855   -0.54    0.00  1.0000
   0   8  -6  920566   24867    -0.81048 0.81048 0.57094-0.36005 0.13088-0.46202  914101   -0.54    0.00  1.0000
   0   8   6  911600   24790     0.92251-0.92251 0.38575-0.17465-0.01257 0.34418  905167   -0.54    0.00  1.0000
   0  -8  -6  944789    3165     0.13303-0.13303 0.71354-0.92484-0.68786 0.35631  938240   -0.54    0.00  1.0000
   0   8   8    1512     581    -0.93507 0.93507 0.33688-0.12596 0.11019 0.33130    1625    0.23    0.00  1.0000
   0   8  -8    1177     273    -0.45880 0.45880 0.87622-0.66531 0.14736-0.58893    1277    0.23    0.00  1.0000
   0   8  -8    1581     474     0.77482-0.77482 0.63145-0.42055 0.03011-0.47199    1697    0.23    0.00  1.0000
   0   8   8    2676     881     0.84126-0.84126 0.54045-0.32934 0.01342 0.42872    2826    0.23    0.00  1.0000
   0  -8  -8    1397     458     0.27231-0.27231 0.73373-0.94507-0.62247 0.18075    1506    0.23    0.00  1.0000
   0   8  -8    2351    1170     0.85344-0.85344 0.52068-0.30934-0.02268-0.41944    2492    0.23    0.00  1.0000
   0   8   8    1298     685     0.87973-0.87973 0.47330-0.26195 0.04533 0.39679    1403    0.23    0.00  1.0000
   0   8  10   17168    1743    -0.85658 0.85658 0.50065-0.28976 0.12493 0.42696   17054    0.07    0.00  1.0000
   0   8  10   15636    2511     0.70295-0.70295 0.70978-0.49888 0.04542 0.50692   15527    0.07    0.00  1.0000
   0  -8 -10   15735    2500     0.31504-0.31504 0.73660-0.94794-0.59846 0.04631   15626    0.07    0.00  1.0000
   0   8 -10   20630    2281     0.81614-0.81614 0.56929-0.35795-0.09904-0.45362   20505    0.07    0.00  1.0000
   0   8  10   17221    1449     0.91137-0.91137 0.37286-0.16155 0.17423 0.37853   17107    0.07    0.00  1.0000
   0   8  12   14516    2372     0.46504-0.46504 0.88125-0.67054 0.08436 0.57801   14230    0.19    0.00  1.0000
   0  -8 -12   14067    3508     0.31256-0.31256 0.73648-0.94782-0.59991-0.06267   13786    0.19    0.00  1.0000
   0   8 -12   19842    3443     0.77329-0.77329 0.61064-0.39929-0.17068-0.49253   19508    0.19    0.00  1.0000
   0   8  12   15266    2443     0.91866-0.91866 0.28361-0.07227 0.27500 0.38838   14973    0.19    0.00  1.0000
   0   8 -14    5099    1872     0.72512-0.72512 0.64567-0.43431-0.23937-0.53437    5076   -0.03    0.00  1.0000
   0   8 -16    1815    1004     0.67104-0.67104 0.67532-0.46397-0.30599-0.57829    1866   -0.09    0.00  1.0000
   0  10   0  776928    9885     0.98996-0.98996 0.13203 0.13203-0.05039 0.05039  777908   -0.09    0.00  1.0000
   0 -10   0  824303   10406     0.98763-0.98763-0.13193-0.13193-0.08473 0.08473  825312   -0.09    0.00  1.0000
   0  10   0  840070   10300     0.89562-0.89562 0.13208 0.13208 0.42474-0.42474  841089   -0.09    0.00  1.0000
   0 -10   0  812627   10144     0.76709-0.76709-0.13201-0.13201 0.62780-0.62780  813629   -0.09    0.00  1.0000
   0  10  -2  110580    2035    -0.97634 0.97634 0.19448 0.06915 0.09449-0.20486  112397    0.43    0.00  1.0000
   0  10   2  107823   12876     0.98377-0.98377 0.17380 0.09027-0.04445 0.15502  109618    0.43    0.00  1.0000
   0  10  -2  120928    2738     0.98968-0.98968 0.13421 0.12986-0.05008-0.06048  122828    0.43    0.00  1.0000
   0 -10  -2  108196   12914     0.98925-0.98925-0.12018-0.14367-0.08329-0.02719  109994    0.43    0.00  1.0000
   0  10  -2  101766   12264     0.91845-0.91845 0.27443-0.01026 0.28482-0.39539  103510    0.43    0.00  1.0000
   0 -10   2  106777   12757     0.86791-0.86791 0.05155-0.31576 0.49403-0.38342  108563    0.43    0.00  1.0000
   0  10   2  116446    2317     0.78943-0.78943-0.09871 0.36274 0.60583-0.49518  118311    0.43    0.00  1.0000
   0 -10  -2  111428    2111     0.40437-0.40437-0.48133 0.21723 0.77768-0.88842  113252    0.43    0.00  1.0000
   0  10  -4   94186    1992    -0.94309 0.94309 0.31454-0.05089 0.10784-0.32859   96194   -0.52    0.00  1.0000
   0  10   4   93111    2317     0.96710-0.96710 0.25223 0.01183-0.03295 0.25410   95107   -0.52    0.00  1.0000
   0  10  -4   91062    2043     0.98101-0.98101 0.18927 0.07479-0.04222-0.17891   93036   -0.52    0.00  1.0000
   0  10   4   92860    1653     0.29293-0.29293 0.73533-0.47115-0.61112 0.83198   94854   -0.52    0.00  1.0000
   0  10  -4   96898    2721     0.91159-0.91159 0.37166-0.10752 0.17567-0.39678   98934   -0.52    0.00  1.0000
   0 -10   4   94473    2524     0.89543-0.89543 0.13141-0.39558 0.42535-0.20422   96484   -0.52    0.00  1.0000
   0  10   4  100223    2101     0.49594-0.49594-0.41489 0.67904 0.76282-0.54122  102294   -0.52    0.00  1.0000
   0  10   6   26118    2018    -0.97116 0.97116 0.21773 0.04591 0.09716 0.23396   26518    0.20    0.00  1.0000
   0  10  -6   30603    2109    -0.85920 0.85920 0.49624-0.23263 0.12454-0.45568   31035    0.20    0.00  1.0000
   0  10   6   31555    1945     0.93250-0.93250 0.36079-0.09672-0.01625 0.34796   31994    0.20    0.00  1.0000
   0  10  -6   29234    1481     0.95043-0.95043 0.30999-0.04592-0.02418-0.30752   29657    0.20    0.00  1.0000
   0  10   6   28464    1660     0.72023-0.72023 0.64872-0.38453-0.24579 0.57740   28881    0.20    0.00  1.0000
   0  10  -6   27343    2154     0.89161-0.89161 0.44504-0.18090 0.08342-0.41509   27752    0.20    0.00  1.0000
   0 -10   6   27330    1861     0.90293-0.90293 0.16034-0.42450 0.39873-0.06704   27739    0.20    0.00  1.0000
   0  10   6   31444    2893     0.14067-0.14067-0.62504 0.88915 0.76780-0.43543   31882    0.20    0.00  1.0000
   0  10   8   13010    2175    -0.94121 0.94121 0.31994-0.05629 0.10841 0.33309   13020   -0.01    0.00  1.0000
   0  10  -8   22919    2085    -0.65614 0.65614 0.74097-0.47727 0.14296-0.58453   22932   -0.01    0.00  1.0000
   0  10  -8   18421    1331     0.85509-0.85509 0.51837-0.25449 0.00956-0.45170   18433   -0.01    0.00  1.0000
   0  10   8   17102    2156     0.86971-0.86971 0.49351-0.22963 0.00527 0.43687   17113   -0.01    0.00  1.0000
   0 -10  -8   15945    1222     0.05879-0.05879 0.69589-0.96002-0.71573 0.27366   15956   -0.01    0.00  1.0000
   0  10   8   15080    1214     0.86161-0.86161 0.50754-0.24337-0.00327 0.44540   15091   -0.01    0.00  1.0000
   0  10  -8   17009    1997     0.86348-0.86348 0.50436-0.24018 0.00136-0.44350   17020   -0.01    0.00  1.0000
   0  10  10     232     271    -0.88151 0.88151 0.45640-0.19279 0.12090 0.43099     348   -0.55    0.00  1.0000
   0  10 -10     518     163    -0.03915 0.03915 0.99024-0.72673 0.13369-0.68580     686   -0.55    0.00  1.0000
   0  10  10    1186     608     0.76531-0.76531 0.64284-0.37921 0.03227 0.52008    1434   -0.55    0.00  1.0000
   0 -10 -10     136     182     0.14747-0.14747 0.71644-0.98057-0.68187 0.12928     228   -0.55    0.00  1.0000
   0  10 -10     376    1079     0.82901-0.82901 0.55423-0.29005-0.07454-0.47812     521   -0.55    0.00  1.0000
   0  10  10     584     597     0.90783-0.90783 0.39045-0.12630 0.15291 0.39985     762   -0.55    0.00  1.0000
   0  10  12    2222     377     0.59451-0.59451 0.80146-0.53807 0.06485 0.59751    2345   -0.20    0.00  1.0000
   0 -10 -12     556     364     0.17185-0.17185 0.72095-0.98508-0.67133 0.00822     618   -0.20    0.00  1.0000
   0  10 -12     878     962     0.78862-0.78862 0.59720-0.33301-0.14632-0.51688     956   -0.20    0.00  1.0000
   0  10 -14    1400     990     0.74270-0.74270 0.63399-0.36980-0.21550-0.55824    1303    0.21    0.00  1.0000
   0  10 -16    4277    1564     0.69075-0.69075 0.66550-0.40130-0.28278-0.60150    4338   -0.07    0.00  1.0000
   0  12   0   48424   14361     0.98626-0.98626 0.15844 0.15844-0.04665 0.04665   50118    0.61    0.00  1.0000
   0  12   0   51879    2448     0.90250-0.90250 0.15850 0.15850 0.40045-0.40045   53632    0.61    0.00  1.0000
   0 -12   0   43208    4086     0.74809-0.74809-0.15841-0.15841 0.64441-0.64441   44809    0.61    0.00  1.0000
   0  12  -2   72764    3636    -0.97270 0.97270 0.21107 0.10530 0.09640-0.20678   72909    0.04    0.00  1.0000
   0  12   2   74866    3925     0.98044-0.98044 0.19231 0.12457-0.04178 0.15235   75013    0.04    0.00  1.0000
   0  12  -2   69294    3673     0.98577-0.98577 0.16161 0.15527-0.04620-0.06436   69436    0.04    0.00  1.0000
   0 -12  -2   71640    3565     0.98528-0.98528-0.14737-0.16926-0.08660-0.02388   71784    0.04    0.00  1.0000
   0  12  -2   74117    3652     0.91851-0.91851 0.27639 0.04060 0.28273-0.39330   74264    0.04    0.00  1.0000
   0 -12   2   70736    3464     0.84808-0.84808 0.00700-0.32405 0.52981-0.41920   70879    0.04    0.00  1.0000
   0  12   2   66983    3140     0.83860-0.83860-0.01216 0.32922 0.54460-0.43400   67122    0.04    0.00  1.0000
   0 -12  -2   73844    3829     0.45274-0.45274-0.44730 0.13038 0.77132-0.88205   73990    0.04    0.00  1.0000
   0  12  -4   42148    3038    -0.94461 0.94461 0.31012 0.00624 0.10737-0.32812   41785    0.14    0.00  1.0000
   0  12   4   42188    2174     0.96561-0.96561 0.25800 0.05888-0.03209 0.25323   41825    0.14    0.00  1.0000
   0  12  -4   44487    2779     0.97732-0.97732 0.20804 0.10883-0.03949-0.18165   44114    0.14    0.00  1.0000
   0  12   4   42305    2118     0.13650-0.13650 0.71425-0.39729-0.68644 0.90748   41942    0.14    0.00  1.0000
   0  12  -4   41904    2378     0.91283-0.91283 0.36428-0.04730 0.18446-0.40557   41542    0.14    0.00  1.0000
   0 -12   4   36744    2025     0.88172-0.88172 0.08772-0.40477 0.46354-0.24233   36405    0.14    0.00  1.0000
   0  12   4   34459    1596     0.67208-0.67208-0.25092 0.56775 0.69665-0.47534   34131    0.14    0.00  1.0000
   0  12   6    7912    1401    -0.96856 0.96856 0.22849 0.08787 0.09838 0.23274    7924    0.01    0.00  1.0000
   0  12  -6   11117    1336    -0.88054 0.88054 0.45823-0.14190 0.12107-0.45222   11131    0.01    0.00  1.0000
   0  12   6    8287    1270     0.93630-0.93630 0.35073-0.03385-0.01784 0.34955    8299    0.01    0.00  1.0000
   0  12  -6   10000    1124     0.95167-0.95167 0.30611 0.01076-0.02478-0.30693   10013    0.01    0.00  1.0000
   0  12   6    9831    1378     0.63886-0.63886 0.68929-0.37226-0.34164 0.67325    9844    0.01    0.00  1.0000
   0  12  -6    8140    1461     0.89550-0.89550 0.43419-0.11722 0.09766-0.42932    8152    0.01    0.00  1.0000
   0 -12   6    6491    1166     0.89268-0.89268 0.12194-0.43894 0.43387-0.10217    6502    0.01    0.00  1.0000
   0  12   6   10054    1663     0.40211-0.40211-0.48285 0.79977 0.77791-0.44571   10067    0.01    0.00  1.0000
   0  12   8    5285    1152    -0.94273 0.94273 0.31559 0.00077 0.10795 0.33355    5416   -0.14    0.00  1.0000
   0  12  -8    6511     968    -0.73953 0.73953 0.65883-0.34239 0.13795-0.57953    6657   -0.14    0.00  1.0000
   0  12  -8    7044    1172     0.88350-0.88350 0.46842-0.15176 0.00101-0.44316    7196   -0.14    0.00  1.0000
   0  12   8    7789    1406     0.88471-0.88471 0.46613-0.14946 0.00062 0.44151    7948   -0.14    0.00  1.0000
   0  12   8    8532    1129     0.83974-0.83974 0.54040-0.22339-0.05275 0.49489    8699   -0.14    0.00  1.0000
   0  12  -8    6837    1682     0.87011-0.87011 0.49251-0.17549 0.01841-0.46055    6986   -0.14    0.00  1.0000
   0  12   8    7014    1119     0.17089-0.17089-0.61171 0.92865 0.77239-0.32923    7165   -0.14    0.00  1.0000
   0  12 -10   10330    1069    -0.41794 0.41794 0.89647-0.58010 0.14718-0.69914   11342    0.77    0.00  1.0000
   0  12 -10   11629    1604     0.68681-0.68681 0.72520-0.40884 0.04858-0.60093   12701    0.77    0.00  1.0000
   0  12  10   12013    1610     0.80049-0.80049 0.59885-0.28219 0.02393 0.52874   13102    0.77    0.00  1.0000
   0  12 -10   14089    2284     0.83816-0.83816 0.54252-0.22551-0.05605-0.49661   15267    0.77    0.00  1.0000
   0  12  10   14675    1598     0.90435-0.90435 0.40482-0.08784 0.13513 0.41764   15877    0.77    0.00  1.0000
   0  12  10   13528    2322     0.04204-0.04204-0.66331 0.98025 0.74715-0.19320   14683    0.77    0.00  1.0000
   0  12  12     557     626     0.66723-0.66723 0.74300-0.42665 0.05228 0.61054     555    0.01    0.00  1.0000
   0  12 -12     384     938     0.80024-0.80024 0.58601-0.26900-0.12725-0.53595     382    0.01    0.00  1.0000
   0  12 -14    3105    1770     0.75632-0.75632 0.62411-0.30708-0.19610-0.57764    2932   -0.25    0.00  1.0000
   0  14   0  480023    7491     0.98183-0.98183 0.18485 0.18485-0.04286 0.04286  481708   -0.19    0.00  1.0000
   0  14   0  479587    7097     0.90821-0.90821 0.18491 0.18491 0.37542-0.37542  481271   -0.19    0.00  1.0000
   0 -14   0  463049    7095     0.72792-0.72792-0.18481-0.18481 0.66028-0.66028  464704   -0.19    0.00  1.0000
   0  14  -2  262471    8563    -0.96805 0.96805 0.23054 0.13855 0.09862-0.20899  266443   -0.62    0.00  1.0000
   0  14   2  275403    9583     0.97628-0.97628 0.21298 0.15671-0.03877 0.14934  279472   -0.62    0.00  1.0000
   0  14  -2  280090    9432     0.98111-0.98111 0.18873 0.18096-0.04230-0.06826  284193   -0.62    0.00  1.0000
   0  14  -2  265173    8998     0.91866-0.91866 0.28364 0.08618 0.27496-0.38553  269165   -0.62    0.00  1.0000
   0  14   2  273682    8961     0.86910-0.86910 0.05448 0.31541 0.49161-0.38100  277738   -0.62    0.00  1.0000
   0 -14   2  276318    9372     0.82722-0.82722-0.03378-0.33611 0.56084-0.45024  280393   -0.62    0.00  1.0000
   0 -14  -2  265765    8686     0.47463-0.47463-0.43136 0.06154 0.76722-0.87802  269762   -0.62    0.00  1.0000
   0  14   4  137167    5506    -0.97642 0.97642 0.19408 0.17502 0.09444 0.12630  136893    0.06    0.00  1.0000
   0  14  -4  139083    5307    -0.94290 0.94290 0.31510 0.05400 0.10790-0.32865  138807    0.06    0.00  1.0000
   0  14   4  141433    5694     0.96260-0.96260 0.26918 0.10051-0.03041 0.25155  141154    0.06    0.00  1.0000
   0  14  -4  143013    5892     0.97269-0.97269 0.22923 0.14047-0.03637-0.18476  142733    0.06    0.00  1.0000
   0  14  -4  145786    5929     0.91311-0.91311 0.36253 0.00726 0.18653-0.40764  145503    0.06    0.00  1.0000
   0 -14   4  138981    5636     0.86591-0.86591 0.04673-0.41662 0.49800-0.27679  138705    0.06    0.00  1.0000
   0  14   4  157690    5990     0.77518-0.77518-0.12025 0.48988 0.62017-0.39886  157396    0.06    0.00  1.0000
   0  14   6     268     310    -0.96477 0.96477 0.24331 0.12578 0.10006 0.23107     278    0.05    0.00  1.0000
   0  14  -6     717     530    -0.88992 0.88992 0.44020-0.07115 0.11938-0.45052     733    0.05    0.00  1.0000
   0  14   6     738    1125     0.93664-0.93664 0.34980 0.01989-0.01798 0.34970     755    0.05    0.00  1.0000
   0  14  -6    1407    1144     0.94969-0.94969 0.31228 0.05742-0.02383-0.30787    1430    0.05    0.00  1.0000
   0  14   6    1711     532     0.55028-0.55028 0.71702-0.34685-0.42785 0.75952    1736    0.05    0.00  1.0000
   0  14  -6    2268    1497     0.89751-0.89751 0.42819-0.05839 0.10544-0.43710    2297    0.05    0.00  1.0000
   0  14   6    1680     707     0.60372-0.60372-0.32141 0.69123 0.72953-0.39713    1705    0.05    0.00  1.0000
   0  14   8    3638     971    -0.94153 0.94153 0.31903 0.05006 0.10832 0.33318    3730    0.12    0.00  1.0000
   0  14  -8    5502    1117    -0.78140 0.78140 0.60938-0.24021 0.13436-0.57593    5616    0.12    0.00  1.0000
   0  14  -8    5626    1838     0.89501-0.89501 0.44603-0.07658-0.00273-0.43941    5741    0.12    0.00  1.0000
   0  14   8    4187    1323     0.89227-0.89227 0.45148-0.08204-0.00182 0.44397    4286    0.12    0.00  1.0000
   0  14   8    6231    1241     0.81457-0.81458 0.57102-0.20117-0.10191 0.54404    6352    0.12    0.00  1.0000
   0  14  -8    5149    1870     0.87423-0.87423 0.48459-0.11474 0.02960-0.47174    5259    0.12    0.00  1.0000
   0  14   8    3715    1185     0.40413-0.40413-0.48149 0.85122 0.77771-0.33478    3808    0.12    0.00  1.0000
   0  14 -10     674     343    -0.55880 0.55880 0.81626-0.44717 0.14644-0.69840     850   -0.51    0.00  1.0000
   0  14 -10     735     430     0.76135-0.76135 0.64748-0.27840 0.03316-0.58551     918   -0.51    0.00  1.0000
   0  14  10    1455     820     0.82134-0.82134 0.57013-0.20068 0.01871 0.53396    1709   -0.51    0.00  1.0000
   0  14 -10     928    1189     0.84443-0.84443 0.53394-0.16409-0.04277-0.50989    1133   -0.51    0.00  1.0000
   0  14  10    1761     527     0.90162-0.90162 0.41478-0.04498 0.12259 0.43017    2040   -0.51    0.00  1.0000
   0  14  10      18     408     0.25753-0.25753-0.56950 0.93923 0.78060-0.22694      56   -0.51    0.00  1.0000
   0  14  12    1970     427     0.71158-0.71158 0.70123-0.33215 0.04370 0.61912    1839    0.24    0.00  1.0000
   0  14 -12    1955    1147     0.80859-0.80859 0.57747-0.20762-0.11269-0.55051    1824    0.24    0.00  1.0000
   0  14  12     902     375     0.17880-0.17880-0.60809 0.97785 0.77346-0.10872     814    0.24    0.00  1.0000
   0  14 -14    5522    1989     0.76666-0.76666 0.61606-0.24619-0.18078-0.59296    5369    0.16    0.00  1.0000
   0  16   0   18047    2794    -0.97274 0.97274 0.21091 0.21091 0.09638-0.09638   18604   -0.33    0.00  1.0000
   0  16   0   24349    3821     0.97665-0.97665 0.21125 0.21125-0.03902 0.03902   24996   -0.33    0.00  1.0000
   0  16   0   19585    2366     0.91273-0.91273 0.21133 0.21133 0.34964-0.34964   20165   -0.33    0.00  1.0000
   0 -16   0   24084    1980     0.70655-0.70655-0.21121-0.21121 0.67539-0.67539   24727   -0.33    0.00  1.0000
   0  16   2  284761   10000    -0.97506 0.97506 0.20045 0.22138 0.09518 0.01519  281621    0.47    0.00  1.0000
   0  16  -2  290524   10365    -0.96249 0.96249 0.25178 0.17004 0.10100-0.21138  287352    0.47    0.00  1.0000
   0  16   2  310322    4052     0.97134-0.97134 0.23502 0.18749-0.03552 0.14609  307043    0.47    0.00  1.0000
   0  16  -2  310374    3895     0.97570-0.97570 0.21568 0.20683-0.03837-0.07219  307095    0.47    0.00  1.0000
   0  16  -2  314596    4098     0.91868-0.91868 0.29461 0.12805 0.26308-0.37365  311295    0.47    0.00  1.0000
   0  16   2  300317    3188     0.88904-0.88904 0.10953 0.31320 0.44451-0.33391  297092    0.47    0.00  1.0000
   0 -16   2  298538   10655     0.80538-0.80538-0.07189-0.35084 0.58836-0.47776  295323    0.47    0.00  1.0000
   0 -16  -2  289333   10068     0.48080-0.48080-0.42665 0.00400 0.76601-0.87681  286167    0.47    0.00  1.0000
   0  16   4      15     404    -0.97113 0.97113 0.21782 0.20400 0.09717 0.12357      16    0.01    0.00  1.0000
   0  16  -4      90     438    -0.93915 0.93915 0.32573 0.09609 0.10902-0.32978      91    0.01    0.00  1.0000
   0  16   4    1716    1307     0.95844-0.95844 0.28388 0.13863-0.02818 0.24932    1722    0.01    0.00  1.0000
   0  16  -4     617    1138     0.96720-0.96720 0.25185 0.17066-0.03301-0.18812     620    0.01    0.00  1.0000
   0  16  -4     453     962     0.91269-0.91269 0.36513 0.05749 0.18345-0.40456     456    0.01    0.00  1.0000
   0 -16   4     681    1169     0.84842-0.84842 0.00770-0.43044 0.52926-0.30805     685    0.01    0.00  1.0000
   0  16   4     873     480     0.83556-0.83556-0.01808 0.44082 0.54910-0.32789     877    0.01    0.00  1.0000
   0 -16  -4     559     562     0.04654-0.04654-0.66174 0.23915 0.74828-0.96986     562    0.01    0.00  1.0000
   0  16  -6   31353    3178    -0.89296 0.89296 0.43415-0.01237 0.11880-0.44994   31884   -0.24    0.00  1.0000
   0  16   6   34880    2946     0.93472-0.93472 0.35495 0.06755-0.01717 0.34889   35440   -0.24    0.00  1.0000
   0  16  -6   28399    3631     0.94573-0.94573 0.32420 0.09830-0.02198-0.30972   28905   -0.24    0.00  1.0000
   0  16   6   29293    2149     0.46532-0.46532 0.73185-0.30879-0.49785 0.82952   29806   -0.24    0.00  1.0000
   0  16  -6   35554    2981     0.89815-0.89815 0.42620-0.00357 0.10800-0.43966   36119   -0.24    0.00  1.0000
   0  16   6   33242    2297     0.73895-0.73895-0.17056 0.59300 0.65180-0.31983   33789   -0.24    0.00  1.0000
   0  16  -8     225     294    -0.80411 0.80411 0.57973-0.15795 0.13158-0.57310     227   -0.01    0.00  1.0000
   0  16   8     844     684     0.89524-0.89524 0.44556-0.02334-0.00281 0.44495     849   -0.01    0.00  1.0000
   0  16  -8     285     531     0.89875-0.89875 0.43843-0.01621-0.00399-0.43815     288   -0.01    0.00  1.0000
   0  16   8       5     258     0.78718-0.78718 0.59844-0.17576-0.14900 0.59114       5   -0.01    0.00  1.0000
   0  16  -8     621    1674     0.87647-0.87647 0.48011-0.05743 0.03588-0.47801     625   -0.01    0.00  1.0000
   0  16   8     376     478     0.60394-0.60394-0.32119 0.74384 0.72943-0.28624     379   -0.01    0.00  1.0000
   0  16 -10     958     613     0.79516-0.79516 0.60586-0.18365 0.02523-0.57791     976   -0.05    0.00  1.0000
   0  16  10     420     398     0.83338-0.83338 0.55247-0.13025 0.01555 0.53712     432   -0.05    0.00  1.0000
   0  16 -10     632    1198     0.84844-0.84844 0.52819-0.10551-0.03400-0.51866     647   -0.05    0.00  1.0000
   0  16  10    1174     674     0.47351-0.47351-0.43183 0.85439 0.76765-0.21399    1194   -0.05    0.00  1.0000
   0  16  12    1576     416     0.73949-0.73949 0.67209-0.25028 0.03792 0.62490    1420   -0.32    0.00  1.0000
   0  16 -12    3159    1606     0.81440-0.81440 0.57122-0.14854-0.10223-0.56096    2937   -0.32    0.00  1.0000
   0  16 -14    4261    1495     0.77426-0.77426 0.60983-0.18712-0.16918-0.60456    4314   -0.06    0.00  1.0000
   0  18   0    9864    2656     0.97071-0.97071 0.23766 0.23766-0.03512 0.03512   10343    0.38    0.00  1.0000
   0  18   0   12908    2475     0.91602-0.91602 0.23775 0.23775 0.32307-0.32307   13455    0.38    0.00  1.0000
   0 -18   0    9996    2032     0.68396-0.68396-0.23762-0.23762 0.68973-0.68973   10478    0.38    0.00  1.0000
   0  18  -2   36563    4436    -0.95609 0.95609 0.27418 0.20037 0.10348-0.21386   36159    0.17    0.00  1.0000
   0  18   2   53574    3897     0.96561-0.96561 0.25799 0.21733-0.03209 0.14266   53085    0.17    0.00  1.0000
   0  18  -2   53031    3706     0.96953-0.96953 0.24252 0.23280-0.03440-0.07616   52544    0.17    0.00  1.0000
   0  18  -2   48901    3343     0.91823-0.91823 0.30836 0.16709 0.24851-0.35907   48434    0.17    0.00  1.0000
   0  18   2   46982    3106     0.90219-0.90219 0.15720 0.31829 0.40166-0.29109   46524    0.17    0.00  1.0000
   0 -18   2   59526    4216     0.78339-0.78339-0.10798-0.36725 0.61206-0.50140   59010    0.17    0.00  1.0000
   0 -18  -2   48471    3171     0.47734-0.47734-0.42930-0.04617 0.76670-0.87750   48006    0.17    0.00  1.0000
   0  18  -4    1559     456    -0.93389 0.93389 0.34004 0.13452 0.11052-0.33128    1531   -0.06    0.00  1.0000
   0  18   4    4292    1585     0.95327-0.95327 0.30100 0.17432-0.02557 0.24671    4246   -0.06    0.00  1.0000
   0  18  -4    3986    1197     0.96087-0.96087 0.27539 0.19993-0.02947-0.19167    3942   -0.06    0.00  1.0000
   0  18  -4    3445    1094     0.91168-0.91168 0.37113 0.10432 0.17631-0.39741    3404   -0.06    0.00  1.0000
   0  18   4    1991     815     0.87305-0.87305 0.06441 0.41116 0.48334-0.26213    1960   -0.06    0.00  1.0000
   0 -18  -4    3962     770     0.09603-0.09603-0.64334 0.16793 0.75952-0.98110    3918   -0.06    0.00  1.0000
   0  18  -6   40464    3673    -0.89213 0.89213 0.43582 0.03867 0.11896-0.45010   39675    0.31    0.00  1.0000
   0  18   6   47065    3102     0.93112-0.93112 0.36435 0.11097-0.01568 0.34740   46214    0.31    0.00  1.0000
   0  18  -6   50856    3335     0.94030-0.94030 0.33975 0.13557-0.01956-0.31215   49971    0.31    0.00  1.0000
   0  18   6   50368    2766     0.39049-0.39049 0.73726-0.26174-0.55131 0.88261   49487    0.31    0.00  1.0000
   0  18  -6   49025    3376     0.89772-0.89772 0.42754 0.04791 0.10628-0.43794   48156    0.31    0.00  1.0000
   0  18   6   51105    3009     0.82272-0.82272-0.04197 0.51755 0.56688-0.23507   50218    0.31    0.00  1.0000
   0  18  -8   17429    2315    -0.81547 0.81547 0.56393-0.08942 0.13032-0.57184   17370   -0.04    0.00  1.0000
   0  18   8   16720    4504     0.89510-0.89510 0.44585 0.02914-0.00276 0.44490   16662   -0.04    0.00  1.0000
   0  18  -8   22943    4273     0.89810-0.89810 0.43977 0.03522-0.00377-0.43837   22876   -0.04    0.00  1.0000
   0  18   8   20282    1540     0.75888-0.75888 0.62216-0.14661-0.19236 0.63450   20219   -0.04    0.00  1.0000
   0  18  -8   26946    3042     0.87720-0.87720 0.47861-0.00309 0.03797-0.48011   26873   -0.04    0.00  1.0000
   0  18   8   19230    1642     0.75151-0.75151-0.15377 0.62901 0.64154-0.19891   19168   -0.04    0.00  1.0000
   0  18 -10    1947     979     0.81172-0.81172 0.58365-0.10866 0.02116-0.57384    2179    0.41    0.00  1.0000
   0  18  10     501     635     0.83967-0.83967 0.54290-0.06791 0.01386 0.53882     622    0.41    0.00  1.0000
   0  18 -10    1695    1625     0.85059-0.85059 0.52500-0.04948-0.02918-0.52348    1912    0.41    0.00  1.0000
   0  18  10    1181     573     0.67227-0.67227-0.25098 0.72646 0.69646-0.14247    1363    0.41    0.00  1.0000
   0  18  12     115     536     0.75700-0.75700 0.65251-0.17798 0.03412 0.62870     139    0.17    0.00  1.0000
   0  18 -12     321    1206     0.81808-0.81808 0.56712-0.09160-0.09544-0.56775     361    0.17    0.00  1.0000
   0  18 -14    1226    1410     0.77951-0.77951 0.60534-0.12979-0.16096-0.61278    1217    0.02    0.00  1.0000
   0  20   0    4966    2140     0.96399-0.96399 0.26407 0.26407-0.03118 0.03118    5129   -0.18    0.00  1.0000
   0  20   0    3731    1943     0.91803-0.91803 0.26416 0.26416 0.29569-0.29569    3872   -0.18    0.00  1.0000
   0 -20   0    3850    1749     0.66008-0.66008-0.26402-0.26402 0.70326-0.70326    3993   -0.18    0.00  1.0000
   0  20   2      16    1064     0.95910-0.95910 0.28162 0.24652-0.02852 0.13910      48   -0.46    0.00  1.0000
   0  20  -2    1307    1822     0.96258-0.96258 0.26928 0.25886-0.03039-0.08017    1526   -0.46    0.00  1.0000
   0  20  -2       2     911     0.91740-0.91740 0.32405 0.20423 0.23099-0.34154       2   -0.46    0.00  1.0000
   0  20   2       2     722     0.91099-0.91099 0.20029 0.32804 0.36051-0.24995       2   -0.46    0.00  1.0000
   0 -20  -2       1     650     0.46679-0.46679-0.43689-0.09129 0.76890-0.87963      16   -0.46    0.00  1.0000
   0  20   4   48389    4368     0.94719-0.94719 0.31986 0.20828-0.02266 0.24380   47945   -0.16    0.00  1.0000
   0  20  -4   50512    3779     0.95372-0.95372 0.29957 0.22857-0.02579-0.19535   50058   -0.16    0.00  1.0000
   0  20  -4   51072    4004     0.91006-0.91006 0.37983 0.14845 0.16585-0.38696   50616   -0.16    0.00  1.0000
   0  20   4   49403    3410     0.89588-0.89588 0.13302 0.39530 0.42389-0.20276   48954   -0.16    0.00  1.0000
   0 -20  -4   56646    3740     0.12525-0.12525-0.63155 0.10331 0.76515-0.98673   56165   -0.16    0.00  1.0000
   0  20   6    2041    1448     0.92616-0.92616 0.37686 0.15090-0.01400 0.34561    1930   -0.20    0.00  1.0000
   0  20  -6    3739    1277     0.93367-0.93367 0.35773 0.17041-0.01673-0.31497    3588   -0.20    0.00  1.0000
   0  20   6     576     272     0.33137-0.33137 0.73723-0.20887-0.58879 0.92009     518   -0.20    0.00  1.0000
   0  20  -6    3250    1770     0.89637-0.89637 0.43164 0.09664 0.10097-0.43263    3110   -0.20    0.00  1.0000
   0  20   6    1019     488     0.87344-0.87344 0.06540 0.46301 0.48251-0.15069     941   -0.20    0.00  1.0000
   0  20  -8    9641    2879     0.89456-0.89456 0.44692 0.08084-0.00258-0.43956    9634   -0.01    0.00  1.0000
   0  20   8   13073    2761     0.89265-0.89265 0.45072 0.07704-0.00195 0.44409   13065   -0.01    0.00  1.0000
   0  20  -8   12820    2532     0.87667-0.87667 0.47969 0.04866 0.03647-0.47861   12812   -0.01    0.00  1.0000
   0  20   8    9225    1439     0.84646-0.84646 0.00363 0.52478 0.53243-0.09001    9218   -0.01    0.00  1.0000
   0  20 -10     479     861     0.81897-0.81897 0.57350-0.04573 0.01932-0.57200     562   -0.29    0.00  1.0000
   0  20  10    2314    1733     0.84194-0.84194 0.53940-0.01163 0.01324 0.53944    2493   -0.29    0.00  1.0000
   0  20 -10    2020    1544     0.85119-0.85119 0.52411 0.00424-0.02783-0.52483    2187   -0.29    0.00  1.0000
   0  20  12    1591    1060     0.76747-0.76747 0.64029-0.11303 0.03178 0.63104    1538    0.11    0.00  1.0000
   0  20 -12    3694    1260     0.81995-0.81995 0.56499-0.03663-0.09195-0.57125    3614    0.11    0.00  1.0000
   0  22   0    1663    1043     0.95649-0.95649 0.29047 0.29047-0.02718 0.02718    1637    0.05    0.00  1.0000
   0  22   0    3443     709     0.91870-0.91870 0.29058 0.29058 0.26747-0.26747    3405    0.05    0.00  1.0000
   0 -22   0    1277     780     0.63495-0.63495-0.29057-0.29057 0.71581-0.71581    1254    0.05    0.00  1.0000
   0  22   2   21874    2298     0.95179-0.95179 0.30573 0.27522-0.02484 0.13541   21577    0.16    0.00  1.0000
   0  22  -2   17831    2057     0.95482-0.95482 0.29598 0.28497-0.02633-0.08423   17563    0.16    0.00  1.0000
   0  22  -2   16625    1601     0.91589-0.91589 0.34128 0.23983 0.21134-0.32190   16366    0.16    0.00  1.0000
   0  22   2   17271    1750     0.91625-0.91625 0.24009 0.34107 0.32068-0.21011   17007    0.16    0.00  1.0000
   0 -22  -2   14815    2146     0.45166-0.45166-0.44809-0.13292 0.77149-0.88222   14571    0.16    0.00  1.0000
   0  22   4  170518   12886     0.94022-0.94022 0.34000 0.24095-0.01952 0.24067  168271    0.44    0.00  1.0000
   0  22  -4  174720    5121     0.94573-0.94573 0.32419 0.25676-0.02199-0.19915  172445    0.44    0.00  1.0000
   0  22  -4  190021    4264     0.90777-0.90777 0.39069 0.19042 0.15262-0.37373  187648    0.44    0.00  1.0000
   0  22   4  153066   11248     0.90966-0.90966 0.19264 0.38852 0.36796-0.14683  150937    0.44    0.00  1.0000
   0 -22  -4  154748   11474     0.13959-0.13959-0.62550 0.04445 0.76763-0.98921  152607    0.44    0.00  1.0000
   0  22   6    1354     929     0.92004-0.92004 0.39162 0.18892-0.01163 0.34324    1334    0.04    0.00  1.0000
   0  22  -6     123     825     0.92610-0.92610 0.37699 0.20355-0.01398-0.31762     117    0.04    0.00  1.0000
   0  22   6     425     190     0.28789-0.28789 0.73497-0.15378-0.61394 0.94523     414    0.04    0.00  1.0000
   0  22  -6      18    1117     0.89416-0.89416 0.43806 0.14305 0.09261-0.42427      16    0.04    0.00  1.0000
   0  22   6    1905     577     0.90156-0.90156 0.15461 0.42654 0.40407-0.07237    1881    0.04    0.00  1.0000
   0  22  -8    6316    1873     0.88890-0.88890 0.45809 0.12245-0.00071-0.44142    6278    0.04    0.00  1.0000
   0  22   8    5666    1863     0.88840-0.88840 0.45906 0.12148-0.00055 0.44270    5630    0.04    0.00  1.0000
   0  22  -8    5436    2188     0.87504-0.87504 0.48300 0.09819 0.03185-0.47398    5401    0.04    0.00  1.0000
   0  22 -10       5     449     0.82046-0.82046 0.57138 0.00916 0.01894-0.57162       8   -0.10    0.00  1.0000
   0  22  10    1763    1076     0.84120-0.84120 0.54055 0.03999 0.01344 0.53923    1818   -0.10    0.00  1.0000
   0  22 -10       5    1134     0.85042-0.85042 0.52525 0.05593-0.02956-0.52310       8   -0.10    0.00  1.0000
   0  22  12    1296     928     0.77287-0.77287 0.63382-0.05383 0.03055 0.63226    1467   -0.37    0.00  1.0000
   0  22 -12     964    1472     0.82024-0.82024 0.56466 0.01652-0.09142-0.57178    1112   -0.37    0.00  1.0000
   0  24   0    3141    2373     0.94818-0.94818 0.31688 0.31688-0.02312 0.02312    3117    0.03    0.00  1.0000
   0  24   0    1535    1844     0.91784-0.91784 0.31697 0.31697 0.23894-0.23894    1518    0.03    0.00  1.0000
   0  24   2   29154    6049     0.94367-0.94367 0.33020 0.30356-0.02105 0.13162   28748    0.19    0.00  1.0000
   0  24  -2   29901    3629     0.94625-0.94625 0.32265 0.31111-0.02223-0.08834   29490    0.19    0.00  1.0000
   0  24  -2   29300    2911     0.91353-0.91353 0.35972 0.27422 0.18985-0.30041   28893    0.19    0.00  1.0000
   0  24   2   27555    2596     0.91854-0.91854 0.27754 0.35645 0.28150-0.17094   27160    0.19    0.00  1.0000
   0 -24  -2   35871    3194     0.43251-0.43251-0.46186-0.17196 0.77434-0.88507   35420    0.19    0.00  1.0000
   0  24   4    8589    2275     0.93237-0.93237 0.36112 0.27265-0.01620 0.23734    9047   -0.39    0.00  1.0000
   0  24  -4   10286    2241     0.93688-0.93688 0.34915 0.28461-0.01808-0.20305   10787   -0.39    0.00  1.0000
   0  24  -4    7191    1618     0.90474-0.90474 0.40331 0.23062 0.13700-0.35811    7611   -0.39    0.00  1.0000
   0  24   4    5700    1441     0.91676-0.91676 0.24573 0.38826 0.31488-0.09375    6074   -0.39    0.00  1.0000
   0 -24  -4    3292    1765     0.14268-0.14268-0.62418-0.00969 0.76814-0.98972    3578   -0.39    0.00  1.0000
   0  24   6    4076    1957     0.91286-0.91286 0.40816 0.22515-0.00895 0.34056    4048   -0.03    0.00  1.0000
   0  24  -6    1741     840     0.91735-0.91735 0.39791 0.23540-0.01061-0.32099    1723   -0.03    0.00  1.0000
   0  24  -6    3650    1246     0.89109-0.89109 0.44642 0.18752 0.08160-0.41326    3624   -0.03    0.00  1.0000
   0  24   6    1801     677     0.91533-0.91533 0.23132 0.40267 0.32961 0.00207    1783   -0.03    0.00  1.0000
   0  24   8   10172    1933     0.88261-0.88261 0.47009 0.16322 0.00129 0.44085   10179   -0.01    0.00  1.0000
   0  24  -8   12746    2360     0.88151-0.88151 0.47214 0.16117 0.00164-0.44378   12754   -0.01    0.00  1.0000
   0  24  -8   12425    2683     0.87236-0.87236 0.48824 0.14578 0.02447-0.46661   12433   -0.01    0.00  1.0000
   0  24 -10    2850    1005     0.81798-0.81798 0.57489 0.05842 0.01957-0.57225    2613    0.36    0.00  1.0000
   0  24  10     105     591     0.83808-0.83808 0.54534 0.08798 0.01429 0.53839      64    0.36    0.00  1.0000
   0  24 -10    4534    1771     0.84842-0.84842 0.52821 0.10580-0.03403-0.51863    4234    0.36    0.00  1.0000
   0  24  12    1699    1032     0.77445-0.77445 0.63191 0.00080 0.03019 0.63263    1456    0.49    0.00  1.0000
   0  24 -12    4186    1611     0.81908-0.81908 0.56598 0.06804-0.09358-0.56962    3800    0.49    0.00  1.0000
   0  26   0   18174    2729     0.93903-0.93903 0.34329 0.34329-0.01901 0.01901   18303   -0.08    0.00  1.0000
   0  26   0   15941    2159     0.91566-0.91566 0.34338 0.34338 0.20891-0.20891   16062   -0.08    0.00  1.0000
   0  26   2     667    1181     0.93472-0.93472 0.35496 0.33162-0.01717 0.12774     626   -0.13    0.00  1.0000
   0  26  -2    3505    1075     0.93684-0.93684 0.34928 0.33730-0.01806-0.09250    3411   -0.13    0.00  1.0000
   0  26  -2    2509     985     0.91020-0.91020 0.37912 0.30765 0.16670-0.27726    2430   -0.13    0.00  1.0000
   0  26   2     369     593     0.91803-0.91803 0.31313 0.37364 0.24322-0.13267     339   -0.13    0.00  1.0000
   0 -26  -2    2150     611     0.40991-0.40991-0.47757-0.20907 0.77710-0.88783    2077   -0.13    0.00  1.0000
   0  26   4     100    1091     0.92370-0.92370 0.38287 0.30323-0.01304 0.23411     103    0.03    0.00  1.0000
   0  26  -4    1247    1735     0.92717-0.92717 0.37436 0.31221-0.01409-0.20704    1258    0.03    0.00  1.0000
   0  26  -4      20     993     0.90086-0.90086 0.41738 0.26938 0.11929-0.34039      21    0.03    0.00  1.0000
   0  26   4      53     451     0.91869-0.91869 0.29414 0.39268 0.26359-0.04246      55    0.03    0.00  1.0000
   0  26   6   10774    2712     0.90465-0.90465 0.42610 0.26000-0.00602 0.33763   10538    0.18    0.00  1.0000
   0  26  -6   11381    2059     0.90760-0.90760 0.41977 0.26632-0.00706-0.32454   11138    0.18    0.00  1.0000
   0  26  -6   13360    2505     0.88713-0.88713 0.45643 0.23034 0.06824-0.39990   13097    0.18    0.00  1.0000
   0  26  -8    2562    1046     0.87263-0.87263 0.48834 0.19775 0.00439-0.44653    2564    0.00    0.00  1.0000
   0  26   8     102     867     0.87547-0.87547 0.48324 0.20285 0.00352 0.43862     102    0.00    0.00  1.0000
   0  26  -8    1106    1117     0.86867-0.86867 0.49515 0.19170 0.01464-0.45677    1108    0.00    0.00  1.0000
   0  26  10     757    1065     0.83300-0.83300 0.55304 0.13306 0.01565 0.53702     867   -0.31    0.00  1.0000
   0  26 -10     193    1165     0.84525-0.84525 0.53278 0.15407-0.04100-0.51166     250   -0.31    0.00  1.0000
   0  28   0     123    1672     0.92903-0.92903 0.36970 0.36970-0.01483 0.01483     142   -0.13    0.00  1.0000
   0  28   0     664    1319     0.91191-0.91191 0.36980 0.36980 0.17790-0.17790     706   -0.13    0.00  1.0000
   0  28  -2   20252    2482     0.92667-0.92667 0.37558 0.36329-0.01420-0.09632   19992   -0.15    0.00  1.0000
   0  28   2   17199    3414     0.92499-0.92499 0.37973 0.35914-0.01354 0.12408   16959   -0.15    0.00  1.0000
   0  28  -2   17093    2832     0.90575-0.90575 0.39929 0.34031 0.14201-0.25256   16854   -0.15    0.00  1.0000
   0  28   2   20122    2251     0.91517-0.91517 0.34755 0.39204 0.20408-0.09353   19863   -0.15    0.00  1.0000
   0  28   4      53    1091     0.91412-0.91412 0.40533 0.33355-0.00941 0.23049      33    0.25    0.00  1.0000
   0  28  -4     522    1116     0.91671-0.91671 0.39940 0.33947-0.01037-0.21069     453    0.25    0.00  1.0000
   0  28  -4      27     845     0.89603-0.89603 0.43265 0.30695 0.09967-0.32078      13    0.25    0.00  1.0000
   0  28   4     295    1010     0.91614-0.91614 0.33882 0.40078 0.21417 0.00693     244    0.25    0.00  1.0000
   0  28   6    4628    1941     0.89545-0.89545 0.44514 0.29373-0.00287 0.33448    4931   -0.35    0.00  1.0000
   0  28  -6    2608    1836     0.89683-0.89683 0.44235 0.29652-0.00334-0.32826    2837   -0.35    0.00  1.0000
   0  28  -6     466    1131     0.88222-0.88222 0.46785 0.27184 0.05282-0.38442     566   -0.35    0.00  1.0000
   0  28  -8    1394     690     0.86238-0.86238 0.50619 0.23269 0.00745-0.44959    1449   -0.12    0.00  1.0000
   0  28   8     517    1253     0.86709-0.86709 0.49810 0.24077 0.00606 0.43608     551   -0.12    0.00  1.0000
   0  28  -8    2797    1497     0.86397-0.86397 0.50352 0.23616 0.00258-0.44471    2875   -0.12    0.00  1.0000
   0  28  10    1840     841     0.82621-0.82621 0.56309 0.17579 0.01745 0.53523    1782    0.11    0.00  1.0000
   0  28 -10     993    1087     0.84094-0.84094 0.53878 0.20091-0.05023-0.50243     950    0.11    0.00  1.0000
   0  30   0    1242    2986     0.91825-0.91825 0.39582 0.39582-0.01095 0.01095    1488    0.53    0.00  1.0000
   0  30   0     161    1928     0.90650-0.90650 0.39621 0.39621 0.14582-0.14582     256    0.53    0.00  1.0000
   0  30  -2     443    1130     0.91551-0.91551 0.40215 0.38949-0.00993-0.10060     508    0.24    0.00  1.0000
   0  30   2       2    1149     0.91432-0.91432 0.40487 0.38678-0.00949 0.12002       8    0.24    0.00  1.0000
   0  30  -2    1648    1546     0.90005-0.90005 0.42009 0.37234 0.11584-0.22640    1771    0.24    0.00  1.0000
   0  30   2     413     973     0.90983-0.90983 0.38098 0.41144 0.16445-0.05390     476    0.24    0.00  1.0000
   0  30  -4    9070    2473     0.90518-0.90518 0.42496 0.36669-0.00621-0.21485    9274   -0.17    0.00  1.0000
   0  30   4    4187     914     0.90362-0.90362 0.42827 0.36337-0.00566 0.22674    4326   -0.17    0.00  1.0000
   0  30  -4    7351    1775     0.89013-0.89013 0.44891 0.34352 0.07830-0.29940    7535   -0.17    0.00  1.0000
   0  30   6     230     923     0.88526-0.88526 0.46509 0.32656 0.00045 0.33115     316    0.42    0.00  1.0000
   0  30  -6     151     877     0.88504-0.88504 0.46550 0.32615 0.00052-0.33213     222    0.42    0.00  1.0000
   0  30  -6     757    1365     0.87630-0.87630 0.48045 0.31207 0.03541-0.36701     908    0.42    0.00  1.0000
   0  30  -8    4265    1971     0.85083-0.85083 0.52531 0.26634 0.01077-0.45291    4016    0.31    0.00  1.0000
   0  30   8    9510    2042     0.85753-0.85753 0.51435 0.27730 0.00886 0.43328    9137    0.31    0.00  1.0000
   0  30  -8    6993    1884     0.85821-0.85821 0.51316 0.27936-0.01152-0.43061    6674    0.31    0.00  1.0000
   0  32   0    3035    1052     0.90646-0.90646 0.42221 0.42221-0.00666 0.00666    2609   -0.64    0.00  1.0000
   0  32   0    1286     740     0.89927-0.89927 0.42263 0.42263 0.11259-0.11259    1014   -0.64    0.00  1.0000
   0  32   2    2255    1128     0.90273-0.90273 0.43015 0.41428-0.00535 0.11589    2357   -0.17    0.00  1.0000
   0  32  -2      92    1137     0.90342-0.90342 0.42872 0.41571-0.00559-0.10494     114   -0.17    0.00  1.0000
   0  32  -2    2579    1077     0.89296-0.89296 0.44140 0.40386 0.08823-0.19878    2688   -0.17    0.00  1.0000
   0  32   2    4556    1217     0.90195-0.90195 0.41363 0.43162 0.12404-0.01349    4701   -0.17    0.00  1.0000
   0  32  -4     759    1403     0.89270-0.89270 0.45064 0.39379-0.00196-0.21910     740   -0.05    0.00  1.0000
   0  32   4      19    1143     0.89220-0.89220 0.45162 0.39280-0.00180 0.22287      16   -0.05    0.00  1.0000
   0  32  -4     708    1570     0.88302-0.88302 0.46604 0.37932 0.05529-0.27635     690   -0.05    0.00  1.0000
   0  32  -6    1651    1389     0.87221-0.87221 0.48910 0.35533 0.00452-0.33613    1847   -0.37    0.00  1.0000
   0  32   6     585    1428     0.87407-0.87407 0.48577 0.35865 0.00395 0.32765     704   -0.37    0.00  1.0000
   0  32  -6      41     992     0.86927-0.86927 0.49407 0.35129 0.01619-0.34779      76   -0.37    0.00  1.0000
   0  34   0    1695     982     0.89372-0.89372 0.44860 0.44860-0.00230 0.00230    1609    0.17    0.00  1.0000
   0  34   0    2363     556     0.89008-0.89008 0.44904 0.44904 0.07812-0.07812    2261    0.17    0.00  1.0000
   0  34   2     860    1019     0.89020-0.89020 0.45555 0.44165-0.00114 0.11168     790    0.19    0.00  1.0000
   0  34  -2    3867    1314     0.89035-0.89035 0.45526 0.44194-0.00119-0.10934    3717    0.19    0.00  1.0000
   0  34  -2    2021    1301     0.88430-0.88430 0.46313 0.43495 0.05917-0.16973    1913    0.19    0.00  1.0000
   1   1   1   23841     288    -0.72233 0.75440 0.67738-0.65101 0.13920-0.08400   23274    0.29    0.00  1.0000
   1   1  -1   23671     246    -0.41152 0.44361 0.89944-0.87308 0.14712-0.20232   23106   -0.29    0.00  1.0000
   1  -1   1   24362     331     0.61299-0.58079 0.78765-0.81402 0.06193-0.00669   23788   -0.29    0.00  1.0000
   1  -1  -1   22395     312     0.71704-0.68485 0.69572-0.72208 0.04259-0.09783   21845    0.29    0.00  1.0000
   1   1   1   25075     397     0.40221-0.37007 0.73683-0.71041-0.54341 0.59862   24493    0.29    0.00  1.0000
   1  -1   1   20465     419     0.79478-0.76262 0.59134-0.61776-0.13648 0.19175   19939   -0.29    0.00  1.0000
  -1  -1   1   26171     523     0.84492-0.87708 0.00049-0.02691 0.53487-0.47957   25576   -0.29    0.00  1.0000
  -1  -1  -2   19007     733    -0.91862 0.88657 0.37853-0.40489 0.11334-0.22372   18846    0.09    0.00  1.0000
   1   1   2   18208     766    -0.76658 0.79864 0.62763-0.60126 0.13573-0.02534   18051    0.09    0.00  1.0000
  -1  -1   2   17724     671    -0.43838 0.40629 0.88663-0.91299 0.14731-0.03692   17569   -0.09    0.00  1.0000
   1   1  -2   17188     653    -0.11549 0.14761 0.98365-0.95730 0.13811-0.24853   17035   -0.09    0.00  1.0000
  -1   1   2   20788    1057     0.62559-0.65779 0.77785-0.75149 0.05976 0.05070   20620   -0.09    0.00  1.0000
   1  -1   2   17005     638     0.64699-0.61480 0.76043-0.78679 0.05598 0.05448   16853    0.09    0.00  1.0000
   1  -1  -2   16872     722     0.79658-0.76436 0.60401-0.63040 0.02488-0.13542   16720   -0.09    0.00  1.0000
  -1  -1  -2   18232     898     0.57913-0.61132 0.70954-0.73598-0.40143 0.29087   18074    0.09    0.00  1.0000
   1   1   2   17434     818     0.68028-0.64810 0.67085-0.64443-0.29525 0.40578   17280    0.09    0.00  1.0000
  -1   1  -2   20165    1131     0.78694-0.81912 0.59874-0.57232-0.14906 0.03853   19999    0.09    0.00  1.0000
   1  -1   2   18236    1052     0.84000-0.80785 0.54005-0.56647-0.05220 0.16274   18078    0.09    0.00  1.0000
   1  -1  -2   18184     870     0.89405-0.86189 0.43836-0.46478 0.09221-0.20277   18027   -0.09    0.00  1.0000
  -1   1   2   17059     772     0.91864-0.95079 0.29835-0.27194 0.25900-0.14843   16907   -0.09    0.00  1.0000
   1   1  -2   17152     997     0.91868-0.88653 0.28602-0.25960 0.27240-0.38297   16999   -0.09    0.00  1.0000
  -1  -1   2   18946    1124     0.90882-0.94098 0.18809-0.21450 0.37237-0.26180   18785   -0.09    0.00  1.0000
   1   1   3    4382     626    -0.76499 0.79706 0.62953-0.60316 0.13587 0.02971    4589   -0.25    0.00  1.0000
  -1  -1   3    4682     613    -0.42716 0.39507 0.89210-0.91846 0.14725 0.01833    4896    0.25    0.00  1.0000
   1   1  -3    4373     657     0.23574-0.20361 0.96542-0.93910 0.11125-0.27682    4580    0.25    0.00  1.0000
  -1   1   3    3952     677     0.57084-0.60299 0.81817-0.79183 0.06870 0.09689    4149   -0.25    0.00  1.0000
   1  -1  -3    4619     671     0.87348-0.84126 0.48682-0.51321 0.00413-0.16993    4832   -0.25    0.00  1.0000
  -1  -1  -3    4900     884     0.65507-0.68725 0.68256-0.70898-0.32401 0.15820    5119   -0.25    0.00  1.0000
   1   1   3    5656     924     0.78035-0.74817 0.60461-0.57820-0.15964 0.32544    5891   -0.25    0.00  1.0000
  -1   1  -3    3897     836     0.78878-0.82096 0.59705-0.57063-0.14606-0.01974    4092    0.25    0.00  1.0000
   1  -1  -3    5000     847     0.86231-0.83015 0.50637-0.53279-0.00156-0.16424    5221   -0.25    0.00  1.0000
   1  -1   3    5355    1079     0.86336-0.83121 0.50457-0.53099 0.00106 0.16473    5584    0.25    0.00  1.0000
   1   1  -3    4814    1108     0.90736-0.87520 0.39254-0.36613 0.15034-0.31617    5031    0.25    0.00  1.0000
  -1   1   3    4928    1522     0.91589-0.94805 0.34124-0.31482 0.21139-0.04556    5148   -0.25    0.00  1.0000
  -1  -1   3    4403    1983     0.91740-0.94955 0.25387-0.28029 0.30645-0.14061    4611    0.25    0.00  1.0000
   1   1   4   65270    2326    -0.72500 0.75707 0.67456-0.64819 0.13901 0.08176   65403   -0.04    0.00  1.0000
  -1  -1   4   66315    2331    -0.48217 0.45008 0.86359-0.88995 0.14733 0.07344   66449    0.04    0.00  1.0000
  -1   1   4   71099    2587     0.48649-0.51864 0.86988-0.84354 0.08137 0.13941   71238    0.04    0.00  1.0000
   1   1  -4   66972    2374     0.58183-0.54963 0.81053-0.78417 0.06710-0.28804   67107    0.04    0.00  1.0000
   1  -1  -4   70815    2572     0.93868-0.90646 0.34426-0.37067-0.01885-0.20228   70953    0.04    0.00  1.0000
   1   1   4   68064    2603     0.98720-0.95510 0.15231-0.12592-0.04720 0.26817   68200   -0.04    0.00  1.0000
  -1  -1  -4   68255    2628     0.68156-0.71373 0.67021-0.69663-0.29374 0.07267   68391   -0.04    0.00  1.0000
  -1   1  -4   69245    2875     0.78245-0.81462 0.60277-0.57635-0.15630-0.06477   69382   -0.04    0.00  1.0000
   1   1   4   67425    2657     0.83011-0.79796 0.55286-0.52645-0.07236 0.29343   67560   -0.04    0.00  1.0000
   1  -1  -4   70085    2821     0.83742-0.80527 0.54350-0.56992-0.05758-0.16348   70223    0.04    0.00  1.0000
   1  -1   4   73628    2926     0.87904-0.84688 0.47476-0.50118 0.04331 0.17775   73769   -0.04    0.00  1.0000
   1   1  -4   73882    2909     0.88738-0.85522 0.45583-0.42941 0.06904-0.29015   74023    0.04    0.00  1.0000
  -1   1   4   68486    2654     0.91540-0.94756 0.34563-0.31922 0.20631 0.01479   68622    0.04    0.00  1.0000
  -1  -1   4   70451    2779     0.91854-0.95070 0.27779-0.30421 0.28123-0.06011   70589    0.04    0.00  1.0000
   1   1   5   45343    1364    -0.64244 0.67453 0.75270-0.72633 0.14391 0.13206   42917   -0.92    0.00  1.0000
  -1  -1   5   45934    1293    -0.60674 0.57465 0.78151-0.80788 0.14521 0.13076   43492    0.92    0.00  1.0000
  -1   1   5   47255    1461     0.37198-0.40413 0.92322-0.89688 0.09634 0.17964   44777   -0.92    0.00  1.0000
   1   1   5   47243    1404     0.90249-0.87027 0.43067-0.40426-0.00496 0.28139   44766   -0.92    0.00  1.0000
   1  -1  -5   47293    1514     0.98300-0.95079 0.17824-0.20465-0.04381-0.23261   44814   -0.92    0.00  1.0000
  -1  -1  -5   44083    1642     0.68872-0.72089 0.66656-0.69298-0.28522 0.00888   41691   -0.92    0.00  1.0000
  -1   1  -5   44850    1802     0.77197-0.80415 0.61173-0.58531-0.17270-0.10363   42437    0.92    0.00  1.0000
   1  -1  -5   45884    1732     0.81508-0.78292 0.57047-0.59689-0.10098-0.17534   43443   -0.92    0.00  1.0000
   1   1   5   46537    1899     0.85985-0.82769 0.51047-0.48406-0.00756 0.28389   44079   -0.92    0.00  1.0000
   1   1  -5   44207    1774     0.86583-0.83367 0.50027-0.47386 0.00728-0.28361   41812    0.92    0.00  1.0000
   1  -1   5   46985    1823     0.89075-0.85859 0.44730-0.47372 0.08043 0.19595   44515    0.92    0.00  1.0000
  -1   1   5   50206    1841     0.91627-0.94843 0.33751-0.31109 0.21568 0.06070   47651   -0.92    0.00  1.0000
  -1  -1   5   46640    1954     0.91865-0.95081 0.28334-0.30976 0.27528 0.00112   44179    0.92    0.00  1.0000
   1   1   6  109216    1285    -0.49015 0.52225 0.85909-0.83273 0.14729 0.18387  109315    0.02    0.00  1.0000
  -1   1   6  113987    1432     0.22151-0.25364 0.96862-0.94230 0.11266 0.21847  114088   -0.02    0.00  1.0000
   1   1   6  109393    1402     0.71316-0.68097 0.69965-0.67328 0.04338 0.28803  109492    0.02    0.00  1.0000
   1  -1  -6  113651    1625     0.99736-0.96526-0.01776-0.00861-0.07033-0.26113  113752   -0.02    0.00  1.0000
  -1  -1  -6  116558    2238     0.68622-0.71840 0.66785-0.69426-0.28820-0.04339  116660    0.02    0.00  1.0000
  -1   1  -6  111160    2461     0.75880-0.79098 0.62222-0.59580-0.19247-0.13913  111259    0.02    0.00  1.0000
   1  -1  -6  111960    2209     0.79347-0.76131 0.59259-0.61901-0.13867-0.19292  112060   -0.02    0.00  1.0000
   1   1  -6  115532    2694     0.84388-0.81172 0.53472-0.50830-0.04397-0.28762  115633   -0.02    0.00  1.0000
   1   1   6  111207    2329     0.87975-0.84759 0.47326-0.44684 0.04539 0.28620  111306    0.02    0.00  1.0000
   1  -1   6  114771    2320     0.89979-0.86763 0.42096-0.44738 0.11472 0.21693  114872    0.02    0.00  1.0000
  -1   1   6  114438    2291     0.91744-0.94960 0.32347-0.29706 0.23163 0.10002  114539   -0.02    0.00  1.0000
  -1  -1   6  110333    2171     0.91858-0.95073 0.27919-0.30561 0.27974 0.05194  110432   -0.02    0.00  1.0000
  -1   1   7       0     267     0.02131-0.05344 0.99133-0.96497 0.12964 0.25682       3    0.32    0.00  1.0000
  -1  -1  -7       0     689     0.67797-0.71015 0.67198-0.69840-0.29795-0.08892       5    0.32    0.00  1.0000
  -1   1  -7     365    1167     0.74358-0.77576 0.63337-0.60695-0.21426-0.17260     446   -0.32    0.00  1.0000
   1  -1  -7     672    1087     0.77158-0.73941 0.61206-0.63848-0.17330-0.21357     780    0.32    0.00  1.0000
   1   1  -7       0     709     0.82156-0.78940 0.56313-0.53672-0.08892-0.29794       2   -0.32    0.00  1.0000
   1   1   7      19     829     0.89384-0.86168 0.43894-0.41253 0.09145 0.29548      40    0.32    0.00  1.0000
   1  -1   7     143     732     0.90678-0.87462 0.39501-0.42142 0.14731 0.23962     195   -0.32    0.00  1.0000
  -1   1   7     178     918     0.91831-0.95046 0.30599-0.27958 0.25113 0.13580     236    0.32    0.00  1.0000
  -1  -1   7      15     942     0.91826-0.95041 0.26918-0.29559 0.29040 0.09657      35   -0.32    0.00  1.0000
  -1   1   8   27937    1049    -0.82219 0.79013 0.55417-0.52780 0.12994 0.31163   27935    0.00    0.00  1.0000
  -1   1   8   29516    1108    -0.29186 0.25975 0.94538-0.91903 0.14509 0.29648   29513    0.00    0.00  1.0000
  -1  -1  -8   30240    1747     0.66580-0.69797 0.67777-0.70418-0.31198-0.13016   30237    0.00    0.00  1.0000
  -1   1  -8   26176    1886     0.72662-0.75879 0.64472-0.61830-0.23738-0.20475   26174    0.00    0.00  1.0000
   1  -1  -8   29489    1663     0.74938-0.71720 0.62924-0.65566-0.20609-0.23604   29486    0.00    0.00  1.0000
   1   1  -8   32324    1982     0.79873-0.76657 0.58751-0.56109-0.12982-0.31230   32321    0.00    0.00  1.0000
   1   1   8   31697    1877     0.90391-0.87176 0.40648-0.38006 0.13305 0.30916   31694    0.00    0.00  1.0000
   1  -1   8   26886    1490     0.91204-0.87988 0.36906-0.39547 0.17878 0.26343   26884    0.00    0.00  1.0000
  -1   1   8   29642    1908     0.91868-0.95083 0.28563-0.25922 0.27282 0.16943   29639    0.00    0.00  1.0000
  -1  -1   8   30202    1942     0.91749-0.94965 0.25523-0.28165 0.30504 0.13721   30199    0.00    0.00  1.0000
  -1  -1  -9    5346    1324     0.65065-0.68282 0.68445-0.71087-0.32889-0.16852    5382   -0.04    0.00  1.0000
  -1   1  -9    9473    2117     0.70807-0.74024 0.65597-0.62955-0.26140-0.23600    9521    0.04    0.00  1.0000
   1  -1  -9    5453    2024     0.72637-0.69420 0.64487-0.67129-0.23771-0.25969    5489   -0.04    0.00  1.0000
   1   1  -9    7621    1549     0.77505-0.74287 0.60916-0.58274-0.16795-0.32945    7664    0.04    0.00  1.0000
   1   1   9    7853    1015     0.91099-0.87883 0.37498-0.34857 0.17169 0.32580    7896   -0.04    0.00  1.0000
   1  -1   9    8802    1355     0.91571-0.88356 0.34288-0.36929 0.20950 0.28799    8848    0.04    0.00  1.0000
  -1   1   9    6194    1281     0.91802-0.95017 0.26404-0.23762 0.29582 0.20171    6232   -0.04    0.00  1.0000
  -1  -1   9    6186    1353     0.91609-0.94824 0.23843-0.26485 0.32237 0.17516    6224    0.04    0.00  1.0000
  -1  -1 -10  146254    8801     0.63291-0.66510 0.69165-0.71809-0.34790-0.20488  146308   -0.01    0.00  1.0000
  -1   1 -10  163292    9787     0.68800-0.72018 0.66693-0.64051-0.28608-0.26659  163349   -0.01    0.00  1.0000
   1  -1 -10  146887    9300     0.70238-0.67021 0.65919-0.68561-0.26852-0.28415  146941    0.01    0.00  1.0000
   1   1 -10  152360    9219     0.75073-0.71855 0.62826-0.60184-0.20416-0.34850  152415    0.01    0.00  1.0000
   1   1  10  145599    8759     0.91559-0.88343 0.34396-0.31755 0.20824 0.34452  145653   -0.01    0.00  1.0000
  -1   1  10  137211    8268     0.91633-0.94849 0.24098-0.21457 0.31976 0.23306  137263    0.01    0.00  1.0000
  -1  -1  10  146077    8934     0.91387-0.94602 0.21939-0.24581 0.34161 0.21120  146131    0.01    0.00  1.0000
  -1  -1 -11    4326    1765     0.61311-0.64530 0.69888-0.72532-0.36830-0.23976    4393   -0.08    0.00  1.0000
  -1   1 -11    6109    2426     0.66646-0.69863 0.67746-0.65104-0.31123-0.29671    6189    0.08    0.00  1.0000
   1  -1 -11    7013    2280     0.67727-0.64510 0.67233-0.69875-0.29877-0.30917    7098   -0.08    0.00  1.0000
   1   1 -11    5266    2278     0.72543-0.69326 0.64547-0.61905-0.23895-0.36899    5340    0.08    0.00  1.0000
  -1  -1 -12  121427    8392     0.59131-0.62350 0.70596-0.73240-0.38981-0.27353  121464   -0.01    0.00  1.0000
  -1   1 -12  128712    3090     0.64342-0.67560 0.68746-0.66104-0.33674-0.32647  128750   -0.01    0.00  1.0000
   1  -1 -12  135857    2436     0.65091-0.61874 0.68434-0.71076-0.32859-0.33461  135896    0.01    0.00  1.0000
   1   1 -12  123801    8632     0.69904-0.66687 0.66105-0.63463-0.27266-0.39054  123839    0.01    0.00  1.0000
  -1  -1 -13     563     699     0.56760-0.59979 0.71269-0.73914-0.41216-0.30645     578   -0.05    0.00  1.0000
  -1   1 -13     659    1052     0.61874-0.65093 0.69690-0.67046-0.36259-0.35603     675    0.05    0.00  1.0000
   1  -1 -13      68     460     0.62302-0.59083 0.69536-0.72180-0.35820-0.36042      73   -0.05    0.00  1.0000
   1   1 -13     533    1011     0.67142-0.63925 0.67514-0.64872-0.30555-0.41292     547    0.05    0.00  1.0000
  -1  -1 -14    5084     960     0.54199-0.57418 0.71893-0.74537-0.43517-0.33872    5056    0.03    0.00  1.0000
  -1   1 -14    4176     998     0.59256-0.62475 0.70558-0.67914-0.38861-0.38529    4150    0.03    0.00  1.0000
   1  -1 -14    5527    1968     0.59373-0.56155 0.70522-0.73166-0.38747-0.38643    5498   -0.03    0.00  1.0000
   1   1 -14    7326    1834     0.64245-0.61028 0.68785-0.66143-0.33779-0.43595    7292   -0.03    0.00  1.0000
  -1  -1 -15    1105     890     0.51445-0.54663 0.72451-0.75095-0.45871-0.37047    1079   -0.06    0.00  1.0000
  -1   1 -15     500     558     0.56472-0.59691 0.71345-0.68701-0.41481-0.41437     483    0.06    0.00  1.0000
   1  -1 -15     669     701     0.56281-0.53062 0.71394-0.74038-0.41655-0.41262     649   -0.06    0.00  1.0000
   1   1 -15     309     565     0.61184-0.57965 0.69932-0.67288-0.36958-0.45959     295    0.06    0.00  1.0000
  -1  -1 -16    3759    2069     0.48491-0.51710 0.72931-0.75575-0.48266-0.40180    3770    0.01    0.00  1.0000
   1  -1 -16    3322    1592     0.53009-0.49791 0.72147-0.74792-0.44549-0.43897    3333   -0.01    0.00  1.0000
  -1   1 -16    8445    1975     0.53513-0.56732 0.72042-0.69398-0.44115-0.44331    8462    0.01    0.00  1.0000
   1   1 -16    6827    1987     0.57968-0.54750 0.70938-0.68294-0.40090-0.48355    6842   -0.01    0.00  1.0000
  -1  -3  -1   11457     751    -0.96183 0.92975 0.25418-0.33328 0.10127-0.15646   11750    0.22    0.00  1.0000
   1   3   1   13910     741    -0.92534 0.95742 0.36196-0.28286 0.11279-0.05760   14232    0.22    0.00  1.0000
  -1  -3   1   14303     771    -0.91567 0.88362 0.38539-0.46447 0.11403-0.05884   14630   -0.22    0.00  1.0000
   1   3  -1   13252     690    -0.85709 0.88914 0.49979-0.42071 0.12486-0.18005   13567   -0.22    0.00  1.0000
  -1   3   1   10920     946     0.90038-0.93260 0.43507-0.35590-0.00454 0.05981   11206    0.22    0.00  1.0000
  -1   3  -1   14948    1183     0.90319-0.93541 0.42918-0.35002-0.00551-0.04974   15282   -0.22    0.00  1.0000
   1  -3  -1    9510     713     0.94289-0.91068 0.33243-0.41165-0.02070-0.03457    9777    0.22    0.00  1.0000
   1  -3   1   10974     722     0.95224-0.92003 0.30429-0.38351-0.02506 0.08035   11261   -0.22    0.00  1.0000
  -1   3  -1   19685    1803     0.88380-0.91596 0.46427-0.38502 0.05770-0.11297   20068   -0.22    0.00  1.0000
   1  -3   1   13008    1153     0.90551-0.87335 0.40026-0.47951 0.14080-0.08552   13320   -0.22    0.00  1.0000
   1   3  -1   12031     869     0.86942-0.83726 0.05525 0.02400 0.49097-0.54627   12331   -0.22    0.00  1.0000
  -1  -3   1   13357    1091     0.83458-0.86674-0.01995-0.05930 0.55051-0.49521   13673   -0.22    0.00  1.0000
   1   3   1   11899    1081     0.24119-0.20898-0.57769 0.65693 0.77980-0.72440   12197    0.22    0.00  1.0000
  -1  -3  -1   15937    1160     0.10428-0.13649-0.64008 0.56085 0.76119-0.81658   16282    0.22    0.00  1.0000
   1   3   2   59053    2100    -0.93166 0.96375 0.34589-0.26680 0.11113-0.00076   58520   -0.18    0.00  1.0000
  -1  -3   2   57215    2016    -0.90633 0.87427 0.40630-0.48538 0.11610-0.00572   56690    0.18    0.00  1.0000
   1   3  -2   59240    2054    -0.76956 0.80162 0.62403-0.54492 0.13547-0.24586   58706    0.18    0.00  1.0000
  -1   3  -2   48407    1799     0.87474-0.90696 0.48456-0.40540 0.00374-0.11428   47924   -0.18    0.00  1.0000
  -1   3   2   61518    2349     0.87868-0.91090 0.47740-0.39823 0.00253 0.10800   60974    0.18    0.00  1.0000
   1  -3  -2   56550    2085     0.95350-0.92129 0.30027-0.37949-0.02568-0.08488   56028    0.18    0.00  1.0000
   1  -3   2   56878    2047     0.97467-0.94245 0.22045-0.29967-0.03767 0.14824   56355   -0.18    0.00  1.0000
  -1  -3  -2   58456    2173     0.19046-0.22262 0.72405-0.80329-0.66292 0.55240   57926   -0.18    0.00  1.0000
   1   3   2   59128    2148     0.38714-0.35500 0.73736-0.65810-0.55354 0.66397   58595   -0.18    0.00  1.0000
  -1   3   2   60009    2070     0.83727-0.86943 0.54370-0.46444-0.05789 0.16842   59472    0.18    0.00  1.0000
  -1   3  -2   56406    2240     0.86851-0.90067 0.49545-0.41620 0.01421-0.12474   55885   -0.18    0.00  1.0000
   1  -3   2   52603    2168     0.90173-0.86957 0.41439-0.49363 0.12308-0.01253   52100   -0.18    0.00  1.0000
   1   3  -2   58351    2384     0.91438-0.88223 0.22334-0.14409 0.33766-0.44822   57821    0.18    0.00  1.0000
  -1  -3   2   62017    2600     0.89241-0.92457 0.12105-0.20030 0.43467-0.32410   61471    0.18    0.00  1.0000
   1   3   3  123399   11731    -0.92632 0.95841 0.35951-0.28042 0.11254 0.05302  123639   -0.05    0.00  1.0000
  -1  -3   3  122580    4201    -0.91337 0.88132 0.39066-0.46974 0.11456 0.05101  122820    0.05    0.00  1.0000
   1   3  -3  123240   11705    -0.61842 0.65048 0.77245-0.69334 0.14448-0.31007  123480    0.05    0.00  1.0000
  -1   3   3  122616    4409     0.84378-0.87600 0.53652-0.45735 0.01273 0.15306  122856   -0.05    0.00  1.0000
   1  -3  -3  120656    4228     0.96883-0.93662 0.24535-0.32457-0.03398-0.13187  120894   -0.05    0.00  1.0000
   1  -3   3  119484    4122     0.99647-0.96437 0.05843-0.13759-0.06021 0.22595  119720    0.05    0.00  1.0000
   1   3   3  126352   12078     0.99682-0.96472-0.03321 0.11237-0.07233 0.23806  126595   -0.05    0.00  1.0000
   1  -3  -3  121047    4134     0.68244-0.65027 0.66976-0.74902-0.29269 0.12689  121285   -0.05    0.00  1.0000
  -1   3  -3  123280   11810     0.85378-0.88594 0.52016-0.44091-0.02191-0.14388  123520    0.05    0.00  1.0000
  -1   3   3  122461    4203     0.88208-0.91424 0.46817-0.38893 0.05230 0.11352  122700   -0.05    0.00  1.0000
   1  -3   3  121134    4413     0.90252-0.87036 0.41159-0.49083 0.12662 0.03920  121372    0.05    0.00  1.0000
   1   3  -3  122473    4528     0.91726-0.88510 0.32606-0.24681 0.22871-0.39455  122712    0.05    0.00  1.0000
  -1  -3   3  127807   12259     0.90898-0.94114 0.18897-0.26822 0.37151-0.20567  128052    0.05    0.00  1.0000
  -1   3  -4   36107    1403    -0.96534 0.93326 0.24111-0.16202 0.09981-0.32056   35945    0.07    0.00  1.0000
  -1  -3   4   35359    1416    -0.93685 0.90477 0.33206-0.41116 0.10969 0.11105   35199   -0.07    0.00  1.0000
   1   3   4   35880    1597    -0.90912 0.94117 0.40018-0.32109 0.11550 0.10525   35718    0.07    0.00  1.0000
   1   3  -4   34418    1360    -0.37323 0.40534 0.91604-0.83697 0.14684-0.36763   34260   -0.07    0.00  1.0000
  -1   3   4   34267    1487     0.79441-0.82660 0.60684-0.52775 0.02550 0.19543   34109   -0.07    0.00  1.0000
   1   3   4   36281    1721     0.99322-0.96111 0.10286-0.02370-0.05413 0.27511   36118    0.07    0.00  1.0000
  -1  -3  -4   37751    2225     0.51091-0.54310 0.72515-0.80447-0.46164 0.24053   37585    0.07    0.00  1.0000
   1  -3  -4   35061    1702     0.71048-0.67830 0.65457-0.73383-0.25835 0.03728   34901   -0.07    0.00  1.0000
   1   3   4   34238    1601     0.74824-0.71607 0.63006-0.55080-0.20770 0.42877   34080    0.07    0.00  1.0000
  -1   3  -4   34729    1994     0.83873-0.87089 0.54176-0.46250-0.05486-0.16620   34570    0.07    0.00  1.0000
  -1   3   4   34783    1537     0.89704-0.92919 0.42963-0.35039 0.10358 0.11752   34624   -0.07    0.00  1.0000
   1  -3   4   39311    1963     0.90521-0.87305 0.40146-0.48070 0.13931 0.08179   39142    0.07    0.00  1.0000
   1   3  -4   34524    1785     0.90664-0.87448 0.39562-0.31637 0.14655-0.36766   34365   -0.07    0.00  1.0000
  -1  -3   4   38409    2111     0.91415-0.94631 0.22156-0.30081 0.33944-0.11831   38242   -0.07    0.00  1.0000
   1   3   5    1703     721    -0.87928 0.91133 0.46058-0.38150 0.12129 0.15465    2000    0.55    0.00  1.0000
  -1   3   5    1331     783     0.72827-0.76047 0.68409-0.60500 0.04028 0.23589    1594    0.55    0.00  1.0000
   1   3   5    2119     891     0.96747-0.93526 0.25076-0.17154-0.03317 0.30960    2448    0.55    0.00  1.0000
   1  -3  -5    1158     677     0.99536-0.96326 0.07696-0.15612-0.05769-0.21852    1405    0.55    0.00  1.0000
   1  -3  -5    1605     929     0.71243-0.68025 0.65342-0.73268-0.25587-0.02046    1893    0.55    0.00  1.0000
  -1   3  -5    1583     991     0.82302-0.85517 0.56143-0.48218-0.08615-0.19017    1869   -0.55    0.00  1.0000
   1   3  -5    1776    1255     0.89076-0.85860 0.44728-0.36804 0.08046-0.35684    2078   -0.55    0.00  1.0000
  -1   3   5    1644     873     0.90584-0.93799 0.39895-0.31971 0.14243 0.13394    1936    0.55    0.00  1.0000
   1  -3   5    1758    1175     0.90852-0.87636 0.38731-0.46655 0.15676 0.11962    2059   -0.55    0.00  1.0000
  -1  -3   5    3054    1398     0.91578-0.94793 0.23540-0.31465 0.32546-0.04905    3447   -0.55    0.00  1.0000
   1   3   6   30472    1513    -0.83221 0.86426 0.53941-0.46032 0.12829 0.20285   30585   -0.05    0.00  1.0000
   1   3  -6   27983    1242     0.51865-0.48645 0.85152-0.77243 0.07688-0.40829   28091    0.05    0.00  1.0000
  -1   3   6   29996    1810     0.64256-0.67476 0.76412-0.68503 0.05677 0.27463   30108    0.05    0.00  1.0000
   1   3   6   30941    1595     0.91331-0.88109 0.40715-0.32798-0.00912 0.34073   31054   -0.05    0.00  1.0000
   1  -3  -6   30600    1619     0.99683-0.96473-0.03303-0.04612-0.07231-0.25915   30713    0.05    0.00  1.0000
  -1  -3  -6   32044    2565     0.57774-0.60992 0.70993-0.78926-0.40274 0.07106   32159   -0.05    0.00  1.0000
   1  -3  -6   29625    1680     0.70464-0.67246 0.65793-0.73718-0.26571-0.06588   29736    0.05    0.00  1.0000
  -1   3  -6   29499    2030     0.80644-0.83860 0.57971-0.50046-0.11648-0.21511   29610   -0.05    0.00  1.0000
   1   3   6   27197    1694     0.84961-0.81745 0.52646-0.44721-0.03138 0.36298   27303   -0.05    0.00  1.0000
   1   3  -6   34251    2252     0.87235-0.84020 0.48825-0.40899 0.02445-0.35606   34370    0.05    0.00  1.0000
   1  -3   6   28157    1823     0.91178-0.87962 0.37056-0.44981 0.17698 0.15467   28265   -0.05    0.00  1.0000
  -1   3   6   29468    1779     0.91173-0.94389 0.37084-0.29160 0.17665 0.15500   29579    0.05    0.00  1.0000
  -1  -3   6   30347    2061     0.91606-0.94822 0.23821-0.31746 0.32259 0.00909   30459    0.05    0.00  1.0000
   1   3   7   10442     824    -0.76178 0.79384 0.63336-0.55425 0.13615 0.25021   10405    0.03    0.00  1.0000
  -1   3   7   10253     977     0.53294-0.56509 0.84285-0.76383 0.07458 0.31179   10216    0.03    0.00  1.0000
   1   3   7   10844     704     0.82326-0.79104 0.56736-0.48819 0.01821 0.36866   10806    0.03    0.00  1.0000
  -1  -3  -7   10650    1479     0.58413-0.61632 0.70810-0.78743-0.39669 0.00974   10613    0.03    0.00  1.0000
   1  -3  -7   10116     921     0.69173-0.65955 0.66498-0.74424-0.28159-0.10527   10080    0.03    0.00  1.0000
  -1   3  -7    9158     973     0.78872-0.82090 0.59711-0.51785-0.14616-0.24071    9123   -0.03    0.00  1.0000
   1   3  -7    8107    1545     0.85242-0.82026 0.52225-0.44300-0.02504-0.36182    8074   -0.03    0.00  1.0000
   1   3   7   12338    1116     0.87477-0.84262 0.48352-0.40426 0.03112 0.35574   12298    0.03    0.00  1.0000
   1  -3   7   11361    1257     0.91462-0.88246 0.35194-0.43118 0.19898 0.18795   11322   -0.03    0.00  1.0000
  -1   3   7    8222     864     0.91563-0.94779 0.34362-0.26437 0.20864 0.17829    8189    0.03    0.00  1.0000
  -1  -3   7    9980    1197     0.91562-0.94778 0.23395-0.31320 0.32693 0.06003    9944   -0.03    0.00  1.0000
  -1   3   8   34330    1668    -0.94789 0.91581 0.30031-0.22122 0.10632 0.33518   34342    0.01    0.00  1.0000
  -1   3   8   38773    1747     0.39231-0.42446 0.91503-0.83601 0.09385 0.34772   38786    0.01    0.00  1.0000
   1   3   8   35809    1641     0.68410-0.65191 0.72772-0.64863 0.04910 0.39278   35822   -0.01    0.00  1.0000
  -1  -3  -8   38551    2552     0.58183-0.61401 0.70877-0.78809-0.39888-0.04334   38564   -0.01    0.00  1.0000
   1  -3  -8   39239    2072     0.67547-0.64330 0.67320-0.75246-0.30086-0.14127   39252    0.01    0.00  1.0000
  -1   3  -8   42704    2534     0.77017-0.80234 0.61322-0.53396-0.17546-0.26667   42718   -0.01    0.00  1.0000
   1   3  -8   37191    2648     0.83129-0.79913 0.55140-0.47215-0.07003-0.37209   37204    0.01    0.00  1.0000
   1   3   8   40396    2256     0.89204-0.85988 0.44388-0.36463 0.08496 0.35725   40409   -0.01    0.00  1.0000
   1  -3   8   39578    2278     0.91680-0.88464 0.33183-0.41107 0.22217 0.22004   39591   -0.01    0.00  1.0000
  -1   3   8   36990    2076     0.91786-0.95002 0.31656-0.23732 0.23939 0.20281   37003    0.01    0.00  1.0000
  -1  -3   8   35408    2180     0.91457-0.94672 0.22481-0.30406 0.33618 0.10607   35421    0.01    0.00  1.0000
  -1   3   9   17410    1467    -0.86823 0.83618 0.48062-0.40154 0.12313 0.37357   17363   -0.03    0.00  1.0000
   1   3   9   16653    1300    -0.46899 0.50108 0.87081-0.79172 0.14736 0.34939   16607   -0.03    0.00  1.0000
  -1   3   9   16930    1283     0.20440-0.23653 0.97218-0.89321 0.11431 0.38239   16884   -0.03    0.00  1.0000
   1   3   9   16231    1215     0.45793-0.42578 0.88488-0.80586 0.08533 0.41144   16186   -0.03    0.00  1.0000
  -1  -3  -9   20740    1782     0.57360-0.60579 0.71108-0.79040-0.40660-0.09090   20689   -0.03    0.00  1.0000
   1  -3  -9   18390    1684     0.65668-0.62450 0.68186-0.76112-0.32223-0.17517   18342   -0.03    0.00  1.0000
  -1   3  -9   16971    1861     0.75051-0.78269 0.62842-0.54916-0.20447-0.29293   16925    0.03    0.00  1.0000
   1   3  -9   18189    2069     0.80908-0.77692 0.57695-0.49770-0.11181-0.38558   18141    0.03    0.00  1.0000
   1   3   9   20446    1983     0.90388-0.87172 0.40660-0.32735 0.13290 0.36458   20395   -0.03    0.00  1.0000
   1  -3   9   13060    1443     0.91815-0.88599 0.31045-0.38970 0.24619 0.25129   13019    0.03    0.00  1.0000
  -1   3   9   17316    1682     0.91870-0.95085 0.28870-0.20945 0.26951 0.22802   17269   -0.03    0.00  1.0000
  -1  -3   9   16984    1875     0.91284-0.94500 0.21208-0.29133 0.34889 0.14864   16937    0.03    0.00  1.0000
  -1   3  10    2746     483    -0.08435 0.05222 0.98705-0.90800 0.13640 0.41570    2723   -0.03    0.00  1.0000
  -1  -3 -10    2742     950     0.56100-0.59319 0.71440-0.79372-0.41820-0.13458    2719    0.03    0.00  1.0000
   1  -3 -10    2777     919     0.63554-0.60336 0.69063-0.76995-0.34512-0.20766    2754   -0.03    0.00  1.0000
  -1   3 -10    1811     933     0.72970-0.76188 0.64273-0.56347-0.23326-0.31941    1793    0.03    0.00  1.0000
   1   3 -10    1691     873     0.78563-0.75346 0.59992-0.52067-0.15118-0.40149    1673   -0.03    0.00  1.0000
   1   3  10    2653     939     0.91176-0.87960 0.37071-0.29146 0.17681 0.37595    2631    0.03    0.00  1.0000
  -1  -3 -11   79832    5956     0.54492-0.57710 0.71827-0.79759-0.43260-0.17546   79726   -0.03    0.00  1.0000
   1  -3 -11   83497    5715     0.61259-0.58041 0.69906-0.77838-0.36882-0.23924   83389   -0.03    0.00  1.0000
  -1   3 -11   82410    5723     0.70768-0.73986 0.65619-0.57693-0.26189-0.34605   82302    0.03    0.00  1.0000
   1   3 -11   86466    6135     0.76127-0.72910 0.62031-0.54106-0.18882-0.41911   86356    0.03    0.00  1.0000
  -1   3  11   77471    5518     0.91549-0.94765 0.23277-0.15352 0.32814 0.27996   77367   -0.03    0.00  1.0000
  -1  -3 -12    5010    1261     0.52588-0.55806 0.72233-0.80165-0.44909-0.21425    5001    0.01    0.00  1.0000
   1  -3 -12    6188    1536     0.58777-0.55558 0.70703-0.78635-0.39322-0.27012    6178   -0.01    0.00  1.0000
  -1   3 -12    3150    1237     0.68438-0.71656 0.66879-0.58953-0.29040-0.37281    3143    0.01    0.00  1.0000
   1   3 -12    2005     921     0.73574-0.70357 0.63875-0.55949-0.22509-0.43812    1999   -0.01    0.00  1.0000
  -1  -3 -13     381     601     0.50420-0.53639 0.72631-0.80563-0.46716-0.25145     392    0.04    0.00  1.0000
   1  -3 -13     326     864     0.56108-0.52889 0.71438-0.79371-0.41813-0.30049     336    0.04    0.00  1.0000
  -1   3 -13     315     854     0.65974-0.69192 0.68050-0.60125-0.31880-0.39967     325   -0.04    0.00  1.0000
   1   3 -13     335     811     0.70896-0.67679 0.65545-0.57619-0.26027-0.45820     345   -0.04    0.00  1.0000
  -1  -3 -14    1746     529     0.48005-0.51224 0.72998-0.80931-0.48647-0.28742    1778   -0.06    0.00  1.0000
   1  -3 -14    3324    1241     0.53248-0.50029 0.72098-0.80030-0.44344-0.33046    3368    0.06    0.00  1.0000
  -1   3 -14    3495    1466     0.63360-0.66579 0.69138-0.61206-0.34717-0.42673    3540   -0.06    0.00  1.0000
   1   3 -14    2773    1432     0.68083-0.64865 0.67057-0.59131-0.29460-0.47914    2813    0.06    0.00  1.0000
  -1  -3 -15     443     760     0.45352-0.48571 0.73315-0.81247-0.50675-0.32243     436    0.03    0.00  1.0000
   1  -3 -15    2562    1267     0.50189-0.46971 0.72669-0.80602-0.46904-0.36013    2544    0.03    0.00  1.0000
  -1   3 -15    2250     969     0.60598-0.63817 0.70129-0.62197-0.37544-0.45373    2234   -0.03    0.00  1.0000
   1   3 -15     151     649     0.65124-0.61907 0.68420-0.60494-0.32823-0.50078     147   -0.03    0.00  1.0000
  -1  -3 -16    3987    2942     0.42534-0.45749 0.73553-0.81478-0.52732-0.35612    4037   -0.06    0.00  1.0000
   1  -3 -16    3790    2102     0.46919-0.43700 0.73139-0.81071-0.49489-0.38956    3838    0.06    0.00  1.0000
  -1   3 -16    6249    1998     0.57675-0.60894 0.71021-0.63089-0.40366-0.48079    6311   -0.06    0.00  1.0000
   1   3 -16    4656    3045     0.61996-0.58777 0.69647-0.61715-0.36134-0.52311    4710    0.06    0.00  1.0000
  -1  -5   1  147526    2100    -0.97606 0.94397 0.19581-0.32763 0.09464-0.03945  149775    0.46    0.00  1.0000
   1   5   1  151609    2509    -0.95700 0.98909 0.27110-0.13928 0.10314-0.04795  153888   -0.46    0.00  1.0000
   1   5  -1  148481    2015    -0.92843 0.96051 0.35422-0.22239 0.11199-0.16718  150737    0.46    0.00  1.0000
  -1   5   1  158036    2813     0.94653-0.97874 0.32183-0.18979-0.02235 0.07764  160363   -0.46    0.00  1.0000
  -1   5  -1  145721    2144     0.95253-0.98475 0.30338-0.17134-0.02520-0.03008  147956    0.46    0.00  1.0000
   1  -5  -1  150513    2236     0.98325-0.95104 0.17682-0.30885-0.04402-0.01126  152784   -0.46    0.00  1.0000
   1  -5   1  144668    2314     0.98904-0.95682 0.13911-0.27115-0.04939 0.10468  146895    0.46    0.00  1.0000
   1   5   1  148131    2462     0.98873-0.95663-0.12405 0.25599-0.08376 0.13901  150384   -0.46    0.00  1.0000
  -1   5  -1  156757    2438     0.91096-0.94312 0.37512-0.24304 0.17152-0.22680  159075    0.46    0.00  1.0000
   1  -5   1  145375    2201     0.91808-0.88592 0.26526-0.39734 0.29454-0.23926  147607    0.46    0.00  1.0000
   1   5  -1  153662    2644     0.87491-0.84275 0.06921 0.06289 0.47931-0.53461  155957    0.46    0.00  1.0000
  -1  -5   1  149315    2537     0.82174-0.85390-0.04373-0.08837 0.56817-0.51287  151577    0.46    0.00  1.0000
   1  -5  -1  148031    1862     0.73307-0.70095-0.17820 0.04619 0.65638-0.71170  150283   -0.46    0.00  1.0000
   1   5   1  155001    2374     0.55409-0.52195-0.36672 0.49880 0.74732-0.69192  157305   -0.46    0.00  1.0000
  -1  -5   2    7330    1201    -0.97494 0.94286 0.20101-0.33283 0.09524 0.01513    7251   -0.07    0.00  1.0000
   1   5   2    8202    1170    -0.95913 0.99122 0.26377-0.13195 0.10233 0.00803    8118    0.07    0.00  1.0000
   1   5  -2    7189    1179    -0.89368 0.92573 0.43271-0.30090 0.11866-0.22904    7111   -0.07    0.00  1.0000
  -1   5   2    7009    1297     0.93356-0.96578 0.35801-0.22597-0.01669 0.12726    6932   -0.07    0.00  1.0000
  -1   5  -2    9904    1701     0.94415-0.97637 0.32880-0.19676-0.02127-0.08929    9812    0.07    0.00  1.0000
   1  -5  -2    7628    1268     0.98558-0.95337 0.16278-0.29482-0.04603-0.06453    7547   -0.07    0.00  1.0000
   1  -5   2    8541    1253     0.99530-0.96320 0.07781-0.20974-0.05758 0.16807    8456    0.07    0.00  1.0000
   1   5   2    8538    1528     0.99515-0.96305-0.06230 0.19423-0.07605 0.18654    8453    0.07    0.00  1.0000
   1   5   2    8367    1243     0.06497-0.03280 0.69753-0.56546-0.71359 0.82411    8282    0.07    0.00  1.0000
  -1   5  -2    7959    1466     0.89828-0.93044 0.42579-0.29372 0.10853-0.21908    7876    0.07    0.00  1.0000
   1  -5   2    5380    1222     0.91808-0.88592 0.31198-0.44406 0.24450-0.13394    5312    0.07    0.00  1.0000
   1   5  -2   10505    1616     0.91062-0.87846 0.19810-0.06602 0.36265-0.47321   10410   -0.07    0.00  1.0000
  -1  -5   2   12044    1460     0.87551-0.90767 0.07079-0.20289 0.47797-0.36737   11942   -0.07    0.00  1.0000
  -1   5   2    8539    1102     0.52955-0.56169-0.38765 0.51973 0.75451-0.64371    8454   -0.07    0.00  1.0000
   1   5   2    4858     818     0.21806-0.18585-0.58936 0.72141 0.77788-0.66709    4794    0.07    0.00  1.0000
   1   5   3  122425    1677    -0.95551 0.98760 0.27610-0.14428 0.10369 0.06187  123782    0.31    0.00  1.0000
   1   5  -3  119205   12891    -0.83352 0.86557 0.53742-0.40561 0.12812-0.29369  120544   -0.31    0.00  1.0000
  -1   5   3  120879    2189     0.91282-0.94505 0.40824-0.27629-0.00894 0.17475  122227    0.31    0.00  1.0000
  -1   5  -3  116943   12690     0.92342-0.95563 0.38357-0.25153-0.01262-0.15323  118269   -0.31    0.00  1.0000
   1  -5  -3  120859    1991     0.99009-0.95788 0.13095-0.26299-0.05054-0.11531  122207    0.31    0.00  1.0000
   1   5   3  117673   12836     0.99770-0.96560 0.01428 0.11765-0.06612 0.23186  119003    0.31    0.00  1.0000
   1  -5   3  120413    2015     0.99730-0.96520-0.02003-0.11190-0.07062 0.23636  121759   -0.31    0.00  1.0000
  -1  -5  -3  125097    1841     0.07385-0.10602 0.69983-0.83190-0.71047 0.54469  126469    0.31    0.00  1.0000
   1  -5  -3  126802    1631     0.15040-0.11823 0.71701-0.84908-0.68063 0.51486  128183    0.31    0.00  1.0000
   1   5   3  121809    2632     0.42164-0.38950 0.73578-0.60369-0.52994 0.69558  123163    0.31    0.00  1.0000
  -1   5   3  121259    1535     0.73199-0.76417 0.64124-0.50914-0.23018 0.39599  122610    0.31    0.00  1.0000
   1  -5   3  116239   12704     0.91693-0.88477 0.33032-0.46239 0.22389-0.05805  117561   -0.31    0.00  1.0000
   1   5  -3  121290    2647     0.91870-0.88654 0.28875-0.15666 0.26945-0.43530  122641   -0.31    0.00  1.0000
  -1  -5   3  122716    2592     0.89677-0.92893 0.13621-0.26829 0.42099-0.25514  124074   -0.31    0.00  1.0000
   1   5   4  714487    6761    -0.94605 0.97813 0.30586-0.17404 0.10691 0.11383  714451    0.00    0.00  1.0000
   1   5  -4  708033    6597    -0.73400 0.76606 0.66489-0.53304 0.13837-0.35915  707997    0.00    0.00  1.0000
  -1   5  -4  704854    6612     0.88089-0.91311 0.47331-0.34136 0.00183-0.22291  704819    0.00    0.00  1.0000
  -1   5   4  713235    6940     0.88322-0.91544 0.46895-0.33700 0.00110 0.21996  713199    0.00    0.00  1.0000
   1   5   4  715540    7070     0.99313-0.96103 0.10375 0.02817-0.05401 0.27499  715504    0.00    0.00  1.0000
   1  -5  -4  707614    7042     0.99496-0.96286 0.08252-0.21445-0.05693-0.16403  707579    0.00    0.00  1.0000
   1  -5  -4  747200    6963     0.41971-0.38757 0.73590-0.86799-0.53130 0.31043  747164    0.00    0.00  1.0000
   1   5   4  718314    7233     0.62736-0.59518 0.69375-0.56155-0.35370 0.57481  718278    0.00    0.00  1.0000
  -1   5   4  735867    6841     0.84350-0.87566 0.53524-0.40315-0.04477 0.26584  735831    0.00    0.00  1.0000
   1   5  -4  741100    7716     0.91399-0.88183 0.35656-0.22449 0.19357-0.41468  741064    0.00    0.00  1.0000
   1  -5   4  737575    7725     0.91655-0.88439 0.33466-0.46673 0.21893 0.00217  737539    0.00    0.00  1.0000
  -1  -5   4  744236    7850     0.90570-0.93786 0.17262-0.30470 0.38716-0.16603  744199    0.00    0.00  1.0000
   1   5   5  482300    5684    -0.92964 0.96173 0.35111-0.21929 0.11167 0.16426  483332   -0.12    0.00  1.0000
  -1   5  -5  467210    5331    -0.92224 0.89019 0.36987-0.23807 0.11246-0.38842  468226    0.12    0.00  1.0000
   1   5  -5  492518    5493    -0.57547 0.60757 0.80466-0.67284 0.14608-0.42206  493561    0.12    0.00  1.0000
  -1   5   5  481279    6035     0.84288-0.87510 0.53793-0.40599 0.01298 0.26335  482310   -0.12    0.00  1.0000
   1   5   5  468993    6386     0.97805-0.94584 0.20445-0.07241-0.04001 0.31644  470011   -0.12    0.00  1.0000
   1  -5  -5  468533    5781     0.99765-0.96555 0.02045-0.15238-0.06531-0.21091  469550   -0.12    0.00  1.0000
   1   5  -5  470277    5522     0.99672-0.96462-0.03556 0.16749-0.07263-0.20358  471296    0.12    0.00  1.0000
  -1  -5  -5  464134    5658     0.36632-0.39847 0.73769-0.86978-0.56711 0.29103  465146   -0.12    0.00  1.0000
   1   5   5  480901    5684     0.74064-0.70846 0.63542-0.50332-0.21836 0.49470  481932   -0.12    0.00  1.0000
  -1   5  -5  494461    6580     0.85365-0.88581 0.52036-0.38827-0.02221-0.25412  495506    0.12    0.00  1.0000
   1   5  -5  486476    6499     0.90308-0.87092 0.40957-0.27750 0.12917-0.40555  487513    0.12    0.00  1.0000
   1  -5   5  471121    6231     0.91687-0.88471 0.33100-0.46307 0.22311 0.05327  472141    0.12    0.00  1.0000
  -1  -5   5  483614    6527     0.90947-0.94162 0.19159-0.32367 0.36898-0.09257  484648    0.12    0.00  1.0000
   1   5   6   10241    1291    -0.90354 0.93559 0.41230-0.28049 0.11669 0.21444   10186    0.04    0.00  1.0000
  -1   5  -6    9900    1744    -0.74889 0.71682 0.64832-0.51648 0.13722-0.46840    9846    0.04    0.00  1.0000
   1   5  -6   10086     804    -0.32867 0.36078 0.93308-0.80131 0.14601-0.47720   10032   -0.04    0.00  1.0000
  -1   5  -6   11179     629     0.60563-0.63783 0.79323-0.66141 0.06317-0.39459   11122    0.04    0.00  1.0000
  -1   5   6    8352    1036     0.78994-0.82214 0.61259-0.48078 0.02657 0.30484    8303   -0.04    0.00  1.0000
   1   5   6   10699     924     0.94906-0.91684 0.31420-0.18216-0.02353 0.35525   10643    0.04    0.00  1.0000
   1   5  -6    9620    1720     0.99230-0.96020 0.11198 0.01994-0.05287-0.27859    9567   -0.04    0.00  1.0000
   1  -5  -6   10259     895     0.99564-0.96354-0.05519-0.07674-0.07515-0.25631   10204   -0.04    0.00  1.0000
  -1  -5  -6   10721     906     0.42438-0.45653 0.73559-0.86768-0.52800 0.19671   10665    0.04    0.00  1.0000
   1  -5  -6    9231    1727     0.55270-0.52052 0.71645-0.84865-0.42568 0.09401    9179   -0.04    0.00  1.0000
   1   5   6    9737    1780     0.80715-0.77500 0.57897-0.44688-0.11523 0.44683    9684    0.04    0.00  1.0000
  -1   5  -6    8309    1356     0.83713-0.86928 0.54389-0.41180-0.05819-0.27340    8260    0.04    0.00  1.0000
   1   5  -6    9209    1494     0.88853-0.85637 0.45299-0.32092 0.07285-0.40451    9157   -0.04    0.00  1.0000
  -1   5   6    8967    1160     0.89927-0.93143 0.42264-0.29057 0.11257 0.21908    8916   -0.04    0.00  1.0000
   1  -5   6    7932    1204     0.91752-0.88537 0.32223-0.45430 0.23303 0.09862    7884    0.04    0.00  1.0000
  -1  -5   6    8991    1448     0.91084-0.94299 0.19938-0.33146 0.36140-0.02970    8940   -0.04    0.00  1.0000
   1   5   7       2     235    -0.86598 0.89803 0.48457-0.35277 0.12349 0.26283      12   -0.35    0.00  1.0000
   1   5  -7      39     231     0.06903-0.03690 0.98962-0.85799 0.12599-0.51232      71    0.35    0.00  1.0000
  -1   5   7     205     531     0.72165-0.75385 0.69099-0.55918 0.04165 0.34499     272   -0.35    0.00  1.0000
   1   5   7     101     451     0.90196-0.86974 0.43177-0.29982-0.00509 0.39197     150   -0.35    0.00  1.0000
  -1  -5  -7     245     505     0.45495-0.48714 0.73300-0.86521-0.50568 0.11873     318   -0.35    0.00  1.0000
   1  -5  -7     164     470     0.56557-0.53338 0.71323-0.84544-0.41403 0.02708     225   -0.35    0.00  1.0000
  -1   5  -7     412     941     0.81969-0.85185 0.56529-0.43320-0.09244-0.29442     506    0.35    0.00  1.0000
   1   5   7     303     702     0.84869-0.81653 0.52782-0.39573-0.03343 0.42030     384   -0.35    0.00  1.0000
   1   5  -7     645    1267     0.87157-0.83942 0.48974-0.35765 0.02234-0.40921     761    0.35    0.00  1.0000
  -1   5   7     132     503     0.90947-0.94163 0.38277-0.25070 0.16228 0.22466     187   -0.35    0.00  1.0000
   1  -5   7      90     846     0.91817-0.88601 0.30990-0.44197 0.24681 0.14012     136    0.35    0.00  1.0000
  -1  -5   7     270     808     0.91088-0.94303 0.19960-0.33168 0.36118 0.02579     346    0.35    0.00  1.0000
  -1   5   8   13911    1561    -0.96558 0.93350 0.24020-0.10838 0.09971 0.34179   13896   -0.01    0.00  1.0000
   1   5   8   15931    1692    -0.81197 0.84402 0.56886-0.43706 0.13071 0.31080   15915    0.01    0.00  1.0000
  -1   5   8   16428    1451     0.63473-0.66692 0.77053-0.63872 0.05816 0.38371   16412   -0.01    0.00  1.0000
   1   5   8   17198    1904     0.83216-0.79994 0.55429-0.42235 0.01588 0.42626   17182    0.01    0.00  1.0000
  -1  -5  -8   16251    2361     0.46924-0.50143 0.73138-0.86359-0.49485 0.05262   16235    0.01    0.00  1.0000
   1  -5  -8   13557    2212     0.56548-0.53329 0.71325-0.84546-0.41412-0.02811   13543   -0.01    0.00  1.0000
  -1   5  -8   16862    1863     0.80127-0.83343 0.58498-0.45289-0.12548-0.31665   16846    0.01    0.00  1.0000
   1   5  -8   19197    2190     0.85283-0.82067 0.52162-0.38954-0.02410-0.41803   19180   -0.01    0.00  1.0000
   1   5   8   13423    1363     0.87599-0.84383 0.48108-0.34899 0.03453 0.40760   13409    0.01    0.00  1.0000
  -1   5   8   15364    1513     0.91527-0.94742 0.34678-0.21470 0.20499 0.23722   15349   -0.01    0.00  1.0000
   1  -5   8   13409    1492     0.91868-0.88653 0.29452-0.42660 0.26318 0.17907   13395    0.01    0.00  1.0000
  -1  -5   8   15211    1801     0.90998-0.94213 0.19441-0.32649 0.36624 0.07601   15196   -0.01    0.00  1.0000
  -1   5   9    9134    1455    -0.92613 0.89408 0.36034-0.22854 0.11149 0.38521    9031    0.09    0.00  1.0000
   1   5   9   10500    1511    -0.73529 0.76735 0.66349-0.53164 0.13827 0.35849   10390    0.09    0.00  1.0000
  -1   5   9   12448     989     0.52405-0.55620 0.84829-0.71659 0.07592 0.42086   12328    0.09    0.00  1.0000
   1   5   9   11524    1142     0.73242-0.70023 0.67970-0.54788 0.03941 0.45770   11409    0.09    0.00  1.0000
  -1  -5  -9   11686    2164     0.47271-0.50490 0.73095-0.86316-0.49218-0.00532   11570    0.09    0.00  1.0000
   1  -5  -9   13497    1721     0.55751-0.52532 0.71527-0.84748-0.42136-0.07614   13372    0.09    0.00  1.0000
  -1   5  -9   13015    1620     0.78165-0.81382 0.60348-0.47138-0.15758-0.33982   12892   -0.09    0.00  1.0000
   1   5  -9   13857    1883     0.83258-0.80042 0.54977-0.41768-0.06745-0.42994   13730   -0.09    0.00  1.0000
   1   5   9    8377    1439     0.89436-0.86220 0.43749-0.30542 0.09336 0.40413    8279    0.09    0.00  1.0000
  -1   5   9    9442    1418     0.91805-0.95020 0.31277-0.18070 0.24362 0.25386    9338    0.09    0.00  1.0000
  -1   5  10   31527    2438    -0.85987 0.82782 0.49510-0.36329 0.12444 0.42745   31657    0.06    0.00  1.0000
   1   5  10   30439    1948    -0.62083 0.65292 0.77046-0.63864 0.14474 0.40721   30567   -0.06    0.00  1.0000
  -1   5  10   29950    1884     0.38042-0.41257 0.91988-0.78818 0.09532 0.45665   30077    0.06    0.00  1.0000
   1   5  10   30403    2106     0.58756-0.55541 0.80647-0.67478 0.06599 0.48598   30531   -0.06    0.00  1.0000
  -1  -5 -10   31849    3782     0.46858-0.50076 0.73146-0.86367-0.49536-0.05742   31980   -0.06    0.00  1.0000
   1  -5 -10   30007    2672     0.54415-0.51196 0.71844-0.85065-0.43328-0.11950   30134    0.06    0.00  1.0000
  -1   5 -10   30376    2793     0.76111-0.79328 0.62044-0.48835-0.18907-0.36360   30504   -0.06    0.00  1.0000
   1   5 -10   36825    3006     0.81096-0.77880 0.57495-0.44286-0.10845-0.44421   36966    0.06    0.00  1.0000
   1   5  10   30445    2192     0.90647-0.87431 0.39634-0.26427 0.14566 0.40710   30573   -0.06    0.00  1.0000
  -1   5  10   31409    2347     0.91857-0.95073 0.27907-0.14698 0.27987 0.27294   31539    0.06    0.00  1.0000
  -1   5  11     780     256    -0.74455 0.71249 0.65322-0.52137 0.13757 0.46958     814    0.10    0.00  1.0000
   1   5  11     993     200    -0.42509 0.45720 0.89306-0.76129 0.14740 0.45976    1031    0.10    0.00  1.0000
  -1   5  11    2159     655     0.18102-0.21315 0.97655-0.84492 0.11651 0.49057    2215    0.10    0.00  1.0000
   1   5  11    3138     824     0.35564-0.32349 0.92943-0.79774 0.09829 0.50887    3206    0.10    0.00  1.0000
  -1  -5 -11    2506    1006     0.45876-0.49095 0.73260-0.86480-0.50282-0.10524    2567    0.10    0.00  1.0000
   1  -5 -11    2489    1025     0.52670-0.49451 0.72216-0.85437-0.44839-0.15967    2549    0.10    0.00  1.0000
  -1   5 -11     913     935     0.73941-0.77159 0.63626-0.50416-0.22005-0.38788     950   -0.10    0.00  1.0000
   1   5 -11    3772    1590     0.78786-0.75569 0.59790-0.46580-0.14756-0.46038    3846   -0.10    0.00  1.0000
   1   5  11    2166    1102     0.91397-0.88181 0.35671-0.22464 0.19339 0.41464    2222    0.10    0.00  1.0000
  -1   5  11    1025     545     0.91682-0.94897 0.24639-0.11430 0.31421 0.29389    1064    0.10    0.00  1.0000
  -1  -5 -12    5774    1859     0.44442-0.47661 0.73404-0.86624-0.51348-0.14985    5763    0.01    0.00  1.0000
   1  -5 -12    7223    1403     0.50589-0.47371 0.72602-0.85823-0.46577-0.19756    7211   -0.01    0.00  1.0000
  -1   5 -12    4543    1529     0.71650-0.74868 0.65099-0.51890-0.25064-0.41257    4533    0.01    0.00  1.0000
   1   5 -12    7031    1274     0.76364-0.73147 0.61846-0.48636-0.18531-0.47790    7019   -0.01    0.00  1.0000
  -1   5  12    5337    1602     0.91307-0.94523 0.21365-0.08156 0.34734 0.31604    5326   -0.01    0.00  1.0000
  -1  -5 -13     194     559     0.42689-0.45904 0.73542-0.86751-0.52622-0.19157     193    0.00    0.00  1.0000
   1  -5 -13      47     321     0.48214-0.44995 0.72970-0.86190-0.48484-0.23378      47    0.00    0.00  1.0000
  -1   5 -13     122    1189     0.69230-0.72448 0.66468-0.53258-0.28090-0.43758     122    0.00    0.00  1.0000
   1   5 -13    2461    1677     0.73807-0.70590 0.63717-0.50508-0.22190-0.49657    2459    0.00    0.00  1.0000
  -1  -5 -14    1017     677     0.40544-0.43759 0.73668-0.86877-0.54120-0.23181    1004    0.03    0.00  1.0000
   1  -5 -14     647     270     0.45563-0.42345 0.73293-0.86514-0.50517-0.26873     637   -0.03    0.00  1.0000
  -1   5 -14     190     835     0.66674-0.69892 0.67733-0.54523-0.31090-0.46284     185    0.03    0.00  1.0000
   1   5 -14       4     777     0.71110-0.67893 0.65420-0.52211-0.25756-0.51618       3   -0.03    0.00  1.0000
  -1  -5 -15    1384     591     0.38088-0.41303 0.73750-0.86959-0.55767-0.27055    1392   -0.02    0.00  1.0000
   1  -5 -15     840     516     0.42724-0.39510 0.73539-0.86748-0.52597-0.30225     846   -0.02    0.00  1.0000
  -1   5 -15    1499     837     0.63967-0.67186 0.68899-0.55679-0.34073-0.48845    1507    0.02    0.00  1.0000
   1   5 -15     111     946     0.68265-0.65047 0.66966-0.53756-0.29245-0.53656     113    0.02    0.00  1.0000
  -1  -5 -16       0     438     0.35332-0.38547 0.73766-0.86975-0.57533-0.30811       2    0.13    0.00  1.0000
  -1   5 -16    1898     772     0.61107-0.64325 0.69958-0.56738-0.37036-0.51409    1970    0.13    0.00  1.0000
   1   5 -16    2405    1252     0.65261-0.62044 0.68362-0.55152-0.32672-0.55755    2486   -0.13    0.00  1.0000
   1   7   1   99860    3968    -0.96530 0.99739 0.24127-0.05672 0.09983-0.04464  100126    0.07    0.00  1.0000
   1   7  -1   98584    3795    -0.94802 0.98011 0.29990-0.11535 0.10627-0.16146   98848   -0.07    0.00  1.0000
  -1   7   1  101122    4040     0.95974-0.99195 0.27939-0.09454-0.02886 0.08415  101390    0.07    0.00  1.0000
  -1   7  -1  102531    4065     0.96450-0.99672 0.26218-0.07733-0.03146-0.02382  102801   -0.07    0.00  1.0000
   1  -7  -1   97002    3803     0.99466-0.96256 0.08633-0.27104-0.05641 0.00117   97264    0.07    0.00  1.0000
   1  -7   1   96205    3750     0.99679-0.96469 0.05154-0.23625-0.06114 0.11639   96466   -0.07    0.00  1.0000
   1   7   1  102767    4139     0.99611-0.96401-0.04753 0.23223-0.07417 0.12941  103037    0.07    0.00  1.0000
   1   7  -1   98627    3990     0.99245-0.96035-0.09298 0.27769-0.07992 0.02467   98891   -0.07    0.00  1.0000
  -1   7  -1  102849    4024     0.91695-0.94911 0.33002-0.14512 0.22422-0.27950  103119   -0.07    0.00  1.0000
   1  -7   1  105498    4109     0.90520-0.87304 0.17029-0.35521 0.38937-0.33409  105771   -0.07    0.00  1.0000
  -1   7   1   97551    3644     0.89570-0.92786 0.13237 0.05254 0.42448-0.36920   97814    0.07    0.00  1.0000
   1   7  -1   99686    4143     0.88201-0.84985 0.08856 0.09638 0.46281-0.51811   99952   -0.07    0.00  1.0000
  -1  -7   1   97930    3905     0.80732-0.83948-0.06866-0.11628 0.58609-0.53078   98194   -0.07    0.00  1.0000
   1  -7  -1   96319    3630     0.73940-0.70727-0.16998-0.01483 0.65145-0.70678   96580    0.07    0.00  1.0000
   1   7   1  100268    3990     0.69770-0.66558-0.22173 0.40654 0.68120-0.62587  100535    0.07    0.00  1.0000
  -1  -7  -1   95897    3708     0.49213-0.52427-0.41788 0.23297 0.76365-0.81905   96158    0.07    0.00  1.0000
   1   7   2      11     326    -0.96649 0.99857 0.23669-0.05214 0.09931 0.01106       8    0.07    0.00  1.0000
   1   7  -2     729     300    -0.92755 0.95963 0.35644-0.17189 0.11222-0.22260     706   -0.07    0.00  1.0000
  -1   7   2    1470    1224     0.95087-0.98308 0.30861-0.12376-0.02440 0.13497    1437   -0.07    0.00  1.0000
  -1   7  -2      11     705     0.96006-0.99228 0.27825-0.09340-0.02904-0.08153       8    0.07    0.00  1.0000
   1  -7  -2      11     679     0.99521-0.96311 0.07911-0.26382-0.05740-0.05308       8   -0.07    0.00  1.0000
   1  -7   2    1111     658     0.99771-0.96561 0.00491-0.18962-0.06736 0.17785    1082    0.07    0.00  1.0000
   1   7   2    5951    1895     0.99763-0.96553-0.00418 0.18889-0.06855 0.17904    5884    0.07    0.00  1.0000
   1   7  -2    2521    1276     0.99255-0.96044-0.09205 0.27675-0.07980-0.03068    2477   -0.07    0.00  1.0000
  -1   7  -2    3032    1175     0.90939-0.94154 0.38319-0.19828 0.16178-0.27233    2984    0.07    0.00  1.0000
   1  -7   2    3436    1597     0.91509-0.88293 0.22919-0.41410 0.33177-0.22120    3385    0.07    0.00  1.0000
   1   7  -2    2643    1554     0.90938-0.87722 0.19108-0.00617 0.36947-0.48003    2598   -0.07    0.00  1.0000
  -1  -7   2    1439     858     0.85821-0.89037 0.02890-0.21385 0.51246-0.40186    1406   -0.07    0.00  1.0000
  -1   7   2    1502     580     0.79147-0.82360-0.09554 0.28035 0.60368-0.49302    1468   -0.07    0.00  1.0000
   1   7   2    1151     658     0.49600-0.46386-0.41484 0.59975 0.76281-0.65201    1122    0.07    0.00  1.0000
   1  -7  -2     602     318     0.30381-0.27162-0.54399 0.35912 0.78215-0.89288     581   -0.07    0.00  1.0000
  -1  -7  -2     354     722     0.15768-0.18989-0.61763 0.43275 0.77049-0.88128     338    0.07    0.00  1.0000
   1   7   3   41292    1937    -0.96385 0.99593 0.24677-0.06222 0.10044 0.06511   40522   -0.30    0.00  1.0000
   1   7  -3   44174    1814    -0.89452 0.92657 0.43103-0.24650 0.11850-0.28407   43378    0.30    0.00  1.0000
  -1   7   3   40083    1844     0.93689-0.96910 0.34915-0.16430-0.01808 0.18394   39325   -0.30    0.00  1.0000
  -1   7  -3   35883    1694     0.94916-0.98137 0.31390-0.12905-0.02358-0.14227   35166    0.30    0.00  1.0000
   1  -7  -3   44316    2269     0.99650-0.96440 0.05780-0.24250-0.06030-0.10542   43519   -0.30    0.00  1.0000
   1   7   3   43458    2202     0.99681-0.96471 0.05116 0.13353-0.06120 0.22693   42668   -0.30    0.00  1.0000
   1  -7   3   37629    1827     0.99494-0.96284-0.06514-0.11955-0.07641 0.24215   36895    0.30    0.00  1.0000
   1   7  -3   40444    1911     0.99434-0.96224-0.07274 0.25745-0.07737-0.08835   39682    0.30    0.00  1.0000
   1   7   3   40523    1462     0.19951-0.16734 0.72545-0.54056-0.65871 0.82448   39761   -0.30    0.00  1.0000
  -1   7   3   39506    1469     0.37500-0.40714 0.73760-0.55268-0.56151 0.72716   38753   -0.30    0.00  1.0000
  -1   7  -3   45500    2199     0.89866-0.93081 0.42461-0.23971 0.11005-0.27588   44692    0.30    0.00  1.0000
   1   7  -3   42511    2193     0.91828-0.88613 0.26980-0.08488 0.28974-0.45559   41730    0.30    0.00  1.0000
   1  -7   3   38347    2071     0.91777-0.88561 0.25953-0.44444 0.30055-0.13471   37606    0.30    0.00  1.0000
  -1  -7   3   40960    2229     0.88269-0.91485 0.09050-0.27544 0.46114-0.29523   40194    0.30    0.00  1.0000
  -1   7   3   43821    1711     0.45998-0.49217-0.44197 0.62684 0.77011-0.60401   43028   -0.30    0.00  1.0000
   1   7   3   43331    1910     0.24738-0.21517-0.57449 0.75937 0.78023-0.61404   42543   -0.30    0.00  1.0000
   1   7   4    6041     993    -0.95726 0.98934 0.27024-0.08569 0.10305 0.11770    5973   -0.07    0.00  1.0000
   1   7  -4    4515     629    -0.84138 0.87343 0.52528-0.34075 0.12708-0.34784    4456    0.07    0.00  1.0000
  -1   7   4    5275     893     0.91658-0.94880 0.39970-0.21498-0.01033 0.23140    5212    0.07    0.00  1.0000
  -1   7  -4    5797    1219     0.92814-0.96035 0.37194-0.18709-0.01448-0.20666    5731   -0.07    0.00  1.0000
   1   7   4    4296     823     0.99172-0.95962 0.11733 0.06737-0.05212 0.27310    4239   -0.07    0.00  1.0000
   1  -7  -4    7033    1276     0.99761-0.96551 0.02367-0.20838-0.06488-0.15609    6960    0.07    0.00  1.0000
   1   7  -4    4598     947     0.99686-0.96476-0.03232 0.21702-0.07221-0.14875    4539    0.07    0.00  1.0000
   1   7   4    5025     655     0.47503-0.44284 0.73065-0.54556-0.49039 0.71150    4963   -0.07    0.00  1.0000
  -1   7   4    5032    1034     0.71738-0.74956 0.65046-0.46552-0.24950 0.47057    4970    0.07    0.00  1.0000
  -1   7  -4    3450    1111     0.88606-0.91822 0.45900-0.27410 0.06476-0.28587    3399   -0.07    0.00  1.0000
   1   7  -4    7416    1312     0.91673-0.88457 0.33261-0.14771 0.22127-0.44238    7341    0.07    0.00  1.0000
   1  -7   4    6431    1296     0.91843-0.88627 0.27373-0.45865 0.28557-0.06444    6361   -0.07    0.00  1.0000
  -1  -7   4    6959    1490     0.89463-0.92679 0.12862-0.31354 0.42787-0.20674    6886    0.07    0.00  1.0000
  -1   7   4    5090     741     0.04877-0.08098-0.66095 0.84583 0.74883-0.52725    5028    0.07    0.00  1.0000
   1   7   4    5119     882     0.02820 0.00400-0.66805 0.85294 0.74357-0.52199    5057   -0.07    0.00  1.0000
  -1   7  -5   94392    1614    -0.94987 0.91779 0.29421-0.10966 0.10566-0.38160   94693    0.08    0.00  1.0000
   1   7   5   94260    1802    -0.94602 0.97810 0.30594-0.12139 0.10692 0.16901   94560   -0.08    0.00  1.0000
   1   7  -5   96603    1481    -0.75857 0.79063 0.63714-0.45255 0.13643-0.41241   96907    0.08    0.00  1.0000
  -1   7  -5   92776    1872     0.89027-0.92249 0.45541-0.27069-0.00116-0.27517   93074    0.08    0.00  1.0000
  -1   7   5   91765    2103     0.88893-0.92115 0.45802-0.27330-0.00073 0.27707   92061   -0.08    0.00  1.0000
   1   7   5   96838    2228     0.98024-0.94803 0.19334-0.00849-0.04163 0.31806   97142   -0.08    0.00  1.0000
   1   7  -5   94392    2011     0.99742-0.96532 0.03320 0.15150-0.06361-0.21260   94693    0.08    0.00  1.0000
   1  -7  -5   95405    2590     0.99723-0.96513-0.02230-0.16240-0.07092-0.20529   95707   -0.08    0.00  1.0000
  -1  -7  -5   94445    1893     0.12246-0.15462 0.71130-0.89619-0.69213 0.41584   94746   -0.08    0.00  1.0000
   1  -7  -5   94739    1555     0.18753-0.15536 0.72358-0.90848-0.66426 0.38797   95040   -0.08    0.00  1.0000
   1   7   5   97178    1849     0.64741-0.61523 0.68581-0.50088-0.33242 0.60876   97483   -0.08    0.00  1.0000
  -1   7   5   96057    1675     0.83099-0.86315 0.55177-0.36685-0.07063 0.34696   96360   -0.08    0.00  1.0000
  -1   7  -5   95147    2669     0.87208-0.90423 0.48878-0.30386 0.02369-0.30003   95449    0.08    0.00  1.0000
   1   7  -5  106751    2920     0.90922-0.87706 0.38401-0.19911 0.16078-0.43716  107071    0.08    0.00  1.0000
   1  -7   5   92459    2351     0.91855-0.88639 0.27798-0.46290 0.28104-0.00462   92756    0.08    0.00  1.0000
  -1  -7   5   88508    2294     0.90062-0.93277 0.15081-0.33573 0.40759-0.13118   88799    0.08    0.00  1.0000
  -1   7  -6  554264   15394    -0.88178 0.84973 0.45590-0.27137 0.12086-0.45200  554454   -0.02    0.00  1.0000
   1   7  -6  558661   15500    -0.63327 0.66534 0.76042-0.57583 0.14393-0.47511  558852    0.02    0.00  1.0000
  -1   7  -6  521576   14483     0.82172-0.85394 0.56957-0.38485 0.01861-0.35022  521760   -0.02    0.00  1.0000
  -1   7   6  554209   15644     0.85232-0.88454 0.52291-0.33819 0.01035 0.32125  554399    0.02    0.00  1.0000
   1   7   6  529413   14882     0.96020-0.92799 0.27776-0.09291-0.02911 0.36083  529599   -0.02    0.00  1.0000
   1   7  -6  538636   15037     0.99021-0.95811 0.13013 0.05456-0.05033-0.28113  538823    0.02    0.00  1.0000
   1  -7  -6  529045   14920     0.99376-0.96166-0.07946-0.10523-0.07822-0.25323  529231    0.02    0.00  1.0000
  -1  -7  -6  524137   14743     0.22436-0.25651 0.72851-0.91344-0.64724 0.31594  524322   -0.02    0.00  1.0000
   1  -7  -6  550372   15395     0.31319-0.28105 0.73651-0.92143-0.59954 0.26825  550561    0.02    0.00  1.0000
   1   7   6  541373   15102     0.75062-0.71845 0.62834-0.44340-0.20432 0.53592  541561   -0.02    0.00  1.0000
  -1   7  -6  552384   15821     0.85689-0.88904 0.51529-0.33036-0.01465-0.31694  552574   -0.02    0.00  1.0000
  -1   7   6  533053   14840     0.87665-0.90880 0.47974-0.29482 0.03639 0.29520  533239    0.02    0.00  1.0000
   1   7  -6  546772   15712     0.89775-0.86559 0.42744-0.24254 0.10641-0.43807  546961    0.02    0.00  1.0000
   1  -7   6  564053   16118     0.91849-0.88633 0.27562-0.46053 0.28356 0.04812  564245   -0.02    0.00  1.0000
   1   7   7   32139    2123    -0.90362 0.93567 0.41213-0.22760 0.11667 0.26965   32829    0.31    0.00  1.0000
  -1   7  -7   28657    1474    -0.73831 0.70625 0.66017-0.47558 0.13805-0.52442   29309   -0.31    0.00  1.0000
   1   7  -7   34797    1545    -0.44199 0.47408 0.88483-0.70028 0.14732-0.53370   35515   -0.31    0.00  1.0000
  -1   7  -7   29558    1775     0.69169-0.72389 0.72061-0.53607 0.04763-0.43428   30220   -0.31    0.00  1.0000
  -1   7   7   32794    2089     0.80496-0.83718 0.59287-0.40815 0.02284 0.36403   33491    0.31    0.00  1.0000
   1   7   7   34222    1979     0.92909-0.89687 0.36953-0.18468-0.01486 0.40186   34934    0.31    0.00  1.0000
   1   7  -7   33461    1612     0.96272-0.93051 0.26875-0.08390-0.03047-0.35652   34165   -0.31    0.00  1.0000
  -1  -7  -7   30958    1758     0.28717-0.31931 0.73492-0.91985-0.61434 0.22783   31635    0.31    0.00  1.0000
   1  -7  -7   31208    1761     0.37672-0.34458 0.73758-0.92250-0.56039 0.17388   31888    0.31    0.00  1.0000
   1   7   7   31624    1749     0.81473-0.78257 0.57085-0.38593-0.10162 0.48849   32308    0.31    0.00  1.0000
  -1   7  -7   38674    2612     0.84056-0.87271 0.53930-0.35438-0.05104-0.33582   39431   -0.31    0.00  1.0000
   1   7  -7   46295    3606     0.88349-0.85133 0.46498-0.28006 0.05673-0.44360   47122   -0.31    0.00  1.0000
  -1   7   7   32457    1728     0.89894-0.93110 0.42370-0.23879 0.11122 0.27571   33150    0.31    0.00  1.0000
   1  -7   7   29243    2127     0.91823-0.88608 0.26857-0.45349 0.29104 0.09593   29901   -0.31    0.00  1.0000
  -1  -7   7   34580    2686     0.90423-0.93639 0.16597-0.35088 0.39345-0.00647   35296   -0.31    0.00  1.0000
  -1   7   8    5789    1392    -0.97035 0.93827 0.22111-0.03656 0.09755 0.34395    5794    0.01    0.00  1.0000
   1   7   8    9872    1107    -0.86875 0.90080 0.47971-0.29518 0.12305 0.31846    9879   -0.01    0.00  1.0000
  -1   7  -8    6729    1001    -0.39448 0.36237 0.90704-0.72256 0.14713-0.58870    6735   -0.01    0.00  1.0000
   1   7  -8   10297     781    -0.13630 0.16843 0.98084-0.79638 0.13918-0.58086   10304    0.01    0.00  1.0000
  -1   7   8    8947    1389     0.74496-0.77715 0.66609-0.48155 0.03675 0.40513    8954    0.01    0.00  1.0000
   1   7  -8    8240    1420     0.87898-0.84676 0.47683-0.29211 0.00243-0.44458    8247    0.01    0.00  1.0000
   1   7   8    7774    1268     0.88375-0.85153 0.46794-0.28322 0.00093 0.44121    7780   -0.01    0.00  1.0000
  -1  -7  -8    9810    1549     0.32450-0.35665 0.73699-0.92192-0.59289 0.15117    9817   -0.01    0.00  1.0000
   1  -7  -8    9088    1253     0.40806-0.37592 0.73656-0.92148-0.53940 0.09767    9095    0.01    0.00  1.0000
  -1   7  -8    7431    1710     0.82310-0.85526 0.56133-0.37641-0.08599-0.35614    7437   -0.01    0.00  1.0000
   1   7   8    7639    1276     0.85559-0.82344 0.51733-0.33241-0.01769 0.45983    7645   -0.01    0.00  1.0000
   1   7  -8   11427    1838     0.86707-0.83491 0.49806-0.31314 0.01047-0.45260   11435    0.01    0.00  1.0000
  -1   7   8    7625    1258     0.91067-0.94283 0.37667-0.19177 0.16966 0.27255    7631    0.01    0.00  1.0000
   1  -7   8    9378    1632     0.91768-0.88552 0.25803-0.44295 0.30212 0.14013    9385   -0.01    0.00  1.0000
  -1  -7   8    9596    1735     0.90380-0.93595 0.16404-0.34896 0.39526 0.04699    9603    0.01    0.00  1.0000
  -1   7   9   32241    1974    -0.94457 0.91249 0.31023-0.12568 0.10738 0.38931   32383   -0.06    0.00  1.0000
   1   7   9   34699    2052    -0.82042 0.85247 0.55683-0.37230 0.12974 0.36697   34846   -0.06    0.00  1.0000
  -1   7   9   34755    2067     0.66902-0.70121 0.74142-0.55688 0.05195 0.44516   34903   -0.06    0.00  1.0000
  -1  -7  -9   35755    2992     0.34470-0.37685 0.73755-0.92247-0.58068 0.08374   35905   -0.06    0.00  1.0000
   1  -7  -9   35568    2716     0.42082-0.38868 0.73583-0.92076-0.53052 0.03358   35717   -0.06    0.00  1.0000
  -1   7  -9   31566    2550     0.80452-0.83667 0.58170-0.39678-0.11986-0.37753   31707    0.06    0.00  1.0000
   1   7  -9   37295    3065     0.84885-0.81669 0.52759-0.34266-0.03308-0.46431   37448    0.06    0.00  1.0000
   1   7   9   37418    2363     0.88236-0.85020 0.46754-0.28262 0.05324 0.44415   37571   -0.06    0.00  1.0000
  -1   7   9   35955    2244     0.91655-0.94871 0.33457-0.14967 0.21904 0.27844   36105   -0.06    0.00  1.0000
  -1   7  10   11934    1455    -0.90271 0.87066 0.41405-0.22952 0.11686 0.43503   12047   -0.08    0.00  1.0000
   1   7  10   13310    1315    -0.75416 0.78623 0.64227-0.45768 0.13679 0.41516   13429    0.08    0.00  1.0000
  -1   7  10   12671    1453     0.57313-0.60528 0.81660-0.63223 0.06833 0.48364   12787   -0.08    0.00  1.0000
   1   7  10   13948    1618     0.73488-0.70268 0.67707-0.49253 0.03889 0.51345   14070    0.08    0.00  1.0000
  -1  -7 -10    8229    2036     0.35293-0.38507 0.73766-0.92258-0.57558 0.02342    8323    0.08    0.00  1.0000
   1  -7 -10   13890    2453     0.42178-0.38963 0.73577-0.92069-0.52984-0.02230   14012   -0.08    0.00  1.0000
  -1   7 -10   14130    2172     0.78461-0.81678 0.60085-0.41591-0.15284-0.39983   14253    0.08    0.00  1.0000
   1   7 -10   11716    1592     0.82902-0.79686 0.55422-0.36929-0.07452-0.47814   11828   -0.08    0.00  1.0000
   1   7  10   13258    1303     0.89990-0.86774 0.42059-0.23569 0.11520 0.43756   13377    0.08    0.00  1.0000
  -1   7  10   13208    1274     0.91868-0.95084 0.29451-0.10959 0.26319 0.28962   13327   -0.08    0.00  1.0000
  -1   7  11     551     336    -0.83910 0.80705 0.52884-0.34431 0.12739 0.47969     556   -0.02    0.00  1.0000
   1   7  11     118     287    -0.65913 0.69120 0.73833-0.55374 0.14282 0.46433     120   -0.02    0.00  1.0000
  -1   7  11     270     413     0.45013-0.48228 0.88877-0.70439 0.08638 0.52079     274   -0.02    0.00  1.0000
   1   7  11     475     408     0.61576-0.58356 0.78553-0.60099 0.06146 0.54613     480   -0.02    0.00  1.0000
  -1  -7 -11     335     486     0.35237-0.38451 0.73765-0.92258-0.57593-0.03143     339   -0.02    0.00  1.0000
   1  -7 -11     266     228     0.41457-0.38242 0.73621-0.92114-0.53490-0.07246     270   -0.02    0.00  1.0000
  -1   7 -11     981     920     0.76369-0.79586 0.61843-0.43349-0.18524-0.42270     988    0.02    0.00  1.0000
   1   7 -11    1398    1301     0.80770-0.77554 0.57841-0.39348-0.11427-0.49366    1406    0.02    0.00  1.0000
   1   7  11     130     503     0.91080-0.87864 0.37599-0.19109 0.17048 0.43756     132   -0.02    0.00  1.0000
  -1   7  11    1636     842     0.91759-0.94975 0.25675-0.07183 0.30346 0.30464    1645   -0.02    0.00  1.0000
  -1   7  12      49      91    -0.73860 0.70653 0.65985-0.47527 0.13803 0.52432      46    0.04    0.00  1.0000
  -1   7  12    1135     338     0.28430-0.31643 0.95283-0.76855 0.10622 0.55605    1120    0.04    0.00  1.0000
   1   7  12    1206     303     0.44105-0.40890 0.89319-0.70882 0.08759 0.57477    1190   -0.04    0.00  1.0000
  -1  -7 -12     646     470     0.34505-0.37719 0.73755-0.92248-0.58046-0.08211     635   -0.04    0.00  1.0000
   1  -7 -12    1480     470     0.40124-0.36910 0.73687-0.92180-0.54407-0.11851    1463    0.04    0.00  1.0000
  -1   7 -12     899     928     0.74153-0.77370 0.63480-0.44987-0.21713-0.44608     885   -0.04    0.00  1.0000
   1   7 -12    1074     990     0.78476-0.75259 0.60071-0.41577-0.15259-0.51062    1059    0.04    0.00  1.0000
  -1   7  12       8     500     0.91391-0.94607 0.21971-0.03479 0.34130 0.32208       7    0.04    0.00  1.0000
  -1  -7 -13      29     333     0.33226-0.36440 0.73725-0.92218-0.58826-0.12954      25   -0.05    0.00  1.0000
   1  -7 -13     255     300     0.38301-0.35086 0.73746-0.92239-0.55628-0.16152     244   -0.05    0.00  1.0000
  -1   7 -13     178     914     0.71808-0.75025 0.65004-0.46510-0.24860-0.46988     169    0.05    0.00  1.0000
   1   7 -13     516     866     0.76056-0.72838 0.62087-0.43593-0.18989-0.52859     501    0.05    0.00  1.0000
  -1  -7 -14    2788    1049     0.31482-0.34696 0.73658-0.92151-0.59859-0.17441    2785    0.00    0.00  1.0000
   1  -7 -14    1378     669     0.36056-0.32841 0.73770-0.92262-0.57078-0.20223    1376    0.00    0.00  1.0000
  -1   7 -14    2170    1394     0.69327-0.72544 0.66417-0.47923-0.27972-0.49402    2168    0.00    0.00  1.0000
   1   7 -14    1675     882     0.73488-0.70270 0.63933-0.45439-0.22627-0.54747    1673    0.00    0.00  1.0000
  -1  -7 -15     313     446     0.29323-0.32538 0.73535-0.92027-0.61095-0.21727     323    0.04    0.00  1.0000
  -1   7 -15     500     916     0.66703-0.69921 0.67720-0.49226-0.31058-0.51843     512   -0.04    0.00  1.0000
   1   7 -15    1281    1035     0.70767-0.67549 0.65620-0.47126-0.26191-0.56710    1301   -0.04    0.00  1.0000
  -1   7 -16    2829     941     0.63921-0.67140 0.68918-0.50409-0.34122-0.54324    2945   -0.17    0.00  1.0000
   1   7 -16    8164    1822     0.67886-0.64668 0.67155-0.48661-0.29692-0.58736    8361    0.17    0.00  1.0000
   1   9   1   36104    2951    -0.96694 0.99903 0.23491 0.00236 0.09911-0.04392   35120    0.42    0.00  1.0000
   1   9  -1   34510    2489    -0.95419 0.98627 0.28047-0.04319 0.10417-0.15936   33548   -0.42    0.00  1.0000
  -1   9   1   30887    1651     0.96367-0.99588 0.26528-0.02762-0.03099 0.08628   29977    0.42    0.00  1.0000
  -1   9  -1   27369    1616     0.96745-0.99966 0.25087-0.01320-0.03316-0.02212   26513   -0.42    0.00  1.0000
   1  -9  -1   26061    1533     0.99762-0.96552 0.02264-0.26012-0.06501 0.00977   25226    0.42    0.00  1.0000
   1   9   1   33818    1790     0.99772-0.96562 0.00804 0.22943-0.06695 0.12219   32866    0.42    0.00  1.0000
   1  -9   1   31918    1629     0.99757-0.96546-0.00857-0.22890-0.06913 0.12437   30993   -0.42    0.00  1.0000
   1   9  -1   31273    1808     0.99717-0.96507-0.02400 0.26148-0.07114 0.01589   30357   -0.42    0.00  1.0000
  -1   9   1   28401    1343     0.90183-0.93399 0.15573 0.08201 0.40303-0.34775   27529    0.42    0.00  1.0000
   1   9  -1   28862    1655     0.88933-0.85717 0.11042 0.12736 0.44372-0.49903   27983   -0.42    0.00  1.0000
   1  -9   1   27108    1423     0.88525-0.85309 0.09796-0.33575 0.45466-0.39936   26256   -0.42    0.00  1.0000
  -1  -9   1   31694    1627     0.79233-0.82446-0.09419-0.14342 0.60276-0.54743   30772   -0.42    0.00  1.0000
   1   9   1   29874    1608     0.77408-0.74195-0.12188 0.35950 0.62124-0.56591   28979    0.42    0.00  1.0000
   1  -9  -1   28882    1244     0.73006-0.69793-0.18208-0.05553 0.65867-0.71400   28002    0.42    0.00  1.0000
  -1  -9  -1   30733    1484     0.54350-0.57564-0.37587 0.13812 0.75054-0.80594   29825    0.42    0.00  1.0000
   1   9   2  144382    2633    -0.96783 0.99991 0.23142 0.00585 0.09872 0.01165  143985   -0.08    0.00  1.0000
   1   9  -2  140427    2622    -0.93970 0.97179 0.32418-0.08690 0.10886-0.21924  140035    0.08    0.00  1.0000
  -1   9   2  129633   12882     0.95688-0.98909 0.28918-0.05151-0.02737 0.13795  129257    0.08    0.00  1.0000
  -1   9  -2  131958   13085     0.96432-0.99653 0.26286-0.02519-0.03136-0.07920  131578   -0.08    0.00  1.0000
   1   9   2  143623    2827     0.99720-0.96509 0.04093 0.19654-0.06257 0.17306  143227   -0.08    0.00  1.0000
   1  -9  -2  141899    2558     0.99767-0.96557 0.01874-0.25621-0.06553-0.04495  141505    0.08    0.00  1.0000
   1   9  -2  135232    2659     0.99726-0.96516-0.02111 0.25859-0.07076-0.03972  134847    0.08    0.00  1.0000
   1  -9   2  136814    2442     0.99617-0.96407-0.04639-0.19108-0.07402 0.18451  136427   -0.08    0.00  1.0000
  -1   9  -2  140724    2673     0.91364-0.94580 0.35901-0.12128 0.19069-0.30124  140332   -0.08    0.00  1.0000
   1   9  -2  134356    2748     0.90993-0.87777 0.19413 0.04361 0.36651-0.47708  133973    0.08    0.00  1.0000
  -1   9   2  140634    1896     0.85470-0.88686 0.02112 0.21666 0.51868-0.40808  140242    0.08    0.00  1.0000
  -1  -9   2  129742   12899     0.84048-0.87264-0.00846-0.22932 0.54177-0.43116  129365    0.08    0.00  1.0000
   1   9   2  139111    2428     0.65401-0.62187-0.27075 0.50849 0.70636-0.59557  138721   -0.08    0.00  1.0000
   1  -9  -2  133907    1912     0.45746-0.42527-0.44383 0.20614 0.77054-0.88127  133524    0.08    0.00  1.0000
   1   9   3   24745    2570    -0.96573 0.99782 0.23962-0.00234 0.09964 0.06592   25138    0.20    0.00  1.0000
   1   9  -3   24205    1680    -0.91722 0.94927 0.38180-0.14455 0.11367-0.27924   24594   -0.20    0.00  1.0000
  -1   9   3   19065    2290     0.94625-0.97846 0.32266-0.08500-0.02222 0.18808   19410    0.20    0.00  1.0000
  -1   9  -3   17210    1265     0.95678-0.98900 0.28951-0.05184-0.02732-0.13852   17538   -0.20    0.00  1.0000
   1   9   3   24247    2056     0.99485-0.96275 0.08386 0.15361-0.05675 0.22248   24636    0.20    0.00  1.0000
   1  -9  -3   19322    1370     0.99770-0.96560 0.00328-0.24076-0.06757-0.09815   19670    0.20    0.00  1.0000
   1   9  -3   21563    1568     0.99764-0.96554-0.00393 0.24141-0.06852-0.09720   21930   -0.20    0.00  1.0000
   1  -9   3   18565    1245     0.99156-0.95946-0.10119-0.13628-0.08094 0.24667   18906   -0.20    0.00  1.0000
  -1   9  -3   16329    1563     0.90560-0.93776 0.39991-0.16218 0.14124-0.30707   16649   -0.20    0.00  1.0000
   1   9  -3   19077    1799     0.91793-0.88577 0.26234-0.02459 0.29760-0.46345   19422   -0.20    0.00  1.0000
   1  -9   3   21917    1508     0.91053-0.87837 0.19758-0.43533 0.36315-0.19731   22287   -0.20    0.00  1.0000
  -1  -9   3   22140    1539     0.86710-0.89926 0.04960-0.28739 0.49564-0.32973   22512   -0.20    0.00  1.0000
  -1   9   3   17786     883     0.72947-0.76160-0.18283 0.42045 0.65911-0.49313   18120    0.20    0.00  1.0000
   1   9   3   23262    1441     0.48774-0.45560-0.42130 0.65904 0.76459-0.59839   23643    0.20    0.00  1.0000
   1   9   4  368736    4573    -0.96058 0.99266 0.25869-0.02141 0.10177 0.11897  368145    0.08    0.00  1.0000
   1   9  -4  366254    4413    -0.88222 0.91427 0.45507-0.21782 0.12078-0.34154  365665   -0.08    0.00  1.0000
  -1   9   4  356259    5030     0.93101-0.96322 0.36465-0.12699-0.01564 0.23678  355678   -0.08    0.00  1.0000
  -1   9  -4  367127    5272     0.94289-0.97511 0.33244-0.09478-0.02070-0.20043  366538    0.08    0.00  1.0000
   1   9   4  360272    5091     0.98943-0.95722 0.13613 0.10152-0.04981 0.27096  359688    0.08    0.00  1.0000
   1   9  -4  369531    4932     0.99751-0.96541 0.02919 0.20828-0.06414-0.15682  368940   -0.08    0.00  1.0000
   1  -9  -4  371267    5218     0.99721-0.96511-0.02286-0.21461-0.07099-0.14998  370674   -0.08    0.00  1.0000
   1   9   4  357561    4696     0.31556-0.28341 0.73662-0.49886-0.59816 0.81903  356979    0.08    0.00  1.0000
  -1   9  -4  369730    6855     0.89525-0.92741 0.43492-0.19719 0.09671-0.31782  369138    0.08    0.00  1.0000
   1   9  -4  363076    5442     0.91770-0.88554 0.31941-0.08168 0.23620-0.45731  362490   -0.08    0.00  1.0000
   1  -9   4  373189    5459     0.91373-0.88157 0.21837-0.45612 0.34263-0.12150  372595    0.08    0.00  1.0000
  -1  -9   4  374343    5446     0.88177-0.91393 0.08788-0.32567 0.46340-0.24219  373748   -0.08    0.00  1.0000
  -1   9   4  362037    4364     0.48453-0.51672-0.42341 0.66109 0.76547-0.54401  361452   -0.08    0.00  1.0000
   1   9   4  385560    5045     0.30141-0.26922-0.54536 0.78305 0.78212-0.56066  384956    0.08    0.00  1.0000
  -1   9  -5    5111     989    -0.95675 0.92467 0.27195-0.03467 0.10323-0.37918    5154   -0.05    0.00  1.0000
   1   9   5    5087    1037    -0.95189 0.98397 0.28788-0.05060 0.10497 0.17096    5130    0.05    0.00  1.0000
   1   9  -5    5006    1049    -0.82986 0.86191 0.54294-0.30569 0.12858-0.40453    5049   -0.05    0.00  1.0000
  -1   9   5    5273    1216     0.91005-0.94227 0.41440-0.17691-0.00794 0.28428    5317    0.05    0.00  1.0000
  -1   9  -5    6854    1257     0.91938-0.95160 0.39319-0.15569-0.01138-0.26495    6904   -0.05    0.00  1.0000
   1   9   5    6031    1342     0.97957-0.94735 0.19682 0.04083-0.04112 0.31755    6078    0.05    0.00  1.0000
   1   9  -5    5282    1258     0.99511-0.96301 0.08048 0.15699-0.05721-0.21900    5326   -0.05    0.00  1.0000
   1  -9  -5    6581    1609     0.99538-0.96328-0.05902-0.17845-0.07564-0.20058    6630    0.05    0.00  1.0000
   1   9   5    6646    1353     0.53648-0.50429 0.72013-0.48216-0.43998 0.71638    6695    0.05    0.00  1.0000
  -1   9   5    6196     967     0.74093-0.77310 0.63522-0.39745-0.21796 0.49430    6244    0.05    0.00  1.0000
  -1   9  -5    5465    1565     0.88314-0.91530 0.46577-0.22801 0.05566-0.33199    5510   -0.05    0.00  1.0000
   1   9  -5    6680    1763     0.91225-0.88009 0.36784-0.13011 0.18023-0.45662    6729   -0.05    0.00  1.0000
   1  -9   5    5293    1512     0.91501-0.88286 0.22852-0.46627 0.33244-0.05602    5337   -0.05    0.00  1.0000
  -1  -9   5    5696    1477     0.88973-0.92189 0.11232-0.35007 0.44244-0.16603    5742   -0.05    0.00  1.0000
  -1   9   5    7617    1809     0.20723-0.23944-0.59466 0.83236 0.77680-0.49983    7670    0.05    0.00  1.0000
   1   9   5    5237    1181     0.13239-0.10018-0.62856 0.86626 0.76640-0.48943    5281    0.05    0.00  1.0000
   1   9   6    1480     540    -0.93886 0.97094 0.32653-0.08925 0.10911 0.22201    1478    0.00    0.00  1.0000
  -1   9  -6    1324     406    -0.91461 0.88256 0.38782-0.15057 0.11427-0.44541    1322    0.00    0.00  1.0000
   1   9  -6    2000     468    -0.75210 0.78417 0.64465-0.40732 0.13696-0.46814    1998    0.00    0.00  1.0000
  -1   9  -6    3335     908     0.88011-0.91233 0.47475-0.23725 0.00208-0.33369    3332    0.00    0.00  1.0000
  -1   9   6    6154    1218     0.88250-0.91472 0.47030-0.23281 0.00133 0.33027    6150    0.00    0.00  1.0000
   1   9   6     162     658     0.96370-0.93148 0.26516-0.02750-0.03101 0.36273     161    0.00    0.00  1.0000
   1   9  -6    2213     911     0.98718-0.95496 0.15236 0.08529-0.04752-0.28419    2210    0.00    0.00  1.0000
   1  -9  -6    4186    1171     0.99117-0.95907-0.10467-0.13280-0.08137-0.25009    4182    0.00    0.00  1.0000
   1   9   6    3065     809     0.68119-0.64901 0.67039-0.43262-0.29418 0.62579    3062    0.00    0.00  1.0000
  -1   9   6    1961     718     0.83908-0.87123 0.54130-0.30354-0.05414 0.38574    1959    0.00    0.00  1.0000
  -1   9  -6     778     992     0.86955-0.90171 0.49354-0.25578 0.01694-0.34854     776    0.00    0.00  1.0000
   1   9  -6     297     976     0.90299-0.87083 0.40989-0.17216 0.12876-0.46043     296    0.00    0.00  1.0000
   1  -9   6    3590    1751     0.91533-0.88317 0.23128-0.46903 0.32965 0.00204    3587    0.00    0.00  1.0000
  -1  -9   6    1984    1018     0.89399-0.92615 0.12639-0.36414 0.42987-0.09818    1982    0.00    0.00  1.0000
   1   9   7   11053    1938    -0.92035 0.95243 0.37409-0.13681 0.11402 0.27229   11010    0.03    0.00  1.0000
  -1   9  -7   13504    1677    -0.83862 0.80657 0.52959-0.29234 0.12745-0.51378   13456   -0.03    0.00  1.0000
   1   9  -7   13776    1860    -0.63902 0.67108 0.75564-0.51831 0.14370-0.53008   13728   -0.03    0.00  1.0000
  -1   9  -7   12652    1321     0.81443-0.84665 0.57989-0.34239 0.02047-0.40735   12606   -0.03    0.00  1.0000
  -1   9   7   11935    2065     0.84690-0.87913 0.53160-0.29410 0.01187 0.37500   11890    0.03    0.00  1.0000
   1   9   7   10798    1393     0.94008-0.90787 0.34037-0.10270-0.01946 0.40647   10755    0.03    0.00  1.0000
   1   9  -7   12057    1336     0.96741-0.93520 0.25099-0.01333-0.03314-0.35385   12012   -0.03    0.00  1.0000
  -1  -9  -7   13236    1591     0.08463-0.11680 0.70254-0.94026-0.70658 0.31977   13189    0.03    0.00  1.0000
   1  -9  -7   12033    1476     0.11662-0.08446 0.71002-0.94774-0.69444 0.30763   11988    0.03    0.00  1.0000
   1   9   7   14298    1543     0.77230-0.74013 0.61146-0.37368-0.17219 0.55906   14249    0.03    0.00  1.0000
  -1   9  -7   13040    2035     0.85461-0.88677 0.51887-0.28111-0.01998-0.36688   12993   -0.03    0.00  1.0000
  -1   9   7   12592    2021     0.88283-0.91499 0.46649-0.22876 0.05459 0.33234   12546    0.03    0.00  1.0000
   1   9  -7   15529    2204     0.89087-0.85871 0.44700-0.20927 0.08083-0.46777   15478   -0.03    0.00  1.0000
   1  -9   7   10449    1618     0.91503-0.88287 0.22865-0.46640 0.33230 0.05466   10407   -0.03    0.00  1.0000
  -1  -9   7   14005    1944     0.89586-0.92802 0.13293-0.37068 0.42397-0.03699   13956   -0.03    0.00  1.0000
  -1   9   8    6462    1439    -0.97081 0.93873 0.21919 0.01808 0.09733 0.34417    6477    0.02    0.00  1.0000
   1   9   8    5513    1206    -0.89416 0.92621 0.43174-0.19449 0.11857 0.32294    5527   -0.02    0.00  1.0000
  -1   9  -8    6177    1064    -0.70190 0.66983 0.69827-0.46094 0.14053-0.58210    6192   -0.02    0.00  1.0000
   1   9  -8    6008    1077    -0.47115 0.50324 0.86965-0.63237 0.14736-0.58893    6023    0.02    0.00  1.0000
  -1   9  -8    6990    1345     0.69956-0.73176 0.71307-0.47580 0.04609-0.48798    7006   -0.02    0.00  1.0000
  -1   9   8    6566    1194     0.80170-0.83392 0.59725-0.35975 0.02364 0.41850    6582    0.02    0.00  1.0000
   1   9   8    9829    1406     0.90657-0.87435 0.42198-0.18448-0.00670 0.44884    9848   -0.02    0.00  1.0000
   1   9  -8    7696    1188     0.92321-0.89100 0.38407-0.14640-0.01254-0.42974    7713    0.02    0.00  1.0000
  -1  -9  -8    6564    1408     0.14707-0.17924 0.71636-0.95408-0.68204 0.23997    6580   -0.02    0.00  1.0000
   1  -9  -8    6389    1320     0.19321-0.16104 0.72449-0.96221-0.66165 0.21957    6404    0.02    0.00  1.0000
   1   9   8    6633    1091     0.83073-0.79857 0.55210-0.31434-0.07115 0.51328    6649   -0.02    0.00  1.0000
  -1   9  -8    7881    1663     0.83840-0.87055 0.54221-0.30445-0.05556-0.38656    7898   -0.02    0.00  1.0000
   1   9  -8    6650    1741     0.87643-0.84428 0.48017-0.24241 0.03579-0.47793    6666    0.02    0.00  1.0000
  -1   9   8    5862     999     0.90404-0.93620 0.40599-0.16826 0.13366 0.30855    5877    0.02    0.00  1.0000
  -1   9   9    5108    1191    -0.95073 0.91865 0.29153-0.05425 0.10537 0.39132    5121   -0.01    0.00  1.0000
   1   9   9    8750    1506    -0.85928 0.89133 0.49610-0.25885 0.12453 0.37217    8768   -0.01    0.00  1.0000
  -1   9  -9    6042    1158    -0.42758 0.39546 0.89187-0.65469 0.14741-0.64419    6057    0.01    0.00  1.0000
   1   9  -9    6724    1023    -0.20943 0.24154 0.96741-0.73022 0.14230-0.63907    6739    0.01    0.00  1.0000
  -1   9  -9    6359    1132     0.46542-0.49757 0.88106-0.64401 0.08430-0.58109    6374    0.01    0.00  1.0000
  -1   9   9    8183    1818     0.74520-0.77739 0.66582-0.42855 0.03669 0.46042    8200   -0.01    0.00  1.0000
   1   9   9    7678    1391     0.86099-0.82877 0.50855-0.27105 0.00785 0.48955    7694   -0.01    0.00  1.0000
  -1  -9  -9    7456    1487     0.18711-0.21928 0.72352-0.96124-0.66445 0.16712    7472   -0.01    0.00  1.0000
   1  -9  -9    5880    1155     0.23813-0.20598 0.73022-0.96798-0.64036 0.14342    5894   -0.01    0.00  1.0000
  -1   9  -9    8444    1838     0.82093-0.85309 0.56386-0.32610-0.09011-0.40729    8461    0.01    0.00  1.0000
   1   9  -9   13031    1842     0.86004-0.82788 0.51016-0.27240-0.00710-0.49030   13052    0.01    0.00  1.0000
   1   9   9    7032    1230     0.86816-0.83601 0.49608-0.25833 0.01330 0.48409    7048   -0.01    0.00  1.0000
  -1   9   9    8595    1486     0.91434-0.94650 0.35407-0.11634 0.19649 0.30099    8612   -0.01    0.00  1.0000
  -1   9  10      93     292    -0.91990 0.88785 0.37549-0.13824 0.11303 0.43886     106    0.10    0.00  1.0000
   1   9  10     774     267    -0.81227 0.84432 0.56844-0.33119 0.13068 0.42121     811   -0.10    0.00  1.0000
  -1   9  10     153     338     0.67435-0.70655 0.73664-0.49937 0.05095 0.50140     170    0.10    0.00  1.0000
   1   9  10    1239     603     0.80001-0.76779 0.59949-0.36199 0.02405 0.52862    1285   -0.10    0.00  1.0000
  -1  -9 -10    1495     691     0.21067-0.24284 0.72709-0.96481-0.65341 0.10082    1546   -0.10    0.00  1.0000
   1  -9 -10       0     287     0.26102-0.22888 0.73269-0.97045-0.62851 0.07635       1    0.10    0.00  1.0000
  -1   9 -10    1190    1007     0.80222-0.83438 0.58403-0.34627-0.12383-0.42883    1235   -0.10    0.00  1.0000
   1   9 -10    1506    1115     0.84190-0.80974 0.53747-0.29971-0.04820-0.50446    1557    0.10    0.00  1.0000
   1   9  10    3676    1088     0.89232-0.86016 0.44313-0.20540 0.08594 0.46682    3755   -0.10    0.00  1.0000
  -1   9  10    1670     776     0.91826-0.95042 0.30729-0.06956 0.24970 0.30306    1724    0.10    0.00  1.0000
  -1   9  11    4055    1110    -0.87567 0.84362 0.46726-0.23001 0.12191 0.48517    4159   -0.13    0.00  1.0000
  -1   9  11    9120    1704     0.58561-0.61776 0.80786-0.57081 0.06631 0.54085    9276   -0.13    0.00  1.0000
   1   9  11    8590    1717     0.71940-0.68721 0.69331-0.45604 0.04211 0.56547    8741   -0.13    0.00  1.0000
  -1  -9 -11    8585    1425     0.22287-0.25502 0.72832-0.96608-0.64797 0.04060    8736   -0.13    0.00  1.0000
   1  -9 -11    7915    1635     0.26959-0.23745 0.73349-0.97125-0.62393 0.01656    8060   -0.13    0.00  1.0000
  -1   9 -11    8005    1707     0.78211-0.81428 0.60307-0.36530-0.15684-0.45110    8151    0.13    0.00  1.0000
   1   9 -11   11860    2152     0.82213-0.78997 0.56247-0.32471-0.08784-0.52009   12037    0.13    0.00  1.0000
   1   9  11    9618    1267     0.90723-0.87507 0.39308-0.15535 0.14967 0.45837    9778   -0.13    0.00  1.0000
  -1   9  11    9654    1166     0.91795-0.95011 0.26273-0.02498 0.29719 0.31090    9814   -0.13    0.00  1.0000
  -1   9  12    2584     678     0.47253-0.50468 0.87736-0.64031 0.08332 0.57904    2612   -0.04    0.00  1.0000
   1   9  12    1133     377     0.61044-0.57825 0.78959-0.55233 0.06236 0.60046    1152    0.04    0.00  1.0000
  -1  -9 -12     745     321     0.22471-0.25686 0.72856-0.96632-0.64707-0.01551     760    0.04    0.00  1.0000
   1  -9 -12    1384     508     0.26783-0.23568 0.73333-0.97109-0.62488-0.03769    1405   -0.04    0.00  1.0000
  -1   9 -12    7025    2237     0.76088-0.79305 0.62062-0.38285-0.18941-0.47379    7071    0.04    0.00  1.0000
   1   9 -12    3016    1461     0.80080-0.76865 0.58545-0.34769-0.12628-0.53692    3046   -0.04    0.00  1.0000
  -1  -9 -13     591     330     0.21789-0.25006 0.72808-0.96580-0.64993-0.06843     594   -0.01    0.00  1.0000
   1  -9 -13     243     246     0.25812-0.22598 0.73240-0.97016-0.63003-0.08776     245   -0.01    0.00  1.0000
  -1   9 -13    2593    1077     0.73832-0.77050 0.63700-0.39923-0.22155-0.49692    2599    0.01    0.00  1.0000
   1   9 -13     919    1058     0.77780-0.74563 0.60682-0.36904-0.16365-0.55483     923    0.01    0.00  1.0000
  -1  -9 -14       5     285     0.20575-0.23792 0.72638-0.96410-0.65576-0.11786       5    0.01    0.00  1.0000
  -1   9 -14     343     874     0.71440-0.74657 0.65225-0.41448-0.25334-0.52040     341    0.01    0.00  1.0000
   1   9 -14       5     867     0.75343-0.72125 0.62627-0.38850-0.20029-0.57345       5   -0.01    0.00  1.0000
  -1   9 -15    2048    1367     0.68904-0.72121 0.66639-0.42862-0.28484-0.54417    2075    0.05    0.00  1.0000
   1   9 -15     797    1308     0.72748-0.69530 0.64417-0.40639-0.23624-0.59277     814    0.05    0.00  1.0000
  -1   9 -16    1487     929     0.66216-0.69433 0.67942-0.44165-0.31609-0.56818    1416    0.15    0.00  1.0000
   1   9 -16    3010    1507     0.69990-0.66772 0.66057-0.42280-0.27160-0.61267    2909   -0.15    0.00  1.0000
   1  11   1    3748     665    -0.96566 0.99775 0.23989 0.05011 0.09967-0.04448    3480   -0.35    0.00  1.0000
   1  11  -1    3021     379    -0.95511 0.98719 0.27745 0.01255 0.10384-0.15903    2781    0.35    0.00  1.0000
  -1  11   1    3469    1122     0.96372-0.99594 0.26507 0.02540-0.03103 0.08631    3212   -0.35    0.00  1.0000
  -1  11  -1   12258    1731     0.96683-0.99905 0.25327 0.03720-0.03280-0.02248   11770    0.35    0.00  1.0000
   1  11   1    3245    1167     0.99670-0.96460 0.05351 0.23673-0.06088 0.11612    2996   -0.35    0.00  1.0000
   1  11  -1    4529    1224     0.99750-0.96540 0.02963 0.26061-0.06408 0.00884    4234    0.35    0.00  1.0000
   1 -11  -1    6977    1758     0.99702-0.96492-0.02824-0.26200-0.07169 0.01644    6610   -0.35    0.00  1.0000
   1 -11   1    1838     875     0.99556-0.96346-0.05638-0.23386-0.07530 0.13054    1652    0.35    0.00  1.0000
  -1  11  -1    9333    1368     0.91840-0.95056 0.30247-0.01192 0.25501-0.31029    8908    0.35    0.00  1.0000
  -1  11   1    5230     927     0.90734-0.93950 0.18050 0.11007 0.37965-0.32437    4913   -0.35    0.00  1.0000
   1  11  -1     693    1023     0.89607-0.86392 0.13369 0.15688 0.42328-0.47856     581    0.35    0.00  1.0000
   1 -11   1    9217    1507     0.86266-0.83050 0.03905-0.32968 0.50427-0.44897    8794    0.35    0.00  1.0000
   1  11   1     857     791     0.81995-0.78779-0.04692 0.33756 0.57050-0.51520     732   -0.35    0.00  1.0000
  -1 -11   1    6554    1329     0.77541-0.80753-0.11992-0.17049 0.61996-0.56463    6198    0.35    0.00  1.0000
   1 -11  -1    4969     956     0.71523-0.68310-0.20067-0.08974 0.66945-0.72478    4660   -0.35    0.00  1.0000
  -1 -11  -1    4191    1188     0.56551-0.59765-0.35667 0.06610 0.74362-0.79902    3908   -0.35    0.00  1.0000
   1  11   2    3373     874    -0.96644 0.99852 0.23689 0.05311 0.09933 0.01103    3354   -0.03    0.00  1.0000
   1  11  -2    2926     604    -0.94357 0.97565 0.31316-0.02315 0.10769-0.21807    2909    0.03    0.00  1.0000
  -1  11   2    1563    1535     0.95811-0.99033 0.28499 0.00548-0.02801 0.13858    1550    0.03    0.00  1.0000
  -1  11  -2    5726    1636     0.96426-0.99647 0.26308 0.02739-0.03133-0.07924    5702   -0.03    0.00  1.0000
   1  11   2    3225    1153     0.99517-0.96306 0.07968 0.21056-0.05732 0.16781    3207   -0.03    0.00  1.0000
   1  11  -2    3090    1244     0.99741-0.96531 0.03341 0.25683-0.06358-0.04690    3072    0.03    0.00  1.0000
   1 -11  -2    5667    1154     0.99694-0.96484-0.03028-0.25997-0.07195-0.03853    5643    0.03    0.00  1.0000
   1 -11   2    4142    1236     0.99292-0.96082-0.08831-0.20193-0.07933 0.18982    4121   -0.03    0.00  1.0000
  -1  11  -2    2488    1413     0.91522-0.94737 0.34719-0.05663 0.20450-0.31506    2472   -0.03    0.00  1.0000
   1  11  -2    4484    1671     0.91148-0.87933 0.20329 0.08728 0.35757-0.46813    4463    0.03    0.00  1.0000
   1 -11   2    3092     846     0.88651-0.85435 0.10173-0.39236 0.45137-0.34077    3074   -0.03    0.00  1.0000
  -1  11   2    2914     846     0.88259-0.91475 0.09020 0.20042 0.46139-0.35079    2897    0.03    0.00  1.0000
  -1 -11   2     725     954     0.82211-0.85427-0.04306-0.24756 0.56768-0.45708     716    0.03    0.00  1.0000
   1  11   2    2073     729     0.74651-0.71438-0.16053 0.45096 0.64571-0.53505    2058   -0.03    0.00  1.0000
   1 -11  -2    3352     903     0.51379-0.48165-0.40062 0.11005 0.75862-0.86942    3333    0.03    0.00  1.0000
  -1 -11  -2    3737    1398     0.36626-0.39845-0.50630 0.21579 0.78070-0.89144    3717   -0.03    0.00  1.0000
   1  11   3    7130    1231    -0.96469 0.99677 0.24361 0.04639 0.10009 0.06547    6921   -0.20    0.00  1.0000
   1  11  -3    9525    1237    -0.92581 0.95790 0.36078-0.07077 0.11267-0.27823    9283    0.20    0.00  1.0000
  -1  11   3    8699    1774     0.94939-0.98160 0.31320-0.02272-0.02369 0.18955    8468   -0.20    0.00  1.0000
  -1  11  -3    4063    1170     0.95822-0.99044 0.28462 0.00585-0.02807-0.13778    3905    0.20    0.00  1.0000
   1  11   3    6124    1461     0.99203-0.95993 0.11449 0.17576-0.05252 0.21825    5930   -0.20    0.00  1.0000
   1  11  -3    5585    1436     0.99691-0.96480 0.04883 0.24141-0.06151-0.10421    5400    0.20    0.00  1.0000
   1 -11  -3    6668    1528     0.99640-0.96430-0.04206-0.24818-0.07347-0.09226    6466   -0.20    0.00  1.0000
   1 -11   3    5484    1176     0.98740-0.95530-0.13350-0.15674-0.08492 0.25065    5301    0.20    0.00  1.0000
  -1  11  -3    7453    1622     0.90888-0.94104 0.38562-0.09506 0.15882-0.32465    7239    0.20    0.00  1.0000
   1  11  -3    4752    1482     0.91794-0.88578 0.26255 0.02803 0.29739-0.46324    4582    0.20    0.00  1.0000
   1 -11   3    4919    1374     0.89839-0.86623 0.14218-0.43276 0.41554-0.24969    4746    0.20    0.00  1.0000
  -1 -11   3    7642    1516     0.85035-0.88251 0.01177-0.30240 0.52607-0.36017    7425    0.20    0.00  1.0000
  -1  11   3    7040    1137     0.82681-0.85896-0.03454 0.32518 0.56141-0.39551    6832   -0.20    0.00  1.0000
   1  11   3    7408    1247     0.64135-0.60921-0.28401 0.57458 0.71274-0.54654    7195   -0.20    0.00  1.0000
   1 -11  -3    8332    1230     0.15721-0.12500-0.61784 0.32731 0.77042-0.93661    8106   -0.20    0.00  1.0000
  -1 -11  -3    7120    1149     0.10193-0.13414-0.64102 0.35049 0.76072-0.92690    6911   -0.20    0.00  1.0000
  -1  11  -4   30109    1728    -0.97629 0.94420 0.19473 0.09527 0.09452-0.31527   30235   -0.06    0.00  1.0000
   1  11   4   30527    2438    -0.96035 0.99243 0.25950 0.03050 0.10186 0.11888   30654   -0.06    0.00  1.0000
   1  11  -4   33674    2122    -0.90005 0.93210 0.41966-0.12969 0.11741-0.33817   33808    0.06    0.00  1.0000
  -1  11   4   31595    2028     0.93697-0.96919 0.34892-0.05844-0.01812 0.23927   31724    0.06    0.00  1.0000
  -1  11  -4   35042    2745     0.94750-0.97972 0.31892-0.02844-0.02280-0.19833   35178   -0.06    0.00  1.0000
   1  11   4   29085    1955     0.98642-0.95420 0.15743 0.13304-0.04679 0.26794   29209   -0.06    0.00  1.0000
   1  11  -4   30640    2098     0.99535-0.96325 0.07701 0.21324-0.05769-0.16328   30767    0.06    0.00  1.0000
   1 -11  -4   31380    1994     0.99510-0.96300-0.06299-0.22726-0.07614-0.14483   31509    0.06    0.00  1.0000
   1  11   4   32764    1769     0.17486-0.14269 0.72147-0.43093-0.66999 0.89103   32896   -0.06    0.00  1.0000
  -1  11   4   31999    1574     0.27359-0.30573 0.73384-0.44324-0.62178 0.84264   32129    0.06    0.00  1.0000
  -1  11  -4   31011    2252     0.90022-0.93238 0.41952-0.12896 0.11656-0.33767   31139   -0.06    0.00  1.0000
   1  11  -4   29590    2032     0.91799-0.88583 0.31396-0.02341 0.24229-0.46340   29715    0.06    0.00  1.0000
   1 -11   4   30997    2169     0.90454-0.87238 0.16732-0.45791 0.39217-0.17104   31125   -0.06    0.00  1.0000
  -1 -11   4   32135    2255     0.86721-0.89937 0.04985-0.34048 0.49543-0.27422   32266    0.06    0.00  1.0000
  -1  11   4   31553    1649     0.71687-0.74899-0.19865 0.48908 0.66830-0.44698   31682    0.06    0.00  1.0000
   1  11   4   32894    1916     0.50944-0.47730-0.40414 0.69471 0.75969-0.53809   33026   -0.06    0.00  1.0000
  -1  11  -5  112113    3500    -0.95727 0.92518 0.27020 0.01980 0.10304-0.37898  111990    0.03    0.00  1.0000
   1  11   5  108064    3388    -0.95310 0.98518 0.28401 0.00599 0.10455 0.17138  107943   -0.03    0.00  1.0000
   1  11  -5  108220    3304    -0.86201 0.89406 0.49145-0.20148 0.12411-0.40006  108099    0.03    0.00  1.0000
  -1  11   5  112575    3913     0.92003-0.95225 0.39166-0.10138-0.01162 0.28797  112452   -0.03    0.00  1.0000
  -1  11  -5  109755    3473     0.93001-0.96223 0.36720-0.07672-0.01523-0.26119  109633    0.03    0.00  1.0000
   1  11   5  103474    3533     0.97737-0.94516 0.20777 0.08270-0.03953 0.31596  103356   -0.03    0.00  1.0000
   1  11  -5  111026    4085     0.99149-0.95939 0.11933 0.17091-0.05184-0.22437  110904    0.03    0.00  1.0000
   1 -11  -5  103973    3479     0.99249-0.96039-0.09256-0.19769-0.07986-0.19635  103855   -0.03    0.00  1.0000
   1  11   5  102832    3072     0.42061-0.38846 0.73584-0.44524-0.53067 0.80674  102714   -0.03    0.00  1.0000
  -1  11   5  108297    3117     0.60814-0.64032 0.70057-0.40972-0.37330 0.64969  108176   -0.03    0.00  1.0000
  -1  11  -5  117410    4112     0.88970-0.92185 0.45003-0.15947 0.07680-0.35318  117284    0.03    0.00  1.0000
   1  11  -5  110474    4143     0.91365-0.88150 0.35890-0.06834 0.19082-0.46720  110352    0.03    0.00  1.0000
   1 -11   5  114073    3902     0.90761-0.87545 0.18183-0.47241 0.37838-0.10197  113949    0.03    0.00  1.0000
  -1 -11   5  105371    3739     0.87723-0.90939 0.07536-0.36600 0.47410-0.19759  105252    0.03    0.00  1.0000
  -1  11   5  111046    3325     0.54264-0.57479-0.37660 0.66717 0.75080-0.47380  110924   -0.03    0.00  1.0000
   1  11   5  116759    3667     0.36728-0.33509-0.50565 0.79616 0.78065-0.50382  116634   -0.03    0.00  1.0000
   1  11   6    6303     909    -0.94235 0.97443 0.31667-0.02666 0.10807 0.22305    6295    0.01    0.00  1.0000
  -1  11  -6    6739     955    -0.92521 0.89312 0.36228-0.07227 0.11282-0.44395    6730    0.01    0.00  1.0000
   1  11  -6    5570     729    -0.80761 0.83966 0.57493-0.28496 0.13120-0.46234    5562   -0.01    0.00  1.0000
  -1  11   6    8046    1485     0.89787-0.93009 0.44022-0.14995-0.00369 0.33530    8037   -0.01    0.00  1.0000
  -1  11  -6    8405    1263     0.90259-0.93481 0.43046-0.14019-0.00530-0.32630    8395    0.01    0.00  1.0000
   1  11   6    6082    1286     0.96375-0.93153 0.26499 0.02548-0.03104 0.36275    6074    0.01    0.00  1.0000
   1  11  -6    9642    1397     0.98319-0.95098 0.17717 0.11330-0.04397-0.28774    9632   -0.01    0.00  1.0000
   1 -11  -6    6813    1308     0.98785-0.95575-0.13037-0.15988-0.08453-0.24692    6804   -0.01    0.00  1.0000
   1  11   6    8405    1284     0.60170-0.56952 0.70270-0.41184-0.37968 0.71135    8395    0.01    0.00  1.0000
  -1  11   6    4964    1042     0.78108-0.81324 0.60389-0.31329-0.15877 0.49038    4957   -0.01    0.00  1.0000
  -1  11  -6    9522    2151     0.87755-0.90971 0.47788-0.18728 0.03899-0.37059    9512    0.01    0.00  1.0000
   1  11  -6    4238    1528     0.90586-0.87371 0.39883-0.10827 0.14257-0.47424    4231   -0.01    0.00  1.0000
   1 -11   6    9895    1597     0.90892-0.87677 0.18864-0.47922 0.37183-0.04014    9884    0.01    0.00  1.0000
  -1 -11   6    8268    1524     0.88300-0.91516 0.09139-0.38202 0.46037-0.12855    8258   -0.01    0.00  1.0000
  -1  11   6    4997    1068     0.34699-0.37918-0.51835 0.80885 0.78160-0.44941    4990   -0.01    0.00  1.0000
   1  11   6    5950    1104     0.23556-0.20335-0.58057 0.87110 0.77938-0.44701    5942    0.01    0.00  1.0000
   1  11   7   12846    1868    -0.92729 0.95937 0.35708-0.06707 0.11229 0.27402   13291   -0.31    0.00  1.0000
  -1  11  -7   14218    1164    -0.87399 0.84194 0.47031-0.18034 0.12219-0.50852   14686    0.31    0.00  1.0000
   1  11  -7   13294    1208    -0.72972 0.76178 0.66953-0.37946 0.13868-0.52506   13747    0.31    0.00  1.0000
  -1  11  -7   14762    1298     0.85940-0.89162 0.51122-0.22095 0.00832-0.39520   15239    0.31    0.00  1.0000
  -1  11   7   12557    1597     0.86939-0.90161 0.49408-0.20381 0.00537 0.38150   12997   -0.31    0.00  1.0000
   1  11   7   15396    1986     0.94426-0.91204 0.32850-0.03802-0.02132 0.40832   15883   -0.31    0.00  1.0000
   1  11  -7   14537    1295     0.96663-0.93441 0.25407 0.03640-0.03268-0.35431   15010    0.31    0.00  1.0000
   1  11   7   12245    1755     0.72294-0.69077 0.64704-0.35642-0.24224 0.62911   12680   -0.31    0.00  1.0000
  -1  11   7   12422     911     0.85940-0.89156 0.51122-0.22063-0.00865 0.39552   12860   -0.31    0.00  1.0000
  -1  11  -7   14474    1874     0.86395-0.89611 0.50356-0.21297 0.00252-0.38939   14946    0.31    0.00  1.0000
   1  11  -7   14040    2101     0.89532-0.86316 0.43473-0.14417 0.09696-0.48390   14505    0.31    0.00  1.0000
  -1  11   7   13177    1047     0.18149-0.21370-0.60685 0.89738 0.77381-0.38604   13628   -0.31    0.00  1.0000
   1  11   7   16435    1454     0.12818-0.09597-0.63032 0.92085 0.76567-0.37790   16938   -0.31    0.00  1.0000
  -1  11   8     844     364    -0.96911 0.93703 0.22624 0.06376 0.09813 0.34337     826   -0.05    0.00  1.0000
   1  11   8    1073     525    -0.90633 0.93839 0.40628-0.11631 0.11610 0.32541    1053    0.05    0.00  1.0000
  -1  11  -8    1866     360    -0.78956 0.75749 0.59895-0.30889 0.13356-0.57513    1839    0.05    0.00  1.0000
   1  11  -8    1867     398    -0.61985 0.65191 0.77130-0.48124 0.14443-0.58600    1840   -0.05    0.00  1.0000
  -1  11  -8    2629     595     0.79087-0.82307 0.61140-0.32141 0.02635-0.46823    2597    0.05    0.00  1.0000
  -1  11   8    1081     523     0.83338-0.86560 0.55247-0.26220 0.01555 0.42659    1060   -0.05    0.00  1.0000
   1  11   8    2328     905     0.91732-0.88510 0.39799-0.10772-0.01060 0.45275    2298    0.05    0.00  1.0000
   1  11  -8    2734     573     0.93526-0.90304 0.35351-0.06303-0.01740-0.42488    2701   -0.05    0.00  1.0000
   1  11   8    1731     663     0.80167-0.76951 0.58459-0.29399-0.12479 0.56693    1705    0.05    0.00  1.0000
  -1  11  -8    1986    1033     0.84896-0.88112 0.52742-0.23682-0.03283-0.40930    1958    0.05    0.00  1.0000
   1  11  -8     898    1173     0.88247-0.85031 0.46729-0.17670 0.05358-0.49571     879   -0.05    0.00  1.0000
  -1  11   8    2348     645     0.89545-0.92761 0.43435-0.14379 0.09745 0.34475    2318   -0.05    0.00  1.0000
  -1  11   8    1896     481     0.06365-0.09585-0.65560 0.94613 0.75241-0.30925    1869   -0.05    0.00  1.0000
   1  11   8    1766     487     0.04680-0.01459-0.66165 0.95218 0.74834-0.30518    1740    0.05    0.00  1.0000
  -1  11   9    3391     682    -0.95213 0.92004 0.28713 0.00287 0.10489 0.39179    3419    0.04    0.00  1.0000
   1  11   9    4718     843    -0.87884 0.91089 0.46141-0.17143 0.12137 0.37533    4751    0.04    0.00  1.0000
  -1  11  -9    5816    1091    -0.65096 0.61890 0.74547-0.45541 0.14320-0.63996    5853   -0.04    0.00  1.0000
   1  11  -9    5798     939    -0.46002 0.49211 0.87559-0.58558 0.14736-0.64413    5835   -0.04    0.00  1.0000
  -1  11  -9    3948     753     0.67659-0.70879 0.73461-0.44462 0.05052-0.54765    3978   -0.04    0.00  1.0000
  -1  11   9    2435     800     0.78859-0.82079 0.61432-0.32433 0.02689 0.47022    2459    0.04    0.00  1.0000
   1  11  -9    4080     545     0.87656-0.84434 0.48127-0.19099 0.00318-0.50060    4111   -0.04    0.00  1.0000
   1  11   9    3320     958     0.88138-0.84916 0.47239-0.18211 0.00168 0.49573    3348    0.04    0.00  1.0000
  -1  11  -9    3006    1682     0.83265-0.86480 0.54968-0.25909-0.06731-0.43008    3033   -0.04    0.00  1.0000
   1  11   9    4709     958     0.85204-0.81988 0.52283-0.23223-0.02590 0.52331    4742    0.04    0.00  1.0000
   1  11  -9    4034    1256     0.86761-0.83546 0.49708-0.20649 0.01187-0.50927    4065   -0.04    0.00  1.0000
  -1  11   9    3522     652     0.91183-0.94399 0.37030-0.07974 0.17730 0.32019    3551    0.04    0.00  1.0000
  -1  11  10    2273     955    -0.92780 0.89571 0.35581-0.06580 0.11216 0.43972    2341   -0.11    0.00  1.0000
   1  11  10    3149     755    -0.84251 0.87456 0.52350-0.23352 0.12693 0.42496    3229    0.11    0.00  1.0000
  -1  11 -10    4909    1009    -0.38979 0.35768 0.90908-0.61919 0.14707-0.69904    5009    0.11    0.00  1.0000
   1  11 -10    4362     914    -0.21196 0.24408 0.96684-0.67695 0.14240-0.69437    4457   -0.11    0.00  1.0000
  -1  11 -10    3418     900     0.45523-0.48738 0.88623-0.59651 0.08569-0.63768    3502    0.11    0.00  1.0000
  -1  11  10    6127    1572     0.73283-0.76502 0.67927-0.38927 0.03933 0.51302    6239   -0.11    0.00  1.0000
   1  11 -10    4747    1048     0.75494-0.72274 0.65487-0.36488 0.03457-0.58693    4846   -0.11    0.00  1.0000
   1  11  10    4795    1616     0.83418-0.80196 0.55127-0.26099 0.01534 0.53734    4894    0.11    0.00  1.0000
  -1 -11 -10    4096     978     0.04543-0.07760 0.69224-0.98278-0.72023 0.16764    4188    0.11    0.00  1.0000
   1 -11 -10    4733    1288     0.05796-0.02580 0.69567-0.98621-0.71601 0.16342    4832   -0.11    0.00  1.0000
  -1  11 -10    3245    1542     0.81502-0.84718 0.57054-0.27994-0.10109-0.45157    3327    0.11    0.00  1.0000
   1  11 -10    5983    2141     0.85095-0.81879 0.52447-0.23388-0.02838-0.52428    6094   -0.11    0.00  1.0000
   1  11  10    3112    1103     0.88411-0.85195 0.46357-0.17302 0.05857 0.49419    3192    0.11    0.00  1.0000
  -1  11  10    4372    1050     0.91797-0.95013 0.31437-0.02381 0.24184 0.31093    4467   -0.11    0.00  1.0000
   1  11  11     889     383    -0.79458 0.82663 0.59250-0.30253 0.13258 0.47450     970    0.21    0.00  1.0000
  -1  11  11    1568     536     0.66374-0.69594 0.74608-0.45608 0.05293 0.55465    1675    0.21    0.00  1.0000
   1  11  11    1211     620     0.77310-0.74090 0.63354-0.34355 0.03050 0.57708    1305    0.21    0.00  1.0000
  -1 -11 -11     877     355     0.06977-0.10193 0.69878-0.98933-0.71192 0.10407     957    0.21    0.00  1.0000
   1 -11 -11     554     301     0.08704-0.05488 0.70314-0.99368-0.70570 0.09785     618    0.21    0.00  1.0000
  -1  11 -11    1659    1710     0.79608-0.82823 0.59009-0.29950-0.13431-0.47362    1769   -0.21    0.00  1.0000
   1  11 -11    1454     788     0.83259-0.80043 0.54976-0.25917-0.06744-0.54049    1557   -0.21    0.00  1.0000
   1  11  11    1252     545     0.90364-0.87148 0.40749-0.11693 0.13178 0.47626    1348    0.21    0.00  1.0000
  -1  11  11     365     337     0.91794-0.95009 0.26252 0.02805 0.29742 0.31068     417    0.21    0.00  1.0000
  -1  11  12    5395    1614     0.57777-0.60992 0.81339-0.52366 0.06759 0.59478    5358    0.04    0.00  1.0000
   1  11  12    6515    1858     0.69325-0.66106 0.71913-0.42913 0.04733 0.61549    6475   -0.04    0.00  1.0000
  -1 -11 -12    5101    1700     0.08208-0.11424 0.70191-0.99245-0.70751 0.04440    5065   -0.04    0.00  1.0000
   1 -11 -12    3824    1170     0.10066-0.06849 0.70639-0.99694-0.70061 0.03750    3793    0.04    0.00  1.0000
  -1  11 -12    8566    2281     0.77567-0.80784 0.60864-0.31802-0.16699-0.49622    8520   -0.04    0.00  1.0000
   1  11 -12    6233    1818     0.81260-0.78045 0.57318-0.28258-0.10549-0.55770    6194    0.04    0.00  1.0000
  -1 -11 -13    1784     692     0.08461-0.11678 0.70254-0.99308-0.70659-0.01177    1898    0.21    0.00  1.0000
   1 -11 -13     694     355     0.10243-0.07026 0.70681-0.99735-0.69994-0.01842     766    0.21    0.00  1.0000
  -1  11 -13    2486    1533     0.75406-0.78624 0.62580-0.33519-0.19937-0.51910    2620   -0.21    0.00  1.0000
   1  11 -13    2012     984     0.79103-0.75888 0.59488-0.30429-0.14270-0.57576    2132   -0.21    0.00  1.0000
  -1  11 -14    3040    1459     0.73106-0.76323 0.64185-0.35124-0.23144-0.54230    3076   -0.05    0.00  1.0000
   1  11 -14    1965    1067     0.76775-0.73558 0.61518-0.32457-0.17913-0.59461    1994    0.05    0.00  1.0000
  -1  11 -15     720     716     0.70661-0.73878 0.65681-0.36619-0.26325-0.56576     720    0.00    0.00  1.0000
   1  11 -15     836    1333     0.74301-0.71084 0.63377-0.34316-0.21506-0.61395     836    0.00    0.00  1.0000
   1  13   1   74315    4086    -0.96266 0.99474 0.25117 0.09156 0.10093-0.04575   74270   -0.01    0.00  1.0000
  -1  13   1   89962    4466     0.96164-0.99386 0.27266 0.07062-0.02988 0.08517   89912   -0.01    0.00  1.0000
  -1  13  -1   92749   14420     0.96427-0.99648 0.26305 0.08023-0.03133-0.02395   92698    0.01    0.00  1.0000
   1  13   1   87234    4533     0.99408-0.96198 0.09336 0.24966-0.05544 0.11069   87185   -0.01    0.00  1.0000
   1  13  -1   87324    4448     0.99549-0.96339 0.07496 0.26806-0.05797 0.00272   87275    0.01    0.00  1.0000
   1 -13  -1   87172    4370     0.99440-0.96230-0.07195-0.27106-0.07728 0.02203   87123   -0.01    0.00  1.0000
   1 -13   1   83961    4172     0.99196-0.95986-0.09759-0.24542-0.08049 0.13574   83913    0.01    0.00  1.0000
  -1  13  -1   93214    2281     0.91835-0.95051 0.30436 0.03901 0.25293-0.30821   93163    0.01    0.00  1.0000
  -1  13   1   91763    4232     0.91190-0.94406 0.20590 0.13751 0.35500-0.29972   91712   -0.01    0.00  1.0000
   1  13  -1   88241    4226     0.90232-0.87016 0.15775 0.18566 0.40115-0.45643   88191    0.01    0.00  1.0000
   1  13   1   84463    4038     0.85117-0.81901 0.01351 0.32995 0.52470-0.46940   84414   -0.01    0.00  1.0000
   1 -13   1   87469    4217     0.83892-0.80676-0.01153-0.33193 0.54412-0.48882   87420    0.01    0.00  1.0000
  -1 -13   1   82727    4050     0.75728-0.78941-0.14584-0.19738 0.63659-0.58126   82679    0.01    0.00  1.0000
   1 -13  -1   89215    4236     0.69735-0.66522-0.22215-0.12107 0.68143-0.73676   89165   -0.01    0.00  1.0000
  -1 -13  -1   94370    2319     0.57204-0.60418-0.35082 0.00741 0.74141-0.79680   94319   -0.01    0.00  1.0000
   1  13   2   12644    1553    -0.96341 0.99549 0.24842 0.09431 0.10063 0.00974   12497    0.10    0.00  1.0000
   1  13  -2   11850    1371    -0.94340 0.97548 0.31365 0.02908 0.10774-0.21812   11707   -0.10    0.00  1.0000
  -1  13   2   13907    1547     0.95677-0.98898 0.28955 0.05374-0.02732 0.13789   13752   -0.10    0.00  1.0000
  -1  13  -2   12472    1561     0.96195-0.99416 0.27155 0.07173-0.03005-0.08051   12325    0.10    0.00  1.0000
   1  13   2   12606    1610     0.99199-0.95989 0.11487 0.22815-0.05246 0.16295   12459    0.10    0.00  1.0000
   1  13  -2   12873    1565     0.99520-0.96310 0.07918 0.26383-0.05739-0.05309   12724   -0.10    0.00  1.0000
   1 -13   2   10832    1607     0.98855-0.95645-0.12532-0.21769-0.08392 0.19441   10695    0.10    0.00  1.0000
  -1  13  -2   11353    2140     0.91561-0.94777 0.34383-0.00044 0.20839-0.31895   11213    0.10    0.00  1.0000
   1  13  -2   11260    2100     0.91346-0.88131 0.21642 0.12699 0.34458-0.45515   11121   -0.10    0.00  1.0000
  -1  13   2    9783    1221     0.89806-0.93021 0.14095 0.20246 0.41667-0.30610    9653   -0.10    0.00  1.0000
   1 -13   2   10481    1563     0.86715-0.83499 0.04971-0.39318 0.49555-0.38494   10347    0.10    0.00  1.0000
  -1 -13   2   11434    2183     0.80298-0.83514-0.07586-0.26760 0.59115-0.48054   11294   -0.10    0.00  1.0000
   1  13   2   11193    1892     0.80398-0.77182-0.07421 0.41768 0.58999-0.47939   11054    0.10    0.00  1.0000
   1 -13  -2   11403    1912     0.53367-0.50153-0.38420 0.04080 0.75337-0.86417   11263   -0.10    0.00  1.0000
  -1 -13  -2   10566    1331     0.40649-0.43868-0.47989 0.13656 0.77746-0.88820   10431    0.10    0.00  1.0000
   1  13   3    7869    1132    -0.96189 0.99397 0.25399 0.08874 0.10125 0.06431    7596    0.25    0.00  1.0000
   1  13  -3    7630     735    -0.92857 0.96065 0.35386-0.01112 0.11196-0.27752    7362   -0.25    0.00  1.0000
  -1  13   3    9070    1354     0.94922-0.98144 0.31371 0.02958-0.02361 0.18947    8777    0.25    0.00  1.0000
  -1  13  -3    8522    1201     0.95669-0.98890 0.28982 0.05346-0.02728-0.13857    8238   -0.25    0.00  1.0000
   1  13   3    8921    1539     0.98837-0.95616 0.14400 0.19929-0.04870 0.21456    8631    0.25    0.00  1.0000
   1  13  -3    8130    1235     0.99409-0.96199 0.09322 0.24980-0.05546-0.11026    7853   -0.25    0.00  1.0000
   1 -13  -3   14571    1547     0.99352-0.96142-0.08211-0.26090-0.07856-0.08717   14199    0.25    0.00  1.0000
  -1  13  -3    6753    1136     0.91022-0.94238 0.37904-0.03565 0.16680-0.33263    6501   -0.25    0.00  1.0000
   1  13  -3    5524    1371     0.91821-0.88606 0.26808 0.07532 0.29156-0.45740    5296   -0.25    0.00  1.0000
   1 -13   3    9789    1425     0.88309-0.85093 0.09164-0.43511 0.46015-0.29425    9485   -0.25    0.00  1.0000
  -1  13   3    7424     857     0.87106-0.90322 0.05936 0.28411 0.48756-0.32165    7159    0.25    0.00  1.0000
  -1 -13   3    6336    1094     0.83251-0.86467-0.02390-0.31956 0.55348-0.38757    6092   -0.25    0.00  1.0000
   1  13   3    8840    1098     0.73840-0.70627-0.17128 0.51451 0.65224-0.48625    8551    0.25    0.00  1.0000
   1 -13  -3   10081     982     0.26324-0.23105-0.56646 0.22313 0.78090-0.94700    9772    0.25    0.00  1.0000
  -1 -13  -3    9440    1130     0.18455-0.21676-0.60543 0.26208 0.77420-0.94038    9141    0.25    0.00  1.0000
  -1  13  -4    3876     587    -0.97170 0.93961 0.21541 0.12732 0.09690-0.31765    3943    0.09    0.00  1.0000
   1  13   4    3610     707    -0.95807 0.99015 0.26747 0.07526 0.10274 0.11800    3675    0.09    0.00  1.0000
   1  13  -4    4182     695    -0.90763 0.93968 0.40345-0.06076 0.11582-0.33658    4252   -0.09    0.00  1.0000
  -1  13   4    4333    1259     0.93856-0.97078 0.34458-0.00128-0.01880 0.23995    4404   -0.09    0.00  1.0000
  -1  13  -4    4687    1115     0.94761-0.97983 0.31858 0.02470-0.02286-0.19828    4761    0.09    0.00  1.0000
   1  13   4    1690     980     0.98266-0.95044 0.18021 0.16308-0.04353 0.26467    1735    0.09    0.00  1.0000
   1  13  -4    5163    1361     0.99166-0.95956 0.11785 0.22516-0.05205-0.16892    5241   -0.09    0.00  1.0000
   1 -13  -4    4641    1130     0.99177-0.95966-0.09938-0.24364-0.08071-0.14025    4715   -0.09    0.00  1.0000
   1  13   4    3824     673     0.06510-0.03293 0.69756-0.35419-0.71355 0.93459    3891    0.09    0.00  1.0000
  -1  13   4    3736     635     0.09642-0.12859 0.70540-0.36202-0.70221 0.92325    3802   -0.09    0.00  1.0000
  -1  13  -4    8185    1687     0.90270-0.93485 0.41096-0.06758 0.12741-0.34852    8283    0.09    0.00  1.0000
   1  13  -4    1758    1066     0.91798-0.88582 0.31423 0.02914 0.24199-0.46310    1803   -0.09    0.00  1.0000
   1 -13   4    2559    1314     0.89202-0.85986 0.11975-0.46317 0.43583-0.21470    2614    0.09    0.00  1.0000
  -1 -13   4    4725    1251     0.85125-0.88340 0.01367-0.35714 0.52458-0.30337    4799   -0.09    0.00  1.0000
  -1  13   4    3222     763     0.82083-0.85299-0.04536 0.38883 0.56936-0.34815    3283   -0.09    0.00  1.0000
   1  13   4    3135     910     0.65210-0.61995-0.27278 0.61618 0.70735-0.48576    3196    0.09    0.00  1.0000
  -1  13  -5    3033     492    -0.95487 0.92278 0.27824 0.06449 0.10392-0.37987    3133   -0.14    0.00  1.0000
   1  13   5    2964     777    -0.95170 0.98379 0.28847 0.05426 0.10504 0.17089    3063    0.14    0.00  1.0000
   1  13  -5    3931     648    -0.87747 0.90953 0.46394-0.12124 0.12160-0.39756    4044   -0.14    0.00  1.0000
  -1  13   5    4971    1765     0.92415-0.95637 0.38178-0.03873-0.01321 0.28955    5098    0.14    0.00  1.0000
  -1  13  -5    3644    1112     0.93331-0.96552 0.35868-0.01538-0.01658-0.25984    3753   -0.14    0.00  1.0000
   1  13   5    2954     956     0.97408-0.94187 0.22306 0.12022-0.03728 0.31371    3052    0.14    0.00  1.0000
   1  13  -5    3845    1330     0.98698-0.95476 0.15372 0.18957-0.04732-0.22910    3957   -0.14    0.00  1.0000
   1 -13  -5    2976     962     0.98870-0.95660-0.12423-0.21879-0.08378-0.19243    3075    0.14    0.00  1.0000
   1  13   5    3946     806     0.31372-0.28157 0.73653-0.39310-0.59924 0.87531    4060    0.14    0.00  1.0000
  -1  13   5    2686     424     0.45671-0.48889 0.73282-0.38908-0.50436 0.78076    2780    0.14    0.00  1.0000
  -1  13  -5    1054    1038     0.89336-0.92552 0.44028-0.09690 0.08969-0.36608    1113   -0.14    0.00  1.0000
   1  13  -5    3864    1622     0.91413-0.88197 0.35556-0.01217 0.19474-0.47113    3977   -0.14    0.00  1.0000
   1 -13   5    5475    1326     0.89712-0.86496 0.13747-0.48089 0.41984-0.14343    5609   -0.14    0.00  1.0000
  -1 -13   5    4130    1141     0.86306-0.89522 0.03999-0.38346 0.50350-0.22699    4246   -0.14    0.00  1.0000
  -1  13   5    1594     487     0.73719-0.76932-0.17286 0.51609 0.65318-0.37654    1667    0.14    0.00  1.0000
   1  13   5    2475     949     0.54986-0.51772-0.37040 0.71380 0.74863-0.47163    2565    0.14    0.00  1.0000
   1  13   6    3389     737    -0.94237 0.97445 0.31663 0.02610 0.10806 0.22306    3372   -0.02    0.00  1.0000
  -1  13  -6    3054     664    -0.92847 0.89639 0.35410-0.01136 0.11198-0.44311    3038   -0.02    0.00  1.0000
   1  13  -6    4774     946    -0.83541 0.86746 0.53453-0.19184 0.12787-0.45902    4754    0.02    0.00  1.0000
  -1  13   6    4070    1341     0.90543-0.93765 0.42444-0.08139-0.00629 0.33790    4051    0.02    0.00  1.0000
  -1  13  -6    2675     983     0.91173-0.94395 0.41068-0.06763-0.00854-0.32306    2660   -0.02    0.00  1.0000
   1  13   6    5181    1303     0.96179-0.92957 0.27212 0.07117-0.02996 0.36168    5160   -0.02    0.00  1.0000
   1  13  -6    6051    1487     0.97841-0.94619 0.20268 0.14060-0.04027-0.29144    6028    0.02    0.00  1.0000
  -1  13   6    2271     623     0.70091-0.73308 0.66002-0.31656-0.27036 0.60197    2257    0.02    0.00  1.0000
  -1  13  -6    4091    1554     0.88240-0.91455 0.46746-0.12402 0.05336-0.38496    4072   -0.02    0.00  1.0000
   1  13  -6    7207    2298     0.90724-0.87508 0.39303-0.04964 0.14974-0.48140    7182    0.02    0.00  1.0000
  -1  13   6    4350     949     0.61618-0.64832-0.30934 0.65274 0.72431-0.39191    4330    0.02    0.00  1.0000
   1  13   6    2687     999     0.44142-0.40923-0.45551 0.79884 0.77307-0.44088    2672   -0.02    0.00  1.0000
  -1  13   7     384     356    -0.97668 0.94459 0.19287 0.14986 0.09430 0.29201     315    0.29    0.00  1.0000
   1  13   7      99     298    -0.92943 0.96152 0.35165-0.00891 0.11173 0.27458      66    0.29    0.00  1.0000
  -1  13  -7     392     412    -0.88886 0.85681 0.44228-0.09958 0.11958-0.50591     322   -0.29    0.00  1.0000
   1  13  -7     250     361    -0.77672 0.80879 0.61524-0.27243 0.13481-0.52118     195   -0.29    0.00  1.0000
  -1  13  -7     422     550     0.87920-0.91142 0.47644-0.13338 0.00236-0.38924     349   -0.29    0.00  1.0000
  -1  13   7     259     732     0.88152-0.91374 0.47213-0.12908 0.00164 0.38523     203    0.29    0.00  1.0000
   1  13   7     677    1058     0.94479-0.91258 0.32694 0.01635-0.02156 0.40856     584    0.29    0.00  1.0000
   1  13  -7     202     451     0.96345-0.93124 0.26606 0.07722-0.03088-0.35612     153   -0.29    0.00  1.0000
   1  13   7     826     559     0.66844-0.63626 0.67655-0.33309-0.30897 0.69585     723    0.29    0.00  1.0000
  -1  13   7     516     428     0.82732-0.85948 0.55630-0.21287-0.07786 0.46473     435    0.29    0.00  1.0000
  -1  13  -7    1742    1376     0.86994-0.90210 0.49282-0.14939 0.01797-0.40484    1591   -0.29    0.00  1.0000
   1  13  -7     259    1020     0.89781-0.86565 0.42727-0.08389 0.10662-0.49356     203   -0.29    0.00  1.0000
   1  13   7     418     557     0.34016-0.30797-0.52253 0.86585 0.78182-0.39426     346    0.29    0.00  1.0000
  -1  13   8   30532    2959    -0.96600 0.93392 0.23860 0.10413 0.09953 0.34197   30355    0.08    0.00  1.0000
   1  13   8   36785    2608    -0.91169 0.94374 0.39445-0.05175 0.11493 0.32658   36591   -0.08    0.00  1.0000
  -1  13  -8   34616    3238    -0.82794 0.79589 0.54581-0.20312 0.12882-0.57035   34428   -0.08    0.00  1.0000
   1  13  -8   37012    2736    -0.69620 0.72827 0.70388-0.36107 0.14087-0.58244   36817    0.08    0.00  1.0000
  -1  13  -8   38288    2473     0.83031-0.86253 0.55706-0.21400 0.01637-0.45851   38090   -0.08    0.00  1.0000
  -1  13   8   39594    3830     0.85147-0.88369 0.52429-0.18124 0.01059 0.43155   39393    0.08    0.00  1.0000
   1  13   8   40808    3070     0.92187-0.88965 0.38728-0.04423-0.01233 0.45448   40603   -0.08    0.00  1.0000
   1  13  -8   35357    2307     0.93800-0.90578 0.34612-0.00283-0.01856-0.42372   35167    0.08    0.00  1.0000
   1  13   8   36124    2284     0.76883-0.73665 0.61431-0.27086-0.17750 0.61965   35932   -0.08    0.00  1.0000
  -1  13  -8   34027    2829     0.85606-0.88822 0.51660-0.17317-0.01660-0.42552   33840   -0.08    0.00  1.0000
  -1  13   8   42428    2578     0.88516-0.91732 0.46113-0.11774 0.06189 0.38032   42219    0.08    0.00  1.0000
   1  13  -8   44283    3548     0.88616-0.85400 0.45877-0.11538 0.06508-0.50730   44070    0.08    0.00  1.0000
  -1  13   8   34415    3279     0.34996-0.38215-0.51651 0.85984 0.78149-0.33856   34227    0.08    0.00  1.0000
   1  13   8   42183    2978     0.25349-0.22130-0.57163 0.91496 0.78036-0.33743   41975   -0.08    0.00  1.0000
  -1  13   9     664     400    -0.95086 0.91878 0.29112 0.05161 0.10533 0.39136     684    0.06    0.00  1.0000
   1  13   9     207     227    -0.88871 0.92076 0.44257-0.09988 0.11960 0.37710     218    0.06    0.00  1.0000
  -1  13  -9     825     209    -0.73421 0.70215 0.66466-0.32186 0.13835-0.63512     847   -0.06    0.00  1.0000
   1  13  -9     673     329    -0.58341 0.61550 0.79896-0.45623 0.14588-0.64265     693   -0.06    0.00  1.0000
  -1  13  -9    1490     600     0.75536-0.78755 0.65439-0.31167 0.03448-0.53160    1519   -0.06    0.00  1.0000
  -1  13   9    1239     787     0.81412-0.84635 0.58031-0.23726 0.02055 0.47685    1266    0.06    0.00  1.0000
   1  13   9     705     500     0.89184-0.85962 0.45233-0.10927-0.00168 0.49909     725    0.06    0.00  1.0000
   1  13  -9    1420     673     0.89529-0.86307 0.44547-0.10241-0.00282-0.49458    1449   -0.06    0.00  1.0000
   1  13   9     828     520     0.83452-0.80237 0.54729-0.20385-0.06352 0.56092     850    0.06    0.00  1.0000
  -1  13  -9    4986    1663     0.84080-0.87296 0.53897-0.19554-0.05052-0.44687    5040   -0.06    0.00  1.0000
   1  13  -9    3591    1872     0.87254-0.84039 0.48788-0.14445 0.02497-0.52237    3636   -0.06    0.00  1.0000
  -1  13   9    2330     731     0.90971-0.94187 0.38160-0.03821 0.16370 0.33379    2367    0.06    0.00  1.0000
  -1  13   9     723     321     0.24724-0.27945-0.57456 0.91791 0.78022-0.28166     743    0.06    0.00  1.0000
   1  13   9    1817     718     0.18335-0.15114-0.60599 0.94934 0.77404-0.27549    1849    0.06    0.00  1.0000
  -1  13  10    2781     870    -0.92991 0.89782 0.35043-0.00769 0.11160 0.44027    2845    0.10    0.00  1.0000
   1  13  10    2211     489    -0.85881 0.89086 0.49690-0.15421 0.12460 0.42729    2268   -0.10    0.00  1.0000
  -1  13 -10    1513     537    -0.58563 0.55354 0.79735-0.45462 0.14583-0.69779    1561   -0.10    0.00  1.0000
   1  13 -10    2789     618    -0.42309 0.45518 0.89404-0.55131 0.14722-0.69918    2854    0.10    0.00  1.0000
  -1  13 -10    4830    1070     0.63340-0.66559 0.77161-0.42889 0.05840-0.61075    4915   -0.10    0.00  1.0000
  -1  13  10    5855    1735     0.76834-0.80054 0.63925-0.29653 0.03158 0.52076    5948    0.10    0.00  1.0000
   1  13 -10    5952    1325     0.82012-0.78790 0.57187-0.22882 0.01902-0.57171    6046    0.10    0.00  1.0000
   1  13  10    6670    2055     0.85302-0.82080 0.52177-0.17871 0.01015 0.54253    6770   -0.10    0.00  1.0000
  -1  13 -10    2887    1290     0.82419-0.85635 0.56005-0.21662-0.08391-0.46875    2953   -0.10    0.00  1.0000
   1  13 -10    3763    1279     0.85711-0.82495 0.51492-0.17149-0.01412-0.53854    3838    0.10    0.00  1.0000
  -1  13  10    1284     351     0.91820-0.95035 0.31268 0.03073 0.24318 0.30964    1328    0.10    0.00  1.0000
  -1  13  10    4115    1195     0.17369-0.20590-0.61044 0.95379 0.77278-0.21883    4193    0.10    0.00  1.0000
   1  13  10    5695    1502     0.13200-0.09979-0.62872 0.97207 0.76634-0.21239    5787   -0.10    0.00  1.0000
   1  13  11     834     320    -0.82005 0.85211 0.55736-0.21467 0.12978 0.47730     908   -0.20    0.00  1.0000
  -1  13 -11     663     248     0.39472-0.42687 0.91402-0.57161 0.09355-0.70073     729    0.20    0.00  1.0000
   1  13 -11    1248     301     0.67054-0.63834 0.74006-0.39735 0.05166-0.65926    1338    0.20    0.00  1.0000
  -1  13  11     511     435     0.71186-0.74406 0.70095-0.35823 0.04364 0.56394     569   -0.20    0.00  1.0000
   1  13  11    1153     529     0.80332-0.77110 0.59508-0.25203 0.02324 0.58470    1240   -0.20    0.00  1.0000
  -1  13 -11    3902    1986     0.80623-0.83839 0.57993-0.23650-0.11685-0.49108    4060    0.20    0.00  1.0000
   1  13 -11     603    1192     0.83997-0.80781 0.54010-0.19667-0.05228-0.55565     666    0.20    0.00  1.0000
  -1  13  11     792     588     0.12412-0.15633-0.63202 0.97537 0.76494-0.15560     864   -0.20    0.00  1.0000
   1  13  11    2091    1003     0.09637-0.06416-0.64321 0.98656 0.75959-0.15025    2207   -0.20    0.00  1.0000
  -1  13  12    5914    1072     0.64236-0.67455 0.76429-0.42157 0.05681 0.60601    5943   -0.03    0.00  1.0000
   1  13  12     846     489     0.74025-0.70805 0.67126-0.32854 0.03776 0.62506     857    0.03    0.00  1.0000
  -1  13 -12    1706    1134     0.78677-0.81895 0.59889-0.25544-0.14934-0.51387    1722    0.03    0.00  1.0000
   1  13 -12    1866    1075     0.82118-0.78902 0.56357-0.22014-0.08964-0.57356    1882   -0.03    0.00  1.0000
  -1  13  12    1096     414     0.09395-0.12615-0.64416 0.98751 0.75909-0.09435    1109   -0.03    0.00  1.0000
   1  13  12    2554     750     0.07423-0.04202-0.65169 0.99504 0.75483-0.09009    2573    0.03    0.00  1.0000
  -1  13 -13    1778     987     0.76609-0.79827 0.61652-0.27307-0.18164-0.53683    1580    0.38    0.00  1.0000
   1  13 -13     824     972     0.80078-0.76862 0.58548-0.24205-0.12633-0.59213     691    0.38    0.00  1.0000
  -1  13 -14    4279    1601     0.74399-0.77617 0.63308-0.28963-0.21369-0.56005    4214    0.08    0.00  1.0000
   1  13 -14    3077    1546     0.77863-0.74646 0.60610-0.26265-0.16235-0.61139    3022   -0.08    0.00  1.0000
  -1  13 -15     171     529     0.72043-0.75261 0.64859-0.30514-0.24553-0.58348     167   -0.02    0.00  1.0000
   1  13 -15    1788    1113     0.75501-0.72283 0.62509-0.28164-0.19800-0.63101    1776   -0.02    0.00  1.0000
   1  15   1    1477     903    -0.95840 0.99049 0.26631 0.12914 0.10261-0.04743    1482    0.01    0.00  1.0000
   1  15  -1    2352     645    -0.94972 0.98181 0.29468 0.10077 0.10571-0.16090    2358   -0.01    0.00  1.0000
  -1  15   1    4164    1802     0.95810-0.99031 0.28505 0.11105-0.02800 0.08329    4173    0.01    0.00  1.0000
  -1  15  -1    3236    1449     0.96035-0.99256 0.27725 0.11885-0.02919-0.02609    3244   -0.01    0.00  1.0000
   1  15   1    1452    1154     0.99024-0.95803 0.12976 0.26634-0.05071 0.10600    1457    0.01    0.00  1.0000
   1  15  -1    4552    1931     0.99194-0.95984 0.11528 0.28050-0.05241-0.00283    4561   -0.01    0.00  1.0000
   1 -15  -1    6267    1445     0.99038-0.95828-0.11125-0.28453-0.08219 0.02694    6278    0.01    0.00  1.0000
   1 -15   1    5433    1345     0.98720-0.95510-0.13486-0.26093-0.08508 0.14033    5443   -0.01    0.00  1.0000
  -1  15  -1    1630     934     0.91808-0.95024 0.31190 0.08430 0.24459-0.29986    1635   -0.01    0.00  1.0000
  -1  15   1    2358    1073     0.91537-0.94752 0.23162 0.16462 0.32930-0.27402    2364    0.01    0.00  1.0000
   1  15  -1    1129    1004     0.90771-0.87555 0.18234 0.21390 0.37789-0.43317    1133   -0.01    0.00  1.0000
   1  15   1    2851    1030     0.87332-0.84116 0.06508 0.33122 0.48277-0.42747    2858    0.01    0.00  1.0000
   1 -15   1    1418    1280     0.81439-0.78224-0.05664-0.33966 0.57753-0.52223    1423   -0.01    0.00  1.0000
  -1 -15   1    1953    1236     0.73795-0.77008-0.17187-0.22415 0.65259-0.59726    1959   -0.01    0.00  1.0000
   1 -15  -1    2687     899     0.67727-0.64515-0.24515-0.15087 0.69368-0.74900    2694    0.01    0.00  1.0000
  -1 -15  -1    1349     867     0.56932-0.60146-0.35326-0.04297 0.74234-0.79774    1354    0.01    0.00  1.0000
   1  15   2   17814    2598    -0.95916 0.99124 0.26369 0.13177 0.10232 0.00804   17710   -0.06    0.00  1.0000
   1  15  -2   19349    2192    -0.94081 0.97290 0.32105 0.07441 0.10853-0.21891   19240    0.06    0.00  1.0000
  -1  15   2   21190    2438     0.95372-0.98594 0.29956 0.09654-0.02579 0.13636   21076    0.06    0.00  1.0000
  -1  15  -2   23086    2370     0.95814-0.99036 0.28490 0.11120-0.02803-0.08254   22967   -0.06    0.00  1.0000
   1  15   2   24749    2735     0.98782-0.95561 0.14789 0.24821-0.04815 0.15872   24626   -0.06    0.00  1.0000
   1  15  -2   22638    2435     0.99145-0.95935 0.11975 0.27604-0.05178-0.05870   22520    0.06    0.00  1.0000
   1 -15  -2   21844    2345     0.99037-0.95827-0.11135-0.28444-0.08220-0.02828   21728    0.06    0.00  1.0000
  -1  15  -2   18853    2172     0.91531-0.94747 0.34643 0.04978 0.20539-0.31594   18746   -0.06    0.00  1.0000
   1  15  -2   22447    2404     0.91544-0.88328 0.23226 0.16398 0.32865-0.43921   22330    0.06    0.00  1.0000
  -1  15   2   17732    1735     0.90791-0.94006 0.18336 0.21288 0.37692-0.26636   17628    0.06    0.00  1.0000
   1 -15   2   21441    2214     0.84594-0.81378 0.00257-0.39888 0.53326-0.42266   21327   -0.06    0.00  1.0000
   1  15   2   20836    2345     0.84287-0.81071-0.00366 0.39998 0.53809-0.42748   20723   -0.06    0.00  1.0000
  -1 -15   2   24549    2587     0.78375-0.81588-0.10744-0.28859 0.61170-0.50104   24427    0.06    0.00  1.0000
   1 -15  -2   17307    1627     0.53648-0.50434-0.38183-0.01439 0.75258-0.86338   17204    0.06    0.00  1.0000
  -1 -15  -2   21277    2075     0.42639-0.45858-0.46617 0.07003 0.77515-0.88588   21163   -0.06    0.00  1.0000
  -1  15  -3   36009    3150    -0.97644 0.94435 0.19401 0.20145 0.09443-0.26000   36502    0.21    0.00  1.0000
   1  15   3   41707    3399    -0.95781 0.98990 0.26834 0.12712 0.10284 0.06272   42237   -0.21    0.00  1.0000
   1  15  -3   42168    3137    -0.92775 0.95984 0.35592 0.03954 0.11217-0.27773   42701    0.21    0.00  1.0000
  -1  15   3   44339    3377     0.94696-0.97917 0.32055 0.07555-0.02255 0.18841   44886   -0.21    0.00  1.0000
  -1  15  -3   43607    2642     0.95330-0.98552 0.30090 0.09519-0.02558-0.14027   44149    0.21    0.00  1.0000
   1  15   3   46860    3067     0.98395-0.95174 0.17274 0.22336-0.04460 0.21046   47422   -0.21    0.00  1.0000
   1  15  -3   44613    2842     0.98990-0.95768 0.13250 0.26360-0.05033-0.11552   45161    0.21    0.00  1.0000
   1 -15  -3   47907    2873     0.98942-0.95732-0.11884-0.27695-0.08312-0.08260   48475   -0.21    0.00  1.0000
  -1  15  -3   44640    2926     0.91037-0.94253 0.37823 0.01798 0.16778-0.33361   45188    0.21    0.00  1.0000
   1  15  -3   42247    3079     0.91854-0.88638 0.27745 0.11879 0.28160-0.44744   42781    0.21    0.00  1.0000
  -1  15   3   42883    2306     0.89417-0.92632 0.12700 0.26924 0.42933-0.26348   43421   -0.21    0.00  1.0000
   1 -15   3   37988    2556     0.86521-0.83305 0.04506-0.44138 0.49936-0.33346   38494    0.21    0.00  1.0000
  -1 -15   3   38254    2611     0.81360-0.84575-0.05802-0.33829 0.57852-0.41261   38762    0.21    0.00  1.0000
   1  15   3   52024    2972     0.80168-0.76955-0.07924 0.47528 0.59247-0.42648   52616   -0.21    0.00  1.0000
   1 -15  -3   41672    2167     0.31689-0.28470-0.53641 0.14026 0.78219-0.94829   42202   -0.21    0.00  1.0000
  -1 -15  -3   40208    2288     0.23595-0.26816-0.58037 0.18420 0.77941-0.94559   40729   -0.21    0.00  1.0000
  -1  15  -4    4633     823    -0.96621 0.93413 0.23776 0.15770 0.09943-0.32019    4757   -0.14    0.00  1.0000
   1  15   4    5050     799    -0.95435 0.98643 0.27995 0.11551 0.10411 0.11663    5179   -0.14    0.00  1.0000
   1  15  -4    5614     878    -0.90975 0.94181 0.39878-0.00336 0.11536-0.33612    5750    0.14    0.00  1.0000
  -1  15   4    6536    1473     0.93747-0.96968 0.34758 0.04852-0.01833 0.23948    6683    0.14    0.00  1.0000
  -1  15  -4    3884     997     0.94517-0.97739 0.32583 0.07027-0.02173-0.19940    3998   -0.14    0.00  1.0000
   1  15   4    3728    1985     0.97816-0.94594 0.20392 0.19218-0.04009 0.26123    3839   -0.14    0.00  1.0000
   1  15  -4    7626    1618     0.98686-0.95465 0.15446 0.24164-0.04722-0.17392    7785    0.14    0.00  1.0000
   1 -15  -4    7575    1454     0.98741-0.95531-0.13339-0.26240-0.08490-0.13606    7733    0.14    0.00  1.0000
  -1  15  -4    3029    1462     0.90357-0.93572 0.40778-0.01156 0.13142-0.35252    3129   -0.14    0.00  1.0000
   1  15  -4    3867    1517     0.91773-0.88558 0.31881 0.07740 0.23688-0.45799    3980    0.14    0.00  1.0000
   1 -15   4    2500    1212     0.87704-0.84488 0.07484-0.47116 0.47454-0.25333    2591   -0.14    0.00  1.0000
  -1  15   4    5864     960     0.87136-0.90352 0.06011 0.33620 0.48693-0.26572    6003    0.14    0.00  1.0000
  -1 -15   4    7057    1604     0.83398-0.86614-0.02110-0.37520 0.55138-0.33017    7210    0.14    0.00  1.0000
   1  15   4    4724    1054     0.74681-0.71469-0.16012 0.55616 0.64546-0.42414    4849   -0.14    0.00  1.0000
  -1 -15  -4    4921     913     0.00783-0.04004-0.67475 0.27858 0.73799-0.95957    5049   -0.14    0.00  1.0000
  -1  15  -5   12383    1640    -0.95067 0.91859 0.29171 0.10374 0.10539-0.38133   12073    0.22    0.00  1.0000
   1  15   5   12083    1754    -0.94857 0.98066 0.29823 0.09723 0.10609 0.16984   11777   -0.22    0.00  1.0000
   1  15  -5   15244    1907    -0.88436 0.91641 0.45100-0.05558 0.12040-0.39635   14900    0.22    0.00  1.0000
  -1  15   5   14789    1799     0.92474-0.95696 0.38035 0.01547-0.01344 0.28978   14450   -0.22    0.00  1.0000
  -1  15  -5   16109    1566     0.93270-0.96491 0.36027 0.03582-0.01633-0.26009   15755    0.22    0.00  1.0000
   1  15   5   16289    1845     0.96988-0.93766 0.24109 0.15501-0.03461 0.31104   15933   -0.22    0.00  1.0000
   1  15  -5   13867    1498     0.98158-0.94936 0.18620 0.20989-0.04266-0.23376   13539    0.22    0.00  1.0000
   1  15   5   14618    1241     0.22404-0.19190 0.72847-0.33220-0.64740 0.92347   14281   -0.22    0.00  1.0000
  -1  15   5   11629    1586     0.31911-0.35126 0.73678-0.34051-0.59608 0.87216   11329   -0.22    0.00  1.0000
  -1  15  -5   14698    1858     0.89507-0.92723 0.43544-0.03923 0.09603-0.37241   14360    0.22    0.00  1.0000
   1  15  -5   13711    1915     0.91398-0.88183 0.35661 0.03960 0.19351-0.46989   13385    0.22    0.00  1.0000
  -1  15   5   15102    1099     0.83399-0.86615-0.02109 0.41741 0.55137-0.27486   14759   -0.22    0.00  1.0000
   1  15   5   13446    1275     0.67928-0.64716-0.24290 0.63893 0.69250-0.41586   13123   -0.22    0.00  1.0000
  -1  15   6    8080    1767    -0.97918 0.94710 0.18047 0.21499 0.09285 0.23827    8053   -0.02    0.00  1.0000
   1  15   6   10005    1671    -0.94016 0.97225 0.32289 0.07256 0.10872 0.22240    9975    0.02    0.00  1.0000
  -1  15  -6   12465    1529    -0.92757 0.89549 0.35637 0.03909 0.11221-0.44334   12432    0.02    0.00  1.0000
   1  15  -6   11952    1632    -0.84970 0.88175 0.51200-0.11658 0.12593-0.45707   11919   -0.02    0.00  1.0000
  -1  15   6   15696    1711     0.90832-0.94054 0.41820-0.02237-0.00732 0.33893   15659   -0.02    0.00  1.0000
  -1  15  -6   12509    1492     0.91445-0.94667 0.40457-0.00874-0.00954-0.32206   12476    0.02    0.00  1.0000
   1  15   6   12376    1671     0.95843-0.92622 0.28390 0.11219-0.02818 0.35989   12343    0.02    0.00  1.0000
   1  15  -6   12891    2199     0.97283-0.94062 0.22859 0.16751-0.03647-0.29524   12857   -0.02    0.00  1.0000
   1  15   6   13578    1512     0.44044-0.40825 0.73439-0.33777-0.51640 0.84807   13543    0.02    0.00  1.0000
  -1  15   6   13674    1293     0.60633-0.63852 0.70118-0.30456-0.37509 0.70677   13639   -0.02    0.00  1.0000
  -1  15  -6   17351    2413     0.88502-0.91718 0.46147-0.06526 0.06142-0.39309   17312    0.02    0.00  1.0000
   1  15  -6   12376    2132     0.90759-0.87544 0.39149 0.00472 0.15163-0.48330   12343   -0.02    0.00  1.0000
  -1  15   6   11559    1429     0.77816-0.81029-0.11584 0.51188 0.61728-0.28530   11527   -0.02    0.00  1.0000
   1  15   6   12763    1331     0.60270-0.57056-0.32238 0.71861 0.72993-0.39754   12729    0.02    0.00  1.0000
  -1  15   7    1151     275    -0.97195 0.93987 0.21433 0.18113 0.09677 0.28954    1191   -0.09    0.00  1.0000
   1  15   7     277     293    -0.92863 0.96071 0.35371 0.04175 0.11194 0.27437     297   -0.09    0.00  1.0000
  -1  15  -7     661     366    -0.89453 0.86248 0.43101-0.03559 0.11850-0.50483     691    0.09    0.00  1.0000
   1  15  -7    1084     407    -0.80280 0.83485 0.58150-0.18609 0.13172-0.51805    1122    0.09    0.00  1.0000
  -1  15  -7    3526     867     0.88781-0.92003 0.46020-0.06437-0.00036-0.38651    3595    0.09    0.00  1.0000
  -1  15   7    1463     665     0.88750-0.91972 0.46079-0.06496-0.00026 0.38714    1508   -0.09    0.00  1.0000
   1  15   7    4467    1276     0.94304-0.91082 0.33201 0.06409-0.02077 0.40777    4545   -0.09    0.00  1.0000
   1  15  -7    5416    1358     0.95878-0.92656 0.28272 0.11338-0.02836-0.35864    5502    0.09    0.00  1.0000
   1  15   7    1438     376     0.61181-0.57963 0.69933-0.30271-0.36961 0.75656    1482   -0.09    0.00  1.0000
  -1  15   7    2462     471     0.78581-0.81797 0.59968-0.20341-0.15121 0.53808    2520   -0.09    0.00  1.0000
  -1  15  -7    2708    1117     0.87348-0.90564 0.48606-0.08979 0.02754-0.41441    2769    0.09    0.00  1.0000
   1  15  -7      52    1141     0.89890-0.86674 0.42384-0.02762 0.11104-0.49798      61    0.09    0.00  1.0000
  -1  15   7    1600     508     0.69953-0.73165-0.21958 0.61561 0.68002-0.29272    1647   -0.09    0.00  1.0000
   1  15   7     327     690     0.52253-0.49039-0.39347 0.78971 0.75639-0.36860     348   -0.09    0.00  1.0000
  -1  15  -8     995     467    -0.84587 0.81382 0.51816-0.12274 0.12647-0.56799     962    0.08    0.00  1.0000
   1  15  -8     915     399    -0.73891 0.77097 0.65951-0.26397 0.13800-0.57957     883   -0.08    0.00  1.0000
  -1  15  -8     874     541     0.84928-0.88150 0.52782-0.13199 0.01120-0.45335     843    0.08    0.00  1.0000
  -1  15   8     915     882     0.86150-0.89372 0.50768-0.11185 0.00770 0.43443     883   -0.08    0.00  1.0000
   1  15   8      18     703     0.92274-0.89052 0.38520 0.01062-0.01266 0.45481      14    0.08    0.00  1.0000
   1  15  -8    2097    1039     0.93654-0.90433 0.35008 0.04602-0.01794-0.42434    2049   -0.08    0.00  1.0000
   1  15   8    1844     671     0.73441-0.70223 0.63964-0.24335-0.22691 0.66906    1799    0.08    0.00  1.0000
  -1  15  -8     895    1168     0.86054-0.89269 0.50934-0.11307-0.00590-0.43623     863    0.08    0.00  1.0000
  -1  15   8    1890     450     0.87386-0.90602 0.48533-0.08912 0.02847 0.41374    1844   -0.08    0.00  1.0000
   1  15  -8    1730    1669     0.88814-0.85598 0.45396-0.05775 0.07155-0.51376    1686   -0.08    0.00  1.0000
   1  15   8    2292     763     0.44500-0.41282-0.45293 0.84907 0.77254-0.32961    2241    0.08    0.00  1.0000
  -1  15  -9     347     231    -0.77467 0.74261 0.61777-0.22223 0.13500-0.63177     301    0.20    0.00  1.0000
   1  15  -9     381     447    -0.65302 0.68509 0.74368-0.34814 0.14310-0.63987     333    0.20    0.00  1.0000
  -1  15  -9     481     529     0.79311-0.82530 0.60852-0.21308 0.02581-0.52293     427    0.20    0.00  1.0000
  -1  15   9    2282    1235     0.82940-0.86162 0.55840-0.16257 0.01661 0.48080    2162   -0.20    0.00  1.0000
   1  15   9     480     583     0.89657-0.86435 0.44287-0.04704-0.00325 0.50067     426   -0.20    0.00  1.0000
   1  15  -9     844     733     0.90186-0.86964 0.43199-0.03616-0.00505-0.49235     772    0.20    0.00  1.0000
   1  15   9     410     455     0.81646-0.78430 0.56894-0.17267-0.09845 0.59586     360   -0.20    0.00  1.0000
  -1  15  -9      44    1119     0.84620-0.87836 0.53142-0.13516-0.03892-0.45847      29    0.20    0.00  1.0000
   1  15  -9    1208    1081     0.87548-0.84332 0.48211-0.08584 0.03309-0.53049    1121    0.20    0.00  1.0000
  -1  15   9      37     207     0.90907-0.94123 0.38470 0.01151 0.15994 0.33755      23   -0.20    0.00  1.0000
  -1  15   9     877     535     0.51577-0.54791-0.39902 0.79525 0.75813-0.25954     803   -0.20    0.00  1.0000
   1  15   9    1675     848     0.37763-0.34544-0.49901 0.89516 0.77998-0.28169    1572   -0.20    0.00  1.0000
   1  15 -10   26123    2240    -0.53409 0.56618 0.83256-0.43711 0.14687-0.69883   26227   -0.05    0.00  1.0000
  -1  15 -10   27708    2591     0.70840-0.74060 0.70440-0.30896 0.04434-0.59669   27815    0.05    0.00  1.0000
  -1  15  10   32613    2773     0.79030-0.82249 0.61214-0.21669 0.02648 0.52586   32729   -0.05    0.00  1.0000
   1  15 -10   29927    2672     0.84591-0.81369 0.53317-0.13734 0.01214-0.56482   30038   -0.05    0.00  1.0000
   1  15  10   31584    2740     0.86323-0.83101 0.50474-0.10891 0.00720 0.54548   31698    0.05    0.00  1.0000
  -1  15 -10   28757    3074     0.83050-0.86266 0.55238-0.15611-0.07159-0.48107   28866    0.05    0.00  1.0000
   1  15 -10   36620    3679     0.86105-0.82889 0.50848-0.11222-0.00464-0.54802   36743   -0.05    0.00  1.0000
   1  15  10   29288    2277     0.86803-0.83587 0.49633-0.10007 0.01294 0.53972   29398    0.05    0.00  1.0000
  -1  15  10   23701    1783     0.91863-0.95079 0.29852 0.09772 0.25881 0.29400   23800   -0.05    0.00  1.0000
  -1  15  10   22576    2903     0.43495-0.46714-0.46014 0.85628 0.77400-0.22034   22673   -0.05    0.00  1.0000
   1  15  10   29096    2548     0.32255-0.29036-0.53308 0.92923 0.78216-0.22850   29206    0.05    0.00  1.0000
  -1  15 -11     849     387     0.57223-0.60438 0.81722-0.42213 0.06848-0.67566     902   -0.14    0.00  1.0000
  -1  15  11     834     694     0.74238-0.77458 0.66893-0.27348 0.03730 0.57028     886    0.14    0.00  1.0000
   1  15 -11     865     375     0.75131-0.71912 0.65899-0.26354 0.03537-0.64296     918   -0.14    0.00  1.0000
   1  15  11     785     805     0.82113-0.78890 0.57043-0.17460 0.01876 0.58918     835    0.14    0.00  1.0000
  -1  15 -11    4423    1757     0.81344-0.84560 0.57227-0.17600-0.10397-0.50396    4542   -0.14    0.00  1.0000
   1  15 -11     361    1474     0.84493-0.81277 0.53323-0.13697-0.04169-0.56624     396   -0.14    0.00  1.0000
  -1  15  11       0     268     0.37350-0.40569-0.50167 0.89782 0.78026-0.17123       2    0.14    0.00  1.0000
   1  15  11     586     601     0.28072-0.24853-0.55696 0.95311 0.78165-0.17262     630    0.14    0.00  1.0000
  -1  15  12    5823    1153     0.68395-0.71614 0.72786-0.33242 0.04913 0.61369    5816    0.01    0.00  1.0000
   1  15  12    4091    1227     0.76849-0.73630 0.63907-0.24363 0.03155 0.63127    4085   -0.01    0.00  1.0000
  -1  15 -12    6741    2404     0.79500-0.82716 0.59113-0.19486-0.13611-0.52709    6733   -0.01    0.00  1.0000
   1  15 -12   12440    2844     0.82717-0.79501 0.55648-0.16021-0.07815-0.58504   12429    0.01    0.00  1.0000
  -1  15 -13     453    1057     0.77504-0.80722 0.60917-0.21287-0.16796-0.55052     363   -0.36    0.00  1.0000
   1  15 -13     623    1342     0.80779-0.77563 0.57831-0.18204-0.11411-0.60435     516   -0.36    0.00  1.0000
  -1  15 -14    5704    1571     0.75380-0.78597 0.62600-0.22970-0.19975-0.57399    5636   -0.07    0.00  1.0000
   1  15 -14    3882    1618     0.78666-0.75448 0.59900-0.20270-0.14952-0.62422    3826    0.07    0.00  1.0000
  -1  15 -15     253     999     0.73108-0.76326 0.64183-0.24554-0.23141-0.59760     266   -0.06    0.00  1.0000
   1  15 -15     638    1175     0.76405-0.73187 0.61814-0.22185-0.18470-0.64431     658   -0.06    0.00  1.0000
   1  17   1   22508    2229    -0.95310 0.98519 0.28399 0.16420 0.10455-0.04936   21742    0.41    0.00  1.0000
   1  17  -1   25437    2171    -0.94482 0.97691 0.30949 0.13870 0.10730-0.16249   24622   -0.41    0.00  1.0000
  -1  17  -1   27874    2347     0.95534-0.98755 0.29430 0.15461-0.02659-0.02868   27021   -0.41    0.00  1.0000
  -1  17   1   33928    2627     0.95340-0.98562 0.30059 0.14832-0.02563 0.08091   32986    0.41    0.00  1.0000
   1  17   1   17084    2023     0.98540-0.95318 0.16395 0.28496-0.04586 0.10115   16418    0.41    0.00  1.0000
   1  17  -1   31112    2643     0.98718-0.95497 0.15232 0.29659-0.04752-0.00775   30210   -0.41    0.00  1.0000
   1 -17  -1   28764    2404     0.98523-0.95313-0.14765-0.30091-0.08664 0.03139   27897    0.41    0.00  1.0000
  -1  17  -1   29777    1740     0.91745-0.94961 0.32331 0.12572 0.23181-0.28709   28895   -0.41    0.00  1.0000
  -1  17   1   25458    1980     0.91765-0.94980 0.25754 0.19153 0.30263-0.24735   24643    0.41    0.00  1.0000
   1  17  -1   25976    2222     0.91212-0.87997 0.20731 0.24176 0.35361-0.40889   25153   -0.41    0.00  1.0000
   1  17   1   27852    2158     0.88947-0.85731 0.11086 0.33829 0.44334-0.38803   26999    0.41    0.00  1.0000
   1 -17   1   28477    2243     0.79001-0.75788-0.09782-0.35101 0.60523-0.54990   27615   -0.41    0.00  1.0000
  -1 -17   1   25483    1976     0.71741-0.74953-0.19799-0.25084 0.66792-0.61259   24668   -0.41    0.00  1.0000
   1 -17  -1   33022    1852     0.65544-0.62330-0.26923-0.17982 0.70562-0.76102   32093    0.41    0.00  1.0000
  -1 -17  -1   23556    1860     0.56045-0.59259-0.36115-0.08790 0.74529-0.80069   22772    0.41    0.00  1.0000
  -1  17  -2   35960    2513    -0.97683 0.94475 0.19211 0.25608 0.09421-0.20459   36045   -0.04    0.00  1.0000
   1  17  -2   35400    3549    -0.93654 0.96862 0.33291 0.11528 0.10978-0.22016   35484    0.04    0.00  1.0000
  -1  17   2   49848    3048     0.94939-0.98160 0.31320 0.13572-0.02369 0.13426   49948    0.04    0.00  1.0000
  -1  17  -2   40641    2633     0.95317-0.98538 0.30135 0.14757-0.02551-0.08505   40731   -0.04    0.00  1.0000
   1  17   2   43710    2700     0.98279-0.95058 0.17945 0.26946-0.04364 0.15421   43803   -0.04    0.00  1.0000
   1  17  -2   47635    2758     0.98650-0.95428 0.15689 0.29202-0.04687-0.06369   47732    0.04    0.00  1.0000
  -1  17  -2   40374    2464     0.91443-0.94659 0.35335 0.09569 0.19733-0.30788   40464   -0.04    0.00  1.0000
   1  17  -2   37286    2397     0.91712-0.88496 0.25006 0.19902 0.31041-0.42098   37372    0.04    0.00  1.0000
  -1  17   2   42530    2202     0.91409-0.94624 0.22105 0.22802 0.33995-0.22939   42622    0.04    0.00  1.0000
   1  17   2   42580    2509     0.86988-0.83772 0.05639 0.39275 0.49002-0.37942   42672   -0.04    0.00  1.0000
   1 -17   2   36987    2306     0.82327-0.79111-0.04098-0.40817 0.56616-0.45555   37073   -0.04    0.00  1.0000
  -1 -17   2   49508    3061     0.76283-0.79495-0.13807-0.31076 0.63168-0.52102   49607    0.04    0.00  1.0000
   1 -17  -2   43952    2340     0.52962-0.49748-0.38760-0.06146 0.75449-0.86529   44046    0.04    0.00  1.0000
   1  17  -3     745     573    -0.92462 0.95670 0.36374 0.08444 0.11297-0.27853     693   -0.16    0.00  1.0000
  -1  17   3    2558    1154     0.94317-0.97539 0.33163 0.11728-0.02083 0.18669    2460    0.16    0.00  1.0000
  -1  17  -3     787     926     0.94856-0.98078 0.31571 0.13320-0.02330-0.14255     733   -0.16    0.00  1.0000
   1  17   3      10     838     0.97875-0.94653 0.20098 0.24793-0.04052 0.20638       5    0.16    0.00  1.0000
   1  17  -3    3220    1434     0.98459-0.95237 0.16891 0.28000-0.04515-0.12069    3110   -0.16    0.00  1.0000
  -1  17  -3     529     934     0.90967-0.94183 0.38180 0.06723 0.16346-0.32929     485   -0.16    0.00  1.0000
   1  17  -3    2424    1463     0.91870-0.88654 0.28967 0.15940 0.26845-0.43430    2329   -0.16    0.00  1.0000
  -1  17   3    2949    1177     0.90752-0.93968 0.18140 0.26767 0.37879-0.21294    2844    0.16    0.00  1.0000
   1 -17   3    6101    1956     0.84539-0.81324 0.00145-0.45061 0.53413-0.36822    5950   -0.16    0.00  1.0000
   1  17   3    2840    1188     0.84349-0.81133-0.00242 0.45158 0.53713-0.37122    2737    0.16    0.00  1.0000
  -1 -17   3    1820    1390     0.79435-0.82648-0.09101-0.35782 0.60059-0.43460    1738   -0.16    0.00  1.0000
   1 -17  -3    1318     697     0.34265-0.31046-0.52100 0.07204 0.78175-0.94784    1248    0.16    0.00  1.0000
  -1 -17  -3    1731     950     0.26695-0.29914-0.56447 0.11550 0.78109-0.94719    1651    0.16    0.00  1.0000
  -1  17  -4     880     472    -0.95988 0.92780 0.26116 0.18703 0.10204-0.32280     828    0.14    0.00  1.0000
   1  17  -4     750     299    -0.90851 0.94056 0.40153 0.04660 0.11563-0.33639     702   -0.14    0.00  1.0000
  -1  17   4    1165     929     0.93449-0.96671 0.35556 0.09336-0.01707 0.23822    1105   -0.14    0.00  1.0000
  -1  17  -4    1870    1130     0.94099-0.97321 0.33782 0.11109-0.01986-0.20127    1794    0.14    0.00  1.0000
   1  17   4      25     986     0.97291-0.94069 0.22825 0.22066-0.03652 0.25766      17    0.14    0.00  1.0000
   1  17  -4     510     853     0.98109-0.94887 0.18884 0.26007-0.04228-0.17885     471   -0.14    0.00  1.0000
  -1  17  -4    2524    1413     0.90328-0.93544 0.40885 0.04019 0.13008-0.35118    2436    0.14    0.00  1.0000
   1  17  -4    3127    1504     0.91721-0.88505 0.32669 0.12235 0.22800-0.44911    3029   -0.14    0.00  1.0000
  -1  17   4     471     364     0.89720-0.92936 0.13778 0.31130 0.41957-0.19844     433   -0.14    0.00  1.0000
   1  17   4    1876     779     0.80940-0.77724-0.06518 0.51434 0.58362-0.36241    1800    0.14    0.00  1.0000
   1 -17  -4    2407     824     0.08429-0.05209-0.64788 0.19889 0.75705-0.97863    2321   -0.14    0.00  1.0000
  -1 -17  -4      51     424     0.06256-0.09477-0.65600 0.20701 0.75215-0.97373      39    0.14    0.00  1.0000
  -1  17  -5    3578     691    -0.94515 0.91306 0.30853 0.13966 0.10720-0.38314    3533   -0.06    0.00  1.0000
   1  17  -5    3427     506    -0.88618 0.91823 0.44749 0.00064 0.12007-0.39602    3382   -0.06    0.00  1.0000
  -1  17   5    8272    1740     0.92294-0.95516 0.38471 0.06389-0.01274 0.28908    8203    0.06    0.00  1.0000
  -1  17  -5    5356     798     0.92964-0.96186 0.36815 0.08077-0.01508-0.26134    5300   -0.06    0.00  1.0000
   1  17   5    4229    1014     0.96482-0.93261 0.26097 0.18794-0.03164 0.30807    4180    0.06    0.00  1.0000
   1  17  -5    2638     833     0.97537-0.94315 0.21724 0.23168-0.03814-0.23828    2599   -0.06    0.00  1.0000
   1  17   5    3001     454     0.15363-0.12146 0.71763-0.26860-0.67926 0.95556    2959    0.06    0.00  1.0000
  -1  17   5    3018     379     0.21331-0.24545 0.72702-0.27791-0.65263 0.92871    2976    0.06    0.00  1.0000
  -1  17  -5    1459    1124     0.89536-0.92752 0.43462 0.01442 0.09710-0.37349    1430   -0.06    0.00  1.0000
   1  17  -5    4588    1660     0.91332-0.88116 0.36114 0.08789 0.18817-0.46456    4536   -0.06    0.00  1.0000
  -1  17   5    5055     565     0.88242-0.91458 0.08971 0.35944 0.46182-0.18531    5001    0.06    0.00  1.0000
   1  17   5    2689     529     0.76814-0.73601-0.13051 0.57935 0.62683-0.35019    2650    0.06    0.00  1.0000
  -1  17  -6   13470    2179    -0.92412 0.89203 0.36497 0.08322 0.11309-0.44422   13479    0.01    0.00  1.0000
   1  17  -6   16508    1921    -0.85628 0.88833 0.50115-0.05301 0.12498-0.45612   16518   -0.01    0.00  1.0000
  -1  17   6   21097    2153     0.90813-0.94035 0.41861 0.02999-0.00725 0.33886   21108   -0.01    0.00  1.0000
  -1  17  -6   19195    1890     0.91344-0.94566 0.40685 0.04175-0.00917-0.32243   19206    0.01    0.00  1.0000
   1  17   6   19195    2175     0.95394-0.92173 0.29885 0.15007-0.02590 0.35761   19206    0.01    0.00  1.0000
   1  17  -6   24101    2399     0.96646-0.93424 0.25473 0.19418-0.03258-0.29913   24113   -0.01    0.00  1.0000
   1  17   6   20074    1965     0.37065-0.33851 0.73765-0.28855-0.56433 0.89562   20085    0.01    0.00  1.0000
  -1  17   6   19001    1894     0.51185-0.54404 0.72498-0.27548-0.46086 0.79254   19012   -0.01    0.00  1.0000
  -1  17  -6   18584    2303     0.88597-0.91813 0.45922-0.01018 0.06447-0.39613   18594    0.01    0.00  1.0000
   1  17  -6   20083    2564     0.90715-0.87499 0.39343 0.05561 0.14925-0.48092   20094   -0.01    0.00  1.0000
  -1  17   6   21170    1619     0.86087-0.89303 0.03493 0.41422 0.50761-0.17579   21181   -0.01    0.00  1.0000
   1  17   6   17836    1646     0.71864-0.68651-0.19646 0.64530 0.66704-0.33507   17846    0.01    0.00  1.0000
  -1  17  -7    9559    2009    -0.89513 0.86308 0.42977 0.01835 0.11838-0.50471    9612    0.04    0.00  1.0000
   1  17  -7   11233    2224    -0.81656 0.84861 0.56237-0.11423 0.13019-0.51652   11290    0.04    0.00  1.0000
  -1  17  -7   17027    1874     0.89039-0.92261 0.45519-0.00658-0.00120-0.38567   17098    0.04    0.00  1.0000
  -1  17   7   13198    1698     0.88948-0.92171 0.45695-0.00834-0.00091 0.38778   13260   -0.04    0.00  1.0000
   1  17   7   15784    1930     0.93964-0.90742 0.34161 0.10731-0.01927 0.40627   15852   -0.04    0.00  1.0000
   1  17  -7   18184    1873     0.95292-0.92070 0.30215 0.14677-0.02539-0.36160   18257    0.04    0.00  1.0000
  -1  17   7   10808    1846     0.73619-0.76837 0.63845-0.18932-0.22448 0.61136   10864   -0.04    0.00  1.0000
  -1  17  -7   11280    2548     0.87516-0.90732 0.48274-0.03364 0.03221-0.41907   11337    0.04    0.00  1.0000
   1  17  -7   15459    2292     0.89892-0.86676 0.42377 0.02527 0.11113-0.49807   15526    0.04    0.00  1.0000
  -1  17   7    9870    1710     0.83089-0.86305-0.02696 0.47612 0.55577-0.16866    9924   -0.04    0.00  1.0000
   1  17   7   15086    1387     0.66434-0.63220-0.25966 0.70872 0.70086-0.31307   15152   -0.04    0.00  1.0000
  -1  17  -8    5521    1288    -0.85389 0.82184 0.50512-0.05699 0.12533-0.56685    5473   -0.05    0.00  1.0000
   1  17  -8    3689     975    -0.76347 0.79554 0.63135-0.18306 0.13600-0.57758    3649    0.05    0.00  1.0000
  -1  17  -8    8256    1512     0.85799-0.89021 0.51357-0.06497 0.00872-0.45087    8197   -0.05    0.00  1.0000
  -1  17   8    7575    1295     0.86635-0.89857 0.49938-0.05077 0.00628 0.43586    7518    0.05    0.00  1.0000
   1  17   8    7620    1677     0.92113-0.88891 0.38906 0.05954-0.01204 0.45419    7563   -0.05    0.00  1.0000
   1  17  -8    6547    1533     0.93261-0.90039 0.36050 0.08841-0.01629-0.42599    6494    0.05    0.00  1.0000
   1  17   8    2868    1179     0.69992-0.66774 0.66056-0.21143-0.27158 0.71372    2833   -0.05    0.00  1.0000
  -1  17  -8    5446    2271     0.86298-0.89513 0.50523-0.05613 0.00010-0.44223    5398   -0.05    0.00  1.0000
  -1  17   8    5022    1046     0.86267-0.89483 0.50575-0.05665-0.00065 0.44278    4976    0.05    0.00  1.0000
   1  17  -8    7529    1875     0.88878-0.85662 0.45235-0.00331 0.07370-0.51592    7472    0.05    0.00  1.0000
  -1  17   8    4584    1015     0.79302-0.82514-0.09312 0.54196 0.60203-0.15940    4540    0.05    0.00  1.0000
   1  17   8    1936     620     0.60786-0.57571-0.31743 0.76650 0.72783-0.28464    1907   -0.05    0.00  1.0000
  -1  17  -9    1353     398    -0.79623 0.76418 0.59031-0.14217 0.13241-0.62913    1463   -0.23    0.00  1.0000
   1  17  -9    1743     358    -0.69359 0.72565 0.70642-0.25814 0.14102-0.63779    1867   -0.23    0.00  1.0000
  -1  17  -9    2290     745     0.81228-0.84451 0.58287-0.13426 0.02101-0.51843    2432   -0.23    0.00  1.0000
  -1  17   9    3040     882     0.83796-0.87018 0.54553-0.09692 0.01432 0.48309    3203    0.23    0.00  1.0000
   1  17   9    2672     582     0.89761-0.86539 0.44075 0.00784-0.00360 0.50102    2825    0.23    0.00  1.0000
   1  17  -9     721     522     0.90256-0.87034 0.43052 0.01808-0.00529-0.49211     802   -0.23    0.00  1.0000
   1  17   9    1621     483     0.79897-0.76682 0.58726-0.13816-0.12940 0.62681    1741    0.23    0.00  1.0000
  -1  17  -9    2605    1306     0.84942-0.88158 0.52674-0.07764-0.03180-0.46559    2756   -0.23    0.00  1.0000
   1  17  -9    2986    1207     0.87685-0.84469 0.47932-0.03022 0.03698-0.53438    3148   -0.23    0.00  1.0000
  -1  17   9    1786     377     0.91173-0.94389 0.37086 0.07817 0.17662 0.32086    1911    0.23    0.00  1.0000
  -1  17   9    1849     350     0.74480-0.77692-0.16282 0.61166 0.64711-0.14915    1977    0.23    0.00  1.0000
   1  17   9    3270     595     0.55376-0.52162-0.36701 0.81608 0.74742-0.24883    3439    0.23    0.00  1.0000
  -1  17 -10   22166    3970     0.74677-0.77897 0.66408-0.21591 0.03636-0.58871   22152   -0.01    0.00  1.0000
  -1  17  10   29964    3988     0.80339-0.83561 0.59499-0.14638 0.02323 0.52945   29947    0.01    0.00  1.0000
   1  17 -10   25687    3292     0.85681-0.82459 0.51554-0.06694 0.00907-0.56175   25671    0.01    0.00  1.0000
   1  17  10   28893    3881     0.86804-0.83582 0.49644-0.04784 0.00577 0.54690   28877   -0.01    0.00  1.0000
  -1  17 -10   31379    2508     0.83451-0.86667 0.54730-0.09820-0.06355-0.48911   31362   -0.01    0.00  1.0000
   1  17 -10   24587    3951     0.86322-0.83106 0.50482-0.05571 0.00070-0.55337   24572    0.01    0.00  1.0000
  -1  17  10   18687    2347     0.69480-0.72694-0.22541 0.67447 0.68296-0.12897   18674    0.01    0.00  1.0000
   1  17  10   25020    3347     0.50579-0.47365-0.40707 0.85613 0.76056-0.20657   25005   -0.01    0.00  1.0000
  -1  17 -11    1363     539     0.64842-0.68061 0.75923-0.31106 0.05572-0.66332    1383    0.04    0.00  1.0000
  -1  17  11     541     669     0.76177-0.79397 0.64699-0.19882 0.03306 0.57452     554   -0.04    0.00  1.0000
   1  17 -11      14     274     0.78563-0.75343 0.61807-0.16990 0.02759-0.63518      16    0.04    0.00  1.0000
   1  17  11    1829     908     0.83114-0.79892 0.55582-0.10721 0.01615 0.59179    1852   -0.04    0.00  1.0000
  -1  17 -11      61    1181     0.81823-0.85039 0.56694-0.11784-0.09516-0.51277      65    0.04    0.00  1.0000
   1  17 -11     876    1318     0.84794-0.81578 0.52892-0.07982-0.03511-0.57282     892    0.04    0.00  1.0000
   1  17  11     432     384     0.46525-0.43306-0.43805 0.88701 0.76918-0.16015     443   -0.04    0.00  1.0000
  -1  17  12     834     592     0.71112-0.74331 0.70170-0.25353 0.04379 0.61903     843    0.02    0.00  1.0000
   1  17  12     927     692     0.78559-0.75339 0.61812-0.16995 0.02760 0.63522     936   -0.02    0.00  1.0000
  -1  17 -12     332    1063     0.80058-0.83274 0.58567-0.13657-0.12665-0.53654     338   -0.02    0.00  1.0000
   1  17 -12       2    1050     0.83104-0.79888 0.55171-0.10261-0.07053-0.59266       3    0.02    0.00  1.0000
  -1  17  13      81     766     0.64963-0.68183 0.75821-0.31004 0.05551 0.66255     101   -0.17    0.00  1.0000
  -1  17 -13     419    1088     0.78141-0.81358 0.60369-0.15456-0.15796-0.56052     464    0.17    0.00  1.0000
   1  17 -13      48    1097     0.81254-0.78038 0.57325-0.12415-0.10561-0.61285      64    0.17    0.00  1.0000
  -1  17 -14    6262    2017     0.76094-0.79312 0.62057-0.17144-0.18931-0.58443    6316    0.05    0.00  1.0000
   1  17 -14     660     965     0.79243-0.76027 0.59358-0.14447-0.14040-0.63333     678   -0.05    0.00  1.0000
  -1  19   1       2    1075     0.94770-0.97992 0.31832 0.18341-0.02290 0.07818       5   -0.60    0.00  1.0000
  -1  19  -1      14    1079     0.94935-0.98157 0.31329 0.18843-0.02367-0.03160       0    0.60    0.00  1.0000
   1  19   1      83    1346     0.97962-0.94740 0.19658 0.30515-0.04116 0.09645     166   -0.60    0.00  1.0000
  -1  19  -1       8     868     0.91628-0.94844 0.33748 0.16439 0.21571-0.27099       1    0.60    0.00  1.0000
  -1  19   1       6     604     0.91865-0.95081 0.28359 0.21832 0.27502-0.21973       2   -0.60    0.00  1.0000
   1  19  -1       2    1613     0.91547-0.88331 0.23254 0.26936 0.32836-0.38365       6    0.60    0.00  1.0000
   1  19   1       7     666     0.90106-0.86890 0.15259 0.34932 0.40595-0.35067      41   -0.60    0.00  1.0000
   1 -19   1      50     863     0.76400-0.73187-0.13641-0.36522 0.63062-0.57529     118    0.60    0.00  1.0000
  -1 -19   1       6    1520     0.69562-0.72775-0.22417-0.27747 0.68253-0.62720       2    0.60    0.00  1.0000
   1 -19  -1       2     711     0.63183-0.59969-0.29374-0.20815 0.71728-0.77268      27   -0.60    0.00  1.0000
  -1 -19  -1      34    1405     0.54708-0.57923-0.37279-0.12910 0.74947-0.80487      92   -0.60    0.00  1.0000
  -1  19   2   59945    4029     0.94396-0.97618 0.32936 0.17237-0.02118 0.13175   59716   -0.07    0.00  1.0000
  -1  19  -2   59520    5049     0.94717-0.97939 0.31991 0.18182-0.02265-0.08791   59292    0.07    0.00  1.0000
   1  19   2   59478    5494     0.97691-0.94469 0.21000 0.29173-0.03920 0.14977   59250    0.07    0.00  1.0000
   1  19  -2   59579    4140     0.98052-0.94830 0.19190 0.30983-0.04184-0.06872   59351   -0.07    0.00  1.0000
  -1  19  -2   54918    3588     0.91296-0.94512 0.36348 0.13838 0.18541-0.29596   54699    0.07    0.00  1.0000
   1  19  -2   59349    3978     0.91826-0.88611 0.26928 0.23263 0.29029-0.40086   59121   -0.07    0.00  1.0000
  -1  19   2   54673    3277     0.91754-0.94969 0.25590 0.24600 0.30434-0.19378   54454   -0.07    0.00  1.0000
   1  19   2   64358    2246     0.88896-0.85680 0.10927 0.39272 0.44474-0.33413   64121    0.07    0.00  1.0000
   1 -19   2   63795    2365     0.80015-0.76802-0.08173-0.41990 0.59420-0.48354   63559    0.07    0.00  1.0000
  -1 -19   2   49639    3454     0.74086-0.77298-0.16805-0.33358 0.65029-0.53963   49431   -0.07    0.00  1.0000
   1 -19  -2   57482    3413     0.51646-0.48431-0.39845-0.10343 0.75795-0.86875   57258   -0.07    0.00  1.0000
  -1  19   3    6523    1627     0.93815-0.97037 0.34571 0.15602-0.01863 0.18448    6766   -0.24    0.00  1.0000
  -1  19  -3    3510     962     0.94269-0.97490 0.33303 0.16870-0.02061-0.14524    3689    0.24    0.00  1.0000
   1  19   3    2336    1157     0.97276-0.94055 0.22889 0.27283-0.03642 0.20228    2482   -0.24    0.00  1.0000
   1  19  -3    1522     877     0.97830-0.94609 0.20321 0.29852-0.04019-0.12565    1640    0.24    0.00  1.0000
  -1  19  -3    5113    1472     0.90820-0.94036 0.38876 0.11310 0.15498-0.32081    5328    0.24    0.00  1.0000
   1  19  -3    5576    1625     0.91836-0.88620 0.30416 0.19770 0.25315-0.41898    5801    0.24    0.00  1.0000
  -1  19   3     721     465     0.91495-0.94710 0.22797 0.27394 0.33300-0.16715     803   -0.24    0.00  1.0000
   1  19   3     330     624     0.87272-0.84056 0.06356 0.43843 0.48405-0.31814     386   -0.24    0.00  1.0000
   1 -19  -3    1523     496     0.35156-0.31937-0.51552 0.01374 0.78143-0.94752    1642   -0.24    0.00  1.0000
  -1 -19  -3    2193     524     0.28201-0.31420-0.55625 0.05447 0.78169-0.94779    2335   -0.24    0.00  1.0000
  -1  19   4   11169    2463     0.93006-0.96228 0.36708 0.13465-0.01525 0.23639   11234    0.05    0.00  1.0000
  -1  19  -4   11430    2282     0.93546-0.96767 0.35299 0.14874-0.01748-0.20365   11495   -0.05    0.00  1.0000
   1  19   4   16234    2585     0.96690-0.93468 0.25302 0.24870-0.03283 0.25398   16312   -0.05    0.00  1.0000
   1  19  -4   11501    2197     0.97443-0.94221 0.22153 0.28020-0.03751-0.18363   11567    0.05    0.00  1.0000
  -1  19  -4    7210    1775     0.90204-0.93420 0.41330 0.08856 0.12446-0.34557    7262   -0.05    0.00  1.0000
   1  19  -4   13259    1865     0.91631-0.88415 0.33715 0.16471 0.21608-0.43719   13329    0.05    0.00  1.0000
  -1  19   4   10163    1820     0.91097-0.94313 0.20018 0.30173 0.36062-0.13949   10225    0.05    0.00  1.0000
   1  19   4   13516    1513     0.85221-0.82005 0.01573 0.48627 0.52295-0.30174   13587   -0.05    0.00  1.0000
   1 -19  -4    9128    1596     0.12727-0.09506-0.63070 0.12888 0.76551-0.98709    9186    0.05    0.00  1.0000
  -1 -19  -4   14729    1513     0.09776-0.12997-0.64266 0.14084 0.75988-0.98146   14803   -0.05    0.00  1.0000
  -1  19   5     183    1023     0.91936-0.95158 0.39323 0.10815-0.01137 0.28771     145    0.24    0.00  1.0000
  -1  19  -5     131     786     0.92494-0.95716 0.37986 0.12151-0.01352-0.26281      99   -0.24    0.00  1.0000
   1  19   5     266    1076     0.95894-0.92673 0.28215 0.21958-0.02844 0.30487     219    0.24    0.00  1.0000
   1  19  -5      33     879     0.96835-0.93613 0.24731 0.25442-0.03369-0.24273      18   -0.24    0.00  1.0000
   1  19   5      19     290     0.10241-0.07024 0.70680-0.20495-0.69995 0.97624       8    0.24    0.00  1.0000
  -1  19   5      23     128     0.13768-0.16985 0.71449-0.21264-0.68595 0.96225      11    0.24    0.00  1.0000
  -1  19  -5     211    1481     0.89450-0.92666 0.43709 0.06478 0.09388-0.37027     170   -0.24    0.00  1.0000
   1  19  -5    1844    1822     0.91214-0.87998 0.36847 0.13340 0.17949-0.45587    1718   -0.24    0.00  1.0000
  -1  19   5      10     331     0.90583-0.93799 0.17323 0.32868 0.38659-0.11017       3    0.24    0.00  1.0000
   1  19   5      26     545     0.82726-0.79510-0.03370 0.53570 0.56079-0.28428      13    0.24    0.00  1.0000
  -1  19   6    3939    2240     0.90572-0.93794 0.42382 0.07755-0.00639 0.33800    3971    0.04    0.00  1.0000
  -1  19  -6    5308    1636     0.90995-0.94217 0.41463 0.08674-0.00790-0.32370    5345   -0.04    0.00  1.0000
   1  19   6     779    1076     0.94846-0.91624 0.31603 0.18570-0.02325 0.35497     793   -0.04    0.00  1.0000
   1  19  -6    3431    1497     0.95926-0.92705 0.28104 0.22069-0.02861-0.30309    3461    0.04    0.00  1.0000
   1  19   6     541     378     0.31415-0.28201 0.73655-0.23461-0.59898 0.93028     553   -0.04    0.00  1.0000
  -1  19   6    1295     372     0.42977-0.46196 0.73525-0.23287-0.52410 0.85577    1313    0.04    0.00  1.0000
  -1  19  -6    1366    1296     0.88560-0.91775 0.46011 0.04175 0.06327-0.39493    1385   -0.04    0.00  1.0000
   1  19  -6     249    1250     0.90601-0.87386 0.39822 0.10364 0.14333-0.47500     257    0.04    0.00  1.0000
  -1  19   6    1276     486     0.90001-0.93217 0.14842 0.35348 0.40980-0.07810    1294    0.04    0.00  1.0000
   1  19   6     914     430     0.79904-0.76692-0.08352 0.58516 0.59543-0.26346     929   -0.04    0.00  1.0000
  -1  19   7   31199    3355     0.88864-0.92086 0.45858 0.04279-0.00063 0.38751   31224    0.01    0.00  1.0000
  -1  19  -7   37561    3169     0.88920-0.92142 0.45750 0.04388-0.00081-0.38605   37589   -0.01    0.00  1.0000
   1  19   7   34016    3520     0.93492-0.90270 0.35443 0.14730-0.01725 0.40425   34042    0.01    0.00  1.0000
   1  19  -7   30634    3815     0.94602-0.91380 0.32334 0.17839-0.02212-0.36487   30659   -0.01    0.00  1.0000
   1  19   7   28072    2516     0.50888-0.47669 0.72551-0.22312-0.46332 0.85027   28096    0.01    0.00  1.0000
  -1  19   7   24358    1767     0.68437-0.71655 0.66879-0.16682-0.29041 0.67728   24380    0.01    0.00  1.0000
  -1  19  -7   33918    3278     0.87534-0.90750 0.48238 0.01955 0.03271-0.41958   33944   -0.01    0.00  1.0000
   1  19  -7   29230    3017     0.89804-0.86589 0.42653 0.07534 0.10758-0.49452   29254   -0.01    0.00  1.0000
  -1  19   7   23132    1658     0.89518-0.92734 0.12985 0.37214 0.42635-0.03923   23154    0.01    0.00  1.0000
   1  19   7   25417    2043     0.76651-0.73438-0.13284 0.63449 0.62834-0.24103   25440    0.01    0.00  1.0000
  -1  19  -8    4344    1030    -0.85608 0.82403 0.50148-0.00061 0.12501-0.56653    4348    0.00    0.00  1.0000
   1  19  -8    2702     749    -0.77721 0.80927 0.61463-0.11361 0.13476-0.57633    2705    0.00    0.00  1.0000
  -1  19  -8    6308    1705     0.86073-0.89295 0.50899-0.00760 0.00793-0.45008    6313    0.00    0.00  1.0000
  -1  19   8    3968    1493     0.86760-0.89982 0.49722 0.00415 0.00590 0.43623    3972    0.00    0.00  1.0000
   1  19   8    6755    2228     0.91767-0.88545 0.39717 0.10420-0.01073 0.45288    6760    0.00    0.00  1.0000
   1  19  -8    5762    1596     0.92692-0.89470 0.37498 0.12674-0.01399-0.42829    5766    0.00    0.00  1.0000
   1  19   8    3596     857     0.66760-0.63543 0.67693-0.17496-0.30992 0.75207    3599    0.00    0.00  1.0000
  -1  19   8    3617     757     0.85511-0.88727 0.51809-0.01616-0.01883 0.46096    3621    0.00    0.00  1.0000
  -1  19  -8    3067    1330     0.86376-0.89592 0.50388-0.00194 0.00206-0.44420    3070    0.00    0.00  1.0000
   1  19  -8   13102    2887     0.88833-0.85617 0.45348 0.04838 0.07219-0.51441   13109    0.00    0.00  1.0000
  -1  19   8    3934     842     0.89320-0.92536 0.12305 0.37894 0.43248 0.00993    3938    0.00    0.00  1.0000
   1  19   8    5987    1508     0.73193-0.69981-0.17967 0.68132 0.65725-0.21462    5992    0.00    0.00  1.0000
  -1  19  -9      79     535     0.82159-0.85381 0.56976-0.06838 0.01864-0.51606      69    0.10    0.00  1.0000
  -1  19   9    2297    1188     0.84192-0.87414 0.53943-0.03804 0.01324 0.48416    2240   -0.10    0.00  1.0000
   1  19   9    1370     967     0.89605-0.86383 0.44393 0.05744-0.00308 0.50049    1326   -0.10    0.00  1.0000
   1  19  -9     289     495     0.89977-0.86755 0.43633 0.06504-0.00433-0.49307     269    0.10    0.00  1.0000
  -1  19  -9     293    1197     0.85085-0.88301 0.52462-0.02268-0.02860-0.46880     273    0.10    0.00  1.0000
   1  19  -9     632    1195     0.87693-0.84478 0.47915 0.02278 0.03722-0.53462     602    0.10    0.00  1.0000
   1  19   9    1598     844     0.69746-0.66533-0.22202 0.72366 0.68136-0.18340    1551   -0.10    0.00  1.0000
  -1  19 -10    8484    1598     0.76735-0.79954 0.64043-0.13954 0.03181-0.58417    8495    0.01    0.00  1.0000
  -1  19  10    3878    1642     0.81083-0.84305 0.58487-0.08349 0.02138 0.53129    3885   -0.01    0.00  1.0000
   1  19 -10   13438    1919     0.86013-0.82791 0.51000-0.00862 0.00811-0.56079   13451   -0.01    0.00  1.0000
   1  19  10    9113    1619     0.86916-0.83694 0.49448 0.00689 0.00544 0.54724    9124    0.01    0.00  1.0000
  -1  19 -10    4083    1283     0.83660-0.86876 0.54458-0.04265-0.05928-0.49338    4090    0.01    0.00  1.0000
   1  19 -10    6762    1883     0.86392-0.83176 0.50361-0.00167 0.00245-0.55512    6772   -0.01    0.00  1.0000
  -1  19  11    2985    1414     0.77366-0.80585 0.63286-0.13197 0.03037 0.57721    3065   -0.12    0.00  1.0000
   1  19  11    1254     785     0.83597-0.80375 0.54856-0.04718 0.01486 0.59308    1306   -0.12    0.00  1.0000
  -1  19 -11    3494    2217     0.82100-0.85316 0.56378-0.06184-0.08997-0.51796    3580    0.12    0.00  1.0000
   1  19 -11    2383    1680     0.84931-0.81715 0.52691-0.02497-0.03206-0.57587    2454    0.12    0.00  1.0000
  -1  19  12    2499    1147     0.72867-0.76087 0.68367-0.18277 0.04020 0.62262    2521   -0.03    0.00  1.0000
   1  19  12    1863     825     0.79545-0.76325 0.60549-0.10459 0.02525 0.63757    1882    0.03    0.00  1.0000
  -1  19 -12    3601    1351     0.80404-0.83620 0.58218-0.08025-0.12068-0.54251    3627    0.03    0.00  1.0000
   1  19 -12    3639    2156     0.83312-0.80097 0.54908-0.04714-0.06635-0.59684    3665   -0.03    0.00  1.0000
  -1  19 -13    1557    1389     0.78556-0.81774 0.59999-0.09802-0.15130-0.56717    1533   -0.05    0.00  1.0000
   1  19 -13     436     992     0.81536-0.78321 0.57015-0.06822-0.10046-0.61800     423   -0.05    0.00  1.0000
  -1  19 -14    1914    1265     0.76579-0.79797 0.61676-0.11479-0.18209-0.59165    1885   -0.05    0.00  1.0000
   1  19 -14     120    1005     0.79601-0.76386 0.59015-0.08821-0.13441-0.63932     113    0.05    0.00  1.0000
  -1  21   1     987    1689     0.94107-0.97328 0.33762 0.21692-0.01989 0.07518    1074    0.22    0.00  1.0000
  -1  21  -1    1092    1978     0.94246-0.97468 0.33367 0.22087-0.02051-0.03476    1184   -0.22    0.00  1.0000
   1  21   1    1760    1612     0.97295-0.94073 0.22808 0.32646-0.03654 0.09183    1876    0.22    0.00  1.0000
   1  21  -1    3073    2357     0.97463-0.94242 0.22059 0.33395-0.03765-0.01763    3226   -0.22    0.00  1.0000
  -1  21  -1     202    1197     0.91439-0.94655 0.35367 0.20102 0.19695-0.25223     243   -0.22    0.00  1.0000
  -1  21   1     566    1178     0.91818-0.95034 0.30964 0.24505 0.24710-0.19182     633    0.22    0.00  1.0000
   1  21  -1    1442    1566     0.91767-0.88552 0.25798 0.29676 0.30218-0.35746    1547   -0.22    0.00  1.0000
   1  21   1    1635    1802     0.90946-0.87731 0.19157 0.36317 0.36900-0.31372    1747    0.22    0.00  1.0000
   1 -21   1     457    1201     0.73708-0.70495-0.17301-0.38143 0.65328-0.59795     517   -0.22    0.00  1.0000
  -1 -21   1     595    1303     0.67257-0.70469-0.25039-0.30405 0.69638-0.64105     663   -0.22    0.00  1.0000
   1 -21  -1    1503    1399     0.60659-0.57445-0.31865-0.23607 0.72835-0.78375    1610    0.22    0.00  1.0000
  -1 -21  -1     757    1282     0.53020-0.56234-0.38711-0.16761 0.75433-0.80973     834    0.22    0.00  1.0000
  -1  21   2       4    1091     0.93755-0.96976 0.34736 0.20718-0.01837 0.12894       5    0.03    0.00  1.0000
  -1  21  -2    3387    1175     0.94023-0.97245 0.33996 0.21458-0.01953-0.09103    3411   -0.03    0.00  1.0000
   1  21   2    2598    1216     0.97019-0.93797 0.23981 0.31473-0.03480 0.14538    2619   -0.03    0.00  1.0000
   1  21  -2    3044    1152     0.97358-0.94137 0.22530 0.32924-0.03695-0.07361    3066    0.03    0.00  1.0000
  -1  21  -2    2140    1288     0.91079-0.94294 0.37606 0.17863 0.17039-0.28095    2159   -0.03    0.00  1.0000
  -1  21   2    2620    1210     0.91870-0.95085 0.28890 0.26584 0.26929-0.15872    2641    0.03    0.00  1.0000
   1  21  -2    1561     960     0.91870-0.88654 0.28959 0.26515 0.26854-0.37910    1577    0.03    0.00  1.0000
   1  21   2    1198     999     0.90212-0.86997 0.15692 0.39782 0.40192-0.29135    1212   -0.03    0.00  1.0000
   1 -21  -2    1205     897     0.49872-0.46658-0.41270-0.14202 0.76220-0.87299    1219    0.03    0.00  1.0000
  -1 -21  -2    1950    1030     0.42280-0.45499-0.46868-0.08591 0.77560-0.88634    1968   -0.03    0.00  1.0000
  -1  21   3    7384    2162     0.93205-0.96426 0.36196 0.19258-0.01606 0.18192    7734    0.32    0.00  1.0000
  -1  21  -3       3     912     0.93579-0.96800 0.35210 0.20244-0.01762-0.14823      14   -0.32    0.00  1.0000
   1  21   3    3389    1698     0.96598-0.93377 0.25655 0.29799-0.03231 0.19816    3627    0.32    0.00  1.0000
   1  21  -3    3156    1451     0.97110-0.93888 0.23601 0.31853-0.03537-0.13048    3386   -0.32    0.00  1.0000
  -1  21  -3    2018    1421     0.90597-0.93813 0.39838 0.15631 0.14313-0.30896    2203   -0.32    0.00  1.0000
   1  21  -3    3638    1614     0.91765-0.88549 0.32021 0.23448 0.23530-0.40113    3885   -0.32    0.00  1.0000
  -1  21   3    2343     833     0.91828-0.95043 0.26965 0.28509 0.28990-0.12405    2542    0.32    0.00  1.0000
   1  21   3    1770     985     0.89256-0.86040 0.12154 0.43320 0.43423-0.26839    1943    0.32    0.00  1.0000
   1 -21  -3    1297     692     0.34936-0.31717-0.51688-0.03771 0.78151-0.94761    1446    0.32    0.00  1.0000
  -1 -21  -3    1888     862     0.28631-0.31850-0.55387-0.00073 0.78182-0.94792    2067    0.32    0.00  1.0000
  -1  21   4   18297    2343     0.92440-0.95662 0.38117 0.17298-0.01331 0.23438   18377    0.05    0.00  1.0000
  -1  21  -4   13257    2153     0.92876-0.96097 0.37038 0.18416-0.01472-0.20641   13325   -0.05    0.00  1.0000
   1  21   4   18727    2812     0.96010-0.92789 0.27811 0.27643-0.02906 0.25020   18808   -0.05    0.00  1.0000
   1  21  -4   18024    2223     0.96689-0.93468 0.25303 0.30151-0.03283-0.18830   18103    0.05    0.00  1.0000
  -1  21  -4   15637    2342     0.89993-0.93209 0.42049 0.13420 0.11532-0.33643   15711   -0.05    0.00  1.0000
   1  21  -4   15299    2335     0.91491-0.88275 0.34967 0.20502 0.20162-0.42273   15372    0.05    0.00  1.0000
  -1  21   4   15109    1526     0.91734-0.94950 0.25305 0.30169 0.30731-0.08618   15182    0.05    0.00  1.0000
   1  21   4   16804    1940     0.88110-0.84894 0.08597 0.46887 0.46504-0.24383   16880   -0.05    0.00  1.0000
   1 -21  -4    9852    3008     0.14968-0.11747-0.62114 0.06650 0.76926-0.99084    9911    0.05    0.00  1.0000
  -1 -21  -4   14203    1385     0.11804-0.15025-0.63452 0.07988 0.76383-0.98541   14273   -0.05    0.00  1.0000
  -1  21   5    4760    2066     0.91434-0.94656 0.40482 0.14934-0.00950 0.28584    5015   -0.29    0.00  1.0000
  -1  21  -5    3351    1581     0.91870-0.95092 0.39478 0.15937-0.01112-0.26521    3566    0.29    0.00  1.0000
   1  21   5    3265    2152     0.95225-0.92003 0.30428 0.25026-0.02506 0.30149    3477   -0.29    0.00  1.0000
   1  21  -5    3003    1641     0.96050-0.92828 0.27671 0.27783-0.02927-0.24715    3206    0.29    0.00  1.0000
   1  21   5    1444     452     0.06748-0.03531 0.69819-0.14351-0.71272 0.98901    1586   -0.29    0.00  1.0000
  -1  21   5     708     379     0.08844-0.12061 0.70348-0.14880-0.70518 0.98148     809   -0.29    0.00  1.0000
  -1  21  -5     133    1163     0.89264-0.92479 0.44227 0.11242 0.08708-0.36346     179    0.29    0.00  1.0000
   1  21  -5    1290    1395     0.91041-0.87825 0.37806 0.17664 0.16798-0.44437    1425    0.29    0.00  1.0000
  -1  21   5    1552     550     0.91633-0.94848 0.24092 0.31382 0.31982-0.04341    1699   -0.29    0.00  1.0000
   1  21   5     997     710     0.86736-0.83520 0.05023 0.50461 0.49512-0.21861    1116   -0.29    0.00  1.0000
  -1  21   6     451    1038     0.90156-0.93378 0.43261 0.12154-0.00495 0.33656     459   -0.03    0.00  1.0000
  -1  21  -6      98     384     0.90459-0.93681 0.42623 0.12792-0.00600-0.32560     102    0.03    0.00  1.0000
   1  21   6     133    1025     0.94204-0.90983 0.33485 0.21969-0.02033 0.35204     137    0.03    0.00  1.0000
   1  21  -6    2813    1310     0.95124-0.91902 0.30745 0.24709-0.02457-0.30713    2833   -0.03    0.00  1.0000
   1  21   6     737     335     0.27113-0.23898 0.73363-0.17885-0.62311 0.95440     747    0.03    0.00  1.0000
  -1  21   6     755     241     0.36455-0.39669 0.73769-0.18291-0.56824 0.89953     766   -0.03    0.00  1.0000
  -1  21  -6       0    1375     0.88407-0.91623 0.46366 0.09111 0.05854-0.39014       0    0.03    0.00  1.0000
   1  21  -6     491    1385     0.90420-0.87204 0.40538 0.14931 0.13442-0.46608     500   -0.03    0.00  1.0000
  -1  21   6     804     500     0.91592-0.94808 0.23682 0.31792 0.32402 0.00767     815   -0.03    0.00  1.0000
   1  21   6    1624     850     0.85196-0.81980 0.01519 0.53965 0.52338-0.19157    1640    0.03    0.00  1.0000
  -1  21   7     218     884     0.88566-0.91788 0.46433 0.08982 0.00032 0.38655     235    0.09    0.00  1.0000
  -1  21  -7    1124    1229     0.88539-0.91762 0.46483 0.08933 0.00040-0.38728    1161   -0.09    0.00  1.0000
   1  21   7     898    1351     0.92905-0.89684 0.36963 0.18491-0.01484 0.40185     931    0.09    0.00  1.0000
   1  21  -7      17     802     0.93814-0.90592 0.34575 0.20880-0.01862-0.36837      22   -0.09    0.00  1.0000
   1  21   7     153     214     0.46852-0.43633 0.73147-0.17620-0.49540 0.88235     167    0.09    0.00  1.0000
  -1  21   7      35     104     0.63614-0.66832 0.69036-0.13556-0.34454 0.73141      42    0.09    0.00  1.0000
  -1  21  -7     923    1156     0.87425-0.90640 0.48456 0.07020 0.02965-0.41652     957   -0.09    0.00  1.0000
   1  21  -7    1615    1691     0.89636-0.86420 0.43168 0.12302 0.10093-0.48787    1660   -0.09    0.00  1.0000
  -1  21   7     131     263     0.91707-0.94923 0.24947 0.30527 0.31102 0.07594     144    0.09    0.00  1.0000
   1  21   7     553     656     0.83550-0.80334-0.01819 0.57303 0.54917-0.16206     579    0.09    0.00  1.0000
  -1  21  -8   14035    2234     0.85954-0.89176 0.51098 0.04317 0.00828-0.45042   14048    0.01    0.00  1.0000
  -1  21   8   10933    2133     0.86616-0.89839 0.49971 0.05445 0.00633 0.43581   10944   -0.01    0.00  1.0000
   1  21   8   11523    2122     0.91273-0.88051 0.40844 0.14571-0.00891 0.45105   11535    0.01    0.00  1.0000
   1  21  -8   11220    2139     0.92005-0.88783 0.39162 0.16253-0.01163-0.43051   11232   -0.01    0.00  1.0000
  -1  21  -8   13244    2797     0.86314-0.89530 0.50494 0.04982 0.00051-0.44265   13257    0.01    0.00  1.0000
   1  21  -8   11967    2596     0.88691-0.85475 0.45696 0.09773 0.06752-0.50974   11979   -0.01    0.00  1.0000
   1  21   8    8490    1450     0.81900-0.78684-0.04861 0.60345 0.57172-0.12931    8500    0.01    0.00  1.0000
  -1  21  -9     784     784     0.82474-0.85697 0.56521-0.01105 0.01783-0.51524     813    0.08    0.00  1.0000
  -1  21   9    1361    1584     0.84252-0.87474 0.53850 0.01565 0.01308 0.48433    1400   -0.08    0.00  1.0000
   1  21  -9     607     720     0.89456-0.86234 0.44692 0.10723-0.00258-0.49483     633    0.08    0.00  1.0000
   1  21   9    2111     970     0.89248-0.86026 0.45106 0.10309-0.00189 0.49930    2159   -0.08    0.00  1.0000
  -1  21  -9    2312    1096     0.85075-0.88291 0.52477 0.03000-0.02882-0.46857    2362    0.08    0.00  1.0000
   1  21  -9     487    1079     0.87590-0.84374 0.48126 0.07350 0.03428-0.53168     510    0.08    0.00  1.0000
  -1  21 -10      65     464     0.77774-0.80993 0.62789-0.07427 0.02943-0.58179      71   -0.06    0.00  1.0000
  -1  21  10       5     626     0.81404-0.84626 0.58043-0.02627 0.02057 0.53210       7    0.06    0.00  1.0000
   1  21 -10     102     454     0.85885-0.82663 0.51214 0.04201 0.00847-0.56116     109    0.06    0.00  1.0000
   1  21  10     202     743     0.86757-0.83535 0.49727 0.05688 0.00591 0.54676     213   -0.06    0.00  1.0000
  -1  21 -10    3747    1733     0.83705-0.86921 0.54399 0.01077-0.05835-0.49431    3792   -0.06    0.00  1.0000
   1  21 -10    1511    1228     0.86335-0.83119 0.50459 0.05017 0.00103-0.55370    1539    0.06    0.00  1.0000
  -1  21  11     376     695     0.78021-0.81240 0.62485-0.07122 0.02886 0.57872     445    0.27    0.00  1.0000
   1  21  11    1317    1037     0.83710-0.80487 0.54685 0.00730 0.01455 0.59339    1444    0.27    0.00  1.0000
  -1  21 -11    1101    1159     0.82203-0.85419 0.56259-0.00781-0.08803-0.51990    1217   -0.27    0.00  1.0000
   1  21 -11      24    1210     0.84927-0.81712 0.52696 0.02780-0.03214-0.57579      43   -0.27    0.00  1.0000
  -1  21  12    2073     667     0.73946-0.77165 0.67212-0.11850 0.03792 0.62489    2073    0.00    0.00  1.0000
   1  21  12    1694     979     0.79996-0.76774 0.59956-0.04540 0.02407 0.63914    1694    0.00    0.00  1.0000
  -1  21 -12    2071    1085     0.80566-0.83781 0.58053-0.02575-0.11786-0.54533    2071    0.00    0.00  1.0000
   1  21 -12    2302    1217     0.83367-0.80151 0.54839 0.00638-0.06526-0.59794    2302    0.00    0.00  1.0000
  -1  21 -13     255    1057     0.78778-0.81996 0.59797-0.04316-0.14769-0.57078     236    0.10    0.00  1.0000
   1  21 -13     109    1260     0.81652-0.78436 0.56887-0.01409-0.09833-0.62013      96    0.10    0.00  1.0000
  -1  23  -1    1624    1009     0.93468-0.96689 0.35507 0.25229-0.01715-0.03812    1482   -0.29    0.00  1.0000
  -1  23   1    1389    1045     0.93353-0.96575 0.35808 0.24927-0.01668 0.07196    1258    0.29    0.00  1.0000
   1  23   1    8980    2332     0.96541-0.93319 0.25875 0.34860-0.03198 0.08726    8642    0.29    0.00  1.0000
   1  23  -1    5089    1724     0.96696-0.93475 0.25277 0.35459-0.03287-0.02240    4835   -0.29    0.00  1.0000
  -1  23  -1    1510    1082     0.91164-0.94379 0.37140 0.23613 0.17599-0.23126    1373   -0.29    0.00  1.0000
  -1  23   1    3529     971     0.91644-0.94859 0.33584 0.27168 0.21759-0.16231    3318    0.29    0.00  1.0000
   1  23  -1    6229    1894     0.91865-0.88650 0.28356 0.32401 0.27505-0.33033    5948   -0.29    0.00  1.0000
   1  23   1    2784    1197     0.91501-0.88285 0.22847 0.37910 0.33249-0.27720    2597    0.29    0.00  1.0000
   1 -23  -1    2124     728     0.57973-0.54759-0.34384-0.26371 0.73870-0.79409    1961    0.29    0.00  1.0000
  -1 -23  -1    1664     722     0.51036-0.54250-0.40340-0.20415 0.75946-0.81486    1520    0.29    0.00  1.0000
  -1  23   2    3586    1686     0.93020-0.96241 0.36673 0.24063-0.01531 0.12588    3608    0.03    0.00  1.0000
  -1  23  -2    3047    1494     0.93238-0.96459 0.36110 0.24625-0.01620-0.09436    3067   -0.03    0.00  1.0000
   1  23   2    4027    1378     0.96263-0.93042 0.26908 0.33828-0.03042 0.14099    4050   -0.03    0.00  1.0000
   1  23  -2    2014    1126     0.96573-0.93352 0.25752 0.34984-0.03216-0.07840    2030    0.03    0.00  1.0000
  -1  23  -2    4363    1899     0.90781-0.93997 0.39053 0.21699 0.15281-0.26336    4387   -0.03    0.00  1.0000
  -1  23   2       0     565     0.91763-0.94979 0.32048 0.28704 0.23500-0.12445       0    0.03    0.00  1.0000
   1  23  -2     499    1095     0.91813-0.88597 0.31080 0.29672 0.24581-0.35636     507    0.03    0.00  1.0000
   1  23   2       0     691     0.91111-0.87895 0.20100 0.40657 0.35981-0.24925       0   -0.03    0.00  1.0000
   1 -23  -2     962     948     0.47735-0.44521-0.42929-0.17826 0.76670-0.87750     973    0.03    0.00  1.0000
  -1 -23  -2     106     643     0.40925-0.44144-0.47802-0.12940 0.77717-0.88791     110   -0.03    0.00  1.0000
  -1  23   3   16727    2924     0.92497-0.95720 0.37977 0.22716-0.01353 0.17934   16529   -0.12    0.00  1.0000
  -1  23  -3    7483    1898     0.92793-0.96014 0.37247 0.23489-0.01439-0.15146    7351    0.12    0.00  1.0000
   1  23   3   10175    1982     0.95839-0.92618 0.28403 0.32332-0.02816 0.19402   10021   -0.12    0.00  1.0000
   1  23  -3   14046    2309     0.96300-0.93078 0.26773 0.33962-0.03062-0.13522   13865    0.12    0.00  1.0000
  -1  23  -3    9768    1762     0.90293-0.93509 0.41011 0.19741 0.12848-0.29432    9617    0.12    0.00  1.0000
   1  23  -3    8847    1805     0.91627-0.88411 0.33759 0.26993 0.21558-0.38141    8703    0.12    0.00  1.0000
  -1  23   3    9895    1240     0.91824-0.95040 0.30786 0.29966 0.24907-0.08323    9743   -0.12    0.00  1.0000
   1  23   3    8696    1892     0.90599-0.87384 0.17400 0.43358 0.38585-0.22001    8554   -0.12    0.00  1.0000
   1 -23  -3    7860    1516     0.33923-0.30704-0.52309-0.08433 0.78185-0.94795    7725   -0.12    0.00  1.0000
  -1 -23  -3    9040    1314     0.28248-0.31467-0.55599-0.05142 0.78170-0.94780    8895   -0.12    0.00  1.0000
  -1  23   4    3630    1908     0.91766-0.94988 0.39721 0.20972-0.01073 0.23180    3678   -0.06    0.00  1.0000
  -1  23  -4    1549    1437     0.92111-0.95333 0.38910 0.21783-0.01204-0.20903    1580    0.06    0.00  1.0000
   1  23   4    2563    1884     0.95251-0.92029 0.30344 0.30391-0.02519 0.24634    2603    0.06    0.00  1.0000
   1  23  -4    1941    1473     0.95850-0.92628 0.28368 0.32368-0.02821-0.19292    1976   -0.06    0.00  1.0000
  -1  23  -4    4667    2159     0.89695-0.92911 0.42990 0.17762 0.10323-0.32434    4721    0.06    0.00  1.0000
   1  23  -4    3932    1924     0.91290-0.88074 0.36385 0.24367 0.18497-0.40608    3982   -0.06    0.00  1.0000
  -1  23   4    1564     680     0.91861-0.95077 0.29982 0.30776 0.25739-0.03626    1595   -0.06    0.00  1.0000
   1  23   4    2250     987     0.89989-0.86773 0.14794 0.45963 0.41024-0.18911    2288    0.06    0.00  1.0000
   1 -23  -4    3284    1174     0.15757-0.12536-0.61768 0.01021 0.77047-0.99205    3329   -0.06    0.00  1.0000
  -1 -23  -4    1117     692     0.12677-0.15898-0.63091 0.02345 0.76542-0.98700    1143    0.06    0.00  1.0000
  -1  23   5    3897    1602     0.90807-0.94030 0.41873 0.18820-0.00723 0.28357    3813   -0.11    0.00  1.0000
  -1  23  -5    4640    1997     0.91123-0.94345 0.41180 0.19513-0.00836-0.26797    4548    0.11    0.00  1.0000
   1  23   5    1152     650     0.94473-0.91251 0.32713 0.28023-0.02153 0.29796    1107   -0.11    0.00  1.0000
   1  23  -5    1629    1028     0.95182-0.91960 0.30564 0.30172-0.02485-0.25157    1575    0.11    0.00  1.0000
  -1  23   5     562     387     0.05925-0.09142 0.69601-0.08851-0.71557 0.99187     530   -0.11    0.00  1.0000
  -1  23  -5    1798    1487     0.88982-0.92198 0.44971 0.15781 0.07722-0.35361    1741    0.11    0.00  1.0000
   1  23  -5    2704    1269     0.90804-0.87588 0.38951 0.21802 0.15407-0.43045    2634    0.11    0.00  1.0000
  -1  23   5    1743     696     0.91864-0.95079 0.29825 0.30932 0.25910 0.01730    1687   -0.11    0.00  1.0000
   1  23   5    2589    1074     0.89314-0.86098 0.12349 0.48409 0.43248-0.15607    2521   -0.11    0.00  1.0000
  -1  23   6   29494    4306     0.89595-0.92817 0.44414 0.16279-0.00304 0.33465   29560   -0.03    0.00  1.0000
  -1  23  -6   19634    6103     0.89770-0.92992 0.44058 0.16635-0.00363-0.32797   19688    0.03    0.00  1.0000
   1  23   6   29704    4203     0.93473-0.90252 0.35492 0.25244-0.01718 0.34889   29770    0.03    0.00  1.0000
   1  23  -6   25307    5025     0.94236-0.91015 0.33395 0.27341-0.02047-0.31124   25368   -0.03    0.00  1.0000
  -1  23  -6   37871    2803     0.88151-0.91366 0.46943 0.13816 0.05065-0.38225   37946    0.03    0.00  1.0000
   1  23  -6   35460    2654     0.90169-0.86953 0.41452 0.19300 0.12292-0.45458   35532   -0.03    0.00  1.0000
  -1  23   6   22200    2883     0.91837-0.95052 0.30847 0.29910 0.24785 0.08383   22257   -0.03    0.00  1.0000
   1  23   6   26884    3604     0.88662-0.85446 0.10205 0.50563 0.45109-0.11928   26947    0.03    0.00  1.0000
  -1  23  -7      17     691     0.87957-0.91179 0.47575 0.13117 0.00225-0.38913      10    0.15    0.00  1.0000
  -1  23   7    1182     814     0.88093-0.91315 0.47323 0.13370 0.00182 0.38505    1120   -0.15    0.00  1.0000
   1  23   7      17     846     0.92216-0.88994 0.38660 0.22033-0.01244 0.39932      10   -0.15    0.00  1.0000
   1  23  -7     857     741     0.92930-0.89708 0.36901 0.23835-0.01494-0.37205     804    0.15    0.00  1.0000
  -1  23  -7    1228    1008     0.87200-0.90416 0.48892 0.11867 0.02350-0.41036    1164    0.15    0.00  1.0000
   1  23  -7    2182    1079     0.89387-0.86172 0.43885 0.16867 0.09158-0.47852    2097    0.15    0.00  1.0000
  -1  23   7      17     123     0.91572-0.94787 0.34286 0.26466 0.20951 0.17742      10   -0.15    0.00  1.0000
   1  23   7    2098     714     0.88045-0.84829 0.08416 0.52352 0.46660-0.07948    2015   -0.15    0.00  1.0000
  -1  23  -8     721     568     0.85553-0.88775 0.51766 0.08927 0.00943-0.45158     737    0.05    0.00  1.0000
  -1  23   8    1172     805     0.86262-0.89484 0.50579 0.10114 0.00738 0.43476    1192   -0.05    0.00  1.0000
   1  23   8    2387     901     0.90651-0.87429 0.42211 0.18482-0.00668 0.44882    2415    0.05    0.00  1.0000
   1  23  -8    4267    1342     0.91170-0.87948 0.41075 0.19618-0.00853-0.43360    4305   -0.05    0.00  1.0000
  -1  23  -8    1133    1160     0.86127-0.89343 0.50811 0.09949-0.00410-0.43803    1153    0.05    0.00  1.0000
   1  23  -8    6568    2281     0.88458-0.85243 0.46247 0.14513 0.06015-0.50229    6615   -0.05    0.00  1.0000
  -1  23  -9    1473     747     0.82371-0.85593 0.56671 0.04022 0.01810-0.51551    1406   -0.14    0.00  1.0000
  -1  23   9    3916    1247     0.84052-0.87274 0.54160 0.06533 0.01362 0.48378    3807    0.14    0.00  1.0000
   1  23  -9     105     576     0.88749-0.85527 0.46082 0.14611-0.00026-0.49715      88   -0.14    0.00  1.0000
   1  23   9    2935     913     0.88729-0.85507 0.46121 0.14572-0.00019 0.49761    2840    0.14    0.00  1.0000
  -1  23  -9    3132    1201     0.84930-0.88146 0.52693 0.08067-0.03208-0.46531    3034   -0.14    0.00  1.0000
   1  23  -9     252    1105     0.87384-0.84169 0.48536 0.12224 0.02853-0.52593     225   -0.14    0.00  1.0000
  -1  23 -10    2069     967     0.78161-0.81380 0.62311-0.01676 0.02853-0.58089    2013    0.10    0.00  1.0000
  -1  23  10      26     776     0.81404-0.84626 0.58044 0.02649 0.02057 0.53210      20   -0.10    0.00  1.0000
   1  23 -10    1385     864     0.85442-0.82220 0.51948 0.08745 0.00975-0.56243    1339   -0.10    0.00  1.0000
   1  23  10    1212     771     0.86384-0.83162 0.50370 0.10323 0.00702 0.54565    1169    0.10    0.00  1.0000
  -1  23 -10     268    1164     0.83605-0.86821 0.54530 0.06230-0.06040-0.49226     248    0.10    0.00  1.0000
   1  23 -10    2518    1327     0.86164-0.82949 0.50749 0.10011-0.00319-0.54947    2456   -0.10    0.00  1.0000
  -1  23  11    1001     889     0.78275-0.81495 0.62168-0.01533 0.02827 0.57932     881   -0.31    0.00  1.0000
   1  23  11      83     624     0.83541-0.80319 0.54941 0.05751 0.01501 0.59293      51   -0.31    0.00  1.0000
  -1  23 -11      83    1077     0.82151-0.85367 0.56319 0.04441-0.08902-0.51891      51    0.31    0.00  1.0000
   1  23 -11      83    1103     0.84798-0.81582 0.52886 0.07874-0.03502-0.57291      51    0.31    0.00  1.0000
  -1  23  12     500     538     0.74524-0.77744 0.66577-0.05942 0.03668 0.62613     513    0.05    0.00  1.0000
   1  23  12     245     581     0.80103-0.76881 0.59814 0.00879 0.02380 0.63941     254   -0.05    0.00  1.0000
  -1  23 -12    1683    1054     0.80564-0.83780 0.58055 0.02705-0.11789-0.54530    1707   -0.05    0.00  1.0000
   1  23 -12    3552    1893     0.83283-0.80068 0.54945 0.05815-0.06694-0.59626    3587    0.05    0.00  1.0000
  -1  25   1    1270    1658     0.92517-0.95739 0.37928 0.28042-0.01361 0.06888    1431   -0.35    0.00  1.0000
  -1  25  -1     211    1552     0.92609-0.95832 0.37702 0.28269-0.01397-0.04128     280    0.35    0.00  1.0000
   1  25   1     194    1336     0.95699-0.92478 0.28878 0.37139-0.02743 0.08272     260   -0.35    0.00  1.0000
   1  25  -1    1578    1717     0.95839-0.92617 0.28406 0.37611-0.02815-0.02712    1757    0.35    0.00  1.0000
  -1  25  -1     111     823     0.90786-0.94002 0.39030 0.27005 0.15310-0.20837     162    0.35    0.00  1.0000
  -1  25   1      45     701     0.91318-0.94533 0.36208 0.29827 0.18706-0.13178      79   -0.35    0.00  1.0000
   1  25  -1    1385    1273     0.91819-0.88603 0.30928 0.35108 0.24750-0.30278    1553    0.35    0.00  1.0000
   1  25   1    1940    1335     0.91801-0.88585 0.26382 0.39659 0.29605-0.24077    2138   -0.35    0.00  1.0000
   1 -25  -1    1358     985     0.55120-0.51906-0.36924-0.29114 0.74822-0.80361    1524   -0.35    0.00  1.0000
  -1  25   2   24019    2870     0.92199-0.95421 0.38700 0.27270-0.01237 0.12291   24136   -0.06    0.00  1.0000
  -1  25  -2   21502    2542     0.92372-0.95594 0.38283 0.27688-0.01304-0.09748   21613    0.06    0.00  1.0000
   1  25   2   20105    2834     0.95423-0.92201 0.29793 0.36224-0.02604 0.13661   20212    0.06    0.00  1.0000
   1  25  -2   14236    2105     0.95698-0.92476 0.28884 0.37133-0.02743-0.08314   14326   -0.06    0.00  1.0000
  -1  25  -2   19882    2376     0.90391-0.93607 0.40650 0.25385 0.13302-0.24357   19989    0.06    0.00  1.0000
  -1  25   2   14877    1735     0.91470-0.94686 0.35132 0.30903 0.19970-0.08914   14969   -0.06    0.00  1.0000
   1  25  -2   17851    2509     0.91673-0.88457 0.33261 0.32774 0.22127-0.33182   17952   -0.06    0.00  1.0000
   1  25   2   12811    1617     0.91646-0.88430 0.24231 0.41809 0.31839-0.20783   12897    0.06    0.00  1.0000
   1 -25  -2   13617    1597     0.45247-0.42029-0.44750-0.21274 0.77136-0.88209   13705   -0.06    0.00  1.0000
  -1 -25  -2   11452    1805     0.39154-0.42373-0.48991-0.17033 0.77889-0.88962   11533    0.06    0.00  1.0000
  -1  25   3    5406    2083     0.91693-0.94915 0.39889 0.26082-0.01046 0.17626    5131   -0.30    0.00  1.0000
  -1  25  -3    5877    2346     0.91924-0.95146 0.39352 0.26618-0.01132-0.15447    5590    0.30    0.00  1.0000
   1  25   3    4712    1957     0.94998-0.91776 0.31137 0.34880-0.02397 0.18983    4455   -0.30    0.00  1.0000
   1  25  -3    3397    1792     0.95401-0.92179 0.29864 0.36154-0.02593-0.13992    3180    0.30    0.00  1.0000
  -1  25  -3    5206    1798     0.89899-0.93115 0.42354 0.23681 0.11142-0.27725    4936    0.30    0.00  1.0000
   1  25  -3    4149    1730     0.91407-0.88191 0.35603 0.30432 0.19419-0.36002    3908    0.30    0.00  1.0000
  -1  25   3    2700    1060     0.91558-0.94773 0.34412 0.31623 0.20807-0.04223    2507   -0.30    0.00  1.0000
   1  25   3    6498    1799     0.91424-0.88208 0.22222 0.43819 0.33878-0.17294    6196   -0.30    0.00  1.0000
   1 -25  -3     584     506     0.32301-0.29082-0.53281-0.12742 0.78215-0.94825     496   -0.30    0.00  1.0000
  -1 -25  -3    3288     775     0.27221-0.30440-0.56162-0.09861 0.78132-0.94742    3074   -0.30    0.00  1.0000
  -1  25   4   27351    4295     0.90989-0.94211 0.41476 0.24494-0.00788 0.22895   27284    0.03    0.00  1.0000
  -1  25  -4   33435    2470     0.91235-0.94457 0.40930 0.25040-0.00877-0.21230   33361   -0.03    0.00  1.0000
   1  25   4   28337    6150     0.94410-0.91188 0.32896 0.33121-0.02125 0.24239   28268   -0.03    0.00  1.0000
   1  25  -4   30610    2621     0.94923-0.91701 0.31368 0.34649-0.02361-0.19752   30539    0.03    0.00  1.0000
  -1  25  -4   26649    3971     0.89305-0.92521 0.44113 0.21922 0.08858-0.30969   26583   -0.03    0.00  1.0000
   1  25  -4   30624    2531     0.91015-0.87799 0.37937 0.28098 0.16640-0.38751   30553    0.03    0.00  1.0000
  -1  25   4   27544    3674     0.91579-0.94795 0.34214 0.31821 0.21035 0.01075   27476    0.03    0.00  1.0000
   1  25   4   33324    1809     0.91163-0.87947 0.20419 0.45622 0.35668-0.13556   33250   -0.03    0.00  1.0000
  -1  25   5     225     896     0.90067-0.93290 0.43445 0.22525-0.00464 0.28099     116    0.68    0.00  1.0000
  -1  25  -5      18     937     0.90263-0.93485 0.43037 0.22933-0.00532-0.27101       0   -0.68    0.00  1.0000
   1  25   5      74    1030     0.93637-0.90416 0.35053 0.30964-0.01787 0.29430      19    0.68    0.00  1.0000
   1  25  -5     922    1044     0.94227-0.91006 0.33421 0.32596-0.02043-0.25599     682   -0.68    0.00  1.0000
  -1  25  -5    1257    1060     0.88605-0.91821 0.45904 0.20131 0.06472-0.34111     974   -0.68    0.00  1.0000
   1  25  -5     225    1106     0.90495-0.87279 0.40250 0.25785 0.13802-0.41441     116   -0.68    0.00  1.0000
  -1  25   5     252     599     0.91508-0.94724 0.34831 0.31204 0.20321 0.07317     135    0.68    0.00  1.0000
   1  25   5     145     464     0.90902-0.87686 0.18915 0.47126 0.37134-0.09493      61    0.68    0.00  1.0000
  -1  25   6    5721    1412     0.88905-0.92127 0.45779 0.20191-0.00076 0.33238    5637    0.09    0.00  1.0000
  -1  25  -6    2240    1182     0.88947-0.92170 0.45697 0.20274-0.00090-0.33070    2187   -0.09    0.00  1.0000
   1  25   6    6637    1884     0.92657-0.89434 0.37585 0.28386-0.01416 0.34577    6546   -0.09    0.00  1.0000
   1  25  -6    5331    1743     0.93261-0.90039 0.36051 0.29966-0.01629-0.31541    5250    0.09    0.00  1.0000
  -1  25  -6    5498    1693     0.87792-0.91008 0.47711 0.18333 0.04006-0.37166    5415   -0.09    0.00  1.0000
   1  25  -6    3037    1571     0.89843-0.86627 0.42531 0.23504 0.10914-0.44081    2976    0.09    0.00  1.0000
  -1  25   6    2046     558     0.91212-0.94428 0.36859 0.29176 0.17933 0.15232    1996    0.09    0.00  1.0000
  -1  25  -7    1605     770     0.87207-0.90429 0.48935 0.17036 0.00456-0.39144    1523   -0.17    0.00  1.0000
  -1  25   7    1685    1674     0.87472-0.90694 0.48460 0.17511 0.00375 0.38312    1601    0.17    0.00  1.0000
   1  25   7    2814    1020     0.91427-0.88205 0.40498 0.25472-0.00947 0.39635    2705    0.17    0.00  1.0000
   1  25  -7     812     754     0.91971-0.88749 0.39241 0.26730-0.01150-0.37537     754   -0.17    0.00  1.0000
  -1  25  -7     679    1173     0.86867-0.90082 0.49517 0.16527 0.01461-0.40148     626   -0.17    0.00  1.0000
   1  25  -7    1854    1754     0.89058-0.85842 0.44774 0.21261 0.07985-0.46679    1766   -0.17    0.00  1.0000
  -1  25  -8    2221     707     0.84929-0.88151 0.52779 0.13191 0.01120-0.45335    2136   -0.14    0.00  1.0000
  -1  25   8    3819    1418     0.85732-0.88954 0.51470 0.14501 0.00892 0.43322    3708    0.14    0.00  1.0000
   1  25   8    4347    1604     0.89913-0.86691 0.43765 0.22205-0.00412 0.44626    4228   -0.14    0.00  1.0000
   1  25  -8    2575     977     0.90220-0.86998 0.43127 0.22843-0.00517-0.43697    2484    0.14    0.00  1.0000
  -1  25  -8    1080    1294     0.85823-0.89039 0.51312 0.14732-0.01145-0.43068    1021   -0.14    0.00  1.0000
   1  25  -8    1864    1233     0.88137-0.84922 0.46972 0.19071 0.05025-0.49239    1787    0.14    0.00  1.0000
  -1  25  -9     104     609     0.81957-0.85179 0.57264 0.08706 0.01916-0.51658     113    0.07    0.00  1.0000
  -1  25   9    1021     870     0.83641-0.86863 0.54790 0.11181 0.01474 0.48267    1049   -0.07    0.00  1.0000
   1  25   9     305     836     0.88067-0.84845 0.47371 0.18600 0.00190 0.49550     320   -0.07    0.00  1.0000
  -1  25  -9    3464    1931     0.84660-0.87875 0.53086 0.12957-0.03806-0.45933    3514    0.07    0.00  1.0000
   1  25  -9    2915    1492     0.87081-0.83865 0.49119 0.16925 0.02029-0.51769    2961    0.07    0.00  1.0000
  -1  25 -10     114     513     0.78090-0.81310 0.62398 0.03509 0.02870-0.58105     125   -0.08    0.00  1.0000
  -1  25  10     713     752     0.81147-0.84369 0.58400 0.07571 0.02122 0.53145     739    0.08    0.00  1.0000
   1  25 -10    1469     873     0.84757-0.81535 0.53054 0.12916 0.01168-0.56436    1506    0.08    0.00  1.0000
   1  25  10     616     780     0.85834-0.82612 0.51300 0.14671 0.00862 0.54405     640   -0.08    0.00  1.0000
  -1  25 -10     646    1212     0.83372-0.86588 0.54832 0.11212-0.06515-0.48751     671   -0.08    0.00  1.0000
   1  25 -10    1396    1230     0.85886-0.82670 0.51210 0.14834-0.00994-0.54272    1432    0.08    0.00  1.0000
  -1  25  11     931    1144     0.78217-0.81437 0.62240 0.03666 0.02840 0.57918    1016    0.22    0.00  1.0000
   1  25  11     449     981     0.83145-0.79923 0.55535 0.10436 0.01606 0.59188     509    0.22    0.00  1.0000
  -1  25 -11     230    1164     0.81958-0.85173 0.56542 0.09502-0.09265-0.51527     273   -0.22    0.00  1.0000
   1  25 -11    3659    2185     0.84551-0.81335 0.53241 0.12802-0.04043-0.56750    3825   -0.22    0.00  1.0000
  -1  27   1    5187    1746     0.91588-0.94810 0.40131 0.31117-0.01006 0.06533    5248    0.07    0.00  1.0000
  -1  27  -1     979    1111     0.91655-0.94877 0.39976 0.31272-0.01032-0.04494    1005   -0.07    0.00  1.0000
   1  27   1    2210    1163     0.94770-0.91548 0.31832 0.39467-0.02290 0.07818    2250    0.07    0.00  1.0000
   1  27  -1    2325    1679     0.94890-0.91669 0.31467 0.39832-0.02346-0.03181    2366   -0.07    0.00  1.0000
  -1  27  -1    3433    1327     0.90293-0.93509 0.41013 0.30305 0.12846-0.18374    3482   -0.07    0.00  1.0000
  -1  27   1    2581    1112     0.90829-0.94045 0.38836 0.32482 0.15547-0.10019    2624    0.07    0.00  1.0000
   1  27  -1      24     785     0.91651-0.88435 0.33506 0.37812 0.21847-0.27375      28   -0.07    0.00  1.0000
   1  27   1    3460    1356     0.91864-0.88649 0.29796 0.41528 0.25942-0.20414    3510    0.07    0.00  1.0000
  -1  27   2    2889    1890     0.91284-0.94506 0.40821 0.30427-0.00894 0.11948    2840    0.07    0.00  1.0000
  -1  27  -2    3733    1599     0.91407-0.94629 0.40542 0.30706-0.00940-0.10113    3677   -0.07    0.00  1.0000
   1  27   2    1875    1061     0.94496-0.91274 0.32645 0.38653-0.02164 0.13221    1835   -0.07    0.00  1.0000
   1  27  -2    4675    1743     0.94732-0.91510 0.31947 0.39352-0.02272-0.08784    4612    0.07    0.00  1.0000
  -1  27  -2     299     728     0.89895-0.93111 0.42367 0.28951 0.11126-0.22182     283   -0.07    0.00  1.0000
  -1  27   2    6062    1794     0.90973-0.94188 0.38151 0.33167 0.16381-0.05325    5990    0.07    0.00  1.0000
   1  27  -2    2798    1555     0.91422-0.88206 0.35496 0.35822 0.19545-0.30600    2749    0.07    0.00  1.0000
   1  27   2    2696    1010     0.91862-0.88647 0.28152 0.43172 0.27724-0.16668    2648   -0.07    0.00  1.0000
  -1  27   3     233    1533     0.90795-0.94017 0.41900 0.29349-0.00719 0.17299     339    0.50    0.00  1.0000
  -1  27  -3     772    1203     0.90951-0.94173 0.41559 0.29689-0.00774-0.15805     957   -0.50    0.00  1.0000
   1  27   3      10    1076     0.94072-0.90850 0.33860 0.37439-0.01974 0.18560      40    0.50    0.00  1.0000
   1  27  -3       3    1039     0.94412-0.91190 0.32891 0.38408-0.02125-0.14459       2   -0.50    0.00  1.0000
  -1  27  -3     401     980     0.89405-0.92621 0.43835 0.27483 0.09222-0.25806     537   -0.50    0.00  1.0000
  -1  27   3       3     530     0.91027-0.94242 0.37878 0.33440 0.16711-0.00128       2    0.50    0.00  1.0000
   1  27  -3       1     998     0.91092-0.87876 0.37534 0.33784 0.17125-0.33709      16   -0.50    0.00  1.0000
   1  27   3     755    1114     0.91817-0.88602 0.26723 0.44601 0.29246-0.12661     939    0.50    0.00  1.0000
  -1  27   4    9350    2602     0.90113-0.93335 0.43351 0.27897-0.00480 0.22587    9414   -0.05    0.00  1.0000
  -1  27  -4    9651    3095     0.90260-0.93482 0.43044 0.28205-0.00531-0.21576    9716    0.05    0.00  1.0000
   1  27   4    4403    1718     0.93485-0.90263 0.35462 0.35837-0.01722 0.23837    4447    0.05    0.00  1.0000
   1  27  -4   11988    3212     0.93907-0.90685 0.34318 0.36980-0.01902-0.20211   12060   -0.05    0.00  1.0000
  -1  27  -4   11825    2872     0.88818-0.92033 0.45386 0.25932 0.07168-0.29279   11897    0.05    0.00  1.0000
   1  27  -4   12125    2786     0.90655-0.87439 0.39600 0.31718 0.14608-0.36719   12198   -0.05    0.00  1.0000
  -1  27   4    3511     922     0.90963-0.94178 0.38201 0.33117 0.16321 0.05789    3550   -0.05    0.00  1.0000
   1  27   4    6645    1846     0.91754-0.88538 0.25590 0.45734 0.30434-0.08321    6699    0.05    0.00  1.0000
  -1  27  -5     653    1788     0.89294-0.92517 0.45015 0.26234-0.00204-0.27429     984    0.93    0.00  1.0000
  -1  27   5      34    1093     0.89221-0.92443 0.45161 0.26088-0.00180 0.27814       0   -0.93    0.00  1.0000
   1  27   5     199    1126     0.92722-0.89500 0.37422 0.33826-0.01442 0.29076     396   -0.93    0.00  1.0000
   1  27  -5       9    1048     0.93184-0.89962 0.36251 0.35048-0.01598-0.26044      77    0.93    0.00  1.0000
  -1  27  -5    1943    1895     0.88127-0.91342 0.46996 0.24331 0.04992-0.32626    2489    0.93    0.00  1.0000
   1  27  -5     336    1689     0.90104-0.86888 0.41677 0.29641 0.12006-0.39645     583    0.93    0.00  1.0000
  -1  27   5       0     542     0.90693-0.93909 0.39437 0.31881 0.14809 0.12829      42   -0.93    0.00  1.0000
   1  27   5      27     500     0.91701-0.88486 0.24873 0.46451 0.31178-0.03537     121   -0.93    0.00  1.0000
  -1  27  -6    5476    2484     0.88002-0.91224 0.47492 0.23756 0.00211-0.33372    5556    0.09    0.00  1.0000
  -1  27   6     340    1076     0.88098-0.91320 0.47314 0.23935 0.00181 0.32979     360   -0.09    0.00  1.0000
   1  27   6       0    1096     0.91748-0.88526 0.39761 0.31487-0.01066 0.34227       1    0.09    0.00  1.0000
   1  27  -6     529    1326     0.92214-0.88991 0.38665 0.32583-0.01243-0.31917     554   -0.09    0.00  1.0000
  -1  27  -6    2132    1563     0.87331-0.90547 0.48640 0.22687 0.02707-0.35867    2182    0.09    0.00  1.0000
   1  27  -6    1249    1117     0.89435-0.86219 0.43751 0.27567 0.09333-0.42499    1287   -0.09    0.00  1.0000
  -1  27  -7      96     731     0.86310-0.89532 0.50497 0.20751 0.00724-0.39412     116    0.16    0.00  1.0000
  -1  27   7      96     926     0.86718-0.89940 0.49795 0.21454 0.00603 0.38084     116   -0.16    0.00  1.0000
   1  27   7    1169    1025     0.90541-0.87319 0.42448 0.28801-0.00629 0.39317    1237   -0.16    0.00  1.0000
   1  27  -7     725     789     0.90896-0.87674 0.41680 0.29568-0.00754-0.37932     779    0.16    0.00  1.0000
  -1  27  -7    3792    1287     0.86426-0.89641 0.50303 0.21024 0.00330-0.39016    3914    0.16    0.00  1.0000
   1  27  -7    3632    1458     0.88644-0.85428 0.45811 0.25507 0.06597-0.45291    3751    0.16    0.00  1.0000
  -1  27  -8    2316     810     0.84120-0.87342 0.54054 0.17194 0.01344-0.45559    2191    0.21    0.00  1.0000
  -1  27   8    1886     520     0.85048-0.88270 0.52588 0.18661 0.01086 0.43127    1774   -0.21    0.00  1.0000
   1  27   8    3781    1370     0.89065-0.85842 0.45468 0.25780-0.00128 0.44343    3621    0.21    0.00  1.0000
   1  27  -8    1426     739     0.89158-0.85936 0.45285 0.25963-0.00159-0.44055    1329   -0.21    0.00  1.0000
  -1  27  -8    2368    1590     0.85406-0.88622 0.51972 0.19355-0.02125-0.42088    2242    0.21    0.00  1.0000
   1  27  -8    3629    1218     0.87726-0.84510 0.47849 0.23478 0.03814-0.48028    3473   -0.21    0.00  1.0000
  -1  27  -9      81     563     0.81297-0.84519 0.58192 0.13056 0.02084-0.51826      80    0.01    0.00  1.0000
  -1  27   9    1725     782     0.83050-0.86272 0.55676 0.15572 0.01632 0.48109    1720   -0.01    0.00  1.0000
   1  27  -9    2468    1019     0.86876-0.83653 0.49520 0.21729 0.00556-0.50297    2462    0.01    0.00  1.0000
   1  27   9    2313    1169     0.87277-0.84055 0.48809 0.22439 0.00434 0.49306    2307   -0.01    0.00  1.0000
  -1  27  -9    3237    1625     0.84270-0.87486 0.53636 0.17691-0.04649-0.45090    3230    0.01    0.00  1.0000
  -1  27  10       0     815     0.80676-0.83898 0.59044 0.12204 0.02239 0.53028       0    0.00    0.00  1.0000
   1  27  10    2443    1171     0.85129-0.81907 0.52458 0.18791 0.01064 0.54204    2441    0.00    0.00  1.0000
  -1  27 -10    2494    1174     0.83013-0.86229 0.55285 0.16042-0.07234-0.48032    2492    0.00    0.00  1.0000
   1  27 -10    6942    2385     0.85504-0.82288 0.51821 0.19506-0.01899-0.53367    6938    0.00    0.00  1.0000
  -1  29   1     523    1338     0.90568-0.93790 0.42390 0.34136-0.00638 0.06165     550    0.09    0.00  1.0000
  -1  29  -1    3024    1483     0.90611-0.93833 0.42298 0.34228-0.00653-0.04873    3089   -0.09    0.00  1.0000
   1  29  -1    3106    1825     0.93851-0.90629 0.34474 0.42106-0.01878-0.03650    3172   -0.09    0.00  1.0000
   1  29   1    2427    2133     0.93751-0.90529 0.34746 0.41834-0.01835 0.07364    2486    0.09    0.00  1.0000
  -1  29  -1     825     831     0.89668-0.92884 0.43069 0.33532 0.10220-0.15748     859   -0.09    0.00  1.0000
  -1  29   1       0     704     0.90165-0.93381 0.41467 0.35134 0.12273-0.06745       1    0.09    0.00  1.0000
   1  29  -1    1384    1825     0.91335-0.88119 0.36093 0.40508 0.18843-0.24370    1428   -0.09    0.00  1.0000
   1  29   1       0     767     0.91686-0.88470 0.33109 0.43492 0.22300-0.16773       1    0.09    0.00  1.0000
  -1  29   2    2467    1332     0.90277-0.93499 0.43008 0.33518-0.00537 0.11590    2523   -0.09    0.00  1.0000
  -1  29  -2    1256    1317     0.90351-0.93573 0.42852 0.33674-0.00562-0.10490    1296    0.09    0.00  1.0000
   1  29   2    1342    1162     0.93481-0.90259 0.35472 0.41108-0.01721 0.12778    1384    0.09    0.00  1.0000
   1  29  -2    1920    1144     0.93674-0.90452 0.34955 0.41625-0.01802-0.09254    1970   -0.09    0.00  1.0000
  -1  29  -2     731    1228     0.89281-0.92497 0.44180 0.32421 0.08770-0.19826     762    0.09    0.00  1.0000
  -1  29   2    3116    1175     0.90263-0.93479 0.41121 0.35480 0.12711-0.01655    3179   -0.09    0.00  1.0000
   1  29  -2    2950    1854     0.91047-0.87831 0.37774 0.38827 0.16837-0.27893    3011   -0.09    0.00  1.0000
   1  29   2       0     680     0.91772-0.88557 0.31897 0.44704 0.23670-0.12614       0    0.09    0.00  1.0000
  -1  29   3      13    1104     0.89803-0.93026 0.43989 0.32537-0.00375 0.16955      25   -0.23    0.00  1.0000
  -1  29  -3    1167    1353     0.89884-0.93106 0.43824 0.32702-0.00402-0.16178    1267    0.23    0.00  1.0000
   1  29  -3     197    1482     0.93331-0.90109 0.35868 0.40712-0.01658-0.14927     240    0.23    0.00  1.0000
   1  29   3    2616    1990     0.93058-0.89837 0.36574 0.40006-0.01546 0.18132    2765   -0.23    0.00  1.0000
  -1  29  -3    2650    2053     0.88800-0.92016 0.45430 0.31171 0.07109-0.23692    2800    0.23    0.00  1.0000
  -1  29   3    1811    1325     0.90233-0.93448 0.41229 0.35372 0.12574 0.04008    1936   -0.23    0.00  1.0000
   1  29  -3     898    1026     0.90670-0.87454 0.39536 0.37065 0.14687-0.31270     986    0.23    0.00  1.0000
   1  29   3     918     856     0.91818-0.88602 0.30957 0.45644 0.24717-0.08134    1007   -0.23    0.00  1.0000
  -1  29  -4    8065    2753     0.89185-0.92408 0.45230 0.31296-0.00168-0.21938    7907   -0.14    0.00  1.0000
  -1  29   4    2884    1441     0.89139-0.92361 0.45322 0.31204-0.00153 0.22260    2790    0.14    0.00  1.0000
   1  29   4    5216    2392     0.92480-0.89258 0.38019 0.38507-0.01347 0.23454    5089   -0.14    0.00  1.0000
   1  29  -4    2769    1609     0.92799-0.89578 0.37230 0.39350-0.01442-0.20672    2677    0.14    0.00  1.0000
  -1  29  -4    2888    1606     0.88221-0.91436 0.46788 0.29822 0.05277-0.27384    2794   -0.14    0.00  1.0000
   1  29  -4    2777    1956     0.90197-0.86981 0.41356 0.35245 0.12414-0.34524    2685    0.14    0.00  1.0000
   1  29   4    2230     949     0.91851-0.88635 0.30415 0.46192 0.25263-0.03150    2147   -0.14    0.00  1.0000
  -1  29  -5     471     972     0.88220-0.91442 0.47086 0.29440 0.00142-0.27776     299   -0.70    0.00  1.0000
  -1  29   5    2281    1106     0.88271-0.91493 0.46991 0.29535 0.00126 0.27507    1879    0.70    0.00  1.0000
   1  29   5    5478    1834     0.91715-0.88493 0.39839 0.36687-0.01054 0.28688    4844    0.70    0.00  1.0000
   1  29  -5    2323    1073     0.92067-0.88845 0.39015 0.37511-0.01187-0.26446    1917   -0.70    0.00  1.0000
  -1  29  -5    1097     903     0.87543-0.90759 0.48220 0.28390 0.03296-0.30929     824   -0.70    0.00  1.0000
   1  29  -5    2467    1029     0.89621-0.86405 0.43212 0.33388 0.10035-0.37673    2048   -0.70    0.00  1.0000
  -1  29  -6    3265    1584     0.86939-0.90161 0.49409 0.27117 0.00537-0.33698    3282   -0.02    0.00  1.0000
  -1  29   6       1     971     0.87179-0.90401 0.48985 0.27541 0.00464 0.32696       1    0.02    0.00  1.0000
   1  29   6    1320     977     0.90749-0.87527 0.41999 0.34527-0.00702 0.33863    1331   -0.02    0.00  1.0000
   1  29  -6     471    1321     0.91055-0.87833 0.41330 0.35196-0.00812-0.32348     477    0.02    0.00  1.0000
  -1  29  -6    1182    1063     0.86762-0.89978 0.49706 0.26904 0.01190-0.34350    1192   -0.02    0.00  1.0000
   1  29  -6    1480    1270     0.88936-0.85720 0.45090 0.31511 0.07564-0.40731    1491    0.02    0.00  1.0000
  -1  29  -7     324     878     0.85277-0.88499 0.52217 0.24309 0.01022-0.39710     312   -0.05    0.00  1.0000
  -1  29   7     812     867     0.85840-0.89062 0.51289 0.25237 0.00861 0.37826     793    0.05    0.00  1.0000
   1  29  -7      79     820     0.89721-0.86499 0.44157 0.32369-0.00347-0.38340      73   -0.05    0.00  1.0000
   1  29   7    2041    1062     0.89558-0.86336 0.44487 0.32039-0.00292 0.38980    2011    0.05    0.00  1.0000
  -1  29  -7     520    1002     0.85875-0.89090 0.51229 0.25382-0.01022-0.37663     505   -0.05    0.00  1.0000
   1  29  -7     622    1047     0.88136-0.84920 0.46976 0.29634 0.05020-0.43707     605   -0.05    0.00  1.0000
  -1  29  -8     436     665     0.83147-0.86369 0.55533 0.20993 0.01606-0.45821     486   -0.18    0.00  1.0000
  -1  29   8    1913    1032     0.84226-0.87448 0.53890 0.22636 0.01315 0.42899    2015    0.18    0.00  1.0000
   1  29  -8     446     963     0.87984-0.84762 0.47524 0.29002 0.00216-0.44431     496    0.18    0.00  1.0000
   1  29   8     957     955     0.88110-0.84888 0.47291 0.29235 0.00177 0.44037    1030   -0.18    0.00  1.0000
  -1  29  -8     127     899     0.84876-0.88091 0.52772 0.23838-0.03329-0.40884     154   -0.18    0.00  1.0000
   1  29  -8     505    1000     0.87219-0.84003 0.48856 0.27755 0.02401-0.46615     558    0.18    0.00  1.0000
  -1  29  -9    4338    1518     0.80429-0.83651 0.59378 0.17147 0.02301-0.52042    4352   -0.02    0.00  1.0000
  -1  29   9    1249     865     0.82300-0.85522 0.56773 0.19753 0.01828 0.47913    1257    0.02    0.00  1.0000
   1  29  -9    1431     716     0.85734-0.82512 0.51466 0.25060 0.00891-0.50633    1439   -0.02    0.00  1.0000
   1  29   9     897     895     0.86367-0.83144 0.50400 0.26126 0.00707 0.49033     904    0.02    0.00  1.0000
  -1  29  -9       4    1069     0.83762-0.86978 0.54324 0.22287-0.05717-0.44022       4   -0.02    0.00  1.0000
   1  29  -9     434    1114     0.86181-0.82965 0.50721 0.25889-0.00278-0.49461     439   -0.02    0.00  1.0000
  -1  31  -1      10    1041     0.89473-0.92695 0.44658 0.37145-0.00263-0.05262       8    0.04    0.00  1.0000
  -1  31   1       2    1126     0.89456-0.92678 0.44693 0.37111-0.00258 0.05785       1   -0.04    0.00  1.0000
   1  31   1    1156    1631     0.92651-0.89429 0.37598 0.44205-0.01414 0.06941    1137   -0.04    0.00  1.0000
   1  31  -1      15    1129     0.92730-0.89508 0.37402 0.44402-0.01445-0.04081      13    0.04    0.00  1.0000
  -1  31  -1       2     822     0.88898-0.92114 0.45185 0.36699 0.07437-0.12965       1    0.04    0.00  1.0000
  -1  31   1    1311     880     0.89310-0.92526 0.44100 0.37784 0.08875-0.03348    1291   -0.04    0.00  1.0000
   1  31  -1       3     896     0.90862-0.87646 0.38685 0.43199 0.15731-0.21259       2    0.04    0.00  1.0000
   1  31   1     657    1304     0.91295-0.88079 0.36355 0.45529 0.18532-0.13005     643   -0.04    0.00  1.0000
  -1  31   2    2352    1171     0.89177-0.92399 0.45247 0.36557-0.00165 0.11219    2290    0.10    0.00  1.0000
  -1  31  -2    1942    1097     0.89200-0.92422 0.45202 0.36602-0.00173-0.10880    1886   -0.10    0.00  1.0000
   1  31  -2    3078    1100     0.92536-0.89314 0.37882 0.43921-0.01368-0.09684    3007    0.10    0.00  1.0000
   1  31   2     947    1172     0.92385-0.89163 0.38250 0.43553-0.01310 0.12363     908   -0.10    0.00  1.0000
  -1  31  -2    4667    1580     0.88534-0.91750 0.46072 0.35812 0.06245-0.17300    4580   -0.10    0.00  1.0000
  -1  31   2    2628     699     0.89327-0.92543 0.44053 0.37831 0.08937 0.02117    2563    0.10    0.00  1.0000
   1  31  -2      33     846     0.90536-0.87320 0.40087 0.41797 0.14005-0.25060      26    0.10    0.00  1.0000
   1  31   2      33     654     0.91417-0.88201 0.35527 0.46357 0.19508-0.08452      26   -0.10    0.00  1.0000
  -1  31  -3    1670    1573     0.88720-0.91942 0.46137 0.35667-0.00017-0.16563    1761    0.17    0.00  1.0000
  -1  31   3      14    1106     0.88717-0.91939 0.46143 0.35660-0.00015 0.16596      24   -0.17    0.00  1.0000
   1  31   3    4820    1872     0.91965-0.88743 0.39256 0.42548-0.01148 0.17728    4974   -0.17    0.00  1.0000
   1  31  -3    3130    1793     0.92171-0.88949 0.38766 0.43037-0.01227-0.15353    3254    0.17    0.00  1.0000
  -1  31  -3      22     821     0.88069-0.91285 0.47122 0.34772 0.04819-0.21399      34    0.17    0.00  1.0000
   1  31  -3    2270    1162     0.90127-0.86912 0.41597 0.40287 0.12108-0.28691    2376    0.17    0.00  1.0000
   1  31   3    1465    1064     0.91484-0.88269 0.35021 0.46863 0.20100-0.03517    1550   -0.17    0.00  1.0000
  -1  31  -4    2147    1078     0.88011-0.91233 0.47475 0.34328 0.00208-0.22315    2269    0.21    0.00  1.0000
  -1  31   4    1856    1231     0.88068-0.91290 0.47370 0.34434 0.00190 0.21916    1970   -0.21    0.00  1.0000
   1  31  -4    1796    1072     0.91615-0.88393 0.40069 0.41735-0.01017-0.21090    1908   -0.21    0.00  1.0000
   1  31   4     682    1171     0.91380-0.88158 0.40605 0.41199-0.00930 0.23037     752    0.21    0.00  1.0000
  -1  31  -4    1580    1222     0.87507-0.90723 0.48293 0.33602 0.03194-0.25301    1685    0.21    0.00  1.0000
   1  31  -4       0     926     0.89629-0.86413 0.43188 0.38695 0.10066-0.32177       4   -0.21    0.00  1.0000
  -1  31  -5    2383     900     0.87039-0.90261 0.49232 0.32571 0.00507-0.28141    2587    0.33    0.00  1.0000
  -1  31   5     466     945     0.87218-0.90440 0.48915 0.32889 0.00452 0.27181     558   -0.33    0.00  1.0000
   1  31   5     801     856     0.90617-0.87395 0.42285 0.39519-0.00655 0.28290     921   -0.33    0.00  1.0000
   1  31  -5    2385     939     0.90838-0.87616 0.41807 0.39997-0.00734-0.26899    2589    0.33    0.00  1.0000
  -1  31  -5    3421    1247     0.86845-0.90061 0.49557 0.32338 0.01405-0.29038    3664    0.33    0.00  1.0000
   1  31  -5     498     838     0.89033-0.85818 0.44839 0.37045 0.07898-0.35537     593    0.33    0.00  1.0000
  -1  31  -6    1571     703     0.85760-0.88982 0.51423 0.30381 0.00884-0.34045    1548   -0.05    0.00  1.0000
  -1  31   6      38     801     0.86151-0.89373 0.50767 0.31036 0.00770 0.32390      35    0.05    0.00  1.0000
   1  31  -6     169     718     0.89799-0.86577 0.43998 0.37806-0.00373-0.32787     162    0.05    0.00  1.0000
   1  31   6    2370    1516     0.89657-0.86435 0.44287 0.37517-0.00325 0.33486    2342   -0.05    0.00  1.0000
  -1  31  -6    1731     913     0.86080-0.89296 0.50891 0.31003-0.00526-0.32633    1707   -0.05    0.00  1.0000
   1  31  -6    2697    1507     0.88334-0.85118 0.46533 0.35361 0.05626-0.38786    2667    0.05    0.00  1.0000
  -1  31  -7    1704     626     0.84114-0.87336 0.54063 0.27740 0.01345-0.40033    1799   -0.18    0.00  1.0000
  -1  31   7     824     543     0.84845-0.88067 0.52914 0.28889 0.01144 0.37543     890    0.18    0.00  1.0000
   1  31  -7    2574    1373     0.88444-0.85222 0.46664 0.35140 0.00071-0.38759    2690   -0.18    0.00  1.0000
   1  31   7    1476    1387     0.88478-0.85256 0.46600 0.35204 0.00060 0.38627    1564    0.18    0.00  1.0000
  -1  31  -7    2041    1451     0.85209-0.88424 0.52275 0.29619-0.02579-0.36107    2145   -0.18    0.00  1.0000
   1  31  -7    2190    1582     0.87529-0.84313 0.48249 0.33645 0.03255-0.41942    2297   -0.18    0.00  1.0000
  -1  33  -1      45    1026     0.88240-0.91462 0.47049 0.40032 0.00136-0.05663      39   -0.07    0.00  1.0000
  -1  33   1       5    1102     0.88248-0.91471 0.47033 0.40049 0.00133 0.05393       3    0.07    0.00  1.0000
   1  33   1     376    1583     0.91447-0.88225 0.40453 0.46629-0.00954 0.06481     358    0.07    0.00  1.0000
   1  33  -1     437    1537     0.91502-0.88280 0.40328 0.46753-0.00975-0.04551     418   -0.07    0.00  1.0000
  -1  33  -1       8     637     0.87962-0.91177 0.47353 0.39824 0.04501-0.10027       6   -0.07    0.00  1.0000
  -1  33   1     234    1053     0.88242-0.91458 0.46739 0.40438 0.05344 0.00182     220    0.07    0.00  1.0000
   1  33  -1     450    1175     0.90218-0.87002 0.41283 0.45884 0.12506-0.18034     431   -0.07    0.00  1.0000
   1  33   1      15     642     0.90669-0.87453 0.39542 0.47625 0.14680-0.09152      12    0.07    0.00  1.0000
  -1  33   2     839    1047     0.87982-0.91204 0.47530 0.39552 0.00217 0.10836     875   -0.10    0.00  1.0000
  -1  33  -2     956    1129     0.87952-0.91174 0.47585 0.39496 0.00226-0.11280     994    0.10    0.00  1.0000
   1  33   2     850    1445     0.91187-0.87965 0.41037 0.46044-0.00859 0.11913     886    0.10    0.00  1.0000
   1  33  -2     894    1690     0.91288-0.88066 0.40810 0.46271-0.00896-0.10156     931   -0.10    0.00  1.0000
  -1  33  -2       0     671     0.87636-0.90852 0.48033 0.39145 0.03558-0.14611       0    0.10    0.00  1.0000
   1  33  -2    2117    1384     0.89876-0.86660 0.42429 0.44738 0.11046-0.22101    2174   -0.10    0.00  1.0000
  -1  33  -3    3135    1051     0.87457-0.90679 0.48487 0.38594 0.00380-0.16960    2990   -0.21    0.00  1.0000
  -1  33   3     210     985     0.87533-0.90755 0.48350 0.38732 0.00356 0.16223     174    0.21    0.00  1.0000
   1  33   3    5238    1388     0.90770-0.87547 0.41955 0.45126-0.00709 0.17290    5051    0.21    0.00  1.0000
   1  33  -3    3257    1071     0.90900-0.87678 0.41671 0.45410-0.00756-0.15824    3110   -0.21    0.00  1.0000
  -1  33  -3    2862     729     0.87202-0.90418 0.48889 0.38288 0.02354-0.18934    2724   -0.21    0.00  1.0000
   1  33  -3    2231     939     0.89451-0.86235 0.43707 0.43460 0.09391-0.25974    2109   -0.21    0.00  1.0000
  -1  33   4    2190    1489     0.86897-0.90119 0.49482 0.37599 0.00549 0.21557    2290    0.17    0.00  1.0000
  -1  33  -4    1274    1072     0.86733-0.89955 0.49768 0.37314 0.00598-0.22706    1351   -0.17    0.00  1.0000
   1  33   4    1422    1147     0.90186-0.86964 0.43198 0.43884-0.00505 0.22613    1503   -0.17    0.00  1.0000
   1  33  -4       3    1271     0.90316-0.87094 0.42925 0.44157-0.00550-0.21556       7    0.17    0.00  1.0000
  -1  33  -4     191     883     0.86663-0.89879 0.49885 0.37293 0.00934-0.23040     221   -0.17    0.00  1.0000
   1  33  -4    1178     793     0.88937-0.85721 0.45086 0.42081 0.07569-0.29680    1252    0.17    0.00  1.0000
  -1  33  -5    1157    1160     0.85750-0.88972 0.51439 0.35642 0.00887-0.28521    1217   -0.14    0.00  1.0000
  -1  33   5    2814    1491     0.86062-0.89284 0.50917 0.36165 0.00796 0.26837    2907    0.14    0.00  1.0000
   1  33   5    1891    1513     0.89425-0.86203 0.44755 0.42327-0.00247 0.27882    1968    0.14    0.00  1.0000
   1  33  -5       0     851     0.89509-0.86287 0.44585 0.42496-0.00276-0.27358       1   -0.14    0.00  1.0000
  -1  33  -5    1339    1221     0.86021-0.89237 0.50988 0.36189-0.00669-0.26963    1403   -0.14    0.00  1.0000
   1  33  -5    3169    2037     0.88328-0.85112 0.46547 0.40631 0.05607-0.33240    3268   -0.14    0.00  1.0000
  -2   0  -2    1286     637    -0.37955 0.31532 0.91342-0.91342 0.14694-0.25733    1303   -0.04    0.00  1.0000
   2   0   2    1320     615    -0.10982 0.17407 0.98435-0.98435 0.13781-0.02739    1338   -0.04    0.00  1.0000
  -2   0   2    1338     626     0.08726-0.15152 0.98835-0.98835 0.12468-0.01426    1356   -0.04    0.00  1.0000
   2   0  -2    1306     673     0.30545-0.24119 0.94651-0.94651 0.10392-0.21430    1324   -0.04    0.00  1.0000
  -2   0  -2    2284    1646     0.57267-0.63705 0.71134-0.71134-0.40747 0.29691    2307   -0.04    0.00  1.0000
   2   0   2    1410     800     0.66485-0.60050 0.67820-0.67820-0.31305 0.42359    1428   -0.04    0.00  1.0000
   2   0  -2    1815     925     0.88950-0.82518 0.11096-0.11096 0.44324-0.55385    1836   -0.04    0.00  1.0000
  -2   0   2    1558     998     0.83018-0.89450-0.02828 0.02828 0.55676-0.44615    1577   -0.04    0.00  1.0000
  -2   0  -4   54205    1579    -0.84714 0.78304 0.51612-0.51612 0.12629-0.34705   53432    0.27    0.00  1.0000
   2   0   4   60048    1696    -0.05023 0.11449 0.98965-0.98965 0.13438 0.08645   59234    0.27    0.00  1.0000
  -2   0   4   60030    1742     0.03146-0.09572 0.99115-0.99115 0.12892 0.09191   59216    0.27    0.00  1.0000
   2   0  -4   63039    1935     0.61977-0.55538 0.78241-0.78241 0.06077-0.28171   62205    0.27    0.00  1.0000
  -2   0  -4   65386    2639     0.66459-0.72894 0.67832-0.67832-0.31335 0.09228   64537    0.27    0.00  1.0000
   2   0   4   63332    2190     0.80730-0.74298 0.57882-0.57882-0.11497 0.33604   62496    0.27    0.00  1.0000
   2   0  -4   61392    2203     0.90608-0.84176 0.39797-0.39797 0.14365-0.36476   60569    0.27    0.00  1.0000
  -2   0   4   61062    2308     0.90650-0.97082 0.17642-0.17642 0.38355-0.16243   60241    0.27    0.00  1.0000
  -2   0   6   24356     975    -0.16261 0.09838 0.97666-0.97666 0.14028 0.19089   23918   -0.22    0.00  1.0000
   2   0  -6   24543    1477     0.88620-0.82176 0.46328-0.46328 0.00015-0.33176   24103   -0.22    0.00  1.0000
  -2   0  -6   25654    1412     0.67380-0.73815 0.67401-0.67401-0.30280-0.02880   25205   -0.22    0.00  1.0000
   2   0  -6   26014    1569     0.86088-0.79656 0.50877-0.50877-0.00506-0.32653   25561   -0.22    0.00  1.0000
   2   0   6   23587    1375     0.86467-0.80035 0.50232-0.50232 0.00433 0.32726   23156   -0.22    0.00  1.0000
  -2   0   6   27634    1713     0.91282-0.97713 0.21191-0.21191 0.34906-0.01737   27167   -0.22    0.00  1.0000
  -2   0   8   67740    2548    -0.54135 0.47717 0.82788-0.82788 0.14676 0.29480   67800   -0.02    0.00  1.0000
  -2   0  -8   72009    3389     0.65739-0.72174 0.68154-0.68154-0.32143-0.12070   72071   -0.02    0.00  1.0000
   2   0  -8   67801    3157     0.81137-0.74706 0.57451-0.57451-0.10772-0.33441   67861   -0.02    0.00  1.0000
   2   0   8   61472    2738     0.89496-0.83065 0.43576-0.43576 0.09562 0.34659   61529   -0.02    0.00  1.0000
  -2   0   8   71461    3304     0.91136-0.97567 0.20251-0.20251 0.35833 0.08392   71522   -0.02    0.00  1.0000
  -2   0 -10   67094    3629     0.62780-0.69217 0.69359-0.69359-0.35325-0.19953   66974    0.04    0.00  1.0000
   2   0 -10   66714    3603     0.75935-0.69500 0.62180-0.62180-0.19167-0.36100   66594    0.04    0.00  1.0000
  -2   0  10   69178    3752     0.90606-0.97037 0.17432-0.17432 0.38555 0.16726   69056    0.04    0.00  1.0000
  -2   0 -12    5594    1785     0.58908-0.65346 0.70664-0.70664-0.39196-0.27138    5455    0.15    0.00  1.0000
  -2   0 -14    1352     579     0.54247-0.60685 0.71882-0.71882-0.43475-0.33915    1315    0.08    0.00  1.0000
   2   0 -14     171     544     0.64413-0.57978 0.68717-0.68717-0.33598-0.43777     158    0.08    0.00  1.0000
  -2   0 -16    1049     627     0.48814-0.55252 0.72884-0.72884-0.48010-0.40436    1179   -0.31    0.00  1.0000
   2   0 -16    1193     738     0.57799-0.51361 0.70986-0.70986-0.40250-0.48195    1332   -0.31    0.00  1.0000
  -2   2   0 3751307    1590     0.53748-0.60186 0.71992-0.66703-0.43911 0.43911 3595826   -6.46    0.00  1.0000
   2  -2   0 3744117    1587     0.62464-0.56026 0.69477-0.74765-0.35653 0.35653 3588787   -6.46    0.00  1.0000
  -2  -2   0 3756471    1954     0.36315-0.42753-0.50827 0.45545 0.78088-0.78088 3600881   -6.46    0.00  1.0000
  -2  -2  -1    9917    1243    -0.73879 0.67466 0.65964-0.71238 0.13801-0.19321    9939    0.02    0.00  1.0000
   2   2   1   15186    1417    -0.65545 0.71958 0.74157-0.68883 0.14299-0.08780   15213    0.02    0.00  1.0000
  -2  -2   1   11904    1024    -0.59977 0.53564 0.78690-0.83964 0.14509-0.08989   11928    0.02    0.00  1.0000
   2   2  -1   12258    1303    -0.49796 0.56214 0.85460-0.80187 0.14725-0.20244   12282    0.02    0.00  1.0000
  -2   2  -1   12323     780     0.54459-0.60889 0.83553-0.78285 0.07281-0.12801   12347   -0.02    0.00  1.0000
  -2   2   1   13334    1229     0.61744-0.68174 0.78424-0.73156 0.06099-0.00579   13359   -0.02    0.00  1.0000
   2  -2   1   10623    1155     0.65034-0.58595 0.75762-0.81034 0.05538-0.00014   10646   -0.02    0.00  1.0000
   2  -2  -1   13393     857     0.70025-0.63586 0.71241-0.76513 0.04596-0.10119   13418   -0.02    0.00  1.0000
   2   2   1    9885    1045     0.09978-0.03545 0.70619-0.65336-0.70095 0.75621    9907    0.02    0.00  1.0000
  -2   2  -1   13626     957     0.69917-0.76352 0.66097-0.60814-0.27250 0.21723   13652   -0.02    0.00  1.0000
   2  -2   1   13779     993     0.75707-0.69272 0.62354-0.67638-0.19500 0.25027   13805   -0.02    0.00  1.0000
   2   2  -1   10188    1542     0.75324-0.68899-0.15140 0.20421 0.64007-0.69540   10210    0.02    0.00  1.0000
  -2  -2   1   12736    1258     0.69510-0.75935-0.22478 0.17197 0.68286-0.62753   12761    0.02    0.00  1.0000
   2   2   1   13053    1865     0.00022 0.06419-0.67717 0.73000 0.73581-0.68042   13078    0.02    0.00  1.0000
  -2  -2  -2    2107    1199    -0.82447 0.76037 0.55093-0.60366 0.12925-0.23963    1941   -0.29    0.00  1.0000
   2   2   2    2240    1188    -0.68371 0.74783 0.71588-0.66314 0.14158-0.03119    2069   -0.29    0.00  1.0000
  -2  -2   2    2458    1182    -0.56441 0.50023 0.81241-0.86514 0.14633-0.03594    2279   -0.29    0.00  1.0000
   2   2  -2    3019    1075    -0.35663 0.42086 0.92267-0.86996 0.14657-0.25697    2820   -0.29    0.00  1.0000
  -2   2  -2    2422    1067     0.43401-0.49831 0.89654-0.84386 0.08852-0.19892    2244   -0.29    0.00  1.0000
  -2   2   2    3336     966     0.60769-0.67198 0.79169-0.73902 0.06265 0.04774    3127   -0.29    0.00  1.0000
   2  -2   2    1890     945     0.66724-0.60285 0.74299-0.79572 0.05228 0.05818    1733   -0.29    0.00  1.0000
   2  -2  -2    3046    1347     0.75024-0.68585 0.66020-0.71292 0.03560-0.14607    2846   -0.29    0.00  1.0000
  -2  -2  -2    2647    1050     0.29480-0.35909 0.73545-0.78829-0.61007 0.49964    2461   -0.29    0.00  1.0000
   2   2   2    2886    1594     0.43671-0.37242 0.73466-0.68183-0.51917 0.62960    2692   -0.29    0.00  1.0000
  -2   2  -2    3365    2000     0.74251-0.80686 0.63412-0.58128-0.21576 0.10523    3155   -0.29    0.00  1.0000
   2  -2   2    1857    1058     0.81028-0.74596 0.57568-0.62851-0.10968 0.22021    1702   -0.29    0.00  1.0000
   2  -2  -2    4008     715     0.91420-0.84988 0.22189-0.27472 0.33911-0.44968    3778   -0.29    0.00  1.0000
   2   2  -2    2312    1214     0.88069-0.81637 0.08482-0.03198 0.46602-0.57663    2138   -0.29    0.00  1.0000
  -2  -2   2    2256    1332     0.83049-0.89481-0.02770-0.02513 0.55632-0.44572    2084   -0.29    0.00  1.0000
  -2   2   2    2706    1013     0.80441-0.86866-0.07476 0.12757 0.58934-0.47868    2518   -0.29    0.00  1.0000
  -2  -2  -3 1366651   11922    -0.90491 0.84081 0.40935-0.46207 0.11640-0.28197 1364383    0.15    0.00  1.0000
   2   2   3 1390039   12080    -0.68532 0.74944 0.71436-0.66162 0.14149 0.02409 1387752    0.15    0.00  1.0000
  -2  -2   3 1378136   11958    -0.55966 0.49548 0.81567-0.86840 0.14643 0.01915 1375859    0.15    0.00  1.0000
   2   2  -3 1413103   12261    -0.17051 0.23474 0.97526-0.92255 0.14064-0.30623 1410797    0.15    0.00  1.0000
  -2   2  -3 1403752   12161     0.23748-0.30174 0.96501-0.91236 0.11107-0.27664 1401453   -0.15    0.00  1.0000
  -2   2   3 1368212   12002     0.57562-0.63991 0.81488-0.76221 0.06793 0.09765 1365943   -0.15    0.00  1.0000
   2  -2   3 1391112   12079     0.72467-0.66028 0.68787-0.74059 0.04103 0.12467 1388824   -0.15    0.00  1.0000
   2  -2  -3 1442771   12804     0.80733-0.74289 0.58967-0.64244 0.02225-0.18806 1440441   -0.15    0.00  1.0000
  -2  -2  -3 1411953   12567     0.44736-0.51165 0.73371-0.78655-0.51138 0.34574 1409648    0.15    0.00  1.0000
   2   2   3 1417108   12648     0.62184-0.55746 0.69579-0.64291-0.35942 0.52525 1414799    0.15    0.00  1.0000
  -2   2  -3 1411737   12727     0.75519-0.81954 0.62496-0.57212-0.19774 0.03194 1409432   -0.15    0.00  1.0000
   2  -2   3 1443146   13040     0.84078-0.77646 0.53900-0.59184-0.05058 0.21638 1440815   -0.15    0.00  1.0000
   2  -2  -3 1385987   12185     0.89844-0.83412 0.42531-0.47814 0.10915-0.27499 1383703   -0.15    0.00  1.0000
   2   2  -3 1451785   13216     0.91571-0.85140 0.23479-0.18196 0.32608-0.49193 1449448    0.15    0.00  1.0000
  -2  -2   3 1414229   12904     0.87897-0.94329 0.08007-0.13292 0.47009-0.30418 1411922    0.15    0.00  1.0000
  -2  -2  -4     323     343    -0.96704 0.90287 0.23453-0.28726 0.09907-0.31982     387   -0.27    0.00  1.0000
   2   2   4    1593     804    -0.66230 0.72643 0.73552-0.68278 0.14267 0.07810    1732   -0.27    0.00  1.0000
  -2  -2   4      95     199    -0.58646 0.52228 0.79674-0.84947 0.14580 0.07497     131   -0.27    0.00  1.0000
  -2   2  -4     170     275    -0.09555 0.03129 0.98594-0.93324 0.13703-0.35787     218   -0.27    0.00  1.0000
   2   2  -4     558     379     0.05753 0.00672 0.99023-0.93753 0.12699-0.34783     642   -0.27    0.00  1.0000
  -2   2   4    1320     427     0.52346-0.58776 0.84864-0.79597 0.07600 0.14478    1447   -0.27    0.00  1.0000
   2  -2  -4     122     349     0.86554-0.80110 0.50078-0.55356 0.00652-0.22759     163   -0.27    0.00  1.0000
  -2  -2  -4      47     381     0.52311-0.58749 0.72287-0.77575-0.45143 0.23032      73   -0.27    0.00  1.0000
   2   2   4     449     567     0.72525-0.66090 0.64559-0.59275-0.23919 0.46027     524   -0.27    0.00  1.0000
  -2   2  -4    1426    1288     0.75575-0.82010 0.62454-0.57170-0.19693-0.02413    1558   -0.27    0.00  1.0000
   2  -2   4     764    1216     0.86165-0.79733 0.50749-0.56032-0.00318 0.22425     861   -0.27    0.00  1.0000
   2  -2  -4    1281     847     0.86520-0.80088 0.50139-0.55423 0.00567-0.22674    1406   -0.27    0.00  1.0000
   2   2  -4    1218    1177     0.91664-0.85232 0.33362-0.28079 0.22012-0.44123    1340   -0.27    0.00  1.0000
  -2   2   4     102     568     0.91420-0.97851 0.22192-0.16909 0.33908-0.11795     140   -0.27    0.00  1.0000
  -2  -2   4     870    1079     0.89709-0.96140 0.13736-0.19019 0.41995-0.19882     974   -0.27    0.00  1.0000
   2   2   5 1087760    9301    -0.61384 0.67802 0.77600-0.72327 0.14498 0.13099 1085920   -0.14    0.00  1.0000
   2   2  -5 1055859    9027     0.31491-0.25065 0.94352-0.89087 0.10287-0.37882 1054047   -0.14    0.00  1.0000
  -2   2   5 1120687    9721     0.45152-0.51582 0.88808-0.83540 0.08619 0.18979 1118820    0.14    0.00  1.0000
   2  -2  -5 1073471    9420     0.91942-0.85497 0.39310-0.44588-0.01139-0.26494 1071644    0.14    0.00  1.0000
   2   2   5 1107188    9731     0.99649-0.93228-0.04047 0.09324-0.07326 0.34949 1105332   -0.14    0.00  1.0000
  -2  -2  -5 1071777    9959     0.56109-0.62547 0.71438-0.76726-0.41812 0.14172 1069951   -0.14    0.00  1.0000
   2  -2   5 1061190    9846     0.87722-0.81291 0.47856-0.53140 0.03803 0.23829 1059373    0.14    0.00  1.0000
   2   2  -5 1104018   10337     0.90472-0.84040 0.40339-0.35056 0.13691-0.41330 1102165   -0.14    0.00  1.0000
  -2   2   5 1075282    9738     0.91654-0.98085 0.24319-0.19035 0.31750-0.04108 1073453    0.14    0.00  1.0000
  -2  -2   6  135218    1594    -0.73869 0.67457 0.65975-0.71249 0.13802 0.19315  133716    0.33    0.00  1.0000
   2   2   6  136805    1602    -0.53381 0.59800 0.83274-0.78001 0.14687 0.18430  135294    0.33    0.00  1.0000
  -2   2   6  140788    2266     0.35826-0.42252 0.92847-0.87582 0.09788 0.23325  139255    0.33    0.00  1.0000
   2   2  -6  136381    1691     0.58702-0.52263 0.80685-0.75412 0.06626-0.39767  134872    0.33    0.00  1.0000
   2  -2  -6  137409    1937     0.96395-0.89951 0.26425-0.31706-0.03115-0.30056  135894    0.33    0.00  1.0000
   2   2   6  133227    1789     0.98247-0.91804 0.18128-0.12847-0.04337 0.37509  131736    0.33    0.00  1.0000
  -2   2  -6  136703    2717     0.74042-0.80477 0.63557-0.58273-0.21866-0.11293  135192    0.33    0.00  1.0000
   2  -2  -6  141011    2255     0.80948-0.74516 0.57653-0.62936-0.11110-0.22049  139477    0.33    0.00  1.0000
   2   2   6  137152    2310     0.82987-0.76556 0.55316-0.50033-0.07284 0.40444  135639    0.33    0.00  1.0000
   2   2  -6  135045    3046     0.88720-0.82288 0.45627-0.40344 0.06845-0.40011  133544    0.33    0.00  1.0000
   2  -2   6  137467    2482     0.88935-0.82504 0.45091-0.50374 0.07563 0.25602  135952    0.33    0.00  1.0000
  -2   2   6  143475    2454     0.91676-0.98107 0.24572-0.19288 0.31490 0.01679  141927    0.33    0.00  1.0000
  -2  -2   6  144216    2884     0.90711-0.97142 0.17937-0.23220 0.38074-0.04904  142664    0.33    0.00  1.0000
  -2  -2   7    1090     275    -0.87014 0.80604 0.47723-0.52996 0.12283 0.26350    1128    0.09    0.00  1.0000
   2   2   7     883     275    -0.40908 0.47331 0.90053-0.84782 0.14728 0.23910     917    0.09    0.00  1.0000
  -2   2   7     456     247     0.24082-0.30508 0.96423-0.91157 0.11074 0.27558     480   -0.09    0.00  1.0000
   2   2   7    1651     456     0.90587-0.84144 0.42350-0.37068-0.00614 0.39314    1697    0.09    0.00  1.0000
   2  -2  -7    1667     539     0.99228-0.92808 0.11214-0.16491-0.05284-0.33386    1713   -0.09    0.00  1.0000
  -2  -2  -7    2309    1012     0.58441-0.64878 0.70802-0.76090-0.39643 0.00947    2364    0.09    0.00  1.0000
  -2   2  -7    1540     740     0.72799-0.79234 0.64384-0.59100-0.23555-0.15132    1585   -0.09    0.00  1.0000
   2  -2  -7    1942     996     0.78376-0.71941 0.60160-0.65444-0.15419-0.23267    1992   -0.09    0.00  1.0000
   2   2   7    1495     640     0.85870-0.79438 0.51236-0.45953-0.01034 0.39721    1539    0.09    0.00  1.0000
   2   2  -7     250     855     0.86681-0.80250 0.49853-0.44569 0.00980-0.39666     268    0.09    0.00  1.0000
   2  -2   7    1242     721     0.89886-0.83454 0.42395-0.47678 0.11089 0.27604    1282   -0.09    0.00  1.0000
  -2   2   7     546     627     0.91611-0.98042 0.23870-0.18587 0.32209 0.06487     573   -0.09    0.00  1.0000
  -2  -2   7     978     775     0.90766-0.97197 0.18208-0.23492 0.37814 0.00883    1014    0.09    0.00  1.0000
   2   2   8    8366     752    -0.20005 0.26431 0.96942-0.91672 0.14209 0.29959    8432   -0.06    0.00  1.0000
  -2   2   8    7520     754     0.09263-0.15689 0.98791-0.93521 0.12425 0.31742    7582   -0.06    0.00  1.0000
   2   2   8    7208     854     0.72427-0.65988 0.68828-0.63555 0.04111 0.40077    7269   -0.06    0.00  1.0000
   2  -2  -8    8891     978     0.99492-0.93072-0.06540 0.01262-0.07645-0.36550    8959   -0.06    0.00  1.0000
  -2  -2  -8    8055    2686     0.58227-0.64664 0.70864-0.76153-0.39846-0.04376    8120   -0.06    0.00  1.0000
  -2   2  -8    9925    1877     0.71334-0.77769 0.65289-0.60005-0.25470-0.18743    9997   -0.06    0.00  1.0000
   2  -2  -8    6658    1070     0.75851-0.69416 0.62244-0.67528-0.19290-0.24924    6717   -0.06    0.00  1.0000
   2   2  -8    7072    1254     0.84467-0.78035 0.53361-0.48077-0.04226-0.39986    7132   -0.06    0.00  1.0000
   2   2   8    7955     987     0.87939-0.81507 0.47402-0.42119 0.04433 0.39779    8019   -0.06    0.00  1.0000
   2  -2   8    6144    1146     0.90626-0.84194 0.39721-0.45004 0.14458 0.29763    6200   -0.06    0.00  1.0000
  -2   2   8    9638    1343     0.91471-0.97902 0.22601-0.17318 0.33497 0.10728    9709   -0.06    0.00  1.0000
  -2  -2   8    8571    1384     0.90682-0.97113 0.17796-0.23079 0.38208 0.06016    8638   -0.06    0.00  1.0000
  -2   2   9   26402    1672    -0.95745 0.89328 0.26959-0.21686 0.10298 0.39371   26095   -0.15    0.00  1.0000
  -2   2   9   28352    1783    -0.10384 0.03959 0.98504-0.93234 0.13749 0.35940   28034   -0.15    0.00  1.0000
  -2  -2  -9   28191    2959     0.57464-0.63902 0.71080-0.76368-0.40564-0.09187   27873    0.15    0.00  1.0000
  -2   2  -9   23980    2172     0.69677-0.76112 0.66229-0.60945-0.27546-0.22194   23687   -0.15    0.00  1.0000
   2  -2  -9   29940    2268     0.73294-0.66859 0.64061-0.69345-0.22890-0.26850   29613   -0.15    0.00  1.0000
   2   2  -9   31845    2544     0.82119-0.75688 0.56356-0.51072-0.08962-0.40778   31507    0.15    0.00  1.0000
   2   2   9   24660    2121     0.89443-0.83012 0.43728-0.38445 0.09364 0.40385   24363    0.15    0.00  1.0000
   2  -2   9   26803    2139     0.91181-0.84749 0.37041-0.42324 0.17716 0.32033   26493   -0.15    0.00  1.0000
  -2   2   9   29292    2287     0.91246-0.97677 0.20953-0.15669 0.35142 0.14611   28968   -0.15    0.00  1.0000
  -2  -2   9   26720    2403     0.90490-0.96921 0.16895-0.22178 0.39064 0.10690   26411    0.15    0.00  1.0000
  -2   2  10    1903      98    -0.79226 0.72813 0.59543-0.54269 0.13328 0.41867    1934    0.06    0.00  1.0000
  -2  -2 -10    4094     590     0.56285-0.62723 0.71393-0.76681-0.41651-0.13627    4139    0.06    0.00  1.0000
  -2   2 -10    5221    1309     0.67846-0.74281 0.67174-0.61891-0.29738-0.25529    5272    0.06    0.00  1.0000
   2  -2 -10    5832    1105     0.70671-0.64236 0.65674-0.70958-0.26311-0.28956    5886    0.06    0.00  1.0000
   2   2 -10    2017     813     0.79654-0.73222 0.58965-0.53681-0.13353-0.41913    2049    0.06    0.00  1.0000
   2   2  10    4711     639     0.90513-0.84082 0.40176-0.34893 0.13893 0.41383    4759    0.06    0.00  1.0000
  -2   2  10     860     606     0.90923-0.97354 0.19026-0.13743 0.37026 0.18255     881    0.06    0.00  1.0000
  -2  -2 -11    5148    1413     0.54771-0.61208 0.71762-0.77051-0.43013-0.17793    5170   -0.02    0.00  1.0000
  -2   2 -11    4807    1558     0.65851-0.72286 0.68105-0.62821-0.32018-0.28776    4828    0.02    0.00  1.0000
   2  -2 -11    3264    1350     0.67957-0.61522 0.67119-0.72403-0.29607-0.31186    3281    0.02    0.00  1.0000
   2   2 -11     667     873     0.77058-0.70623 0.61288-0.56005-0.17484-0.43310     675   -0.02    0.00  1.0000
  -2   2  11    2705    1118     0.90487-0.96918 0.16880-0.11597 0.39077 0.21732    2721    0.02    0.00  1.0000
  -2  -2 -12    1479     950     0.52969-0.59407 0.72156-0.77444-0.44583-0.21751    1524   -0.09    0.00  1.0000
  -2   2 -12     815     547     0.63689-0.70126 0.69010-0.63722-0.34369-0.31965     849   -0.09    0.00  1.0000
   2  -2 -12     429     881     0.65132-0.58697 0.68417-0.73701-0.32814-0.33507     453   -0.09    0.00  1.0000
   2   2 -12     500     795     0.74362-0.67927 0.63335-0.58051-0.21422-0.44899     526   -0.09    0.00  1.0000
  -2  -2 -13    1087     615     0.50911-0.57349 0.72547-0.77835-0.46313-0.25549    1168   -0.19    0.00  1.0000
  -2   2 -13     564     440     0.61371-0.67808 0.69867-0.64579-0.36770-0.35092     623    0.19    0.00  1.0000
   2  -2 -13     810     639     0.62159-0.55722 0.69588-0.74876-0.35966-0.35895     880    0.19    0.00  1.0000
   2   2 -13     505     625     0.71539-0.65104 0.65166-0.59882-0.25206-0.46641     561   -0.19    0.00  1.0000
  -2  -2 -14       7     605     0.48613-0.55050 0.72913-0.78201-0.48169-0.29220       3   -0.14    0.00  1.0000
  -2   2 -14     438     749     0.58891-0.65328 0.70669-0.65381-0.39213-0.38177     402   -0.14    0.00  1.0000
   2  -2 -14    1038     622     0.59053-0.52615 0.70620-0.75908-0.39057-0.38333     982   -0.14    0.00  1.0000
   2   2 -14      43     684     0.68582-0.62146 0.66805-0.61522-0.28869-0.48505      32   -0.14    0.00  1.0000
  -2  -2 -15      20     332     0.46083-0.52520 0.73237-0.78525-0.50126-0.32792      21   -0.01    0.00  1.0000
   2  -2 -15     708     378     0.55783-0.49345 0.71520-0.76808-0.42108-0.40810     712    0.01    0.00  1.0000
  -2   2 -15     200     556     0.56243-0.62681 0.71404-0.66115-0.41690-0.41228     202    0.01    0.00  1.0000
   2   2 -15    3342    1617     0.65476-0.59041 0.68269-0.62985-0.32435-0.50466    3350   -0.01    0.00  1.0000
  -2  -2 -16     496     583     0.43394-0.49823 0.73489-0.78772-0.52117-0.36227     408    0.33    0.00  1.0000
   2  -2 -16     580     658     0.52329-0.45892 0.72284-0.77572-0.45128-0.43317     485    0.33    0.00  1.0000
  -2   2 -16     869    1032     0.53421-0.59858 0.72062-0.66773-0.44195-0.44251     751    0.33    0.00  1.0000
   2   2 -16    1368     683     0.62197-0.55759 0.69574-0.64286-0.35928-0.52517    1219    0.33    0.00  1.0000
  -2  -4   0 1422221    1451    -0.87858 0.81448 0.46189-0.56734 0.12142-0.12142 1384515    2.54    0.00  1.0000
   2   4   0 1412063    1634    -0.81348 0.87758 0.56674-0.46129 0.13054-0.13054 1374492    2.54    0.00  1.0000
  -2   4   0 1388161    1272     0.81949-0.88394 0.57276-0.46720 0.01918-0.01918 1350912    2.54    0.00  1.0000
   2  -4   0 1396988    1390     0.88409-0.81965 0.46730-0.57285 0.00082-0.00082 1359620    2.54    0.00  1.0000
  -2   4   0 1411191    1309     0.81623-0.88055 0.56919-0.46352-0.09887 0.09887 1373632    2.54    0.00  1.0000
   2  -4   0 1409509    1343     0.88335-0.81904 0.46531-0.57097 0.05620-0.05620 1371973    2.54    0.00  1.0000
   2   4   0 1423912    1823     0.62048-0.55620-0.30510 0.41076 0.72243-0.72243 1386183    2.54    0.00  1.0000
  -2  -4   0 1422574    1735     0.52476-0.58904-0.39163 0.28597 0.75580-0.75580 1384863    2.54    0.00  1.0000
  -2  -4  -1 1150223   10435    -0.90728 0.84317 0.40423-0.50968 0.11590-0.17109 1148876   -0.10    0.00  1.0000
  -2  -4   1 1157194   10551    -0.85711 0.79301 0.49975-0.60520 0.12485-0.06966 1155843   -0.10    0.00  1.0000
   2   4   1 1164290   10551    -0.83855 0.90265 0.52970-0.42425 0.12746-0.07227 1162935   -0.10    0.00  1.0000
   2   4  -1 1179687   10718    -0.76877 0.83289 0.62499-0.51951 0.13554-0.19073 1178323   -0.10    0.00  1.0000
  -2   4  -1 1181691   10869     0.80636-0.87080 0.59099-0.48543 0.02249-0.07776 1180325    0.10    0.00  1.0000
  -2   4   1 1156770   10711     0.81745-0.88189 0.57565-0.47010 0.01971 0.03555 1155419    0.10    0.00  1.0000
   2  -4   1 1157504   10698     0.89003-0.82559 0.45588-0.56144-0.00108 0.05635 1156153    0.10    0.00  1.0000
  -2   4   1 1121984   10003     0.71036-0.77471 0.65464-0.54896-0.25851 0.31377 1120653    0.10    0.00  1.0000
  -2   4  -1 1207773   11159     0.82964-0.89395 0.55346-0.44779-0.07331 0.01804 1206393    0.10    0.00  1.0000
   2  -4   1 1147287   10618     0.87996-0.81565 0.47279-0.57846 0.04603 0.00922 1145942    0.10    0.00  1.0000
   2  -4  -1 1169040   10461     0.90985-0.84553 0.38089-0.48654 0.16456-0.21984 1167682    0.10    0.00  1.0000
  -2  -4   1 1168044   11182     0.72837-0.79262-0.18424 0.07863 0.65994-0.60461 1166686   -0.10    0.00  1.0000
   2   4   1 1186141   11208     0.33384-0.26947-0.52635 0.63198 0.78198-0.72661 1184773   -0.10    0.00  1.0000
  -2  -4  -1 1174366   10982     0.18453-0.24894-0.60544 0.49980 0.77419-0.82959 1173005   -0.10    0.00  1.0000
   2   4   2  803866    6922    -0.84856 0.91267 0.51383-0.40839 0.12609-0.01571  795250    0.77    0.00  1.0000
  -2  -4   2  826868    7130    -0.84661 0.78251 0.51698-0.62242 0.12637-0.01599  818129    0.77    0.00  1.0000
   2   4  -2  850279    7219    -0.69828 0.76241 0.70184-0.59636 0.14075-0.25114  841417    0.77    0.00  1.0000
   2  -4  -2  804987    7231     0.90395-0.83950 0.42759-0.53315-0.00578-0.10475  796364    0.77    0.00  1.0000
   2  -4   2  805426    7030     0.90900-0.84456 0.41671-0.52226-0.00756 0.11810  796801    0.77    0.00  1.0000
   2   4   2  822369    7039     0.17735-0.11301 0.72190-0.61624-0.66888 0.77939  813654    0.77    0.00  1.0000
  -2   4  -2  850224    7756     0.82835-0.89267 0.55504-0.44937-0.07584-0.03468  841362    0.77    0.00  1.0000
   2  -4   2  838116    7614     0.88319-0.81887 0.46568-0.57135 0.05579 0.05474  829318    0.77    0.00  1.0000
   2   4  -2  811542    7687     0.88022-0.81590 0.08351 0.02217 0.46715-0.57776  802884    0.77    0.00  1.0000
  -2  -4   2  836141    7907     0.82384-0.88816-0.03994-0.06573 0.56539-0.45479  827353    0.77    0.00  1.0000
   2   4   2  817578    7350     0.02954 0.03487-0.66760 0.77325 0.74392-0.63313  808888    0.77    0.00  1.0000
  -2  -4  -3    6166     986    -0.96778 0.90361 0.23161-0.33707 0.09874-0.26430    6051   -0.12    0.00  1.0000
  -2  -4   3    5052     776    -0.84965 0.78555 0.51208-0.61752 0.12594 0.03962    4948   -0.12    0.00  1.0000
   2   4   3    5033     724    -0.84601 0.91011 0.51794-0.41249 0.12645 0.03911    4929   -0.12    0.00  1.0000
   2   4  -3    7240    1108    -0.59305 0.65723 0.79188-0.68642 0.14562-0.31121    7115   -0.12    0.00  1.0000
  -2   4  -3    6825     996     0.70808-0.77247 0.70472-0.59927 0.04440-0.21011    6704    0.12    0.00  1.0000
  -2   4   3    4702     811     0.77622-0.84061 0.62974-0.52429 0.02978 0.13591    4602    0.12    0.00  1.0000
   2  -4  -3    4771     833     0.92401-0.85957 0.38212-0.48767-0.01316-0.15264    4670    0.12    0.00  1.0000
   2  -4   3    5681    1043     0.94015-0.87572 0.34018-0.44581-0.01949 0.18535    5571    0.12    0.00  1.0000
  -2  -4  -3    7399    1409     0.18889-0.25322 0.72380-0.82946-0.66364 0.49786    7273   -0.12    0.00  1.0000
   2   4   3    5796    1216     0.44626-0.38189 0.73386-0.62810-0.51213 0.67796    5684   -0.12    0.00  1.0000
   2  -4  -3    6177     851     0.68583-0.62148 0.66805-0.77372-0.28867 0.12287    6062    0.12    0.00  1.0000
  -2   4  -3    4910    1211     0.82159-0.88591 0.56309-0.45742-0.08886-0.07693    4807    0.12    0.00  1.0000
   2  -4   3    4648     983     0.88856-0.82425 0.45289-0.55855 0.07298 0.09284    4548    0.12    0.00  1.0000
  -2   4   3    5662     729     0.91319-0.97750 0.21448-0.10881 0.34651-0.18066    5552    0.12    0.00  1.0000
   2   4  -3    7296    1525     0.91183-0.84752 0.20546-0.09979 0.35544-0.52128    7171   -0.12    0.00  1.0000
  -2  -4   3    6412    1319     0.86680-0.93112 0.04886-0.15455 0.49624-0.33033    6295   -0.12    0.00  1.0000
  -2  -4   4   42235    1389    -0.86740 0.80330 0.48209-0.58754 0.12327 0.09748   43158    0.36    0.00  1.0000
   2   4   4   39721    1757    -0.83170 0.89580 0.54018-0.43473 0.12835 0.09240   40616    0.36    0.00  1.0000
   2   4  -4   42580    1420    -0.44556 0.50975 0.88304-0.77758 0.14734-0.36812   43507    0.36    0.00  1.0000
  -2   4  -4   47471    1924     0.59356-0.65786 0.80215-0.69679 0.06501-0.28580   48449    0.36    0.00  1.0000
  -2   4   4   44461    1793     0.73770-0.80209 0.67404-0.56858 0.03830 0.18263   45408    0.36    0.00  1.0000
   2  -4  -4   38433    1584     0.94688-0.88245 0.32078-0.42641-0.02252-0.19862   39314    0.36    0.00  1.0000
   2  -4   4   40662    1431     0.97694-0.91251 0.20983-0.31546-0.03923 0.26037   41568    0.36    0.00  1.0000
   2   4   4   41135    1786     0.98889-0.92469-0.12284 0.22838-0.08361 0.30459   42046    0.36    0.00  1.0000
  -2  -4  -4   41310    1484     0.32534-0.38963 0.73702-0.84270-0.59240 0.37154   42223    0.36    0.00  1.0000
   2   4   4   41456    1926     0.61376-0.54938 0.69866-0.59289-0.36765 0.58876   42370    0.36    0.00  1.0000
   2  -4  -4   42696    1543     0.72048-0.65613 0.64856-0.75424-0.24546 0.02439   43624    0.36    0.00  1.0000
  -2   4  -4   40545    1921     0.81181-0.87612 0.57404-0.46837-0.10693-0.11413   41449    0.36    0.00  1.0000
   2  -4   4   44009    1968     0.89449-0.83017 0.43712-0.54278 0.09384 0.12726   44951    0.36    0.00  1.0000
   2   4  -4   49083    2405     0.91868-0.85437 0.29479-0.18913 0.26289-0.48401   50077    0.36    0.00  1.0000
  -2   4   4   42075    1457     0.91861-0.98292 0.28059-0.17493 0.27824-0.05711   42996    0.36    0.00  1.0000
  -2  -4   4   44002    2046     0.88647-0.95079 0.10160-0.20728 0.45148-0.23027   44944    0.36    0.00  1.0000
  -2  -4   5  382056    4246    -0.89937 0.83527 0.42108-0.52652 0.11754 0.15840  381112    0.12    0.00  1.0000
   2   4   5  372165    4209    -0.80498 0.86908 0.57853-0.47309 0.13149 0.14445  371233    0.12    0.00  1.0000
   2   4  -5  383484    4108    -0.24496 0.30919 0.95883-0.85341 0.14362-0.41961  382538    0.12    0.00  1.0000
  -2   4  -5  370901    4072     0.38650-0.45080 0.91742-0.81206 0.09457-0.37056  369971   -0.12    0.00  1.0000
  -2   4   5  372458    4268     0.68633-0.75072 0.72565-0.62020 0.04867 0.22750  371526   -0.12    0.00  1.0000
   2  -4  -5  388511    4621     0.96877-0.90434 0.24560-0.35123-0.03394-0.24248  387559   -0.12    0.00  1.0000
   2   4   5  383247    4652     0.99771-0.93350 0.00360 0.10194-0.06753 0.34375  382301    0.12    0.00  1.0000
   2  -4   5  380454    4190     0.99758-0.93338-0.00747-0.09806-0.06899 0.34521  379512   -0.12    0.00  1.0000
  -2  -4  -5  378117    5094     0.40440-0.46869 0.73673-0.84240-0.54191 0.26583  377177    0.12    0.00  1.0000
   2   4   5  369105    4726     0.71704-0.65269 0.65067-0.54499-0.24993 0.52627  368177    0.12    0.00  1.0000
   2  -4  -5  372919    4556     0.71971-0.65536 0.64904-0.75472-0.24647-0.02986  371986   -0.12    0.00  1.0000
  -2   4  -5  368954    5298     0.79991-0.86423 0.58634-0.48067-0.12781-0.14852  368026   -0.12    0.00  1.0000
   2  -4   5  375430    4852     0.90026-0.83594 0.41941-0.52507 0.11671 0.15967  374494   -0.12    0.00  1.0000
   2   4  -5  380779    5048     0.91297-0.84865 0.36340-0.25774 0.18550-0.46189  379836    0.12    0.00  1.0000
  -2   4   5  369694    4274     0.91870-0.98301 0.28904-0.18337 0.26914 0.00727  368765   -0.12    0.00  1.0000
  -2  -4   5  377194    5006     0.89562-0.95993 0.13207-0.23774 0.42475-0.14834  376256    0.12    0.00  1.0000
  -2  -4   6      32     157    -0.94079 0.87662 0.32114-0.42659 0.10854 0.22258      81   -0.53    0.00  1.0000
  -2   4  -6     857     166    -0.90686 0.84276 0.40514-0.29969 0.11599-0.44713    1063   -0.53    0.00  1.0000
   2   4   6     944     248    -0.76447 0.82860 0.63016-0.52468 0.13592 0.19525    1159   -0.53    0.00  1.0000
   2   4  -6    1523     358     0.01639 0.04785 0.99137-0.88597 0.12999-0.46126    1793   -0.53    0.00  1.0000
  -2   4   6    1116     325     0.62071-0.68510 0.78169-0.67624 0.06061 0.27080    1349   -0.53    0.00  1.0000
   2  -4  -6    2014     432     0.98662-0.92219 0.15608-0.26170-0.04699-0.28472    2323   -0.53    0.00  1.0000
   2   4   6     458     542     0.98844-0.92400 0.14354-0.03791-0.04877 0.38048     611   -0.53    0.00  1.0000
  -2  -4  -6     193     339     0.44909-0.51346 0.73359-0.83936-0.51004 0.17837     297   -0.53    0.00  1.0000
   2  -4  -6    1025     312     0.70906-0.64471 0.65539-0.76107-0.26015-0.07145    1249   -0.53    0.00  1.0000
   2   4   6    3539     994     0.78328-0.71893 0.60203-0.49635-0.15497 0.48658    3946   -0.53    0.00  1.0000
  -2   4  -6    2223    1307     0.78612-0.85047 0.59948-0.49380-0.15039-0.18121    2547   -0.53    0.00  1.0000
   2   4  -6      32     997     0.90076-0.83644 0.41772-0.31207 0.11885-0.45051      81   -0.53    0.00  1.0000
   2  -4   6     660     710     0.90551-0.84120 0.40026-0.50592 0.14081 0.19085     842   -0.53    0.00  1.0000
  -2   4   6     542     527     0.91862-0.98293 0.28140-0.17573 0.27737 0.05431     708   -0.53    0.00  1.0000
  -2  -4   6    2006     802     0.89983-0.96415 0.14773-0.25340 0.41044-0.07875    2315   -0.53    0.00  1.0000
   2   4   7   40657    1512    -0.70540 0.76953 0.69477-0.58929 0.14031 0.24605   40959   -0.12    0.00  1.0000
   2   4  -7   37931    1282     0.34801-0.28371 0.93222-0.82687 0.09919-0.48558   38223   -0.12    0.00  1.0000
  -2   4   7   40705    1485     0.53871-0.60301 0.83925-0.73390 0.07371 0.31267   41007    0.12    0.00  1.0000
   2   4   7   39127    1488     0.95494-0.89050 0.29561-0.18998-0.02639 0.41339   39423   -0.12    0.00  1.0000
   2  -4  -7   39449    1622     0.99685-0.93264 0.05029-0.15584-0.06131-0.32539   39747    0.12    0.00  1.0000
  -2  -4  -7   37658    2707     0.47323-0.53760 0.73088-0.83665-0.49178 0.10483   37949   -0.12    0.00  1.0000
   2  -4  -7   39344    1711     0.69371-0.62936 0.66393-0.76961-0.27919-0.10768   39641    0.12    0.00  1.0000
  -2   4  -7   41370    2559     0.77102-0.83538 0.61252-0.50684-0.17415-0.21271   41675    0.12    0.00  1.0000
   2   4   7   41533    1800     0.82821-0.76389 0.55522-0.44954-0.07612 0.46299   41838   -0.12    0.00  1.0000
   2   4  -7   49864    2726     0.88459-0.82027 0.46247-0.35681 0.06007-0.44701   50199   -0.12    0.00  1.0000
   2  -4   7   42136    2203     0.91004-0.84572 0.37993-0.48559 0.16572 0.22121   42444    0.12    0.00  1.0000
  -2   4   7   39932    1751     0.91815-0.98246 0.26670-0.16103 0.29302 0.09395   40231    0.12    0.00  1.0000
  -2  -4   7   37256    1893     0.90131-0.96563 0.15362-0.25928 0.40499-0.01802   37545   -0.12    0.00  1.0000
   2   4   8    6068     706    -0.62209 0.68627 0.76945-0.66400 0.14470 0.29686    6272    0.21    0.00  1.0000
  -2   4   8    6249     815     0.43707-0.50137 0.89509-0.78973 0.08812 0.35345    6456    0.21    0.00  1.0000
   2   4   8    4733    1128     0.88863-0.82419 0.45861-0.35305-0.00063 0.44277    4914    0.21    0.00  1.0000
   2  -4  -8    5770     863     0.99456-0.93036-0.07003-0.03550-0.07703-0.36491    5969    0.21    0.00  1.0000
  -2  -4  -8    7012    1311     0.48402-0.54840 0.72943-0.83520-0.48336 0.04113    7231    0.21    0.00  1.0000
   2  -4  -8    4659     877     0.67535-0.61100 0.67326-0.77894-0.30100-0.14113    4838    0.21    0.00  1.0000
  -2   4  -8    4997    1304     0.75452-0.81888 0.62545-0.51978-0.19870-0.24343    5182    0.21    0.00  1.0000
   2   4   8    7746    1225     0.85932-0.79501 0.51134-0.40567-0.00884 0.45097    7976    0.21    0.00  1.0000
   2   4  -8    9148    2051     0.86578-0.80146 0.50036-0.39469 0.00715-0.44929    9398    0.21    0.00  1.0000
   2  -4   8    5016    1227     0.91370-0.84938 0.35858-0.46424 0.19119 0.25102    5202    0.21    0.00  1.0000
  -2   4   8    5143     938     0.91695-0.98127 0.24804-0.14237 0.31250 0.12975    5331    0.21    0.00  1.0000
  -2  -4   8    5130    1029     0.90107-0.96538 0.15262-0.25828 0.40592 0.03633    5318    0.21    0.00  1.0000
   2   4   9   20623    1306    -0.50031 0.56450 0.85323-0.74777 0.14723 0.34952   20275   -0.19    0.00  1.0000
  -2   4   9   20864    1200     0.31001-0.37427 0.94508-0.83978 0.10342 0.39328   20514    0.19    0.00  1.0000
   2   4   9   22205    1247     0.77623-0.71184 0.62974-0.52429 0.02978 0.46733   21844   -0.19    0.00  1.0000
  -2  -4  -9   18893    1369     0.48571-0.55008 0.72919-0.83496-0.48203-0.01548   18560   -0.19    0.00  1.0000
   2  -4  -9   21207    1589     0.65468-0.59033 0.68273-0.78840-0.32444-0.17296   20854    0.19    0.00  1.0000
  -2   4  -9   24690    1917     0.73667-0.80102 0.63812-0.53245-0.22382-0.27358   24309    0.19    0.00  1.0000
   2   4  -9   21888    2031     0.84499-0.78068 0.53315-0.42747-0.04155-0.45584   21529   -0.19    0.00  1.0000
   2   4   9   25337    1892     0.88140-0.81709 0.46966-0.36399 0.05033 0.44706   24951   -0.19    0.00  1.0000
  -2   4   9   19878    1437     0.91480-0.97911 0.22674-0.12107 0.33423 0.16330   19536    0.19    0.00  1.0000
  -2  -4   9   23955    2023     0.89953-0.96384 0.14654-0.25220 0.41154 0.08599   23580   -0.19    0.00  1.0000
  -2   4  10     329     679    -0.92310 0.85899 0.36780-0.26236 0.11225 0.43964     281   -0.22    0.00  1.0000
   2   4  10     359     470    -0.30444 0.36867 0.94136-0.83594 0.14543 0.40653     308   -0.22    0.00  1.0000
  -2   4  10     716     675     0.14727-0.21153 0.98184-0.87654 0.11954 0.43235     644   -0.22    0.00  1.0000
  -2  -4 -10     304     975     0.48079-0.54516 0.72988-0.83565-0.48590-0.06688     258   -0.22    0.00  1.0000
   2  -4 -10     466     625     0.63176-0.56739 0.69209-0.79785-0.34910-0.20368     408   -0.22    0.00  1.0000
  -2   4 -10    1274    1337     0.71749-0.78184 0.65040-0.54472-0.24936-0.30331    1177   -0.22    0.00  1.0000
   2   4 -10    1826    1588     0.82257-0.75826 0.56195-0.45628-0.08700-0.46566    1709   -0.22    0.00  1.0000
   2   4  10     130     660     0.89708-0.83276 0.42950-0.32384 0.10375 0.44902     100   -0.22    0.00  1.0000
  -2   4  10    1050    1092     0.91151-0.97583 0.20346-0.09780 0.35739 0.19542     962   -0.22    0.00  1.0000
  -2   4  11    6984     371    -0.08136 0.01711 0.98732-0.88192 0.13623 0.47108    7026   -0.04    0.00  1.0000
  -2  -4 -11    8287    1808     0.47079-0.53517 0.73119-0.83696-0.49366-0.11440    8333    0.04    0.00  1.0000
   2  -4 -11    5565    1565     0.60716-0.54279 0.70090-0.80667-0.37427-0.23379    5603   -0.04    0.00  1.0000
  -2   4 -11    8842    2348     0.69696-0.76131 0.66218-0.55651-0.27523-0.33271    8889   -0.04    0.00  1.0000
   2   4 -11   11522    1927     0.79867-0.73435 0.58757-0.48189-0.12993-0.47800   11576    0.04    0.00  1.0000
  -2   4  11    8189    1370     0.90694-0.97126 0.17855-0.07288 0.38152 0.22658    8234   -0.04    0.00  1.0000
  -2  -4 -12    1320     801     0.45668-0.52105 0.73282-0.83859-0.50439-0.15895    1324    0.01    0.00  1.0000
   2  -4 -12    1264     646     0.58072-0.51634 0.70909-0.81485-0.39993-0.26341    1268    0.01    0.00  1.0000
  -2   4 -12      16     778     0.67506-0.73941 0.67340-0.56772-0.30134-0.36186      16    0.01    0.00  1.0000
   2   4 -12     862     929     0.77320-0.70885 0.61071-0.50503-0.17081-0.49240     865    0.01    0.00  1.0000
  -2   4  12    2190     770     0.90096-0.96527 0.15218-0.04651 0.40632 0.25705    2195    0.01    0.00  1.0000
  -2  -4 -13    6159    1962     0.43963-0.50392 0.73442-0.84009-0.51705-0.20074    6376    0.22    0.00  1.0000
   2  -4 -13    7610    2052     0.55241-0.48804 0.71652-0.82228-0.42594-0.29267    7851   -0.22    0.00  1.0000
  -2   4 -13    7390    1992     0.65176-0.71611 0.68398-0.57830-0.32766-0.39081    7627   -0.22    0.00  1.0000
   2   4 -13    7633    2162     0.74650-0.68215 0.63131-0.52563-0.21017-0.50830    7874    0.22    0.00  1.0000
  -2  -4 -14     847     561     0.41893-0.48322 0.73595-0.84162-0.53185-0.24116     768    0.22    0.00  1.0000
   2  -4 -14     355     352     0.52217-0.45779 0.72306-0.82882-0.45223-0.32166     305    0.22    0.00  1.0000
  -2   4 -14     258     530     0.62691-0.69129 0.69392-0.58816-0.35417-0.41973     215    0.22    0.00  1.0000
   2   4 -14    5220    2129     0.71833-0.65398 0.64988-0.54420-0.24826-0.52548    5022    0.22    0.00  1.0000
  -2  -4 -15     713     411     0.39531-0.45960 0.73710-0.84277-0.54808-0.28014     732    0.06    0.00  1.0000
   2  -4 -15     742     379     0.48986-0.42548 0.72859-0.83435-0.47873-0.35044     762   -0.06    0.00  1.0000
  -2   4 -15    2209     638     0.60058-0.66496 0.70306-0.59729-0.38078-0.44839    2243   -0.06    0.00  1.0000
   2   4 -15    1829     788     0.68864-0.62429 0.66660-0.56092-0.28531-0.54370    1860    0.06    0.00  1.0000
  -2  -4 -16     915     700     0.36889-0.43318 0.73767-0.84334-0.56546-0.31798     786   -0.35    0.00  1.0000
  -2   4 -16    1050     672     0.57263-0.63701 0.71135-0.60558-0.40751-0.47695     912   -0.35    0.00  1.0000
   2   4 -16    1487     861     0.65732-0.59297 0.68157-0.57590-0.32151-0.56277    1322   -0.35    0.00  1.0000
  -2  -6   0  650272   15603    -0.95016 0.88600 0.29331-0.45150 0.10556-0.10556  647022    0.32    0.00  1.0000
   2   6   0  645005   15260    -0.88458 0.94868 0.45057-0.29240 0.12036-0.12036  641768    0.32    0.00  1.0000
  -2   6   0  630253   15348     0.89061-0.95505 0.45476-0.29643-0.00127 0.00127  627054    0.32    0.00  1.0000
   2  -6   0  635465   15447     0.95483-0.89040 0.29596-0.45441-0.02634 0.02634  632252    0.32    0.00  1.0000
  -2   6   0  617723   14903     0.88857-0.95288 0.45289-0.29440 0.07299-0.07299  614555    0.32    0.00  1.0000
   2  -6   0  596511   14610     0.91860-0.85429 0.28042-0.43892 0.27842-0.27842  593398    0.32    0.00  1.0000
   2   6   0  671537   16219     0.71695-0.65269-0.19856 0.35697 0.66824-0.66824  668234    0.32    0.00  1.0000
  -2  -6   0  613399   15282     0.59208-0.65636-0.33242 0.17392 0.73411-0.73411  610243    0.32    0.00  1.0000
  -2  -6  -1 1174433   10781    -0.96210 0.89793 0.25323-0.41142 0.10116-0.15635 1171948    0.18    0.00  1.0000
  -2  -6   1 1181794   10714    -0.94186 0.87770 0.31807-0.47626 0.10821-0.05303 1179301    0.18    0.00  1.0000
   2   6   1 1213555   11161    -0.89776 0.96186 0.42441-0.26624 0.11787-0.06268 1211029    0.18    0.00  1.0000
   2   6  -1 1163853   10647    -0.86060 0.92470 0.49386-0.33570 0.12433-0.17952 1161379    0.18    0.00  1.0000
  -2   6   1 1229214   11640     0.88650-0.95094 0.46271-0.30438 0.00005 0.05521 1226671   -0.18    0.00  1.0000
  -2   6  -1 1197257   11189     0.88648-0.95092 0.46275-0.30442 0.00006-0.05532 1194748   -0.18    0.00  1.0000
   2  -6  -1 1201383   11325     0.95495-0.89051 0.29558-0.45402-0.02640-0.02888 1198869   -0.18    0.00  1.0000
   2  -6   1 1180902   11052     0.96005-0.89561 0.27831-0.43675-0.02903 0.08431 1178410   -0.18    0.00  1.0000
  -2   6  -1 1196854   11148     0.87934-0.94365 0.47413-0.31563 0.04418-0.09945 1194345   -0.18    0.00  1.0000
   2  -6   1 1182747   11038     0.91572-0.85141 0.34279-0.50127 0.20960-0.15432 1180253   -0.18    0.00  1.0000
   2  -6  -1 1180897   10648     0.88563-0.82131 0.09909-0.25762 0.45368-0.50898 1178405   -0.18    0.00  1.0000
   2   6  -1 1223903   11846     0.82566-0.76135-0.03664 0.19516 0.56296-0.61826 1221366    0.18    0.00  1.0000
  -2  -6   1 1191149   11514     0.73724-0.80149-0.17280 0.01438 0.65315-0.59782 1188646    0.18    0.00  1.0000
  -2  -6  -2  200624    2696    -0.97543 0.91126 0.19877-0.35696 0.09498-0.20536  204032   -0.60    0.00  1.0000
  -2  -6   2  203765    2726    -0.93892 0.87475 0.32637-0.48455 0.10909 0.00128  207199   -0.60    0.00  1.0000
   2   6   2  205373    2667    -0.90240 0.96651 0.41471-0.25654 0.11693-0.00655  208820   -0.60    0.00  1.0000
   2   6  -2  197464    2771    -0.82223 0.88633 0.55421-0.39604 0.12952-0.23990  200845   -0.60    0.00  1.0000
  -2   6   2  211758    3365     0.87486-0.93930 0.48435-0.32601 0.00371 0.10682  215258   -0.60    0.00  1.0000
   2  -6  -2  206674    3062     0.95971-0.89527 0.27950-0.43794-0.02885-0.08172  210132   -0.60    0.00  1.0000
   2  -6   2  201671    2879     0.97030-0.90587 0.23933-0.39778-0.03488 0.14545  205087   -0.60    0.00  1.0000
  -2   6  -2  202886    3234     0.86908-0.93339 0.49441-0.33591 0.01569-0.12622  206313   -0.60    0.00  1.0000
  -2   6   2  196772    2186     0.90568-0.97000 0.39958-0.24109 0.14165-0.03110  200147   -0.60    0.00  1.0000
   2  -6   2  211482    3253     0.91249-0.84817 0.36638-0.52487 0.18196-0.07141  214980   -0.60    0.00  1.0000
   2   6  -2  211957    3696     0.88349-0.81917 0.09279 0.06572 0.45915-0.56976  215459   -0.60    0.00  1.0000
  -2  -6   2  204075    3418     0.81382-0.87814-0.05763-0.10088 0.57824-0.46763  207512   -0.60    0.00  1.0000
   2   6   2  204219    3132     0.30886-0.24448-0.54108 0.69954 0.78219-0.67146  207657   -0.60    0.00  1.0000
   2  -6  -2  202409    2259     0.23805-0.17363-0.57930 0.42083 0.77957-0.89036  205832   -0.60    0.00  1.0000
  -2  -6  -2  209045    2987     0.03432-0.09874-0.66598 0.50751 0.74517-0.85596  212523   -0.60    0.00  1.0000
  -2  -6   3  145364    1975    -0.94237 0.87820 0.31661-0.47480 0.10806 0.05750  145208   -0.03    0.00  1.0000
   2   6   3  150975    2153    -0.89970 0.96380 0.42038-0.26221 0.11748 0.04808  150816   -0.03    0.00  1.0000
   2   6  -3  146319    1788    -0.76400 0.82813 0.63071-0.47250 0.13596-0.30155  146163   -0.03    0.00  1.0000
  -2   6  -3  143690    2319     0.84418-0.90862 0.53590-0.37757 0.01262-0.17843  143535    0.03    0.00  1.0000
  -2   6   3  147013    2527     0.85563-0.92007 0.51749-0.35916 0.00940 0.15639  146856    0.03    0.00  1.0000
   2  -6  -3  148387    2406     0.96782-0.90339 0.24938-0.40783-0.03338-0.13247  148230    0.03    0.00  1.0000
   2  -6   3  137181    1986     0.98366-0.91923 0.17444-0.33288-0.04436 0.21022  137030    0.03    0.00  1.0000
   2   6   3  143054    2419     0.98751-0.92331-0.13273 0.29105-0.08482 0.25056  142900   -0.03    0.00  1.0000
   2   6   3  148684    1790     0.25827-0.19398 0.73242-0.57391-0.62996 0.79560  148527   -0.03    0.00  1.0000
  -2   6  -3  148160    2481     0.85776-0.92207 0.51389-0.35538-0.01258-0.15321  148003    0.03    0.00  1.0000
   2  -6   3  137045    2311     0.91136-0.84704 0.37297-0.53145 0.17410-0.00827  136894    0.03    0.00  1.0000
   2   6  -3  148497    2554     0.90986-0.84555 0.19376-0.03526 0.36687-0.53272  148340   -0.03    0.00  1.0000
  -2  -6   3  148690    2790     0.85375-0.91806 0.01904-0.17757 0.52033-0.35442  148533   -0.03    0.00  1.0000
   2   6   3  146783    2229     0.08348-0.01906-0.64820 0.80667 0.75687-0.59069  146627   -0.03    0.00  1.0000
  -2  -6   4     212     316    -0.95234 0.88817 0.28645-0.44463 0.10482 0.11593     322   -0.54    0.00  1.0000
   2   6   4    1173     569    -0.88993 0.95403 0.44018-0.28201 0.11938 0.10137    1418   -0.54    0.00  1.0000
   2   6  -4     100     325    -0.67980 0.74392 0.71955-0.56134 0.14179-0.36258     179   -0.54    0.00  1.0000
  -2   6  -4     940     876     0.79538-0.85977 0.60557-0.44740 0.02527-0.24621    1160   -0.54    0.00  1.0000
  -2   6   4    1984    1024     0.82825-0.89269 0.56010-0.40177 0.01691 0.20415    2299   -0.54    0.00  1.0000
   2  -6  -4    1767    1214     0.97766-0.91323 0.20638-0.36482-0.03973-0.18140    2064   -0.54    0.00  1.0000
   2  -6   4    2004     797     0.99538-0.93118 0.07666-0.23498-0.05773 0.27871    2320   -0.54    0.00  1.0000
   2   6   4    1382     859     0.99578-0.93158-0.05292 0.21124-0.07486 0.29584    1646   -0.54    0.00  1.0000
  -2  -6  -4    1251     696     0.08648-0.15082 0.70300-0.86148-0.70590 0.48487    1503   -0.54    0.00  1.0000
   2  -6  -4    2639     644     0.26745-0.20316 0.73330-0.89180-0.62508 0.40422    3000   -0.54    0.00  1.0000
   2   6   4     159     312     0.47985-0.41547 0.73001-0.57136-0.48663 0.70775     256   -0.54    0.00  1.0000
  -2   6  -4    1378    1543     0.84536-0.90968 0.53262-0.37412-0.04075-0.18030    1642   -0.54    0.00  1.0000
  -2   6   4     634     401     0.91150-0.97582 0.37213-0.21365 0.17510 0.04599     817   -0.54    0.00  1.0000
   2  -6   4    4923    1586     0.91179-0.84748 0.37050-0.52899 0.17705 0.04405    5412   -0.54    0.00  1.0000
   2   6  -4    4250    1921     0.91841-0.85410 0.27316-0.11466 0.28618-0.50731    4705   -0.54    0.00  1.0000
  -2  -6   4    1046     998     0.87458-0.93890 0.06835-0.22688 0.48003-0.25882    1278   -0.54    0.00  1.0000
  -2  -6   5   19015    1683    -0.96766 0.90350 0.23207-0.39026 0.09879 0.17714   19047    0.02    0.00  1.0000
   2   6   5   13187    1576    -0.87260 0.93670 0.47284-0.31467 0.12242 0.15352   13213    0.02    0.00  1.0000
   2   6  -5   17871     882    -0.55990 0.62408 0.81551-0.65733 0.14642-0.42240   17902    0.02    0.00  1.0000
  -2   6  -5   18949    1331     0.71344-0.77783 0.69937-0.54119 0.04332-0.31950   18981   -0.02    0.00  1.0000
  -2   6   5   19860    1243     0.79190-0.85629 0.61008-0.45190 0.02610 0.25007   19893   -0.02    0.00  1.0000
   2  -6  -5   19676    1535     0.98734-0.92291 0.15123-0.30968-0.04768-0.22874   19708   -0.02    0.00  1.0000
   2   6   5   17946    1294     0.99727-0.93307 0.03847 0.11984-0.06290 0.33912   17977    0.02    0.00  1.0000
   2  -6   5   19257    1252     0.99515-0.93095-0.06227-0.09604-0.07605 0.35227   19289   -0.02    0.00  1.0000
  -2  -6  -5   15181    1813     0.20590-0.27024 0.72640-0.88488-0.65569 0.37939   15209    0.02    0.00  1.0000
   2  -6  -5   14713    1455     0.45426-0.38988 0.73307-0.89172-0.50620 0.22980   14741   -0.02    0.00  1.0000
   2   6   5   13475    1626     0.62793-0.56355 0.69354-0.53489-0.35311 0.62951   13502    0.02    0.00  1.0000
  -2   6  -5   15093    1867     0.83188-0.89619 0.55066-0.39215-0.06886-0.20747   15121   -0.02    0.00  1.0000
   2  -6   5   14693    1371     0.91310-0.84879 0.36254-0.52103 0.18652 0.08986   14721   -0.02    0.00  1.0000
  -2   6   5   15571     906     0.91532-0.97964 0.34631-0.18782 0.20553 0.07085   15600   -0.02    0.00  1.0000
   2   6  -5   22207    2100     0.91627-0.85196 0.33753-0.17904 0.21565-0.49204   22241    0.02    0.00  1.0000
  -2  -6   5   13929    1494     0.88556-0.94988 0.09889-0.25741 0.45385-0.17734   13956    0.02    0.00  1.0000
  -2   6  -6      41     196    -0.95911 0.89494 0.26387-0.10568 0.10234-0.43347     105    0.62    0.00  1.0000
   2   6   6     675     454    -0.84649 0.91059 0.51717-0.35900 0.12638 0.20475     892    0.62    0.00  1.0000
   2   6  -6     139     334    -0.39515 0.45933 0.90678-0.74860 0.14695-0.47812     246    0.62    0.00  1.0000
  -2   6  -6    1012     526     0.57454-0.63884 0.81563-0.65759 0.06811-0.39929    1274    0.62    0.00  1.0000
  -2   6   6     742     639     0.74519-0.80958 0.66583-0.50765 0.03670 0.29471     968    0.62    0.00  1.0000
   2   6   6     887     589     0.98886-0.92443 0.14045 0.01798-0.04920 0.38092    1133    0.62    0.00  1.0000
   2  -6  -6     492     732     0.99490-0.93070 0.08328-0.24160-0.05683-0.27463     679    0.62    0.00  1.0000
  -2  -6  -6       1     466     0.28357-0.34786 0.73465-0.89316-0.61633 0.28503      26    0.62    0.00  1.0000
   2  -6  -6     967     723     0.51804-0.45366 0.72384-0.88249-0.45571 0.12403    1223    0.62    0.00  1.0000
   2   6   6     101     516     0.72507-0.66072 0.64570-0.48718-0.23943 0.57104     194    0.62    0.00  1.0000
  -2   6  -6     591     985     0.81729-0.88160 0.56801-0.40950-0.09692-0.23467     795    0.62    0.00  1.0000
   2   6  -6       6    1013     0.90780-0.84348 0.39058-0.23210 0.15275-0.48441       2    0.62    0.00  1.0000
   2  -6   6     894     887     0.91476-0.85044 0.35088-0.50937 0.20021 0.13144    1141    0.62    0.00  1.0000
  -2   6   6     880     615     0.91761-0.98193 0.32090-0.16241 0.23453 0.09712    1125    0.62    0.00  1.0000
  -2  -6   6    1639     997     0.89110-0.95542 0.11674-0.27524 0.43851-0.10682    1968    0.62    0.00  1.0000
  -2   6  -7    2579     448    -0.83150 0.76740 0.54047-0.38231 0.12838-0.51471    2537   -0.07    0.00  1.0000
   2   6   7    2823     585    -0.80965 0.87375 0.57210-0.41393 0.13097 0.25535    2779    0.07    0.00  1.0000
   2   6  -7    2919     538    -0.16786 0.23209 0.97574-0.81762 0.14052-0.52690    2874    0.07    0.00  1.0000
  -2   6  -7    2990     529     0.31335-0.37761 0.94402-0.78607 0.10305-0.48938    2945   -0.07    0.00  1.0000
  -2   6   7    4243     854     0.68660-0.75099 0.72540-0.56722 0.04862 0.33802    4189   -0.07    0.00  1.0000
   2   6   7    3698     853     0.96711-0.90268 0.25218-0.09374-0.03296 0.41996    3647    0.07    0.00  1.0000
   2  -6  -7    3853     850     0.99771-0.93351 0.00473-0.16305-0.06738-0.31932    3801   -0.07    0.00  1.0000
   2   6  -7    2507     772     0.99756-0.93335-0.00910 0.16742-0.06920-0.31750    2465    0.07    0.00  1.0000
  -2  -6  -7    1086     540     0.33167-0.39596 0.73724-0.89574-0.58861 0.20210    1059    0.07    0.00  1.0000
   2  -6  -7    2906     801     0.54076-0.47638 0.71920-0.87785-0.43625 0.04930    2861   -0.07    0.00  1.0000
   2   6   7    3094     848     0.79014-0.72582 0.59572-0.43721-0.14418 0.53105    3048    0.07    0.00  1.0000
  -2   6  -7    2132     884     0.80158-0.86589 0.58468-0.42617-0.12495-0.26191    2094   -0.07    0.00  1.0000
   2   6  -7    2936    1345     0.89504-0.83072 0.43555-0.27706 0.09589-0.48283    2891    0.07    0.00  1.0000
   2  -6   7     902    1151     0.91637-0.85205 0.33653-0.49502 0.21679 0.17014     877   -0.07    0.00  1.0000
  -2   6   7    1772     669     0.91868-0.98300 0.29430-0.13580 0.26342 0.12355    1737   -0.07    0.00  1.0000
  -2  -6   7     538     922     0.89361-0.95792 0.12510-0.28360 0.43104-0.04406     519    0.07    0.00  1.0000
   2   6  -8     543     170     0.15028-0.08602 0.98141-0.82346 0.11928-0.56080     626   -0.27    0.00  1.0000
  -2   6   8     959     521     0.61403-0.67842 0.78685-0.62868 0.06175 0.38013    1068   -0.27    0.00  1.0000
   2   6   8    1244     666     0.92793-0.86349 0.37247-0.21403-0.01439 0.45668    1368   -0.27    0.00  1.0000
   2   6  -8    1221     405     0.97970-0.91527 0.19614-0.03769-0.04122-0.40105    1344   -0.27    0.00  1.0000
   2  -6  -8    1388     700     0.99318-0.92897-0.08572-0.07259-0.07901-0.36294    1519   -0.27    0.00  1.0000
  -2  -6  -8     500     423     0.36006-0.42434 0.73770-0.89620-0.57109 0.12937     580   -0.27    0.00  1.0000
   2  -6  -8     359     357     0.54491-0.48053 0.71827-0.87692-0.43261-0.00962     427   -0.27    0.00  1.0000
  -2   6  -8    2257    1431     0.78456-0.84891 0.60089-0.44238-0.15292-0.28921    2423   -0.27    0.00  1.0000
   2   6   8     543     538     0.83457-0.77026 0.54722-0.38871-0.06342 0.50556     626   -0.27    0.00  1.0000
   2   6  -8    1466    1004     0.87921-0.81489 0.47440-0.31590 0.04381-0.48594    1600   -0.27    0.00  1.0000
   2  -6   8    1628    1214     0.91766-0.85334 0.32009-0.47858 0.23544 0.20677    1769   -0.27    0.00  1.0000
  -2   6   8    1967     858     0.91821-0.98252 0.26795-0.10945 0.29169 0.15056    2122   -0.27    0.00  1.0000
  -2  -6   8     574     751     0.89407-0.95838 0.12668-0.28518 0.42962 0.01263     659   -0.27    0.00  1.0000
   2   6   9     827     250    -0.69109 0.75522 0.70884-0.55062 0.14117 0.35559     868    0.11    0.00  1.0000
  -2   6   9     618     554     0.52460-0.58890 0.84796-0.68992 0.07583 0.42094     653   -0.11    0.00  1.0000
   2   6   9    3468     833     0.86551-0.80107 0.50083-0.34250 0.00652 0.49088    3551    0.11    0.00  1.0000
  -2  -6  -9    1412     716     0.37477-0.43906 0.73761-0.89612-0.56166 0.06472    1465    0.11    0.00  1.0000
   2  -6  -9    1444     573     0.53878-0.47441 0.71963-0.87828-0.43797-0.05953    1498   -0.11    0.00  1.0000
  -2   6  -9    2740    1423     0.76656-0.83091 0.61615-0.45763-0.18094-0.31647    2814   -0.11    0.00  1.0000
   2   6  -9    3762    1754     0.86102-0.79670 0.50854-0.35003-0.00472-0.49267    3849    0.11    0.00  1.0000
   2   6   9    1169     782     0.86557-0.80126 0.50073-0.34222 0.00662 0.49077    1217    0.11    0.00  1.0000
  -2   6   9    2009     825     0.91632-0.98063 0.24087-0.08237 0.31988 0.17765    2072   -0.11    0.00  1.0000
  -2   6  10    1677    1014    -0.94814 0.88397 0.29955-0.14137 0.10624 0.44564    1566    0.22    0.00  1.0000
   2   6  10    3483    1039    -0.59648 0.66066 0.78932-0.63114 0.14553 0.40643    3322    0.22    0.00  1.0000
  -2   6  10    4548    1377     0.41359-0.47788 0.90588-0.74785 0.09117 0.46080    4364    0.22    0.00  1.0000
   2   6  10    4672    1346     0.77196-0.70757 0.63492-0.47674 0.03076 0.52158    4486    0.22    0.00  1.0000
  -2  -6 -10    2844    1251     0.37963-0.44392 0.73753-0.89604-0.55849 0.00634    2699    0.22    0.00  1.0000
   2  -6 -10    4086    1262     0.52605-0.46168 0.72229-0.88094-0.44894-0.10384    3912    0.22    0.00  1.0000
  -2   6 -10    5294    2101     0.74737-0.81172 0.63069-0.47217-0.20894-0.34373    5095    0.22    0.00  1.0000
   2   6 -10    4401    1743     0.84086-0.77655 0.53888-0.38038-0.05040-0.50226    4220    0.22    0.00  1.0000
   2   6  10    1883    1231     0.88733-0.82301 0.45596-0.29747 0.06887 0.48389    1765    0.22    0.00  1.0000
  -2   6  10    2532    1124     0.91297-0.97728 0.21296-0.05446 0.34802 0.20479    2395    0.22    0.00  1.0000
   2   6  11    4353     990    -0.45704 0.52122 0.87714-0.71896 0.14736 0.45979    4376   -0.03    0.00  1.0000
  -2   6  11    8625     967     0.27218-0.33644 0.95622-0.79826 0.10751 0.49957    8657    0.03    0.00  1.0000
   2   6  11   10952    1410     0.62840-0.56401 0.77562-0.61744 0.05927 0.54831   10988   -0.03    0.00  1.0000
  -2  -6 -11    9783    1986     0.37707-0.44136 0.73757-0.89608-0.56017-0.04719    9817   -0.03    0.00  1.0000
   2  -6 -11   11880    2551     0.50854-0.44417 0.72556-0.88421-0.46360-0.14446   11917    0.03    0.00  1.0000
  -2   6 -11   12757    2847     0.72695-0.79130 0.64450-0.48599-0.23694-0.37100   12796    0.03    0.00  1.0000
   2   6 -11   10467    2016     0.81897-0.75466 0.56611-0.40760-0.09379-0.51414   10502   -0.03    0.00  1.0000
   2   6  11    7834    1175     0.90217-0.83785 0.41284-0.25436 0.12504 0.48300    7864   -0.03    0.00  1.0000
  -2   6  11   10148    1394     0.90807-0.97238 0.18417-0.02567 0.37614 0.23196   10183    0.03    0.00  1.0000
  -2   6  12    8996    1252    -0.78924 0.72511 0.59937-0.44115 0.13359 0.52876    9021   -0.02    0.00  1.0000
   2   6  12    9512    1134    -0.20738 0.27163 0.96784-0.80973 0.14238 0.52013    9537   -0.02    0.00  1.0000
  -2   6  12   13410    1598     0.08130-0.14556 0.98879-0.83069 0.12515 0.53736   13440   -0.02    0.00  1.0000
   2   6  12   12518    1457     0.36823-0.30393 0.92468-0.76664 0.09679 0.56557   12547   -0.02    0.00  1.0000
  -2  -6 -12   11525    2539     0.36866-0.43295 0.73767-0.89618-0.56561-0.09697   11553   -0.02    0.00  1.0000
   2  -6 -12   11730    2048     0.48723-0.42285 0.72897-0.88762-0.48082-0.18251   11758   -0.02    0.00  1.0000
  -2   6 -12   12570    3009     0.70526-0.76961 0.65757-0.49905-0.26493-0.39827   12599   -0.02    0.00  1.0000
   2   6 -12    9041    2757     0.79546-0.73115 0.59069-0.43218-0.13534-0.52785    9066   -0.02    0.00  1.0000
  -2   6  12   10708    1678     0.90151-0.96583 0.15443 0.00406 0.40424 0.25914   10735   -0.02    0.00  1.0000
  -2  -6 -13     314     474     0.35543-0.41972 0.73768-0.89618-0.57401-0.14378     297   -0.08    0.00  1.0000
   2  -6 -13     944     729     0.46262-0.39825 0.73216-0.89081-0.49990-0.21872     915    0.08    0.00  1.0000
  -2   6 -13    3936    1634     0.68225-0.74660 0.66986-0.51134-0.29292-0.42555    3877    0.08    0.00  1.0000
   2   6 -13    2470    1289     0.77025-0.70590 0.61315-0.45464-0.17534-0.54314    2423   -0.08    0.00  1.0000
  -2  -6 -14     530     330     0.33805-0.40234 0.73741-0.89592-0.58475-0.18826     580   -0.17    0.00  1.0000
   2  -6 -14     332     277     0.43578-0.37149 0.73474-0.89325-0.51985-0.25316     372   -0.17    0.00  1.0000
  -2   6 -14    1638    1205     0.65786-0.72221 0.68134-0.52282-0.32091-0.45283    1725   -0.17    0.00  1.0000
   2   6 -14     580    1097     0.74364-0.67929 0.63333-0.47482-0.21419-0.55955     632   -0.17    0.00  1.0000
  -2  -6 -15    1272     581     0.31692-0.38121 0.73668-0.89519-0.59736-0.23086    1229   -0.10    0.00  1.0000
  -2   6 -15    1318    1129     0.63194-0.69631 0.69202-0.53337-0.34892-0.48026    1274    0.10    0.00  1.0000
   2   6 -15    2851    1461     0.71543-0.65107 0.65164-0.49312-0.25202-0.57699    2786   -0.10    0.00  1.0000
  -2   6 -16    1080     567     0.60450-0.66887 0.70178-0.54314-0.37692-0.50754    1213    0.31    0.00  1.0000
   2   6 -16       0     849     0.68554-0.62119 0.66820-0.50968-0.28902-0.59526       3    0.31    0.00  1.0000
  -2  -8   0  112978    1966    -0.97877 0.91461 0.18255-0.39347 0.09310-0.09310  115987   -0.71    0.00  1.0000
   2   8   0  114101    1558    -0.91253 0.97664 0.39256-0.18167 0.11474-0.11474  117125   -0.71    0.00  1.0000
  -2   8   0   99633    1869     0.91831-0.98275 0.39570-0.18459-0.01097 0.01097  102460   -0.71    0.00  1.0000
   2  -8   0   98114    1543     0.98197-0.91754 0.18404-0.39530-0.04298 0.04298  100919   -0.71    0.00  1.0000
  -2   8   0  101066    1257     0.90755-0.97187 0.39167-0.18035 0.15142-0.15142  103913   -0.71    0.00  1.0000
   2  -8   0   96605    1416     0.90268-0.83836 0.15924-0.37057 0.39976-0.39976   99389   -0.71    0.00  1.0000
   2   8   0  101598    1696     0.77509-0.71083-0.12040 0.33162 0.62027-0.62027  104452   -0.71    0.00  1.0000
  -2  -8   0  101769    1317     0.62119-0.68547-0.30439 0.09307 0.72211-0.72211  104626   -0.71    0.00  1.0000
  -2  -8   1  223851    2829    -0.97534 0.91118 0.19915-0.41007 0.09503-0.03984  224712   -0.14    0.00  1.0000
   2   8   1  229447    3145    -0.92089 0.98506 0.37280-0.16188 0.11389-0.05870  230319   -0.14    0.00  1.0000
   2   8  -1  223813    2494    -0.89701 0.96111 0.42595-0.21506 0.11801-0.17320  224674   -0.14    0.00  1.0000
  -2   8  -1  222204    3196     0.91658-0.98102 0.39971-0.18860-0.01032-0.04493  223062    0.14    0.00  1.0000
  -2   8   1  223631    3207     0.91457-0.97901 0.40431-0.19320-0.00958 0.06485  224492    0.14    0.00  1.0000
   2  -8  -1  219255    3189     0.98130-0.91687 0.18771-0.39897-0.04245-0.01283  220107    0.14    0.00  1.0000
   2  -8   1  220403    3046     0.98509-0.92066 0.16582-0.37708-0.04560 0.10088  221258    0.14    0.00  1.0000
  -2   8  -1  225741    3019     0.89857-0.96289 0.42487-0.21355 0.10972-0.16500  226606    0.14    0.00  1.0000
  -2   8   1  218113    2514     0.91513-0.97944 0.34793-0.13662 0.20365-0.14837  218963    0.14    0.00  1.0000
   2  -8   1  219816    2973     0.91624-0.85193 0.24004-0.45137 0.32073-0.26544  220669    0.14    0.00  1.0000
   2   8  -1  222090    3522     0.84675-0.78243 0.00423 0.20713 0.53197-0.58727  222948   -0.14    0.00  1.0000
   2  -8  -1  216587    2636     0.84029-0.77597-0.00883-0.20253 0.54206-0.59736  217434    0.14    0.00  1.0000
  -2  -8   1  218720    3454     0.73558-0.79983-0.17496-0.03625 0.65444-0.59911  219571   -0.14    0.00  1.0000
   2   8   1  227698    3341     0.66139-0.59714-0.26260 0.47382 0.70255-0.64723  228567   -0.14    0.00  1.0000
  -2  -8  -1  224195    3113     0.43706-0.50144-0.45863 0.24735 0.77370-0.82907  225057   -0.14    0.00  1.0000
  -2  -8   2  202904    2924    -0.97465 0.91048 0.20234-0.41326 0.09539 0.01497  202556   -0.06    0.00  1.0000
   2   8   2  211818    2963    -0.92374 0.98791 0.36589-0.15497 0.11319-0.00281  211463   -0.06    0.00  1.0000
   2   8  -2  202046    2525    -0.87232 0.93643 0.47332-0.26244 0.12247-0.23285  201699   -0.06    0.00  1.0000
  -2   8   2  201761    3313     0.90559-0.97003 0.42409-0.21298-0.00635 0.11689  201414   -0.06    0.00  1.0000
  -2   8  -2  201023    2878     0.90851-0.97295 0.41778-0.20667-0.00738-0.10314  200677   -0.06    0.00  1.0000
   2  -8  -2  203211    2998     0.98299-0.91856 0.17834-0.38960-0.04380-0.06676  202863   -0.06    0.00  1.0000
   2  -8   2  205116    2913     0.99007-0.92564 0.13113-0.34239-0.05052 0.16109  204766   -0.06    0.00  1.0000
   2   8   2  198070    3356     0.99008-0.92587-0.11372 0.32481-0.08249 0.19298  197726   -0.06    0.00  1.0000
  -2   8  -2  205022    4112     0.88854-0.95286 0.45295-0.24163 0.07291-0.18346  204672   -0.06    0.00  1.0000
   2  -8   2  195442    2877     0.91861-0.85430 0.28069-0.49202 0.27814-0.16757  195101   -0.06    0.00  1.0000
  -2   8   2  197533    2168     0.91848-0.98279 0.27541-0.06407 0.28378-0.17322  197190   -0.06    0.00  1.0000
   2   8  -2  209731    3547     0.88842-0.82410 0.10757 0.10378 0.44624-0.55684  209377   -0.06    0.00  1.0000
  -2  -8   2  200663    3376     0.80158-0.86590-0.07815-0.13321 0.59274-0.48214  200317   -0.06    0.00  1.0000
   2  -8  -2  208272    2376     0.55153-0.48725-0.36895 0.15762 0.74811-0.85891  207920   -0.06    0.00  1.0000
   2   8   2  207624    2988     0.50471-0.44043-0.40793 0.61926 0.76082-0.65002  207272   -0.06    0.00  1.0000
  -2  -8  -2  208468    3120     0.18301-0.24743-0.60615 0.39486 0.77400-0.88479  208115   -0.06    0.00  1.0000
  -2  -8   3  394515    3976    -0.97709 0.91292 0.19090-0.40182 0.09407 0.07149  393966    0.07    0.00  1.0000
   2   8   3  405195    4094    -0.92153 0.98569 0.37127-0.16035 0.11373 0.05182  404639    0.07    0.00  1.0000
   2   8  -3  407741    4370    -0.83542 0.89953 0.53451-0.32362 0.12787-0.29344  407183    0.07    0.00  1.0000
  -2   8   3  406669    4641     0.89116-0.95560 0.45367-0.24257-0.00145 0.16726  406112   -0.07    0.00  1.0000
  -2   8  -3  403685    4399     0.89229-0.95674 0.45144-0.24033-0.00183-0.16397  403130   -0.07    0.00  1.0000
   2  -8  -3  390930    4455     0.98647-0.92204 0.15708-0.36834-0.04684-0.11900  390384   -0.07    0.00  1.0000
   2  -8   3  396046    4354     0.99535-0.93115 0.07707-0.28816-0.05768 0.22341  395496   -0.07    0.00  1.0000
   2   8   3  403894    4816     0.99513-0.93093-0.06255 0.27364-0.07608 0.24182  403339    0.07    0.00  1.0000
  -2   8   3  402523    3516     0.35907-0.42336 0.73769-0.52635-0.57172 0.73737  401969   -0.07    0.00  1.0000
  -2   8  -3  402606    4799     0.87750-0.94181 0.47799-0.26665 0.03883-0.20463  402052   -0.07    0.00  1.0000
   2  -8   3  392825    4588     0.91844-0.85413 0.30069-0.51200 0.25697-0.09114  392278   -0.07    0.00  1.0000
   2   8  -3  409542    5126     0.90964-0.84533 0.19254 0.01878 0.36805-0.53390  408983    0.07    0.00  1.0000
  -2   8   3  388519    3483     0.87726-0.94157 0.07543 0.13593 0.47404-0.30814  387974   -0.07    0.00  1.0000
  -2  -8   3  400431    5055     0.83972-0.90404-0.00995-0.20141 0.54291-0.37701  399878    0.07    0.00  1.0000
   2   8   3  411407    5351     0.32327-0.25889-0.53266 0.74394 0.78215-0.61605  410847    0.07    0.00  1.0000
   2   8   4  367239    4677    -0.91416 0.97826 0.38886-0.17797 0.11438 0.10637  362385    0.64    0.00  1.0000
   2   8  -4  354604    4902    -0.78171 0.84584 0.60899-0.39803 0.13433-0.35512  349835    0.64    0.00  1.0000
  -2   8  -4  352743    4688     0.86473-0.92917 0.50218-0.29108 0.00676-0.22783  347986    0.64    0.00  1.0000
  -2   8   4  363089    5594     0.87073-0.93517 0.49173-0.28062 0.00496 0.21610  358262    0.64    0.00  1.0000
   2  -8  -4  345763    4989     0.99084-0.92641 0.12481-0.33607-0.05140-0.16973  341053    0.64    0.00  1.0000
   2   8   4  353385    4883     0.33981-0.27552 0.73745-0.52611-0.58368 0.80454  348624    0.64    0.00  1.0000
  -2   8   4  351683    4140     0.84233-0.90665 0.53687-0.32553-0.04728 0.26835  346933    0.64    0.00  1.0000
  -2   8  -4  370703    5715     0.86543-0.92974 0.50098-0.28964 0.00625-0.22732  365826    0.64    0.00  1.0000
   2  -8   4  356516    5329     0.91823-0.85391 0.30837-0.51969 0.24850-0.02739  351734    0.64    0.00  1.0000
   2   8  -4  358762    5691     0.91795-0.85364 0.26275-0.05141 0.29718-0.51831  353965    0.64    0.00  1.0000
  -2  -8   4  356404    5533     0.86156-0.92588 0.03651-0.24788 0.50633-0.28512  351622    0.64    0.00  1.0000
  -2   8   4  352966    4232     0.48528-0.54966-0.42282 0.63410 0.76531-0.54385  348207    0.64    0.00  1.0000
   2   8   4  355989    5027     0.15017-0.08575-0.62093 0.83222 0.76934-0.54776  351210    0.64    0.00  1.0000
   2   8   5   13927    2150    -0.90154 0.96565 0.41652-0.20563 0.11710 0.15884   14092   -0.11    0.00  1.0000
   2   8  -5   15388    1515    -0.70624 0.77036 0.69393-0.48298 0.14026-0.41624   15562   -0.11    0.00  1.0000
  -2   8  -5   16381    1516     0.82038-0.88482 0.57150-0.36039 0.01896-0.29530   16560    0.11    0.00  1.0000
  -2   8   5   17660    2193     0.84350-0.90794 0.53696-0.32585 0.01281 0.26352   17846    0.11    0.00  1.0000
   2  -8  -5   17218    1456     0.99505-0.93084 0.08132-0.29241-0.05710-0.21911   17402    0.11    0.00  1.0000
   2   8   5   18199    1708     0.99582-0.93162 0.06991 0.14117-0.05866 0.33488   18388   -0.11    0.00  1.0000
   2  -8   5   17100    1260     0.99168-0.92748-0.10016-0.11092-0.08081 0.35703   17283    0.11    0.00  1.0000
   2   8  -5   19215    1661     0.99017-0.92597-0.11294 0.32403-0.08239-0.19382   19409   -0.11    0.00  1.0000
   2   8   5   15604    1668     0.52634-0.46197 0.72223-0.51070-0.44869 0.72509   15779   -0.11    0.00  1.0000
  -2   8  -5   14737    1948     0.85231-0.91662 0.52242-0.31107-0.02528-0.25104   14907    0.11    0.00  1.0000
  -2   8   5   13144     804     0.89927-0.96359 0.42263-0.21131 0.11259 0.16379   13305    0.11    0.00  1.0000
   2   8  -5   12737    1906     0.91754-0.85322 0.32202-0.11071 0.23327-0.50965   12895   -0.11    0.00  1.0000
   2  -8   5   15589    1590     0.91823-0.85391 0.30835-0.51966 0.24853 0.02784   15764    0.11    0.00  1.0000
  -2  -8   5   18509    1830     0.87409-0.93840 0.06707-0.27844 0.48111-0.20459   18700   -0.11    0.00  1.0000
   2   8   5   17950    2566     0.00980 0.05461-0.67412 0.88541 0.73855-0.46157   18138   -0.11    0.00  1.0000
  -2   8  -6   12259    1934    -0.96637 0.90221 0.23715-0.02623 0.09936-0.43049   12913   -0.46    0.00  1.0000
   2   8   6   12941    1519    -0.88279 0.94689 0.45400-0.24311 0.12068 0.21045   13612   -0.46    0.00  1.0000
   2   8  -6   13468    1773    -0.60049 0.66467 0.78629-0.57538 0.14541-0.47658   14153   -0.46    0.00  1.0000
  -2   8  -6   11280    1831     0.74980-0.81419 0.66069-0.44979 0.03570-0.36711   11907   -0.46    0.00  1.0000
  -2   8   6   15407    2517     0.80847-0.87292 0.58811-0.37700 0.02197 0.30963   16139   -0.46    0.00  1.0000
   2   8   6   13602    1703     0.98754-0.92311 0.14986 0.06139-0.04787 0.37959   14290   -0.46    0.00  1.0000
   2  -8  -6   11473    1517     0.99752-0.93332 0.02867-0.23976-0.06421-0.26724   12106   -0.46    0.00  1.0000
   2   8  -6   10868    1348     0.99635-0.93215-0.04305 0.25414-0.07359-0.25786   11484   -0.46    0.00  1.0000
  -2  -8  -6   16597    2853     0.08890-0.15323 0.70359-0.91489-0.70501 0.37346   17356   -0.46    0.00  1.0000
   2  -8  -6   14114    1863     0.18792-0.12359 0.72365-0.93495-0.66408 0.33253   14815   -0.46    0.00  1.0000
   2   8   6   16238    1689     0.65629-0.59194 0.68203-0.47067-0.32265 0.65426   16989   -0.46    0.00  1.0000
  -2   8  -6   11761    1757     0.83812-0.90244 0.54257-0.33123-0.05613-0.27546   12401   -0.46    0.00  1.0000
   2   8  -6   11504    1842     0.91144-0.84713 0.37248-0.16117 0.17468-0.50635   12138   -0.46    0.00  1.0000
  -2   8   6   11907    1249     0.91278-0.97710 0.36459-0.15328 0.18409 0.14756   12551   -0.46    0.00  1.0000
   2  -8   6   11866    1703     0.91839-0.85407 0.30305-0.51437 0.25438 0.07728   12509   -0.46    0.00  1.0000
  -2  -8   6   10678    1563     0.88110-0.94542 0.08599-0.29736 0.46503-0.13321   11289   -0.46    0.00  1.0000
  -2   8  -7   86885    3426    -0.90635 0.84225 0.40624-0.19535 0.11610-0.50243   86736   -0.04    0.00  1.0000
   2   8   7   86207    3458    -0.85663 0.92073 0.50056-0.28968 0.12493 0.26140   86059    0.04    0.00  1.0000
   2   8  -7   95479    3722    -0.45580 0.51999 0.87779-0.66688 0.14736-0.53373   95323    0.04    0.00  1.0000
  -2   8  -7   88863    3427     0.63524-0.69963 0.77012-0.55921 0.05807-0.44472   88713   -0.04    0.00  1.0000
  -2   8   7   93247    5104     0.76460-0.82899 0.64368-0.43277 0.03243 0.35421   93093   -0.04    0.00  1.0000
   2   8   7   82188    4449     0.97060-0.90616 0.23812-0.02686-0.03506 0.42206   82043    0.04    0.00  1.0000
   2   8  -7   90049    3654     0.99662-0.93242 0.05531 0.15577-0.06064-0.32607   89898    0.04    0.00  1.0000
   2  -8  -7   96925    4124     0.99680-0.93260-0.03372-0.17736-0.07239-0.31431   96768   -0.04    0.00  1.0000
  -2  -8  -7   79149    3268     0.16109-0.22543 0.71902-0.93033-0.67605 0.28923   79007    0.04    0.00  1.0000
   2  -8  -7   84703    3350     0.29613-0.23184 0.73554-0.94688-0.60932 0.22281   84556   -0.04    0.00  1.0000
   2   8   7   88633    3612     0.74450-0.68015 0.63273-0.42137-0.21298 0.59985   88483    0.04    0.00  1.0000
  -2   8  -7   86577    3877     0.82285-0.88716 0.56163-0.35029-0.08648-0.30038   86429   -0.04    0.00  1.0000
   2   8  -7   95183    4324     0.90117-0.83685 0.41632-0.20501 0.12063-0.50757   95027    0.04    0.00  1.0000
  -2   8   7   84193    3340     0.91752-0.98184 0.32221-0.11089 0.23305 0.15388   84047   -0.04    0.00  1.0000
   2  -8   7   87677    3970     0.91869-0.85438 0.29359-0.50493 0.26419 0.12277   87528   -0.04    0.00  1.0000
  -2  -8   7   84955    4002     0.88468-0.94899 0.09626-0.30763 0.45615-0.06903   84808    0.04    0.00  1.0000
   2   8   8   26352    1979    -0.82128 0.88538 0.55559-0.34470 0.12963 0.31188   26014    0.17    0.00  1.0000
  -2   8  -8   26263    1739    -0.76541 0.70128 0.62903-0.41807 0.13584-0.57741   25925    0.17    0.00  1.0000
   2   8  -8   27252    1628    -0.25392 0.31815 0.95645-0.74562 0.14393-0.58551   26908    0.17    0.00  1.0000
  -2   8  -8   24729    1470     0.43541-0.49971 0.89588-0.68517 0.08834-0.52993   24401    0.17    0.00  1.0000
  -2   8   8   26593    2476     0.71005-0.77444 0.70277-0.49186 0.04401 0.39787   26253    0.17    0.00  1.0000
   2   8   8   27749    3150     0.94238-0.87795 0.33389-0.12263-0.02048 0.46276   27402    0.17    0.00  1.0000
   2   8  -8   23131    1579     0.98055-0.91612 0.19171 0.01954-0.04187-0.40041   22814    0.17    0.00  1.0000
   2  -8  -8   28509    1980     0.99103-0.92683-0.10586-0.10522-0.08152-0.36043   28157    0.17    0.00  1.0000
  -2  -8  -8   28853    2814     0.20922-0.27356 0.72688-0.93819-0.65411 0.21203   28499    0.17    0.00  1.0000
   2  -8  -8   22812    1524     0.34860-0.28431 0.73761-0.94895-0.57827 0.13655   22497    0.17    0.00  1.0000
   2   8   8   26579    1826     0.80525-0.74094 0.58094-0.36960-0.11857 0.56070   26239    0.17    0.00  1.0000
  -2   8  -8   24570    2107     0.80645-0.87077 0.57970-0.36836-0.11646-0.32566   24243    0.17    0.00  1.0000
   2   8  -8   28694    3340     0.88774-0.82342 0.45494-0.24363 0.07023-0.51245   28341    0.17    0.00  1.0000
  -2   8   8   25736    1696     0.91867-0.98298 0.28468-0.07334 0.27385 0.16840   25402    0.17    0.00  1.0000
   2   8   9    1154     500    -0.77471 0.83884 0.61773-0.40677 0.13499 0.36176    1147    0.02    0.00  1.0000
   2   8  -9     534     222     0.04022 0.02403 0.99092-0.78010 0.12828-0.62518     529    0.02    0.00  1.0000
  -2   8   9    1984     755     0.64296-0.70735 0.76379-0.55289 0.05670 0.44041    1975   -0.02    0.00  1.0000
   2   8   9     437     428     0.89953-0.83508 0.43683-0.22572-0.00425 0.50167     433    0.02    0.00  1.0000
   2   8  -9     908     325     0.91787-0.85344 0.39673-0.18547-0.01050-0.48706     902    0.02    0.00  1.0000
  -2  -8  -9    1013     411     0.24020-0.30449 0.73046-0.94181-0.63930 0.14236    1007    0.02    0.00  1.0000
   2  -8  -9     753     464     0.37260-0.30831 0.73763-0.94898-0.56307 0.06613     747   -0.02    0.00  1.0000
  -2   8  -9    2124     925     0.78876-0.85311 0.59708-0.38572-0.14610-0.35130    2115   -0.02    0.00  1.0000
   2   8   9    1529     760     0.84706-0.78275 0.53019-0.31885-0.03704 0.53444    1521    0.02    0.00  1.0000
   2   8  -9    2352    1754     0.87178-0.80746 0.48936-0.27801 0.02288-0.52029    2342    0.02    0.00  1.0000
  -2   8   9     773     596     0.91715-0.98146 0.25050-0.03917 0.30995 0.18758     767   -0.02    0.00  1.0000
  -2   8  10    1811     500    -0.95573 0.89157 0.27536-0.06445 0.10361 0.44827    1768    0.08    0.00  1.0000
   2   8  10    3016     466    -0.71224 0.77637 0.68784-0.47689 0.13987 0.41208    2960    0.08    0.00  1.0000
  -2   8  10    4358     983     0.56067-0.62497 0.82504-0.61433 0.07031 0.48166    4291    0.08    0.00  1.0000
   2   8  10    4262     998     0.83795-0.77351 0.54555-0.33444 0.01432 0.53835    4195    0.08    0.00  1.0000
  -2  -8 -10    6138    1250     0.25721-0.32150 0.73231-0.94365-0.63051 0.07836    6058    0.08    0.00  1.0000
   2  -8 -10    3227     621     0.37988-0.31559 0.73752-0.94887-0.55833 0.00617    3169    0.08    0.00  1.0000
  -2   8 -10    4886    1578     0.77007-0.83442 0.61330-0.40195-0.17562-0.37705    4815    0.08    0.00  1.0000
   2   8 -10    5633    1803     0.85367-0.78935 0.52033-0.30899-0.02216-0.53050    5556    0.08    0.00  1.0000
   2   8  10    5070    1087     0.87601-0.81170 0.48104-0.26969 0.03459 0.51807    4997    0.08    0.00  1.0000
  -2   8  10    5483    1109     0.91357-0.97788 0.21722-0.00589 0.34378 0.20903    5407    0.08    0.00  1.0000
  -2   8  11    2890     644    -0.91679 0.85268 0.38281-0.17192 0.11377 0.49331    2905    0.02    0.00  1.0000
   2   8  11    4946     906    -0.62777 0.69190 0.76493-0.55397 0.14414 0.46301    4966   -0.02    0.00  1.0000
  -2   8  11    6772    1328     0.45881-0.52311 0.88443-0.67372 0.08521 0.52196    6795    0.02    0.00  1.0000
   2   8  11    5109    1265     0.75117-0.68678 0.65914-0.44824 0.03540 0.57218    5129   -0.02    0.00  1.0000
  -2  -8 -11    6168    1499     0.26411-0.32840 0.73299-0.94433-0.62687 0.01949    6190   -0.02    0.00  1.0000
   2  -8 -11    6469    1490     0.37628-0.31199 0.73759-0.94893-0.56068-0.04668    6492    0.02    0.00  1.0000
  -2   8 -11    5091    1607     0.75017-0.81452 0.62866-0.41731-0.20496-0.40298    5111    0.02    0.00  1.0000
   2   8 -11    4604    1335     0.83366-0.76935 0.54839-0.33705-0.06526-0.54266    4623   -0.02    0.00  1.0000
   2   8  11    7340    1542     0.89580-0.83148 0.43332-0.22201 0.09879 0.50925    7364   -0.02    0.00  1.0000
  -2   8  11    8204    1014     0.90805-0.97236 0.18407 0.02725 0.37623 0.23186    8229    0.02    0.00  1.0000
  -2   8  12    1282     539     0.32958-0.39384 0.93868-0.72808 0.10122 0.56105    1330    0.11    0.00  1.0000
   2   8  12    2521     331     0.62544-0.56105 0.77797-0.56707 0.05979 0.60303    2589    0.11    0.00  1.0000
   2  -8 -12    3051     644     0.36491-0.30062 0.73769-0.94904-0.56801-0.09457    3125    0.11    0.00  1.0000
  -2   8 -12    2747    1414     0.72903-0.79338 0.64317-0.43182-0.23417-0.42904    2817    0.11    0.00  1.0000
   2   8 -12    3585    1643     0.81190-0.74759 0.57394-0.36259-0.10676-0.55644    3665    0.11    0.00  1.0000
  -2   8  12    2279     752     0.90056-0.96487 0.15059 0.06073 0.40780 0.25558    2343    0.11    0.00  1.0000
  -2  -8 -13     141     442     0.25561-0.31990 0.73215-0.94349-0.63135-0.08644     156   -0.10    0.00  1.0000
   2  -8 -13     507     477     0.34753-0.28324 0.73759-0.94894-0.57893-0.13886     535    0.10    0.00  1.0000
  -2   8 -13    1160    1268     0.70658-0.77093 0.65682-0.44546-0.26327-0.45520    1202    0.10    0.00  1.0000
   2   8 -13     305     911     0.78831-0.72396 0.59749-0.38613-0.14684-0.57164     327   -0.10    0.00  1.0000
  -2  -8 -14     241     410     0.24268-0.30697 0.73075-0.94209-0.63804-0.13497     247   -0.03    0.00  1.0000
   2  -8 -14     749     377     0.32511-0.26082 0.73702-0.94836-0.59253-0.18048     759   -0.03    0.00  1.0000
  -2   8 -14    2506    1390     0.68278-0.74713 0.66959-0.45824-0.29229-0.48145    2524   -0.03    0.00  1.0000
   2   8 -14    1015     861     0.76324-0.69889 0.61878-0.40743-0.18591-0.58783    1026   -0.03    0.00  1.0000
  -2  -8 -15     359     379     0.22494-0.28923 0.72859-0.93993-0.64695-0.18127     343    0.07    0.00  1.0000
  -2   8 -15     167     851     0.65756-0.72191 0.68147-0.47012-0.32125-0.50776     156   -0.07    0.00  1.0000
   2   8 -15    2569    1753     0.73650-0.67215 0.63824-0.42688-0.22406-0.60495    2525    0.07    0.00  1.0000
  -2   8 -16    4167    1289     0.63075-0.69513 0.69247-0.48094-0.35016-0.53429    4020   -0.18    0.00  1.0000
   2   8 -16    1115     832     0.70805-0.64370 0.65598-0.44462-0.26142-0.62285    1040   -0.18    0.00  1.0000
   2  10   0  114571    2743    -0.92428 0.98844 0.36458-0.10094 0.11305-0.11305  113779   -0.19    0.00  1.0000
  -2  10   0  101331    2033     0.93015-0.99458 0.36685-0.10277-0.01529 0.01529  100586   -0.19    0.00  1.0000
   2 -10   0  106780    2276     0.99330-0.92910 0.10194-0.36580-0.05426 0.05426  106015   -0.19    0.00  1.0000
   2  10   0  108561    2489     0.99153-0.92733-0.10151 0.36537-0.08098 0.08098  107790   -0.19    0.00  1.0000
  -2  10   0  104391    2034     0.91315-0.97747 0.36224-0.09810 0.18687-0.18687  103635   -0.19    0.00  1.0000
   2 -10   0  110391    2217     0.87651-0.81219 0.07343-0.33764 0.47574-0.47574  109613   -0.19    0.00  1.0000
   2  10   0  108545    2420     0.81355-0.74923-0.05811 0.32232 0.57858-0.57858  107774   -0.19    0.00  1.0000
  -2 -10   0  109650    2553     0.63190-0.69618-0.29367 0.02951 0.71725-0.71725  108875   -0.19    0.00  1.0000
   2  10   1    8170    1458    -0.93063 0.99479 0.34858-0.08494 0.11141-0.05622    8156   -0.01    0.00  1.0000
   2  10  -1   10297    1218    -0.91305 0.97715 0.39140-0.12778 0.11463-0.16982   10282   -0.01    0.00  1.0000
  -2  10  -1    8162    1480     0.92919-0.99362 0.36928-0.10521-0.01490-0.04038    8148    0.01    0.00  1.0000
  -2  10   1   10152    1510     0.92693-0.99137 0.37495-0.11107-0.01430 0.06957   10137    0.01    0.00  1.0000
   2 -10  -1    6930    1430     0.99279-0.92858 0.10724-0.37110-0.05352-0.00171    6917    0.01    0.00  1.0000
   2 -10   1    7552    1398     0.99479-0.93059 0.08466-0.34852-0.05664 0.11188    7539    0.01    0.00  1.0000
   2  10   1    8044    1783     0.99372-0.92952-0.07987 0.34373-0.07827 0.13352    8030   -0.01    0.00  1.0000
   2  10  -1   10621    1390     0.99021-0.92601-0.11265 0.37651-0.08236 0.02711   10605   -0.01    0.00  1.0000
  -2  10  -1    6314    1334     0.90637-0.97069 0.39675-0.13261 0.14515-0.20043    6302    0.01    0.00  1.0000
  -2  10   1    7614    1327     0.91768-0.98199 0.31979-0.05564 0.23578-0.18050    7601    0.01    0.00  1.0000
   2 -10   1    8047    1421     0.90236-0.83804 0.15790-0.42207 0.40101-0.34573    8033    0.01    0.00  1.0000
   2  10  -1    5923    1601     0.86340-0.79908 0.04079 0.22341 0.50285-0.55815    5911   -0.01    0.00  1.0000
   2 -10  -1    6437    1138     0.80460-0.74028-0.07319-0.19101 0.58928-0.64458    6425    0.01    0.00  1.0000
   2  10   1    7913    1508     0.73878-0.67453-0.17078 0.43480 0.65194-0.59661    7900   -0.01    0.00  1.0000
  -2 -10   1    8948    1555     0.72816-0.79242-0.18450-0.07951 0.66009-0.60477    8934   -0.01    0.00  1.0000
  -2 -10  -1   11139    1248     0.48420-0.54848-0.42404 0.15988 0.76533-0.82072   11123   -0.01    0.00  1.0000
   2  10   2  101517   12220    -0.93265 0.99682 0.34331-0.07966 0.11086-0.00049  102952    0.36    0.00  1.0000
   2  10  -2  100348   11972    -0.89506 0.95916 0.42993-0.16632 0.11840-0.22878  101775    0.36    0.00  1.0000
  -2  10   2  103697   12472     0.91972-0.98417 0.39238-0.12849-0.01151 0.12204  105147    0.36    0.00  1.0000
  -2  10  -2  101444   12176     0.92362-0.98807 0.38306-0.11917-0.01301-0.09752  102878    0.36    0.00  1.0000
   2 -10  -2   94697    4452     0.99334-0.92914 0.10156-0.36542-0.05431-0.05617   96083    0.36    0.00  1.0000
   2 -10   2  107949   12904     0.99667-0.93247 0.05417-0.31803-0.06079 0.17128  109429    0.36    0.00  1.0000
   2  10   2   98111    4881     0.99606-0.93186-0.04837 0.31224-0.07428 0.18477   99522    0.36    0.00  1.0000
   2  10  -2   97547    4668     0.99022-0.92602-0.11254 0.37640-0.08234-0.02813   98954    0.36    0.00  1.0000
  -2  10  -2   91307    4395     0.89801-0.96232 0.42665-0.16251 0.10742-0.21798   92668    0.36    0.00  1.0000
  -2  10   2   98520   11785     0.91789-0.98220 0.26164 0.00252 0.29835-0.18778   99934    0.36    0.00  1.0000
   2 -10   2  104496   12519     0.91209-0.84778 0.20709-0.47126 0.35383-0.24326  105952    0.36    0.00  1.0000
   2  10  -2  103915   12559     0.89377-0.82946 0.12565 0.13850 0.43054-0.54110  105367    0.36    0.00  1.0000
  -2 -10   2  102717   12392     0.78831-0.85257-0.10045-0.16356 0.60701-0.49635  104160    0.36    0.00  1.0000
   2  10   2  110103   13177     0.63397-0.56968-0.29157 0.55573 0.71628-0.60548  111597    0.36    0.00  1.0000
   2 -10  -2  104986   12477     0.60224-0.53796-0.32282 0.05866 0.73012-0.84092  106445    0.36    0.00  1.0000
  -2 -10  -2  102150   12206     0.27787-0.34225-0.55853 0.29444 0.78155-0.89228  103589    0.36    0.00  1.0000
   2  10   3     562     489    -0.93077 0.99494 0.34821-0.08456 0.11137 0.05418     549    0.05    0.00  1.0000
   2  10  -3     959     431    -0.86853 0.93263 0.48010-0.21649 0.12309-0.28866     942    0.05    0.00  1.0000
[truncated: 3,619,649 more chars]
