# Supplementary material for: Superior thermoelasticity and shape-memory nanopores in a porous supramolecular organic framework
Source: Nat Commun. 2016 May 11;7:11564. doi: 10.1038/ncomms11564 (PMC4865851; doi:10.1038/ncomms11564)
Supplement: Supplementary Data 3 — 1o during temperature cycle (collected at 123 K) [file ncomms11564-s4.cif]

 

 
_audit_creation_method            'SHELXL-2014/7'
_shelx_SHELXL_version_number      '2014/7'
_chemical_name_systematic         ?
_chemical_name_common             'C20 H17 N2 O4' 
_chemical_melting_point           ?
_chemical_formula_moiety          'C20 H17 N2 O4' 
_chemical_formula_sum
 'C20 H17 N2 O4' 
_chemical_formula_weight          349.35

loop_
 _atom_type_symbol
 _atom_type_description
 _atom_type_scat_dispersion_real
 _atom_type_scat_dispersion_imag
 _atom_type_scat_source
 'C'  'C'   0.0181   0.0091
 'International Tables Vol C Tables 4.2.6.8 and 6.1.1.4'
 'H'  'H'   0.0000   0.0000
 'International Tables Vol C Tables 4.2.6.8 and 6.1.1.4'
 'N'  'N'   0.0311   0.0180
 'International Tables Vol C Tables 4.2.6.8 and 6.1.1.4'
 'O'  'O'   0.0492   0.0322
 'International Tables Vol C Tables 4.2.6.8 and 6.1.1.4'
 
_space_group_crystal_system       orthorhombic
_space_group_IT_number            68
_space_group_name_H-M_alt         'C c c a'
_space_group_name_Hall            '-C 2b 2bc'
 
_shelx_space_group_comment
;
The symmetry employed for this shelxl refinement is uniquely defined
by the following loop, which should always be used as a source of
symmetry information in preference to the above space-group names.
They are only intended as comments.
;
 
loop_
 _space_group_symop_operation_xyz
 'x, y, z'
 '-x, -y+1/2, z'
 'x, -y+1/2, -z+1/2'
 '-x, y, -z+1/2'
 'x+1/2, y+1/2, z'
 '-x+1/2, -y+1, z'
 'x+1/2, -y+1, -z+1/2'
 '-x+1/2, y+1/2, -z+1/2'
 '-x, -y, -z'
 'x, y-1/2, -z'
 '-x, y-1/2, z-1/2'
 'x, -y, z-1/2'
 '-x+1/2, -y+1/2, -z'
 'x+1/2, y, -z'
 '-x+1/2, y, z-1/2'
 'x+1/2, -y+1/2, z-1/2'
 
_cell_length_a                    22.283(5)
_cell_length_b                    26.935(6)
_cell_length_c                    12.891(3)
_cell_angle_alpha                 90
_cell_angle_beta                  90
_cell_angle_gamma                 90
_cell_volume                      7737(3)
_cell_formula_units_Z             16
_cell_measurement_temperature     153(2)
_cell_measurement_reflns_used     12792 
_cell_measurement_theta_min       1.8279 
_cell_measurement_theta_max       30.6839
 
_exptl_crystal_description        Needle 
_exptl_crystal_colour             Colorless
_exptl_crystal_density_meas       ?
_exptl_crystal_density_method     ?
_exptl_crystal_density_diffrn     1.200          
_exptl_crystal_F_000              2928
_exptl_transmission_factor_min    ?
_exptl_transmission_factor_max    ?
_exptl_crystal_size_max           0.14
_exptl_crystal_size_mid           0.09
_exptl_crystal_size_min           0.09
_exptl_absorpt_coefficient_mu     0.697
_shelx_estimated_absorpt_T_min    ?
_shelx_estimated_absorpt_T_max    ?
_exptl_absorpt_correction_type    'Multi-scan'
_exptl_absorpt_correction_T_min   0.8679
_exptl_absorpt_correction_T_max   1.0000
_exptl_absorpt_process_details    'SADABS (Sheldrick, 2014)'
_exptl_absorpt_special_details    ?
_diffrn_ambient_temperature       153(2)
_diffrn_radiation_wavelength      1.54178
_diffrn_radiation_type            CuK\a
_diffrn_source                    ?
_diffrn_measurement_device_type   'Rigaku CCD'
_diffrn_measurement_method        \w 
_diffrn_detector_area_resol_mean  ?
_diffrn_reflns_number             30548
_diffrn_reflns_av_unetI/netI      0.0205
_diffrn_reflns_av_R_equivalents   0.0542
_diffrn_reflns_limit_h_min        -26
_diffrn_reflns_limit_h_max        25
_diffrn_reflns_limit_k_min        -32
_diffrn_reflns_limit_k_max        32
_diffrn_reflns_limit_l_min        -12
_diffrn_reflns_limit_l_max        15
_diffrn_reflns_theta_min          3.968
_diffrn_reflns_theta_max          68.239
_diffrn_reflns_theta_full         67.679
_diffrn_measured_fraction_theta_max   0.987
_diffrn_measured_fraction_theta_full  0.987
_diffrn_reflns_Laue_measured_fraction_max    0.987
_diffrn_reflns_Laue_measured_fraction_full   0.987
_diffrn_reflns_point_group_measured_fraction_max   0.987
_diffrn_reflns_point_group_measured_fraction_full  0.987
_reflns_number_total              3504
_reflns_number_gt                 2948
_reflns_threshold_expression      'I > 2\s(I)'
_reflns_Friedel_coverage          0.000
_reflns_Friedel_fraction_max      .
_reflns_Friedel_fraction_full     .
 
_reflns_special_details
;
 Reflections were merged by SHELXL according to the crystal
 class for the calculation of statistics and refinement.
 
 _reflns_Friedel_fraction is defined as the number of unique
 Friedel pairs measured divided by the number that would be
 possible theoretically, ignoring centric projections and
 systematic absences.
;
 
_computing_data_collection         'CrystalClear'
_computing_cell_refinement         'CrystalClear'
_computing_data_reduction         'SHELXL-2014/7 (Sheldrick, 2014)'
_computing_structure_solution     'SHELXL-2014/7 (Sheldrick, 2014)'
_computing_structure_refinement   'SHELXL-2014/7 (Sheldrick, 2014)'
_computing_molecular_graphics     'SHELXL-2014/7 (Sheldrick, 2014)'
_computing_publication_material   'SHELXL-2014/7 (Sheldrick, 2014)'
_refine_special_details           ?
loop_
  _platon_squeeze_void_nr
  _platon_squeeze_void_average_x
  _platon_squeeze_void_average_y
  _platon_squeeze_void_average_z
  _platon_squeeze_void_volume
  _platon_squeeze_void_count_electrons
  _platon_squeeze_void_content
   1  0.000  0.250 -0.028       250         2 ' '
   2  0.500  0.250  0.012       250         2 ' '
   3  0.000  0.750  0.012       250         2 ' '
   4  0.500  0.750 -0.028       250         2 ' '
_platon_squeeze_details
;?
 The following poor diffraction spots were omitted in the refinement.
 OMIT       3   1   1
 OMIT       8   8   0
 OMIT        1   1   1
 OMIT        2   4   0
 OMIT        1   3   1
 OMIT      2   2   2
 OMIT       2   0   2
 OMIT       2   4   3
 OMIT        2   2   1
 OMIT      4   0   0
 OMIT     10   6   0
 OMIT      0   8   0
 OMIT      10   4   0
 OMIT       2   2   0
 OMIT      1  11   1
 OMIT     0   0   4
 OMIT      4   8   0
 OMIT     8   4   0
 OMIT     0   6   2
 OMIT     4   8   1
 OMIT     4  12   0
 OMIT    8   2   2
 OMIT      2   8   0
 OMIT     5   5   1
 OMIT     1   9   1
 OMIT       7   7   3
 OMIT     6   4   1
 OMIT       0   2   2
 OMIT      6   8   0
 OMIT      1   3   6
 OMIT    4  10   2
 OMIT     4   6   2
 OMIT     2   8   2
 OMIT     1   9   2
 OMIT     5   3   5
 OMIT    3   9   1 
 OMIT   10   2   0
 OMIT      3   3   1 
 OMIT   2  10   0 
 OMIT    2   8   5
 The following constraints were performed in the refinement.
 DFIX 1.25 0.02 C8A O4B C8A O3B
 DFIX 1.25 0.02 C8B O4A C8B O3A
 DFIX 2.22 0.02 O3A O4A O3B O4B
 DFIX 1.50 0.02 C1 C8B
 Because the disorder, desolvation process, and thermal cycling, the structure refine with poor R value.
;
_refine_ls_structure_factor_coef  Fsqd
_refine_ls_matrix_type            full
_refine_ls_weighting_scheme       calc
_refine_ls_weighting_details
'w=1/[\s^2^(Fo^2^)+(0.1484P)^2^+14.0851P] where P=(Fo^2^+2Fc^2^)/3'
_atom_sites_solution_primary      ?
_atom_sites_solution_secondary    ?
_atom_sites_solution_hydrogens    mixed
_refine_ls_hydrogen_treatment     constr
_refine_ls_extinction_method      none
_refine_ls_extinction_coef        .
_refine_ls_number_reflns          3504
_refine_ls_number_parameters      271
_refine_ls_number_restraints      7
_refine_ls_R_factor_all           0.1542
_refine_ls_R_factor_gt            0.1406
_refine_ls_wR_factor_ref          0.3714
_refine_ls_wR_factor_gt           0.3611
_refine_ls_goodness_of_fit_ref    1.170
_refine_ls_restrained_S_all       1.171
_refine_ls_shift/su_max           0.001
_refine_ls_shift/su_mean          0.000
 
loop_
 _atom_site_label
 _atom_site_type_symbol
 _atom_site_fract_x
 _atom_site_fract_y
 _atom_site_fract_z
 _atom_site_U_iso_or_equiv
 _atom_site_adp_type
 _atom_site_occupancy
 _atom_site_site_symmetry_order  
 _atom_site_calc_flag
 _atom_site_refinement_flags_posn
 _atom_site_refinement_flags_adp
 _atom_site_refinement_flags_occupancy
 _atom_site_disorder_assembly
 _atom_site_disorder_group
O1 O 0.1307(2) 0.44345(16) 1.2397(3) 0.1174(15) Uani 1 1 d . . . . .
N1 N 0.0688(2) 0.4328(2) 1.4086(4) 0.1088(16) Uani 1 1 d . . . . .
H1 H 0.1085 0.4388 1.2905 0.131 Uiso 1 1 d R U . . .
C1 C 0.1863(3) 0.4077(2) 0.8922(4) 0.0955(18) Uani 1 1 d D . . . .
O2 O 0.1015(2) 0.37067(16) 1.1762(4) 0.1267(16) Uani 1 1 d . . . . .
N2 N 0.1736(3) 0.3200(3) 0.5804(4) 0.118(2) Uani 1 1 d . . . . .
H2A H 0.1734 0.3552 0.7173 0.141 Uiso 1 1 d R U . . .
C2 C 0.2221(2) 0.44889(19) 0.8928(3) 0.0846(15) Uani 1 1 d . . . . .
H2 H 0.2419 0.4581 0.8304 0.102 Uiso 1 1 calc R U . . .
O3A O 0.1573(4) 0.3460(3) 0.7754(6) 0.090(2) Uani 0.5 1 d D . P . .
O3B O 0.1386(4) 0.3306(3) 0.8245(6) 0.099(3) Uani 0.5 1 d D . P . .
C3 C 0.2309(2) 0.47834(14) 0.9825(3) 0.0678(12) Uani 1 1 d . . . . .
O4A O 0.2097(6) 0.4046(5) 0.6987(6) 0.144(5) Uani 0.5 1 d D . P . .
O4B O 0.2001(5) 0.3810(3) 0.7417(8) 0.086(3) Uani 0.5 1 d D . P . .
C4 C 0.1992(2) 0.46447(15) 1.0711(3) 0.0712(12) Uani 1 1 d . . . . .
H4 H 0.2030 0.4840 1.1321 0.085 Uiso 1 1 calc R U . . .
C5 C 0.1624(2) 0.42324(17) 1.0729(4) 0.0820(14) Uani 1 1 d . . . . .
C6 C 0.1563(3) 0.39438(19) 0.9833(5) 0.106(2) Uani 1 1 d . . . . .
H6 H 0.1317 0.3656 0.9844 0.127 Uiso 1 1 calc R U . . .
C7 C 0.1273(3) 0.4089(2) 1.1679(5) 0.0993(17) Uani 1 1 d . . . . .
C8A C 0.1698(9) 0.3678(6) 0.8156(11) 0.112(6) Uani 0.5 1 d D . P . .
C8B C 0.1834(7) 0.3886(6) 0.7798(13) 0.174(17) Uani 0.5 1 d D . P . .
C9 C 0.1658(4) 0.2716(4) 0.5695(5) 0.132(3) Uani 1 1 d . . . . .
H9 H 0.1594 0.2519 0.6298 0.158 Uiso 1 1 calc R U . . .
C10 C 0.1667(4) 0.2493(3) 0.4770(4) 0.134(3) Uani 1 1 d . . . . .
H10 H 0.1602 0.2145 0.4731 0.161 Uiso 1 1 calc R U . . .
C11 C 0.1764(4) 0.2750(2) 0.3890(4) 0.129(3) Uani 1 1 d . . . . .
C12 C 0.1837(3) 0.3251(2) 0.3991(4) 0.109(2) Uani 1 1 d . . . . .
H12 H 0.1893 0.3455 0.3398 0.130 Uiso 1 1 calc R U . . .
C13 C 0.1829(3) 0.3453(2) 0.4970(5) 0.1019(18) Uani 1 1 d . . . . .
H13 H 0.1896 0.3799 0.5036 0.122 Uiso 1 1 calc R U . . .
C14A C 0.2031(8) 0.2470(8) 0.2846(9) 0.141(7) Uani 0.5 1 d . . P . .
C14B C 0.1532(10) 0.2463(7) 0.2181(9) 0.146(7) Uani 0.5 1 d . . P . .
C15 C 0.0826(4) 0.4652(4) 1.4781(6) 0.153(3) Uani 1 1 d . . . . .
H15 H 0.1106 0.4905 1.4608 0.184 Uiso 1 1 calc R U . . .
C16 C 0.0584(5) 0.4646(4) 1.5770(7) 0.175(4) Uani 1 1 d . . . . .
H16 H 0.0717 0.4884 1.6263 0.210 Uiso 1 1 calc R U . . .
C17 C 0.0170(4) 0.4318(4) 1.6045(6) 0.142(3) Uani 1 1 d . . . . .
C18 C 0.0039(3) 0.3965(3) 1.5324(6) 0.126(2) Uani 1 1 d . . . . .
H18 H -0.0234 0.3705 1.5487 0.151 Uiso 1 1 calc R U . . .
C19 C 0.0305(3) 0.3984(3) 1.4347(6) 0.122(2) Uani 1 1 d . . . . .
H19 H 0.0203 0.3738 1.3851 0.147 Uiso 1 1 calc R U . . .
C20 C -0.0167(6) 0.4317(6) 1.7084(6) 0.229(7) Uani 1 1 d . . . . .
H20A H -0.0430 0.4614 1.7106 0.274 Uiso 1 1 calc R U . . .
H20B H -0.0430 0.4021 1.7105 0.274 Uiso 1 1 calc R U . . .
 
loop_
 _atom_site_aniso_label
 _atom_site_aniso_U_11
 _atom_site_aniso_U_22
 _atom_site_aniso_U_33
 _atom_site_aniso_U_23
 _atom_site_aniso_U_13
 _atom_site_aniso_U_12
O1 0.158(4) 0.100(3) 0.095(3) 0.011(2) 0.036(2) -0.036(3)
N1 0.100(3) 0.113(4) 0.113(4) 0.004(3) 0.022(3) -0.033(3)
C1 0.107(4) 0.094(4) 0.086(4) -0.044(3) -0.038(3) 0.020(3)
O2 0.132(3) 0.095(3) 0.153(4) 0.040(3) -0.026(3) -0.041(2)
N2 0.130(4) 0.168(6) 0.055(3) -0.040(3) -0.018(2) 0.042(4)
C2 0.110(4) 0.099(3) 0.045(2) -0.021(2) -0.013(2) 0.027(3)
O3A 0.143(7) 0.068(5) 0.058(5) -0.010(4) -0.006(5) -0.016(5)
O3B 0.162(8) 0.077(5) 0.058(4) -0.008(4) -0.006(5) -0.032(5)
C3 0.111(3) 0.055(2) 0.0372(18) -0.0041(14) -0.0081(18) 0.019(2)
O4A 0.211(11) 0.175(11) 0.045(4) -0.051(5) 0.044(5) -0.077(9)
O4B 0.121(8) 0.071(5) 0.067(5) -0.006(4) 0.000(5) -0.030(5)
C4 0.109(3) 0.057(2) 0.047(2) -0.0015(16) -0.004(2) -0.003(2)
C5 0.105(4) 0.064(3) 0.076(3) -0.001(2) -0.013(3) -0.011(2)
C6 0.129(5) 0.066(3) 0.123(5) -0.025(3) -0.039(4) 0.005(3)
C7 0.116(4) 0.072(3) 0.110(4) 0.021(3) -0.016(3) -0.010(3)
C8A 0.177(16) 0.087(10) 0.073(8) -0.031(9) -0.030(9) -0.010(10)
C8B 0.062(9) 0.18(2) 0.28(4) -0.16(2) -0.053(14) 0.072(12)
C9 0.153(6) 0.182(8) 0.060(3) 0.015(4) 0.001(3) 0.025(6)
C10 0.234(9) 0.090(4) 0.079(4) -0.004(3) -0.002(4) -0.026(5)
C11 0.244(8) 0.093(4) 0.050(3) -0.028(3) 0.003(3) -0.040(5)
C12 0.168(6) 0.099(4) 0.060(3) -0.010(3) -0.005(3) -0.022(4)
C13 0.123(4) 0.095(4) 0.088(4) -0.042(3) -0.008(3) -0.011(3)
C14A 0.124(10) 0.215(16) 0.084(10) -0.082(13) -0.006(7) -0.020(13)
C14B 0.189(15) 0.178(15) 0.072(8) -0.067(9) -0.050(9) 0.104(14)
C15 0.168(7) 0.162(7) 0.129(6) -0.009(5) 0.047(5) -0.086(6)
C16 0.210(9) 0.185(8) 0.130(6) -0.031(6) 0.057(6) -0.112(7)
C17 0.138(6) 0.174(8) 0.114(5) -0.002(5) 0.044(4) -0.029(6)
C18 0.091(4) 0.122(5) 0.165(7) -0.016(5) 0.045(4) -0.039(4)
C19 0.122(5) 0.123(5) 0.122(5) -0.005(4) 0.033(4) -0.027(4)
C20 0.208(12) 0.353(18) 0.125(7) -0.042(7) 0.053(7) -0.151(12)
 
_geom_special_details
;
 All esds (except the esd in the dihedral angle between two l.s. planes)
 are estimated using the full covariance matrix.  The cell esds are taken
 into account individually in the estimation of esds in distances, angles
 and torsion angles; correlations between esds in cell parameters are only
 used when they are defined by crystal symmetry.  An approximate (isotropic)
 treatment of cell esds is used for estimating esds involving l.s. planes.
;
 
loop_
 _geom_bond_atom_site_label_1
 _geom_bond_atom_site_label_2
 _geom_bond_distance
 _geom_bond_site_symmetry_2
 _geom_bond_publ_flag
O1 C7 1.316(7) . ?
O1 H1 0.8295 . ?
N1 C15 1.288(9) . ?
N1 C19 1.305(8) . ?
C1 C2 1.365(8) . ?
C1 C6 1.399(9) . ?
C1 C8A 1.505(16) . ?
C1 C8B 1.540(15) . ?
O2 C7 1.183(6) . ?
N2 C13 1.290(8) . ?
N2 C9 1.322(10) . ?
C2 C3 1.416(5) . ?
C2 H2 0.9500 . ?
O3A C8A 0.832(14) . ?
O3A O3B 0.864(8) . ?
O3A C8B 1.287(16) . ?
O3A O4B 1.410(12) . ?
O3A H2A 0.8661 . ?
O3B C8A 1.226(14) . ?
C3 C4 1.394(6) . ?
C3 C3 1.445(9) 6 ?
O4A O4B 0.870(10) . ?
O4A C8B 1.274(16) . ?
O4B C8B 0.648(15) . ?
O4B C8A 1.220(15) . ?
O4B H2A 0.9678 . ?
C4 C5 1.380(6) . ?
C4 H4 0.9500 . ?
C5 C6 1.399(7) . ?
C5 C7 1.504(8) . ?
C6 H6 0.9500 . ?
C8A C8B 0.79(2) . ?
C8A H2A 1.3145 . ?
C8B H2A 1.2273 . ?
C9 C10 1.335(9) . ?
C9 H9 0.9500 . ?
C10 C11 1.348(8) . ?
C10 H10 0.9500 . ?
C11 C12 1.364(8) . ?
C11 C14B 1.583(12) 3 ?
C11 C14A 1.654(13) . ?
C12 C13 1.375(7) . ?
C12 H12 0.9500 . ?
C13 H13 0.9500 . ?
C14A C14A 0.91(3) 3 ?
C14A C14B 1.13(2) 3 ?
C14A C14B 1.403(17) . ?
C14B C14B 0.845(19) 3 ?
C14B C14A 1.13(2) 3 ?
C14B C11 1.583(12) 3 ?
C15 C16 1.385(10) . ?
C15 H15 0.9500 . ?
C16 C17 1.327(11) . ?
C16 H16 0.9500 . ?
C17 C18 1.362(10) . ?
C17 C20 1.536(11) . ?
C18 C19 1.392(9) . ?
C18 H18 0.9500 . ?
C19 H19 0.9500 . ?
C20 C20 1.31(2) 4_558 ?
C20 H20A 0.9900 . ?
C20 H20B 0.9900 . ?
 
loop_
 _geom_angle_atom_site_label_1
 _geom_angle_atom_site_label_2
 _geom_angle_atom_site_label_3
 _geom_angle
 _geom_angle_site_symmetry_1
 _geom_angle_site_symmetry_3
 _geom_angle_publ_flag
C7 O1 H1 114.4 . . ?
C15 N1 C19 117.2(6) . . ?
C2 C1 C6 118.9(4) . . ?
C2 C1 C8A 136.6(8) . . ?
C6 C1 C8A 104.5(7) . . ?
C2 C1 C8B 107.6(8) . . ?
C6 C1 C8B 133.1(8) . . ?
C8A C1 C8B 29.9(8) . . ?
C13 N2 C9 117.0(5) . . ?
C1 C2 C3 122.7(5) . . ?
C1 C2 H2 118.7 . . ?
C3 C2 H2 118.7 . . ?
C8A O3A O3B 92.6(13) . . ?
C8A O3A C8B 36.0(13) . . ?
O3B O3A C8B 127.9(13) . . ?
C8A O3A O4B 59.5(12) . . ?
O3B O3A O4B 150.9(12) . . ?
C8B O3A O4B 27.3(7) . . ?
C8A O3A H2A 101.4 . . ?
O3B O3A H2A 165.9 . . ?
C8B O3A H2A 66.2 . . ?
O4B O3A H2A 42.5 . . ?
O3A O3B C8A 42.7(9) . . ?
C4 C3 C2 116.7(4) . . ?
C4 C3 C3 121.0(2) . 6 ?
C2 C3 C3 122.3(3) . 6 ?
O4B O4A C8B 27.8(10) . . ?
C8B O4B O4A 113(2) . . ?
C8B O4B C8A 35.2(19) . . ?
O4A O4B C8A 147.9(17) . . ?
C8B O4B O3A 65.7(17) . . ?
O4A O4B O3A 148.5(14) . . ?
C8A O4B O3A 36.0(7) . . ?
C8B O4B H2A 96.9 . . ?
O4A O4B H2A 118.0 . . ?
C8A O4B H2A 72.8 . . ?
O3A O4B H2A 37.2 . . ?
C5 C4 C3 122.0(4) . . ?
C5 C4 H4 119.0 . . ?
C3 C4 H4 119.0 . . ?
C4 C5 C6 119.4(5) . . ?
C4 C5 C7 122.0(4) . . ?
C6 C5 C7 118.6(5) . . ?
C1 C6 C5 120.3(5) . . ?
C1 C6 H6 119.9 . . ?
C5 C6 H6 119.9 . . ?
O2 C7 O1 125.5(6) . . ?
O2 C7 C5 123.4(6) . . ?
O1 C7 C5 111.1(4) . . ?
C8B C8A O3A 105(2) . . ?
C8B C8A O4B 28.4(13) . . ?
O3A C8A O4B 84.5(14) . . ?
C8B C8A O3B 149(3) . . ?
O3A C8A O3B 44.8(9) . . ?
O4B C8A O3B 128.7(14) . . ?
C8B C8A C1 77.5(18) . . ?
O3A C8A C1 175(2) . . ?
O4B C8A C1 99.7(11) . . ?
O3B C8A C1 131.4(12) . . ?
C8B C8A H2A 66.0 . . ?
O3A C8A H2A 40.2 . . ?
O4B C8A H2A 44.7 . . ?
O3B C8A H2A 85.0 . . ?
C1 C8A H2A 143.4 . . ?
O4B C8B C8A 116(3) . . ?
O4B C8B O4A 38.8(15) . . ?
C8A C8B O4A 154(2) . . ?
O4B C8B O3A 86.9(17) . . ?
C8A C8B O3A 38.6(15) . . ?
O4A C8B O3A 118.3(12) . . ?
O4B C8B C1 142(2) . . ?
C8A C8B C1 72.6(18) . . ?
O4A C8B C1 129.7(13) . . ?
O3A C8B C1 111.0(13) . . ?
O4B C8B H2A 51.5 . . ?
C8A C8B H2A 78.2 . . ?
O4A C8B H2A 78.1 . . ?
O3A C8B H2A 40.2 . . ?
C1 C8B H2A 150.5 . . ?
N2 C9 C10 122.4(6) . . ?
N2 C9 H9 118.8 . . ?
C10 C9 H9 118.8 . . ?
C9 C10 C11 121.6(7) . . ?
C9 C10 H10 119.2 . . ?
C11 C10 H10 119.2 . . ?
C10 C11 C12 116.6(5) . . ?
C10 C11 C14B 119.7(7) . 3 ?
C12 C11 C14B 118.8(9) . 3 ?
C10 C11 C14A 120.5(10) . . ?
C12 C11 C14A 119.1(9) . . ?
C14B C11 C14A 40.7(8) 3 . ?
C11 C12 C13 118.5(5) . . ?
C11 C12 H12 120.8 . . ?
C13 C12 H12 120.8 . . ?
N2 C13 C12 124.0(6) . . ?
N2 C13 H13 118.0 . . ?
C12 C13 H13 118.0 . . ?
C14A C14A C14B 86.6(13) 3 3 ?
C14A C14A C14B 53.3(9) 3 . ?
C14B C14A C14B 37.0(10) 3 . ?
C14A C14A C11 136(3) 3 . ?
C14B C14A C11 66.3(10) 3 . ?
C14B C14A C11 102.6(10) . . ?
C14B C14B C14A 89.6(8) 3 3 ?
C14B C14B C14A 53.4(9) 3 . ?
C14A C14B C14A 40.1(13) 3 . ?
C14B C14B C11 158.9(12) 3 3 ?
C14A C14B C11 73.1(11) 3 3 ?
C14A C14B C11 106.1(11) . 3 ?
N1 C15 C16 122.7(6) . . ?
N1 C15 H15 118.7 . . ?
C16 C15 H15 118.7 . . ?
C17 C16 C15 121.6(8) . . ?
C17 C16 H16 119.2 . . ?
C15 C16 H16 119.2 . . ?
C16 C17 C18 115.6(7) . . ?
C16 C17 C20 125.0(9) . . ?
C18 C17 C20 119.3(8) . . ?
C17 C18 C19 119.9(6) . . ?
C17 C18 H18 120.0 . . ?
C19 C18 H18 120.0 . . ?
N1 C19 C18 122.7(7) . . ?
N1 C19 H19 118.7 . . ?
C18 C19 H19 118.7 . . ?
C20 C20 C17 115.9(13) 4_558 . ?
C20 C20 H20A 108.3 4_558 . ?
C17 C20 H20A 108.3 . . ?
C20 C20 H20B 108.3 4_558 . ?
C17 C20 H20B 108.3 . . ?
H20A C20 H20B 107.4 . . ?
 
loop_
 _geom_torsion_atom_site_label_1
 _geom_torsion_atom_site_label_2
 _geom_torsion_atom_site_label_3
 _geom_torsion_atom_site_label_4
 _geom_torsion
 _geom_torsion_site_symmetry_1
 _geom_torsion_site_symmetry_2
 _geom_torsion_site_symmetry_3
 _geom_torsion_site_symmetry_4
 _geom_torsion_publ_flag
C6 C1 C2 C3 1.0(8) . . . . ?
C8A C1 C2 C3 -176.3(12) . . . . ?
C8B C1 C2 C3 175.0(7) . . . . ?
C8B O3A O3B C8A -8(2) . . . . ?
O4B O3A O3B C8A 16(2) . . . . ?
C1 C2 C3 C4 -2.4(7) . . . . ?
C1 C2 C3 C3 179.6(5) . . . 6 ?
C8B O4A O4B C8A 10(3) . . . . ?
C8B O4A O4B O3A 81(3) . . . . ?
C8A O3A O4B C8B -25(3) . . . . ?
O3B O3A O4B C8B -43(3) . . . . ?
C8A O3A O4B O4A -121(3) . . . . ?
O3B O3A O4B O4A -139(3) . . . . ?
C8B O3A O4B O4A -96(4) . . . . ?
O3B O3A O4B C8A -18(3) . . . . ?
C8B O3A O4B C8A 25(3) . . . . ?
C2 C3 C4 C5 2.0(7) . . . . ?
C3 C3 C4 C5 180.0(5) 6 . . . ?
C3 C4 C5 C6 -0.3(7) . . . . ?
C3 C4 C5 C7 -178.8(5) . . . . ?
C2 C1 C6 C5 0.8(8) . . . . ?
C8A C1 C6 C5 178.9(9) . . . . ?
C8B C1 C6 C5 -171.3(9) . . . . ?
C4 C5 C6 C1 -1.2(8) . . . . ?
C7 C5 C6 C1 177.4(5) . . . . ?
C4 C5 C7 O2 -170.2(5) . . . . ?
C6 C5 C7 O2 11.2(9) . . . . ?
C4 C5 C7 O1 8.1(8) . . . . ?
C6 C5 C7 O1 -170.5(5) . . . . ?
O3B O3A C8A C8B -169(3) . . . . ?
O4B O3A C8A C8B 19(2) . . . . ?
O3B O3A C8A O4B 171.3(13) . . . . ?
C8B O3A C8A O4B -19(2) . . . . ?
C8B O3A C8A O3B 169(3) . . . . ?
O4B O3A C8A O3B -171.3(13) . . . . ?
O4A O4B C8A C8B -15(4) . . . . ?
O3A O4B C8A C8B -138(4) . . . . ?
C8B O4B C8A O3A 138(4) . . . . ?
O4A O4B C8A O3A 122(3) . . . . ?
C8B O4B C8A O3B 145(5) . . . . ?
O4A O4B C8A O3B 130(3) . . . . ?
O3A O4B C8A O3B 7.9(12) . . . . ?
C8B O4B C8A C1 -39(3) . . . . ?
O4A O4B C8A C1 -54(3) . . . . ?
O3A O4B C8A C1 -177(2) . . . . ?
O3A O3B C8A C8B 20(5) . . . . ?
O3A O3B C8A O4B -11.2(17) . . . . ?
O3A O3B C8A C1 175(3) . . . . ?
C2 C1 C8A C8B -17(3) . . . . ?
C6 C1 C8A C8B 166(2) . . . . ?
C2 C1 C8A O4B 1(2) . . . . ?
C6 C1 C8A O4B -176.6(10) . . . . ?
C8B C1 C8A O4B 17.9(14) . . . . ?
C2 C1 C8A O3B 176.4(13) . . . . ?
C6 C1 C8A O3B -1(2) . . . . ?
C8B C1 C8A O3B -167(4) . . . . ?
O4A O4B C8B C8A 171(3) . . . . ?
O3A O4B C8B C8A 26(3) . . . . ?
C8A O4B C8B O4A -171(3) . . . . ?
O3A O4B C8B O4A -145.5(15) . . . . ?
O4A O4B C8B O3A 145.5(15) . . . . ?
C8A O4B C8B O3A -26(3) . . . . ?
O4A O4B C8B C1 -93(4) . . . . ?
C8A O4B C8B C1 96(5) . . . . ?
O3A O4B C8B C1 121(4) . . . . ?
O3A C8A C8B O4B -44(4) . . . . ?
O3B C8A C8B O4B -59(7) . . . . ?
C1 C8A C8B O4B 141(3) . . . . ?
O3A C8A C8B O4A -31(8) . . . . ?
O4B C8A C8B O4A 13(4) . . . . ?
O3B C8A C8B O4A -46(11) . . . . ?
C1 C8A C8B O4A 153(6) . . . . ?
O4B C8A C8B O3A 44(4) . . . . ?
O3B C8A C8B O3A -15(3) . . . . ?
C1 C8A C8B O3A -175(2) . . . . ?
O3A C8A C8B C1 175(2) . . . . ?
O4B C8A C8B C1 -141(3) . . . . ?
O3B C8A C8B C1 161(6) . . . . ?
O4B O4A C8B C8A -18(6) . . . . ?
O4B O4A C8B O3A -40(2) . . . . ?
O4B O4A C8B C1 128(3) . . . . ?
C8A O3A C8B O4B 141(4) . . . . ?
O3B O3A C8B O4B 155(2) . . . . ?
O3B O3A C8B C8A 14(3) . . . . ?
O4B O3A C8B C8A -141(4) . . . . ?
C8A O3A C8B O4A 165(4) . . . . ?
O3B O3A C8B O4A 178.7(17) . . . . ?
O4B O3A C8B O4A 23.8(14) . . . . ?
C8A O3A C8B C1 -5(3) . . . . ?
O3B O3A C8B C1 9(2) . . . . ?
O4B O3A C8B C1 -146(3) . . . . ?
C2 C1 C8B O4B 57(4) . . . . ?
C6 C1 C8B O4B -130(3) . . . . ?
C8A C1 C8B O4B -111(5) . . . . ?
C2 C1 C8B C8A 168(2) . . . . ?
C6 C1 C8B C8A -19(3) . . . . ?
C2 C1 C8B O4A 3(2) . . . . ?
C6 C1 C8B O4A 175.3(14) . . . . ?
C8A C1 C8B O4A -165(3) . . . . ?
C2 C1 C8B O3A 171.1(9) . . . . ?
C6 C1 C8B O3A -16.2(17) . . . . ?
C8A C1 C8B O3A 3.1(17) . . . . ?
C13 N2 C9 C10 -0.9(11) . . . . ?
N2 C9 C10 C11 1.0(14) . . . . ?
C9 C10 C11 C12 -1.7(13) . . . . ?
C9 C10 C11 C14B -156.5(13) . . . 3 ?
C9 C10 C11 C14A 156.2(10) . . . . ?
C10 C11 C12 C13 2.3(12) . . . . ?
C14B C11 C12 C13 157.3(10) 3 . . . ?
C14A C11 C12 C13 -155.9(9) . . . . ?
C9 N2 C13 C12 1.6(10) . . . . ?
C11 C12 C13 N2 -2.4(11) . . . . ?
C10 C11 C14A C14A 158(2) . . . 3 ?
C12 C11 C14A C14A -45(3) . . . 3 ?
C14B C11 C14A C14A 56.9(16) 3 . . 3 ?
C10 C11 C14A C14B 101.3(17) . . . 3 ?
C12 C11 C14A C14B -101.4(17) . . . 3 ?
C10 C11 C14A C14B 108.7(15) . . . . ?
C12 C11 C14A C14B -94.0(14) . . . . ?
C14B C11 C14A C14B 7.4(19) 3 . . . ?
C14A C14A C14B C14B -150(5) 3 . . 3 ?
C11 C14A C14B C14B -11(3) . . . 3 ?
C14B C14A C14B C14A 150(5) 3 . . 3 ?
C11 C14A C14B C14A 139(4) . . . 3 ?
C14A C14A C14B C11 36(3) 3 . . 3 ?
C14B C14A C14B C11 -174(4) 3 . . 3 ?
C11 C14A C14B C11 174.3(14) . . . 3 ?
C19 N1 C15 C16 -0.2(14) . . . . ?
N1 C15 C16 C17 -3.2(18) . . . . ?
C15 C16 C17 C18 5.2(16) . . . . ?
C15 C16 C17 C20 -173.5(12) . . . . ?
C16 C17 C18 C19 -4.1(13) . . . . ?
C20 C17 C18 C19 174.7(10) . . . . ?
C15 N1 C19 C18 1.3(12) . . . . ?
C17 C18 C19 N1 1.0(13) . . . . ?
C16 C17 C20 C20 -54.6(12) . . . 4_558 ?
C18 C17 C20 C20 126.8(7) . . . 4_558 ?
 
loop_
 _geom_hbond_atom_site_label_D 
 _geom_hbond_atom_site_label_H 
 _geom_hbond_atom_site_label_A 
 _geom_hbond_distance_DH 
 _geom_hbond_distance_HA 
 _geom_hbond_distance_DA 
 _geom_hbond_angle_DHA 
 _geom_hbond_site_symmetry_A 
O1 H1 N1  0.83 1.77 2.592(6) 172.4 .
O3A H2A N2  0.87 2.00 2.634(9) 128.8 .
O4B H2A N2  0.97 2.00 2.716(10) 128.7 .
 
_refine_diff_density_max    0.223
_refine_diff_density_min   -0.190
_refine_diff_density_rms    0.049

_shelx_res_file
;

    E:\hyg-498\HYG-49~1\h.res created by SHELXL-2014/7

REM  h in Ccca
REM R1 =  0.2459 for   2999 Fo > 4sig(Fo)  and  0.2846 for all   4364 data
REM    235 parameters refined using      0 restraints
REM Highest difference peak  0.788,  deepest hole -0.514,  1-sigma level  0.155
REM  h in Ccca
REM R1 =  0.2435 for   2897 Fo > 4sig(Fo)  and  0.2789 for all   4133 data
REM    247 parameters refined using      0 restraints
REM Highest difference peak  0.920,  deepest hole -0.601,  1-sigma level  0.185
REM  h in Ccca
REM R1 =  0.1379 for   2408 Fo > 4sig(Fo)  and  0.1741 for all   3448 data
REM    271 parameters refined using      7 restraints
REM Highest difference peak  0.228,  deepest hole -0.210,  1-sigma level  0.043
REM  h in Ccca
REM R1 =  0.2208 for   2565 Fo > 4sig(Fo)  and  0.2521 for all   3518 data
REM    271 parameters refined using      7 restraints
REM Highest difference peak  0.458,  deepest hole -0.374,  1-sigma level  0.091
REM  h in Ccca
REM R1 =  0.1910 for   2753 Fo > 4sig(Fo)  and  0.2172 for all   3517 data
REM    271 parameters refined using      7 restraints
REM Highest difference peak  0.298,  deepest hole -0.326,  1-sigma level  0.065
REM  h in Ccca
REM R1 =  0.1819 for   2763 Fo > 4sig(Fo)  and  0.2085 for all   3558 data
REM    271 parameters refined using      7 restraints
REM Highest difference peak  0.306,  deepest hole -0.263,  1-sigma level  0.052
REM  h in Ccca
REM R1 =  0.1865 for   2804 Fo > 4sig(Fo)  and  0.2161 for all   3614 data
REM    271 parameters refined using      7 restraints
REM Highest difference peak  0.195,  deepest hole -0.181,  1-sigma level  0.043
REM  h in Ccca
REM R1 =  0.1485 for   2909 Fo > 4sig(Fo)  and  0.1639 for all   3487 data
REM    271 parameters refined using      7 restraints
REM Highest difference peak  0.278,  deepest hole -0.209,  1-sigma level  0.052
TITL h in Ccca
CELL 1.54178 22.2826 26.9352 12.8906 90.000 90.000 90.000
ZERR 16.0000 0.0047 0.0058 0.0027 0.000 0.000 0.000
LATT 7
SYMM -X, 0.5-Y, Z
SYMM X, 0.5-Y, 0.5-Z
SYMM -X, Y, 0.5-Z
SFAC C H N O
UNIT 320 272 32 64
MERG 2
SHEL 999.00 0.83
FMAP 2
GRID
PLAN 20
TEMP -100
BOND $H
CONF
HTAB O1 N1
HTAB O3A N2
HTAB O4B N2
DFIX 1.25 0.02 C8A O4B C8A O3B
DFIX 1.25 0.02 C8B O4A C8B O3A
DFIX 2.22 0.02 O3A O4A O3B O4B
DFIX 1.50 0.02 C1 C8B
OMIT       3   1   1
OMIT       8   8   0
OMIT        1   1   1
OMIT        2   4   0
OMIT        1   3   1
OMIT      2   2   2
OMIT       2   0   2
OMIT       2   4   3
OMIT        2   2   1
OMIT      4   0   0
OMIT     10   6   0
OMIT      0   8   0
OMIT      10   4   0
OMIT       2   2   0
OMIT      1  11   1
OMIT     0   0   4
OMIT      4   8   0
OMIT     8   4   0
OMIT     0   6   2
OMIT     4   8   1
OMIT     4  12   0
OMIT    8   2   2
OMIT      2   8   0
OMIT     5   5   1
OMIT     1   9   1
OMIT       7   7   3
OMIT     6   4   1
OMIT       0   2   2
OMIT      6   8   0
OMIT      1   3   6
OMIT    4  10   2
OMIT     4   6   2
OMIT     2   8   2
OMIT     1   9   2
OMIT     5   3   5
OMIT    3   9   1
OMIT   10   2   0
OMIT      3   3   1
OMIT   2  10   0
OMIT    2   8   5
L.S. 20
ACTA
WGHT    0.148400   14.085100
FVAR       0.82062
O1    4    0.130684    0.443446    1.239725    11.00000    0.15752    0.10001 =
         0.09460    0.01111    0.03604   -0.03570
N1    3    0.068832    0.432826    1.408562    11.00000    0.09989    0.11310 =
         0.11327    0.00410    0.02157   -0.03312
AFIX   3
H1    2    0.108542    0.438776    1.290523    11.00000   -1.20000
AFIX   0
C1    1    0.186319    0.407734    0.892205    11.00000    0.10669    0.09401 =
         0.08579   -0.04433   -0.03822    0.02030
O2    4    0.101473    0.370672    1.176230    11.00000    0.13225    0.09466 =
         0.15333    0.04007   -0.02619   -0.04125
N2    3    0.173565    0.319955    0.580416    11.00000    0.13002    0.16806 =
         0.05463   -0.03969   -0.01786    0.04165
AFIX   3
H2A   2    0.173425    0.355155    0.717336    11.00000   -1.20000
AFIX   0
C2    1    0.222089    0.448890    0.892761    11.00000    0.10970    0.09882 =
         0.04536   -0.02102   -0.01298    0.02712
AFIX  43
H2    2    0.241881    0.458150    0.830419    11.00000   -1.20000
AFIX   0
O3A   4    0.157319    0.345981    0.775401    10.50000    0.14254    0.06849 =
         0.05831   -0.00953   -0.00588   -0.01636
O3B   4    0.138561    0.330600    0.824488    10.50000    0.16230    0.07702 =
         0.05820   -0.00802   -0.00620   -0.03197
C3    1    0.230885    0.478340    0.982513    11.00000    0.11124    0.05491 =
         0.03721   -0.00411   -0.00807    0.01886
O4A   4    0.209749    0.404572    0.698685    10.50000    0.21147    0.17453 =
         0.04460   -0.05123    0.04391   -0.07691
O4B   4    0.200070    0.381023    0.741712    10.50000    0.12130    0.07058 =
         0.06665   -0.00585   -0.00004   -0.02990
C4    1    0.199152    0.464475    1.071130    11.00000    0.10901    0.05707 =
         0.04739   -0.00154   -0.00390   -0.00315
AFIX  43
H4    2    0.202957    0.484001    1.132150    11.00000   -1.20000
AFIX   0
C5    1    0.162382    0.423245    1.072894    11.00000    0.10535    0.06434 =
         0.07629   -0.00068   -0.01291   -0.01069
C6    1    0.156299    0.394380    0.983310    11.00000    0.12939    0.06575 =
         0.12271   -0.02495   -0.03899    0.00479
AFIX  43
H6    2    0.131679    0.365589    0.984353    11.00000   -1.20000
AFIX   0
C7    1    0.127258    0.408851    1.167919    11.00000    0.11603    0.07161 =
         0.11033    0.02081   -0.01646   -0.00994
C8A   1    0.169772    0.367849    0.815599    10.50000    0.17652    0.08660 =
         0.07343   -0.03149   -0.02974   -0.00994
C8B   1    0.183393    0.388560    0.779753    10.50000    0.06172    0.17843 =
         0.28271   -0.15727   -0.05278    0.07207
C9    1    0.165828    0.271556    0.569544    11.00000    0.15257    0.18163 =
         0.06050    0.01523    0.00116    0.02505
AFIX  43
H9    2    0.159448    0.251914    0.629752    11.00000   -1.20000
AFIX   0
C10   1    0.166659    0.249301    0.477007    11.00000    0.23376    0.08962 =
         0.07938   -0.00366   -0.00202   -0.02637
AFIX  43
H10   2    0.160224    0.214485    0.473138    11.00000   -1.20000
AFIX   0
C11   1    0.176406    0.275042    0.388969    11.00000    0.24381    0.09252 =
         0.05003   -0.02772    0.00333   -0.04012
C12   1    0.183720    0.325069    0.399054    11.00000    0.16762    0.09881 =
         0.05967   -0.00987   -0.00543   -0.02183
AFIX  43
H12   2    0.189261    0.345507    0.339760    11.00000   -1.20000
AFIX   0
C13   1    0.182893    0.345250    0.496980    11.00000    0.12283    0.09451 =
         0.08824   -0.04178   -0.00789   -0.01110
AFIX  43
H13   2    0.189598    0.379936    0.503622    11.00000   -1.20000
AFIX   0
C14A  1    0.203052    0.246964    0.284571    10.50000    0.12393    0.21499 =
         0.08377   -0.08201   -0.00587   -0.02004
C14B  1    0.153186    0.246329    0.218137    10.50000    0.18890    0.17838 =
         0.07186   -0.06711   -0.05006    0.10372
C15   1    0.082647    0.465201    1.478058    11.00000    0.16824    0.16187 =
         0.12891   -0.00917    0.04665   -0.08635
AFIX  43
H15   2    0.110616    0.490503    1.460774    11.00000   -1.20000
AFIX   0
C16   1    0.058403    0.464648    1.576967    11.00000    0.20990    0.18465 =
         0.13040   -0.03074    0.05714   -0.11202
AFIX  43
H16   2    0.071716    0.488413    1.626321    11.00000   -1.20000
AFIX   0
C17   1    0.017044    0.431756    1.604525    11.00000    0.13777    0.17443 =
         0.11382   -0.00200    0.04406   -0.02926
C18   1    0.003914    0.396457    1.532402    11.00000    0.09135    0.12226 =
         0.16452   -0.01576    0.04496   -0.03854
AFIX  43
H18   2   -0.023355    0.370492    1.548712    11.00000   -1.20000
AFIX   0
C19   1    0.030479    0.398445    1.434741    11.00000    0.12247    0.12269 =
         0.12185   -0.00531    0.03288   -0.02689
AFIX  43
H19   2    0.020263    0.373762    1.385149    11.00000   -1.20000
AFIX   0
C20   1   -0.016704    0.431741    1.708398    11.00000    0.20812    0.35342 =
         0.12462   -0.04221    0.05322   -0.15083
AFIX  23
H20A  2   -0.042984    0.461359    1.710567    11.00000   -1.20000
H20B  2   -0.042966    0.402113    1.710546    11.00000   -1.20000
AFIX   0
HKLF 4

REM  h in Ccca
REM R1 =  0.1406 for    2948 Fo > 4sig(Fo)  and  0.1542 for all    3504 data
REM    271 parameters refined using      7 restraints

END

WGHT      0.1484     14.0857

REM Highest difference peak  0.223,  deepest hole -0.190,  1-sigma level  0.049
Q1    1   0.0322  0.3575  1.5560  11.00000  0.05    0.22
Q2    1   0.0000  0.4497  1.7500  10.50000  0.05    0.22
Q3    1   0.1678  0.2824  0.2040  11.00000  0.05    0.21
Q4    1   0.1236  0.2923  0.2071  11.00000  0.05    0.20
Q5    1   0.0496  0.3597  1.4254  11.00000  0.05    0.18
Q6    1  -0.0145  0.3902  1.7817  11.00000  0.05    0.18
Q7    1   0.0691  0.3512  1.1404  11.00000  0.05    0.18
Q8    1   0.0604  0.4167  1.6144  11.00000  0.05    0.17
Q9    1   0.0658  0.4269  1.6007  11.00000  0.05    0.17
Q10   1   0.0421  0.4044  1.5942  11.00000  0.05    0.17
Q11   1  -0.0439  0.3414  1.5461  11.00000  0.05    0.15
Q12   1   0.1630  0.4102  1.0356  11.00000  0.05    0.15
Q13   1   0.1010  0.4201  1.4516  11.00000  0.05    0.15
Q14   1   0.0106  0.4390  1.5648  11.00000  0.05    0.14
Q15   1   0.1483  0.4472  1.0668  11.00000  0.05    0.14
Q16   1   0.1574  0.3277  0.6562  11.00000  0.05    0.14
Q17   1   0.1767  0.3994  0.9409  11.00000  0.05    0.14
Q18   1   0.1961  0.4333  1.0758  11.00000  0.05    0.14
Q19   1   0.1115  0.2755  0.5758  11.00000  0.05    0.14
Q20   1   0.1253  0.3789  0.9848  11.00000  0.05    0.14
;
_shelx_res_checksum   65508

_shelx_hkl_file
;
   0   0   6   29671     508                                                       29666    0.01    0.00  1.0000
   0   0  -6   31378     536                                                       31373    0.01    0.00  1.0000
   0   0   6   30823     524                                                       30818    0.01    0.00  1.0000
   0   0  -6   31740     539                                                       31735    0.01    0.00  1.0000
   0   0   8      76      19                                                          81   -0.31    0.00  1.0000
   0   0   8      69      28                                                          74   -0.31    0.00  1.0000
   0   0   8      78      16                                                          83   -0.31    0.00  1.0000
   0   0  -8      68      13                                                          73   -0.31    0.00  1.0000
   0   0  12     850      60                                                         837   -0.24    0.00  1.0000
   0   0  12     835      57                                                         822   -0.24    0.00  1.0000
   0   0 -12     858      55                                                         845   -0.24    0.00  1.0000
   0   0  14      22      15                                                          21    0.07    0.00  1.0000
   0   0  14      38       8                                                          37    0.07    0.00  1.0000
   0   0  16      15      15                                                          16    0.14    0.00  1.0000
   0   2   2    7928      85                                                        8013    0.50    0.00  1.0000
   0  -2   2    8201      85                                                        8288    0.50    0.00  1.0000
   0   2  -2    8028      80                                                        8114    0.50    0.00  1.0000
   0   2   2    8167      83                                                        8254    0.50    0.00  1.0000
   0  -2  -2    8120      81                                                        8206    0.50    0.00  1.0000
   0   2   4     432      45                                                         434    0.05    0.00  1.0000
   0  -2   4     435      34                                                         437    0.05    0.00  1.0000
   0   2  -4     499      39                                                         501    0.05    0.00  1.0000
   0   2   4     493      29                                                         495    0.05    0.00  1.0000
   0  -2   4     455      24                                                         457    0.05    0.00  1.0000
   0   2   4     436      25                                                         438    0.05    0.00  1.0000
   0   2  -4     449      24                                                         451    0.05    0.00  1.0000
   0  -2  -4     433      24                                                         435    0.05    0.00  1.0000
   0   2   6    2215      82                                                        2209    0.07    0.00  1.0000
   0  -2   6    2187      77                                                        2181    0.07    0.00  1.0000
   0   2   6    2165      75                                                        2159    0.07    0.00  1.0000
   0   2  -6    2216      75                                                        2210    0.07    0.00  1.0000
   0  -2   6    2277      81                                                        2270    0.07    0.00  1.0000
   0   2   6    2200      74                                                        2194    0.07    0.00  1.0000
   0   2  -6    2276      75                                                        2269    0.07    0.00  1.0000
   0  -2  -6    2216      74                                                        2210    0.07    0.00  1.0000
   0   2   8     138      29                                                         143    0.21    0.00  1.0000
   0  -2   8     166      19                                                         171    0.21    0.00  1.0000
   0   2   8     183      23                                                         189    0.21    0.00  1.0000
   0   2  -8     183      14                                                         188    0.21    0.00  1.0000
   0  -2   8     186      21                                                         192    0.21    0.00  1.0000
   0   2   8     173      18                                                         178    0.21    0.00  1.0000
   0   2  -8     145      27                                                         150    0.21    0.00  1.0000
   0  -2  -8     147      11                                                         152    0.21    0.00  1.0000
   0  -2  10      10      26                                                          10   -0.05    0.00  1.0000
   0   2  10      30      27                                                          30   -0.05    0.00  1.0000
   0  -2  10       6      19                                                           6   -0.05    0.00  1.0000
   0   2  10      13      19                                                          13   -0.05    0.00  1.0000
   0   2 -10       1      16                                                           1   -0.05    0.00  1.0000
   0  -2 -10      12      19                                                          12   -0.05    0.00  1.0000
   0  -2  12      98      30                                                         102    0.20    0.00  1.0000
   0   2  12       0      21                                                           0    0.20    0.00  1.0000
   0  -2  12      66      15                                                          69    0.20    0.00  1.0000
   0   2  12      46      19                                                          49    0.20    0.00  1.0000
   0   2 -12      45      10                                                          48    0.20    0.00  1.0000
   0  -2  14      38      12                                                          39   -0.07    0.00  1.0000
   0   2  14      43      16                                                          44   -0.07    0.00  1.0000
   0  -2  14      30      10                                                          31   -0.07    0.00  1.0000
   0   2  14      53      12                                                          54   -0.07    0.00  1.0000
   0   2  16      24      17                                                          24   -0.05    0.00  1.0000
   0   4   0   74869      91                                                       73987    1.70    0.00  1.0000
   0   4   0   72968      84                                                       72097    1.70    0.00  1.0000
   0  -4  -2   25127     281                                                       25090   -0.12    0.00  1.0000
   0   4   2   24028     257                                                       23992   -0.12    0.00  1.0000
   0  -4   2   24309     254                                                       24272   -0.12    0.00  1.0000
   0   4  -2   23638     246                                                       23602   -0.12    0.00  1.0000
   0   4  -2   24189     249                                                       24152   -0.12    0.00  1.0000
   0   4   2   24510     258                                                       24473   -0.12    0.00  1.0000
   0  -4  -2   24435     254                                                       24398   -0.12    0.00  1.0000
   0  -4  -4     832      64                                                         828    0.07    0.00  1.0000
   0   4   4     738      47                                                         734    0.07    0.00  1.0000
   0  -4   4     751      45                                                         747    0.07    0.00  1.0000
   0   4  -4     871      51                                                         867    0.07    0.00  1.0000
   0  -4   4     757      42                                                         753    0.07    0.00  1.0000
   0   4  -4     741      42                                                         737    0.07    0.00  1.0000
   0   4   4     742      43                                                         738    0.07    0.00  1.0000
   0  -4  -4     617      38                                                         614    0.07    0.00  1.0000
   0   4   6    3315      92                                                        3339   -0.22    0.00  1.0000
   0  -4   6    3721      78                                                        3747   -0.22    0.00  1.0000
   0   4  -6    3371      69                                                        3395   -0.22    0.00  1.0000
   0   4   6    3355      71                                                        3379   -0.22    0.00  1.0000
   0  -4   6    3352      66                                                        3376   -0.22    0.00  1.0000
   0   4   6    3444      72                                                        3469   -0.22    0.00  1.0000
   0   4  -6    3333      63                                                        3357   -0.22    0.00  1.0000
   0  -4  -6    3419      70                                                        3444   -0.22    0.00  1.0000
   0   4   8     456      35                                                         455   -0.02    0.00  1.0000
   0   4   8     501      45                                                         500   -0.02    0.00  1.0000
   0   4  -8     511      25                                                         510   -0.02    0.00  1.0000
   0  -4   8     576      27                                                         575   -0.02    0.00  1.0000
   0   4   8     609      70                                                         608   -0.02    0.00  1.0000
   0   4  -8     541      23                                                         540   -0.02    0.00  1.0000
   0  -4  -8     550      26                                                         549   -0.02    0.00  1.0000
   0  -4  10       0      14                                                           0    0.02    0.00  1.0000
   0   4  10       2      11                                                           2    0.02    0.00  1.0000
   0  -4  10       0      12                                                           0    0.02    0.00  1.0000
   0   4  10       0      11                                                           0    0.02    0.00  1.0000
   0   4 -10       3       6                                                           3    0.02    0.00  1.0000
   0  -4 -10       2      13                                                           2    0.02    0.00  1.0000
   0  -4  12     131      26                                                         133   -0.11    0.00  1.0000
   0   4  12      71      27                                                          73   -0.11    0.00  1.0000
   0  -4  12      85      24                                                          87   -0.11    0.00  1.0000
   0   4  12     108      25                                                         110   -0.11    0.00  1.0000
   0   4 -12      66      17                                                          68   -0.11    0.00  1.0000
   0  -4  14      49      19                                                          50    0.07    0.00  1.0000
   0   4  14       2      26                                                           2    0.07    0.00  1.0000
   0  -4  14      30       8                                                          31    0.07    0.00  1.0000
   0   4  14      34      11                                                          35    0.07    0.00  1.0000
   0  -4  16       9      13                                                          10   -0.17    0.00  1.0000
   0   4  16      21      10                                                          22   -0.17    0.00  1.0000
   0   4  16      19       9                                                          20   -0.17    0.00  1.0000
   0  -6  -2    2667     100                                                        2663   -0.04    0.00  1.0000
   0   6   2    2434      86                                                        2430   -0.04    0.00  1.0000
   0  -6   2    2498      86                                                        2494   -0.04    0.00  1.0000
   0   6  -2    2469      85                                                        2465   -0.04    0.00  1.0000
   0   6  -2    2533      88                                                        2529   -0.04    0.00  1.0000
   0   6   2    2584      88                                                        2580   -0.04    0.00  1.0000
   0  -6  -2    2476      84                                                        2472   -0.04    0.00  1.0000
   0   6  -2    2514      83                                                        2510   -0.04    0.00  1.0000
   0  -6  -4     104      47                                                         101   -0.14    0.00  1.0000
   0  -6   4      71      31                                                          69   -0.14    0.00  1.0000
   0  -6   4       9       8                                                           8   -0.14    0.00  1.0000
   0   6   4      20      18                                                          19   -0.14    0.00  1.0000
   0  -6  -6   10074     203                                                       10121    0.24    0.00  1.0000
   0   6   6    9486     200                                                        9531    0.24    0.00  1.0000
   0  -6   6   10799     201                                                       10847    0.24    0.00  1.0000
   0   6  -6    9794     184                                                        9840    0.24    0.00  1.0000
   0  -6   6   10057     175                                                       10104    0.24    0.00  1.0000
   0   6   6    9821     174                                                        9867    0.24    0.00  1.0000
   0   6  -6   10276     176                                                       10323    0.24    0.00  1.0000
   0  -6  -6    9715     172                                                        9761    0.24    0.00  1.0000
   0  -6   8      43      15                                                          42   -0.05    0.00  1.0000
   0   6   8      71      20                                                          70   -0.05    0.00  1.0000
   0  -6   8      25       7                                                          25   -0.05    0.00  1.0000
   0   6   8      56       9                                                          55   -0.05    0.00  1.0000
   0   6  -8      38       6                                                          37   -0.05    0.00  1.0000
   0  -6  -8      58      14                                                          57   -0.05    0.00  1.0000
   0  -6  10     133      39                                                         133    0.02    0.00  1.0000
   0   6  10     118      30                                                         118    0.02    0.00  1.0000
   0  -6  10      75      30                                                          75    0.02    0.00  1.0000
   0   6  10     106      31                                                         106    0.02    0.00  1.0000
   0   6 -10     120      22                                                         120    0.02    0.00  1.0000
   0  -6  12     419      94                                                         421    0.04    0.00  1.0000
   0   6  12     460      36                                                         462    0.04    0.00  1.0000
   0  -6  12     479      33                                                         481    0.04    0.00  1.0000
   0   6  12     510      47                                                         512    0.04    0.00  1.0000
   0  -6  14       0      17                                                           0   -0.08    0.00  1.0000
   0   6  14      59      25                                                          58   -0.08    0.00  1.0000
   0   6  14      39      17                                                          38   -0.08    0.00  1.0000
   0  -6  16      18      20                                                          21    0.32    0.00  1.0000
   0   6  16      35      22                                                          39    0.32    0.00  1.0000
   0   6  16      28      16                                                          31    0.32    0.00  1.0000
   0  -8   0       1      73                                                           0   -0.83    0.00  1.0000
   0   8   0       0      72                                                           2   -0.83    0.00  1.0000
   0   8   0       1      67                                                           0   -0.83    0.00  1.0000
   0  -8   0       1      69                                                           0   -0.83    0.00  1.0000
   0  -8  -2     250      40                                                         250   -0.02    0.00  1.0000
   0   8   2     203      31                                                         203   -0.02    0.00  1.0000
   0  -8   2     237      36                                                         237   -0.02    0.00  1.0000
   0   8  -2     250      38                                                         250   -0.02    0.00  1.0000
   0   8   2     184      28                                                         184   -0.02    0.00  1.0000
   0  -8  -2     213      30                                                         213   -0.02    0.00  1.0000
   0   8  -2     192      24                                                         192   -0.02    0.00  1.0000
   0  -8   2     214      29                                                         214   -0.02    0.00  1.0000
   0  -8  -4   34918     596                                                       34955    0.10    0.00  1.0000
   0  -8   4   35168     581                                                       35205    0.10    0.00  1.0000
   0   8  -4   34537     561                                                       34574    0.10    0.00  1.0000
   0   8   4   34893     575                                                       34930    0.10    0.00  1.0000
   0  -8  -4   34572     569                                                       34609    0.10    0.00  1.0000
   0   8  -4   35325     574                                                       35362    0.10    0.00  1.0000
   0  -8  -6   22119     149                                                       22083   -0.13    0.00  1.0000
   0   8   6   23363    1115                                                       23327   -0.13    0.00  1.0000
   0  -8   6   21901      90                                                       21866   -0.13    0.00  1.0000
   0  -8   6   22815    1076                                                       22779   -0.13    0.00  1.0000
   0   8  -6   23029    1086                                                       22993   -0.13    0.00  1.0000
   0  -8  -6   22095      81                                                       22060   -0.13    0.00  1.0000
   0  -8   8      45      16                                                          44   -0.07    0.00  1.0000
   0   8   8      54      14                                                          53   -0.07    0.00  1.0000
   0  -8   8      52      10                                                          51   -0.07    0.00  1.0000
   0   8   8      61      17                                                          60   -0.07    0.00  1.0000
   0   8  -8      62      11                                                          61   -0.07    0.00  1.0000
   0  -8  -8      86      16                                                          85   -0.07    0.00  1.0000
   0  -8  10     304      69                                                         305   -0.03    0.00  1.0000
   0   8  10     349      26                                                         350   -0.03    0.00  1.0000
   0  -8  10     318      31                                                         319   -0.03    0.00  1.0000
   0   8  10     385      29                                                         386   -0.03    0.00  1.0000
   0   8 -10     340      16                                                         341   -0.03    0.00  1.0000
   0  -8  12     300      84                                                         301   -0.03    0.00  1.0000
   0   8  12     325      86                                                         326   -0.03    0.00  1.0000
   0  -8  12     329      23                                                         330   -0.03    0.00  1.0000
   0   8  12     347      53                                                         348   -0.03    0.00  1.0000
   0  -8  14      31      16                                                          32    0.05    0.00  1.0000
   0   8  14      70      31                                                          71    0.05    0.00  1.0000
   0   8  14      81      31                                                          82    0.05    0.00  1.0000
   0  -8  16      49      20                                                          53   -0.28    0.00  1.0000
   0   8  16      21      18                                                          23   -0.28    0.00  1.0000
   0   8  16      32      12                                                          35   -0.28    0.00  1.0000
   0 -10   0   20604     243                                                       20568    0.13    0.00  1.0000
   0  10   0   20415     235                                                       20379    0.13    0.00  1.0000
   0  10   0   20493     232                                                       20457    0.13    0.00  1.0000
   0 -10   0   19943     225                                                       19908    0.13    0.00  1.0000
   0 -10  -2    2173      69                                                        2174    0.01    0.00  1.0000
   0  10   2    2089      49                                                        2090    0.01    0.00  1.0000
   0 -10   2    2235      45                                                        2236    0.01    0.00  1.0000
   0  10  -2    2089      38                                                        2090    0.01    0.00  1.0000
   0  10   2    2191      41                                                        2192    0.01    0.00  1.0000
   0  10  -2    2125      40                                                        2126    0.01    0.00  1.0000
   0 -10  -2    2158      42                                                        2159    0.01    0.00  1.0000
   0 -10   2    2062      27                                                        2063    0.01    0.00  1.0000
   0 -10  -4    1897     276                                                        1898   -0.01    0.00  1.0000
   0  10   4    1858      85                                                        1859   -0.01    0.00  1.0000
   0 -10   4    1751      95                                                        1752   -0.01    0.00  1.0000
   0  10  -4    1733      71                                                        1734   -0.01    0.00  1.0000
   0  10  -4    1807      74                                                        1808   -0.01    0.00  1.0000
   0  10   4    1727      81                                                        1728   -0.01    0.00  1.0000
   0 -10  -4    1814      94                                                        1815   -0.01    0.00  1.0000
   0  10  -4    1663      68                                                        1664   -0.01    0.00  1.0000
   0 -10  -6     667      35                                                         668    0.02    0.00  1.0000
   0  10   6     743      79                                                         744    0.02    0.00  1.0000
   0 -10   6     774      25                                                         775    0.02    0.00  1.0000
   0  10  -6     627      41                                                         628    0.02    0.00  1.0000
   0  10  -6     769       7                                                         770    0.02    0.00  1.0000
   0  10   6     900      52                                                         901    0.02    0.00  1.0000
   0 -10  -6     831      25                                                         832    0.02    0.00  1.0000
   0 -10  -8     525      63                                                         514    0.25    0.00  1.0000
   0 -10   8     404      25                                                         395    0.25    0.00  1.0000
   0  10   8     457      45                                                         447    0.25    0.00  1.0000
   0 -10  10      38      15                                                          38   -0.01    0.00  1.0000
   0  10  10       0      15                                                           0   -0.01    0.00  1.0000
   0 -10  10       8       3                                                           8   -0.01    0.00  1.0000
   0  10  10      20      10                                                          20   -0.01    0.00  1.0000
   0  10 -10       5       2                                                           5   -0.01    0.00  1.0000
   0 -10  12      72      23                                                          71    0.06    0.00  1.0000
   0  10  12      33      10                                                          32    0.06    0.00  1.0000
   0  10  12      42      15                                                          41    0.06    0.00  1.0000
   0 -10  14      37      12                                                          37    0.03    0.00  1.0000
   0  10  14      34      24                                                          34    0.03    0.00  1.0000
   0  10  14      24      18                                                          24    0.03    0.00  1.0000
   0 -10  16       0      17                                                           0    0.07    0.00  1.0000
   0  10  16      55      31                                                          54    0.07    0.00  1.0000
   0  10  16      11      17                                                          11    0.07    0.00  1.0000
   0 -12   0    1234      81                                                        1258    0.35    0.00  1.0000
   0  12   0    1381      46                                                        1406    0.35    0.00  1.0000
   0  12   0    1444      45                                                        1469    0.35    0.00  1.0000
   0 -12   0    1599      48                                                        1626    0.35    0.00  1.0000
   0 -12  -2    1654      81                                                        1665    0.15    0.00  1.0000
   0  12   2    1467      66                                                        1478    0.15    0.00  1.0000
   0 -12   2    1597      92                                                        1608    0.15    0.00  1.0000
   0  12  -2    1459      70                                                        1470    0.15    0.00  1.0000
   0  12   2    1507      71                                                        1518    0.15    0.00  1.0000
   0  12  -2    1485      62                                                        1496    0.15    0.00  1.0000
   0 -12  -2    1400      60                                                        1410    0.15    0.00  1.0000
   0 -12   2    1434      59                                                        1444    0.15    0.00  1.0000
   0 -12  -4     856      93                                                         858   -0.04    0.00  1.0000
   0  12   4     846      36                                                         848   -0.04    0.00  1.0000
   0 -12   4     844      27                                                         846   -0.04    0.00  1.0000
   0  12  -4     831      22                                                         833   -0.04    0.00  1.0000
   0  12  -4     781      22                                                         783   -0.04    0.00  1.0000
   0  12   4     826      43                                                         828   -0.04    0.00  1.0000
   0  12  -4     883      18                                                         885   -0.04    0.00  1.0000
   0 -12  -4     868      51                                                         870   -0.04    0.00  1.0000
   0 -12  -6     171      35                                                         170   -0.04    0.00  1.0000
   0  12   6     184      26                                                         183   -0.04    0.00  1.0000
   0 -12   6     247      36                                                         246   -0.04    0.00  1.0000
   0  12  -6     180      37                                                         179   -0.04    0.00  1.0000
   0  12  -6     216      11                                                         215   -0.04    0.00  1.0000
   0  12   6     220      40                                                         219   -0.04    0.00  1.0000
   0 -12  -6     194      29                                                         193   -0.04    0.00  1.0000
   0 -12  -8     174      42                                                         182   -0.30    0.00  1.0000
   0 -12   8     170      52                                                         177   -0.30    0.00  1.0000
   0  12   8     163      48                                                         170   -0.30    0.00  1.0000
   0 -12  10     321      29                                                         324    0.09    0.00  1.0000
   0  12  10     309      45                                                         312    0.09    0.00  1.0000
   0  12  10     316      36                                                         319    0.09    0.00  1.0000
   0 -12  12       0      15                                                           0   -0.13    0.00  1.0000
   0  12  12      26      21                                                          27   -0.13    0.00  1.0000
   0  12  12      13       7                                                          14   -0.13    0.00  1.0000
   0 -12  14      38      16                                                          37   -0.07    0.00  1.0000
   0  12  14       8      16                                                           8   -0.07    0.00  1.0000
   0  12  14      19      13                                                          18   -0.07    0.00  1.0000
   0 -14   0   10296     200                                                       10325   -0.15    0.00  1.0000
   0  14   0    9703     189                                                        9731   -0.15    0.00  1.0000
   0  14   0    9975     186                                                       10004   -0.15    0.00  1.0000
   0 -14   0   10037     185                                                       10066   -0.15    0.00  1.0000
   0 -14  -2    6208      84                                                        6239   -0.20    0.00  1.0000
   0  14   2    5659      62                                                        5688   -0.20    0.00  1.0000
   0 -14   2    5993      71                                                        6023   -0.20    0.00  1.0000
   0  14  -2    5690      54                                                        5719   -0.20    0.00  1.0000
   0  14   2    5898      54                                                        5928   -0.20    0.00  1.0000
   0 -14  -2    6000      49                                                        6030   -0.20    0.00  1.0000
   0 -14   2    5950      50                                                        5980   -0.20    0.00  1.0000
   0 -14  -4    3605     172                                                        3601    0.03    0.00  1.0000
   0  14   4    3294     109                                                        3290    0.03    0.00  1.0000
   0 -14   4    3340     127                                                        3336    0.03    0.00  1.0000
   0  14  -4    3567      98                                                        3563    0.03    0.00  1.0000
   0  14  -4    3496     104                                                        3492    0.03    0.00  1.0000
   0  14   4    3574     117                                                        3570    0.03    0.00  1.0000
   0  14  -4    3461      91                                                        3457    0.03    0.00  1.0000
   0 -14  -4    3486      96                                                        3482    0.03    0.00  1.0000
   0 -14  -6      33      16                                                          34    0.09    0.00  1.0000
   0 -14   6       9      11                                                          10    0.09    0.00  1.0000
   0  14  -6       9       4                                                          10    0.09    0.00  1.0000
   0  14   6       1      15                                                           1    0.09    0.00  1.0000
   0  14  -6      10       4                                                          11    0.09    0.00  1.0000
   0 -14  -8     100      47                                                         104    0.18    0.00  1.0000
   0 -14   8      93      33                                                          96    0.18    0.00  1.0000
   0  14   8      99      29                                                         103    0.18    0.00  1.0000
   0 -14  10      52      22                                                          54   -0.13    0.00  1.0000
   0  14  10      43      21                                                          45   -0.13    0.00  1.0000
   0 -14  12      54      24                                                          51    0.18    0.00  1.0000
   0  14  12      24      17                                                          22    0.18    0.00  1.0000
   0  14  12      37      15                                                          35    0.18    0.00  1.0000
   0 -14  14      89      17                                                          89    0.01    0.00  1.0000
   0  14  14     110      25                                                         110    0.01    0.00  1.0000
   0  14  14     133      26                                                         133    0.01    0.00  1.0000
   0 -16   0     845      44                                                         861   -0.29    0.00  1.0000
   0  16   0     789      33                                                         805   -0.29    0.00  1.0000
   0  16   0     761      56                                                         776   -0.29    0.00  1.0000
   0 -16   0     812      20                                                         828   -0.29    0.00  1.0000
   0 -16  -2    7127     206                                                        7130   -0.02    0.00  1.0000
   0  16   2    7585      74                                                        7588   -0.02    0.00  1.0000
   0 -16   2    6992     193                                                        6995   -0.02    0.00  1.0000
   0  16  -2    7071     189                                                        7074   -0.02    0.00  1.0000
   0  16   2    7087     191                                                        7090   -0.02    0.00  1.0000
   0  16  -2    7006     185                                                        7009   -0.02    0.00  1.0000
   0 -16  -2    6955     187                                                        6958   -0.02    0.00  1.0000
   0 -16   2    7203      42                                                        7206   -0.02    0.00  1.0000
   0 -16  -4       4      24                                                           4    0.00    0.00  1.0000
   0  16   4       0      15                                                           0    0.00    0.00  1.0000
   0 -16   4       4      16                                                           4    0.00    0.00  1.0000
   0  16  -4       0      10                                                           0    0.00    0.00  1.0000
   0  16  -4      15      11                                                          15    0.00    0.00  1.0000
   0  16   4       0      15                                                           0    0.00    0.00  1.0000
   0  16  -4       8       8                                                           8    0.00    0.00  1.0000
   0 -16  -6     662     114                                                         666   -0.08    0.00  1.0000
   0 -16   6     689      33                                                         693   -0.08    0.00  1.0000
   0  16  -6     694      18                                                         698   -0.08    0.00  1.0000
   0  16   6     557      96                                                         560   -0.08    0.00  1.0000
   0  16  -6     668      11                                                         672   -0.08    0.00  1.0000
   0 -16  -8      22      21                                                          22   -0.04    0.00  1.0000
   0 -16   8      31      18                                                          31   -0.04    0.00  1.0000
   0  16   8       0      17                                                           0   -0.04    0.00  1.0000
   0 -16 -10       0      23                                                           0    0.07    0.00  1.0000
   0 -16  10      33      15                                                          32    0.07    0.00  1.0000
   0  16  10       0      15                                                           0    0.07    0.00  1.0000
   0 -16  12       2      18                                                           2   -0.14    0.00  1.0000
   0  16  12       6       8                                                           5   -0.14    0.00  1.0000
   0  16  12      22      23                                                          21   -0.14    0.00  1.0000
   0 -16  14      43      38                                                          42    0.06    0.00  1.0000
   0  16  14      18      15                                                          18    0.06    0.00  1.0000
   0  16  14      15      15                                                          15    0.06    0.00  1.0000
   0 -18   0     229      43                                                         242    0.45    0.00  1.0000
   0  18   0     187      27                                                         199    0.45    0.00  1.0000
   0  18   0     200      55                                                         212    0.45    0.00  1.0000
   0 -18   0     193      34                                                         205    0.45    0.00  1.0000
   0 -18  -2    1014      55                                                         995    0.31    0.00  1.0000
   0 -18   2    1097      65                                                        1077    0.31    0.00  1.0000
   0  18   2    1061      48                                                        1042    0.31    0.00  1.0000
   0  18  -2     844      92                                                         827    0.31    0.00  1.0000
   0  18   2     966      47                                                         948    0.31    0.00  1.0000
   0  18  -2    1066      53                                                        1047    0.31    0.00  1.0000
   0 -18  -2     989      73                                                         970    0.31    0.00  1.0000
   0 -18   2    1021      45                                                        1002    0.31    0.00  1.0000
   0 -18  -4     109      31                                                         109    0.00    0.00  1.0000
   0 -18   4      87      19                                                          87    0.00    0.00  1.0000
   0  18  -4     102      12                                                         102    0.00    0.00  1.0000
   0  18   4     119      18                                                         119    0.00    0.00  1.0000
   0  18  -4      89      15                                                          89    0.00    0.00  1.0000
   0 -18  -6    1097     168                                                        1096    0.02    0.00  1.0000
   0 -18   6    1156      55                                                        1155    0.02    0.00  1.0000
   0  18  -6    1101      39                                                        1100    0.02    0.00  1.0000
   0  18   6    1203      51                                                        1202    0.02    0.00  1.0000
   0  18  -6    1171      39                                                        1170    0.02    0.00  1.0000
   0 -18  -8     434      91                                                         435    0.03    0.00  1.0000
   0 -18   8     666      41                                                         667    0.03    0.00  1.0000
   0  18   8     475      88                                                         476    0.03    0.00  1.0000
   0 -18 -10       0      24                                                           0    0.03    0.00  1.0000
   0 -18  10       0      17                                                           0    0.03    0.00  1.0000
   0  18  10      26      10                                                          26    0.03    0.00  1.0000
   0 -18  12      23      13                                                          23   -0.02    0.00  1.0000
   0  18  12       8      14                                                           8   -0.02    0.00  1.0000
   0  18  12      41      17                                                          41   -0.02    0.00  1.0000
   0 -18  14      15      16                                                          15   -0.03    0.00  1.0000
   0  18  14      67      23                                                          67   -0.03    0.00  1.0000
   0  18  14       0      18                                                           0   -0.03    0.00  1.0000
   0 -20   0      70      45                                                          74   -0.24    0.00  1.0000
   0  20   0      56      27                                                          60   -0.24    0.00  1.0000
   0 -20   0      53      35                                                          56   -0.24    0.00  1.0000
   0 -20  -2       0      27                                                           0   -0.34    0.00  1.0000
   0 -20   2       0      21                                                           1   -0.34    0.00  1.0000
   0  20   2       0      19                                                           1   -0.34    0.00  1.0000
   0  20  -2       0       8                                                           0   -0.34    0.00  1.0000
   0 -20   2       0       9                                                           0   -0.34    0.00  1.0000
   0 -20  -4    1022     120                                                        1021   -0.02    0.00  1.0000
   0 -20   4    1336      69                                                        1334   -0.02    0.00  1.0000
   0  20  -4    1335      70                                                        1333   -0.02    0.00  1.0000
   0  20   4    1208      59                                                        1206   -0.02    0.00  1.0000
   0  20  -4    1277      60                                                        1275   -0.02    0.00  1.0000
   0 -20  -6      33      44                                                          33   -0.03    0.00  1.0000
   0 -20   6      40      19                                                          40   -0.03    0.00  1.0000
   0  20  -6      59       7                                                          59   -0.03    0.00  1.0000
   0  20  -6      25      27                                                          25   -0.03    0.00  1.0000
   0  20   6      23      29                                                          23   -0.03    0.00  1.0000
   0 -20  -8     224      59                                                         220   -0.13    0.00  1.0000
   0 -20   8     191      56                                                         188   -0.13    0.00  1.0000
   0  20   8     234      49                                                         230   -0.13    0.00  1.0000
   0 -20 -10      21      18                                                          22   -0.07    0.00  1.0000
   0 -20  10      43      23                                                          44   -0.07    0.00  1.0000
   0  20  10      24      15                                                          25   -0.07    0.00  1.0000
   0 -20  12      62      29                                                          59    0.23    0.00  1.0000
   0  20  12      47      25                                                          44    0.23    0.00  1.0000
   0  20  12      35      13                                                          32    0.23    0.00  1.0000
   0 -22   0     302      44                                                         304   -0.06    0.00  1.0000
   0  22   0     203      11                                                         205   -0.06    0.00  1.0000
   0 -22  -2     420      52                                                         417    0.08    0.00  1.0000
   0 -22   2     432      45                                                         429    0.08    0.00  1.0000
   0  22   2     384      26                                                         381    0.08    0.00  1.0000
   0  22  -2     387      34                                                         384    0.08    0.00  1.0000
   0 -22   2     400      20                                                         397    0.08    0.00  1.0000
   0 -22  -4    3348     148                                                        3344    0.03    0.00  1.0000
   0 -22   4    3827      75                                                        3823    0.03    0.00  1.0000
   0  22   4    3797     111                                                        3793    0.03    0.00  1.0000
   0  22  -4    3705      39                                                        3701    0.03    0.00  1.0000
   0 -22  -6     109      36                                                         107    0.12    0.00  1.0000
   0 -22   6      58      11                                                          56    0.12    0.00  1.0000
   0  22  -6      42       9                                                          41    0.12    0.00  1.0000
   0  22  -6      44       7                                                          43    0.12    0.00  1.0000
   0  22   6      29      16                                                          28    0.12    0.00  1.0000
   0 -22  -8      74      28                                                          71    0.20    0.00  1.0000
   0 -22   8     109      37                                                         105    0.20    0.00  1.0000
   0  22   8     142      32                                                         137    0.20    0.00  1.0000
   0 -22 -10      73      52                                                          73    0.02    0.00  1.0000
   0 -22  10       7      13                                                           7    0.02    0.00  1.0000
   0  22  10       1      16                                                           1    0.02    0.00  1.0000
   0 -22  12       4      17                                                           5   -0.34    0.00  1.0000
   0  22  12       9      13                                                          11   -0.34    0.00  1.0000
   0  22  12       5      16                                                           6   -0.34    0.00  1.0000
   0 -24   0     116      48                                                         111    0.23    0.00  1.0000
   0  24   0      55      18                                                          52    0.23    0.00  1.0000
   0 -24  -2     669      52                                                         661    0.17    0.00  1.0000
   0 -24   2     568      49                                                         560    0.17    0.00  1.0000
   0  24   2     534      77                                                         527    0.17    0.00  1.0000
   0  24  -2     716      23                                                         707    0.17    0.00  1.0000
   0 -24   2     569      21                                                         561    0.17    0.00  1.0000
   0 -24  -4     258      63                                                         259   -0.02    0.00  1.0000
   0 -24   4     243      61                                                         244   -0.02    0.00  1.0000
   0  24  -4     199      56                                                         200   -0.02    0.00  1.0000
   0  24   4     310      65                                                         311   -0.02    0.00  1.0000
   0  24  -4     240      47                                                         241   -0.02    0.00  1.0000
   0 -24  -6     123      43                                                         119   -0.18    0.00  1.0000
   0 -24   6     102      30                                                          99   -0.18    0.00  1.0000
   0  24  -6      37       7                                                          35   -0.18    0.00  1.0000
   0  24   6      72      21                                                          69   -0.18    0.00  1.0000
   0 -24  -8      83      38                                                          85   -0.14    0.00  1.0000
   0 -24   8     221      71                                                         225   -0.14    0.00  1.0000
   0  24   8     182      65                                                         185   -0.14    0.00  1.0000
   0 -24 -10      45      34                                                          44    0.06    0.00  1.0000
   0 -24  10      37      19                                                          36    0.06    0.00  1.0000
   0  24  10       8      18                                                           8    0.06    0.00  1.0000
   0 -24  12       0      19                                                           0    0.31    0.00  1.0000
   0  24  12      44      17                                                          40    0.31    0.00  1.0000
   0 -26   0     209      31                                                         214   -0.17    0.00  1.0000
   0  26   0     196      20                                                         201   -0.17    0.00  1.0000
   0 -26  -2     119      36                                                         116   -0.14    0.00  1.0000
   0 -26   2      65      33                                                          63   -0.14    0.00  1.0000
   0  26   2      49      12                                                          47   -0.14    0.00  1.0000
   0  26  -2       0       6                                                           0   -0.14    0.00  1.0000
   0 -26  -4       8      24                                                           8   -0.01    0.00  1.0000
   0 -26   4      10      19                                                          10   -0.01    0.00  1.0000
   0  26  -4      10       7                                                          10   -0.01    0.00  1.0000
   0  26   4       3       8                                                           3   -0.01    0.00  1.0000
   0 -26  -6     171      52                                                         168    0.11    0.00  1.0000
   0 -26   6     299      69                                                         295    0.11    0.00  1.0000
   0  26   6     259      78                                                         256    0.11    0.00  1.0000
   0 -26  -8      42      27                                                          42   -0.01    0.00  1.0000
   0 -26   8      15      29                                                          15   -0.01    0.00  1.0000
   0  26   8      25      24                                                          25   -0.01    0.00  1.0000
   0 -26 -10      29      45                                                          30   -0.10    0.00  1.0000
   0 -26  10       6      15                                                           7   -0.10    0.00  1.0000
   0  26  10      30      37                                                          31   -0.10    0.00  1.0000
   0 -28   0       1      33                                                           1   -0.05    0.00  1.0000
   0  28   0       0       7                                                           0   -0.05    0.00  1.0000
   0 -28  -2     230      88                                                         228   -0.08    0.00  1.0000
   0 -28   2     492      57                                                         488   -0.08    0.00  1.0000
   0  28  -2     155      60                                                         153   -0.08    0.00  1.0000
   0  28   2     206      60                                                         204   -0.08    0.00  1.0000
   0 -28  -4      11      23                                                          11    0.08    0.00  1.0000
   0 -28   4       7      20                                                           7    0.08    0.00  1.0000
   0  28  -4       7       6                                                           7    0.08    0.00  1.0000
   0  28   4      11      15                                                          11    0.08    0.00  1.0000
   0 -28  -6      89      22                                                          89    0.01    0.00  1.0000
   0 -28   6      91      22                                                          91    0.01    0.00  1.0000
   0  28   6      66      26                                                          66    0.01    0.00  1.0000
   0 -28  -8      77      24                                                          76    0.05    0.00  1.0000
   0 -28   8      40      19                                                          39    0.05    0.00  1.0000
   0  28   8      14      16                                                          14    0.05    0.00  1.0000
   0 -28 -10      38      47                                                          37    0.10    0.00  1.0000
   0 -28  10       8      13                                                           7    0.10    0.00  1.0000
   0  28  10      26      22                                                          25    0.10    0.00  1.0000
   0 -30   0       2      45                                                           3    0.20    0.00  1.0000
   0  30   0       0      32                                                           0    0.20    0.00  1.0000
   0 -30  -2      33      23                                                          35    0.21    0.00  1.0000
   0 -30   2      17      31                                                          19    0.21    0.00  1.0000
   0  30  -2      16      12                                                          18    0.21    0.00  1.0000
   0  30   2      14      16                                                          16    0.21    0.00  1.0000
   0 -30  -4     157      23                                                         161   -0.17    0.00  1.0000
   0 -30   4     233      35                                                         238   -0.17    0.00  1.0000
   0  30  -4      95      10                                                          98   -0.17    0.00  1.0000
   0  30   4     134      13                                                         138   -0.17    0.00  1.0000
   0 -30  -6      13      13                                                          13   -0.06    0.00  1.0000
   0 -30   6    4456    2357                                                        4464   -0.06    0.00  1.0000
   0  30   6       0      18                                                           0   -0.06    0.00  1.0000
   0 -30  -8     110      61                                                         108    0.11    0.00  1.0000
   0 -30   8      53      22                                                          52    0.11    0.00  1.0000
   0  30   8      80      24                                                          78    0.11    0.00  1.0000
   0 -32   0      45      35                                                          44   -0.08    0.00  1.0000
   0  32   0      27      12                                                          26   -0.08    0.00  1.0000
   0 -32  -2      22      21                                                          23   -0.09    0.00  1.0000
   0 -32   2       1      26                                                           1   -0.09    0.00  1.0000
   0  32  -2      14      16                                                          15   -0.09    0.00  1.0000
   0  32   2       3      13                                                           3   -0.09    0.00  1.0000
   0 -32  -4      14      63                                                          16    0.22    0.00  1.0000
   0 -32   4       3      52                                                           4    0.22    0.00  1.0000
   0  32   4       1      23                                                           1    0.22    0.00  1.0000
   0 -32  -6       0      21                                                           0    0.05    0.00  1.0000
   0 -32   6       9      32                                                           9    0.05    0.00  1.0000
   0  32   6      18      18                                                          18    0.05    0.00  1.0000
   0 -34   0     123      26                                                         128   -0.25    0.00  1.0000
   0  34   0      19      10                                                          21   -0.25    0.00  1.0000
   0 -34  -2      87      21                                                          90   -0.15    0.00  1.0000
   0 -34   2     121      26                                                         124   -0.15    0.00  1.0000
   0  34   2      94      17                                                          97   -0.15    0.00  1.0000
  -1  -1  -1     712       7                                                         684    0.57    0.00  1.0000
   1   1   1    1128      15                                                        1092    0.57    0.00  1.0000
  -1  -1   1     712       4                                                         684   -0.57    0.00  1.0000
   1   1  -1    1144      12                                                        1108   -0.57    0.00  1.0000
   1  -1   1     799       1                                                         769   -0.57    0.00  1.0000
  -1   1  -1    1176      13                                                        1139   -0.57    0.00  1.0000
  -1   1   1     712       3                                                         684    0.57    0.00  1.0000
   1  -1   1    1125      12                                                        1089   -0.57    0.00  1.0000
  -1  -1   1     712       4                                                         684   -0.57    0.00  1.0000
   1   1  -1    1080       9                                                        1045   -0.57    0.00  1.0000
  -1   1   1     712       4                                                         684    0.57    0.00  1.0000
   1  -1  -1    1181      17                                                        1144    0.57    0.00  1.0000
   1   1   1     712       4                                                         684    0.57    0.00  1.0000
  -1  -1  -1    1125      11                                                        1089    0.57    0.00  1.0000
  -1  -1  -2     412      28                                                         409    0.07    0.00  1.0000
   1   1   2     385      43                                                         382    0.07    0.00  1.0000
  -1  -1   2     408      30                                                         405   -0.07    0.00  1.0000
   1   1  -2     405      19                                                         402   -0.07    0.00  1.0000
   1  -1   2     364      17                                                         361    0.07    0.00  1.0000
  -1   1  -2     374      17                                                         371    0.07    0.00  1.0000
  -1   1   2     382      20                                                         379   -0.07    0.00  1.0000
   1  -1  -2     365      17                                                         362   -0.07    0.00  1.0000
  -1  -1   2     367      17                                                         364   -0.07    0.00  1.0000
   1   1  -2     342      15                                                         339   -0.07    0.00  1.0000
  -1   1   2     376      18                                                         373   -0.07    0.00  1.0000
   1  -1  -2     370      17                                                         367   -0.07    0.00  1.0000
   1  -1   2     355      15                                                         352    0.07    0.00  1.0000
   1   1   2     371      18                                                         368    0.07    0.00  1.0000
  -1  -1  -2     352      16                                                         349    0.07    0.00  1.0000
  -1   1  -2     363      16                                                         360    0.07    0.00  1.0000
   1   1   3     128      55                                                         141   -0.57    0.00  1.0000
  -1  -1   3     106      20                                                         117    0.57    0.00  1.0000
   1  -1   3     108      14                                                         119    0.57    0.00  1.0000
   1   1  -3     114      14                                                         126    0.57    0.00  1.0000
  -1   1   3     116      16                                                         128   -0.57    0.00  1.0000
  -1   1  -3      90      43                                                         100    0.57    0.00  1.0000
   1   1   3     109      12                                                         121   -0.57    0.00  1.0000
   1  -1  -3     109      12                                                         121   -0.57    0.00  1.0000
  -1  -1   3     127      16                                                         139    0.57    0.00  1.0000
  -1   1   3     101      14                                                         112   -0.57    0.00  1.0000
   1   1  -3     113      14                                                         125    0.57    0.00  1.0000
   1  -1  -3     118      16                                                         130   -0.57    0.00  1.0000
   1  -1   3     115       9                                                         127    0.57    0.00  1.0000
   1   1   3     165      38                                                         179   -0.57    0.00  1.0000
  -1   1  -3     134      16                                                         147    0.57    0.00  1.0000
  -1  -1  -3     111      12                                                         123   -0.57    0.00  1.0000
   1   1   4    1569      72                                                        1571   -0.03    0.00  1.0000
   1  -1   4    1570      70                                                        1572   -0.03    0.00  1.0000
  -1   1   4    1466      61                                                        1468    0.03    0.00  1.0000
   1   1  -4    1529      63                                                        1531    0.03    0.00  1.0000
   1   1   4    1619      67                                                        1622   -0.03    0.00  1.0000
  -1   1  -4    1568      65                                                        1570   -0.03    0.00  1.0000
   1  -1  -4    1549      64                                                        1551    0.03    0.00  1.0000
  -1  -1   4    1458      60                                                        1460    0.03    0.00  1.0000
  -1   1   4    1485      62                                                        1487    0.03    0.00  1.0000
   1   1  -4    1504      61                                                        1506    0.03    0.00  1.0000
   1  -1   4    1511      61                                                        1513   -0.03    0.00  1.0000
   1  -1  -4    1615      72                                                        1618    0.03    0.00  1.0000
   1   1   4    1500      62                                                        1502   -0.03    0.00  1.0000
  -1   1  -4    1514      61                                                        1516   -0.03    0.00  1.0000
  -1  -1  -4    1554      64                                                        1556   -0.03    0.00  1.0000
   1   1   5    1247      42                                                        1233   -0.20    0.00  1.0000
   1  -1   5    1158      32                                                        1145    0.20    0.00  1.0000
  -1   1   5    1230      34                                                        1216   -0.20    0.00  1.0000
   1   1   5    1152      34                                                        1139   -0.20    0.00  1.0000
   1   1  -5    1149      46                                                        1136    0.20    0.00  1.0000
  -1   1  -5    1158      31                                                        1145    0.20    0.00  1.0000
   1  -1  -5    1192      33                                                        1179   -0.20    0.00  1.0000
  -1  -1   5    1159      33                                                        1146    0.20    0.00  1.0000
  -1   1   5    1251      35                                                        1237   -0.20    0.00  1.0000
   1  -1   5    1220      32                                                        1206    0.20    0.00  1.0000
   1   1   5    1188      31                                                        1175   -0.20    0.00  1.0000
   1   1  -5    1160      31                                                        1147    0.20    0.00  1.0000
   1  -1  -5    1166      30                                                        1153   -0.20    0.00  1.0000
  -1   1  -5    1150      29                                                        1137    0.20    0.00  1.0000
  -1  -1  -5    1132      30                                                        1119   -0.20    0.00  1.0000
   1   1   6    2309      65                                                        2311    0.02    0.00  1.0000
   1  -1   6    2489      52                                                        2491    0.02    0.00  1.0000
  -1   1   6    2257      68                                                        2259   -0.02    0.00  1.0000
   1   1   6    2387      50                                                        2389    0.02    0.00  1.0000
  -1   1  -6    2309      45                                                        2311    0.02    0.00  1.0000
  -1  -1   6    2367      45                                                        2369   -0.02    0.00  1.0000
  -1   1   6    2329      51                                                        2331   -0.02    0.00  1.0000
   1  -1   6    2348      43                                                        2350    0.02    0.00  1.0000
   1   1   6    2367      46                                                        2369    0.02    0.00  1.0000
   1   1  -6    2327      45                                                        2329   -0.02    0.00  1.0000
   1  -1  -6    2336      45                                                        2338   -0.02    0.00  1.0000
  -1   1  -6    2452      46                                                        2454    0.02    0.00  1.0000
  -1  -1  -6    2420      47                                                        2422    0.02    0.00  1.0000
  -1   1   7      30      18                                                          33    0.32    0.00  1.0000
   1   1   7      19      12                                                          22    0.32    0.00  1.0000
  -1  -1   7       6      10                                                           8   -0.32    0.00  1.0000
   1  -1   7      18      18                                                          21   -0.32    0.00  1.0000
  -1   1   7      17      19                                                          20    0.32    0.00  1.0000
   1   1   7      19      19                                                          22    0.32    0.00  1.0000
   1   1  -7      18      13                                                          21   -0.32    0.00  1.0000
  -1   1  -7      15       8                                                          18   -0.32    0.00  1.0000
  -1  -1   7       7       9                                                           9   -0.32    0.00  1.0000
  -1   1   7       6      10                                                           8    0.32    0.00  1.0000
   1  -1   7      12      10                                                          14   -0.32    0.00  1.0000
   1   1   7       8       9                                                          10    0.32    0.00  1.0000
   1   1  -7      16       8                                                          19   -0.32    0.00  1.0000
   1  -1  -7      23       9                                                          26    0.32    0.00  1.0000
  -1   1  -7       5       4                                                           6   -0.32    0.00  1.0000
  -1  -1  -7       9       7                                                          11    0.32    0.00  1.0000
   1  -1   8     634      41                                                         633    0.02    0.00  1.0000
  -1   1   8     553      57                                                         552   -0.02    0.00  1.0000
   1   1   8     616      36                                                         615    0.02    0.00  1.0000
  -1  -1   8     689      35                                                         688   -0.02    0.00  1.0000
   1  -1   8     635      77                                                         634    0.02    0.00  1.0000
  -1   1   8     616      43                                                         615   -0.02    0.00  1.0000
   1   1   8     696      64                                                         695    0.02    0.00  1.0000
  -1  -1   8     580      32                                                         579   -0.02    0.00  1.0000
  -1   1   8     597      25                                                         596   -0.02    0.00  1.0000
   1  -1   8     600      26                                                         599    0.02    0.00  1.0000
   1   1   8     602      34                                                         601    0.02    0.00  1.0000
   1   1  -8     659      25                                                         658   -0.02    0.00  1.0000
   1  -1  -8     663      28                                                         662   -0.02    0.00  1.0000
  -1   1  -8     627      38                                                         626    0.02    0.00  1.0000
  -1  -1  -8     651      35                                                         650    0.02    0.00  1.0000
  -1  -1   9     124      32                                                         127    0.14    0.00  1.0000
   1  -1   9     163      45                                                         166    0.14    0.00  1.0000
  -1   1   9     124      24                                                         127   -0.14    0.00  1.0000
   1   1   9     119      21                                                         122   -0.14    0.00  1.0000
  -1  -1   9     156      30                                                         159    0.14    0.00  1.0000
  -1   1   9     142      38                                                         145   -0.14    0.00  1.0000
   1  -1   9     129      33                                                         132    0.14    0.00  1.0000
   1   1   9     122      30                                                         125   -0.14    0.00  1.0000
   1   1  -9     123      30                                                         126    0.14    0.00  1.0000
   1  -1  -9     130      30                                                         133   -0.14    0.00  1.0000
  -1  -1  -9     124      19                                                         127   -0.14    0.00  1.0000
  -1   1  -9     143      21                                                         146    0.14    0.00  1.0000
  -1  -1  10    3087     139                                                        3086   -0.01    0.00  1.0000
   1  -1  10    3570      56                                                        3569    0.01    0.00  1.0000
  -1   1  10    3460      50                                                        3459   -0.01    0.00  1.0000
   1   1  10    3416      55                                                        3415    0.01    0.00  1.0000
  -1  -1  10    3452      61                                                        3451   -0.01    0.00  1.0000
  -1   1  10    3381      53                                                        3380   -0.01    0.00  1.0000
   1  -1  10    3251     121                                                        3250    0.01    0.00  1.0000
   1   1  10    3360     126                                                        3359    0.01    0.00  1.0000
   1   1 -10    3320     123                                                        3319   -0.01    0.00  1.0000
   1  -1 -10    3367      44                                                        3366   -0.01    0.00  1.0000
  -1  -1 -10    3290     122                                                        3289    0.01    0.00  1.0000
  -1   1 -10    3442      34                                                        3441    0.01    0.00  1.0000
  -1  -1  11     161      44                                                         163    0.07    0.00  1.0000
   1  -1  11     132      57                                                         134    0.07    0.00  1.0000
  -1   1  11     159      55                                                         161   -0.07    0.00  1.0000
   1   1  11     217      49                                                         219   -0.07    0.00  1.0000
  -1  -1  11     126      40                                                         128    0.07    0.00  1.0000
  -1   1  11      94      34                                                          95   -0.07    0.00  1.0000
   1  -1  11     151      35                                                         153    0.07    0.00  1.0000
   1   1  11     171      34                                                         173   -0.07    0.00  1.0000
   1   1 -11     161      32                                                         163    0.07    0.00  1.0000
   1  -1 -11      90      36                                                          91   -0.07    0.00  1.0000
  -1  -1 -11      93      34                                                          94   -0.07    0.00  1.0000
  -1   1 -11     144      28                                                         146    0.07    0.00  1.0000
  -1  -1  12    2638      91                                                        2639    0.01    0.00  1.0000
   1  -1  12    2489     155                                                        2490   -0.01    0.00  1.0000
  -1   1  12    2355     148                                                        2356    0.01    0.00  1.0000
  -1  -1  12    2374     136                                                        2375    0.01    0.00  1.0000
  -1   1  12    2772      45                                                        2773    0.01    0.00  1.0000
   1  -1  12    2674      44                                                        2675   -0.01    0.00  1.0000
   1   1  12    2498     143                                                        2499   -0.01    0.00  1.0000
   1   1 -12    2271     127                                                        2271    0.01    0.00  1.0000
  -1   1 -12    2529     141                                                        2530   -0.01    0.00  1.0000
  -1  -1  13       0      15                                                           0   -0.03    0.00  1.0000
   1  -1  13      17       8                                                          17   -0.03    0.00  1.0000
  -1   1  13      10       6                                                          10    0.03    0.00  1.0000
   1   1  13       9       9                                                           9    0.03    0.00  1.0000
  -1  -1  13       4      13                                                           4   -0.03    0.00  1.0000
  -1   1  13       6       7                                                           6    0.03    0.00  1.0000
   1  -1  13       4       6                                                           4   -0.03    0.00  1.0000
   1   1  13       7       5                                                           7    0.03    0.00  1.0000
  -1  -1  14      91      35                                                          91    0.01    0.00  1.0000
   1  -1  14      92      32                                                          92   -0.01    0.00  1.0000
  -1   1  14     123      48                                                         123    0.01    0.00  1.0000
   1   1  14     110      37                                                         110   -0.01    0.00  1.0000
  -1  -1  14      69      30                                                          69    0.01    0.00  1.0000
  -1   1  14      89      30                                                          89    0.01    0.00  1.0000
   1  -1  14      44      29                                                          44   -0.01    0.00  1.0000
   1   1  14     126      39                                                         126   -0.01    0.00  1.0000
  -1  -1  15       2      15                                                           2    0.15    0.00  1.0000
   1  -1  15       0      22                                                           0    0.15    0.00  1.0000
  -1   1  15      12      20                                                          11   -0.15    0.00  1.0000
   1   1  15       0      17                                                           0   -0.15    0.00  1.0000
  -1  -1  15      20      45                                                          19    0.15    0.00  1.0000
   1  -1  15       7       9                                                           6    0.15    0.00  1.0000
  -1   1  15       0       9                                                           0   -0.15    0.00  1.0000
   1   1  15       0       4                                                           0   -0.15    0.00  1.0000
  -1  -1  16     143     103                                                         143   -0.01    0.00  1.0000
   1  -1  16     123      79                                                         123    0.01    0.00  1.0000
  -1   1  16     166     114                                                         166   -0.01    0.00  1.0000
   1   1  16     187     115                                                         187    0.01    0.00  1.0000
   1  -3  -1       0      29                                                           0   -0.29    0.00  1.0000
  -1   3   1       0      32                                                           0   -0.29    0.00  1.0000
  -1  -3  -1       7      46                                                           6   -0.29    0.00  1.0000
   1   3   1       3      39                                                           2   -0.29    0.00  1.0000
  -1  -3   1       0      30                                                           0    0.29    0.00  1.0000
   1   3  -1       0      35                                                           0    0.29    0.00  1.0000
   1  -3   1       0      29                                                           0    0.29    0.00  1.0000
  -1   3  -1       0      30                                                           0    0.29    0.00  1.0000
  -1  -3   1       0      31                                                           0    0.29    0.00  1.0000
   1   3  -1       0      31                                                           0    0.29    0.00  1.0000
  -1   3   1       0      30                                                           0   -0.29    0.00  1.0000
   1  -3  -1       3      37                                                           2   -0.29    0.00  1.0000
   1  -3   1       3      24                                                           2    0.29    0.00  1.0000
   1   3   1       0      30                                                           0   -0.29    0.00  1.0000
  -1  -3  -1       7      41                                                           6   -0.29    0.00  1.0000
   1  -3  -2    1452      64                                                        1442    0.14    0.00  1.0000
  -1   3   2    1465      65                                                        1455    0.14    0.00  1.0000
  -1  -3  -2    1475      65                                                        1465   -0.14    0.00  1.0000
   1   3   2    1475      66                                                        1465   -0.14    0.00  1.0000
  -1  -3   2    1557      63                                                        1546    0.14    0.00  1.0000
   1   3  -2    1607      66                                                        1596    0.14    0.00  1.0000
   1  -3   2    1501      64                                                        1490   -0.14    0.00  1.0000
  -1   3  -2    1457      60                                                        1447   -0.14    0.00  1.0000
  -1  -3   2    1496      61                                                        1485    0.14    0.00  1.0000
   1   3  -2    1486      59                                                        1475    0.14    0.00  1.0000
  -1   3   2    1557      64                                                        1546    0.14    0.00  1.0000
   1  -3  -2    1542      62                                                        1531    0.14    0.00  1.0000
   1   3   2    1521      62                                                        1510   -0.14    0.00  1.0000
  -1  -3  -2    1487      60                                                        1476   -0.14    0.00  1.0000
   1  -3  -3    2746      58                                                        2709    0.37    0.00  1.0000
  -1  -3  -3    2991      57                                                        2953    0.37    0.00  1.0000
  -1   3   3    2743      49                                                        2706    0.37    0.00  1.0000
   1  -3   3    2634      23                                                        2598   -0.37    0.00  1.0000
  -1   3  -3    2721      43                                                        2684   -0.37    0.00  1.0000
  -1  -3   3    2667      18                                                        2631   -0.37    0.00  1.0000
  -1   3   3    2690      30                                                        2654    0.37    0.00  1.0000
   1  -3  -3    2727      23                                                        2690    0.37    0.00  1.0000
   1   3   3    2729      35                                                        2692    0.37    0.00  1.0000
  -1   3  -3    2823      29                                                        2786   -0.37    0.00  1.0000
  -1  -3  -3    2771      50                                                        2734    0.37    0.00  1.0000
  -1  -3  -4     933      58                                                         929    0.06    0.00  1.0000
  -1   3   4     837      46                                                         833   -0.06    0.00  1.0000
   1   3   4     806      44                                                         803    0.06    0.00  1.0000
  -1  -3   4     806      38                                                         803   -0.06    0.00  1.0000
   1  -3   4     829      40                                                         825    0.06    0.00  1.0000
   1   3  -4     824      40                                                         820   -0.06    0.00  1.0000
  -1   3  -4     865      40                                                         861    0.06    0.00  1.0000
  -1   3   4     798      40                                                         795   -0.06    0.00  1.0000
  -1  -3   4     853      40                                                         849   -0.06    0.00  1.0000
   1  -3   4     941      42                                                         937    0.06    0.00  1.0000
   1   3  -4     847      39                                                         843   -0.06    0.00  1.0000
  -1   3   4     884      43                                                         880   -0.06    0.00  1.0000
   1  -3  -4     859      40                                                         855   -0.06    0.00  1.0000
   1   3   4     820      39                                                         816    0.06    0.00  1.0000
  -1   3  -4     857      39                                                         853    0.06    0.00  1.0000
  -1  -3  -4     852      40                                                         848    0.06    0.00  1.0000
  -1   3   5      61      40                                                          62    0.03    0.00  1.0000
   1  -3   5      34      27                                                          34   -0.03    0.00  1.0000
  -1   3  -5      44      29                                                          44   -0.03    0.00  1.0000
  -1   3   5      24      20                                                          24    0.03    0.00  1.0000
  -1  -3   5      40      28                                                          40   -0.03    0.00  1.0000
   1  -3   5      39      27                                                          39   -0.03    0.00  1.0000
  -1   3   5      22      21                                                          22    0.03    0.00  1.0000
   1   3  -5      17      16                                                          17   -0.03    0.00  1.0000
   1   3   5      67      36                                                          68    0.03    0.00  1.0000
   1  -3  -5      17      17                                                          17    0.03    0.00  1.0000
  -1   3  -5      24      20                                                          24   -0.03    0.00  1.0000
  -1  -3  -5      31      23                                                          31    0.03    0.00  1.0000
  -1   3   6     756     110                                                         758    0.04    0.00  1.0000
   1   3   6     671      42                                                         673   -0.04    0.00  1.0000
  -1  -3   6     969      85                                                         972    0.04    0.00  1.0000
   1  -3   6     687      37                                                         689   -0.04    0.00  1.0000
   1   3  -6     729      35                                                         731    0.04    0.00  1.0000
  -1   3   6     716      38                                                         718    0.04    0.00  1.0000
  -1   3  -6     629      29                                                         631   -0.04    0.00  1.0000
   1   3   6     656      32                                                         658   -0.04    0.00  1.0000
  -1  -3   6     794      36                                                         796    0.04    0.00  1.0000
   1  -3   6     693      30                                                         695   -0.04    0.00  1.0000
  -1   3   6     690      34                                                         692    0.04    0.00  1.0000
   1   3   6     686      34                                                         688   -0.04    0.00  1.0000
   1   3  -6     730      33                                                         732    0.04    0.00  1.0000
   1  -3  -6     744      33                                                         746    0.04    0.00  1.0000
  -1   3  -6     694      31                                                         696   -0.04    0.00  1.0000
  -1  -3  -6     786      40                                                         788   -0.04    0.00  1.0000
  -1   3   7     138      24                                                         143   -0.21    0.00  1.0000
   1   3   7     119      21                                                         123   -0.21    0.00  1.0000
  -1  -3   7     116      20                                                         120    0.21    0.00  1.0000
   1  -3   7     135      24                                                         140    0.21    0.00  1.0000
  -1   3   7     139      18                                                         144   -0.21    0.00  1.0000
   1   3  -7     130      11                                                         135    0.21    0.00  1.0000
   1   3   7     108      14                                                         112   -0.21    0.00  1.0000
  -1   3  -7     103      12                                                         107    0.21    0.00  1.0000
  -1  -3   7     135      27                                                         140    0.21    0.00  1.0000
   1  -3   7     124      19                                                         128    0.21    0.00  1.0000
  -1   3   7     113      13                                                         117   -0.21    0.00  1.0000
   1   3   7     157      28                                                         162   -0.21    0.00  1.0000
   1   3  -7     159      19                                                         164    0.21    0.00  1.0000
   1  -3  -7     108      11                                                         112   -0.21    0.00  1.0000
  -1   3  -7     129      18                                                         134    0.21    0.00  1.0000
  -1  -3  -7     146      12                                                         151   -0.21    0.00  1.0000
  -1   3   8     789      54                                                         791    0.04    0.00  1.0000
   1   3   8     769      56                                                         771   -0.04    0.00  1.0000
  -1  -3   8     942      88                                                         944    0.04    0.00  1.0000
   1  -3   8     738      37                                                         740   -0.04    0.00  1.0000
  -1   3   8     769      41                                                         771    0.04    0.00  1.0000
   1   3   8     682      36                                                         684   -0.04    0.00  1.0000
   1   3  -8     827      36                                                         829    0.04    0.00  1.0000
  -1   3  -8     740      56                                                         742   -0.04    0.00  1.0000
  -1  -3   8     776      36                                                         778    0.04    0.00  1.0000
   1  -3   8     792      38                                                         794   -0.04    0.00  1.0000
  -1   3   8     839      38                                                         841    0.04    0.00  1.0000
   1   3   8     849      40                                                         851   -0.04    0.00  1.0000
   1   3  -8     783      33                                                         785    0.04    0.00  1.0000
   1  -3  -8     791      46                                                         793    0.04    0.00  1.0000
  -1   3  -8     729      26                                                         731   -0.04    0.00  1.0000
  -1  -3  -8     780      32                                                         782   -0.04    0.00  1.0000
  -1  -3   9     389      39                                                         393   -0.11    0.00  1.0000
   1  -3   9     329      28                                                         333   -0.11    0.00  1.0000
  -1   3   9     346      27                                                         350    0.11    0.00  1.0000
   1   3   9     258      55                                                         261    0.11    0.00  1.0000
  -1  -3   9     385      33                                                         389   -0.11    0.00  1.0000
   1  -3   9     325      36                                                         329   -0.11    0.00  1.0000
  -1   3   9     333      32                                                         337    0.11    0.00  1.0000
   1   3   9     374      36                                                         378    0.11    0.00  1.0000
   1   3  -9     335      25                                                         339   -0.11    0.00  1.0000
   1  -3  -9     283      46                                                         287    0.11    0.00  1.0000
  -1  -3  -9     313      23                                                         317    0.11    0.00  1.0000
  -1   3  -9     357      32                                                         361   -0.11    0.00  1.0000
  -1  -3  10      93      40                                                          93    0.02    0.00  1.0000
   1  -3  10      89      20                                                          89   -0.02    0.00  1.0000
  -1   3  10      90      21                                                          90    0.02    0.00  1.0000
   1   3  10      50      20                                                          50   -0.02    0.00  1.0000
  -1  -3  10      80      18                                                          80    0.02    0.00  1.0000
   1  -3  10      58      13                                                          58   -0.02    0.00  1.0000
  -1   3  10      40      19                                                          40    0.02    0.00  1.0000
   1   3  10      47      12                                                          47   -0.02    0.00  1.0000
   1   3 -10      63      12                                                          63    0.02    0.00  1.0000
   1  -3 -10      58      11                                                          58    0.02    0.00  1.0000
  -1  -3 -10      53      13                                                          53   -0.02    0.00  1.0000
  -1   3 -10      70      11                                                          70   -0.02    0.00  1.0000
  -1  -3  11    2103      98                                                        2109   -0.07    0.00  1.0000
   1  -3  11    1838      95                                                        1844   -0.07    0.00  1.0000
  -1   3  11    2109      99                                                        2115    0.07    0.00  1.0000
  -1  -3  11    1814      88                                                        1820   -0.07    0.00  1.0000
   1  -3  11    1890      84                                                        1896   -0.07    0.00  1.0000
  -1   3  11    1920      89                                                        1926    0.07    0.00  1.0000
   1   3  11    1835      87                                                        1841    0.07    0.00  1.0000
   1   3 -11    1978      86                                                        1984   -0.07    0.00  1.0000
  -1  -3 -11    1854      82                                                        1860    0.07    0.00  1.0000
  -1   3 -11    1712      82                                                        1717   -0.07    0.00  1.0000
  -1  -3  12      47      19                                                          47   -0.01    0.00  1.0000
   1  -3  12      73      25                                                          73    0.01    0.00  1.0000
  -1   3  12      37      18                                                          37   -0.01    0.00  1.0000
   1   3  12      43      13                                                          43    0.01    0.00  1.0000
  -1  -3  12      77      19                                                          77   -0.01    0.00  1.0000
   1  -3  12      54      15                                                          54    0.01    0.00  1.0000
  -1   3  12      87      22                                                          87   -0.01    0.00  1.0000
   1   3  12      71      20                                                          71    0.01    0.00  1.0000
   1   3 -12      47      12                                                          47   -0.01    0.00  1.0000
  -1   3 -12      45      10                                                          45    0.01    0.00  1.0000
  -1  -3  13       3      16                                                           3    0.04    0.00  1.0000
   1  -3  13      21      18                                                          21    0.04    0.00  1.0000
  -1   3  13       2      16                                                           2   -0.04    0.00  1.0000
   1   3  13       7      15                                                           7   -0.04    0.00  1.0000
  -1  -3  13       4      14                                                           4    0.04    0.00  1.0000
   1  -3  13       5       8                                                           5    0.04    0.00  1.0000
  -1   3  13      15      12                                                          15   -0.04    0.00  1.0000
   1   3  13       2       9                                                           2   -0.04    0.00  1.0000
  -1  -3  14      68      28                                                          68   -0.02    0.00  1.0000
   1  -3  14      66      24                                                          66    0.02    0.00  1.0000
  -1   3  14      70      29                                                          70   -0.02    0.00  1.0000
   1   3  14      81      31                                                          81    0.02    0.00  1.0000
  -1  -3  14      54      17                                                          54   -0.02    0.00  1.0000
  -1   3  14      39      17                                                          39   -0.02    0.00  1.0000
   1   3  14      51      20                                                          51    0.02    0.00  1.0000
  -1  -3  15      35      10                                                          34   -0.05    0.00  1.0000
   1  -3  15      53      20                                                          52   -0.05    0.00  1.0000
  -1   3  15      24      16                                                          24    0.05    0.00  1.0000
   1   3  15      22      13                                                          22    0.05    0.00  1.0000
  -1   3  15      23      18                                                          23    0.05    0.00  1.0000
   1   3  15       3       7                                                           3    0.05    0.00  1.0000
  -1  -3  16     138     102                                                         139    0.04    0.00  1.0000
   1  -3  16     211     140                                                         212   -0.04    0.00  1.0000
  -1   3  16     172     110                                                         173    0.04    0.00  1.0000
   1   3  16     199     119                                                         200   -0.04    0.00  1.0000
  -1   3  16     213     122                                                         214    0.04    0.00  1.0000
   1   3  16     108      74                                                         109   -0.04    0.00  1.0000
   1  -5  -1    4262      47                                                        4250    0.10    0.00  1.0000
  -1  -5  -1    4401      49                                                        4389    0.10    0.00  1.0000
  -1   5   1    4292      44                                                        4280    0.10    0.00  1.0000
   1   5   1    4359      48                                                        4347    0.10    0.00  1.0000
  -1  -5   1    4448      69                                                        4436   -0.10    0.00  1.0000
   1  -5   1    4388      50                                                        4376   -0.10    0.00  1.0000
   1   5  -1    4592      50                                                        4580   -0.10    0.00  1.0000
  -1   5  -1    4183      45                                                        4171   -0.10    0.00  1.0000
  -1   5   1    4240      45                                                        4228    0.10    0.00  1.0000
  -1   5  -1    4245      35                                                        4233   -0.10    0.00  1.0000
   1  -5  -1    4390      48                                                        4378    0.10    0.00  1.0000
   1  -5   1    4421      37                                                        4409   -0.10    0.00  1.0000
   1   5   1    4487      42                                                        4475    0.10    0.00  1.0000
  -1  -5  -1    4479      42                                                        4467    0.10    0.00  1.0000
   1   5  -1    4226      37                                                        4214   -0.10    0.00  1.0000
   1  -5  -2     151      40                                                         149   -0.09    0.00  1.0000
  -1  -5  -2     248      50                                                         245    0.09    0.00  1.0000
   1   5   2     250      62                                                         247    0.09    0.00  1.0000
  -1  -5   2     333      26                                                         330   -0.09    0.00  1.0000
   1   5  -2     237      15                                                         234   -0.09    0.00  1.0000
  -1  -5   2     120      44                                                         118   -0.09    0.00  1.0000
  -1   5   2     100      26                                                          98   -0.09    0.00  1.0000
   1  -5  -2     134      34                                                         132   -0.09    0.00  1.0000
   1   5   2     156      38                                                         154    0.09    0.00  1.0000
  -1  -5  -2     198      29                                                         196    0.09    0.00  1.0000
   1  -5   2     137      30                                                         135    0.09    0.00  1.0000
   1  -5  -3    2773      52                                                        2759   -0.14    0.00  1.0000
  -1  -5  -3    2644     104                                                        2630   -0.14    0.00  1.0000
  -1   5   3    2711      54                                                        2697   -0.14    0.00  1.0000
   1   5   3    2643      54                                                        2629   -0.14    0.00  1.0000
  -1  -5   3    2571      44                                                        2557    0.14    0.00  1.0000
   1  -5   3    2777      39                                                        2763    0.14    0.00  1.0000
   1   5  -3    2733      50                                                        2719    0.14    0.00  1.0000
  -1  -5   3    2626      35                                                        2612    0.14    0.00  1.0000
   1   5  -3    2641      31                                                        2627    0.14    0.00  1.0000
  -1   5   3    2600      37                                                        2586   -0.14    0.00  1.0000
   1  -5  -3    2695      46                                                        2681   -0.14    0.00  1.0000
   1   5   3    2630      37                                                        2616   -0.14    0.00  1.0000
  -1  -5  -3    2561      36                                                        2547   -0.14    0.00  1.0000
   1  -5  -4   18105     220                                                       18095    0.04    0.00  1.0000
  -1  -5  -4   18280     207                                                       18270   -0.04    0.00  1.0000
   1   5   4   17555     195                                                       17545   -0.04    0.00  1.0000
  -1  -5   4   18397     192                                                       18387    0.04    0.00  1.0000
   1  -5   4   18777     191                                                       18767   -0.04    0.00  1.0000
  -1  -5   4   17090     167                                                       17080    0.04    0.00  1.0000
   1   5  -4   17932     175                                                       17922    0.04    0.00  1.0000
  -1   5   4   17614     179                                                       17604    0.04    0.00  1.0000
   1   5   4   17851     181                                                       17841   -0.04    0.00  1.0000
   1  -5  -4   17498     177                                                       17488    0.04    0.00  1.0000
  -1   5  -4   17828     170                                                       17818   -0.04    0.00  1.0000
  -1  -5  -4   17074     178                                                       17064   -0.04    0.00  1.0000
  -1  -5  -5   11538     214                                                       11516    0.11    0.00  1.0000
  -1   5   5   10966     203                                                       10944    0.11    0.00  1.0000
   1   5   5   10599     192                                                       10578    0.11    0.00  1.0000
  -1  -5   5   11320     188                                                       11298   -0.11    0.00  1.0000
   1  -5   5   10703     187                                                       10682   -0.11    0.00  1.0000
  -1   5  -5   11031     187                                                       11009   -0.11    0.00  1.0000
  -1  -5   5   11924     195                                                       11901   -0.11    0.00  1.0000
   1  -5   5   10431     166                                                       10410   -0.11    0.00  1.0000
   1   5  -5   10698     173                                                       10677   -0.11    0.00  1.0000
  -1   5   5   11090     188                                                       11068    0.11    0.00  1.0000
   1   5   5   10469     186                                                       10448    0.11    0.00  1.0000
   1  -5  -5   10697     183                                                       10676    0.11    0.00  1.0000
  -1   5  -5   10926     173                                                       10904   -0.11    0.00  1.0000
  -1  -5  -5   10661     173                                                       10640    0.11    0.00  1.0000
  -1  -5  -6     248      47                                                         247    0.03    0.00  1.0000
  -1   5   6     194      51                                                         193   -0.03    0.00  1.0000
   1   5   6     204      32                                                         203    0.03    0.00  1.0000
  -1  -5   6     163      31                                                         162   -0.03    0.00  1.0000
   1  -5   6     227      34                                                         226    0.03    0.00  1.0000
   1   5  -6     217      37                                                         216   -0.03    0.00  1.0000
  -1   5  -6     180      25                                                         179    0.03    0.00  1.0000
  -1   5   6     181      16                                                         180   -0.03    0.00  1.0000
  -1  -5   6     212      26                                                         211   -0.03    0.00  1.0000
   1  -5   6     167      19                                                         166    0.03    0.00  1.0000
  -1   5   6     182      14                                                         181   -0.03    0.00  1.0000
   1   5  -6     185      15                                                         184   -0.03    0.00  1.0000
   1   5   6     180      27                                                         179    0.03    0.00  1.0000
   1  -5  -6     183      13                                                         182   -0.03    0.00  1.0000
  -1   5  -6     186      16                                                         185    0.03    0.00  1.0000
  -1  -5  -6     195      28                                                         194    0.03    0.00  1.0000
  -1   5   7      22      11                                                          21    0.11    0.00  1.0000
   1   5   7       7      15                                                           6    0.11    0.00  1.0000
  -1  -5   7      11      10                                                          10   -0.11    0.00  1.0000
   1  -5   7      10      13                                                           9   -0.11    0.00  1.0000
   1   5  -7       3       7                                                           3   -0.11    0.00  1.0000
  -1   5  -7       1       5                                                           1   -0.11    0.00  1.0000
  -1   5   7      11      15                                                          10    0.11    0.00  1.0000
   1   5   7      13      12                                                          12    0.11    0.00  1.0000
  -1  -5   7       3       7                                                           3   -0.11    0.00  1.0000
   1  -5   7       0       5                                                           0   -0.11    0.00  1.0000
  -1   5   7      12       6                                                          11    0.11    0.00  1.0000
   1   5   7       1      11                                                           1    0.11    0.00  1.0000
   1   5  -7       2       7                                                           2   -0.11    0.00  1.0000
   1  -5  -7      30      17                                                          29    0.11    0.00  1.0000
  -1   5  -7       2       5                                                           2   -0.11    0.00  1.0000
  -1  -5  -7      10      12                                                           9    0.11    0.00  1.0000
  -1   5   8     329      64                                                         328   -0.02    0.00  1.0000
  -1  -5   8     368      42                                                         367   -0.02    0.00  1.0000
   1  -5   8     407      67                                                         406    0.02    0.00  1.0000
  -1   5   8     391      22                                                         390   -0.02    0.00  1.0000
  -1   5  -8     375      17                                                         374    0.02    0.00  1.0000
   1   5   8     352      42                                                         351    0.02    0.00  1.0000
  -1  -5   8     370      22                                                         369   -0.02    0.00  1.0000
   1  -5   8     359      19                                                         358    0.02    0.00  1.0000
  -1   5   8     404      25                                                         403   -0.02    0.00  1.0000
   1   5   8     357      18                                                         356    0.02    0.00  1.0000
   1   5  -8     382      17                                                         381   -0.02    0.00  1.0000
   1  -5  -8     357      44                                                         356   -0.02    0.00  1.0000
  -1  -5  -8     349      15                                                         348    0.02    0.00  1.0000
  -1   5  -8     339      17                                                         338    0.02    0.00  1.0000
  -1  -5   9     242      54                                                         244    0.05    0.00  1.0000
   1  -5   9     316      29                                                         318    0.05    0.00  1.0000
  -1   5   9     283      27                                                         285   -0.05    0.00  1.0000
   1   5   9     270      25                                                         272   -0.05    0.00  1.0000
  -1  -5   9     262      26                                                         264    0.05    0.00  1.0000
   1  -5   9     235      21                                                         237    0.05    0.00  1.0000
  -1   5   9     265      51                                                         267   -0.05    0.00  1.0000
   1   5   9     243      45                                                         245   -0.05    0.00  1.0000
   1   5  -9     236      19                                                         238    0.05    0.00  1.0000
   1  -5  -9     206      41                                                         207   -0.05    0.00  1.0000
  -1  -5  -9     272      19                                                         274   -0.05    0.00  1.0000
  -1   5  -9     247      21                                                         249    0.05    0.00  1.0000
  -1  -5  10     713      73                                                         713    0.00    0.00  1.0000
   1  -5  10     724      42                                                         724    0.00    0.00  1.0000
  -1   5  10     750      87                                                         750    0.00    0.00  1.0000
   1   5  10     726      42                                                         726    0.00    0.00  1.0000
  -1  -5  10     666      43                                                         666    0.00    0.00  1.0000
   1  -5  10     657      31                                                         657    0.00    0.00  1.0000
  -1   5  10     791      63                                                         791    0.00    0.00  1.0000
   1   5  10     693      34                                                         693    0.00    0.00  1.0000
   1   5 -10     663      32                                                         663    0.00    0.00  1.0000
  -1  -5 -10     667      31                                                         667    0.00    0.00  1.0000
  -1   5 -10     670      29                                                         670    0.00    0.00  1.0000
  -1  -5  11      54      23                                                          53    0.06    0.00  1.0000
   1  -5  11      39      24                                                          38    0.06    0.00  1.0000
  -1   5  11      23      20                                                          22   -0.06    0.00  1.0000
   1   5  11     100      35                                                          99   -0.06    0.00  1.0000
  -1  -5  11      42      17                                                          41    0.06    0.00  1.0000
   1  -5  11      38      13                                                          37    0.06    0.00  1.0000
  -1   5  11      68      23                                                          67   -0.06    0.00  1.0000
   1   5  11      12      46                                                          12   -0.06    0.00  1.0000
   1   5 -11      62      16                                                          61    0.06    0.00  1.0000
  -1   5 -11      29      12                                                          28    0.06    0.00  1.0000
  -1  -5  12     186      45                                                         186    0.02    0.00  1.0000
   1  -5  12     192      44                                                         192   -0.02    0.00  1.0000
  -1   5  12     184      73                                                         184    0.02    0.00  1.0000
   1   5  12     139      26                                                         139   -0.02    0.00  1.0000
  -1  -5  12     119      32                                                         119    0.02    0.00  1.0000
   1  -5  12     177      18                                                         177   -0.02    0.00  1.0000
  -1   5  12     181      38                                                         181    0.02    0.00  1.0000
   1   5  12     167      40                                                         167   -0.02    0.00  1.0000
   1   5 -12      91      29                                                          91    0.02    0.00  1.0000
  -1   5 -12     151      14                                                         151   -0.02    0.00  1.0000
  -1  -5  13      23      20                                                          23   -0.01    0.00  1.0000
   1  -5  13      52      23                                                          52   -0.01    0.00  1.0000
  -1   5  13       8      23                                                           8    0.01    0.00  1.0000
   1   5  13       9      15                                                           9    0.01    0.00  1.0000
  -1  -5  13       5      11                                                           5   -0.01    0.00  1.0000
   1  -5  13       5       9                                                           5   -0.01    0.00  1.0000
  -1   5  13      12      12                                                          12    0.01    0.00  1.0000
   1   5  13      18      15                                                          18    0.01    0.00  1.0000
  -1  -5  14       0      16                                                           0    0.02    0.00  1.0000
   1  -5  14      19      14                                                          19   -0.02    0.00  1.0000
  -1   5  14      17      21                                                          17    0.02    0.00  1.0000
   1   5  14      28      11                                                          28   -0.02    0.00  1.0000
  -1  -5  14      17       9                                                          17    0.02    0.00  1.0000
  -1   5  14       4       7                                                           4    0.02    0.00  1.0000
   1   5  14       6       7                                                           6   -0.02    0.00  1.0000
  -1  -5  15       0      10                                                           0   -0.05    0.00  1.0000
   1  -5  15      18      17                                                          18   -0.05    0.00  1.0000
  -1   5  15      56      25                                                          55    0.05    0.00  1.0000
   1   5  15      11      13                                                          11    0.05    0.00  1.0000
  -1   5  15       4      10                                                           4    0.05    0.00  1.0000
   1   5  15       1      11                                                           1    0.05    0.00  1.0000
  -1  -5  16       3       9                                                           3   -0.06    0.00  1.0000
  -1   5  16      24      13                                                          25   -0.06    0.00  1.0000
   1   5  16       5      16                                                           5    0.06    0.00  1.0000
  -1   5  16      23      10                                                          24   -0.06    0.00  1.0000
   1   5  16      48      13                                                          49    0.06    0.00  1.0000
   1  -7  -1    3031      99                                                        3014   -0.16    0.00  1.0000
  -1  -7  -1    3053     100                                                        3036   -0.16    0.00  1.0000
  -1   7   1    3191     102                                                        3173   -0.16    0.00  1.0000
   1   7   1    3017      99                                                        3000   -0.16    0.00  1.0000
  -1  -7   1    3076     110                                                        3059    0.16    0.00  1.0000
   1  -7   1    3108      99                                                        3091    0.16    0.00  1.0000
   1   7  -1    2996      94                                                        2979    0.16    0.00  1.0000
  -1   7  -1    3292      24                                                        3274    0.16    0.00  1.0000
  -1   7   1    3219     106                                                        3201   -0.16    0.00  1.0000
  -1   7  -1    3050      96                                                        3033    0.16    0.00  1.0000
   1  -7  -1    3194     102                                                        3176   -0.16    0.00  1.0000
   1   7   1    3040      96                                                        3023   -0.16    0.00  1.0000
   1  -7   1    3147      98                                                        3129    0.16    0.00  1.0000
  -1  -7  -1    3091      98                                                        3074   -0.16    0.00  1.0000
   1   7  -1    3006      94                                                        2989    0.16    0.00  1.0000
  -1  -7   1    3036      95                                                        3019    0.16    0.00  1.0000
   1  -7  -2     102      31                                                         102   -0.01    0.00  1.0000
  -1  -7  -2      20      16                                                          20    0.01    0.00  1.0000
   1   7   2       1      15                                                           1    0.01    0.00  1.0000
  -1  -7   2      16      10                                                          16   -0.01    0.00  1.0000
   1  -7   2      53      20                                                          53    0.01    0.00  1.0000
   1   7  -2      24      10                                                          24   -0.01    0.00  1.0000
   1   7  -2      10      15                                                          10   -0.01    0.00  1.0000
  -1   7   2      56      27                                                          56   -0.01    0.00  1.0000
  -1   7  -2       7       6                                                           7    0.01    0.00  1.0000
   1   7   2      15      13                                                          15    0.01    0.00  1.0000
  -1  -7  -2       5      11                                                           5    0.01    0.00  1.0000
   1  -7   2       3       5                                                           3    0.01    0.00  1.0000
   1   7  -2      19      10                                                          19   -0.01    0.00  1.0000
   1  -7  -3     984      53                                                         986    0.03    0.00  1.0000
  -1  -7  -3    1021      83                                                        1023    0.03    0.00  1.0000
  -1   7   3    1056      55                                                        1058    0.03    0.00  1.0000
   1   7   3    1080      55                                                        1082    0.03    0.00  1.0000
  -1  -7   3    1023      47                                                        1025   -0.03    0.00  1.0000
   1  -7   3    1031      47                                                        1033   -0.03    0.00  1.0000
   1   7  -3     997      46                                                         999   -0.03    0.00  1.0000
  -1   7  -3    1077      49                                                        1079   -0.03    0.00  1.0000
  -1  -7   3    1091      59                                                        1093   -0.03    0.00  1.0000
  -1   7  -3    1048      45                                                        1050   -0.03    0.00  1.0000
   1   7  -3    1087      49                                                        1089   -0.03    0.00  1.0000
  -1   7   3    1081      50                                                        1083    0.03    0.00  1.0000
   1  -7  -3    1011      47                                                        1013    0.03    0.00  1.0000
   1   7   3    1046      49                                                        1048    0.03    0.00  1.0000
  -1  -7  -3    1017      47                                                        1019    0.03    0.00  1.0000
   1  -7  -4     260      45                                                         260   -0.01    0.00  1.0000
  -1  -7  -4     213      45                                                         213    0.01    0.00  1.0000
  -1   7   4     167      52                                                         167   -0.01    0.00  1.0000
   1   7   4     174      47                                                         174    0.01    0.00  1.0000
  -1  -7   4     215      17                                                         215   -0.01    0.00  1.0000
   1  -7   4     194      57                                                         194    0.01    0.00  1.0000
   1   7  -4     197      44                                                         197   -0.01    0.00  1.0000
  -1   7  -4     222      12                                                         222    0.01    0.00  1.0000
  -1  -7   4     204      49                                                         204   -0.01    0.00  1.0000
   1   7  -4     225      11                                                         225   -0.01    0.00  1.0000
  -1   7   4     198      45                                                         198   -0.01    0.00  1.0000
   1   7   4     214      28                                                         214    0.01    0.00  1.0000
   1  -7  -4     233      36                                                         233   -0.01    0.00  1.0000
  -1  -7  -4     199      44                                                         199    0.01    0.00  1.0000
   1  -7  -5    2284      84                                                        2293   -0.09    0.00  1.0000
  -1  -7  -5    2295      85                                                        2304   -0.09    0.00  1.0000
  -1   7   5    2089      62                                                        2097   -0.09    0.00  1.0000
   1   7   5    2080      65                                                        2088   -0.09    0.00  1.0000
  -1  -7   5    2047      63                                                        2055    0.09    0.00  1.0000
   1  -7   5    2157      56                                                        2165    0.09    0.00  1.0000
   1   7  -5    2101      65                                                        2109    0.09    0.00  1.0000
  -1   7  -5    2103      50                                                        2111    0.09    0.00  1.0000
  -1  -7   5    2196      57                                                        2204    0.09    0.00  1.0000
   1   7  -5    2176      47                                                        2184    0.09    0.00  1.0000
  -1   7   5    2197      54                                                        2205   -0.09    0.00  1.0000
   1   7   5    2158      54                                                        2166   -0.09    0.00  1.0000
   1  -7  -5    2128      64                                                        2136   -0.09    0.00  1.0000
  -1  -7  -5    2104      51                                                        2112   -0.09    0.00  1.0000
   1  -7  -6   12348     124                                                       12352    0.02    0.00  1.0000
  -1  -7  -6   12035     115                                                       12038   -0.02    0.00  1.0000
  -1   7   6   12217     110                                                       12221    0.02    0.00  1.0000
   1   7   6   11826     129                                                       11829   -0.02    0.00  1.0000
  -1  -7   6   11942      72                                                       11945    0.02    0.00  1.0000
   1  -7   6   12243      71                                                       12247   -0.02    0.00  1.0000
   1   7  -6   12139      84                                                       12143    0.02    0.00  1.0000
  -1   7  -6   12051      74                                                       12054   -0.02    0.00  1.0000
  -1  -7   6   11862      49                                                       11865    0.02    0.00  1.0000
   1   7  -6   12065      34                                                       12068    0.02    0.00  1.0000
   1   7   6   11717      60                                                       11720   -0.02    0.00  1.0000
   1  -7  -6   11909      60                                                       11912    0.02    0.00  1.0000
  -1  -7  -6   11590      62                                                       11593   -0.02    0.00  1.0000
  -1  -7  -7     746      70                                                         742   -0.08    0.00  1.0000
  -1   7   7     541      85                                                         537   -0.08    0.00  1.0000
   1   7   7     687      43                                                         683   -0.08    0.00  1.0000
  -1  -7   7     777      49                                                         773    0.08    0.00  1.0000
   1  -7   7     800      66                                                         796    0.08    0.00  1.0000
   1   7  -7     733      35                                                         729    0.08    0.00  1.0000
  -1   7  -7     642      37                                                         638    0.08    0.00  1.0000
  -1   7   7     763      40                                                         759   -0.08    0.00  1.0000
  -1  -7   7     789      41                                                         785    0.08    0.00  1.0000
  -1   7   7     705      52                                                         701   -0.08    0.00  1.0000
   1   7  -7     747      34                                                         743    0.08    0.00  1.0000
   1   7   7     839      45                                                         835   -0.08    0.00  1.0000
   1  -7  -7     773      50                                                         769   -0.08    0.00  1.0000
  -1  -7  -7     697      32                                                         693   -0.08    0.00  1.0000
  -1   7  -7     724      25                                                         720    0.08    0.00  1.0000
  -1  -7   8     283      33                                                         282   -0.02    0.00  1.0000
   1  -7   8     261      29                                                         260    0.02    0.00  1.0000
  -1   7   8     215      42                                                         214   -0.02    0.00  1.0000
   1   7   8     226      21                                                         225    0.02    0.00  1.0000
  -1  -7   8     222      23                                                         221   -0.02    0.00  1.0000
   1  -7   8     173      24                                                         173    0.02    0.00  1.0000
  -1   7   8     268      37                                                         267   -0.02    0.00  1.0000
   1   7   8     239      21                                                         238    0.02    0.00  1.0000
   1   7  -8     178      27                                                         178   -0.02    0.00  1.0000
   1  -7  -8     194      34                                                         193   -0.02    0.00  1.0000
  -1  -7  -8     212      25                                                         211    0.02    0.00  1.0000
  -1   7  -8     198      18                                                         197    0.02    0.00  1.0000
  -1  -7   9     821      35                                                         821    0.00    0.00  1.0000
   1  -7   9     804     102                                                         804    0.00    0.00  1.0000
  -1   7   9     820      30                                                         820    0.00    0.00  1.0000
   1   7   9     826      72                                                         826    0.00    0.00  1.0000
  -1  -7   9     815      22                                                         815    0.00    0.00  1.0000
   1  -7   9     877      18                                                         877    0.00    0.00  1.0000
  -1   7   9     826      34                                                         826    0.00    0.00  1.0000
   1   7   9     870      49                                                         870    0.00    0.00  1.0000
   1   7  -9     818      20                                                         818    0.00    0.00  1.0000
  -1   7  -9     799      16                                                         799    0.00    0.00  1.0000
  -1  -7  10     371      60                                                         372   -0.04    0.00  1.0000
   1  -7  10     371      75                                                         372    0.04    0.00  1.0000
  -1   7  10     288      56                                                         289   -0.04    0.00  1.0000
   1   7  10     353      32                                                         354    0.04    0.00  1.0000
  -1  -7  10     307      49                                                         308   -0.04    0.00  1.0000
   1  -7  10     358      18                                                         359    0.04    0.00  1.0000
  -1   7  10     335      30                                                         336   -0.04    0.00  1.0000
   1   7  10     343      39                                                         344    0.04    0.00  1.0000
   1   7 -10     337      18                                                         338   -0.04    0.00  1.0000
  -1   7 -10     331      16                                                         332    0.04    0.00  1.0000
  -1  -7  11      14      16                                                          14   -0.04    0.00  1.0000
   1  -7  11       2      24                                                           2   -0.04    0.00  1.0000
  -1   7  11       1      18                                                           1    0.04    0.00  1.0000
   1   7  11       7      30                                                           7    0.04    0.00  1.0000
  -1  -7  11       0       7                                                           0   -0.04    0.00  1.0000
   1  -7  11       7      30                                                           7   -0.04    0.00  1.0000
  -1   7  11      11      48                                                          11    0.04    0.00  1.0000
   1   7  11       1      13                                                           1    0.04    0.00  1.0000
   1   7 -11       0       7                                                           0   -0.04    0.00  1.0000
  -1   7 -11       0       6                                                           0   -0.04    0.00  1.0000
  -1  -7  12      30      15                                                          30   -0.01    0.00  1.0000
   1  -7  12      32      10                                                          32    0.01    0.00  1.0000
  -1   7  12      14      15                                                          14   -0.01    0.00  1.0000
   1   7  12      17      11                                                          17    0.01    0.00  1.0000
  -1  -7  12      37      10                                                          37   -0.01    0.00  1.0000
   1  -7  12      21       7                                                          21    0.01    0.00  1.0000
  -1   7  12      74      25                                                          74   -0.01    0.00  1.0000
   1   7  12      29      12                                                          29    0.01    0.00  1.0000
  -1  -7  13       3      15                                                           3   -0.07    0.00  1.0000
   1  -7  13       2      18                                                           2   -0.07    0.00  1.0000
  -1   7  13       4      15                                                           4    0.07    0.00  1.0000
   1   7  13       5      14                                                           5    0.07    0.00  1.0000
  -1  -7  13       0       5                                                           0   -0.07    0.00  1.0000
   1  -7  13       1       6                                                           1   -0.07    0.00  1.0000
  -1   7  13       5      19                                                           5    0.07    0.00  1.0000
   1   7  13      15      18                                                          16    0.07    0.00  1.0000
  -1  -7  14      55      20                                                          55   -0.03    0.00  1.0000
   1  -7  14      56      15                                                          56    0.03    0.00  1.0000
  -1   7  14      24      17                                                          24   -0.03    0.00  1.0000
   1   7  14      54      20                                                          54    0.03    0.00  1.0000
  -1   7  14      68      25                                                          68   -0.03    0.00  1.0000
   1   7  14     101      32                                                         100    0.03    0.00  1.0000
  -1  -7  15      10      12                                                          10    0.06    0.00  1.0000
   1  -7  15      29      25                                                          28    0.06    0.00  1.0000
  -1   7  15       4      19                                                           4   -0.06    0.00  1.0000
   1   7  15       2      17                                                           2   -0.06    0.00  1.0000
  -1   7  15      13      17                                                          13   -0.06    0.00  1.0000
   1   7  15       8      12                                                           8   -0.06    0.00  1.0000
  -1  -7  16     112      26                                                         114    0.08    0.00  1.0000
   1  -7  16     131      46                                                         133   -0.08    0.00  1.0000
  -1   7  16     116      40                                                         118    0.08    0.00  1.0000
   1   7  16      98      53                                                         100   -0.08    0.00  1.0000
  -1   7  16      91      36                                                          93    0.08    0.00  1.0000
   1   7  16      36      27                                                          37   -0.08    0.00  1.0000
   1  -9  -1     622      26                                                         611    0.23    0.00  1.0000
  -1  -9  -1     649      27                                                         638    0.23    0.00  1.0000
  -1   9   1     644      24                                                         633    0.23    0.00  1.0000
   1   9   1     698      26                                                         687    0.23    0.00  1.0000
  -1  -9   1     772      30                                                         760   -0.23    0.00  1.0000
   1  -9   1     650      47                                                         639   -0.23    0.00  1.0000
   1   9  -1     750      24                                                         738   -0.23    0.00  1.0000
  -1   9  -1     605      19                                                         594   -0.23    0.00  1.0000
  -1   9   1     566      31                                                         556    0.23    0.00  1.0000
  -1   9  -1     589      30                                                         579   -0.23    0.00  1.0000
   1  -9  -1     589      17                                                         579    0.23    0.00  1.0000
   1   9   1     566      19                                                         556    0.23    0.00  1.0000
   1  -9   1     571      16                                                         561   -0.23    0.00  1.0000
   1   9  -1     575      19                                                         565   -0.23    0.00  1.0000
  -1  -9  -1     666      33                                                         655    0.23    0.00  1.0000
  -1  -9   1     673      22                                                         662   -0.23    0.00  1.0000
   1  -9  -2    3090     114                                                        3087    0.03    0.00  1.0000
  -1  -9  -2    3201      73                                                        3198   -0.03    0.00  1.0000
  -1   9   2    3180      61                                                        3177    0.03    0.00  1.0000
   1   9   2    3160      52                                                        3157   -0.03    0.00  1.0000
  -1  -9   2    3170      45                                                        3167    0.03    0.00  1.0000
   1  -9   2    3293      55                                                        3290   -0.03    0.00  1.0000
   1   9  -2    3181      41                                                        3178    0.03    0.00  1.0000
  -1   9  -2    3177      54                                                        3174   -0.03    0.00  1.0000
   1   9  -2    3273      67                                                        3270    0.03    0.00  1.0000
  -1   9   2    3094      42                                                        3091    0.03    0.00  1.0000
  -1   9  -2    3075      35                                                        3072   -0.03    0.00  1.0000
   1   9   2    3098      54                                                        3095   -0.03    0.00  1.0000
   1  -9  -2    3098      41                                                        3095    0.03    0.00  1.0000
  -1  -9  -2    3260      43                                                        3257   -0.03    0.00  1.0000
   1   9  -2    3040      36                                                        3037    0.03    0.00  1.0000
   1  -9   2    3135      43                                                        3132   -0.03    0.00  1.0000
   1  -9  -3     534      55                                                         532   -0.05    0.00  1.0000
  -1  -9  -3     571      58                                                         569   -0.05    0.00  1.0000
  -1   9   3     456      29                                                         454   -0.05    0.00  1.0000
   1   9   3     525      29                                                         523   -0.05    0.00  1.0000
  -1  -9   3     570      27                                                         568    0.05    0.00  1.0000
   1  -9   3     496      30                                                         494    0.05    0.00  1.0000
   1   9  -3     537      40                                                         535    0.05    0.00  1.0000
  -1   9  -3     443      17                                                         441    0.05    0.00  1.0000
  -1   9  -3     567      34                                                         565    0.05    0.00  1.0000
   1   9  -3     566      24                                                         564    0.05    0.00  1.0000
  -1   9   3     497      49                                                         495   -0.05    0.00  1.0000
  -1   9  -3     503      23                                                         501    0.05    0.00  1.0000
   1   9   3     516      32                                                         514   -0.05    0.00  1.0000
   1  -9  -3     479      23                                                         477   -0.05    0.00  1.0000
  -1  -9  -3     389      20                                                         387   -0.05    0.00  1.0000
   1   9  -3     526      19                                                         524    0.05    0.00  1.0000
   1  -9  -4    8064     176                                                        8065    0.01    0.00  1.0000
  -1  -9  -4    8520     207                                                        8521   -0.01    0.00  1.0000
  -1   9   4    8257     163                                                        8258    0.01    0.00  1.0000
   1   9   4    8233     153                                                        8234   -0.01    0.00  1.0000
  -1  -9   4    8334     146                                                        8335    0.01    0.00  1.0000
   1  -9   4    7914     145                                                        7915   -0.01    0.00  1.0000
   1   9  -4    7913     161                                                        7914    0.01    0.00  1.0000
  -1   9  -4    8028     146                                                        8029   -0.01    0.00  1.0000
  -1   9  -4    8276     136                                                        8277   -0.01    0.00  1.0000
  -1   9   4    8965     159                                                        8966    0.01    0.00  1.0000
   1   9   4    8606     158                                                        8607   -0.01    0.00  1.0000
   1  -9  -4    8187     148                                                        8188    0.01    0.00  1.0000
  -1  -9  -4    8077     140                                                        8078   -0.01    0.00  1.0000
   1   9  -4    7957     132                                                        7958    0.01    0.00  1.0000
   1  -9  -5     192      37                                                         192    0.02    0.00  1.0000
  -1  -9  -5     140      25                                                         140    0.02    0.00  1.0000
  -1   9   5     132      33                                                         132    0.02    0.00  1.0000
   1   9   5     125      43                                                         125    0.02    0.00  1.0000
  -1  -9   5     136      34                                                         136   -0.02    0.00  1.0000
   1  -9   5     161      46                                                         161   -0.02    0.00  1.0000
   1   9  -5      99      11                                                          99   -0.02    0.00  1.0000
  -1   9  -5     109      13                                                         109   -0.02    0.00  1.0000
  -1  -9   5     119      21                                                         119   -0.02    0.00  1.0000
   1   9  -5     117      19                                                         117   -0.02    0.00  1.0000
  -1   9   5     117      27                                                         117    0.02    0.00  1.0000
   1   9   5     154      21                                                         154    0.02    0.00  1.0000
   1  -9  -5      95      15                                                          95    0.02    0.00  1.0000
  -1  -9  -5     122      31                                                         122    0.02    0.00  1.0000
   1  -9  -6      23      13                                                          23   -0.02    0.00  1.0000
  -1  -9  -6      86      29                                                          86    0.02    0.00  1.0000
  -1   9   6      50      27                                                          50   -0.02    0.00  1.0000
   1   9   6      24      17                                                          24    0.02    0.00  1.0000
  -1  -9   6     102      22                                                         102   -0.02    0.00  1.0000
   1  -9   6      50      17                                                          50    0.02    0.00  1.0000
   1   9  -6      61      14                                                          61   -0.02    0.00  1.0000
  -1   9  -6      31      10                                                          31    0.02    0.00  1.0000
  -1  -9   6      24      10                                                          24   -0.02    0.00  1.0000
   1   9  -6      38      10                                                          38   -0.02    0.00  1.0000
  -1   9   6      58      19                                                          58   -0.02    0.00  1.0000
   1   9   6      66      15                                                          66    0.02    0.00  1.0000
   1  -9  -6      50      12                                                          50   -0.02    0.00  1.0000
  -1  -9  -6      77      15                                                          77    0.02    0.00  1.0000
   1  -9  -7     277      57                                                         274    0.08    0.00  1.0000
  -1  -9  -7     278      66                                                         275    0.08    0.00  1.0000
  -1   9   7     186      59                                                         184    0.08    0.00  1.0000
   1   9   7     208      37                                                         206    0.08    0.00  1.0000
  -1  -9   7     288      52                                                         285   -0.08    0.00  1.0000
   1  -9   7     293      50                                                         290   -0.08    0.00  1.0000
   1   9  -7     275      23                                                         272   -0.08    0.00  1.0000
  -1   9  -7     268      17                                                         265   -0.08    0.00  1.0000
  -1  -9   7     301      27                                                         298   -0.08    0.00  1.0000
   1   9  -7     259      25                                                         256   -0.08    0.00  1.0000
  -1   9   7     321      28                                                         318    0.08    0.00  1.0000
   1   9   7     315      25                                                         312    0.08    0.00  1.0000
   1  -9  -7     263      17                                                         260    0.08    0.00  1.0000
  -1  -9  -7     265      40                                                         262    0.08    0.00  1.0000
  -1  -9  -8     179      45                                                         180   -0.05    0.00  1.0000
  -1  -9   8     146      26                                                         147    0.05    0.00  1.0000
   1  -9   8     121      25                                                         122   -0.05    0.00  1.0000
  -1   9   8     134      22                                                         135    0.05    0.00  1.0000
  -1  -9   8     120      21                                                         121    0.05    0.00  1.0000
  -1   9   8     122      20                                                         123    0.05    0.00  1.0000
   1   9   8     125      21                                                         126   -0.05    0.00  1.0000
   1   9  -8     114      20                                                         115    0.05    0.00  1.0000
  -1  -9   9     161      32                                                         160   -0.02    0.00  1.0000
   1  -9   9     181      34                                                         180   -0.02    0.00  1.0000
  -1   9   9     198      29                                                         197    0.02    0.00  1.0000
   1   9   9     136      22                                                         135    0.02    0.00  1.0000
   1  -9   9     114      15                                                         114   -0.02    0.00  1.0000
  -1  -9   9     159      26                                                         158   -0.02    0.00  1.0000
  -1   9   9     161      33                                                         160    0.02    0.00  1.0000
   1   9   9     175      30                                                         174    0.02    0.00  1.0000
   1   9  -9     154      16                                                         153   -0.02    0.00  1.0000
  -1  -9  10      48      25                                                          49    0.08    0.00  1.0000
   1  -9  10      36      20                                                          37   -0.08    0.00  1.0000
  -1   9  10       0      15                                                           0    0.08    0.00  1.0000
   1   9  10      30      15                                                          31   -0.08    0.00  1.0000
   1  -9  10      10       4                                                          11   -0.08    0.00  1.0000
  -1  -9  10      12       5                                                          13    0.08    0.00  1.0000
  -1   9  10      34      17                                                          35    0.08    0.00  1.0000
   1   9  10      27      15                                                          28   -0.08    0.00  1.0000
   1   9 -10      11       6                                                          12    0.08    0.00  1.0000
  -1   9 -10      21       4                                                          22   -0.08    0.00  1.0000
  -1  -9  11     187      28                                                         187   -0.01    0.00  1.0000
   1  -9  11     197      31                                                         197   -0.01    0.00  1.0000
  -1   9  11     226      45                                                         226    0.01    0.00  1.0000
   1   9  11     179      25                                                         179    0.01    0.00  1.0000
   1  -9  11     168      26                                                         168   -0.01    0.00  1.0000
  -1  -9  11     156      36                                                         156   -0.01    0.00  1.0000
  -1   9  11     191      50                                                         191    0.01    0.00  1.0000
   1   9  11     226      53                                                         226    0.01    0.00  1.0000
   1   9 -11     201       9                                                         201   -0.01    0.00  1.0000
  -1  -9  12      10      16                                                          10    0.00    0.00  1.0000
   1  -9  12      24      13                                                          24    0.00    0.00  1.0000
  -1   9  12      38      12                                                          38    0.00    0.00  1.0000
   1   9  12      32      15                                                          32    0.00    0.00  1.0000
   1  -9  12      16       4                                                          16    0.00    0.00  1.0000
  -1  -9  12      38       8                                                          38    0.00    0.00  1.0000
  -1   9  12      62      19                                                          62    0.00    0.00  1.0000
   1   9  12      37      11                                                          37    0.00    0.00  1.0000
  -1  -9  13       2      15                                                           3    0.17    0.00  1.0000
   1  -9  13      10      16                                                          11    0.17    0.00  1.0000
  -1   9  13      26      24                                                          28   -0.17    0.00  1.0000
   1   9  13       4      14                                                           5   -0.17    0.00  1.0000
  -1   9  13       1      15                                                           1   -0.17    0.00  1.0000
   1   9  13       0       8                                                           0   -0.17    0.00  1.0000
  -1  -9  14      11      16                                                          11    0.04    0.00  1.0000
   1  -9  14       1      18                                                           1   -0.04    0.00  1.0000
  -1   9  14      26      17                                                          26    0.04    0.00  1.0000
   1   9  14       3      18                                                           3   -0.04    0.00  1.0000
  -1   9  14       1      10                                                           1    0.04    0.00  1.0000
   1   9  14      15      12                                                          15   -0.04    0.00  1.0000
  -1  -9  15       8      20                                                           8    0.02    0.00  1.0000
   1  -9  15      27      19                                                          27    0.02    0.00  1.0000
  -1   9  15      50      24                                                          50   -0.02    0.00  1.0000
   1   9  15      27      26                                                          27   -0.02    0.00  1.0000
  -1   9  15      28      14                                                          28   -0.02    0.00  1.0000
   1   9  15      16      13                                                          16   -0.02    0.00  1.0000
  -1  -9  16      34      15                                                          33   -0.09    0.00  1.0000
   1  -9  16      13      15                                                          12    0.09    0.00  1.0000
  -1   9  16      15      14                                                          14   -0.09    0.00  1.0000
   1   9  16      78      25                                                          77    0.09    0.00  1.0000
  -1   9  16      51      18                                                          50   -0.09    0.00  1.0000
   1   9  16      28      19                                                          27    0.09    0.00  1.0000
   1 -11  -1      90      23                                                          89   -0.05    0.00  1.0000
  -1 -11  -1      46      23                                                          45   -0.05    0.00  1.0000
  -1  11   1    1700    1301                                                        1696   -0.05    0.00  1.0000
   1  11   1      58      17                                                          57   -0.05    0.00  1.0000
  -1 -11   1      59      29                                                          58    0.05    0.00  1.0000
   1 -11   1      80      20                                                          79    0.05    0.00  1.0000
   1  11  -1      33      13                                                          32    0.05    0.00  1.0000
  -1  11  -1     105      21                                                         104    0.05    0.00  1.0000
  -1  11   1      46      11                                                          45   -0.05    0.00  1.0000
  -1  11  -1      24       7                                                          24    0.05    0.00  1.0000
   1  11   1      36      11                                                          35   -0.05    0.00  1.0000
   1 -11  -1      22       7                                                          22   -0.05    0.00  1.0000
   1  11  -1      17       6                                                          17    0.05    0.00  1.0000
   1 -11   1      54      12                                                          53    0.05    0.00  1.0000
  -1 -11  -1      33       9                                                          32   -0.05    0.00  1.0000
  -1 -11   1      16       6                                                          16    0.05    0.00  1.0000
   1 -11  -2     109      25                                                         109    0.02    0.00  1.0000
  -1 -11  -2      21      23                                                          21   -0.02    0.00  1.0000
  -1  11   2      97      17                                                          97    0.02    0.00  1.0000
   1  11   2      48      14                                                          48   -0.02    0.00  1.0000
  -1 -11   2      56      17                                                          56    0.02    0.00  1.0000
   1 -11   2      64      20                                                          64   -0.02    0.00  1.0000
   1  11  -2      78       9                                                          78    0.02    0.00  1.0000
  -1  11  -2      83      14                                                          83   -0.02    0.00  1.0000
   1  11  -2      93      16                                                          93    0.02    0.00  1.0000
  -1  11   2      51      15                                                          51    0.02    0.00  1.0000
  -1  11  -2     105      13                                                         105   -0.02    0.00  1.0000
   1  11   2      74      16                                                          74   -0.02    0.00  1.0000
   1 -11  -2      68      11                                                          68    0.02    0.00  1.0000
   1  11  -2      49       9                                                          49    0.02    0.00  1.0000
  -1 -11  -2      62      10                                                          62   -0.02    0.00  1.0000
   1 -11   2      78       9                                                          78   -0.02    0.00  1.0000
   1 -11  -3     153      38                                                         156    0.12    0.00  1.0000
  -1 -11  -3     177      67                                                         180    0.12    0.00  1.0000
  -1  11   3     129      20                                                         131    0.12    0.00  1.0000
   1  11   3     142      30                                                         145    0.12    0.00  1.0000
  -1 -11   3     172      40                                                         175   -0.12    0.00  1.0000
   1 -11   3     165      37                                                         168   -0.12    0.00  1.0000
   1  11  -3     206      39                                                         209   -0.12    0.00  1.0000
  -1  11  -3     152      14                                                         155   -0.12    0.00  1.0000
   1  11  -3     197      44                                                         200   -0.12    0.00  1.0000
  -1  11   3     149      17                                                         152    0.12    0.00  1.0000
  -1  11  -3     174      18                                                         177   -0.12    0.00  1.0000
   1  11   3     151      19                                                         154    0.12    0.00  1.0000
   1 -11  -3     154      14                                                         157    0.12    0.00  1.0000
  -1 -11  -3     179      16                                                         182    0.12    0.00  1.0000
   1  11  -3     183      12                                                         186   -0.12    0.00  1.0000
   1 -11  -4     869      82                                                         869   -0.01    0.00  1.0000
  -1 -11  -4     919     117                                                         919    0.01    0.00  1.0000
  -1  11   4     926      45                                                         926   -0.01    0.00  1.0000
   1  11   4     926      50                                                         926    0.01    0.00  1.0000
  -1 -11   4     962      87                                                         962   -0.01    0.00  1.0000
   1 -11   4     903      42                                                         903    0.01    0.00  1.0000
   1  11  -4     844      36                                                         844   -0.01    0.00  1.0000
  -1  11  -4     860      40                                                         860    0.01    0.00  1.0000
  -1  11  -4     891      38                                                         891    0.01    0.00  1.0000
   1  11  -4     934      39                                                         934   -0.01    0.00  1.0000
  -1  11   4     931      42                                                         931   -0.01    0.00  1.0000
  -1  11  -4     889      36                                                         889    0.01    0.00  1.0000
   1  11   4     733      54                                                         733    0.01    0.00  1.0000
   1 -11  -4     904      41                                                         904   -0.01    0.00  1.0000
  -1 -11  -4     911      40                                                         911    0.01    0.00  1.0000
   1  11  -4     903      37                                                         903   -0.01    0.00  1.0000
   1 -11  -5    2520     110                                                        2517   -0.04    0.00  1.0000
  -1 -11  -5    2543      80                                                        2540   -0.04    0.00  1.0000
  -1  11   5    2663      66                                                        2660   -0.04    0.00  1.0000
   1  11   5    2420      49                                                        2417   -0.04    0.00  1.0000
  -1 -11   5    2494      63                                                        2491    0.04    0.00  1.0000
   1 -11   5    2611      44                                                        2608    0.04    0.00  1.0000
   1  11  -5    2760      35                                                        2756    0.04    0.00  1.0000
  -1  11  -5    2478      31                                                        2475    0.04    0.00  1.0000
  -1  11  -5    2612       9                                                        2609    0.04    0.00  1.0000
  -1  11   5    2640      39                                                        2637   -0.04    0.00  1.0000
   1  11   5    2611      44                                                        2608   -0.04    0.00  1.0000
   1 -11  -5    2596      34                                                        2593   -0.04    0.00  1.0000
  -1 -11  -5    2562      35                                                        2559   -0.04    0.00  1.0000
   1  11  -5    2566      19                                                        2563    0.04    0.00  1.0000
   1 -11  -6     157      31                                                         158    0.03    0.00  1.0000
  -1 -11  -6     110      24                                                         111   -0.03    0.00  1.0000
  -1  11   6     112      25                                                         113    0.03    0.00  1.0000
   1  11   6     109      24                                                         110   -0.03    0.00  1.0000
  -1 -11   6     151      20                                                         152    0.03    0.00  1.0000
   1 -11   6     110      23                                                         111   -0.03    0.00  1.0000
   1  11  -6     118      16                                                         119    0.03    0.00  1.0000
  -1  11  -6     112      24                                                         113   -0.03    0.00  1.0000
   1  11  -6     131      16                                                         132    0.03    0.00  1.0000
  -1  11   6     141      20                                                         142    0.03    0.00  1.0000
   1  11   6     114      18                                                         115   -0.03    0.00  1.0000
   1 -11  -6     118      14                                                         119    0.03    0.00  1.0000
  -1 -11  -6     126      14                                                         127   -0.03    0.00  1.0000
   1  11  -6     124      13                                                         125    0.03    0.00  1.0000
   1 -11  -7     357      50                                                         358   -0.03    0.00  1.0000
  -1 -11  -7     320      38                                                         321   -0.03    0.00  1.0000
  -1  11   7     290      37                                                         291   -0.03    0.00  1.0000
  -1 -11   7     379      58                                                         380    0.03    0.00  1.0000
   1 -11   7     373      45                                                         374    0.03    0.00  1.0000
  -1  11  -7     269      36                                                         270    0.03    0.00  1.0000
   1  11  -7     317      18                                                         318    0.03    0.00  1.0000
  -1  11   7     285      54                                                         286   -0.03    0.00  1.0000
   1  11   7     378      30                                                         379   -0.03    0.00  1.0000
   1  11  -7     303      21                                                         304    0.03    0.00  1.0000
   1 -11  -8      61      32                                                          60   -0.04    0.00  1.0000
  -1 -11  -8       3      25                                                           3    0.04    0.00  1.0000
  -1 -11   8      75      25                                                          74   -0.04    0.00  1.0000
   1 -11   8      48      16                                                          47    0.04    0.00  1.0000
  -1  11   8      32      14                                                          32   -0.04    0.00  1.0000
   1  11   8      50      20                                                          49    0.04    0.00  1.0000
   1  11  -8      31       5                                                          31   -0.04    0.00  1.0000
  -1 -11  -9      82      35                                                          82   -0.01    0.00  1.0000
  -1 -11   9      70      16                                                          70    0.01    0.00  1.0000
   1 -11   9     113      21                                                         113    0.01    0.00  1.0000
  -1  11   9      99      20                                                          99   -0.01    0.00  1.0000
  -1 -11   9      40       8                                                          40    0.01    0.00  1.0000
  -1  11   9     100      24                                                         100   -0.01    0.00  1.0000
   1  11   9      57      16                                                          57   -0.01    0.00  1.0000
  -1 -11  10      85      24                                                          87   -0.12    0.00  1.0000
   1 -11  10     130      30                                                         133    0.12    0.00  1.0000
  -1  11  10     123      35                                                         126   -0.12    0.00  1.0000
   1  11  10     113      24                                                         115    0.12    0.00  1.0000
  -1 -11  10      64      18                                                          66   -0.12    0.00  1.0000
  -1  11  10     114      35                                                         117   -0.12    0.00  1.0000
   1  11  10     105      31                                                         107    0.12    0.00  1.0000
   1  11 -10      85      13                                                          87   -0.12    0.00  1.0000
  -1 -11  11       0      15                                                           0    0.09    0.00  1.0000
   1 -11  11      36      18                                                          35    0.09    0.00  1.0000
  -1  11  11       6      10                                                           6   -0.09    0.00  1.0000
   1  11  11      14      14                                                          13   -0.09    0.00  1.0000
  -1 -11  11       0       3                                                           0    0.09    0.00  1.0000
  -1  11  11       0      14                                                           0   -0.09    0.00  1.0000
   1  11  11      21      13                                                          20   -0.09    0.00  1.0000
   1  11 -11       6       4                                                           6    0.09    0.00  1.0000
  -1 -11  12     165      30                                                         164    0.04    0.00  1.0000
   1 -11  12     142      26                                                         141   -0.04    0.00  1.0000
  -1  11  12     195      30                                                         194    0.04    0.00  1.0000
   1  11  12     223      26                                                         222   -0.04    0.00  1.0000
  -1  11  12     151      41                                                         150    0.04    0.00  1.0000
   1  11  12     143      28                                                         142   -0.04    0.00  1.0000
  -1 -11  13      51      25                                                          55   -0.30    0.00  1.0000
  -1  11  13      28      11                                                          31    0.30    0.00  1.0000
   1  11  13      37      17                                                          41    0.30    0.00  1.0000
  -1  11  13      48      23                                                          52    0.30    0.00  1.0000
   1  11  13      54      23                                                          58    0.30    0.00  1.0000
  -1 -11  14       2      18                                                           2   -0.04    0.00  1.0000
   1 -11  14      20      17                                                          20    0.04    0.00  1.0000
  -1  11  14      32      16                                                          32   -0.04    0.00  1.0000
   1  11  14      35      16                                                          35    0.04    0.00  1.0000
  -1  11  14      24      13                                                          24   -0.04    0.00  1.0000
   1  11  14      34      19                                                          34    0.04    0.00  1.0000
  -1 -11  15      22      17                                                          23   -0.07    0.00  1.0000
   1 -11  15      13      15                                                          13   -0.07    0.00  1.0000
  -1  11  15       2      16                                                           2    0.07    0.00  1.0000
   1  11  15      15      17                                                          15    0.07    0.00  1.0000
  -1  11  15      21      17                                                          22    0.07    0.00  1.0000
   1 -13  -1    2409      55                                                        2394   -0.16    0.00  1.0000
  -1 -13  -1    2519     104                                                        2503   -0.16    0.00  1.0000
   1 -13   1    2536      52                                                        2520    0.16    0.00  1.0000
  -1 -13   1    2390      71                                                        2375    0.16    0.00  1.0000
  -1  13   1    2438      48                                                        2423   -0.16    0.00  1.0000
   1  13   1    2205      76                                                        2190   -0.16    0.00  1.0000
   1  13  -1    2382      45                                                        2367    0.16    0.00  1.0000
  -1  13  -1    2445      43                                                        2430    0.16    0.00  1.0000
  -1  13   1    2263      76                                                        2248   -0.16    0.00  1.0000
  -1  13  -1    2359     274                                                        2344    0.16    0.00  1.0000
   1  13   1    2329      88                                                        2314   -0.16    0.00  1.0000
   1  13  -1    2353     274                                                        2338    0.16    0.00  1.0000
   1 -13  -1    2358     275                                                        2343   -0.16    0.00  1.0000
   1 -13   1    2366     275                                                        2351    0.16    0.00  1.0000
  -1 -13  -1    2306      76                                                        2291   -0.16    0.00  1.0000
  -1 -13   1    2322      76                                                        2307    0.16    0.00  1.0000
   1 -13  -2     278      48                                                         276   -0.05    0.00  1.0000
  -1 -13  -2     351      34                                                         349    0.05    0.00  1.0000
  -1  13   2     265      40                                                         264   -0.05    0.00  1.0000
   1  13   2     356      31                                                         354    0.05    0.00  1.0000
  -1 -13   2     344      31                                                         342   -0.05    0.00  1.0000
   1 -13   2     320      48                                                         318    0.05    0.00  1.0000
   1  13  -2     278      19                                                         276   -0.05    0.00  1.0000
  -1  13  -2     288      24                                                         286    0.05    0.00  1.0000
  -1  13   2     298      21                                                         296   -0.05    0.00  1.0000
  -1  13  -2     333      26                                                         331    0.05    0.00  1.0000
   1  13   2     279      20                                                         277    0.05    0.00  1.0000
   1  13  -2     282      33                                                         280   -0.05    0.00  1.0000
   1 -13  -2     318      19                                                         316   -0.05    0.00  1.0000
  -1 -13  -2     278      39                                                         276    0.05    0.00  1.0000
   1 -13   2     317      17                                                         315    0.05    0.00  1.0000
  -1 -13   2     256      35                                                         255   -0.05    0.00  1.0000
   1 -13  -3     259      31                                                         264   -0.17    0.00  1.0000
  -1 -13  -3     250      33                                                         255   -0.17    0.00  1.0000
  -1  13   3     151      18                                                         155   -0.17    0.00  1.0000
   1  13   3     221      20                                                         226   -0.17    0.00  1.0000
  -1 -13   3     190      17                                                         194    0.17    0.00  1.0000
   1 -13   3     219      24                                                         224    0.17    0.00  1.0000
   1  13  -3     159      12                                                         163    0.17    0.00  1.0000
  -1  13  -3     200      14                                                         205    0.17    0.00  1.0000
   1  13  -3     170      21                                                         174    0.17    0.00  1.0000
  -1  13   3     142      16                                                         146   -0.17    0.00  1.0000
  -1  13  -3     174      19                                                         178    0.17    0.00  1.0000
   1  13   3     224      31                                                         229   -0.17    0.00  1.0000
   1 -13  -3     162      22                                                         166   -0.17    0.00  1.0000
   1  13  -3     203      19                                                         208    0.17    0.00  1.0000
  -1 -13  -3     151      20                                                         155   -0.17    0.00  1.0000
   1 -13   3     177      12                                                         181    0.17    0.00  1.0000
   1 -13  -4      28      32                                                          28   -0.03    0.00  1.0000
  -1 -13  -4      49      26                                                          49    0.03    0.00  1.0000
  -1  13   4      59      18                                                          59   -0.03    0.00  1.0000
   1  13   4      70      24                                                          70    0.03    0.00  1.0000
  -1 -13   4      77      13                                                          78   -0.03    0.00  1.0000
   1 -13   4      70      16                                                          70    0.03    0.00  1.0000
   1  13  -4      48      13                                                          48   -0.03    0.00  1.0000
  -1  13  -4      46      11                                                          46    0.03    0.00  1.0000
  -1  13  -4      57      11                                                          57    0.03    0.00  1.0000
   1  13  -4      65       9                                                          65   -0.03    0.00  1.0000
  -1  13   4      14      13                                                          14   -0.03    0.00  1.0000
  -1  13  -4      41       9                                                          41    0.03    0.00  1.0000
   1  13   4      48      11                                                          48    0.03    0.00  1.0000
   1 -13  -4      17      11                                                          17   -0.03    0.00  1.0000
   1  13  -4      41      10                                                          41   -0.03    0.00  1.0000
  -1 -13  -4      49      16                                                          49    0.03    0.00  1.0000
   1 -13  -5      58      26                                                          60    0.12    0.00  1.0000
  -1 -13  -5     122      35                                                         125    0.12    0.00  1.0000
  -1  13   5     113      19                                                         116    0.12    0.00  1.0000
   1  13   5     123      20                                                         126    0.12    0.00  1.0000
  -1 -13   5      92      15                                                          94   -0.12    0.00  1.0000
   1 -13   5     141      34                                                         144   -0.12    0.00  1.0000
   1  13  -5      76      10                                                          78   -0.12    0.00  1.0000
  -1  13  -5      90      20                                                          92   -0.12    0.00  1.0000
  -1  13  -5      86      12                                                          88   -0.12    0.00  1.0000
   1  13  -5     103      12                                                         105   -0.12    0.00  1.0000
  -1  13  -5     120      10                                                         123   -0.12    0.00  1.0000
  -1  13   5     137      23                                                         140    0.12    0.00  1.0000
   1  13   5     130      22                                                         133    0.12    0.00  1.0000
   1 -13  -5      71      22                                                          73    0.12    0.00  1.0000
  -1 -13  -5      96      14                                                          98    0.12    0.00  1.0000
   1  13  -5      92      12                                                          94   -0.12    0.00  1.0000
   1 -13  -6     119      28                                                         119   -0.02    0.00  1.0000
  -1 -13  -6      71      23                                                          71    0.02    0.00  1.0000
  -1  13   6     111      27                                                         111   -0.02    0.00  1.0000
   1  13   6      89      25                                                          89    0.02    0.00  1.0000
  -1 -13   6     125      23                                                         126   -0.02    0.00  1.0000
   1 -13   6     127      27                                                         128    0.02    0.00  1.0000
   1  13  -6      97      22                                                          97   -0.02    0.00  1.0000
  -1  13  -6      98      21                                                          98    0.02    0.00  1.0000
   1  13  -6     100      17                                                         100   -0.02    0.00  1.0000
  -1  13   6     127      30                                                         128   -0.02    0.00  1.0000
   1  13   6     156      28                                                         157    0.02    0.00  1.0000
   1  13  -6     102      18                                                         102   -0.02    0.00  1.0000
   1 -13  -7      16      19                                                          16   -0.05    0.00  1.0000
  -1 -13  -7       3      25                                                           3   -0.05    0.00  1.0000
  -1 -13   7       3      19                                                           3    0.05    0.00  1.0000
   1 -13   7      14      12                                                          14    0.05    0.00  1.0000
   1  13  -7       0       2                                                           0    0.05    0.00  1.0000
  -1  13   7       0      15                                                           0   -0.05    0.00  1.0000
   1  13   7      33      25                                                          34   -0.05    0.00  1.0000
   1  13  -7       9       5                                                           9    0.05    0.00  1.0000
   1 -13  -8     709     114                                                         708    0.02    0.00  1.0000
  -1 -13  -8     765     120                                                         764   -0.02    0.00  1.0000
  -1 -13   8     875     107                                                         874    0.02    0.00  1.0000
   1 -13   8     775      86                                                         774   -0.02    0.00  1.0000
  -1  13   8     842      44                                                         841    0.02    0.00  1.0000
   1  13   8     897      51                                                         896   -0.02    0.00  1.0000
   1  13  -8     724      26                                                         723    0.02    0.00  1.0000
   1 -13  -9      96      37                                                          96   -0.02    0.00  1.0000
  -1 -13  -9      22      21                                                          22   -0.02    0.00  1.0000
  -1 -13   9      70      28                                                          70    0.02    0.00  1.0000
   1 -13   9      41      22                                                          41    0.02    0.00  1.0000
  -1  13   9      55      21                                                          55   -0.02    0.00  1.0000
   1  13   9      26      19                                                          26   -0.02    0.00  1.0000
  -1 -13  10      43      18                                                          45    0.13    0.00  1.0000
   1 -13  10     119      29                                                         122   -0.13    0.00  1.0000
  -1  13  10     124      25                                                         127    0.13    0.00  1.0000
  -1  13  10      97      24                                                         100    0.13    0.00  1.0000
   1  13  10      85      22                                                          87   -0.13    0.00  1.0000
  -1 -13  11      24      25                                                          23   -0.16    0.00  1.0000
   1 -13  11      27      17                                                          25   -0.16    0.00  1.0000
  -1  13  11      32      22                                                          30    0.16    0.00  1.0000
   1  13  11      15      14                                                          14    0.16    0.00  1.0000
  -1  13  11       5      13                                                           4    0.16    0.00  1.0000
   1  13  11      17      20                                                          16    0.16    0.00  1.0000
  -1 -13  12      51      21                                                          52   -0.07    0.00  1.0000
   1 -13  12      36      22                                                          37    0.07    0.00  1.0000
  -1  13  12      58      17                                                          59   -0.07    0.00  1.0000
   1  13  12      91      26                                                          92    0.07    0.00  1.0000
  -1  13  12      32      16                                                          33   -0.07    0.00  1.0000
   1  13  12      66      22                                                          67    0.07    0.00  1.0000
  -1 -13  13      55      28                                                          49    0.43    0.00  1.0000
   1 -13  13       6      17                                                           4    0.43    0.00  1.0000
  -1  13  13      13      22                                                          10   -0.43    0.00  1.0000
   1  13  13       3      16                                                           2   -0.43    0.00  1.0000
  -1  13  13       2      15                                                           1   -0.43    0.00  1.0000
   1  13  13      18      14                                                          15   -0.43    0.00  1.0000
  -1 -13  14      38      18                                                          38    0.03    0.00  1.0000
   1 -13  14      32      21                                                          32   -0.03    0.00  1.0000
  -1  13  14      45      21                                                          45    0.03    0.00  1.0000
   1  13  14      41      15                                                          41   -0.03    0.00  1.0000
  -1  13  14      55      22                                                          55    0.03    0.00  1.0000
  -1 -13  15       0      17                                                           0   -0.03    0.00  1.0000
   1 -13  15       0      14                                                           0   -0.03    0.00  1.0000
  -1  13  15      18       9                                                          18    0.03    0.00  1.0000
   1  13  15      36      20                                                          36    0.03    0.00  1.0000
  -1  13  15       4      15                                                           4    0.03    0.00  1.0000
   1  13  15      17      18                                                          17    0.03    0.00  1.0000
   1 -15  -1      72      28                                                          73    0.04    0.00  1.0000
  -1 -15  -1      86      29                                                          87    0.04    0.00  1.0000
   1 -15   1      51      22                                                          52   -0.04    0.00  1.0000
  -1 -15   1      84      29                                                          85   -0.04    0.00  1.0000
  -1  15   1      66      18                                                          67    0.04    0.00  1.0000
   1  15   1      82      26                                                          83    0.04    0.00  1.0000
   1  15  -1      85      17                                                          86   -0.04    0.00  1.0000
  -1  15  -1      58      14                                                          59   -0.04    0.00  1.0000
  -1  15   1      70      20                                                          71    0.04    0.00  1.0000
  -1  15  -1      62      16                                                          63   -0.04    0.00  1.0000
   1  15   1      93      24                                                          94    0.04    0.00  1.0000
   1  15  -1      76      20                                                          77   -0.04    0.00  1.0000
   1 -15  -1      69      16                                                          70    0.04    0.00  1.0000
   1 -15   1      75      13                                                          76   -0.04    0.00  1.0000
  -1 -15  -1     116      17                                                         117    0.04    0.00  1.0000
   1 -15  -2     357      28                                                         356    0.02    0.00  1.0000
  -1 -15  -2     525      53                                                         524   -0.02    0.00  1.0000
  -1  15   2     424      26                                                         423    0.02    0.00  1.0000
   1  15   2     476      28                                                         475   -0.02    0.00  1.0000
   1 -15   2     446      68                                                         445   -0.02    0.00  1.0000
  -1 -15   2     540      63                                                         539    0.02    0.00  1.0000
   1  15  -2     492      19                                                         491    0.02    0.00  1.0000
  -1  15  -2     365      39                                                         364   -0.02    0.00  1.0000
  -1  15   2     391      32                                                         390    0.02    0.00  1.0000
  -1  15  -2     426      16                                                         425   -0.02    0.00  1.0000
   1  15   2     388      23                                                         387   -0.02    0.00  1.0000
   1  15  -2     385      21                                                         384    0.02    0.00  1.0000
   1 -15  -2     413      20                                                         412    0.02    0.00  1.0000
  -1 -15  -2     483      22                                                         482   -0.02    0.00  1.0000
   1 -15   2     386      29                                                         385   -0.02    0.00  1.0000
  -1 -15   2     417      33                                                         416    0.02    0.00  1.0000
   1 -15  -3    1221      96                                                        1209    0.18    0.00  1.0000
  -1 -15  -3    1253      98                                                        1241    0.18    0.00  1.0000
  -1  15   3    1079      46                                                        1068    0.18    0.00  1.0000
   1  15   3    1188      51                                                        1176    0.18    0.00  1.0000
  -1 -15   3    1139      74                                                        1128   -0.18    0.00  1.0000
   1 -15   3    1185      61                                                        1173   -0.18    0.00  1.0000
   1  15  -3    1175      56                                                        1163   -0.18    0.00  1.0000
  -1  15  -3    1144      60                                                        1132   -0.18    0.00  1.0000
   1  15  -3    1221      63                                                        1209   -0.18    0.00  1.0000
  -1  15   3    1151      44                                                        1139    0.18    0.00  1.0000
  -1  15  -3    1237      47                                                        1225   -0.18    0.00  1.0000
   1  15   3    1175      55                                                        1163    0.18    0.00  1.0000
   1  15  -3    1247      42                                                        1235   -0.18    0.00  1.0000
   1 -15  -3    1216      44                                                        1204    0.18    0.00  1.0000
  -1 -15  -3    1155      73                                                        1143    0.18    0.00  1.0000
   1 -15   3    1167      50                                                        1155   -0.18    0.00  1.0000
   1 -15  -4     116      28                                                         118    0.08    0.00  1.0000
  -1 -15  -4      59      23                                                          60   -0.08    0.00  1.0000
  -1  15   4      74      21                                                          75    0.08    0.00  1.0000
   1  15   4      72      21                                                          73   -0.08    0.00  1.0000
  -1 -15   4      47      23                                                          48    0.08    0.00  1.0000
   1 -15   4      68      14                                                          69   -0.08    0.00  1.0000
   1  15  -4     101      13                                                         102    0.08    0.00  1.0000
  -1  15  -4      89      18                                                          90   -0.08    0.00  1.0000
  -1  15  -4      99      15                                                         100   -0.08    0.00  1.0000
   1  15  -4      87      12                                                          88    0.08    0.00  1.0000
  -1  15   4     100      20                                                         101    0.08    0.00  1.0000
  -1  15  -4      70      10                                                          71   -0.08    0.00  1.0000
   1  15   4      99      19                                                         100   -0.08    0.00  1.0000
   1  15  -4     101      17                                                         102    0.08    0.00  1.0000
   1 -15  -4     104      15                                                         105    0.08    0.00  1.0000
  -1 -15  -4      64      15                                                          65   -0.08    0.00  1.0000
   1 -15  -5     472      55                                                         467   -0.12    0.00  1.0000
  -1 -15  -5     400      39                                                         395   -0.12    0.00  1.0000
  -1  15   5     469      34                                                         464   -0.12    0.00  1.0000
   1  15   5     360      28                                                         356   -0.12    0.00  1.0000
  -1 -15   5     383      49                                                         379    0.12    0.00  1.0000
   1 -15   5     371      53                                                         367    0.12    0.00  1.0000
   1  15  -5     403      23                                                         398    0.12    0.00  1.0000
  -1  15  -5     400      20                                                         395    0.12    0.00  1.0000
  -1  15  -5     375      25                                                         371    0.12    0.00  1.0000
   1  15  -5     404      23                                                         399    0.12    0.00  1.0000
  -1  15  -5     301      27                                                         297    0.12    0.00  1.0000
  -1  15   5     404      43                                                         399   -0.12    0.00  1.0000
   1  15   5     436      45                                                         431   -0.12    0.00  1.0000
   1  15  -5     325      25                                                         321    0.12    0.00  1.0000
   1 -15  -6     263      46                                                         263   -0.01    0.00  1.0000
  -1 -15  -6     308      54                                                         308    0.01    0.00  1.0000
  -1 -15   6     328      39                                                         328   -0.01    0.00  1.0000
   1 -15   6     258      52                                                         258    0.01    0.00  1.0000
   1  15  -6     312      12                                                         312   -0.01    0.00  1.0000
  -1  15  -6     262       5                                                         262    0.01    0.00  1.0000
  -1  15   6     241      48                                                         241   -0.01    0.00  1.0000
   1  15   6     305      29                                                         305    0.01    0.00  1.0000
   1  15  -6     268      26                                                         268   -0.01    0.00  1.0000
   1 -15  -7      73      54                                                          72    0.06    0.00  1.0000
  -1 -15  -7      49      27                                                          48    0.06    0.00  1.0000
  -1 -15   7      70      22                                                          69   -0.06    0.00  1.0000
   1 -15   7      52      25                                                          51   -0.06    0.00  1.0000
   1  15  -7      19       4                                                          18   -0.06    0.00  1.0000
  -1  15   7       1      15                                                           1    0.06    0.00  1.0000
   1  15   7      21      18                                                          20    0.06    0.00  1.0000
   1  15  -7      10       3                                                          10   -0.06    0.00  1.0000
   1 -15  -8      33      25                                                          33    0.00    0.00  1.0000
  -1 -15  -8       0      27                                                           0    0.00    0.00  1.0000
  -1 -15   8      58      19                                                          58    0.00    0.00  1.0000
   1 -15   8       7      11                                                           7    0.00    0.00  1.0000
  -1  15   8      36      16                                                          36    0.00    0.00  1.0000
   1  15   8      23      12                                                          23    0.00    0.00  1.0000
   1 -15  -9       0      25                                                           0    0.03    0.00  1.0000
  -1 -15  -9      30      23                                                          30    0.03    0.00  1.0000
  -1 -15   9      38      17                                                          38   -0.03    0.00  1.0000
   1 -15   9      32      20                                                          32   -0.03    0.00  1.0000
  -1  15   9      29      17                                                          29    0.03    0.00  1.0000
   1  15   9      14      33                                                          14    0.03    0.00  1.0000
  -1 -15 -10     431      93                                                         435    0.11    0.00  1.0000
  -1 -15  10     722      70                                                         727   -0.11    0.00  1.0000
   1 -15  10     588      62                                                         593    0.11    0.00  1.0000
  -1  15  10     669      48                                                         674   -0.11    0.00  1.0000
   1  15  10     460      34                                                         464    0.11    0.00  1.0000
  -1 -15  11       2      16                                                           2    0.15    0.00  1.0000
   1 -15  11       6      14                                                           5    0.15    0.00  1.0000
  -1  15  11      15      19                                                          14   -0.15    0.00  1.0000
   1  15  11      35      20                                                          33   -0.15    0.00  1.0000
  -1  15  11      18      20                                                          17   -0.15    0.00  1.0000
   1  15  11       6      13                                                           5   -0.15    0.00  1.0000
  -1 -15  12     132      36                                                         130    0.07    0.00  1.0000
   1 -15  12      63      23                                                          62   -0.07    0.00  1.0000
  -1  15  12     109      32                                                         108    0.07    0.00  1.0000
   1  15  12     147      44                                                         145   -0.07    0.00  1.0000
  -1  15  12     119      41                                                         118    0.07    0.00  1.0000
   1  15  12     113      39                                                         112   -0.07    0.00  1.0000
  -1 -15  13      19      20                                                          15   -0.51    0.00  1.0000
   1 -15  13      16      14                                                          12   -0.51    0.00  1.0000
  -1  15  13       2       9                                                           1    0.51    0.00  1.0000
   1  15  13       5      15                                                           3    0.51    0.00  1.0000
  -1  15  13       6      14                                                           4    0.51    0.00  1.0000
   1  15  13      20      23                                                          16    0.51    0.00  1.0000
  -1 -15  14      40      10                                                          40    0.00    0.00  1.0000
   1 -15  14      66      42                                                          66    0.00    0.00  1.0000
  -1  15  14      88      56                                                          88    0.00    0.00  1.0000
   1  15  14     151      90                                                         151    0.00    0.00  1.0000
  -1  15  14     131      77                                                         131    0.00    0.00  1.0000
  -1 -15  15       4      12                                                           3    0.17    0.00  1.0000
   1 -15  15      11      12                                                          10    0.17    0.00  1.0000
  -1  15  15      23      20                                                          21   -0.17    0.00  1.0000
   1  15  15      18      21                                                          17   -0.17    0.00  1.0000
  -1  15  15      21      12                                                          20   -0.17    0.00  1.0000
   1  15  15       6      15                                                           5   -0.17    0.00  1.0000
   1 -17  -1     794      48                                                         774    0.38    0.00  1.0000
  -1 -17  -1     645      42                                                         627    0.38    0.00  1.0000
   1 -17   1     724      30                                                         705   -0.38    0.00  1.0000
  -1 -17   1     633      30                                                         615   -0.38    0.00  1.0000
   1  17   1     488      54                                                         472    0.38    0.00  1.0000
  -1  17   1     539      48                                                         523    0.38    0.00  1.0000
   1  17  -1     605      46                                                         588   -0.38    0.00  1.0000
  -1  17  -1     612      48                                                         594   -0.38    0.00  1.0000
  -1  17   1     638      22                                                         620    0.38    0.00  1.0000
  -1  17  -1     703      47                                                         684   -0.38    0.00  1.0000
   1  17   1     677      25                                                         659    0.38    0.00  1.0000
   1  17  -1     672      54                                                         654   -0.38    0.00  1.0000
   1 -17  -1     675      29                                                         657    0.38    0.00  1.0000
   1 -17   1     633      35                                                         615   -0.38    0.00  1.0000
  -1 -17  -1     573      50                                                         556    0.38    0.00  1.0000
  -1 -17   1     730      17                                                         711   -0.38    0.00  1.0000
   1 -17  -2    1067      57                                                        1069    0.03    0.00  1.0000
  -1 -17  -2     930      56                                                         931   -0.03    0.00  1.0000
   1  17   2     740      90                                                         741   -0.03    0.00  1.0000
  -1  17   2     868      44                                                         869    0.03    0.00  1.0000
   1 -17   2    1132      70                                                        1134   -0.03    0.00  1.0000
  -1 -17   2    1002      60                                                        1004    0.03    0.00  1.0000
   1  17  -2     841      59                                                         842    0.03    0.00  1.0000
  -1  17  -2     893      47                                                         894   -0.03    0.00  1.0000
  -1  17   2     991      42                                                         993    0.03    0.00  1.0000
  -1  17  -2     948      34                                                         950   -0.03    0.00  1.0000
   1  17   2     870      44                                                         871   -0.03    0.00  1.0000
   1  17  -2     905      47                                                         906    0.03    0.00  1.0000
   1 -17  -2     949      38                                                         951    0.03    0.00  1.0000
  -1 -17  -2     941      36                                                         943   -0.03    0.00  1.0000
   1 -17   2     901      49                                                         902   -0.03    0.00  1.0000
  -1 -17   2     894      45                                                         895    0.03    0.00  1.0000
   1 -17  -3      80      33                                                          82   -0.13    0.00  1.0000
  -1 -17  -3      49      24                                                          51   -0.13    0.00  1.0000
  -1  17   3      44      21                                                          46   -0.13    0.00  1.0000
   1  17   3      19      20                                                          20   -0.13    0.00  1.0000
  -1 -17   3      57      28                                                          59    0.13    0.00  1.0000
   1 -17   3       9       9                                                          10    0.13    0.00  1.0000
   1  17  -3      29      18                                                          30    0.13    0.00  1.0000
  -1  17  -3      24      16                                                          25    0.13    0.00  1.0000
   1  17  -3      51      20                                                          53    0.13    0.00  1.0000
  -1  17   3      26      25                                                          27   -0.13    0.00  1.0000
  -1  17  -3      31      11                                                          32    0.13    0.00  1.0000
   1  17   3       4      11                                                           5   -0.13    0.00  1.0000
   1  17  -3      47      14                                                          49    0.13    0.00  1.0000
   1 -17  -3      58      16                                                          60   -0.13    0.00  1.0000
  -1 -17  -3      26      14                                                          27   -0.13    0.00  1.0000
   1 -17   3      11      10                                                          12    0.13    0.00  1.0000
   1 -17  -4      46      16                                                          45   -0.06    0.00  1.0000
  -1 -17  -4      90      24                                                          89    0.06    0.00  1.0000
  -1  17   4      41      15                                                          40   -0.06    0.00  1.0000
  -1 -17   4      27      11                                                          26   -0.06    0.00  1.0000
   1 -17   4       0      16                                                           0    0.06    0.00  1.0000
  -1  17  -4      10       7                                                          10    0.06    0.00  1.0000
  -1  17  -4      29      12                                                          28    0.06    0.00  1.0000
   1  17  -4       4       8                                                           4   -0.06    0.00  1.0000
  -1  17   4      19      11                                                          18   -0.06    0.00  1.0000
  -1  17  -4      27       9                                                          26    0.06    0.00  1.0000
   1  17   4       0      15                                                           0    0.06    0.00  1.0000
   1  17  -4       0       6                                                           0   -0.06    0.00  1.0000
   1 -17  -5     171      27                                                         172   -0.03    0.00  1.0000
  -1 -17  -5     103      12                                                         103   -0.03    0.00  1.0000
  -1 -17   5     137      17                                                         138    0.03    0.00  1.0000
   1 -17   5     186      29                                                         187    0.03    0.00  1.0000
  -1  17  -5     129      10                                                         130    0.03    0.00  1.0000
   1  17  -5      93      13                                                          93    0.03    0.00  1.0000
  -1  17  -5     131      12                                                         132    0.03    0.00  1.0000
  -1  17   5     162      24                                                         163   -0.03    0.00  1.0000
   1  17   5     105      13                                                         105   -0.03    0.00  1.0000
   1  17  -5     113       9                                                         114    0.03    0.00  1.0000
   1 -17  -6     470      74                                                         469    0.04    0.00  1.0000
  -1 -17  -6     324      77                                                         323   -0.04    0.00  1.0000
  -1 -17   6     403      73                                                         402    0.04    0.00  1.0000
   1 -17   6     495      39                                                         493   -0.04    0.00  1.0000
   1  17  -6     322      32                                                         321    0.04    0.00  1.0000
  -1  17  -6     318      21                                                         317   -0.04    0.00  1.0000
  -1  17  -6     384      22                                                         383   -0.04    0.00  1.0000
  -1  17   6     368      65                                                         367    0.04    0.00  1.0000
   1  17   6     388      32                                                         387   -0.04    0.00  1.0000
   1  17  -6     338      31                                                         337    0.04    0.00  1.0000
   1 -17  -7     293      58                                                         293    0.01    0.00  1.0000
  -1 -17  -7     303      64                                                         303    0.01    0.00  1.0000
  -1 -17   7     297      40                                                         297   -0.01    0.00  1.0000
   1 -17   7     404      40                                                         404   -0.01    0.00  1.0000
   1  17  -7     227      29                                                         227   -0.01    0.00  1.0000
  -1  17   7     274      47                                                         274    0.01    0.00  1.0000
   1  17   7     289     486                                                         289    0.01    0.00  1.0000
   1  17  -7     234      30                                                         234   -0.01    0.00  1.0000
   1 -17  -8     181      48                                                         181    0.01    0.00  1.0000
  -1 -17  -8      73      28                                                          73   -0.01    0.00  1.0000
  -1 -17   8     184      27                                                         184    0.01    0.00  1.0000
   1 -17   8     147      35                                                         147   -0.01    0.00  1.0000
  -1  17   8     195      39                                                         195    0.01    0.00  1.0000
   1  17   8     186      25                                                         186   -0.01    0.00  1.0000
   1 -17  -9      69      22                                                          69   -0.01    0.00  1.0000
  -1 -17  -9      17      12                                                          17   -0.01    0.00  1.0000
  -1 -17   9      29      12                                                          29    0.01    0.00  1.0000
   1 -17   9      53      17                                                          53    0.01    0.00  1.0000
  -1  17   9      75      25                                                          75   -0.01    0.00  1.0000
   1  17   9      17      17                                                          17   -0.01    0.00  1.0000
   1 -17 -10     330     104                                                         328    0.06    0.00  1.0000
  -1 -17 -10     427     123                                                         425   -0.06    0.00  1.0000
  -1 -17  10     436      60                                                         434    0.06    0.00  1.0000
   1 -17  10     580      68                                                         577   -0.06    0.00  1.0000
  -1  17  10     498      28                                                         495    0.06    0.00  1.0000
   1  17  10     448      26                                                         446   -0.06    0.00  1.0000
  -1 -17  11      33      17                                                          32   -0.08    0.00  1.0000
   1 -17  11      20      15                                                          19   -0.08    0.00  1.0000
  -1  17  11      20      21                                                          19    0.08    0.00  1.0000
  -1  17  11      21      19                                                          20    0.08    0.00  1.0000
   1  17  11       6      11                                                           6    0.08    0.00  1.0000
  -1 -17  12      33      15                                                          33   -0.03    0.00  1.0000
   1 -17  12      29      11                                                          29    0.03    0.00  1.0000
  -1  17  12     102      35                                                         102   -0.03    0.00  1.0000
   1  17  12      35      26                                                          35    0.03    0.00  1.0000
  -1  17  12      28      16                                                          28   -0.03    0.00  1.0000
   1  17  12      31      16                                                          31    0.03    0.00  1.0000
  -1 -17  13       7      17                                                          10    0.47    0.00  1.0000
   1 -17  13       6      11                                                           8    0.47    0.00  1.0000
  -1  17  13       0      15                                                           0   -0.47    0.00  1.0000
   1  17  13       2      14                                                           4   -0.47    0.00  1.0000
  -1  17  13       0      13                                                           1   -0.47    0.00  1.0000
   1  17  13       7      15                                                           9   -0.47    0.00  1.0000
  -1 -17  14      35      16                                                          35   -0.02    0.00  1.0000
   1 -17  14      26       8                                                          26    0.02    0.00  1.0000
  -1  17  14      75      27                                                          75   -0.02    0.00  1.0000
   1  17  14       9      15                                                           9    0.02    0.00  1.0000
  -1  17  14      36      21                                                          36   -0.02    0.00  1.0000
   1  17  14      11       9                                                          11    0.02    0.00  1.0000
   1 -19  -1       3      31                                                           5   -0.64    0.00  1.0000
  -1 -19  -1       0      26                                                           1   -0.64    0.00  1.0000
   1 -19   1       8      29                                                          12    0.64    0.00  1.0000
  -1 -19   1       1      22                                                           2    0.64    0.00  1.0000
  -1  19   1       1      14                                                           2   -0.64    0.00  1.0000
  -1  19  -1       0      17                                                           1    0.64    0.00  1.0000
  -1  19   1       1      11                                                           2   -0.64    0.00  1.0000
  -1  19  -1       0      10                                                           0    0.64    0.00  1.0000
   1  19   1       0      13                                                           0   -0.64    0.00  1.0000
   1  19  -1       0      16                                                           0    0.64    0.00  1.0000
   1 -19  -1       1       6                                                           2   -0.64    0.00  1.0000
   1 -19   1       1       9                                                           2    0.64    0.00  1.0000
  -1 -19  -1       0      17                                                           1   -0.64    0.00  1.0000
  -1 -19   1       0      11                                                           0    0.64    0.00  1.0000
   1 -19  -2    1420     108                                                        1419   -0.02    0.00  1.0000
  -1 -19  -2    1269      54                                                        1268    0.02    0.00  1.0000
  -1  19   2    1272      69                                                        1271   -0.02    0.00  1.0000
  -1  19  -2    1155      56                                                        1154    0.02    0.00  1.0000
  -1  19   2    1420      92                                                        1419   -0.02    0.00  1.0000
  -1  19  -2    1252      29                                                        1251    0.02    0.00  1.0000
   1  19   2    1357      92                                                        1356    0.02    0.00  1.0000
   1  19  -2    1315      28                                                        1314   -0.02    0.00  1.0000
   1 -19   2    1189      46                                                        1188    0.02    0.00  1.0000
  -1 -19   2    1135      23                                                        1134   -0.02    0.00  1.0000
   1 -19  -3     100      33                                                          99    0.04    0.00  1.0000
  -1 -19  -3      59      13                                                          58    0.04    0.00  1.0000
  -1 -19   3      39      12                                                          39   -0.04    0.00  1.0000
   1 -19   3      52      25                                                          51   -0.04    0.00  1.0000
   1  19  -3      17       6                                                          17   -0.04    0.00  1.0000
  -1  19   3      24      16                                                          24    0.04    0.00  1.0000
  -1  19  -3      27       7                                                          27   -0.04    0.00  1.0000
   1  19   3       0      15                                                           0    0.04    0.00  1.0000
   1  19  -3      19       8                                                          19   -0.04    0.00  1.0000
   1 -19   3       9       5                                                           9   -0.04    0.00  1.0000
   1 -19  -4     219      49                                                         219   -0.01    0.00  1.0000
  -1 -19  -4     228      45                                                         228    0.01    0.00  1.0000
  -1 -19   4     271      60                                                         271   -0.01    0.00  1.0000
   1 -19   4     250      40                                                         250    0.01    0.00  1.0000
  -1  19  -4     198      38                                                         198    0.01    0.00  1.0000
   1  19  -4     171      31                                                         171   -0.01    0.00  1.0000
  -1  19   4     199      32                                                         199   -0.01    0.00  1.0000
  -1  19  -4     254      35                                                         254    0.01    0.00  1.0000
   1  19   4     252      54                                                         252    0.01    0.00  1.0000
   1  19  -4     242      38                                                         242   -0.01    0.00  1.0000
   1 -19  -5       0      15                                                           0    0.16    0.00  1.0000
  -1 -19  -5      43      25                                                          41    0.16    0.00  1.0000
  -1 -19   5       7      14                                                           6   -0.16    0.00  1.0000
   1 -19   5       0      20                                                           0   -0.16    0.00  1.0000
  -1  19  -5       9       8                                                           8   -0.16    0.00  1.0000
   1  19  -5       4       9                                                           3   -0.16    0.00  1.0000
  -1  19  -5       4       5                                                           3   -0.16    0.00  1.0000
  -1  19   5       0      18                                                           0    0.16    0.00  1.0000
   1  19   5       9      17                                                           8    0.16    0.00  1.0000
   1  19  -5       4       6                                                           3   -0.16    0.00  1.0000
   1 -19  -6      36      26                                                          36   -0.04    0.00  1.0000
  -1 -19  -6      47      29                                                          47    0.04    0.00  1.0000
  -1 -19   6      36      19                                                          36   -0.04    0.00  1.0000
   1 -19   6      27      14                                                          27    0.04    0.00  1.0000
  -1  19  -6      28       8                                                          28    0.04    0.00  1.0000
   1  19  -6      34       9                                                          34   -0.04    0.00  1.0000
  -1  19  -6      29       8                                                          29    0.04    0.00  1.0000
  -1  19   6      13      17                                                          13   -0.04    0.00  1.0000
   1  19   6      20      16                                                          20    0.04    0.00  1.0000
   1  19  -6      24      12                                                          24   -0.04    0.00  1.0000
   1 -19  -7     488      88                                                         484   -0.09    0.00  1.0000
  -1 -19  -7     541      90                                                         537   -0.09    0.00  1.0000
  -1 -19   7     581      63                                                         577    0.09    0.00  1.0000
   1 -19   7     589     106                                                         585    0.09    0.00  1.0000
   1  19  -7     562      16                                                         558    0.09    0.00  1.0000
  -1  19   7     655      82                                                         651   -0.09    0.00  1.0000
   1  19   7     706     103                                                         702   -0.09    0.00  1.0000
   1  19  -7     623      11                                                         619    0.09    0.00  1.0000
   1 -19  -8     165      49                                                         165   -0.01    0.00  1.0000
  -1 -19  -8      81      25                                                          81    0.01    0.00  1.0000
  -1 -19   8     125      21                                                         125   -0.01    0.00  1.0000
   1 -19   8     102      24                                                         102    0.01    0.00  1.0000
  -1  19   8     137      45                                                         137   -0.01    0.00  1.0000
   1  19   8     146      31                                                         146    0.01    0.00  1.0000
   1 -19  -9      37      21                                                          37    0.01    0.00  1.0000
  -1 -19  -9      54      25                                                          54    0.01    0.00  1.0000
  -1 -19   9      17      11                                                          17   -0.01    0.00  1.0000
   1 -19   9      10       9                                                          10   -0.01    0.00  1.0000
  -1  19   9      37      16                                                          37    0.01    0.00  1.0000
   1  19   9      31      17                                                          31    0.01    0.00  1.0000
   1 -19 -10      98      39                                                          99   -0.04    0.00  1.0000
  -1 -19 -10     123      39                                                         124    0.04    0.00  1.0000
  -1 -19  10     237      34                                                         238   -0.04    0.00  1.0000
   1 -19  10     202      34                                                         203    0.04    0.00  1.0000
  -1  19  10     158      33                                                         159   -0.04    0.00  1.0000
   1  19  10     137      39                                                         138    0.04    0.00  1.0000
  -1 -19 -11      15      24                                                          15   -0.03    0.00  1.0000
  -1 -19  11      55      30                                                          55    0.03    0.00  1.0000
   1 -19  11      44      26                                                          44    0.03    0.00  1.0000
  -1  19  11       5      17                                                           5   -0.03    0.00  1.0000
   1  19  11      31      24                                                          31   -0.03    0.00  1.0000
  -1 -19  12      50      13                                                          50   -0.03    0.00  1.0000
   1 -19  12      27      15                                                          27    0.03    0.00  1.0000
  -1  19  12      39      19                                                          39   -0.03    0.00  1.0000
   1  19  12      16      10                                                          16    0.03    0.00  1.0000
  -1  19  12      13      15                                                          13   -0.03    0.00  1.0000
   1  19  12      46      10                                                          46    0.03    0.00  1.0000
  -1 -19  13       2      16                                                           1   -0.32    0.00  1.0000
   1 -19  13       2      13                                                           1   -0.32    0.00  1.0000
  -1  19  13      19      20                                                          16    0.32    0.00  1.0000
   1  19  13      24      16                                                          21    0.32    0.00  1.0000
  -1  19  13       2      14                                                           1    0.32    0.00  1.0000
   1  19  13      11      15                                                           9    0.32    0.00  1.0000
  -1 -19  14       5      22                                                           5    0.03    0.00  1.0000
   1 -19  14      31      14                                                          31   -0.03    0.00  1.0000
  -1  19  14       4      13                                                           4    0.03    0.00  1.0000
   1  19  14      22      14                                                          22   -0.03    0.00  1.0000
  -1  19  14      75      34                                                          75    0.03    0.00  1.0000
   1  19  14      24      15                                                          24   -0.03    0.00  1.0000
   1 -21  -1      75      31                                                          83    0.45    0.00  1.0000
  -1 -21  -1      99      40                                                         108    0.45    0.00  1.0000
   1 -21   1      81      30                                                          89   -0.45    0.00  1.0000
  -1 -21   1      74      32                                                          81   -0.45    0.00  1.0000
  -1  21   1      94      27                                                         102    0.45    0.00  1.0000
  -1  21  -1      55      22                                                          61   -0.45    0.00  1.0000
   1  21   1      58      21                                                          65    0.45    0.00  1.0000
   1  21  -1      60      24                                                          67   -0.45    0.00  1.0000
   1 -21   1      55      16                                                          61   -0.45    0.00  1.0000
  -1 -21   1      50      16                                                          56   -0.45    0.00  1.0000
   1 -21  -2      38      23                                                          38   -0.02    0.00  1.0000
  -1 -21  -2      29      27                                                          29    0.02    0.00  1.0000
   1 -21   2       0      20                                                           0    0.02    0.00  1.0000
  -1 -21   2      42      23                                                          42   -0.02    0.00  1.0000
  -1  21   2      46      20                                                          46   -0.02    0.00  1.0000
  -1  21  -2       7       8                                                           7    0.02    0.00  1.0000
   1  21   2      29      10                                                          29    0.02    0.00  1.0000
   1  21  -2      13      10                                                          13   -0.02    0.00  1.0000
   1 -21   2      15       9                                                          15    0.02    0.00  1.0000
   1 -21  -3      24      13                                                          24    0.00    0.00  1.0000
  -1 -21  -3      46      26                                                          46    0.00    0.00  1.0000
  -1 -21   3      32      20                                                          32    0.00    0.00  1.0000
   1 -21   3      35      18                                                          35    0.00    0.00  1.0000
   1  21  -3      10       6                                                          10    0.00    0.00  1.0000
  -1  21   3      38      23                                                          38    0.00    0.00  1.0000
  -1  21  -3      30      14                                                          30    0.00    0.00  1.0000
   1  21   3      51      21                                                          51    0.00    0.00  1.0000
   1  21  -3       4       4                                                           4    0.00    0.00  1.0000
   1 -21   3      33      13                                                          33    0.00    0.00  1.0000
   1 -21  -4     388      73                                                         391    0.08    0.00  1.0000
  -1 -21  -4     440      71                                                         443   -0.08    0.00  1.0000
  -1 -21   4     396      49                                                         399    0.08    0.00  1.0000
   1 -21   4     419      43                                                         422   -0.08    0.00  1.0000
  -1  21  -4     276      53                                                         279   -0.08    0.00  1.0000
   1  21  -4     278      54                                                         281    0.08    0.00  1.0000
  -1  21  -4     388      27                                                         391   -0.08    0.00  1.0000
  -1  21   4     372      73                                                         375    0.08    0.00  1.0000
   1  21   4     428      40                                                         431   -0.08    0.00  1.0000
   1  21  -4     366      55                                                         369    0.08    0.00  1.0000
   1 -21  -5      20      22                                                          21   -0.14    0.00  1.0000
  -1 -21  -5      32      23                                                          34   -0.14    0.00  1.0000
  -1 -21   5      34     110                                                          36    0.14    0.00  1.0000
   1 -21   5      19      12                                                          20    0.14    0.00  1.0000
  -1  21  -5       6      11                                                           7    0.14    0.00  1.0000
   1  21  -5       5       9                                                           6    0.14    0.00  1.0000
  -1  21  -5       6       9                                                           7    0.14    0.00  1.0000
  -1  21   5      13      11                                                          14   -0.14    0.00  1.0000
   1  21   5      46      24                                                          48   -0.14    0.00  1.0000
   1  21  -5      15      11                                                          16    0.14    0.00  1.0000
   1 -21  -6      20      43                                                          20    0.01    0.00  1.0000
  -1 -21  -6      47      26                                                          47   -0.01    0.00  1.0000
  -1 -21   6      24      43                                                          24    0.01    0.00  1.0000
   1 -21   6      18      38                                                          18   -0.01    0.00  1.0000
  -1  21  -6       5       9                                                           5   -0.01    0.00  1.0000
   1  21  -6       0       7                                                           0    0.01    0.00  1.0000
  -1  21  -6       9      14                                                           9   -0.01    0.00  1.0000
  -1  21   6      20      39                                                          20    0.01    0.00  1.0000
   1  21   6       0      17                                                           0   -0.01    0.00  1.0000
   1  21  -6       3       9                                                           3    0.01    0.00  1.0000
   1 -21  -7      29      22                                                          30    0.10    0.00  1.0000
  -1 -21  -7      44      17                                                          45    0.10    0.00  1.0000
  -1 -21   7       4      13                                                           4   -0.10    0.00  1.0000
   1  21  -7      18       8                                                          19   -0.10    0.00  1.0000
  -1  21   7      14      21                                                          15    0.10    0.00  1.0000
   1  21   7       8      21                                                           9    0.10    0.00  1.0000
   1  21  -7       6       5                                                           7   -0.10    0.00  1.0000
   1 -21  -8      70      38                                                          70    0.00    0.00  1.0000
  -1 -21  -8      87      39                                                          87    0.00    0.00  1.0000
  -1 -21   8     151      31                                                         151    0.00    0.00  1.0000
   1 -21   8     220      29                                                         220    0.00    0.00  1.0000
  -1  21   8     139      19                                                         139    0.00    0.00  1.0000
   1  21   8     142      53                                                         142    0.00    0.00  1.0000
   1 -21  -9      80      35                                                          80   -0.03    0.00  1.0000
  -1 -21  -9       5      17                                                           5   -0.03    0.00  1.0000
  -1 -21   9      63      29                                                          63    0.03    0.00  1.0000
   1 -21   9       3      16                                                           3    0.03    0.00  1.0000
  -1  21   9      18      17                                                          18   -0.03    0.00  1.0000
   1  21   9       9      17                                                           9   -0.03    0.00  1.0000
   1 -21 -10      53      43                                                          54    0.06    0.00  1.0000
  -1 -21 -10      32      21                                                          33   -0.06    0.00  1.0000
  -1 -21  10      10      17                                                          10    0.06    0.00  1.0000
   1 -21  10       2      17                                                           2   -0.06    0.00  1.0000
  -1  21  10       7      13                                                           7    0.06    0.00  1.0000
   1  21  10      26      17                                                          27   -0.06    0.00  1.0000
   1 -21 -11      64      36                                                          65    0.09    0.00  1.0000
  -1 -21 -11      32      20                                                          33    0.09    0.00  1.0000
  -1 -21  11      13      17                                                          14   -0.09    0.00  1.0000
   1 -21  11      46      27                                                          47   -0.09    0.00  1.0000
  -1  21  11       1      17                                                           1    0.09    0.00  1.0000
   1  21  11      24      23                                                          25    0.09    0.00  1.0000
  -1 -21  12      54      42                                                          53    0.04    0.00  1.0000
   1 -21  12      71      52                                                          70   -0.04    0.00  1.0000
  -1  21  12      67      48                                                          66    0.04    0.00  1.0000
  -1  21  12      60      45                                                          59    0.04    0.00  1.0000
   1  21  12      22      14                                                          22   -0.04    0.00  1.0000
  -1 -21  13       0      16                                                           0    0.17    0.00  1.0000
   1 -21  13       8       9                                                           7    0.17    0.00  1.0000
  -1  21  13      40      20                                                          38   -0.17    0.00  1.0000
   1  21  13      34      17                                                          32   -0.17    0.00  1.0000
  -1  21  13       0      15                                                           0   -0.17    0.00  1.0000
   1  21  13      18      16                                                          17   -0.17    0.00  1.0000
   1 -23  -1      64      24                                                          64   -0.02    0.00  1.0000
  -1 -23  -1     107      28                                                         107   -0.02    0.00  1.0000
   1 -23   1      74      25                                                          74    0.02    0.00  1.0000
  -1 -23   1      94      45                                                          94    0.02    0.00  1.0000
  -1  23  -1      70      16                                                          70    0.02    0.00  1.0000
  -1  23   1      43      16                                                          43   -0.02    0.00  1.0000
   1  23   1      39      16                                                          39   -0.02    0.00  1.0000
   1  23  -1      32       9                                                          32    0.02    0.00  1.0000
   1 -23   1      57      10                                                          57    0.02    0.00  1.0000
   1 -23  -2      90      38                                                          89    0.04    0.00  1.0000
  -1 -23  -2      73      40                                                          72   -0.04    0.00  1.0000
   1 -23   2       0      23                                                           0   -0.04    0.00  1.0000
  -1 -23   2      37      26                                                          37    0.04    0.00  1.0000
  -1  23  -2       1       9                                                           1   -0.04    0.00  1.0000
  -1  23   2       3      13                                                           3    0.04    0.00  1.0000
   1  23   2       5       8                                                           5   -0.04    0.00  1.0000
   1  23  -2      13      14                                                          13    0.04    0.00  1.0000
   1 -23   2      22       9                                                          22   -0.04    0.00  1.0000
   1 -23  -3     257      46                                                         258    0.04    0.00  1.0000
  -1 -23  -3     181      31                                                         182    0.04    0.00  1.0000
   1 -23   3     240      35                                                         241   -0.04    0.00  1.0000
  -1 -23   3     256      38                                                         257   -0.04    0.00  1.0000
   1  23  -3     179      30                                                         180   -0.04    0.00  1.0000
  -1  23  -3     180      41                                                         181   -0.04    0.00  1.0000
  -1  23   3     289      26                                                         290    0.04    0.00  1.0000
   1  23   3     299      29                                                         300    0.04    0.00  1.0000
   1  23  -3     193      29                                                         194   -0.04    0.00  1.0000
   1 -23  -4       0      28                                                           0   -0.08    0.00  1.0000
  -1 -23  -4      49      22                                                          50    0.08    0.00  1.0000
  -1 -23   4      38      22                                                          39   -0.08    0.00  1.0000
   1 -23   4      31      33                                                          32    0.08    0.00  1.0000
  -1  23  -4      28       8                                                          29    0.08    0.00  1.0000
   1  23  -4      26      14                                                          27   -0.08    0.00  1.0000
  -1  23  -4      14      37                                                          15    0.08    0.00  1.0000
  -1  23   4      79      25                                                          80   -0.08    0.00  1.0000
   1  23   4      87      27                                                          88    0.08    0.00  1.0000
   1  23  -4      19      10                                                          20   -0.08    0.00  1.0000
   1 -23  -5     114      35                                                         115    0.04    0.00  1.0000
  -1 -23  -5      44      21                                                          44    0.04    0.00  1.0000
  -1 -23   5      30      20                                                          30   -0.04    0.00  1.0000
   1 -23   5      69      28                                                          70   -0.04    0.00  1.0000
  -1  23  -5      15       8                                                          15   -0.04    0.00  1.0000
   1  23  -5      26      14                                                          26   -0.04    0.00  1.0000
  -1  23  -5      27       8                                                          27   -0.04    0.00  1.0000
  -1  23   5      41      25                                                          41    0.04    0.00  1.0000
   1  23   5      57      28                                                          58    0.04    0.00  1.0000
   1  23  -5      17      10                                                          17   -0.04    0.00  1.0000
   1 -23  -6     560     106                                                         559    0.01    0.00  1.0000
  -1 -23  -6     498     116                                                         497   -0.01    0.00  1.0000
  -1 -23   6     591      75                                                         590    0.01    0.00  1.0000
   1 -23   6     384     103                                                         383   -0.01    0.00  1.0000
  -1  23  -6     578      14                                                         577   -0.01    0.00  1.0000
  -1  23   6     389      86                                                         388    0.01    0.00  1.0000
   1  23   6     519      87                                                         518   -0.01    0.00  1.0000
   1  23  -6     638      16                                                         637    0.01    0.00  1.0000
   1 -23  -7       1      18                                                           1   -0.10    0.00  1.0000
  -1 -23  -7      33      27                                                          32   -0.10    0.00  1.0000
  -1 -23   7      22      20                                                          21    0.10    0.00  1.0000
   1 -23   7      25       9                                                          24    0.10    0.00  1.0000
  -1  23   7      16      13                                                          15   -0.10    0.00  1.0000
   1  23  -7       0       5                                                           0    0.10    0.00  1.0000
   1  23   7      25      18                                                          24   -0.10    0.00  1.0000
   1 -23  -8      72      33                                                          72    0.01    0.00  1.0000
  -1 -23  -8      24      23                                                          24   -0.01    0.00  1.0000
  -1 -23   8      64      27                                                          64    0.01    0.00  1.0000
   1 -23   8      39      18                                                          39   -0.01    0.00  1.0000
  -1  23   8      53      26                                                          53    0.01    0.00  1.0000
   1  23   8      99      33                                                          99   -0.01    0.00  1.0000
   1 -23  -9      71      27                                                          71    0.03    0.00  1.0000
  -1 -23  -9      49      32                                                          49    0.03    0.00  1.0000
  -1 -23   9      82      27                                                          82   -0.03    0.00  1.0000
   1 -23   9      52      22                                                          52   -0.03    0.00  1.0000
  -1  23   9      43      17                                                          43    0.03    0.00  1.0000
   1  23   9      77      29                                                          77    0.03    0.00  1.0000
   1 -23 -10      31      17                                                          30   -0.08    0.00  1.0000
  -1 -23 -10      46      24                                                          45    0.08    0.00  1.0000
  -1 -23  10      64      31                                                          63   -0.08    0.00  1.0000
   1 -23  10      11      18                                                          10    0.08    0.00  1.0000
  -1  23  10      26      19                                                          25   -0.08    0.00  1.0000
   1  23  10      16      24                                                          15    0.08    0.00  1.0000
   1 -23 -11       7      22                                                           6   -0.20    0.00  1.0000
  -1 -23 -11       7      24                                                           6   -0.20    0.00  1.0000
  -1 -23  11       5      13                                                           4    0.20    0.00  1.0000
   1 -23  11       3      16                                                           2    0.20    0.00  1.0000
  -1  23  11       0      23                                                           0   -0.20    0.00  1.0000
   1  23  11       3      17                                                           2   -0.20    0.00  1.0000
  -1 -23 -12      23      23                                                          23    0.03    0.00  1.0000
  -1 -23  12      23       9                                                          23   -0.03    0.00  1.0000
   1 -23  12       6      19                                                           6    0.03    0.00  1.0000
  -1  23  12      18      13                                                          18   -0.03    0.00  1.0000
  -1  23  12       1      17                                                           1   -0.03    0.00  1.0000
   1  23  12      10       9                                                          10    0.03    0.00  1.0000
   1 -25  -1      96      38                                                         100   -0.24    0.00  1.0000
  -1 -25  -1      69      35                                                          73   -0.24    0.00  1.0000
   1 -25   1     112      36                                                         117    0.24    0.00  1.0000
  -1 -25   1      19      23                                                          21    0.24    0.00  1.0000
  -1  25  -1       9       4                                                          10    0.24    0.00  1.0000
  -1  25   1      34      18                                                          37   -0.24    0.00  1.0000
   1  25   1      75      20                                                          79   -0.24    0.00  1.0000
   1  25  -1      14       6                                                          16    0.24    0.00  1.0000
   1 -25  -2     231      31                                                         231   -0.02    0.00  1.0000
  -1 -25  -2     291      39                                                         292    0.02    0.00  1.0000
   1 -25   2     452      51                                                         453    0.02    0.00  1.0000
  -1 -25   2     398      44                                                         399   -0.02    0.00  1.0000
  -1  25  -2     333      64                                                         334    0.02    0.00  1.0000
  -1  25   2     325      40                                                         326   -0.02    0.00  1.0000
   1  25   2     437      38                                                         438    0.02    0.00  1.0000
   1  25  -2     255      59                                                         256   -0.02    0.00  1.0000
   1 -25  -3      67      25                                                          65   -0.10    0.00  1.0000
  -1 -25  -3     177      27                                                         175   -0.10    0.00  1.0000
   1 -25   3     108      24                                                         106    0.10    0.00  1.0000
  -1 -25   3     116      24                                                         114    0.10    0.00  1.0000
  -1  25  -3      95      22                                                          93    0.10    0.00  1.0000
   1  25  -3     100      20                                                          98    0.10    0.00  1.0000
  -1  25  -3      90      17                                                          88    0.10    0.00  1.0000
  -1  25   3     111      20                                                         109   -0.10    0.00  1.0000
   1  25   3     164      20                                                         162   -0.10    0.00  1.0000
   1  25  -3     108      17                                                         106    0.10    0.00  1.0000
   1 -25  -4     518      92                                                         517    0.03    0.00  1.0000
  -1 -25  -4     499     120                                                         498   -0.03    0.00  1.0000
   1 -25   4     727      49                                                         726   -0.03    0.00  1.0000
  -1 -25   4     829      47                                                         828    0.03    0.00  1.0000
   1  25  -4     400      51                                                         399    0.03    0.00  1.0000
  -1  25  -4     456      49                                                         455   -0.03    0.00  1.0000
  -1  25   4     564      90                                                         563    0.03    0.00  1.0000
   1  25   4     667      36                                                         666   -0.03    0.00  1.0000
   1  25  -4     582      20                                                         581    0.03    0.00  1.0000
   1 -25  -5      15      15                                                          15   -0.02    0.00  1.0000
  -1 -25  -5       6      30                                                           6   -0.02    0.00  1.0000
  -1 -25   5      34      23                                                          34    0.02    0.00  1.0000
   1 -25   5      25      25                                                          25    0.02    0.00  1.0000
  -1  25  -5       0       3                                                           0    0.02    0.00  1.0000
  -1  25   5      11      11                                                          11   -0.02    0.00  1.0000
   1  25   5       7      17                                                           7   -0.02    0.00  1.0000
   1  25  -5       0       8                                                           0    0.02    0.00  1.0000
   1 -25  -6      89      32                                                          89   -0.01    0.00  1.0000
  -1 -25  -6      72      29                                                          72    0.01    0.00  1.0000
   1 -25   6     154      27                                                         154    0.01    0.00  1.0000
  -1 -25   6     101      30                                                         101   -0.01    0.00  1.0000
  -1  25  -6      42      12                                                          42    0.01    0.00  1.0000
  -1  25   6      57      23                                                          57   -0.01    0.00  1.0000
   1  25   6      25      17                                                          25    0.01    0.00  1.0000
   1 -25  -7      13      19                                                          12    0.12    0.00  1.0000
  -1 -25  -7      23      33                                                          22    0.12    0.00  1.0000
  -1 -25   7       0      20                                                           0   -0.12    0.00  1.0000
   1 -25   7       3      18                                                           3   -0.12    0.00  1.0000
  -1  25   7       6      25                                                           5    0.12    0.00  1.0000
   1  25   7       1      19                                                           1    0.12    0.00  1.0000
   1 -25  -8      38      34                                                          38   -0.03    0.00  1.0000
  -1 -25  -8      61      39                                                          61    0.03    0.00  1.0000
  -1 -25   8       0      21                                                           0   -0.03    0.00  1.0000
   1 -25   8      39      12                                                          39    0.03    0.00  1.0000
  -1  25   8       0      18                                                           0   -0.03    0.00  1.0000
   1  25   8      37      17                                                          37    0.03    0.00  1.0000
   1 -25  -9      49      24                                                          49    0.03    0.00  1.0000
  -1 -25  -9      32      31                                                          32    0.03    0.00  1.0000
  -1 -25   9      20      15                                                          20   -0.03    0.00  1.0000
   1 -25   9      41      19                                                          41   -0.03    0.00  1.0000
  -1  25   9      11      15                                                          11    0.03    0.00  1.0000
   1  25   9      33      15                                                          33    0.03    0.00  1.0000
   1 -25 -10       0      25                                                           0    0.06    0.00  1.0000
  -1 -25 -10      29      29                                                          30   -0.06    0.00  1.0000
  -1 -25  10       4      19                                                           4    0.06    0.00  1.0000
   1 -25  10       0      17                                                           0   -0.06    0.00  1.0000
  -1  25  10      25      18                                                          26    0.06    0.00  1.0000
   1  25  10       0      16                                                           0   -0.06    0.00  1.0000
   1 -25 -11      10      18                                                          11    0.21    0.00  1.0000
  -1 -25 -11      29      21                                                          31    0.21    0.00  1.0000
  -1 -25  11       6      18                                                           7   -0.21    0.00  1.0000
   1 -25  11      13      18                                                          15   -0.21    0.00  1.0000
  -1  25  11       0      17                                                           0    0.21    0.00  1.0000
   1  25  11       8      19                                                           9    0.21    0.00  1.0000
   1 -27  -1     137      40                                                         141    0.18    0.00  1.0000
  -1 -27  -1      98      26                                                         101    0.18    0.00  1.0000
   1 -27   1      48      21                                                          50   -0.18    0.00  1.0000
  -1 -27   1       2      20                                                           2   -0.18    0.00  1.0000
  -1  27  -1      50      11                                                          52   -0.18    0.00  1.0000
  -1  27   1      24      12                                                          26    0.18    0.00  1.0000
   1  27   1      52      14                                                          54    0.18    0.00  1.0000
   1  27  -1      81      16                                                          84   -0.18    0.00  1.0000
   1 -27  -2      92      32                                                          92   -0.01    0.00  1.0000
  -1 -27  -2      73      42                                                          73    0.01    0.00  1.0000
   1 -27   2      71      30                                                          71    0.01    0.00  1.0000
  -1 -27   2      61      32                                                          61   -0.01    0.00  1.0000
  -1  27  -2      51      16                                                          51    0.01    0.00  1.0000
  -1  27   2      84      27                                                          84   -0.01    0.00  1.0000
   1  27   2      64      16                                                          64    0.01    0.00  1.0000
   1  27  -2      68      15                                                          68   -0.01    0.00  1.0000
   1 -27  -3       4      23                                                           4    0.10    0.00  1.0000
  -1 -27  -3       1      24                                                           1    0.10    0.00  1.0000
   1 -27   3       5      20                                                           5   -0.10    0.00  1.0000
  -1 -27   3       1      21                                                           1   -0.10    0.00  1.0000
  -1  27  -3       0       7                                                           0   -0.10    0.00  1.0000
  -1  27   3       1      13                                                           1    0.10    0.00  1.0000
   1  27   3       7      16                                                           8    0.10    0.00  1.0000
   1  27  -3       1       8                                                           1   -0.10    0.00  1.0000
   1 -27  -4     160      48                                                         160    0.01    0.00  1.0000
  -1 -27  -4     168      61                                                         168   -0.01    0.00  1.0000
  -1 -27   4     281      30                                                         281    0.01    0.00  1.0000
   1 -27   4     189      30                                                         189   -0.01    0.00  1.0000
  -1  27  -4     153      27                                                         153   -0.01    0.00  1.0000
  -1  27   4     105      26                                                         105    0.01    0.00  1.0000
   1  27   4     244      47                                                         244   -0.01    0.00  1.0000
   1  27  -4     178      17                                                         178    0.01    0.00  1.0000
   1 -27  -5       9      22                                                          10    0.10    0.00  1.0000
  -1 -27  -5      19      26                                                          20    0.10    0.00  1.0000
   1 -27   5       0      20                                                           0   -0.10    0.00  1.0000
  -1 -27   5       0      22                                                           0   -0.10    0.00  1.0000
  -1  27  -5       0       6                                                           0   -0.10    0.00  1.0000
  -1  27   5       0      17                                                           0    0.10    0.00  1.0000
   1  27  -5       0       6                                                           0   -0.10    0.00  1.0000
   1  27   5       0      16                                                           0    0.10    0.00  1.0000
   1 -27  -6      37      26                                                          37   -0.03    0.00  1.0000
  -1 -27  -6       1      21                                                           1    0.03    0.00  1.0000
  -1 -27   6      64      25                                                          65   -0.03    0.00  1.0000
   1 -27   6      46      19                                                          46    0.03    0.00  1.0000
  -1  27   6      36      17                                                          36   -0.03    0.00  1.0000
   1  27   6       1      16                                                           1    0.03    0.00  1.0000
   1 -27  -7       1      23                                                           1   -0.13    0.00  1.0000
  -1 -27  -7      50      19                                                          52   -0.13    0.00  1.0000
   1 -27   7      70      20                                                          72    0.13    0.00  1.0000
  -1 -27   7     123      33                                                         126    0.13    0.00  1.0000
  -1  27   7      18      16                                                          19   -0.13    0.00  1.0000
   1  27   7       8      10                                                           9   -0.13    0.00  1.0000
   1 -27  -8      23      21                                                          23    0.03    0.00  1.0000
  -1 -27  -8      62      31                                                          62   -0.03    0.00  1.0000
  -1 -27   8      39      22                                                          39    0.03    0.00  1.0000
   1 -27   8      28      18                                                          28   -0.03    0.00  1.0000
  -1  27   8      47      24                                                          47    0.03    0.00  1.0000
   1  27   8      35      13                                                          35   -0.03    0.00  1.0000
   1 -27  -9      20      11                                                          19   -0.12    0.00  1.0000
  -1 -27  -9      42      41                                                          41   -0.12    0.00  1.0000
  -1 -27   9      29      18                                                          28    0.12    0.00  1.0000
   1 -27   9       0      12                                                           0    0.12    0.00  1.0000
  -1  27   9       9      18                                                           8   -0.12    0.00  1.0000
   1  27   9       9      18                                                           8   -0.12    0.00  1.0000
   1 -27 -10      42      39                                                          42    0.01    0.00  1.0000
  -1 -27 -10      13      21                                                          13   -0.01    0.00  1.0000
  -1 -27  10      29      21                                                          29    0.01    0.00  1.0000
   1 -27  10      32      11                                                          32   -0.01    0.00  1.0000
  -1  27  10      27      10                                                          27    0.01    0.00  1.0000
   1  27  10      54      21                                                          54   -0.01    0.00  1.0000
   1 -29  -1      51      39                                                          51    0.02    0.00  1.0000
  -1 -29  -1      11      24                                                          11    0.02    0.00  1.0000
   1 -29   1     119      55                                                         119   -0.02    0.00  1.0000
  -1 -29   1      40      26                                                          40   -0.02    0.00  1.0000
  -1  29  -1       2      10                                                           2   -0.02    0.00  1.0000
  -1  29   1       4      10                                                           4    0.02    0.00  1.0000
   1  29   1       5      10                                                           5    0.02    0.00  1.0000
   1  29  -1      16      12                                                          16   -0.02    0.00  1.0000
   1 -29  -2      18      21                                                          18    0.02    0.00  1.0000
  -1 -29  -2      46      23                                                          46   -0.02    0.00  1.0000
   1 -29   2      23      21                                                          23   -0.02    0.00  1.0000
  -1 -29   2      57      26                                                          57    0.02    0.00  1.0000
  -1  29  -2      29      13                                                          29   -0.02    0.00  1.0000
  -1  29   2      56      20                                                          56    0.02    0.00  1.0000
   1  29   2      43      18                                                          43   -0.02    0.00  1.0000
   1  29  -2      24      16                                                          24    0.02    0.00  1.0000
   1 -29  -3      81      39                                                          82   -0.05    0.00  1.0000
  -1 -29  -3      57      33                                                          58   -0.05    0.00  1.0000
   1 -29   3      72      41                                                          73    0.05    0.00  1.0000
  -1 -29   3      64      36                                                          65    0.05    0.00  1.0000
  -1  29  -3      35      12                                                          36    0.05    0.00  1.0000
  -1  29   3       7      10                                                           7   -0.05    0.00  1.0000
   1  29  -3      11       9                                                          11    0.05    0.00  1.0000
   1 -29  -4      68      34                                                          68    0.02    0.00  1.0000
  -1 -29  -4      78      43                                                          78   -0.02    0.00  1.0000
   1 -29   4     109      36                                                         109   -0.02    0.00  1.0000
  -1 -29   4     113      45                                                         113    0.02    0.00  1.0000
  -1  29  -4      17       9                                                          17   -0.02    0.00  1.0000
  -1  29   4      75      27                                                          75    0.02    0.00  1.0000
   1  29  -4      63      19                                                          63    0.02    0.00  1.0000
   1  29   4      36      17                                                          36   -0.02    0.00  1.0000
   1 -29  -5      42      18                                                          43   -0.10    0.00  1.0000
  -1 -29  -5     149      40                                                         151   -0.10    0.00  1.0000
   1 -29   5      53      20                                                          54    0.10    0.00  1.0000
  -1 -29   5      46      22                                                          47    0.10    0.00  1.0000
  -1  29   5      77      23                                                          79   -0.10    0.00  1.0000
   1  29   5       0      14                                                           0   -0.10    0.00  1.0000
   1 -29  -6      37      26                                                          38    0.07    0.00  1.0000
  -1 -29  -6      14      21                                                          15   -0.07    0.00  1.0000
  -1 -29   6      21      37                                                          22    0.07    0.00  1.0000
   1 -29   6      89      34                                                          90   -0.07    0.00  1.0000
  -1  29   6      23      17                                                          24    0.07    0.00  1.0000
   1  29   6      16       8                                                          17   -0.07    0.00  1.0000
   1 -29  -7      67      24                                                          66    0.04    0.00  1.0000
  -1 -29  -7      75      42                                                          74    0.04    0.00  1.0000
   1 -29   7      31      18                                                          31   -0.04    0.00  1.0000
  -1 -29   7       4      21                                                           4   -0.04    0.00  1.0000
  -1  29   7      35      17                                                          35    0.04    0.00  1.0000
   1  29   7       0      16                                                           0    0.04    0.00  1.0000
   1 -29  -8      21      11                                                          21   -0.01    0.00  1.0000
  -1 -29  -8      65      44                                                          65    0.01    0.00  1.0000
   1 -29   8      37      18                                                          37    0.01    0.00  1.0000
  -1 -29   8      53      42                                                          53   -0.01    0.00  1.0000
  -1  29   8       8       9                                                           8   -0.01    0.00  1.0000
   1  29   8      26      14                                                          26    0.01    0.00  1.0000
   1 -29  -9      23      19                                                          24    0.14    0.00  1.0000
  -1 -29  -9      71      40                                                          73    0.14    0.00  1.0000
  -1 -29   9       0      22                                                           0   -0.14    0.00  1.0000
   1 -29   9      51      10                                                          53   -0.14    0.00  1.0000
  -1  29   9      32      25                                                          34    0.14    0.00  1.0000
   1  29   9       3      17                                                           4    0.14    0.00  1.0000
   1 -31  -1       7      25                                                           6   -0.15    0.00  1.0000
  -1 -31  -1       0      25                                                           0   -0.15    0.00  1.0000
   1 -31   1       0      23                                                           0    0.15    0.00  1.0000
  -1 -31   1      17      24                                                          16    0.15    0.00  1.0000
  -1  31  -1       0      10                                                           0    0.15    0.00  1.0000
  -1  31   1      14      16                                                          13   -0.15    0.00  1.0000
   1  31   1       0       6                                                           0   -0.15    0.00  1.0000
   1  31  -1       0      10                                                           0    0.15    0.00  1.0000
   1 -31  -2       0      26                                                           0    0.00    0.00  1.0000
  -1 -31  -2      43      37                                                          43    0.00    0.00  1.0000
   1 -31   2      43      33                                                          43    0.00    0.00  1.0000
  -1 -31   2       2      21                                                           2    0.00    0.00  1.0000
  -1  31  -2       0       9                                                           0    0.00    0.00  1.0000
  -1  31   2      36      14                                                          36    0.00    0.00  1.0000
   1  31  -2      22      11                                                          22    0.00    0.00  1.0000
   1  31   2      18      13                                                          18    0.00    0.00  1.0000
   1 -31  -3      17      23                                                          17    0.03    0.00  1.0000
  -1 -31  -3      44      26                                                          44    0.03    0.00  1.0000
   1 -31   3      68      39                                                          67   -0.03    0.00  1.0000
  -1 -31   3      51      24                                                          51   -0.03    0.00  1.0000
  -1  31  -3      18      10                                                          18   -0.03    0.00  1.0000
  -1  31   3      15      14                                                          15    0.03    0.00  1.0000
   1  31  -3      23      12                                                          23   -0.03    0.00  1.0000
   1  31   3       9      14                                                           9    0.03    0.00  1.0000
   1 -31  -4      29      22                                                          30   -0.06    0.00  1.0000
  -1 -31  -4      30      37                                                          31    0.06    0.00  1.0000
   1 -31   4      40      32                                                          41    0.06    0.00  1.0000
  -1 -31   4      50      25                                                          51   -0.06    0.00  1.0000
  -1  31   4       0      14                                                           0   -0.06    0.00  1.0000
   1  31   4      19      16                                                          19    0.06    0.00  1.0000
   1 -31  -5      42      20                                                          43   -0.06    0.00  1.0000
  -1 -31  -5      39      11                                                          40   -0.06    0.00  1.0000
  -1 -31   5      60      40                                                          61    0.06    0.00  1.0000
   1 -31   5      42      27                                                          43    0.06    0.00  1.0000
  -1  31   5      43      14                                                          44   -0.06    0.00  1.0000
   1  31   5       0      14                                                           0   -0.06    0.00  1.0000
   1 -31  -6      40      19                                                          41   -0.06    0.00  1.0000
  -1 -31  -6      42      30                                                          43    0.06    0.00  1.0000
   1 -31   6       0      19                                                           0    0.06    0.00  1.0000
  -1 -31   6       0      20                                                           0   -0.06    0.00  1.0000
  -1  31   6      18      15                                                          19   -0.06    0.00  1.0000
   1  31   6      32      13                                                          33    0.06    0.00  1.0000
   1 -31  -7      37      14                                                          39    0.16    0.00  1.0000
  -1 -31  -7      56      47                                                          58    0.16    0.00  1.0000
  -1 -31   7       6      26                                                           7   -0.16    0.00  1.0000
   1 -31   7      95      44                                                          98   -0.16    0.00  1.0000
  -1  31   7      25      26                                                          26    0.16    0.00  1.0000
   1  31   7      28      16                                                          30    0.16    0.00  1.0000
   1 -33  -1      28      57                                                          27    0.14    0.00  1.0000
  -1 -33  -1       6      22                                                           5    0.14    0.00  1.0000
   1 -33   1       0      22                                                           0   -0.14    0.00  1.0000
  -1 -33   1      31      60                                                          30   -0.14    0.00  1.0000
  -1  33  -1       0      10                                                           0   -0.14    0.00  1.0000
  -1  33   1       3      12                                                           3    0.14    0.00  1.0000
   1  33  -1       0      10                                                           0   -0.14    0.00  1.0000
   1  33   1       7      16                                                           6    0.14    0.00  1.0000
   1 -33  -2      27      23                                                          27   -0.02    0.00  1.0000
  -1 -33  -2      17      12                                                          17    0.02    0.00  1.0000
   1 -33   2      58      59                                                          58    0.02    0.00  1.0000
  -1 -33   2      34      40                                                          34   -0.02    0.00  1.0000
  -1  33  -2      13       8                                                          13    0.02    0.00  1.0000
  -1  33   2      30      28                                                          30   -0.02    0.00  1.0000
   1  33  -2       8       9                                                           8   -0.02    0.00  1.0000
   1  33   2      22      18                                                          22    0.02    0.00  1.0000
   1 -33  -3      23      13                                                          24   -0.06    0.00  1.0000
  -1 -33  -3      24      16                                                          25   -0.06    0.00  1.0000
   1 -33   3      43      43                                                          44    0.06    0.00  1.0000
  -1 -33   3       8      21                                                           8    0.06    0.00  1.0000
  -1  33   3       5      13                                                           5   -0.06    0.00  1.0000
   1  33   3      23      17                                                          24   -0.06    0.00  1.0000
   1 -33  -4      57      32                                                          58    0.04    0.00  1.0000
  -1 -33  -4      41      31                                                          42   -0.04    0.00  1.0000
   1 -33   4      32      21                                                          32   -0.04    0.00  1.0000
  -1 -33   4       7      22                                                           7    0.04    0.00  1.0000
  -1  33   4      20      16                                                          20    0.04    0.00  1.0000
   1  33   4      19      22                                                          19   -0.04    0.00  1.0000
   1 -33  -5       0      27                                                           0    0.22    0.00  1.0000
  -1 -33  -5       0      24                                                           0    0.22    0.00  1.0000
   1 -33   5      31      23                                                          33   -0.22    0.00  1.0000
  -1 -33   5      39      22                                                          42   -0.22    0.00  1.0000
  -1  33   5      11      16                                                          12    0.22    0.00  1.0000
   1  33   5       0      13                                                           0    0.22    0.00  1.0000
  -2   0   0  115637     410                                                      112693    4.59    0.00  1.0000
   2   0   2     261      31                                                         277   -0.50    0.00  1.0000
  -2   0   2     229      22                                                         244   -0.50    0.00  1.0000
   2   0  -2     259      23                                                         274   -0.50    0.00  1.0000
  -2   0   2     247      23                                                         262   -0.50    0.00  1.0000
   2   0  -2     239      21                                                         254   -0.50    0.00  1.0000
   2   0   2     239      21                                                         254   -0.50    0.00  1.0000
  -2   0  -2     232      21                                                         247   -0.50    0.00  1.0000
   2   0   4    1237      59                                                        1247   -0.14    0.00  1.0000
  -2   0   4    1236      53                                                        1246   -0.14    0.00  1.0000
   2   0  -4    1146      48                                                        1155   -0.14    0.00  1.0000
   2   0   4    1202      51                                                        1211   -0.14    0.00  1.0000
  -2   0   4    1281      56                                                        1291   -0.14    0.00  1.0000
   2   0  -4    1253      53                                                        1263   -0.14    0.00  1.0000
   2   0   4    1245      51                                                        1255   -0.14    0.00  1.0000
  -2   0  -4    1209      51                                                        1219   -0.14    0.00  1.0000
   2   0   6     659      79                                                         660    0.03    0.00  1.0000
  -2   0   6     680      29                                                         681    0.03    0.00  1.0000
   2   0   6     659      30                                                         660    0.03    0.00  1.0000
   2   0  -6     713      39                                                         714    0.03    0.00  1.0000
  -2   0   6     660      31                                                         661    0.03    0.00  1.0000
   2   0  -6     668      25                                                         669    0.03    0.00  1.0000
   2   0   6     745      28                                                         746    0.03    0.00  1.0000
  -2   0  -6     672      26                                                         673    0.03    0.00  1.0000
   2   0   8    1641      66                                                        1660   -0.24    0.00  1.0000
  -2   0   8    1934      63                                                        1954   -0.24    0.00  1.0000
   2   0   8    1652      60                                                        1671   -0.24    0.00  1.0000
   2   0  -8    1682      51                                                        1701   -0.24    0.00  1.0000
  -2   0   8    1782      82                                                        1802   -0.24    0.00  1.0000
   2   0   8    1648      50                                                        1667   -0.24    0.00  1.0000
   2   0  -8    1701      71                                                        1720   -0.24    0.00  1.0000
  -2   0  -8    1597      48                                                        1616   -0.24    0.00  1.0000
  -2   0  10    1860      88                                                        1858    0.03    0.00  1.0000
   2   0  10    1730      63                                                        1728    0.03    0.00  1.0000
  -2   0  10    1761      59                                                        1759    0.03    0.00  1.0000
   2   0  10    1836      63                                                        1834    0.03    0.00  1.0000
   2   0 -10    1860      57                                                        1858    0.03    0.00  1.0000
  -2   0 -10    1791      54                                                        1789    0.03    0.00  1.0000
  -2   0  12     265      44                                                         268   -0.10    0.00  1.0000
   2   0  12     268      41                                                         271   -0.10    0.00  1.0000
  -2   0  12     180      41                                                         182   -0.10    0.00  1.0000
   2   0  12     245      36                                                         248   -0.10    0.00  1.0000
  -2   0  14      26      40                                                          27    0.10    0.00  1.0000
   2   0  14       4      11                                                           4    0.10    0.00  1.0000
  -2   0  14       8      15                                                           9    0.10    0.00  1.0000
   2   0  14       6      10                                                           7    0.10    0.00  1.0000
  -2   0  16       0      15                                                           0    0.11    0.00  1.0000
   2   0  16      26      39                                                          25    0.11    0.00  1.0000
   2  -2  -1      41      34                                                          38    0.29    0.00  1.0000
  -2   2   1      39      26                                                          36    0.29    0.00  1.0000
  -2  -2  -1      31      32                                                          28   -0.29    0.00  1.0000
   2   2   1      43      25                                                          39   -0.29    0.00  1.0000
  -2  -2   1      10      41                                                           8   -0.29    0.00  1.0000
   2   2  -1      32      26                                                          29   -0.29    0.00  1.0000
   2  -2   1      28      22                                                          25    0.29    0.00  1.0000
  -2   2  -1      28      20                                                          25    0.29    0.00  1.0000
  -2  -2   1      28      27                                                          25   -0.29    0.00  1.0000
   2   2  -1      34      31                                                          31   -0.29    0.00  1.0000
   2  -2   1      25      11                                                          22    0.29    0.00  1.0000
  -2   2   1      19      44                                                          17    0.29    0.00  1.0000
   2  -2  -1      41      31                                                          38    0.29    0.00  1.0000
   2   2   1      25      16                                                          22   -0.29    0.00  1.0000
  -2  -2  -1      24      13                                                          21   -0.29    0.00  1.0000
  -2   2   2     189      31                                                         198    0.34    0.00  1.0000
  -2  -2  -2     204      46                                                         213    0.34    0.00  1.0000
   2   2   2     194      44                                                         203    0.34    0.00  1.0000
  -2  -2   2     184       8                                                         193    0.34    0.00  1.0000
   2   2  -2     204      13                                                         213    0.34    0.00  1.0000
   2  -2   2     189       9                                                         198    0.34    0.00  1.0000
  -2   2  -2     204      14                                                         213    0.34    0.00  1.0000
  -2   2   2     216      26                                                         226    0.34    0.00  1.0000
   2  -2   2     230      13                                                         240    0.34    0.00  1.0000
  -2  -2   2     233      18                                                         243    0.34    0.00  1.0000
   2   2  -2     179       8                                                         188    0.34    0.00  1.0000
  -2   2   2     213      17                                                         222    0.34    0.00  1.0000
   2  -2  -2     208      14                                                         217    0.34    0.00  1.0000
   2   2   2     204      25                                                         213    0.34    0.00  1.0000
  -2  -2  -2     201      14                                                         210    0.34    0.00  1.0000
   2  -2   2     192       8                                                         201    0.34    0.00  1.0000
  -2   2   3   32119     307                                                       32021   -0.29    0.00  1.0000
  -2  -2  -3   34744     338                                                       34642    0.29    0.00  1.0000
  -2  -2   3   32356     308                                                       32258    0.29    0.00  1.0000
   2   2  -3   32889     309                                                       32790    0.29    0.00  1.0000
   2  -2   3   34422     323                                                       34321   -0.29    0.00  1.0000
  -2   2   3   33012     310                                                       32913   -0.29    0.00  1.0000
  -2   2  -3   33028     309                                                       32929   -0.29    0.00  1.0000
  -2  -2   3   32938     308                                                       32839    0.29    0.00  1.0000
   2   2  -3   33026     308                                                       32927    0.29    0.00  1.0000
  -2   2   3   33020     311                                                       32921   -0.29    0.00  1.0000
   2  -2  -3   33730     319                                                       33630   -0.29    0.00  1.0000
   2  -2   3   33919     315                                                       33818   -0.29    0.00  1.0000
  -2   2  -3   33494     310                                                       33394   -0.29    0.00  1.0000
  -2   2   4       2      14                                                           2    0.09    0.00  1.0000
  -2  -2  -4      59      19                                                          58    0.09    0.00  1.0000
   2   2   4      36      12                                                          35    0.09    0.00  1.0000
  -2  -2   4      68      17                                                          67    0.09    0.00  1.0000
   2   2  -4      38      12                                                          37    0.09    0.00  1.0000
   2  -2   4      68      18                                                          67    0.09    0.00  1.0000
  -2   2   4      69      20                                                          68    0.09    0.00  1.0000
  -2   2  -4      41      12                                                          40    0.09    0.00  1.0000
  -2  -2   4      57      16                                                          56    0.09    0.00  1.0000
   2   2  -4      43      10                                                          42    0.09    0.00  1.0000
  -2   2   4      65      17                                                          64    0.09    0.00  1.0000
   2  -2  -4      44      12                                                          43    0.09    0.00  1.0000
   2  -2   4      32       7                                                          31    0.09    0.00  1.0000
   2   2   4      34      12                                                          33    0.09    0.00  1.0000
  -2  -2  -4      34      11                                                          33    0.09    0.00  1.0000
  -2   2  -4      28       6                                                          27    0.09    0.00  1.0000
  -2   2   5   25554     253                                                       25532    0.07    0.00  1.0000
   2   2   5   25550     278                                                       25528   -0.07    0.00  1.0000
  -2  -2   5   24420     237                                                       24398   -0.07    0.00  1.0000
   2  -2   5   24972     243                                                       24950    0.07    0.00  1.0000
   2   2  -5   24209     231                                                       24188   -0.07    0.00  1.0000
  -2   2   5   25024     241                                                       25002    0.07    0.00  1.0000
  -2   2  -5   25134     238                                                       25112    0.07    0.00  1.0000
   2   2   5   23979     230                                                       23958   -0.07    0.00  1.0000
  -2  -2   5   23865     226                                                       23844   -0.07    0.00  1.0000
  -2   2   5   24718     235                                                       24696    0.07    0.00  1.0000
   2   2  -5   24171     228                                                       24150   -0.07    0.00  1.0000
   2  -2   5   24220     226                                                       24199    0.07    0.00  1.0000
   2  -2  -5   24441     234                                                       24419    0.07    0.00  1.0000
   2   2   5   23559     226                                                       23538   -0.07    0.00  1.0000
  -2  -2  -5   23893     225                                                       23872   -0.07    0.00  1.0000
  -2   2  -5   24719     229                                                       24697    0.07    0.00  1.0000
  -2   2   6    3154      70                                                        3149    0.05    0.00  1.0000
   2   2   6    3109      90                                                        3104    0.05    0.00  1.0000
  -2  -2   6    3015      56                                                        3010    0.05    0.00  1.0000
   2  -2   6    2986      58                                                        2981    0.05    0.00  1.0000
  -2   2   6    2968      79                                                        2963    0.05    0.00  1.0000
   2   2  -6    3095      58                                                        3090    0.05    0.00  1.0000
   2   2   6    2926      52                                                        2921    0.05    0.00  1.0000
  -2   2  -6    3036      52                                                        3031    0.05    0.00  1.0000
  -2  -2   6    3058      59                                                        3053    0.05    0.00  1.0000
  -2   2   6    3237      60                                                        3232    0.05    0.00  1.0000
   2  -2   6    3061      53                                                        3056    0.05    0.00  1.0000
   2   2  -6    3078      52                                                        3073    0.05    0.00  1.0000
   2  -2  -6    2843      48                                                        2838    0.05    0.00  1.0000
   2   2   6    3136      53                                                        3131    0.05    0.00  1.0000
  -2  -2  -6    2912      49                                                        2907    0.05    0.00  1.0000
  -2   2  -6    2969      47                                                        2964    0.05    0.00  1.0000
  -2   2   7      12      14                                                          12   -0.07    0.00  1.0000
   2   2   7      42      16                                                          43    0.07    0.00  1.0000
  -2  -2   7      42      15                                                          43    0.07    0.00  1.0000
   2  -2   7      25      16                                                          26   -0.07    0.00  1.0000
  -2   2   7      50      13                                                          51   -0.07    0.00  1.0000
   2   2   7      69      14                                                          70    0.07    0.00  1.0000
   2   2  -7      58      13                                                          59    0.07    0.00  1.0000
  -2   2  -7      63      11                                                          64   -0.07    0.00  1.0000
  -2  -2   7      50       8                                                          51    0.07    0.00  1.0000
  -2   2   7      42       9                                                          43   -0.07    0.00  1.0000
   2  -2   7      34       7                                                          35   -0.07    0.00  1.0000
   2   2  -7      58      10                                                          59    0.07    0.00  1.0000
   2   2   7      63      13                                                          64    0.07    0.00  1.0000
   2  -2  -7      35       7                                                          36   -0.07    0.00  1.0000
  -2  -2  -7      45       8                                                          46    0.07    0.00  1.0000
  -2   2  -7      64      11                                                          65   -0.07    0.00  1.0000
  -2   2   8     149      45                                                         145    0.16    0.00  1.0000
   2   2   8     141      46                                                         137    0.16    0.00  1.0000
  -2  -2   8     195      46                                                         191    0.16    0.00  1.0000
   2  -2   8     239      37                                                         234    0.16    0.00  1.0000
  -2   2   8     189      42                                                         185    0.16    0.00  1.0000
   2   2   8     269      54                                                         264    0.16    0.00  1.0000
   2   2  -8     193      20                                                         189    0.16    0.00  1.0000
  -2  -2   8     190      34                                                         186    0.16    0.00  1.0000
  -2   2   8     200      22                                                         196    0.16    0.00  1.0000
   2  -2   8     185      13                                                         181    0.16    0.00  1.0000
   2   2   8     205      18                                                         201    0.16    0.00  1.0000
   2   2  -8     173      13                                                         169    0.16    0.00  1.0000
   2  -2  -8     172      32                                                         168    0.16    0.00  1.0000
  -2  -2  -8     200      24                                                         196    0.16    0.00  1.0000
  -2   2  -8     212      15                                                         208    0.16    0.00  1.0000
  -2  -2   9     631      36                                                         628    0.06    0.00  1.0000
   2  -2   9     678      44                                                         675   -0.06    0.00  1.0000
  -2   2   9     613      55                                                         610   -0.06    0.00  1.0000
   2   2   9     638      55                                                         635    0.06    0.00  1.0000
  -2  -2   9     673      35                                                         670    0.06    0.00  1.0000
  -2   2   9     579      36                                                         576   -0.06    0.00  1.0000
   2  -2   9     556      32                                                         553   -0.06    0.00  1.0000
   2   2   9     642      36                                                         639    0.06    0.00  1.0000
   2   2  -9     595      30                                                         592    0.06    0.00  1.0000
   2  -2  -9     547      28                                                         544   -0.06    0.00  1.0000
  -2  -2  -9     616      35                                                         613    0.06    0.00  1.0000
  -2   2  -9     624      29                                                         621   -0.06    0.00  1.0000
  -2  -2  10      88      18                                                          88   -0.02    0.00  1.0000
   2  -2  10      96      14                                                          96   -0.02    0.00  1.0000
  -2   2  10     144      24                                                         143   -0.02    0.00  1.0000
   2   2  10      33      16                                                          33   -0.02    0.00  1.0000
  -2  -2  10      82      11                                                          82   -0.02    0.00  1.0000
  -2   2  10     195      16                                                         194   -0.02    0.00  1.0000
   2  -2  10      70       8                                                          70   -0.02    0.00  1.0000
   2   2  10     108      13                                                         108   -0.02    0.00  1.0000
   2   2 -10      51       7                                                          51   -0.02    0.00  1.0000
   2  -2 -10      33       8                                                          33   -0.02    0.00  1.0000
  -2  -2 -10     121      12                                                         120   -0.02    0.00  1.0000
  -2   2 -10      86       5                                                          86   -0.02    0.00  1.0000
  -2  -2  11      98      46                                                          98   -0.01    0.00  1.0000
   2  -2  11      38      12                                                          38    0.01    0.00  1.0000
  -2   2  11      79      28                                                          79    0.01    0.00  1.0000
   2   2  11      56      15                                                          56   -0.01    0.00  1.0000
  -2  -2  11      34      17                                                          34   -0.01    0.00  1.0000
  -2   2  11      38      15                                                          38    0.01    0.00  1.0000
   2  -2  11      26      10                                                          26    0.01    0.00  1.0000
   2   2  11      58      21                                                          58   -0.01    0.00  1.0000
   2   2 -11      38      12                                                          38   -0.01    0.00  1.0000
  -2   2 -11      55      12                                                          55    0.01    0.00  1.0000
  -2  -2  12      49      27                                                          48    0.08    0.00  1.0000
   2  -2  12      59      21                                                          58    0.08    0.00  1.0000
  -2   2  12      33      24                                                          32    0.08    0.00  1.0000
   2   2  12       8      19                                                           8    0.08    0.00  1.0000
  -2  -2  12      48      19                                                          47    0.08    0.00  1.0000
  -2   2  12      19      14                                                          18    0.08    0.00  1.0000
   2  -2  12       5       9                                                           5    0.08    0.00  1.0000
   2   2  12       0      10                                                           0    0.08    0.00  1.0000
  -2  -2  13      10      10                                                          10    0.05    0.00  1.0000
   2  -2  13      17      10                                                          17   -0.05    0.00  1.0000
  -2   2  13      47      20                                                          46   -0.05    0.00  1.0000
   2   2  13      13      10                                                          13    0.05    0.00  1.0000
  -2  -2  13      75      18                                                          74    0.05    0.00  1.0000
  -2   2  13      17       6                                                          17   -0.05    0.00  1.0000
   2  -2  13      21      10                                                          21   -0.05    0.00  1.0000
   2   2  13       3      10                                                           3    0.05    0.00  1.0000
  -2  -2  14       3      15                                                           3   -0.10    0.00  1.0000
   2  -2  14       2      14                                                           2   -0.10    0.00  1.0000
  -2   2  14      11      11                                                          10   -0.10    0.00  1.0000
   2   2  14      19      18                                                          18   -0.10    0.00  1.0000
  -2  -2  14       9      15                                                           8   -0.10    0.00  1.0000
   2  -2  14       1       7                                                           1   -0.10    0.00  1.0000
  -2   2  14       2       8                                                           2   -0.10    0.00  1.0000
   2   2  14      30      20                                                          29   -0.10    0.00  1.0000
  -2  -2  15      14      16                                                          16   -0.24    0.00  1.0000
   2  -2  15      16      15                                                          18    0.24    0.00  1.0000
  -2   2  15       4      15                                                           5    0.24    0.00  1.0000
   2   2  15      69      19                                                          73   -0.24    0.00  1.0000
  -2  -2  15      25      14                                                          27   -0.24    0.00  1.0000
  -2   2  15      10      11                                                          12    0.24    0.00  1.0000
   2   2  15      14      16                                                          16   -0.24    0.00  1.0000
  -2  -2  16      42      34                                                          42   -0.02    0.00  1.0000
   2  -2  16      47      37                                                          47   -0.02    0.00  1.0000
  -2   2  16      55      45                                                          55   -0.02    0.00  1.0000
   2   2  16       0      13                                                           0   -0.02    0.00  1.0000
  -2   2  16      15      13                                                          15   -0.02    0.00  1.0000
   2  -4   0   39341      40                                                       38895    1.19    0.00  1.0000
  -2  -4   0   40901      52                                                       40446    1.19    0.00  1.0000
   2   4   0   38021      34                                                       37583    1.19    0.00  1.0000
  -2   4   0   39184      38                                                       38739    1.19    0.00  1.0000
   2   4   0   39497      45                                                       39050    1.19    0.00  1.0000
  -2   4   0   39242      38                                                       38797    1.19    0.00  1.0000
   2  -4   0   39373      41                                                       38927    1.19    0.00  1.0000
   2   4   0   39434      42                                                       38987    1.19    0.00  1.0000
  -2  -4   2   18752     169                                                       18765   -0.05    0.00  1.0000
   2  -4   2   18905     169                                                       18918   -0.05    0.00  1.0000
   2  -4   2   18839     162                                                       18852   -0.05    0.00  1.0000
  -2   4   2   17612     158                                                       17625   -0.05    0.00  1.0000
   2  -4  -3     111      36                                                         118    0.34    0.00  1.0000
  -2   4   3     120      39                                                         127    0.34    0.00  1.0000
  -2  -4  -3     196      34                                                         205   -0.34    0.00  1.0000
   2   4   3      35      17                                                          39   -0.34    0.00  1.0000
  -2  -4   3     134      42                                                         142   -0.34    0.00  1.0000
   2   4  -3      93      29                                                          99   -0.34    0.00  1.0000
   2  -4   3     120      33                                                         127    0.34    0.00  1.0000
  -2   4  -3      94      29                                                         100    0.34    0.00  1.0000
  -2  -4   3     116      36                                                         123   -0.34    0.00  1.0000
   2   4  -3     105      29                                                         112   -0.34    0.00  1.0000
  -2   4   3     147      44                                                         155    0.34    0.00  1.0000
   2  -4  -3     105      31                                                         112    0.34    0.00  1.0000
   2   4   3      81      25                                                          87   -0.34    0.00  1.0000
  -2  -4  -3      90      27                                                          96   -0.34    0.00  1.0000
  -2  -4  -4     930      46                                                         932    0.04    0.00  1.0000
  -2   4   4     682      64                                                         684    0.04    0.00  1.0000
  -2  -4   4     921      52                                                         923    0.04    0.00  1.0000
   2  -4   4     951      35                                                         953    0.04    0.00  1.0000
   2   4  -4     880      31                                                         882    0.04    0.00  1.0000
  -2   4  -4     953      34                                                         955    0.04    0.00  1.0000
  -2   4   4     908      34                                                         910    0.04    0.00  1.0000
  -2  -4   4     938      35                                                         940    0.04    0.00  1.0000
   2   4  -4     965      34                                                         967    0.04    0.00  1.0000
   2  -4   4     918      30                                                         920    0.04    0.00  1.0000
  -2   4   4     881      33                                                         883    0.04    0.00  1.0000
   2  -4  -4     939      40                                                         941    0.04    0.00  1.0000
   2   4   4     992      42                                                         994    0.04    0.00  1.0000
  -2  -4  -4     903      33                                                         905    0.04    0.00  1.0000
  -2   4  -4     912      30                                                         914    0.04    0.00  1.0000
  -2  -4  -5    8701     154                                                        8693    0.04    0.00  1.0000
  -2   4   5    9083     165                                                        9075   -0.04    0.00  1.0000
  -2  -4   5    8974     171                                                        8966    0.04    0.00  1.0000
   2  -4   5    9163     154                                                        9155   -0.04    0.00  1.0000
   2   4  -5    8984     146                                                        8976    0.04    0.00  1.0000
  -2   4  -5    9152     144                                                        9144   -0.04    0.00  1.0000
  -2   4   5    9266     152                                                        9258   -0.04    0.00  1.0000
  -2  -4   5    9026     143                                                        9018    0.04    0.00  1.0000
   2   4  -5    9255     143                                                        9247    0.04    0.00  1.0000
   2  -4   5    9056     140                                                        9048   -0.04    0.00  1.0000
  -2   4   5    9090     146                                                        9082   -0.04    0.00  1.0000
   2  -4  -5    9079     144                                                        9071   -0.04    0.00  1.0000
   2   4   5    9265     149                                                        9257    0.04    0.00  1.0000
  -2  -4  -5    8851     139                                                        8843    0.04    0.00  1.0000
  -2   4  -5    9112     140                                                        9104   -0.04    0.00  1.0000
  -2   4   6       8      14                                                           9   -0.18    0.00  1.0000
   2   4   6       1      19                                                           1   -0.18    0.00  1.0000
  -2  -4   6      10      11                                                          11   -0.18    0.00  1.0000
   2  -4   6      30      11                                                          32   -0.18    0.00  1.0000
   2   4  -6       1      10                                                           1   -0.18    0.00  1.0000
  -2   4  -6      15       9                                                          16   -0.18    0.00  1.0000
  -2   4   6       7      17                                                           8   -0.18    0.00  1.0000
  -2  -4   6       3       3                                                           4   -0.18    0.00  1.0000
   2  -4   6       0       5                                                           0   -0.18    0.00  1.0000
  -2   4   6       1       8                                                           1   -0.18    0.00  1.0000
   2   4  -6       1       6                                                           1   -0.18    0.00  1.0000
   2   4   6       3      10                                                           4   -0.18    0.00  1.0000
   2  -4  -6      12      13                                                          13   -0.18    0.00  1.0000
  -2  -4  -6       8      11                                                           9   -0.18    0.00  1.0000
  -2   4  -6       1       5                                                           1   -0.18    0.00  1.0000
  -2   4   7     800     107                                                         804    0.07    0.00  1.0000
   2   4   7     798      43                                                         802   -0.07    0.00  1.0000
  -2  -4   7     783      58                                                         787   -0.07    0.00  1.0000
   2  -4   7     833      22                                                         837    0.07    0.00  1.0000
   2   4  -7     937      22                                                         941   -0.07    0.00  1.0000
  -2   4   7     878      25                                                         882    0.07    0.00  1.0000
  -2   4  -7     952      20                                                         956    0.07    0.00  1.0000
   2   4   7     882      26                                                         886   -0.07    0.00  1.0000
  -2  -4   7     923      30                                                         927   -0.07    0.00  1.0000
   2  -4   7     896      19                                                         900    0.07    0.00  1.0000
  -2   4   7     915      26                                                         919    0.07    0.00  1.0000
   2   4  -7     920      21                                                         924   -0.07    0.00  1.0000
   2   4   7     932      25                                                         936   -0.07    0.00  1.0000
   2  -4  -7     902      20                                                         906    0.07    0.00  1.0000
  -2  -4  -7     881      20                                                         885   -0.07    0.00  1.0000
  -2   4  -7     859      13                                                         863    0.07    0.00  1.0000
  -2   4   8     104      24                                                         104    0.01    0.00  1.0000
   2   4   8      74      27                                                          74    0.01    0.00  1.0000
  -2  -4   8      50      16                                                          50    0.01    0.00  1.0000
   2  -4   8      80      33                                                          80    0.01    0.00  1.0000
  -2   4   8      79      19                                                          79    0.01    0.00  1.0000
   2   4  -8      85      22                                                          85    0.01    0.00  1.0000
   2   4   8     136      23                                                         136    0.01    0.00  1.0000
  -2   4  -8      72      21                                                          72    0.01    0.00  1.0000
  -2  -4   8     125      30                                                         125    0.01    0.00  1.0000
   2  -4   8     109      20                                                         109    0.01    0.00  1.0000
  -2   4   8      93      17                                                          93    0.01    0.00  1.0000
   2   4   8     129      17                                                         129    0.01    0.00  1.0000
   2   4  -8     125      15                                                         125    0.01    0.00  1.0000
   2  -4  -8      66      24                                                          66    0.01    0.00  1.0000
  -2  -4  -8     123      21                                                         123    0.01    0.00  1.0000
  -2   4  -8      88       9                                                          88    0.01    0.00  1.0000
  -2  -4   9     348      55                                                         345   -0.09    0.00  1.0000
   2  -4   9     479      69                                                         475    0.09    0.00  1.0000
  -2   4   9     409      20                                                         406    0.09    0.00  1.0000
   2   4   9     521      25                                                         517   -0.09    0.00  1.0000
  -2  -4   9     470      20                                                         466   -0.09    0.00  1.0000
   2  -4   9     450      24                                                         447    0.09    0.00  1.0000
  -2   4   9     458      28                                                         455    0.09    0.00  1.0000
   2   4   9     463      24                                                         460   -0.09    0.00  1.0000
   2   4  -9     454      20                                                         451   -0.09    0.00  1.0000
   2  -4  -9     417      15                                                         414    0.09    0.00  1.0000
  -2  -4  -9     414      15                                                         411   -0.09    0.00  1.0000
  -2   4  -9     456      23                                                         453    0.09    0.00  1.0000
  -2  -4  10      10      19                                                          10    0.00    0.00  1.0000
   2  -4  10       0      14                                                           0    0.00    0.00  1.0000
  -2   4  10       0      17                                                           0    0.00    0.00  1.0000
   2   4  10      31      22                                                          31    0.00    0.00  1.0000
  -2  -4  10       0       8                                                           0    0.00    0.00  1.0000
   2  -4  10      10      12                                                          10    0.00    0.00  1.0000
  -2   4  10      15      15                                                          15    0.00    0.00  1.0000
   2   4  10       3      11                                                           3    0.00    0.00  1.0000
   2   4 -10       0       6                                                           0    0.00    0.00  1.0000
  -2  -4 -10       3      14                                                           3    0.00    0.00  1.0000
  -2   4 -10       0       5                                                           0    0.00    0.00  1.0000
  -2  -4  11     162      40                                                         162    0.02    0.00  1.0000
   2  -4  11     156      41                                                         156   -0.02    0.00  1.0000
  -2   4  11     143      34                                                         143   -0.02    0.00  1.0000
   2   4  11     183      45                                                         183    0.02    0.00  1.0000
  -2  -4  11     150      45                                                         150    0.02    0.00  1.0000
   2  -4  11     152      37                                                         152   -0.02    0.00  1.0000
  -2   4  11     127      34                                                         127   -0.02    0.00  1.0000
   2   4  11     189      49                                                         189    0.02    0.00  1.0000
   2   4 -11     193      29                                                         193    0.02    0.00  1.0000
  -2   4 -11     139      29                                                         139   -0.02    0.00  1.0000
  -2  -4  12      30      18                                                          29   -0.05    0.00  1.0000
   2  -4  12       9      18                                                           9   -0.05    0.00  1.0000
  -2   4  12      23      16                                                          23   -0.05    0.00  1.0000
   2   4  12      30       8                                                          29   -0.05    0.00  1.0000
  -2  -4  12      24      11                                                          24   -0.05    0.00  1.0000
   2  -4  12      35      12                                                          34   -0.05    0.00  1.0000
  -2   4  12      25      12                                                          25   -0.05    0.00  1.0000
   2   4  12      29      13                                                          28   -0.05    0.00  1.0000
   2   4 -12      22       7                                                          22   -0.05    0.00  1.0000
  -2   4 -12      17       7                                                          17   -0.05    0.00  1.0000
  -2  -4  13     151      25                                                         149   -0.09    0.00  1.0000
   2  -4  13     181      17                                                         179    0.09    0.00  1.0000
  -2   4  13     188      50                                                         186    0.09    0.00  1.0000
   2   4  13     184      42                                                         182   -0.09    0.00  1.0000
  -2  -4  13     131      36                                                         129   -0.09    0.00  1.0000
   2  -4  13     144      29                                                         142    0.09    0.00  1.0000
  -2   4  13     172      41                                                         170    0.09    0.00  1.0000
   2   4  13     147      21                                                         145   -0.09    0.00  1.0000
  -2  -4  14       4      11                                                           4    0.10    0.00  1.0000
   2  -4  14       1      15                                                           1    0.10    0.00  1.0000
  -2   4  14      13      21                                                          12    0.10    0.00  1.0000
   2   4  14       9       8                                                           8    0.10    0.00  1.0000
  -2  -4  14       3       8                                                           3    0.10    0.00  1.0000
   2  -4  14       6       8                                                           6    0.10    0.00  1.0000
  -2   4  14      19      16                                                          18    0.10    0.00  1.0000
   2   4  14      24      10                                                          23    0.10    0.00  1.0000
  -2  -4  15      33      23                                                          36    0.31    0.00  1.0000
   2  -4  15      26      10                                                          29   -0.31    0.00  1.0000
  -2   4  15      27      10                                                          30   -0.31    0.00  1.0000
   2   4  15      33      27                                                          37    0.31    0.00  1.0000
  -2   4  15       9      15                                                          11   -0.31    0.00  1.0000
   2   4  15      14      20                                                          16    0.31    0.00  1.0000
  -2  -4  16      11      10                                                          10   -0.18    0.00  1.0000
   2  -4  16      18      12                                                          17   -0.18    0.00  1.0000
  -2   4  16      25      11                                                          23   -0.18    0.00  1.0000
   2   4  16      11      13                                                          10   -0.18    0.00  1.0000
  -2   4  16       9      13                                                           8   -0.18    0.00  1.0000
   2   4  16       0       8                                                           0   -0.18    0.00  1.0000
   2  -6   0   14489     382                                                       14373    0.51    0.00  1.0000
  -2  -6   0   15867     408                                                       15746    0.51    0.00  1.0000
   2   6   0   14475     391                                                       14359    0.51    0.00  1.0000
  -2   6   0   15884     406                                                       15763    0.51    0.00  1.0000
  -2   6   0   14465     379                                                       14350    0.51    0.00  1.0000
   2  -6   0   14376     377                                                       14261    0.51    0.00  1.0000
   2   6   0   15338     393                                                       15219    0.51    0.00  1.0000
  -2  -6   0   14868     386                                                       14751    0.51    0.00  1.0000
  -2  -6  -1   32632     283                                                       32719   -0.25    0.00  1.0000
  -2   6   1   33824     284                                                       33912    0.25    0.00  1.0000
   2   6   1   32775     279                                                       32862   -0.25    0.00  1.0000
  -2  -6   1   32581     276                                                       32668   -0.25    0.00  1.0000
   2  -6   1   33289     282                                                       33377    0.25    0.00  1.0000
   2   6  -1   32641     280                                                       32728   -0.25    0.00  1.0000
  -2   6  -1   32988     271                                                       33075    0.25    0.00  1.0000
   2   6  -1   33191     286                                                       33278   -0.25    0.00  1.0000
  -2   6  -1   33167     271                                                       33254    0.25    0.00  1.0000
  -2   6   1   33582     278                                                       33670    0.25    0.00  1.0000
   2  -6  -1   33675     279                                                       33763    0.25    0.00  1.0000
   2  -6   1   32894     268                                                       32981    0.25    0.00  1.0000
   2   6   1   32483     269                                                       32569   -0.25    0.00  1.0000
  -2  -6  -1   32993     276                                                       33080   -0.25    0.00  1.0000
   2  -6  -2    5859      88                                                        5867   -0.05    0.00  1.0000
  -2  -6  -2    6074      94                                                        6082   -0.05    0.00  1.0000
  -2   6   2    6091      85                                                        6099   -0.05    0.00  1.0000
   2   6   2    5910      79                                                        5918   -0.05    0.00  1.0000
  -2  -6   2    6115      76                                                        6123   -0.05    0.00  1.0000
   2  -6   2    6041      73                                                        6049   -0.05    0.00  1.0000
   2   6  -2    6065      75                                                        6073   -0.05    0.00  1.0000
  -2   6  -2    6204      77                                                        6212   -0.05    0.00  1.0000
  -2  -6   2    6025      85                                                        6033   -0.05    0.00  1.0000
   2   6  -2    6082      79                                                        6090   -0.05    0.00  1.0000
  -2   6  -2    6193      69                                                        6201   -0.05    0.00  1.0000
  -2   6   2    6297      81                                                        6305   -0.05    0.00  1.0000
   2  -6  -2    6276      75                                                        6284   -0.05    0.00  1.0000
   2  -6   2    5956      65                                                        5964   -0.05    0.00  1.0000
  -2  -6  -2    5967      74                                                        5975   -0.05    0.00  1.0000
   2  -6  -3    3274      60                                                        3293   -0.17    0.00  1.0000
  -2  -6  -3    3319      75                                                        3338    0.17    0.00  1.0000
  -2   6   3    3228      56                                                        3247   -0.17    0.00  1.0000
   2   6   3    3267      60                                                        3286    0.17    0.00  1.0000
  -2  -6   3    3354      45                                                        3373    0.17    0.00  1.0000
   2  -6   3    3262      43                                                        3281   -0.17    0.00  1.0000
   2   6  -3    3231      41                                                        3250    0.17    0.00  1.0000
  -2   6  -3    3401      43                                                        3420   -0.17    0.00  1.0000
  -2  -6   3    3205      53                                                        3223    0.17    0.00  1.0000
   2   6  -3    3300      40                                                        3319    0.17    0.00  1.0000
  -2   6   3    3213      42                                                        3232   -0.17    0.00  1.0000
   2  -6  -3    3147      47                                                        3165   -0.17    0.00  1.0000
   2   6   3    3430      44                                                        3449    0.17    0.00  1.0000
  -2  -6  -3    3234      42                                                        3253    0.17    0.00  1.0000
   2  -6  -4      75      17                                                          77   -0.12    0.00  1.0000
  -2  -6  -4      50      15                                                          52   -0.12    0.00  1.0000
   2   6   4      51      17                                                          53   -0.12    0.00  1.0000
  -2  -6   4      69      13                                                          71   -0.12    0.00  1.0000
   2  -6   4      37      11                                                          38   -0.12    0.00  1.0000
   2   6  -4      42      10                                                          43   -0.12    0.00  1.0000
  -2  -6   4      34       7                                                          35   -0.12    0.00  1.0000
   2   6  -4      44       8                                                          46   -0.12    0.00  1.0000
  -2   6   4      69      17                                                          71   -0.12    0.00  1.0000
   2  -6  -4      83      16                                                          85   -0.12    0.00  1.0000
   2   6   4      62      16                                                          64   -0.12    0.00  1.0000
  -2  -6  -4      86      17                                                          88   -0.12    0.00  1.0000
   2  -6  -5     431      36                                                         434   -0.07    0.00  1.0000
  -2  -6  -5     452      51                                                         455    0.07    0.00  1.0000
  -2   6   5     403      36                                                         406   -0.07    0.00  1.0000
   2   6   5     346      47                                                         348    0.07    0.00  1.0000
  -2  -6   5     380      41                                                         382    0.07    0.00  1.0000
   2  -6   5     466      44                                                         469   -0.07    0.00  1.0000
   2   6  -5     349      51                                                         351    0.07    0.00  1.0000
  -2   6  -5     420      24                                                         423   -0.07    0.00  1.0000
  -2  -6   5     356      44                                                         358    0.07    0.00  1.0000
   2   6  -5     333      24                                                         335    0.07    0.00  1.0000
  -2   6   5     465      58                                                         468   -0.07    0.00  1.0000
   2  -6  -5     477      29                                                         480   -0.07    0.00  1.0000
   2   6   5     392      54                                                         395    0.07    0.00  1.0000
  -2  -6  -5     374      21                                                         376    0.07    0.00  1.0000
  -2  -6  -6      31      22                                                          33    0.21    0.00  1.0000
  -2   6   6      15      18                                                          17    0.21    0.00  1.0000
   2   6   6       1      14                                                           1    0.21    0.00  1.0000
  -2  -6   6      13       9                                                          15    0.21    0.00  1.0000
   2  -6   6      11      11                                                          12    0.21    0.00  1.0000
   2   6  -6      17      18                                                          19    0.21    0.00  1.0000
  -2   6  -6       4      10                                                           5    0.21    0.00  1.0000
  -2   6   6       1      11                                                           1    0.21    0.00  1.0000
  -2  -6   6      12       6                                                          13    0.21    0.00  1.0000
   2  -6   6      10       5                                                          11    0.21    0.00  1.0000
   2   6  -6       8       6                                                           9    0.21    0.00  1.0000
  -2   6   6       8      11                                                           9    0.21    0.00  1.0000
   2   6   6      12      17                                                          13    0.21    0.00  1.0000
   2  -6  -6       1       9                                                           1    0.21    0.00  1.0000
  -2  -6  -6       3      10                                                           4    0.21    0.00  1.0000
  -2   6  -6       8       2                                                           9    0.21    0.00  1.0000
  -2  -6  -7      32      24                                                          32   -0.01    0.00  1.0000
  -2   6   7      19      11                                                          19    0.01    0.00  1.0000
   2   6   7      28      20                                                          28   -0.01    0.00  1.0000
  -2  -6   7      15       8                                                          15   -0.01    0.00  1.0000
   2  -6   7      21      12                                                          21    0.01    0.00  1.0000
   2   6  -7      20      15                                                          20   -0.01    0.00  1.0000
  -2   6  -7      31      11                                                          31    0.01    0.00  1.0000
  -2   6   7      22      13                                                          22    0.01    0.00  1.0000
  -2  -6   7      30       8                                                          30   -0.01    0.00  1.0000
   2  -6   7      19       6                                                          19    0.01    0.00  1.0000
  -2   6   7      67      22                                                          67    0.01    0.00  1.0000
   2   6  -7      24       9                                                          24   -0.01    0.00  1.0000
   2   6   7      11      12                                                          11   -0.01    0.00  1.0000
   2  -6  -7      26      11                                                          26    0.01    0.00  1.0000
  -2  -6  -7      18       7                                                          18   -0.01    0.00  1.0000
  -2   6   8      35      18                                                          36   -0.08    0.00  1.0000
  -2  -6   8      26      17                                                          27   -0.08    0.00  1.0000
   2  -6   8      43      14                                                          44   -0.08    0.00  1.0000
  -2   6   8      19      14                                                          20   -0.08    0.00  1.0000
  -2   6  -8      32      12                                                          33   -0.08    0.00  1.0000
   2   6   8      10      14                                                          10   -0.08    0.00  1.0000
  -2  -6   8       5       7                                                           5   -0.08    0.00  1.0000
   2  -6   8      15       8                                                          16   -0.08    0.00  1.0000
  -2   6   8       8      14                                                           8   -0.08    0.00  1.0000
   2   6  -8      17       6                                                          18   -0.08    0.00  1.0000
   2   6   8      22      10                                                          23   -0.08    0.00  1.0000
   2  -6  -8       4       9                                                           4   -0.08    0.00  1.0000
  -2  -6  -8      20      12                                                          21   -0.08    0.00  1.0000
  -2   6  -8       8       6                                                           8   -0.08    0.00  1.0000
  -2  -6   9      29      12                                                          30    0.07    0.00  1.0000
   2  -6   9      50      22                                                          51   -0.07    0.00  1.0000
  -2   6   9      39      22                                                          40   -0.07    0.00  1.0000
   2   6   9      34      22                                                          35    0.07    0.00  1.0000
  -2  -6   9      41      16                                                          42    0.07    0.00  1.0000
   2  -6   9      31       9                                                          32   -0.07    0.00  1.0000
  -2   6   9      42      21                                                          43   -0.07    0.00  1.0000
   2   6   9      49      16                                                          50    0.07    0.00  1.0000
   2   6  -9      29      10                                                          30    0.07    0.00  1.0000
  -2  -6  -9      39      16                                                          40    0.07    0.00  1.0000
  -2   6  -9      20       6                                                          21   -0.07    0.00  1.0000
  -2  -6  10      85      36                                                          84    0.04    0.00  1.0000
   2  -6  10      70      32                                                          69    0.04    0.00  1.0000
  -2   6  10     112      46                                                         111    0.04    0.00  1.0000
   2   6  10      65      23                                                          64    0.04    0.00  1.0000
  -2  -6  10      59      17                                                          58    0.04    0.00  1.0000
   2  -6  10      55      20                                                          54    0.04    0.00  1.0000
  -2   6  10      68      24                                                          67    0.04    0.00  1.0000
   2   6  10      92      34                                                          91    0.04    0.00  1.0000
   2   6 -10      44      17                                                          43    0.04    0.00  1.0000
  -2   6 -10      62      14                                                          61    0.04    0.00  1.0000
  -2  -6  11     177      36                                                         177    0.00    0.00  1.0000
   2  -6  11     180      32                                                         180    0.00    0.00  1.0000
  -2   6  11     190      22                                                         190    0.00    0.00  1.0000
   2   6  11     223      51                                                         223    0.00    0.00  1.0000
  -2  -6  11     177      16                                                         177    0.00    0.00  1.0000
   2  -6  11     207      14                                                         207    0.00    0.00  1.0000
  -2   6  11     187      38                                                         187    0.00    0.00  1.0000
   2   6  11     175      36                                                         175    0.00    0.00  1.0000
   2   6 -11     119      27                                                         119    0.00    0.00  1.0000
  -2   6 -11     158      24                                                         158    0.00    0.00  1.0000
  -2  -6  12     242      58                                                         241    0.03    0.00  1.0000
   2  -6  12     281      30                                                         280    0.03    0.00  1.0000
  -2   6  12     260      50                                                         259    0.03    0.00  1.0000
   2   6  12     419      39                                                         418    0.03    0.00  1.0000
  -2  -6  12     313      60                                                         312    0.03    0.00  1.0000
   2  -6  12     265      23                                                         264    0.03    0.00  1.0000
  -2   6  12     318      62                                                         317    0.03    0.00  1.0000
   2   6  12     373      50                                                         372    0.03    0.00  1.0000
   2   6 -12     164      34                                                         163    0.03    0.00  1.0000
  -2  -6  13      15      19                                                          16    0.12    0.00  1.0000
   2  -6  13      16       8                                                          17   -0.12    0.00  1.0000
  -2   6  13       0      14                                                           0   -0.12    0.00  1.0000
   2   6  13       4      15                                                           5    0.12    0.00  1.0000
  -2  -6  13       0       5                                                           0    0.12    0.00  1.0000
   2  -6  13       0       4                                                           0   -0.12    0.00  1.0000
  -2   6  13       7      12                                                           8   -0.12    0.00  1.0000
   2   6  13      25      21                                                          26    0.12    0.00  1.0000
  -2  -6  14      38      17                                                          39   -0.10    0.00  1.0000
   2  -6  14      16      13                                                          17   -0.10    0.00  1.0000
  -2   6  14      11      17                                                          12   -0.10    0.00  1.0000
   2   6  14      19      17                                                          20   -0.10    0.00  1.0000
  -2   6  14      51      22                                                          52   -0.10    0.00  1.0000
   2   6  14      26      13                                                          27   -0.10    0.00  1.0000
  -2  -6  15      27      16                                                          25   -0.18    0.00  1.0000
   2  -6  15      11      15                                                          10    0.18    0.00  1.0000
  -2   6  15      38      18                                                          36    0.18    0.00  1.0000
   2   6  15       0      17                                                           0   -0.18    0.00  1.0000
  -2   6  15      32      14                                                          30    0.18    0.00  1.0000
   2   6  15      43      21                                                          41   -0.18    0.00  1.0000
  -2  -6  16       0      15                                                           0    0.34    0.00  1.0000
   2  -6  16       0      15                                                           0    0.34    0.00  1.0000
  -2   6  16       4      12                                                           5    0.34    0.00  1.0000
   2   6  16      19      19                                                          22    0.34    0.00  1.0000
  -2   6  16      21      15                                                          24    0.34    0.00  1.0000
   2   6  16      14      14                                                          16    0.34    0.00  1.0000
   2  -8   0    2019      17                                                        2079   -0.70    0.00  1.0000
  -2  -8   0    2151      27                                                        2213   -0.70    0.00  1.0000
   2   8   0    2442      29                                                        2508   -0.70    0.00  1.0000
  -2   8   0    2058      14                                                        2119   -0.70    0.00  1.0000
  -2   8   0    1997      15                                                        2057   -0.70    0.00  1.0000
   2  -8   0    2027      12                                                        2087   -0.70    0.00  1.0000
   2   8   0    2334      43                                                        2398   -0.70    0.00  1.0000
  -2  -8   0    2031      12                                                        2091   -0.70    0.00  1.0000
   2  -8  -1    4574      69                                                        4563   -0.09    0.00  1.0000
  -2  -8  -1    4857      81                                                        4846    0.09    0.00  1.0000
  -2   8   1    4615      65                                                        4604   -0.09    0.00  1.0000
   2   8   1    4600      71                                                        4589    0.09    0.00  1.0000
  -2  -8   1    5009      73                                                        4997    0.09    0.00  1.0000
   2  -8   1    4712      66                                                        4701   -0.09    0.00  1.0000
   2   8  -1    4834      67                                                        4823    0.09    0.00  1.0000
  -2   8  -1    4742      63                                                        4731   -0.09    0.00  1.0000
   2   8  -1    4633      74                                                        4622    0.09    0.00  1.0000
  -2   8  -1    4713      61                                                        4702   -0.09    0.00  1.0000
  -2   8   1    4484      71                                                        4473   -0.09    0.00  1.0000
   2  -8  -1    4786      68                                                        4775   -0.09    0.00  1.0000
   2  -8   1    4518      58                                                        4507   -0.09    0.00  1.0000
   2   8   1    4653      65                                                        4642    0.09    0.00  1.0000
   2   8  -1    4682      67                                                        4671    0.09    0.00  1.0000
  -2  -8  -1    4798      67                                                        4787    0.09    0.00  1.0000
   2  -8  -2    4815      78                                                        4813   -0.01    0.00  1.0000
  -2  -8  -2    5046      83                                                        5044   -0.01    0.00  1.0000
  -2   8   2    4855      60                                                        4853   -0.01    0.00  1.0000
   2   8   2    4739      61                                                        4737   -0.01    0.00  1.0000
  -2  -8   2    4986      66                                                        4984   -0.01    0.00  1.0000
   2   8  -2    4910      72                                                        4908   -0.01    0.00  1.0000
  -2   8  -2    4667      51                                                        4665   -0.01    0.00  1.0000
   2   8  -2    4688      63                                                        4686   -0.01    0.00  1.0000
  -2   8  -2    4682      45                                                        4680   -0.01    0.00  1.0000
  -2   8   2    4881      78                                                        4879   -0.01    0.00  1.0000
   2  -8  -2    4867      53                                                        4865   -0.01    0.00  1.0000
   2   8   2    4790      60                                                        4788   -0.01    0.00  1.0000
[truncated: 3,674,115 more chars]
