# Supplementary material for: Superior thermoelasticity and shape-memory nanopores in a porous supramolecular organic framework
Source: Nat Commun. 2016 May 11;7:11564. doi: 10.1038/ncomms11564 (PMC4865851; doi:10.1038/ncomms11564)
Supplement: Supplementary Data 4 — 1o during temperature cycle (collected at 183 K) [file ncomms11564-s5.cif]

 

 
_audit_creation_method            'SHELXL-2014/7'
_shelx_SHELXL_version_number      '2014/7'
_chemical_name_systematic         ?
_chemical_name_common              'C20 H17 N2 O4' 
_chemical_melting_point           ?
_chemical_formula_moiety           'C20 H17 N2 O4' 
_chemical_formula_sum
 'C20 H17 N2 O4' 
_chemical_formula_weight          349.35

loop_
 _atom_type_symbol
 _atom_type_description
 _atom_type_scat_dispersion_real
 _atom_type_scat_dispersion_imag
 _atom_type_scat_source
 'C'  'C'   0.0181   0.0091
 'International Tables Vol C Tables 4.2.6.8 and 6.1.1.4'
 'H'  'H'   0.0000   0.0000
 'International Tables Vol C Tables 4.2.6.8 and 6.1.1.4'
 'N'  'N'   0.0311   0.0180
 'International Tables Vol C Tables 4.2.6.8 and 6.1.1.4'
 'O'  'O'   0.0492   0.0322
 'International Tables Vol C Tables 4.2.6.8 and 6.1.1.4'
 
_space_group_crystal_system       orthorhombic
_space_group_IT_number            68
_space_group_name_H-M_alt         'C c c a'
_space_group_name_Hall            '-C 2b 2bc'
 
_shelx_space_group_comment
;
The symmetry employed for this shelxl refinement is uniquely defined
by the following loop, which should always be used as a source of
symmetry information in preference to the above space-group names.
They are only intended as comments.
;
 
loop_
 _space_group_symop_operation_xyz
 'x, y, z'
 '-x, -y+1/2, z'
 'x, -y+1/2, -z+1/2'
 '-x, y, -z+1/2'
 'x+1/2, y+1/2, z'
 '-x+1/2, -y+1, z'
 'x+1/2, -y+1, -z+1/2'
 '-x+1/2, y+1/2, -z+1/2'
 '-x, -y, -z'
 'x, y-1/2, -z'
 '-x, y-1/2, z-1/2'
 'x, -y, z-1/2'
 '-x+1/2, -y+1/2, -z'
 'x+1/2, y, -z'
 '-x+1/2, y, z-1/2'
 'x+1/2, -y+1/2, z-1/2'
 
_cell_length_a                    22.390(5)
_cell_length_b                    26.954(6)
_cell_length_c                    12.880(3)
_cell_angle_alpha                 90
_cell_angle_beta                  90
_cell_angle_gamma                 90
_cell_volume                      7773(3)
_cell_formula_units_Z             16
_cell_measurement_temperature     173(2)
_cell_measurement_reflns_used     13279
_cell_measurement_theta_min       1.8191
_cell_measurement_theta_max       30.7769 
 
_exptl_crystal_description        Needle
_exptl_crystal_colour              Colorless
_exptl_crystal_density_meas       ?
_exptl_crystal_density_method     ?
_exptl_crystal_density_diffrn     1.194          
_exptl_crystal_F_000              2928
_exptl_transmission_factor_min    ?
_exptl_transmission_factor_max    ?
_exptl_crystal_size_max           0.14
_exptl_crystal_size_mid           0.09
_exptl_crystal_size_min           0.09
_exptl_absorpt_coefficient_mu     0.694
_shelx_estimated_absorpt_T_min    ?
_shelx_estimated_absorpt_T_max    ?
_exptl_absorpt_correction_type    'Multi-scan' 
_exptl_absorpt_correction_T_min   0.8608
_exptl_absorpt_correction_T_max   1.0000
_exptl_absorpt_process_details    'SADABS (Sheldrick, 2014)'
_exptl_absorpt_special_details    ?
_diffrn_ambient_temperature       183(2)
_diffrn_radiation_wavelength      1.54178
_diffrn_radiation_type            CuK\a
_diffrn_source                    ?
_diffrn_measurement_device_type  'Rigaku CCD'
_diffrn_measurement_method         \w 
_diffrn_detector_area_resol_mean  ?
_diffrn_reflns_number             30582
_diffrn_reflns_av_unetI/netI      0.0190
_diffrn_reflns_av_R_equivalents   0.0481
_diffrn_reflns_limit_h_min        -26
_diffrn_reflns_limit_h_max        25
_diffrn_reflns_limit_k_min        -32
_diffrn_reflns_limit_k_max        32
_diffrn_reflns_limit_l_min        -12
_diffrn_reflns_limit_l_max        15
_diffrn_reflns_theta_min          3.949
_diffrn_reflns_theta_max          68.236
_diffrn_reflns_theta_full         67.679
_diffrn_measured_fraction_theta_max   0.985
_diffrn_measured_fraction_theta_full  0.985
_diffrn_reflns_Laue_measured_fraction_max    0.985
_diffrn_reflns_Laue_measured_fraction_full   0.985
_diffrn_reflns_point_group_measured_fraction_max   0.985
_diffrn_reflns_point_group_measured_fraction_full  0.985
_reflns_number_total              3516
_reflns_number_gt                 2964
_reflns_threshold_expression      'I > 2\s(I)'
_reflns_Friedel_coverage          0.000
_reflns_Friedel_fraction_max      .
_reflns_Friedel_fraction_full     .
 
_reflns_special_details
;
 Reflections were merged by SHELXL according to the crystal
 class for the calculation of statistics and refinement.
 
 _reflns_Friedel_fraction is defined as the number of unique
 Friedel pairs measured divided by the number that would be
 possible theoretically, ignoring centric projections and
 systematic absences.
;
 
_computing_data_collection        'CrystalClear' 
_computing_cell_refinement        'CrystalClear' 
_computing_data_reduction         'SHELXL-2014/7 (Sheldrick, 2014)'
_computing_structure_solution     'SHELXL-2014/7 (Sheldrick, 2014)'
_computing_structure_refinement   'SHELXL-2014/7 (Sheldrick, 2014)'
_computing_molecular_graphics     'SHELXL-2014/7 (Sheldrick, 2014)'
_computing_publication_material   'SHELXL-2014/7 (Sheldrick, 2014)'
_refine_special_details           ?
loop_
  _platon_squeeze_void_nr
  _platon_squeeze_void_average_x
  _platon_squeeze_void_average_y
  _platon_squeeze_void_average_z
  _platon_squeeze_void_volume
  _platon_squeeze_void_count_electrons
  _platon_squeeze_void_content
   1  0.000  0.250 -0.030       255         6 ' '
   2  0.500  0.250  0.007       255         6 ' '
   3  0.000  0.750  0.007       255         6 ' '
   4  0.500  0.750 -0.030       255         6 ' '
_platon_squeeze_details
;?
 The following poor diffraction spots were omitted in the refinement.
 OMIT        3   1   1
 OMIT        8   8   0
 OMIT         1   1   1
 OMIT         2   4   0
 OMIT         1   3   1
 OMIT       2   2   2
 OMIT        2   0   2
 OMIT        2   4   3
 OMIT         2   2   1
 OMIT       4   0   0
 OMIT      10   6   0
 OMIT       0   8   0
 OMIT       10   4   0
 OMIT        2   2   0
 OMIT       1  11   1
 OMIT      0   0   4
 OMIT       4   8   0
 OMIT      8   4   0
 OMIT      0   6   2
 OMIT      4   8   1
 OMIT      4  12   0
 OMIT     8   2   2
 OMIT       2   8   0
 OMIT      5   5   1
 OMIT      1   9   1
 OMIT        7   7   3
 OMIT      6   4   1
 OMIT        0   2   2
 OMIT       6   8   0
 OMIT       1   3   6
 OMIT     4  10   2
 OMIT      4   6   2
 OMIT      2   8   2
 OMIT      1   9   2
 OMIT      5   3   5
 OMIT     3   9   1
 OMIT    10   2   0
 OMIT       3   3   1
 OMIT    2  10   0
 OMIT     2   8   5
 OMIT     0   0   2 
 OMIT    1   3   5 
 OMIT    1   1   3
 OMIT    8   8   1
 OMIT     8   6   0 
 OMIT   2   2   4 
 OMIT      3   1   3 
 OMIT    7   7   1
 The following constraints were performed in the refinement.
 DFIX 1.25 0.02 C8A O4B C8A O3B
 DFIX 1.25 0.02 C8B O4A C8B O3A
 DFIX 2.22 0.02 O3A O4A O3B O4B
 DFIX 1.50 0.02 C1 C8B
Because the disorder, desolvation process, and thermal cycling, the structure refine with poor R value.
;
_refine_ls_structure_factor_coef  Fsqd
_refine_ls_matrix_type            full
_refine_ls_weighting_scheme       calc
_refine_ls_weighting_details
'w=1/[\s^2^(Fo^2^)+(0.1253P)^2^+15.6738P] where P=(Fo^2^+2Fc^2^)/3'
_atom_sites_solution_primary      ?
_atom_sites_solution_secondary    ?
_atom_sites_solution_hydrogens    mixed
_refine_ls_hydrogen_treatment     constr
_refine_ls_extinction_method      none
_refine_ls_extinction_coef        .
_refine_ls_number_reflns          3516
_refine_ls_number_parameters      271
_refine_ls_number_restraints      7
_refine_ls_R_factor_all           0.1499
_refine_ls_R_factor_gt            0.1362
_refine_ls_wR_factor_ref          0.3440
_refine_ls_wR_factor_gt           0.3342
_refine_ls_goodness_of_fit_ref    1.122
_refine_ls_restrained_S_all       1.124
_refine_ls_shift/su_max           0.000
_refine_ls_shift/su_mean          0.000
 
loop_
 _atom_site_label
 _atom_site_type_symbol
 _atom_site_fract_x
 _atom_site_fract_y
 _atom_site_fract_z
 _atom_site_U_iso_or_equiv
 _atom_site_adp_type
 _atom_site_occupancy
 _atom_site_site_symmetry_order  
 _atom_site_calc_flag
 _atom_site_refinement_flags_posn
 _atom_site_refinement_flags_adp
 _atom_site_refinement_flags_occupancy
 _atom_site_disorder_assembly
 _atom_site_disorder_group
O1 O 0.1309(2) 0.44348(15) 1.2397(3) 0.1211(15) Uani 1 1 d . . . . .
N1 N 0.0692(2) 0.4322(2) 1.4088(4) 0.1129(16) Uani 1 1 d . . . . .
H1 H 0.1087 0.4384 1.2908 0.136 Uiso 1 1 d R U . . .
C1 C 0.1860(3) 0.4079(2) 0.8920(5) 0.1039(19) Uani 1 1 d D . . . .
O2 O 0.1014(2) 0.37105(16) 1.1756(4) 0.1298(16) Uani 1 1 d . . . . .
N2 N 0.1743(3) 0.3193(3) 0.5807(4) 0.125(2) Uani 1 1 d . . . . .
H2A H 0.1643 0.3626 0.7086 0.150 Uiso 1 1 d R U . . .
C2 C 0.2217(3) 0.44871(19) 0.8933(3) 0.0896(15) Uani 1 1 d . . . . .
H2 H 0.2414 0.4579 0.8309 0.107 Uiso 1 1 calc R U . . .
O3A O 0.1581(5) 0.3453(3) 0.7759(6) 0.097(3) Uani 0.5 1 d D . P . .
O3B O 0.1383(5) 0.3313(3) 0.8242(6) 0.109(3) Uani 0.5 1 d D . P . .
C3 C 0.2312(2) 0.47831(13) 0.9829(3) 0.0717(12) Uani 1 1 d . . . . .
O4A O 0.2091(6) 0.4056(5) 0.6993(6) 0.150(5) Uani 0.5 1 d D . P . .
O4B O 0.2003(6) 0.3821(5) 0.7404(9) 0.118(5) Uani 0.5 1 d D . P . .
C4 C 0.1993(2) 0.46454(14) 1.0713(3) 0.0742(12) Uani 1 1 d . . . . .
H4 H 0.2029 0.4841 1.1323 0.089 Uiso 1 1 calc R U . . .
C5 C 0.1627(2) 0.42331(16) 1.0728(4) 0.0813(13) Uani 1 1 d . . . . .
C6 C 0.1559(3) 0.39470(19) 0.9839(5) 0.1067(19) Uani 1 1 d . . . . .
H6 H 0.1308 0.3662 0.9851 0.128 Uiso 1 1 calc R U . . .
C7 C 0.1284(3) 0.4089(2) 1.1674(5) 0.1055(17) Uani 1 1 d . . . . .
C8A C 0.1670(6) 0.3690(4) 0.8129(10) 0.085(3) Uani 0.5 1 d D . P . .
C8B C 0.1881(5) 0.3851(7) 0.7799(12) 0.114(9) Uani 0.5 1 d D . P . .
C9 C 0.1666(4) 0.2716(4) 0.5691(5) 0.134(2) Uani 1 1 d . . . . .
H9 H 0.1596 0.2519 0.6290 0.161 Uiso 1 1 calc R U . . .
C10 C 0.1681(4) 0.2493(3) 0.4764(4) 0.140(3) Uani 1 1 d . . . . .
H10 H 0.1629 0.2143 0.4728 0.169 Uiso 1 1 calc R U . . .
C11 C 0.1768(4) 0.2747(2) 0.3891(4) 0.133(3) Uani 1 1 d . . . . .
C12 C 0.1844(3) 0.3247(2) 0.3988(4) 0.1106(19) Uani 1 1 d . . . . .
H12 H 0.1900 0.3451 0.3394 0.133 Uiso 1 1 calc R U . . .
C13 C 0.1836(3) 0.3450(2) 0.4975(5) 0.1086(19) Uani 1 1 d . . . . .
H13 H 0.1901 0.3797 0.5044 0.130 Uiso 1 1 calc R U . . .
C14A C 0.2025(8) 0.2488(9) 0.2839(11) 0.143(7) Uani 0.5 1 d . . P . .
C14B C 0.1546(12) 0.2476(8) 0.2178(10) 0.180(10) Uani 0.5 1 d . . P . .
C15 C 0.0830(4) 0.4647(3) 1.4774(6) 0.158(3) Uani 1 1 d . . . . .
H15 H 0.1108 0.4899 1.4596 0.190 Uiso 1 1 calc R U . . .
C16 C 0.0588(5) 0.4645(4) 1.5773(7) 0.183(4) Uani 1 1 d . . . . .
H16 H 0.0720 0.4884 1.6264 0.220 Uiso 1 1 calc R U . . .
C17 C 0.0178(4) 0.4316(4) 1.6049(6) 0.142(3) Uani 1 1 d . . . . .
C18 C 0.0049(3) 0.3965(3) 1.5325(7) 0.140(3) Uani 1 1 d . . . . .
H18 H -0.0223 0.3706 1.5488 0.168 Uiso 1 1 calc R U . . .
C19 C 0.0310(3) 0.3982(3) 1.4351(5) 0.122(2) Uani 1 1 d . . . . .
H19 H 0.0205 0.3735 1.3857 0.146 Uiso 1 1 calc R U . . .
C20 C -0.0165(5) 0.4310(6) 1.7086(6) 0.223(7) Uani 1 1 d . . . . .
H20A H -0.0430 0.4604 1.7110 0.268 Uiso 1 1 calc R U . . .
H20B H -0.0423 0.4012 1.7102 0.268 Uiso 1 1 calc R U . . .
 
loop_
 _atom_site_aniso_label
 _atom_site_aniso_U_11
 _atom_site_aniso_U_22
 _atom_site_aniso_U_33
 _atom_site_aniso_U_23
 _atom_site_aniso_U_13
 _atom_site_aniso_U_12
O1 0.163(4) 0.107(3) 0.092(2) 0.010(2) 0.038(2) -0.036(3)
N1 0.118(4) 0.113(4) 0.108(4) 0.001(3) 0.022(3) -0.018(3)
C1 0.119(4) 0.103(4) 0.090(4) -0.050(3) -0.040(3) 0.021(3)
O2 0.135(3) 0.096(3) 0.158(4) 0.038(3) -0.027(3) -0.043(2)
N2 0.142(4) 0.178(6) 0.055(2) -0.041(3) -0.023(2) 0.047(4)
C2 0.127(4) 0.095(3) 0.047(2) -0.022(2) -0.015(2) 0.028(3)
O3A 0.163(8) 0.064(5) 0.064(5) -0.009(4) -0.011(5) -0.022(5)
O3B 0.176(8) 0.095(6) 0.058(4) -0.006(4) 0.001(5) -0.040(5)
C3 0.122(4) 0.0527(18) 0.0408(18) -0.0032(14) -0.0075(19) 0.023(2)
O4A 0.234(11) 0.177(11) 0.041(4) -0.049(5) 0.037(6) -0.077(10)
O4B 0.178(13) 0.107(8) 0.068(6) 0.004(5) 0.003(7) -0.042(7)
C4 0.116(3) 0.061(2) 0.046(2) -0.0007(16) -0.002(2) -0.006(2)
C5 0.102(3) 0.066(2) 0.076(3) -0.002(2) -0.016(2) 0.001(2)
C6 0.126(4) 0.070(3) 0.124(5) -0.027(3) -0.039(4) 0.004(3)
C7 0.128(5) 0.080(3) 0.108(4) 0.021(3) -0.014(3) -0.018(3)
C8A 0.082(9) 0.068(7) 0.104(9) -0.032(6) 0.011(7) -0.029(6)
C8B 0.028(5) 0.138(16) 0.18(2) -0.044(15) -0.015(8) -0.043(6)
C9 0.167(7) 0.169(7) 0.067(3) 0.009(4) 0.005(4) 0.003(6)
C10 0.241(9) 0.101(4) 0.079(4) -0.008(3) 0.001(4) -0.040(5)
C11 0.249(8) 0.099(4) 0.052(3) -0.030(3) 0.006(3) -0.058(5)
C12 0.161(5) 0.112(4) 0.059(3) -0.009(3) -0.004(3) -0.018(4)
C13 0.132(5) 0.098(4) 0.096(4) -0.044(3) -0.019(3) -0.009(3)
C14A 0.131(10) 0.196(14) 0.101(12) -0.089(14) -0.009(8) -0.025(13)
C14B 0.25(2) 0.214(18) 0.076(9) -0.081(11) -0.065(11) 0.146(19)
C15 0.177(8) 0.167(7) 0.131(6) -0.013(5) 0.051(5) -0.092(6)
C16 0.226(10) 0.189(8) 0.134(6) -0.039(6) 0.055(6) -0.120(8)
C17 0.139(6) 0.169(7) 0.119(5) -0.007(5) 0.042(4) -0.042(5)
C18 0.114(5) 0.134(5) 0.173(7) -0.013(5) 0.062(5) -0.051(4)
C19 0.113(4) 0.124(5) 0.128(5) -0.006(4) 0.038(4) -0.032(4)
C20 0.195(11) 0.354(16) 0.120(7) -0.045(7) 0.058(7) -0.123(11)
 
_geom_special_details
;
 All esds (except the esd in the dihedral angle between two l.s. planes)
 are estimated using the full covariance matrix.  The cell esds are taken
 into account individually in the estimation of esds in distances, angles
 and torsion angles; correlations between esds in cell parameters are only
 used when they are defined by crystal symmetry.  An approximate (isotropic)
 treatment of cell esds is used for estimating esds involving l.s. planes.
;
 
loop_
 _geom_bond_atom_site_label_1
 _geom_bond_atom_site_label_2
 _geom_bond_distance
 _geom_bond_site_symmetry_2
 _geom_bond_publ_flag
O1 C7 1.319(7) . ?
O1 H1 0.8360 . ?
N1 C15 1.282(8) . ?
N1 C19 1.301(7) . ?
C1 C2 1.359(8) . ?
C1 C6 1.409(9) . ?
C1 C8A 1.523(14) . ?
C1 C8B 1.570(14) . ?
O2 C7 1.190(6) . ?
N2 C13 1.294(8) . ?
N2 C9 1.306(9) . ?
C2 C3 1.419(5) . ?
C2 H2 0.9500 . ?
O3A C8A 0.821(11) . ?
O3A O3B 0.852(8) . ?
O3A C8B 1.267(14) . ?
O3A O4B 1.444(15) . ?
O3A H2A 0.9944 . ?
O3B C8A 1.211(12) . ?
O3B C8B 1.917(16) . ?
C3 C4 1.394(6) . ?
C3 C3 1.441(9) 6 ?
O4A O4B 0.849(13) . ?
O4A C8B 1.266(15) . ?
O4B C8B 0.583(18) . ?
O4B C8A 1.246(14) . ?
O4B H2A 1.0445 . ?
C4 C5 1.381(6) . ?
C4 H4 0.9500 . ?
C5 C6 1.389(7) . ?
C5 C7 1.493(8) . ?
C6 H6 0.9500 . ?
C8A C8B 0.771(16) . ?
C8A H2A 1.3558 . ?
C8B H2A 1.2228 . ?
C9 C10 1.337(9) . ?
C9 H9 0.9500 . ?
C10 C11 1.331(8) . ?
C10 H10 0.9500 . ?
C11 C12 1.365(8) . ?
C11 C14B 1.582(13) 3 ?
C11 C14A 1.630(14) . ?
C12 C13 1.383(7) . ?
C12 H12 0.9500 . ?
C13 H13 0.9500 . ?
C14A C14A 0.87(3) 3 ?
C14A C14B 1.08(3) 3 ?
C14A C14B 1.37(2) . ?
C14B C14B 0.84(2) 3 ?
C14B C14A 1.08(3) 3 ?
C14B C11 1.582(13) 3 ?
C15 C16 1.396(10) . ?
C15 H15 0.9500 . ?
C16 C17 1.325(10) . ?
C16 H16 0.9500 . ?
C17 C18 1.359(10) . ?
C17 C20 1.541(11) . ?
C18 C19 1.383(9) . ?
C18 H18 0.9500 . ?
C19 H19 0.9500 . ?
C20 C20 1.297(19) 4_558 ?
C20 H20A 0.9900 . ?
C20 H20B 0.9900 . ?
 
loop_
 _geom_angle_atom_site_label_1
 _geom_angle_atom_site_label_2
 _geom_angle_atom_site_label_3
 _geom_angle
 _geom_angle_site_symmetry_1
 _geom_angle_site_symmetry_3
 _geom_angle_publ_flag
C7 O1 H1 114.5 . . ?
C15 N1 C19 117.4(6) . . ?
C2 C1 C6 118.4(4) . . ?
C2 C1 C8A 136.9(7) . . ?
C6 C1 C8A 104.7(7) . . ?
C2 C1 C8B 108.1(7) . . ?
C6 C1 C8B 133.5(7) . . ?
C8A C1 C8B 28.8(6) . . ?
C13 N2 C9 117.0(5) . . ?
C1 C2 C3 123.6(5) . . ?
C1 C2 H2 118.2 . . ?
C3 C2 H2 118.2 . . ?
C8A O3A O3B 92.8(13) . . ?
C8A O3A C8B 35.9(11) . . ?
O3B O3A C8B 128.5(13) . . ?
C8A O3A O4B 59.4(11) . . ?
O3B O3A O4B 151.2(12) . . ?
C8B O3A O4B 23.7(9) . . ?
C8A O3A H2A 96.2 . . ?
O3B O3A H2A 156.6 . . ?
C8B O3A H2A 64.1 . . ?
O4B O3A H2A 46.3 . . ?
O3A O3B C8A 42.6(8) . . ?
O3A O3B C8B 31.2(8) . . ?
C8A O3B C8B 11.6(8) . . ?
C4 C3 C2 115.9(4) . . ?
C4 C3 C3 121.0(2) . 6 ?
C2 C3 C3 123.0(3) . 6 ?
O4B O4A C8B 22.7(14) . . ?
C8B O4B O4A 123(3) . . ?
C8B O4B C8A 26.6(18) . . ?
O4A O4B C8A 145(2) . . ?
C8B O4B O3A 60.9(19) . . ?
O4A O4B O3A 149.5(18) . . ?
C8A O4B O3A 34.5(6) . . ?
C8B O4B H2A 93.0 . . ?
O4A O4B H2A 108.0 . . ?
C8A O4B H2A 72.0 . . ?
O3A O4B H2A 43.5 . . ?
C5 C4 C3 122.0(4) . . ?
C5 C4 H4 119.0 . . ?
C3 C4 H4 119.0 . . ?
C4 C5 C6 120.1(5) . . ?
C4 C5 C7 121.8(4) . . ?
C6 C5 C7 118.1(5) . . ?
C5 C6 C1 119.9(5) . . ?
C5 C6 H6 120.0 . . ?
C1 C6 H6 120.0 . . ?
O2 C7 O1 124.4(6) . . ?
O2 C7 C5 123.8(6) . . ?
O1 C7 C5 111.7(4) . . ?
C8B C8A O3A 106(2) . . ?
C8B C8A O3B 149.9(19) . . ?
O3A C8A O3B 44.6(8) . . ?
C8B C8A O4B 19.8(15) . . ?
O3A C8A O4B 86.0(14) . . ?
O3B C8A O4B 130.1(13) . . ?
C8B C8A C1 79.0(15) . . ?
O3A C8A C1 172.5(16) . . ?
O3B C8A C1 130.3(10) . . ?
O4B C8A C1 98.0(10) . . ?
C8B C8A H2A 63.4 . . ?
O3A C8A H2A 46.8 . . ?
O3B C8A H2A 89.4 . . ?
O4B C8A H2A 47.1 . . ?
C1 C8A H2A 139.7 . . ?
O4B C8B C8A 134(3) . . ?
O4B C8B O4A 34(2) . . ?
C8A C8B O4A 158(2) . . ?
O4B C8B O3A 95(2) . . ?
C8A C8B O3A 38.6(11) . . ?
O4A C8B O3A 122.2(12) . . ?
O4B C8B C1 151(2) . . ?
C8A C8B C1 72.2(16) . . ?
O4A C8B C1 126.5(12) . . ?
O3A C8B C1 110.6(12) . . ?
O4B C8B O3B 115(2) . . ?
C8A C8B O3B 18.5(12) . . ?
O4A C8B O3B 142.1(10) . . ?
O3A C8B O3B 20.3(5) . . ?
C1 C8B O3B 90.3(8) . . ?
O4B C8B H2A 58.5 . . ?
C8A C8B H2A 82.3 . . ?
O4A C8B H2A 76.2 . . ?
O3A C8B H2A 47.0 . . ?
C1 C8B H2A 150.7 . . ?
O3B C8B H2A 66.1 . . ?
N2 C9 C10 122.8(6) . . ?
N2 C9 H9 118.6 . . ?
C10 C9 H9 118.6 . . ?
C11 C10 C9 121.8(7) . . ?
C11 C10 H10 119.1 . . ?
C9 C10 H10 119.1 . . ?
C10 C11 C12 116.7(5) . . ?
C10 C11 C14B 119.7(8) . 3 ?
C12 C11 C14B 119.6(10) . 3 ?
C10 C11 C14A 122.3(10) . . ?
C12 C11 C14A 117.1(10) . . ?
C14B C11 C14A 39.1(9) 3 . ?
C11 C12 C13 118.2(5) . . ?
C11 C12 H12 120.9 . . ?
C13 C12 H12 120.9 . . ?
N2 C13 C12 123.4(5) . . ?
N2 C13 H13 118.3 . . ?
C12 C13 H13 118.3 . . ?
C14A C14A C14B 88.5(14) 3 3 ?
C14A C14A C14B 51.8(10) 3 . ?
C14B C14A C14B 37.9(13) 3 . ?
C14A C14A C11 143(3) 3 . ?
C14B C14A C11 68.1(11) 3 . ?
C14B C14A C11 104.6(11) . . ?
C14B C14B C14A 90.3(10) 3 3 ?
C14B C14B C14A 51.8(10) 3 . ?
C14A C14B C14A 39.7(14) 3 . ?
C14B C14B C11 157(2) 3 3 ?
C14A C14B C11 72.8(13) 3 3 ?
C14A C14B C11 107.8(13) . 3 ?
N1 C15 C16 122.6(6) . . ?
N1 C15 H15 118.7 . . ?
C16 C15 H15 118.7 . . ?
C17 C16 C15 121.3(7) . . ?
C17 C16 H16 119.4 . . ?
C15 C16 H16 119.4 . . ?
C16 C17 C18 115.3(7) . . ?
C16 C17 C20 125.8(9) . . ?
C18 C17 C20 118.9(7) . . ?
C17 C18 C19 120.7(6) . . ?
C17 C18 H18 119.6 . . ?
C19 C18 H18 119.6 . . ?
N1 C19 C18 122.5(7) . . ?
N1 C19 H19 118.8 . . ?
C18 C19 H19 118.8 . . ?
C20 C20 C17 115.3(12) 4_558 . ?
C20 C20 H20A 108.4 4_558 . ?
C17 C20 H20A 108.4 . . ?
C20 C20 H20B 108.4 4_558 . ?
C17 C20 H20B 108.4 . . ?
H20A C20 H20B 107.5 . . ?
 
loop_
 _geom_torsion_atom_site_label_1
 _geom_torsion_atom_site_label_2
 _geom_torsion_atom_site_label_3
 _geom_torsion_atom_site_label_4
 _geom_torsion
 _geom_torsion_site_symmetry_1
 _geom_torsion_site_symmetry_2
 _geom_torsion_site_symmetry_3
 _geom_torsion_site_symmetry_4
 _geom_torsion_publ_flag
C6 C1 C2 C3 1.2(8) . . . . ?
C8A C1 C2 C3 -179.4(9) . . . . ?
C8B C1 C2 C3 -179.0(8) . . . . ?
C8B O3A O3B C8A 3.3(17) . . . . ?
O4B O3A O3B C8A 14(3) . . . . ?
C8A O3A O3B C8B -3.3(17) . . . . ?
O4B O3A O3B C8B 11(2) . . . . ?
C1 C2 C3 C4 -2.7(7) . . . . ?
C1 C2 C3 C3 -179.4(5) . . . 6 ?
C8B O4A O4B C8A 22(2) . . . . ?
C8B O4A O4B O3A 88(5) . . . . ?
C8A O3A O4B C8B -5(3) . . . . ?
O3B O3A O4B C8B -22(5) . . . . ?
C8A O3A O4B O4A -112(4) . . . . ?
O3B O3A O4B O4A -129(4) . . . . ?
C8B O3A O4B O4A -107(5) . . . . ?
O3B O3A O4B C8A -17(3) . . . . ?
C8B O3A O4B C8A 5(3) . . . . ?
C2 C3 C4 C5 2.7(6) . . . . ?
C3 C3 C4 C5 179.5(5) 6 . . . ?
C3 C4 C5 C6 -1.3(7) . . . . ?
C3 C4 C5 C7 -179.6(4) . . . . ?
C4 C5 C6 C1 -0.3(8) . . . . ?
C7 C5 C6 C1 178.0(5) . . . . ?
C2 C1 C6 C5 0.4(8) . . . . ?
C8A C1 C6 C5 -179.2(7) . . . . ?
C8B C1 C6 C5 -179.3(10) . . . . ?
C4 C5 C7 O2 -171.8(5) . . . . ?
C6 C5 C7 O2 9.9(9) . . . . ?
C4 C5 C7 O1 9.1(7) . . . . ?
C6 C5 C7 O1 -169.2(5) . . . . ?
O3B O3A C8A C8B 176(2) . . . . ?
O4B O3A C8A C8B 3(2) . . . . ?
C8B O3A C8A O3B -176(2) . . . . ?
O4B O3A C8A O3B -172.1(15) . . . . ?
O3B O3A C8A O4B 172.1(15) . . . . ?
C8B O3A C8A O4B -3(2) . . . . ?
O3A O3B C8A C8B -8(5) . . . . ?
C8B O3B C8A O3A 8(5) . . . . ?
O3A O3B C8A O4B -10.3(19) . . . . ?
C8B O3B C8A O4B -2(4) . . . . ?
O3A O3B C8A C1 -173(2) . . . . ?
C8B O3B C8A C1 -164(6) . . . . ?
O4A O4B C8A C8B -45(6) . . . . ?
O3A O4B C8A C8B -170(6) . . . . ?
C8B O4B C8A O3A 170(6) . . . . ?
O4A O4B C8A O3A 125(3) . . . . ?
C8B O4B C8A O3B 177(6) . . . . ?
O4A O4B C8A O3B 133(3) . . . . ?
O3A O4B C8A O3B 7.2(13) . . . . ?
C8B O4B C8A C1 -16(5) . . . . ?
O4A O4B C8A C1 -61(3) . . . . ?
O3A O4B C8A C1 173.6(17) . . . . ?
C2 C1 C8A C8B 1(2) . . . . ?
C6 C1 C8A C8B -179.8(18) . . . . ?
C2 C1 C8A O3B 172.7(11) . . . . ?
C6 C1 C8A O3B -7.9(16) . . . . ?
C8B C1 C8A O3B 172(3) . . . . ?
C2 C1 C8A O4B 6.3(16) . . . . ?
C6 C1 C8A O4B -174.2(10) . . . . ?
C8B C1 C8A O4B 5.6(18) . . . . ?
O4A O4B C8B C8A 151(4) . . . . ?
O3A O4B C8B C8A 6(4) . . . . ?
C8A O4B C8B O4A -151(4) . . . . ?
O3A O4B C8B O4A -145(2) . . . . ?
O4A O4B C8B O3A 145(2) . . . . ?
C8A O4B C8B O3A -6(4) . . . . ?
O4A O4B C8B C1 -62(8) . . . . ?
C8A O4B C8B C1 147(11) . . . . ?
O3A O4B C8B C1 153(7) . . . . ?
O4A O4B C8B O3B 150(2) . . . . ?
C8A O4B C8B O3B -1(3) . . . . ?
O3A O4B C8B O3B 5.0(10) . . . . ?
O3A C8A C8B O4B -10(6) . . . . ?
O3B C8A C8B O4B -4(9) . . . . ?
C1 C8A C8B O4B 164(5) . . . . ?
O3A C8A C8B O4A 36(7) . . . . ?
O3B C8A C8B O4A 42(10) . . . . ?
O4B C8A C8B O4A 46(5) . . . . ?
C1 C8A C8B O4A -150(7) . . . . ?
O3B C8A C8B O3A 6(3) . . . . ?
O4B C8A C8B O3A 10(6) . . . . ?
C1 C8A C8B O3A 173.8(19) . . . . ?
O3A C8A C8B C1 -173.8(19) . . . . ?
O3B C8A C8B C1 -168(5) . . . . ?
O4B C8A C8B C1 -164(5) . . . . ?
O3A C8A C8B O3B -6(3) . . . . ?
O4B C8A C8B O3B 4(9) . . . . ?
C1 C8A C8B O3B 168(5) . . . . ?
O4B O4A C8B C8A -69(7) . . . . ?
O4B O4A C8B O3A -43(3) . . . . ?
O4B O4A C8B C1 147(4) . . . . ?
O4B O4A C8B O3B -48(4) . . . . ?
C8A O3A C8B O4B 173(4) . . . . ?
O3B O3A C8B O4B 167(3) . . . . ?
O3B O3A C8B C8A -6(3) . . . . ?
O4B O3A C8B C8A -173(4) . . . . ?
C8A O3A C8B O4A -165(3) . . . . ?
O3B O3A C8B O4A -170.5(19) . . . . ?
O4B O3A C8B O4A 23(2) . . . . ?
C8A O3A C8B C1 6.3(19) . . . . ?
O3B O3A C8B C1 1(3) . . . . ?
O4B O3A C8B C1 -166(4) . . . . ?
C8A O3A C8B O3B 6(3) . . . . ?
O4B O3A C8B O3B -167(3) . . . . ?
C2 C1 C8B O4B 25(7) . . . . ?
C6 C1 C8B O4B -155(7) . . . . ?
C8A C1 C8B O4B -155(8) . . . . ?
C2 C1 C8B C8A -179.5(17) . . . . ?
C6 C1 C8B C8A 0(2) . . . . ?
C2 C1 C8B O4A -12.9(19) . . . . ?
C6 C1 C8B O4A 166.8(13) . . . . ?
C8A C1 C8B O4A 167(3) . . . . ?
C2 C1 C8B O3A 176.4(10) . . . . ?
C6 C1 C8B O3A -3.8(19) . . . . ?
C8A C1 C8B O3A -4.1(13) . . . . ?
C2 C1 C8B O3B 176.7(6) . . . . ?
C6 C1 C8B O3B -3.6(13) . . . . ?
C8A C1 C8B O3B -3.9(14) . . . . ?
C13 N2 C9 C10 0.2(12) . . . . ?
N2 C9 C10 C11 -1.1(14) . . . . ?
C9 C10 C11 C12 0.4(13) . . . . ?
C9 C10 C11 C14B -156.8(14) . . . 3 ?
C9 C10 C11 C14A 157.4(10) . . . . ?
C10 C11 C12 C13 1.1(11) . . . . ?
C14B C11 C12 C13 158.3(12) 3 . . . ?
C14A C11 C12 C13 -157.1(8) . . . . ?
C9 N2 C13 C12 1.4(10) . . . . ?
C11 C12 C13 N2 -2.0(10) . . . . ?
C10 C11 C14A C14A 153(4) . . . 3 ?
C12 C11 C14A C14A -50(4) . . . 3 ?
C14B C11 C14A C14A 55(2) 3 . . 3 ?
C10 C11 C14A C14B 99(2) . . . 3 ?
C12 C11 C14A C14B -104(2) . . . 3 ?
C10 C11 C14A C14B 108.9(16) . . . . ?
C12 C11 C14A C14B -94.2(14) . . . . ?
C14B C11 C14A C14B 10(2) 3 . . . ?
C14A C14A C14B C14B -163(6) 3 . . 3 ?
C11 C14A C14B C14B -16(3) . . . 3 ?
C14B C14A C14B C14A 163(6) 3 . . 3 ?
C11 C14A C14B C14A 148(4) . . . 3 ?
C14A C14A C14B C11 30(3) 3 . . 3 ?
C14B C14A C14B C11 -167(5) 3 . . 3 ?
C11 C14A C14B C11 177.2(17) . . . 3 ?
C19 N1 C15 C16 0.1(14) . . . . ?
N1 C15 C16 C17 -3.1(18) . . . . ?
C15 C16 C17 C18 4.7(16) . . . . ?
C15 C16 C17 C20 -173.5(11) . . . . ?
C16 C17 C18 C19 -3.8(14) . . . . ?
C20 C17 C18 C19 174.5(9) . . . . ?
C15 N1 C19 C18 0.8(11) . . . . ?
C17 C18 C19 N1 1.1(13) . . . . ?
C16 C17 C20 C20 -54.6(12) . . . 4_558 ?
C18 C17 C20 C20 127.2(7) . . . 4_558 ?
 
loop_
 _geom_hbond_atom_site_label_D 
 _geom_hbond_atom_site_label_H 
 _geom_hbond_atom_site_label_A 
 _geom_hbond_distance_DH 
 _geom_hbond_distance_HA 
 _geom_hbond_distance_DA 
 _geom_hbond_angle_DHA 
 _geom_hbond_site_symmetry_A 
O1 H1 N1  0.84 1.77 2.597(6) 172.1 .
O3A H2A N2  0.99 2.03 2.636(9) 116.9 .
O4B H2A N2  1.04 2.03 2.727(13) 121.5 .
 
_refine_diff_density_max    0.254
_refine_diff_density_min   -0.211
_refine_diff_density_rms    0.044

_shelx_res_file
;

    E:\hyg-498\HYG-49~3\h.res created by SHELXL-2014/7

REM  h in Ccca
REM R1 =  0.2459 for   2999 Fo > 4sig(Fo)  and  0.2846 for all   4364 data
REM    235 parameters refined using      0 restraints
REM Highest difference peak  0.788,  deepest hole -0.514,  1-sigma level  0.155
REM  h in Ccca
REM R1 =  0.2435 for   2897 Fo > 4sig(Fo)  and  0.2789 for all   4133 data
REM    247 parameters refined using      0 restraints
REM Highest difference peak  0.920,  deepest hole -0.601,  1-sigma level  0.185
REM  h in Ccca
REM R1 =  0.1379 for   2408 Fo > 4sig(Fo)  and  0.1741 for all   3448 data
REM    271 parameters refined using      7 restraints
REM Highest difference peak  0.228,  deepest hole -0.210,  1-sigma level  0.043
REM  h in Ccca
REM R1 =  0.2208 for   2565 Fo > 4sig(Fo)  and  0.2521 for all   3518 data
REM    271 parameters refined using      7 restraints
REM Highest difference peak  0.458,  deepest hole -0.374,  1-sigma level  0.091
REM  h in Ccca
REM R1 =  0.1910 for   2753 Fo > 4sig(Fo)  and  0.2172 for all   3517 data
REM    271 parameters refined using      7 restraints
REM Highest difference peak  0.298,  deepest hole -0.326,  1-sigma level  0.065
REM  h in Ccca
REM R1 =  0.1819 for   2763 Fo > 4sig(Fo)  and  0.2085 for all   3558 data
REM    271 parameters refined using      7 restraints
REM Highest difference peak  0.306,  deepest hole -0.263,  1-sigma level  0.052
REM  h in Ccca
REM R1 =  0.1865 for   2804 Fo > 4sig(Fo)  and  0.2161 for all   3614 data
REM    271 parameters refined using      7 restraints
REM Highest difference peak  0.195,  deepest hole -0.181,  1-sigma level  0.043
REM  h in Ccca
REM R1 =  0.1485 for   2909 Fo > 4sig(Fo)  and  0.1639 for all   3487 data
REM    271 parameters refined using      7 restraints
REM Highest difference peak  0.278,  deepest hole -0.209,  1-sigma level  0.052
REM  h in Ccca
REM R1 =  0.1412 for   2948 Fo > 4sig(Fo)  and  0.1549 for all   3504 data
REM    271 parameters refined using      7 restraints
REM Highest difference peak  0.216,  deepest hole -0.213,  1-sigma level  0.049
TITL h in Ccca
CELL 1.54178 22.3901 26.9542 12.8805 90.000 90.000 90.000
ZERR 16.0000 0.0049 0.0062 0.0028 0.000 0.000 0.000
LATT 7
SYMM -X, 0.5-Y, Z
SYMM X, 0.5-Y, 0.5-Z
SYMM -X, Y, 0.5-Z
SFAC C H N O
UNIT 320 272 32 64
MERG 2
SHEL 999.00 0.83
FMAP 2
GRID
PLAN 20
TEMP -100
BOND $H
CONF
HTAB O1 N1
HTAB O3A N2
HTAB O4B N2
DFIX 1.25 0.02 C8A O4B C8A O3B
DFIX 1.25 0.02 C8B O4A C8B O3A
DFIX 2.22 0.02 O3A O4A O3B O4B
DFIX 1.50 0.02 C1 C8B
OMIT        3   1   1
OMIT        8   8   0
OMIT         1   1   1
OMIT         2   4   0
OMIT         1   3   1
OMIT       2   2   2
OMIT        2   0   2
OMIT        2   4   3
OMIT         2   2   1
OMIT       4   0   0
OMIT      10   6   0
OMIT       0   8   0
OMIT       10   4   0
OMIT        2   2   0
OMIT       1  11   1
OMIT      0   0   4
OMIT       4   8   0
OMIT      8   4   0
OMIT      0   6   2
OMIT      4   8   1
OMIT      4  12   0
OMIT     8   2   2
OMIT       2   8   0
OMIT      5   5   1
OMIT      1   9   1
OMIT        7   7   3
OMIT      6   4   1
OMIT        0   2   2
OMIT       6   8   0
OMIT       1   3   6
OMIT     4  10   2
OMIT      4   6   2
OMIT      2   8   2
OMIT      1   9   2
OMIT      5   3   5
OMIT     3   9   1
OMIT    10   2   0
OMIT       3   3   1
OMIT    2  10   0
OMIT     2   8   5
OMIT     0   0   2
OMIT    1   3   5
OMIT    1   1   3
OMIT    8   8   1
OMIT     8   6   0
OMIT   2   2   4
OMIT      3   1   3
OMIT    7   7   1
L.S. 20
ACTA
WGHT    0.125300   15.673800
FVAR       2.16436
O1    4    0.130920    0.443478    1.239710    11.00000    0.16331    0.10742 =
         0.09245    0.00951    0.03766   -0.03585
N1    3    0.069203    0.432240    1.408750    11.00000    0.11782    0.11252 =
         0.10841    0.00099    0.02171   -0.01792
AFIX   3
H1    2    0.108733    0.438380    1.290810    11.00000   -1.20000
AFIX   0
C1    1    0.186042    0.407940    0.892009    11.00000    0.11935    0.10251 =
         0.08973   -0.04983   -0.03986    0.02125
O2    4    0.101434    0.371052    1.175620    11.00000    0.13495    0.09647 =
         0.15794    0.03828   -0.02737   -0.04342
N2    3    0.174289    0.319261    0.580725    11.00000    0.14181    0.17787 =
         0.05467   -0.04123   -0.02258    0.04734
AFIX   3
H2A   2    0.164349    0.362621    0.708595    11.00000   -1.20000
AFIX   0
C2    1    0.221731    0.448706    0.893348    11.00000    0.12662    0.09495 =
         0.04709   -0.02165   -0.01457    0.02803
AFIX  43
H2    2    0.241408    0.457887    0.830893    11.00000   -1.20000
AFIX   0
O3A   4    0.158069    0.345344    0.775930    10.50000    0.16314    0.06360 =
         0.06370   -0.00888   -0.01052   -0.02197
O3B   4    0.138305    0.331312    0.824180    10.50000    0.17573    0.09485 =
         0.05750   -0.00596    0.00132   -0.03958
C3    1    0.231215    0.478308    0.982916    11.00000    0.12151    0.05271 =
         0.04080   -0.00318   -0.00752    0.02259
O4A   4    0.209137    0.405576    0.699260    10.50000    0.23369    0.17655 =
         0.04101   -0.04892    0.03655   -0.07719
O4B   4    0.200312    0.382081    0.740365    10.50000    0.17757    0.10735 =
         0.06780    0.00427    0.00300   -0.04202
C4    1    0.199332    0.464536    1.071285    11.00000    0.11567    0.06133 =
         0.04560   -0.00073   -0.00197   -0.00597
AFIX  43
H4    2    0.202884    0.484102    1.132319    11.00000   -1.20000
AFIX   0
C5    1    0.162744    0.423310    1.072774    11.00000    0.10199    0.06565 =
         0.07616   -0.00188   -0.01639    0.00078
C6    1    0.155860    0.394701    0.983929    11.00000    0.12640    0.07019 =
         0.12351   -0.02734   -0.03868    0.00424
AFIX  43
H6    2    0.130838    0.366243    0.985108    11.00000   -1.20000
AFIX   0
C7    1    0.128385    0.408892    1.167421    11.00000    0.12836    0.08015 =
         0.10804    0.02074   -0.01433   -0.01783
C8A   1    0.166991    0.369016    0.812898    10.50000    0.08170    0.06792 =
         0.10412   -0.03207    0.01069   -0.02884
C8B   1    0.188149    0.385131    0.779888    10.50000    0.02827    0.13787 =
         0.17636   -0.04379   -0.01531   -0.04300
C9    1    0.166582    0.271561    0.569093    11.00000    0.16668    0.16923 =
         0.06729    0.00912    0.00478    0.00265
AFIX  43
H9    2    0.159566    0.251867    0.629031    11.00000   -1.20000
AFIX   0
C10   1    0.168144    0.249273    0.476443    11.00000    0.24137    0.10127 =
         0.07863   -0.00756    0.00105   -0.03963
AFIX  43
H10   2    0.162942    0.214336    0.472819    11.00000   -1.20000
AFIX   0
C11   1    0.176785    0.274668    0.389142    11.00000    0.24928    0.09872 =
         0.05212   -0.03032    0.00566   -0.05817
C12   1    0.184366    0.324716    0.398830    11.00000    0.16052    0.11209 =
         0.05920   -0.00863   -0.00382   -0.01807
AFIX  43
H12   2    0.190048    0.345060    0.339418    11.00000   -1.20000
AFIX   0
C13   1    0.183555    0.345010    0.497461    11.00000    0.13184    0.09775 =
         0.09611   -0.04361   -0.01917   -0.00949
AFIX  43
H13   2    0.190144    0.379667    0.504445    11.00000   -1.20000
AFIX   0
C14A  1    0.202466    0.248786    0.283859    10.50000    0.13130    0.19605 =
         0.10135   -0.08872   -0.00855   -0.02524
C14B  1    0.154644    0.247603    0.217800    10.50000    0.25086    0.21406 =
         0.07589   -0.08134   -0.06474    0.14645
C15   1    0.082995    0.464702    1.477393    11.00000    0.17687    0.16704 =
         0.13144   -0.01251    0.05112   -0.09156
AFIX  43
H15   2    0.110804    0.489925    1.459587    11.00000   -1.20000
AFIX   0
C16   1    0.058798    0.464482    1.577254    11.00000    0.22624    0.18917 =
         0.13421   -0.03883    0.05463   -0.12008
AFIX  43
H16   2    0.071973    0.488392    1.626364    11.00000   -1.20000
AFIX   0
C17   1    0.017795    0.431566    1.604914    11.00000    0.13916    0.16911 =
         0.11893   -0.00694    0.04185   -0.04176
C18   1    0.004892    0.396540    1.532460    11.00000    0.11358    0.13381 =
         0.17280   -0.01336    0.06156   -0.05128
AFIX  43
H18   2   -0.022314    0.370646    1.548804    11.00000   -1.20000
AFIX   0
C19   1    0.030951    0.398180    1.435130    11.00000    0.11313    0.12361 =
         0.12826   -0.00578    0.03840   -0.03248
AFIX  43
H19   2    0.020513    0.373500    1.385702    11.00000   -1.20000
AFIX   0
C20   1   -0.016510    0.430993    1.708643    11.00000    0.19452    0.35421 =
         0.12023   -0.04491    0.05769   -0.12263
AFIX  23
H20A  2   -0.042960    0.460405    1.710963    11.00000   -1.20000
H20B  2   -0.042315    0.401177    1.710175    11.00000   -1.20000
AFIX   0
HKLF 4

REM  h in Ccca
REM R1 =  0.1362 for    2964 Fo > 4sig(Fo)  and  0.1499 for all    3516 data
REM    271 parameters refined using      7 restraints

END

WGHT      0.1261     15.6230

REM Highest difference peak  0.254,  deepest hole -0.211,  1-sigma level  0.044
Q1    1   0.1373  0.2921  0.2056  11.00000  0.05    0.25
Q2    1   0.1404  0.2441  0.2133  11.00000  0.05    0.21
Q3    1  -0.0206  0.3930  1.7767  11.00000  0.05    0.19
Q4    1   0.0426  0.4006  1.5866  11.00000  0.05    0.18
Q5    1   0.1432  0.4486  1.0632  11.00000  0.05    0.15
Q6    1   0.1096  0.2460  0.4750  11.00000  0.05    0.15
Q7    1   0.0677  0.4256  1.5962  11.00000  0.05    0.15
Q8    1   0.0708  0.3512  1.1373  11.00000  0.05    0.14
Q9    1   0.0286  0.3578  1.5232  11.00000  0.05    0.14
Q10   1   0.1787  0.3706  0.9936  11.00000  0.05    0.14
Q11   1   0.0121  0.3574  1.5435  11.00000  0.05    0.14
Q12   1   0.0760  0.4007  1.4167  11.00000  0.05    0.13
Q13   1   0.0663  0.4059  1.3990  11.00000  0.05    0.13
Q14   1   0.2303  0.4596  1.0219  11.00000  0.05    0.13
Q15   1   0.1670  0.3269  0.6651  11.00000  0.05    0.13
Q16   1   0.2476  0.3978  0.4564  11.00000  0.05    0.13
Q17   1   0.0994  0.4204  1.4591  11.00000  0.05    0.13
Q18   1  -0.0070  0.4492  1.7400  11.00000  0.05    0.13
Q19   1   0.0453  0.4380  1.3013  11.00000  0.05    0.13
Q20   1   0.2440  0.3906  0.9422  11.00000  0.05    0.12
;
_shelx_res_checksum   94333

_shelx_hkl_file
;
   0   0   2  261583    2390                                                      259932   -0.65    0.00  1.0000
   0   0   4   47253     703                                                       48255    0.91    0.00  1.0000
   0   0  -4   50932     681                                                       51972    0.91    0.00  1.0000
   0   0   4   48433     643                                                       49447    0.91    0.00  1.0000
   0   0  -4   49675     645                                                       50702    0.91    0.00  1.0000
   0   0   6  205390    2923                                                      205896   -0.22    0.00  1.0000
   0   0  -6  202993    2874                                                      203496   -0.22    0.00  1.0000
   0   0   6  212484    3002                                                      212999   -0.22    0.00  1.0000
   0   0  -6  211116    2969                                                      211629   -0.22    0.00  1.0000
   0   0   8     437     100                                                         456   -0.18    0.00  1.0000
   0   0   8     408     128                                                         427   -0.18    0.00  1.0000
   0   0   8     679     128                                                         703   -0.18    0.00  1.0000
   0   0  -8     532      90                                                         553   -0.18    0.00  1.0000
   0   0 -10   40848     317                                                       40738   -0.11    0.00  1.0000
   0   0  12    5995     370                                                        5963   -0.08    0.00  1.0000
   0   0  12    5868     312                                                        5836   -0.08    0.00  1.0000
   0   0 -12    6000     313                                                        5968   -0.08    0.00  1.0000
   0   0  14     669      75                                                         675    0.05    0.00  1.0000
   0   0  14     379      48                                                         384    0.05    0.00  1.0000
   0   0  16     213      97                                                         207   -0.08    0.00  1.0000
   0  -2  -2   39055     797                                                       39281    0.23    0.00  1.0000
   0   2   2   38792     727                                                       39018    0.23    0.00  1.0000
   0  -2   2   39504     677                                                       39732    0.23    0.00  1.0000
   0   2  -2   38085     655                                                       38308    0.23    0.00  1.0000
   0  -2   2   38120     609                                                       38344    0.23    0.00  1.0000
   0   2   2   39026     662                                                       39252    0.23    0.00  1.0000
   0  -2  -2   38634     628                                                       38859    0.23    0.00  1.0000
   0   2   4    3744     184                                                        3539   -0.68    0.00  1.0000
   0  -2   4    3939     163                                                        3729   -0.68    0.00  1.0000
   0   2  -4    4304     151                                                        4084   -0.68    0.00  1.0000
   0   2   4    4435     161                                                        4212   -0.68    0.00  1.0000
   0  -2   4    4294     146                                                        4074   -0.68    0.00  1.0000
   0   2   4    4209     156                                                        3991   -0.68    0.00  1.0000
   0   2  -4    4387     150                                                        4165   -0.68    0.00  1.0000
   0  -2  -4    4260     150                                                        4041   -0.68    0.00  1.0000
   0   2   6   14065     537                                                       13951    0.19    0.00  1.0000
   0  -2   6   14593    1353                                                       14476    0.19    0.00  1.0000
   0   2   6   13507     509                                                       13395    0.19    0.00  1.0000
   0   2  -6   14142     514                                                       14027    0.19    0.00  1.0000
   0  -2   6   14604    1353                                                       14487    0.19    0.00  1.0000
   0   2   6   14231     560                                                       14116    0.19    0.00  1.0000
   0   2  -6   14670    1354                                                       14553    0.19    0.00  1.0000
   0  -2  -6   14464    1338                                                       14348    0.19    0.00  1.0000
   0   2   8     858     123                                                         877    0.13    0.00  1.0000
   0  -2   8     745     117                                                         763    0.13    0.00  1.0000
   0   2   8    1014     158                                                        1035    0.13    0.00  1.0000
   0   2  -8     910     134                                                         930    0.13    0.00  1.0000
   0  -2   8     878     111                                                         898    0.13    0.00  1.0000
   0   2   8     993     157                                                        1014    0.13    0.00  1.0000
   0   2  -8     949      91                                                         969    0.13    0.00  1.0000
   0  -2  -8     669      90                                                         686    0.13    0.00  1.0000
   0  -2  10     326     124                                                         318    0.09    0.00  1.0000
   0   2  10     163      94                                                         157    0.09    0.00  1.0000
   0  -2  10      92      64                                                          88    0.09    0.00  1.0000
   0   2  10     204      94                                                         197    0.09    0.00  1.0000
   0  -2 -10     175      72                                                         169    0.09    0.00  1.0000
   0   2 -10     156      70                                                         150    0.09    0.00  1.0000
   0  -2  12     840     229                                                         862    0.15    0.00  1.0000
   0   2  12     468     154                                                         485    0.15    0.00  1.0000
   0  -2  12     426      93                                                         442    0.15    0.00  1.0000
   0   2  12     672     166                                                         692    0.15    0.00  1.0000
   0   2 -12     263      76                                                         275    0.15    0.00  1.0000
   0  -2  14       7      78                                                           9   -0.11    0.00  1.0000
   0   2  14      23      61                                                          26   -0.11    0.00  1.0000
   0  -2  14       1      72                                                           1   -0.11    0.00  1.0000
   0   2  14      13      70                                                          15   -0.11    0.00  1.0000
   0  -2  16     337     119                                                         342    0.06    0.00  1.0000
   0   2  16     160      94                                                         164    0.06    0.00  1.0000
   0   4   0  433542     678                                                      399090   10.66    0.00  1.0000
   0   4   2  183152    2102                                                      184022    0.41    0.00  1.0000
   0  -4   2  183290    2031                                                      184160    0.41    0.00  1.0000
   0   4  -2  186046    2041                                                      186923    0.41    0.00  1.0000
   0   4   2  183969    2048                                                      184841    0.41    0.00  1.0000
   0  -4  -2  183780    2039                                                      184652    0.41    0.00  1.0000
   0  -4  -4    6275     299                                                        6185    0.23    0.00  1.0000
   0   4   4    6694     333                                                        6601    0.23    0.00  1.0000
   0  -4   4    6264     262                                                        6174    0.23    0.00  1.0000
   0   4  -4    6489     288                                                        6397    0.23    0.00  1.0000
   0  -4   4    6643     261                                                        6550    0.23    0.00  1.0000
   0   4  -4    6150     233                                                        6061    0.23    0.00  1.0000
   0   4   4    6502     266                                                        6410    0.23    0.00  1.0000
   0  -4  -4    5888     310                                                        5800    0.23    0.00  1.0000
   0   4   6   25370     527                                                       25442   -0.09    0.00  1.0000
   0  -4   6   24023     427                                                       24093   -0.09    0.00  1.0000
   0   4  -6   23401     427                                                       23470   -0.09    0.00  1.0000
   0   4   6   23106     433                                                       23175   -0.09    0.00  1.0000
   0   4   6   22667     403                                                       22735   -0.09    0.00  1.0000
   0  -4  -6   22916     404                                                       22984   -0.09    0.00  1.0000
   0   4   8    3334     262                                                        3336    0.01    0.00  1.0000
   0  -4   8    3157     205                                                        3159    0.01    0.00  1.0000
   0   4   8    3231     215                                                        3233    0.01    0.00  1.0000
   0   4  -8    3186     218                                                        3188    0.01    0.00  1.0000
   0  -4   8    3268     161                                                        3270    0.01    0.00  1.0000
   0   4   8    3495     218                                                        3497    0.01    0.00  1.0000
   0   4  -8    3659     181                                                        3661    0.01    0.00  1.0000
   0  -4  -8    3564     189                                                        3566    0.01    0.00  1.0000
   0  -4  10      47     120                                                          50   -0.08    0.00  1.0000
   0   4  10      95     139                                                          99   -0.08    0.00  1.0000
   0  -4  10       3      66                                                           4   -0.08    0.00  1.0000
   0   4  10      25      67                                                          27   -0.08    0.00  1.0000
   0  -4 -10      13      62                                                          14   -0.08    0.00  1.0000
   0   4 -10      26      65                                                          28   -0.08    0.00  1.0000
   0  -4  12     336     120                                                         361   -0.27    0.00  1.0000
   0   4  12     346     192                                                         372   -0.27    0.00  1.0000
   0  -4  12     502     144                                                         533   -0.27    0.00  1.0000
   0   4  12     675     168                                                         711   -0.27    0.00  1.0000
   0   4 -12     391      82                                                         418   -0.27    0.00  1.0000
   0  -4  14      14      61                                                          19    0.23    0.00  1.0000
   0   4  14      29     128                                                          36    0.23    0.00  1.0000
   0  -4  14      10      40                                                          14    0.23    0.00  1.0000
   0   4  14       0      52                                                           0    0.23    0.00  1.0000
   0  -4  16      73      91                                                          75   -0.04    0.00  1.0000
   0   4  16      36     106                                                          37   -0.04    0.00  1.0000
   0   4  16      97      65                                                          99   -0.04    0.00  1.0000
   0  -6  -2   18296     806                                                       18071   -0.33    0.00  1.0000
   0   6   2   17192     636                                                       16974   -0.33    0.00  1.0000
   0  -6   2   16761     599                                                       16546   -0.33    0.00  1.0000
   0   6  -2   16195     752                                                       15984   -0.33    0.00  1.0000
   0   6  -2   16627     627                                                       16413   -0.33    0.00  1.0000
   0   6   2   18388     748                                                       18163   -0.33    0.00  1.0000
   0   6  -2   16847     624                                                       16631   -0.33    0.00  1.0000
   0  -6  -4     344     168                                                         344    0.00    0.00  1.0000
   0   6   4     530     149                                                         530    0.00    0.00  1.0000
   0  -6   4     473     155                                                         473    0.00    0.00  1.0000
   0   6  -4     217      64                                                         217    0.00    0.00  1.0000
   0   6   4     280     127                                                         280    0.00    0.00  1.0000
   0  -6  -4     394     115                                                         394    0.00    0.00  1.0000
   0  -6  -6   71454    1131                                                       71353   -0.08    0.00  1.0000
   0   6   6   66053    1178                                                       65956   -0.08    0.00  1.0000
   0  -6   6   69764    1049                                                       69664   -0.08    0.00  1.0000
   0   6  -6   66090    1021                                                       65993   -0.08    0.00  1.0000
   0  -6   6   66600     924                                                       66502   -0.08    0.00  1.0000
   0   6   6   66954     993                                                       66856   -0.08    0.00  1.0000
   0   6  -6   71372     981                                                       71271   -0.08    0.00  1.0000
   0  -6  -6   67019     972                                                       66921   -0.08    0.00  1.0000
   0  -6   8     519      97                                                         496   -0.20    0.00  1.0000
   0   6  -8     215      66                                                         201   -0.20    0.00  1.0000
   0   6   8     398     149                                                         378   -0.20    0.00  1.0000
   0  -6   8     326      57                                                         308   -0.20    0.00  1.0000
   0   6   8     243     103                                                         228   -0.20    0.00  1.0000
   0   6  -8     245      36                                                         230   -0.20    0.00  1.0000
   0  -6  -8     293      82                                                         276   -0.20    0.00  1.0000
   0  -6  10    1186     258                                                        1166    0.12    0.00  1.0000
   0   6  10    1095     214                                                        1076    0.12    0.00  1.0000
   0  -6  10     968     196                                                         950    0.12    0.00  1.0000
   0   6  10    1163     175                                                        1143    0.12    0.00  1.0000
   0   6 -10     910     140                                                         893    0.12    0.00  1.0000
   0  -6  12    2924     603                                                        3005    0.30    0.00  1.0000
   0   6  12    2860     517                                                        2940    0.30    0.00  1.0000
   0  -6  12    3094     205                                                        3177    0.30    0.00  1.0000
   0   6  12    3186     211                                                        3271    0.30    0.00  1.0000
   0  -6  14      60      60                                                          48   -0.32    0.00  1.0000
   0   6  14     185      56                                                         164   -0.32    0.00  1.0000
   0   6  14      66      78                                                          54   -0.32    0.00  1.0000
   0  -6  16     100     113                                                         105    0.10    0.00  1.0000
   0   6  16      67      77                                                          71    0.10    0.00  1.0000
   0   6  16      76      78                                                          80    0.10    0.00  1.0000
   0  -8   0       6     427                                                          16   -0.58    0.00  1.0000
   0   8   0       5     370                                                          14   -0.58    0.00  1.0000
   0  -8   0      89     342                                                         119   -0.58    0.00  1.0000
   0  -8  -2     747     120                                                         707   -0.29    0.00  1.0000
   0   8   2     599     113                                                         563   -0.29    0.00  1.0000
   0  -8   2    1035     148                                                         988   -0.29    0.00  1.0000
   0   8  -2     840     111                                                         798   -0.29    0.00  1.0000
   0   8   2     728      89                                                         689   -0.29    0.00  1.0000
   0  -8  -2    1142     140                                                        1093   -0.29    0.00  1.0000
   0   8  -2     585      61                                                         550   -0.29    0.00  1.0000
   0  -8   2     748      78                                                         708   -0.29    0.00  1.0000
   0  -8  -4  232672    3365                                                      232788    0.05    0.00  1.0000
   0   8   4  250078    3477                                                      250199    0.05    0.00  1.0000
   0  -8   4  231971    3196                                                      232087    0.05    0.00  1.0000
   0   8  -4  249034    3421                                                      249154    0.05    0.00  1.0000
   0  -8  -4  237461    3217                                                      237578    0.05    0.00  1.0000
   0   8  -4  230521    3079                                                      230637    0.05    0.00  1.0000
   0  -8  -6  140976    3263                                                      141376    0.21    0.00  1.0000
   0   8   6  145148    3353                                                      145554    0.21    0.00  1.0000
   0  -8   6  142266    3174                                                      142668    0.21    0.00  1.0000
   0   8  -6  142365    3170                                                      142767    0.21    0.00  1.0000
   0  -8   6  148633   14744                                                      149044    0.21    0.00  1.0000
   0   8   6  155318   15411                                                      155738    0.21    0.00  1.0000
   0   8  -6  148673   14745                                                      149084    0.21    0.00  1.0000
   0  -8  -6  146558   14546                                                      146966    0.21    0.00  1.0000
   0  -8   8     426      80                                                         467    0.39    0.00  1.0000
   0   8   8     521     113                                                         567    0.39    0.00  1.0000
   0  -8   8     440      97                                                         482    0.39    0.00  1.0000
   0   8   8     416     138                                                         457    0.39    0.00  1.0000
   0   8  -8     344      68                                                         381    0.39    0.00  1.0000
   0  -8  -8     448     105                                                         491    0.39    0.00  1.0000
   0  -8  10    2393     450                                                        2426   -0.13    0.00  1.0000
   0   8  10    2337     247                                                        2369   -0.13    0.00  1.0000
   0  -8  10    2113     223                                                        2144   -0.13    0.00  1.0000
   0   8  10    2864     490                                                        2900   -0.13    0.00  1.0000
   0   8 -10    2374     163                                                        2407   -0.13    0.00  1.0000
   0  -8  12    2191     361                                                        2241   -0.21    0.00  1.0000
   0   8  12    2361     436                                                        2412   -0.21    0.00  1.0000
   0  -8  12    2147     324                                                        2196   -0.21    0.00  1.0000
   0   8  12    2936     466                                                        2993   -0.21    0.00  1.0000
   0  -8  14     105      78                                                         120    0.29    0.00  1.0000
   0   8  14     544     199                                                         578    0.29    0.00  1.0000
   0   8  14     687     181                                                         725    0.29    0.00  1.0000
   0  -8  16     298     129                                                         310   -0.14    0.00  1.0000
   0   8  16     346     179                                                         359   -0.14    0.00  1.0000
   0   8  16      73      53                                                          79   -0.14    0.00  1.0000
   0 -10   0  123530    1900                                                      122418    0.63    0.00  1.0000
   0  10   0  119782    1831                                                      118687    0.63    0.00  1.0000
   0  10   0  118954    1778                                                      117863    0.63    0.00  1.0000
   0 -10   0  120447    1790                                                      119349    0.63    0.00  1.0000
   0 -10  -2   14258     740                                                       14557    0.50    0.00  1.0000
   0  10   2   14232     625                                                       14530    0.50    0.00  1.0000
   0 -10   2   15438     406                                                       15749    0.50    0.00  1.0000
   0  10  -2   15378     382                                                       15688    0.50    0.00  1.0000
   0  10   2   15257     379                                                       15566    0.50    0.00  1.0000
   0  10  -2   14990     269                                                       15296    0.50    0.00  1.0000
   0 -10  -2   15387     290                                                       15697    0.50    0.00  1.0000
   0 -10   2   14849     612                                                       15154    0.50    0.00  1.0000
   0 -10  -4   12300     630                                                       12355   -0.10    0.00  1.0000
   0  10   4   12505    1361                                                       12560   -0.10    0.00  1.0000
   0 -10   4   13113    1509                                                       13170   -0.10    0.00  1.0000
   0  10  -4   12001     508                                                       12055   -0.10    0.00  1.0000
   0  10  -4   13177     238                                                       13234   -0.10    0.00  1.0000
   0  10   4   12195     546                                                       12250   -0.10    0.00  1.0000
   0 -10  -4   11968     516                                                       12022   -0.10    0.00  1.0000
   0  10  -4   11639     489                                                       11693   -0.10    0.00  1.0000
   0 -10  -6    7018     395                                                        6930   -0.21    0.00  1.0000
   0  10   6    5731     707                                                        5652   -0.21    0.00  1.0000
   0 -10   6    6699     388                                                        6613   -0.21    0.00  1.0000
   0  10  -6    6064     205                                                        5982   -0.21    0.00  1.0000
   0  10   6    6671     351                                                        6585   -0.21    0.00  1.0000
   0 -10  -6    6567     192                                                        6482   -0.21    0.00  1.0000
   0 -10  -8    2426     339                                                        2545   -0.48    0.00  1.0000
   0 -10   8    2460     406                                                        2580   -0.48    0.00  1.0000
   0  10   8    2516     193                                                        2638   -0.48    0.00  1.0000
   0 -10  10       4     165                                                           4    0.02    0.00  1.0000
   0  10  10     135      99                                                         134    0.02    0.00  1.0000
   0  10  10     114      93                                                         113    0.02    0.00  1.0000
   0 -10  12     409     125                                                         394    0.15    0.00  1.0000
   0  10  12     216      97                                                         205    0.15    0.00  1.0000
   0  10  12     200      60                                                         190    0.15    0.00  1.0000
   0 -10  14     259     142                                                         274   -0.18    0.00  1.0000
   0  10  14     211      92                                                         224   -0.18    0.00  1.0000
   0  10  14     220     115                                                         234   -0.18    0.00  1.0000
   0 -10  16     262     118                                                         256    0.07    0.00  1.0000
   0  10  16     355     132                                                         348    0.07    0.00  1.0000
   0  10  16     112      85                                                         108    0.07    0.00  1.0000
   0 -12   0    8949     378                                                        9066    0.25    0.00  1.0000
   0  12   0    8653     301                                                        8768    0.25    0.00  1.0000
   0  12   0    9639     283                                                        9760    0.25    0.00  1.0000
   0 -12  -2   10698     520                                                       10740    0.08    0.00  1.0000
   0  12   2   10712     509                                                       10754    0.08    0.00  1.0000
   0 -12   2   10371     499                                                       10413    0.08    0.00  1.0000
   0  12  -2   10287     451                                                       10328    0.08    0.00  1.0000
   0  12   2   10721     507                                                       10763    0.08    0.00  1.0000
   0  12  -2   10714     486                                                       10756    0.08    0.00  1.0000
   0 -12  -2    9911     446                                                        9952    0.08    0.00  1.0000
   0 -12   2   10481     454                                                       10523    0.08    0.00  1.0000
   0 -12  -4    5072     743                                                        5080   -0.02    0.00  1.0000
   0  12   4    5118     247                                                        5126   -0.02    0.00  1.0000
   0 -12   4    4772     206                                                        4780   -0.02    0.00  1.0000
   0  12  -4    4912     217                                                        4920   -0.02    0.00  1.0000
   0  12  -4    5114     222                                                        5122   -0.02    0.00  1.0000
   0  12   4    4473     197                                                        4480   -0.02    0.00  1.0000
   0  12  -4    5015     154                                                        5023   -0.02    0.00  1.0000
   0 -12  -4    5050     241                                                        5058   -0.02    0.00  1.0000
   0 -12  -6    2028     299                                                        2045    0.07    0.00  1.0000
   0  12   6    1314     358                                                        1327    0.07    0.00  1.0000
   0 -12   6    1248     169                                                        1261    0.07    0.00  1.0000
   0  12  -6     892     225                                                         903    0.07    0.00  1.0000
   0  12  -6    1160      73                                                        1173    0.07    0.00  1.0000
   0  12   6    1638     192                                                        1653    0.07    0.00  1.0000
   0 -12  -6    1135     162                                                        1148    0.07    0.00  1.0000
   0 -12  -8    1361     299                                                        1295    0.36    0.00  1.0000
   0 -12   8    1432     232                                                        1365    0.36    0.00  1.0000
   0  12   8    1613     340                                                        1542    0.36    0.00  1.0000
   0 -12  10    1947     354                                                        1989    0.19    0.00  1.0000
   0  12  10    2269     515                                                        2314    0.19    0.00  1.0000
   0  12  10    2297     190                                                        2342    0.19    0.00  1.0000
   0 -12  12     419     152                                                         441   -0.21    0.00  1.0000
   0  12  12      24      65                                                          29   -0.21    0.00  1.0000
   0  12  12     131      84                                                         144   -0.21    0.00  1.0000
   0 -12  14     428     114                                                         443    0.14    0.00  1.0000
   0  12  14     233      88                                                         244    0.14    0.00  1.0000
   0  12  14     139      89                                                         148    0.14    0.00  1.0000
   0 -14   0   71212    1144                                                       71877   -0.50    0.00  1.0000
   0  14   0   66831    1024                                                       67475   -0.50    0.00  1.0000
   0  14   0   68043    1014                                                       68693   -0.50    0.00  1.0000
   0 -14   0   68816    1065                                                       69470   -0.50    0.00  1.0000
   0 -14  -2   41001    1134                                                       41695   -0.68    0.00  1.0000
   0  14   2   37375    1018                                                       38037   -0.68    0.00  1.0000
   0 -14   2   41454    1107                                                       42151   -0.68    0.00  1.0000
   0  14  -2   39675    1069                                                       40357   -0.68    0.00  1.0000
   0  14   2   42088    1101                                                       42791   -0.68    0.00  1.0000
   0  14  -2   41341    1051                                                       42037   -0.68    0.00  1.0000
   0 -14  -2   38140     989                                                       38809   -0.68    0.00  1.0000
   0 -14   2   40078    1033                                                       40764   -0.68    0.00  1.0000
   0 -14  -4   24901     895                                                       24764    0.17    0.00  1.0000
   0  14   4   22093     730                                                       21964    0.17    0.00  1.0000
   0 -14   4   23692    1085                                                       23559    0.17    0.00  1.0000
   0  14  -4   22892     828                                                       22761    0.17    0.00  1.0000
   0  14  -4   22141     681                                                       22012    0.17    0.00  1.0000
   0  14   4   23782     802                                                       23649    0.17    0.00  1.0000
   0  14  -4   22770     683                                                       22639    0.17    0.00  1.0000
   0 -14  -4   22396     703                                                       22266    0.17    0.00  1.0000
   0 -14  -6     129     106                                                         132    0.05    0.00  1.0000
   0 -14   6      60      79                                                          62    0.05    0.00  1.0000
   0  14  -6      52      61                                                          54    0.05    0.00  1.0000
   0  14  -6       4      17                                                           4    0.05    0.00  1.0000
   0  14   6       6     103                                                           7    0.05    0.00  1.0000
   0  14  -6      21      17                                                          22    0.05    0.00  1.0000
   0 -14  -8     733     294                                                         724   -0.07    0.00  1.0000
   0 -14   8     739     149                                                         730   -0.07    0.00  1.0000
   0  14   8     732     189                                                         723   -0.07    0.00  1.0000
   0 -14  10     300      78                                                         322   -0.25    0.00  1.0000
   0  14  10     219     121                                                         238   -0.25    0.00  1.0000
   0  14  10     330     119                                                         353   -0.25    0.00  1.0000
   0 -14  12     164     108                                                         144    0.33    0.00  1.0000
   0  14  12     499     166                                                         463    0.33    0.00  1.0000
   0  14  12     269      96                                                         243    0.33    0.00  1.0000
   0 -14  14     257     135                                                         273   -0.20    0.00  1.0000
   0  14  14    1031     340                                                        1063   -0.20    0.00  1.0000
   0  14  14     956     325                                                         986   -0.20    0.00  1.0000
   0 -16   0    3801     302                                                        3776    0.08    0.00  1.0000
   0  16   0    4140     214                                                        4114    0.08    0.00  1.0000
   0  16   0    4288     364                                                        4262    0.08    0.00  1.0000
   0 -16   0    4115     192                                                        4089    0.08    0.00  1.0000
   0 -16  -2   44095     553                                                       43510    0.56    0.00  1.0000
   0  16   2   42430    1339                                                       41856    0.56    0.00  1.0000
   0 -16   2   43481     446                                                       42900    0.56    0.00  1.0000
   0  16  -2   42101    1426                                                       41529    0.56    0.00  1.0000
   0  16   2   44044     435                                                       43459    0.56    0.00  1.0000
   0  16  -2   44088     280                                                       43503    0.56    0.00  1.0000
   0 -16  -2   42737    1328                                                       42161    0.56    0.00  1.0000
   0 -16   2   43663     315                                                       43081    0.56    0.00  1.0000
   0 -16  -4     247     125                                                         261   -0.18    0.00  1.0000
   0  16   4       0      96                                                           0   -0.18    0.00  1.0000
   0 -16   4       0     109                                                           0   -0.18    0.00  1.0000
   0  16  -4     116      71                                                         126   -0.18    0.00  1.0000
   0  16  -4       1      32                                                           2   -0.18    0.00  1.0000
   0  16   4       0      98                                                           0   -0.18    0.00  1.0000
   0  16  -4      48      49                                                          54   -0.18    0.00  1.0000
   0 -16  -6    4396     653                                                        4406   -0.03    0.00  1.0000
   0 -16   6    4299     425                                                        4309   -0.03    0.00  1.0000
   0  16  -6    4574     260                                                        4584   -0.03    0.00  1.0000
   0  16   6    4960     411                                                        4971   -0.03    0.00  1.0000
   0  16  -6    4330     268                                                        4340   -0.03    0.00  1.0000
   0 -16  -8     368     252                                                         386   -0.18    0.00  1.0000
   0 -16   8      71     136                                                          79   -0.18    0.00  1.0000
   0  16   8      49      78                                                          56   -0.18    0.00  1.0000
   0 -16 -10     460     143                                                         466   -0.05    0.00  1.0000
   0 -16  10     136      69                                                         139   -0.05    0.00  1.0000
   0  16  10       4      94                                                           5   -0.05    0.00  1.0000
   0 -16  12      13     114                                                           8   -0.29    0.00  1.0000
   0  16  12     274      55                                                         250   -0.29    0.00  1.0000
   0 -16  14     109      92                                                          99    0.19    0.00  1.0000
   0  16  14      28      84                                                          23    0.19    0.00  1.0000
   0  16  14      48      51                                                          42    0.19    0.00  1.0000
   0 -18   0     977     214                                                        1074    0.61    0.00  1.0000
   0  18   0    1101     195                                                        1204    0.61    0.00  1.0000
   0  18   0    1105     287                                                        1209    0.61    0.00  1.0000
   0 -18   0     978     139                                                        1075    0.61    0.00  1.0000
   0 -18  -2    7176     402                                                        7170    0.01    0.00  1.0000
   0 -18   2    6941     392                                                        6936    0.01    0.00  1.0000
   0  18   2    6219     290                                                        6214    0.01    0.00  1.0000
   0  18  -2    6386     296                                                        6381    0.01    0.00  1.0000
   0  18   2    7064     330                                                        7058    0.01    0.00  1.0000
   0  18  -2    6844     295                                                        6839    0.01    0.00  1.0000
   0 -18  -2    6990     288                                                        6984    0.01    0.00  1.0000
   0 -18   2    6745     296                                                        6740    0.01    0.00  1.0000
   0 -18  -4     627     187                                                         636    0.07    0.00  1.0000
   0 -18   4     553     132                                                         561    0.07    0.00  1.0000
   0  18  -4     539      91                                                         547    0.07    0.00  1.0000
   0  18   4     770     144                                                         780    0.07    0.00  1.0000
   0  18  -4     865     123                                                         875    0.07    0.00  1.0000
   0 -18  -6    6867    1067                                                        6912   -0.11    0.00  1.0000
   0 -18   6    5952     482                                                        5993   -0.11    0.00  1.0000
   0  18  -6    5963     311                                                        6005   -0.11    0.00  1.0000
   0  18   6    7226     442                                                        7272   -0.11    0.00  1.0000
   0  18  -6    6384     360                                                        6427   -0.11    0.00  1.0000
   0 -18  -8    1710     553                                                        1746    0.17    0.00  1.0000
   0 -18   8    3132     349                                                        3181    0.17    0.00  1.0000
   0  18   8    3315     667                                                        3366    0.17    0.00  1.0000
   0 -18 -10     449     203                                                         519    0.64    0.00  1.0000
   0 -18  10       0     115                                                           4    0.64    0.00  1.0000
   0  18  10     250      83                                                         303    0.64    0.00  1.0000
   0 -18  12      13     109                                                          12    0.07    0.00  1.0000
   0  18  12     244     135                                                         238    0.07    0.00  1.0000
   0  18  12     132     102                                                         128    0.07    0.00  1.0000
   0 -18  14      85      87                                                          85    0.00    0.00  1.0000
   0  18  14     260     150                                                         260    0.00    0.00  1.0000
   0  18  14     176      80                                                         176    0.00    0.00  1.0000
   0 -20   0     945     318                                                        1162   -1.34    0.00  1.0000
   0  20   0     929     218                                                        1144   -1.34    0.00  1.0000
   0 -20   0     774     300                                                         972   -1.34    0.00  1.0000
   0 -20  -2       7     185                                                          10   -0.24    0.00  1.0000
   0 -20   2     257     227                                                         277   -0.24    0.00  1.0000
   0  20   2       1      87                                                           3   -0.24    0.00  1.0000
   0  20  -2       3      58                                                           6   -0.24    0.00  1.0000
   0 -20   2       0      58                                                           1   -0.24    0.00  1.0000
   0 -20  -4    7249    1077                                                        7258    0.02    0.00  1.0000
   0 -20   4    7967     601                                                        7977    0.02    0.00  1.0000
   0  20  -4    6764     516                                                        6773    0.02    0.00  1.0000
   0  20   4    8202     784                                                        8212    0.02    0.00  1.0000
   0  20  -4    7792     590                                                        7801    0.02    0.00  1.0000
   0 -20  -6     446     176                                                         469    0.21    0.00  1.0000
   0 -20   6       1     143                                                           2    0.21    0.00  1.0000
   0  20  -6     149      43                                                         162    0.21    0.00  1.0000
   0  20  -6     172      40                                                         186    0.21    0.00  1.0000
   0  20   6     222     136                                                         238    0.21    0.00  1.0000
   0 -20  -8    1365     438                                                        1382    0.09    0.00  1.0000
   0 -20   8    1555     293                                                        1573    0.09    0.00  1.0000
   0  20   8    1232     347                                                        1248    0.09    0.00  1.0000
   0 -20 -10     331     192                                                         438   -1.09    0.00  1.0000
   0 -20  10     203      72                                                         288   -1.09    0.00  1.0000
   0  20  10      49      93                                                          95   -1.09    0.00  1.0000
   0 -20  12     196      78                                                         186    0.15    0.00  1.0000
   0  20  12     256     138                                                         244    0.15    0.00  1.0000
   0 -22   0    1098     184                                                         813    1.85    0.00  1.0000
   0  22   0    1009     108                                                         737    1.85    0.00  1.0000
   0 -22  -2    2689     361                                                        2704   -0.06    0.00  1.0000
   0 -22   2    2633     292                                                        2647   -0.06    0.00  1.0000
   0  22   2    2166     190                                                        2179   -0.06    0.00  1.0000
   0  22  -2    1959     255                                                        1971   -0.06    0.00  1.0000
   0 -22   2    1593     236                                                        1604   -0.06    0.00  1.0000
   0 -22  -4   20755    1454                                                       20806   -0.07    0.00  1.0000
   0 -22   4   21155     885                                                       21206   -0.07    0.00  1.0000
   0  22  -4   17814     802                                                       17861   -0.07    0.00  1.0000
   0  22   4   22525     944                                                       22578   -0.07    0.00  1.0000
   0  22  -4   22066     813                                                       22118   -0.07    0.00  1.0000
   0 -22  -6     475     197                                                         495   -0.18    0.00  1.0000
   0 -22   6     311      97                                                         328   -0.18    0.00  1.0000
   0  22  -6     140      67                                                         151   -0.18    0.00  1.0000
   0  22  -6     286      56                                                         302   -0.18    0.00  1.0000
   0  22   6     674     218                                                         698   -0.18    0.00  1.0000
   0 -22  -8     698     271                                                         749   -0.38    0.00  1.0000
   0 -22   8     844     236                                                         900   -0.38    0.00  1.0000
   0  22   8     307     123                                                         341   -0.38    0.00  1.0000
   0 -22 -10     119     159                                                         184    1.07    0.00  1.0000
   0 -22  10      36      53                                                          75    1.07    0.00  1.0000
   0  22  10     207     108                                                         291    1.07    0.00  1.0000
   0 -22  12      49      99                                                          56   -0.20    0.00  1.0000
   0  22  12      19      84                                                          24   -0.20    0.00  1.0000
   0  22  12      18      96                                                          22   -0.20    0.00  1.0000
   0 -24   0     713     289                                                         983   -1.86    0.00  1.0000
   0  24   0     440     184                                                         657   -1.86    0.00  1.0000
   0 -24  -2    4754     452                                                        4630    0.36    0.00  1.0000
   0 -24   2    4770     403                                                        4646    0.36    0.00  1.0000
   0  24   2    3178     450                                                        3077    0.36    0.00  1.0000
   0  24  -2    3496     262                                                        3390    0.36    0.00  1.0000
   0 -24   2    2446     252                                                        2358    0.36    0.00  1.0000
   0 -24  -4    1594     469                                                        1571    0.12    0.00  1.0000
   0 -24   4    1932     359                                                        1907    0.12    0.00  1.0000
   0  24   4    1719     209                                                        1695    0.12    0.00  1.0000
   0  24  -4    1470     300                                                        1448    0.12    0.00  1.0000
   0 -24  -6     266     160                                                         271    0.06    0.00  1.0000
   0 -24   6     719     231                                                         727    0.06    0.00  1.0000
   0  24  -6     228      66                                                         233    0.06    0.00  1.0000
   0  24   6     537     178                                                         544    0.06    0.00  1.0000
   0 -24  -8     681     209                                                         623    0.45    0.00  1.0000
   0 -24   8    1880     231                                                        1783    0.45    0.00  1.0000
   0  24   8    1335     361                                                        1254    0.45    0.00  1.0000
   0 -24 -10     180     166                                                         226   -0.64    0.00  1.0000
   0 -24  10     110      73                                                         147   -0.64    0.00  1.0000
   0  24  10     137     100                                                         177   -0.64    0.00  1.0000
   0 -24  12     203     170                                                         194    0.13    0.00  1.0000
   0  24  12     354     127                                                         342    0.13    0.00  1.0000
   0  24  12     445     163                                                         431    0.13    0.00  1.0000
   0 -26   0    1188     273                                                         953    1.44    0.00  1.0000
   0  26   0    1029     192                                                         811    1.44    0.00  1.0000
   0 -26  -2     690     285                                                         656   -0.26    0.00  1.0000
   0 -26   2     469     170                                                         441   -0.26    0.00  1.0000
   0  26   2     280      97                                                         259   -0.26    0.00  1.0000
   0  26  -2     174      67                                                         157   -0.26    0.00  1.0000
   0 -26  -4     156     247                                                         149   -0.12    0.00  1.0000
   0 -26   4      49     146                                                          45   -0.12    0.00  1.0000
   0  26  -4       3      49                                                           2   -0.12    0.00  1.0000
   0  26   4       9     155                                                           7   -0.12    0.00  1.0000
   0 -26  -6    1658     424                                                        1645    0.06    0.00  1.0000
   0 -26   6    1583     436                                                        1571    0.06    0.00  1.0000
   0  26   6    1240     362                                                        1229    0.06    0.00  1.0000
   0 -26  -8     263     184                                                         286   -0.27    0.00  1.0000
   0 -26   8     190      81                                                         209   -0.27    0.00  1.0000
   0  26   8     258     119                                                         281   -0.27    0.00  1.0000
   0 -26 -10       0     175                                                           0    0.17    0.00  1.0000
   0 -26  10     346     196                                                         330    0.17    0.00  1.0000
   0  26  10      79      99                                                          71    0.17    0.00  1.0000
   0 -28   0     305     252                                                         395   -0.97    0.00  1.0000
   0  28   0       5      84                                                          22   -0.97    0.00  1.0000
   0 -28  -2    1308     326                                                        1297   -0.06    0.00  1.0000
   0 -28   2    2212     345                                                        2198   -0.06    0.00  1.0000
   0  28  -2    2063     258                                                        2049   -0.06    0.00  1.0000
   0  28   2    2128     197                                                        2114   -0.06    0.00  1.0000
   0 -28  -4      76     185                                                          75    0.03    0.00  1.0000
   0 -28   4     118     238                                                         116    0.03    0.00  1.0000
   0  28  -4      24      49                                                          23    0.03    0.00  1.0000
   0  28   4      10     104                                                           9    0.03    0.00  1.0000
   0 -28  -6     337     158                                                         350   -0.14    0.00  1.0000
   0 -28   6     771     220                                                         791   -0.14    0.00  1.0000
   0  28   6     625     189                                                         643   -0.14    0.00  1.0000
   0 -28  -8     180     146                                                         181   -0.01    0.00  1.0000
   0 -28   8     106     137                                                         107   -0.01    0.00  1.0000
   0  28   8     399     178                                                         400   -0.01    0.00  1.0000
   0 -28 -10     256     183                                                         250    0.08    0.00  1.0000
   0 -28  10       7     126                                                           6    0.08    0.00  1.0000
   0  28  10     252     117                                                         246    0.08    0.00  1.0000
   0  30   0      91     130                                                         124    0.63    0.00  1.0000
   0 -30  -2     570     203                                                         597    0.23    0.00  1.0000
   0 -30   2     247     165                                                         265    0.23    0.00  1.0000
   0  30  -2     247      80                                                         265    0.23    0.00  1.0000
   0  30   2      87      89                                                          98    0.23    0.00  1.0000
   0 -30  -4     146     167                                                         141    0.08    0.00  1.0000
   0 -30   4     719     151                                                         708    0.08    0.00  1.0000
   0  30  -4     769      81                                                         758    0.08    0.00  1.0000
   0  30   4     998     184                                                         985    0.08    0.00  1.0000
   0 -30  -6     438     149                                                         419    0.19    0.00  1.0000
   0 -30   6     152     133                                                         141    0.19    0.00  1.0000
   0  30   6     337     116                                                         320    0.19    0.00  1.0000
   0 -30  -8     676     192                                                         644    0.25    0.00  1.0000
   0 -30   8     508     212                                                         480    0.25    0.00  1.0000
   0  30   8     302     106                                                         281    0.25    0.00  1.0000
   0 -32   0      31     159                                                          23   -0.29    0.00  1.0000
   0  32   0     153      55                                                         135   -0.29    0.00  1.0000
   0 -32  -2     676     218                                                         699   -0.17    0.00  1.0000
   0 -32   2     192     162                                                         204   -0.17    0.00  1.0000
   0  32  -2     213      64                                                         226   -0.17    0.00  1.0000
   0  32   2     130      51                                                         140   -0.17    0.00  1.0000
   0 -32  -4       4     124                                                           3   -0.09    0.00  1.0000
   0 -32   4      42     164                                                          39   -0.09    0.00  1.0000
   0  32   4       3      96                                                           2   -0.09    0.00  1.0000
   0 -32  -6       3     117                                                           5   -0.18    0.00  1.0000
   0 -32   6     132     178                                                         142   -0.18    0.00  1.0000
   0  32   6      21     101                                                          25   -0.18    0.00  1.0000
   0 -34   0     757     180                                                         773   -0.12    0.00  1.0000
   0  34   0     518      97                                                         531   -0.12    0.00  1.0000
   0 -34  -2       2     172                                                           1    0.10    0.00  1.0000
   0 -34   2     251     184                                                         243    0.10    0.00  1.0000
   0  34  -2     130      93                                                         124    0.10    0.00  1.0000
   0  34   2     236     118                                                         228    0.10    0.00  1.0000
   1   1   1    3004      85                                                        2745    0.96    0.00  1.0000
   1   1  -1    3445      68                                                        3167   -0.96    0.00  1.0000
  -1   1  -1    3219      53                                                        2951   -0.96    0.00  1.0000
   1  -1  -1    3065      45                                                        2803    0.96    0.00  1.0000
   1  -1   1    3018      60                                                        2758   -0.96    0.00  1.0000
   1   1  -1    3108      48                                                        2844   -0.96    0.00  1.0000
   1  -1  -1    3621     101                                                        3336    0.96    0.00  1.0000
  -1  -1  -1    3202      53                                                        2934    0.96    0.00  1.0000
  -1  -1  -2    2785     542                                                        2754    0.12    0.00  1.0000
   1   1   2    2964     662                                                        2932    0.12    0.00  1.0000
  -1  -1   2    2356     143                                                        2328   -0.12    0.00  1.0000
   1   1  -2    2986     464                                                        2954   -0.12    0.00  1.0000
   1  -1   2    2129     162                                                        2102    0.12    0.00  1.0000
  -1   1  -2    2248     132                                                        2220    0.12    0.00  1.0000
  -1   1   2    2443     173                                                        2414   -0.12    0.00  1.0000
   1  -1  -2    2260     118                                                        2232   -0.12    0.00  1.0000
  -1  -1   2    2918     306                                                        2886   -0.12    0.00  1.0000
   1   1  -2    2436     184                                                        2407   -0.12    0.00  1.0000
  -1   1   2    2309     158                                                        2281   -0.12    0.00  1.0000
   1  -1  -2    2127     135                                                        2100   -0.12    0.00  1.0000
   1  -1   2    2382     197                                                        2354    0.12    0.00  1.0000
   1   1   2    2261     131                                                        2233    0.12    0.00  1.0000
  -1  -1  -2    2293     125                                                        2265    0.12    0.00  1.0000
  -1   1  -2    2084      87                                                        2057    0.12    0.00  1.0000
   1   1   3     686     448                                                         948   -1.84    0.00  1.0000
  -1  -1   3     548     357                                                         784    1.84    0.00  1.0000
   1   1  -3     676     204                                                         937    1.84    0.00  1.0000
   1  -1   3     522     157                                                         754    1.84    0.00  1.0000
  -1   1   3     607     335                                                         855   -1.84    0.00  1.0000
  -1   1  -3     602     168                                                         849    1.84    0.00  1.0000
   1  -1  -3     645     349                                                         900   -1.84    0.00  1.0000
   1   1   3     759     197                                                        1034   -1.84    0.00  1.0000
  -1  -1   3     520     150                                                         751    1.84    0.00  1.0000
  -1   1   3     539     150                                                         774   -1.84    0.00  1.0000
   1   1  -3     589     130                                                         834    1.84    0.00  1.0000
   1  -1  -3     617     192                                                         867   -1.84    0.00  1.0000
   1  -1   3     537     122                                                         771    1.84    0.00  1.0000
   1   1   3     632     288                                                         884   -1.84    0.00  1.0000
  -1   1  -3     638     133                                                         892    1.84    0.00  1.0000
  -1  -1  -3     579     158                                                         822   -1.84    0.00  1.0000
   1   1   4   10225     408                                                       10218    0.01    0.00  1.0000
  -1  -1   4    9925     359                                                        9918   -0.01    0.00  1.0000
   1  -1   4    9960     361                                                        9953    0.01    0.00  1.0000
  -1   1   4   10002     391                                                        9995   -0.01    0.00  1.0000
   1   1  -4    9828     358                                                        9821   -0.01    0.00  1.0000
   1   1   4    9739     349                                                        9732    0.01    0.00  1.0000
  -1   1  -4   10257     361                                                       10250    0.01    0.00  1.0000
   1  -1  -4    9746     355                                                        9739   -0.01    0.00  1.0000
  -1  -1   4    9437     336                                                        9430   -0.01    0.00  1.0000
  -1   1   4    9637     342                                                        9630   -0.01    0.00  1.0000
   1   1  -4    9897     340                                                        9890   -0.01    0.00  1.0000
   1  -1   4    9726     341                                                        9719    0.01    0.00  1.0000
   1  -1  -4   10052     386                                                       10045   -0.01    0.00  1.0000
   1   1   4    9988     352                                                        9981    0.01    0.00  1.0000
  -1   1  -4   10092     348                                                       10085    0.01    0.00  1.0000
  -1  -1  -4    9700     335                                                        9693    0.01    0.00  1.0000
   1   1   5    5181     235                                                        4985   -0.55    0.00  1.0000
  -1  -1   5    4721     174                                                        4534    0.55    0.00  1.0000
   1  -1   5    4879     191                                                        4689    0.55    0.00  1.0000
  -1   1   5    5496     222                                                        5294   -0.55    0.00  1.0000
   1   1   5    5212     198                                                        5015   -0.55    0.00  1.0000
  -1   1  -5    5372     199                                                        5172    0.55    0.00  1.0000
   1  -1  -5    5042     183                                                        4848   -0.55    0.00  1.0000
  -1  -1   5    5325     187                                                        5126    0.55    0.00  1.0000
  -1   1   5    5134     199                                                        4939   -0.55    0.00  1.0000
   1  -1   5    5018     182                                                        4825    0.55    0.00  1.0000
   1   1  -5    5446     184                                                        5245    0.55    0.00  1.0000
   1   1   5    5476     201                                                        5274   -0.55    0.00  1.0000
   1  -1  -5    5116     179                                                        4921   -0.55    0.00  1.0000
  -1   1  -5    5001     168                                                        4808    0.55    0.00  1.0000
  -1  -1  -5    5959     290                                                        5748   -0.55    0.00  1.0000
   1   1   6   14886     319                                                       14906    0.03    0.00  1.0000
  -1  -1   6   14958     293                                                       14978   -0.03    0.00  1.0000
   1  -1   6   14477     365                                                       14497    0.03    0.00  1.0000
  -1   1   6   14826     288                                                       14846   -0.03    0.00  1.0000
   1   1   6   14718     386                                                       14738    0.03    0.00  1.0000
  -1   1  -6   15498     267                                                       15519    0.03    0.00  1.0000
  -1  -1   6   16035     283                                                       16056   -0.03    0.00  1.0000
  -1   1   6   15909     408                                                       15930   -0.03    0.00  1.0000
   1  -1   6   14536     257                                                       14556    0.03    0.00  1.0000
   1   1   6   15395     276                                                       15416    0.03    0.00  1.0000
   1   1  -6   14807     323                                                       14827   -0.03    0.00  1.0000
   1  -1  -6   15176     264                                                       15196   -0.03    0.00  1.0000
  -1   1  -6   15902     263                                                       15923    0.03    0.00  1.0000
  -1  -1  -6   14812     322                                                       14832    0.03    0.00  1.0000
  -1   1   7      76      62                                                          79    0.06    0.00  1.0000
   1   1   7     146      88                                                         150    0.06    0.00  1.0000
  -1  -1   7      24      59                                                          26   -0.06    0.00  1.0000
   1  -1   7      88      76                                                          91   -0.06    0.00  1.0000
  -1   1   7      38      45                                                          40    0.06    0.00  1.0000
   1   1   7     152      65                                                         156    0.06    0.00  1.0000
   1   1  -7     226      97                                                         231   -0.06    0.00  1.0000
  -1   1  -7     185      68                                                         189   -0.06    0.00  1.0000
  -1  -1   7      58      53                                                          60   -0.06    0.00  1.0000
  -1   1   7      15      37                                                          16    0.06    0.00  1.0000
   1  -1   7      58      57                                                          60   -0.06    0.00  1.0000
   1   1   7      23      37                                                          25    0.06    0.00  1.0000
   1   1  -7      93      77                                                          96   -0.06    0.00  1.0000
   1  -1  -7      68      51                                                          71    0.06    0.00  1.0000
  -1  -1  -7     116      69                                                         119    0.06    0.00  1.0000
  -1   1  -7       4      38                                                           5   -0.06    0.00  1.0000
   1  -1   8    3955     254                                                        3944    0.04    0.00  1.0000
  -1   1   8    3578     598                                                        3567   -0.04    0.00  1.0000
   1   1   8    3969     571                                                        3958    0.04    0.00  1.0000
  -1  -1   8    3706     422                                                        3695   -0.04    0.00  1.0000
   1  -1   8    3984     214                                                        3973    0.04    0.00  1.0000
  -1   1   8    3614     218                                                        3603   -0.04    0.00  1.0000
   1   1   8    4041     220                                                        4030    0.04    0.00  1.0000
   1   1  -8    3257     206                                                        3247   -0.04    0.00  1.0000
  -1  -1   8    3759     195                                                        3748   -0.04    0.00  1.0000
  -1   1   8    4010     191                                                        3999   -0.04    0.00  1.0000
   1  -1   8    4074     204                                                        4063    0.04    0.00  1.0000
   1   1   8    4036     196                                                        4025    0.04    0.00  1.0000
   1   1  -8    3747     164                                                        3736   -0.04    0.00  1.0000
   1  -1  -8    4278     199                                                        4266   -0.04    0.00  1.0000
  -1   1  -8    3865     212                                                        3854    0.04    0.00  1.0000
  -1  -1  -8    4126     185                                                        4115    0.04    0.00  1.0000
  -1  -1   9     675     108                                                         631   -0.34    0.00  1.0000
   1  -1   9    1403     314                                                        1340   -0.34    0.00  1.0000
  -1   1   9     998     245                                                         945    0.34    0.00  1.0000
   1   1   9    1022     268                                                         968    0.34    0.00  1.0000
  -1  -1   9    1013     276                                                         959   -0.34    0.00  1.0000
  -1   1   9    1134     251                                                        1077    0.34    0.00  1.0000
   1  -1   9     949     132                                                         897   -0.34    0.00  1.0000
   1   1   9     910     132                                                         859    0.34    0.00  1.0000
   1   1  -9    1076     139                                                        1021   -0.34    0.00  1.0000
   1  -1  -9    1000     151                                                         947    0.34    0.00  1.0000
  -1  -1  -9    1185     171                                                        1127    0.34    0.00  1.0000
  -1   1  -9     957     182                                                         905   -0.34    0.00  1.0000
  -1  -1  10   21028    1210                                                       21021   -0.01    0.00  1.0000
   1  -1  10   23664     488                                                       23657    0.01    0.00  1.0000
   1   1  10   23070     331                                                       23063    0.01    0.00  1.0000
  -1  -1  10   21299    1217                                                       21292   -0.01    0.00  1.0000
  -1   1  10   22237    1270                                                       22230   -0.01    0.00  1.0000
   1  -1  10   22152    1245                                                       22145    0.01    0.00  1.0000
   1   1 -10   21777    1219                                                       21770   -0.01    0.00  1.0000
   1  -1 -10   22737     266                                                       22730   -0.01    0.00  1.0000
  -1  -1 -10   21805    1220                                                       21798    0.01    0.00  1.0000
  -1   1 -10   23016     273                                                       23009    0.01    0.00  1.0000
  -1  -1  11     633     223                                                         613   -0.16    0.00  1.0000
   1  -1  11     909     202                                                         885   -0.16    0.00  1.0000
  -1   1  11     692     235                                                         672    0.16    0.00  1.0000
   1   1  11     717     228                                                         696    0.16    0.00  1.0000
  -1  -1  11     834     266                                                         811   -0.16    0.00  1.0000
  -1   1  11     639     256                                                         619    0.16    0.00  1.0000
   1  -1  11     821     281                                                         799   -0.16    0.00  1.0000
   1   1  11     907     175                                                         884    0.16    0.00  1.0000
   1   1 -11     469     185                                                         452   -0.16    0.00  1.0000
   1  -1 -11     862     213                                                         839    0.16    0.00  1.0000
  -1  -1 -11     759     190                                                         738    0.16    0.00  1.0000
  -1   1 -11     634     175                                                         614   -0.16    0.00  1.0000
   1  -1  12   16491    1451                                                       16498   -0.01    0.00  1.0000
  -1   1  12   16442    1450                                                       16449    0.01    0.00  1.0000
   1   1  12   17706    1568                                                       17713   -0.01    0.00  1.0000
  -1  -1  12   15545     814                                                       15552    0.01    0.00  1.0000
  -1   1  12   16181    1414                                                       16188    0.01    0.00  1.0000
   1  -1  12   15943     771                                                       15950   -0.01    0.00  1.0000
   1   1  12   16667    1459                                                       16674   -0.01    0.00  1.0000
   1   1 -12   14901     724                                                       14907    0.01    0.00  1.0000
  -1  -1 -12   15493     735                                                       15500   -0.01    0.00  1.0000
  -1   1 -12   15954     752                                                       15961   -0.01    0.00  1.0000
  -1  -1  13       1      66                                                           5    0.41    0.00  1.0000
   1  -1  13      85      79                                                         105    0.41    0.00  1.0000
  -1   1  13      30      61                                                          42   -0.41    0.00  1.0000
   1   1  13      81      62                                                         100   -0.41    0.00  1.0000
  -1  -1  13      70      55                                                          88    0.41    0.00  1.0000
  -1   1  13      54      39                                                          70   -0.41    0.00  1.0000
   1  -1  13      26      34                                                          38    0.41    0.00  1.0000
   1   1  13       7      39                                                          13   -0.41    0.00  1.0000
  -1  -1  14     456     167                                                         461    0.04    0.00  1.0000
   1  -1  14     627     248                                                         632   -0.04    0.00  1.0000
   1   1  14     568     175                                                         573   -0.04    0.00  1.0000
  -1  -1  14     566     243                                                         571    0.04    0.00  1.0000
   1  -1  14     433     152                                                         437   -0.04    0.00  1.0000
  -1   1  14     771     220                                                         777    0.04    0.00  1.0000
   1   1  14     745     128                                                         751   -0.04    0.00  1.0000
  -1  -1  15       9     147                                                          17   -0.43    0.00  1.0000
   1  -1  15      17      87                                                          27   -0.43    0.00  1.0000
  -1   1  15     106     141                                                         129    0.43    0.00  1.0000
   1   1  15      99     122                                                         122    0.43    0.00  1.0000
  -1  -1  15      11      62                                                          19   -0.43    0.00  1.0000
  -1   1  15      13      66                                                          22    0.43    0.00  1.0000
   1   1  15       0      49                                                           3    0.43    0.00  1.0000
  -1  -1  16     627     280                                                         627    0.00    0.00  1.0000
   1  -1  16     796     325                                                         796    0.00    0.00  1.0000
  -1   1  16     584     363                                                         584    0.00    0.00  1.0000
   1   1  16     889     441                                                         889    0.00    0.00  1.0000
   1  -3  -1    4480     728                                                        4333   -0.44    0.00  1.0000
  -1   3   1    5061     658                                                        4904   -0.44    0.00  1.0000
   1  -3   1    4634     341                                                        4484    0.44    0.00  1.0000
  -1   3  -1    3337     621                                                        3210    0.44    0.00  1.0000
   1   3  -1    1681     341                                                        1591    0.44    0.00  1.0000
   1  -3  -2   10633     524                                                       10504    0.25    0.00  1.0000
  -1   3   2   10543     426                                                       10415    0.25    0.00  1.0000
  -1  -3  -2   10762     431                                                       10632   -0.25    0.00  1.0000
   1   3   2   10431     392                                                       10303   -0.25    0.00  1.0000
  -1  -3   2   10317     362                                                       10190    0.25    0.00  1.0000
   1   3  -2   10506     373                                                       10378    0.25    0.00  1.0000
   1  -3   2   10454     367                                                       10326   -0.25    0.00  1.0000
  -1   3  -2   10143     345                                                       10017   -0.25    0.00  1.0000
  -1  -3   2   10245     353                                                       10119    0.25    0.00  1.0000
   1   3  -2   10495     352                                                       10367    0.25    0.00  1.0000
  -1   3   2   10533     365                                                       10405    0.25    0.00  1.0000
   1  -3  -2   10383     358                                                       10256    0.25    0.00  1.0000
   1   3   2   10063     343                                                        9938   -0.25    0.00  1.0000
  -1  -3  -2   10195     346                                                       10069   -0.25    0.00  1.0000
   1  -3  -3   20783     673                                                       20047    1.03    0.00  1.0000
  -1  -3  -3   23445     544                                                       22663    1.03    0.00  1.0000
  -1   3   3   20318     656                                                       19590    1.03    0.00  1.0000
   1   3   3   20814     709                                                       20077    1.03    0.00  1.0000
   1  -3   3   20660     721                                                       19926   -1.03    0.00  1.0000
   1   3  -3   21229     292                                                       20485   -1.03    0.00  1.0000
  -1   3  -3   19908     653                                                       19188   -1.03    0.00  1.0000
  -1  -3   3   20641     621                                                       19907   -1.03    0.00  1.0000
   1   3  -3   21478     267                                                       20730   -1.03    0.00  1.0000
   1  -3   3   20820     605                                                       20083   -1.03    0.00  1.0000
  -1   3   3   21393     554                                                       20646    1.03    0.00  1.0000
   1  -3  -3   20019     631                                                       19297    1.03    0.00  1.0000
   1   3   3   20590     654                                                       19857    1.03    0.00  1.0000
  -1  -3  -3   20709     624                                                       19974    1.03    0.00  1.0000
  -1   3  -3   20921     133                                                       20182   -1.03    0.00  1.0000
  -1  -3  -4    6386     407                                                        6411   -0.06    0.00  1.0000
  -1   3   4    6351     441                                                        6376    0.06    0.00  1.0000
   1   3   4    6155     438                                                        6180   -0.06    0.00  1.0000
  -1  -3   4    6202     245                                                        6227    0.06    0.00  1.0000
   1  -3   4    5730     233                                                        5754   -0.06    0.00  1.0000
   1   3  -4    6029     236                                                        6054    0.06    0.00  1.0000
  -1   3  -4    5849     226                                                        5873   -0.06    0.00  1.0000
  -1   3   4    5749     238                                                        5773    0.06    0.00  1.0000
  -1  -3   4    6147     273                                                        6172    0.06    0.00  1.0000
   1  -3   4    5821     227                                                        5845   -0.06    0.00  1.0000
   1   3  -4    6203     242                                                        6228    0.06    0.00  1.0000
  -1   3   4    6022     238                                                        6047    0.06    0.00  1.0000
   1  -3  -4    5871     230                                                        5895    0.06    0.00  1.0000
   1   3   4    5825     235                                                        5849   -0.06    0.00  1.0000
  -1   3  -4    6262     227                                                        6287   -0.06    0.00  1.0000
  -1  -3  -4    6235     271                                                        6260   -0.06    0.00  1.0000
  -1   3   5     663     158                                                         640    0.18    0.00  1.0000
  -1  -3   5     839     237                                                         814   -0.18    0.00  1.0000
   1  -3   5     535     146                                                         515   -0.18    0.00  1.0000
  -1   3  -5     744     165                                                         720   -0.18    0.00  1.0000
  -1   3   5     612     127                                                         590    0.18    0.00  1.0000
   1  -3   5     745     127                                                         721   -0.18    0.00  1.0000
  -1   3   5     630     164                                                         608    0.18    0.00  1.0000
   1   3  -5     709     158                                                         686   -0.18    0.00  1.0000
   1   3   5     652     150                                                         630    0.18    0.00  1.0000
   1  -3  -5     815     162                                                         790    0.18    0.00  1.0000
  -1   3  -5     760     147                                                         736   -0.18    0.00  1.0000
  -1  -3  -5     774     149                                                         750    0.18    0.00  1.0000
  -1   3   6    4826     397                                                        4850    0.07    0.00  1.0000
   1   3   6    5015     332                                                        5039   -0.07    0.00  1.0000
  -1  -3   6    4726     246                                                        4749    0.07    0.00  1.0000
   1  -3   6    4773     275                                                        4796   -0.07    0.00  1.0000
   1   3  -6    4617     245                                                        4640    0.07    0.00  1.0000
  -1   3   6    4599     246                                                        4622    0.07    0.00  1.0000
  -1   3  -6    4407     372                                                        4430   -0.07    0.00  1.0000
   1   3   6    4428     274                                                        4451   -0.07    0.00  1.0000
  -1  -3   6    4695     232                                                        4718    0.07    0.00  1.0000
   1  -3   6    5075     262                                                        5099   -0.07    0.00  1.0000
  -1   3   6    4838     257                                                        4862    0.07    0.00  1.0000
   1   3   6    5092     269                                                        5116   -0.07    0.00  1.0000
   1   3  -6    4256     243                                                        4278    0.07    0.00  1.0000
   1  -3  -6    4306     295                                                        4328    0.07    0.00  1.0000
  -1   3  -6    4755     235                                                        4778   -0.07    0.00  1.0000
  -1  -3  -6    5019     254                                                        5043   -0.07    0.00  1.0000
  -1   3   7    1205     149                                                        1179    0.15    0.00  1.0000
   1   3   7    1021     167                                                         997    0.15    0.00  1.0000
  -1  -3   7     940     127                                                         917   -0.15    0.00  1.0000
   1  -3   7    1044     158                                                        1020   -0.15    0.00  1.0000
  -1   3   7     854      95                                                         832    0.15    0.00  1.0000
   1   3  -7     822     108                                                         801   -0.15    0.00  1.0000
   1   3   7     726      71                                                         706    0.15    0.00  1.0000
  -1   3  -7     841     148                                                         820   -0.15    0.00  1.0000
  -1  -3   7     907     120                                                         885   -0.15    0.00  1.0000
   1  -3   7    1135     129                                                        1110   -0.15    0.00  1.0000
  -1   3   7     836      81                                                         815    0.15    0.00  1.0000
   1   3   7     892     142                                                         870    0.15    0.00  1.0000
   1   3  -7     791     109                                                         770   -0.15    0.00  1.0000
   1  -3  -7     623     135                                                         605    0.15    0.00  1.0000
  -1   3  -7     966     101                                                         943   -0.15    0.00  1.0000
  -1  -3  -7     870     119                                                         848    0.15    0.00  1.0000
  -1   3   8    5520     490                                                        5548    0.08    0.00  1.0000
   1   3   8    5713     353                                                        5741   -0.08    0.00  1.0000
  -1  -3   8    5991     364                                                        6020    0.08    0.00  1.0000
   1  -3   8    5889     477                                                        5918   -0.08    0.00  1.0000
  -1   3   8    5580     517                                                        5608    0.08    0.00  1.0000
   1   3   8    4122     454                                                        4146   -0.08    0.00  1.0000
   1   3  -8    5571     251                                                        5599    0.08    0.00  1.0000
  -1   3  -8    5713     250                                                        5741   -0.08    0.00  1.0000
  -1  -3   8    6074     343                                                        6103    0.08    0.00  1.0000
   1  -3   8    5717     285                                                        5745   -0.08    0.00  1.0000
  -1   3   8    6045     304                                                        6074    0.08    0.00  1.0000
   1   3   8    6009     300                                                        6038   -0.08    0.00  1.0000
   1   3  -8    5747     227                                                        5776    0.08    0.00  1.0000
   1  -3  -8    5723     248                                                        5751    0.08    0.00  1.0000
  -1  -3  -8    5850     369                                                        5879   -0.08    0.00  1.0000
  -1   3  -8    5614     273                                                        5642   -0.08    0.00  1.0000
  -1  -3   9    2426     374                                                        2376    0.20    0.00  1.0000
   1  -3   9    2673     424                                                        2620    0.20    0.00  1.0000
  -1   3   9    2822     472                                                        2768   -0.20    0.00  1.0000
   1   3   9    1814     382                                                        1771   -0.20    0.00  1.0000
  -1  -3   9    2114     145                                                        2067    0.20    0.00  1.0000
   1  -3   9    2122     210                                                        2075    0.20    0.00  1.0000
  -1   3   9    2038     148                                                        1992   -0.20    0.00  1.0000
   1   3   9    2563     376                                                        2511   -0.20    0.00  1.0000
   1   3  -9    2630     263                                                        2578    0.20    0.00  1.0000
   1  -3  -9    2340     154                                                        2291   -0.20    0.00  1.0000
  -1  -3  -9    2482     151                                                        2431   -0.20    0.00  1.0000
  -1   3  -9    2447     125                                                        2397    0.20    0.00  1.0000
  -1  -3  10     376      77                                                         378    0.02    0.00  1.0000
   1  -3  10     261     125                                                         263   -0.02    0.00  1.0000
  -1   3  10     254     163                                                         256    0.02    0.00  1.0000
   1   3  10     230     117                                                         232   -0.02    0.00  1.0000
  -1  -3  10     332     116                                                         334    0.02    0.00  1.0000
   1  -3  10     361      95                                                         363   -0.02    0.00  1.0000
  -1   3  10     310      98                                                         312    0.02    0.00  1.0000
   1   3  10     254     113                                                         256   -0.02    0.00  1.0000
   1   3 -10     275      59                                                         277    0.02    0.00  1.0000
   1  -3 -10     425      97                                                         428    0.02    0.00  1.0000
  -1  -3 -10     484     107                                                         487   -0.02    0.00  1.0000
  -1   3 -10     303      66                                                         305   -0.02    0.00  1.0000
  -1  -3  11   12872     292                                                       12733    0.24    0.00  1.0000
   1  -3  11   13969     388                                                       13824    0.24    0.00  1.0000
  -1   3  11   11981     881                                                       11847   -0.24    0.00  1.0000
   1   3  11   11016     872                                                       10888   -0.24    0.00  1.0000
  -1  -3  11   13290     254                                                       13149    0.24    0.00  1.0000
   1  -3  11   11605     838                                                       11473    0.24    0.00  1.0000
  -1   3  11   12788     276                                                       12650   -0.24    0.00  1.0000
   1   3  11   13107     285                                                       12967   -0.24    0.00  1.0000
   1   3 -11   12746     192                                                       12608    0.24    0.00  1.0000
  -1  -3 -11   12519     899                                                       12382   -0.24    0.00  1.0000
  -1   3 -11   12592     177                                                       12455    0.24    0.00  1.0000
  -1  -3  12     627     160                                                         623   -0.03    0.00  1.0000
   1  -3  12     550     145                                                         546    0.03    0.00  1.0000
  -1   3  12     923     246                                                         918   -0.03    0.00  1.0000
   1   3  12     444     160                                                         441    0.03    0.00  1.0000
  -1  -3  12     277      93                                                         274   -0.03    0.00  1.0000
   1  -3  12     617     167                                                         613    0.03    0.00  1.0000
  -1   3  12     749     174                                                         744   -0.03    0.00  1.0000
   1   3  12     612     149                                                         608    0.03    0.00  1.0000
   1   3 -12     470     114                                                         466   -0.03    0.00  1.0000
  -1   3 -12     466     125                                                         462    0.03    0.00  1.0000
  -1  -3  13      23      97                                                          32   -0.34    0.00  1.0000
   1  -3  13       0      99                                                           2   -0.34    0.00  1.0000
  -1   3  13     113     121                                                         132    0.34    0.00  1.0000
   1   3  13      16     101                                                          23    0.34    0.00  1.0000
  -1  -3  13       0      44                                                           2   -0.34    0.00  1.0000
   1  -3  13      22      32                                                          31   -0.34    0.00  1.0000
  -1   3  13       0      66                                                           2    0.34    0.00  1.0000
   1   3  13      25      76                                                          34    0.34    0.00  1.0000
  -1  -3  14     402     107                                                         392   -0.10    0.00  1.0000
   1  -3  14     585     177                                                         573    0.10    0.00  1.0000
  -1   3  14     416     135                                                         406   -0.10    0.00  1.0000
   1   3  14     666     148                                                         653    0.10    0.00  1.0000
  -1  -3  14     317      99                                                         308   -0.10    0.00  1.0000
   1  -3  14     551      76                                                         540    0.10    0.00  1.0000
  -1   3  14     182      73                                                         175   -0.10    0.00  1.0000
   1   3  14     363     113                                                         354    0.10    0.00  1.0000
  -1  -3  15     194      97                                                         209    0.20    0.00  1.0000
   1  -3  15     119      86                                                         130    0.20    0.00  1.0000
  -1   3  15      95      76                                                         105   -0.20    0.00  1.0000
   1   3  15      79      68                                                          88   -0.20    0.00  1.0000
  -1   3  15      82      73                                                          92   -0.20    0.00  1.0000
   1   3  15      35      50                                                          41   -0.20    0.00  1.0000
  -1  -3  16     685     371                                                         687    0.02    0.00  1.0000
   1  -3  16     773     376                                                         775   -0.02    0.00  1.0000
  -1   3  16     860     422                                                         862    0.02    0.00  1.0000
   1   3  16     657     278                                                         659   -0.02    0.00  1.0000
  -1   3  16    1263     432                                                        1266    0.02    0.00  1.0000
   1  -5  -1   23910     418                                                       23819    0.12    0.00  1.0000
  -1  -5  -1   24983     366                                                       24890    0.12    0.00  1.0000
  -1   5   1   23668     335                                                       23577    0.12    0.00  1.0000
   1   5   1   24010     348                                                       23918    0.12    0.00  1.0000
  -1  -5   1   24079     329                                                       23987   -0.12    0.00  1.0000
   1  -5   1   23861     372                                                       23770   -0.12    0.00  1.0000
   1   5  -1   24665     388                                                       24572   -0.12    0.00  1.0000
  -1   5  -1   23753     352                                                       23662   -0.12    0.00  1.0000
  -1   5   1   23477     316                                                       23386    0.12    0.00  1.0000
  -1   5  -1   23499     275                                                       23408   -0.12    0.00  1.0000
   1  -5  -1   24029     372                                                       23937    0.12    0.00  1.0000
   1  -5   1   23702     297                                                       23611   -0.12    0.00  1.0000
   1   5   1   24173     308                                                       24081    0.12    0.00  1.0000
  -1  -5  -1   24796     310                                                       24703    0.12    0.00  1.0000
   1   5  -1   23698     284                                                       23607   -0.12    0.00  1.0000
  -1  -5  -2    1721     325                                                        1683    0.18    0.00  1.0000
   1   5   2    1463     268                                                        1428    0.18    0.00  1.0000
  -1  -5   2    1838     276                                                        1799   -0.18    0.00  1.0000
   1  -5   2    1138     199                                                        1107    0.18    0.00  1.0000
  -1  -5   2     730     136                                                         705   -0.18    0.00  1.0000
  -1   5   2     667     227                                                         643   -0.18    0.00  1.0000
   1  -5  -2    1143     331                                                        1112   -0.18    0.00  1.0000
   1   5   2     760     156                                                         735    0.18    0.00  1.0000
  -1  -5  -2    1038     213                                                        1008    0.18    0.00  1.0000
   1  -5   2     899     139                                                         872    0.18    0.00  1.0000
   1  -5  -3   19555     369                                                       19505   -0.07    0.00  1.0000
  -1  -5  -3   19400     473                                                       19350   -0.07    0.00  1.0000
  -1   5   3   19220     340                                                       19171   -0.07    0.00  1.0000
   1   5   3   18729     398                                                       18680   -0.07    0.00  1.0000
  -1  -5   3   19017     304                                                       18968    0.07    0.00  1.0000
   1  -5   3   18478     291                                                       18430    0.07    0.00  1.0000
   1   5  -3   19692     297                                                       19642    0.07    0.00  1.0000
  -1   5  -3   19881     408                                                       19831    0.07    0.00  1.0000
  -1  -5   3   18842     341                                                       18793    0.07    0.00  1.0000
   1   5  -3   18716     251                                                       18667    0.07    0.00  1.0000
  -1   5   3   18620     322                                                       18571   -0.07    0.00  1.0000
   1  -5  -3   19236     320                                                       19187   -0.07    0.00  1.0000
   1   5   3   18907     324                                                       18858   -0.07    0.00  1.0000
  -1  -5  -3   19092     296                                                       19043   -0.07    0.00  1.0000
   1  -5  -4  115386    1476                                                      115607   -0.13    0.00  1.0000
  -1  -5  -4  121537    1873                                                      121764    0.13    0.00  1.0000
  -1   5   4  120160    1537                                                      120385   -0.13    0.00  1.0000
   1   5   4  119731    1608                                                      119956    0.13    0.00  1.0000
  -1  -5   4  116580    1381                                                      116802   -0.13    0.00  1.0000
   1   5  -4  123266    1441                                                      123494   -0.13    0.00  1.0000
  -1   5  -4  118225    1379                                                      118449    0.13    0.00  1.0000
   1  -5   4  115123    1303                                                      115344    0.13    0.00  1.0000
  -1  -5   4  114412    1336                                                      114632   -0.13    0.00  1.0000
  -1   5   4  117119    1376                                                      117341   -0.13    0.00  1.0000
   1   5   4  115464    1423                                                      115685    0.13    0.00  1.0000
   1  -5  -4  116416    1405                                                      116638   -0.13    0.00  1.0000
  -1   5  -4  117068    1320                                                      117290    0.13    0.00  1.0000
  -1  -5  -5   77052    1178                                                       76785    0.19    0.00  1.0000
  -1   5   5   79151    1228                                                       78880    0.19    0.00  1.0000
   1   5   5   80027    1227                                                       79755    0.19    0.00  1.0000
  -1  -5   5   76152    1042                                                       75886   -0.19    0.00  1.0000
   1  -5   5   73784    1019                                                       73522   -0.19    0.00  1.0000
   1   5  -5   75511    1184                                                       75246   -0.19    0.00  1.0000
  -1   5  -5   75531    1011                                                       75266   -0.19    0.00  1.0000
  -1  -5   5   75774    1013                                                       75509   -0.19    0.00  1.0000
   1  -5   5   77826     993                                                       77557   -0.19    0.00  1.0000
   1   5  -5   76432     980                                                       76166   -0.19    0.00  1.0000
  -1   5   5   74780    1110                                                       74517    0.19    0.00  1.0000
   1   5   5   76274    1028                                                       76008    0.19    0.00  1.0000
   1  -5  -5   75292    1002                                                       75028    0.19    0.00  1.0000
  -1   5  -5   75228     947                                                       74964   -0.19    0.00  1.0000
  -1  -5  -5   74566    1024                                                       74303    0.19    0.00  1.0000
  -1   5   6    1224     179                                                        1215   -0.05    0.00  1.0000
   1   5   6    1163     169                                                        1155    0.05    0.00  1.0000
  -1  -5   6    1291     195                                                        1282   -0.05    0.00  1.0000
   1  -5   6    1158      93                                                        1150    0.05    0.00  1.0000
   1   5  -6    1050      86                                                        1042   -0.05    0.00  1.0000
  -1   5  -6    1170     184                                                        1162    0.05    0.00  1.0000
  -1   5   6    1568     187                                                        1558   -0.05    0.00  1.0000
  -1  -5   6     990     173                                                         982   -0.05    0.00  1.0000
   1  -5   6    1056      58                                                        1048    0.05    0.00  1.0000
  -1   5   6    1271     149                                                        1262   -0.05    0.00  1.0000
   1   5  -6    1107     145                                                        1099   -0.05    0.00  1.0000
   1   5   6    1217     215                                                        1208    0.05    0.00  1.0000
   1  -5  -6    1140      80                                                        1132   -0.05    0.00  1.0000
  -1   5  -6    1159      86                                                        1151    0.05    0.00  1.0000
  -1  -5  -6    1106     114                                                        1098    0.05    0.00  1.0000
  -1   5   7      96      94                                                         112   -0.32    0.00  1.0000
   1   5   7      32      97                                                          42   -0.32    0.00  1.0000
  -1  -5   7      49      51                                                          61    0.32    0.00  1.0000
   1  -5   7       0      74                                                           1    0.32    0.00  1.0000
   1   5  -7       0      74                                                           1    0.32    0.00  1.0000
  -1   5  -7      81      81                                                          96    0.32    0.00  1.0000
  -1   5   7       3      82                                                           6   -0.32    0.00  1.0000
   1   5   7       3      55                                                           6   -0.32    0.00  1.0000
  -1  -5   7      13      47                                                          19    0.32    0.00  1.0000
   1  -5   7       0      13                                                           1    0.32    0.00  1.0000
  -1   5   7       3      80                                                           6   -0.32    0.00  1.0000
   1   5   7       3      72                                                           6   -0.32    0.00  1.0000
   1   5  -7      20      35                                                          28    0.32    0.00  1.0000
   1  -5  -7       4      60                                                           8   -0.32    0.00  1.0000
  -1  -5  -7     127     101                                                         145   -0.32    0.00  1.0000
  -1   5  -7       4      21                                                           8    0.32    0.00  1.0000
  -1   5   8    1528     268                                                        1519   -0.04    0.00  1.0000
  -1  -5   8    3154     444                                                        3142   -0.04    0.00  1.0000
   1  -5   8    2762     428                                                        2750    0.04    0.00  1.0000
  -1   5   8    2472     148                                                        2461   -0.04    0.00  1.0000
  -1   5  -8    2327     143                                                        2316    0.04    0.00  1.0000
   1   5   8    2860     419                                                        2848    0.04    0.00  1.0000
  -1  -5   8    2508     146                                                        2497   -0.04    0.00  1.0000
   1  -5   8    2643     146                                                        2632    0.04    0.00  1.0000
  -1   5   8    2344     124                                                        2333   -0.04    0.00  1.0000
   1   5   8    2377     142                                                        2366    0.04    0.00  1.0000
   1   5  -8    2519      90                                                        2508   -0.04    0.00  1.0000
   1  -5  -8    2551     127                                                        2540   -0.04    0.00  1.0000
  -1  -5  -8    2724     114                                                        2712    0.04    0.00  1.0000
  -1   5  -8    2219     108                                                        2209    0.04    0.00  1.0000
  -1  -5   9    2284     301                                                        2281   -0.01    0.00  1.0000
   1  -5   9    2194     393                                                        2191   -0.01    0.00  1.0000
  -1   5   9    2248     331                                                        2245    0.01    0.00  1.0000
   1   5   9    2151     176                                                        2148    0.01    0.00  1.0000
  -1  -5   9    1644     223                                                        1641   -0.01    0.00  1.0000
   1  -5   9    2108     198                                                        2105   -0.01    0.00  1.0000
  -1   5   9    2133     265                                                        2130    0.01    0.00  1.0000
   1   5   9    1944     322                                                        1941    0.01    0.00  1.0000
   1   5  -9    2068     120                                                        2065   -0.01    0.00  1.0000
   1  -5  -9    2048     141                                                        2045    0.01    0.00  1.0000
  -1  -5  -9    2140     179                                                        2137    0.01    0.00  1.0000
  -1   5  -9    2004     212                                                        2001   -0.01    0.00  1.0000
  -1  -5  10    4181     310                                                        4173   -0.02    0.00  1.0000
   1  -5  10    4208     357                                                        4200    0.02    0.00  1.0000
  -1   5  10    4537     314                                                        4529   -0.02    0.00  1.0000
   1   5  10    4684     324                                                        4676    0.02    0.00  1.0000
  -1  -5  10    3965     260                                                        3958   -0.02    0.00  1.0000
   1  -5  10    4506     293                                                        4498    0.02    0.00  1.0000
  -1   5  10    5327     582                                                        5318   -0.02    0.00  1.0000
   1   5  10    4939     496                                                        4931    0.02    0.00  1.0000
   1   5 -10    4427     278                                                        4419   -0.02    0.00  1.0000
  -1  -5 -10    4088     283                                                        4080    0.02    0.00  1.0000
  -1   5 -10    4295     256                                                        4287    0.02    0.00  1.0000
  -1  -5  11     564     181                                                         594   -0.25    0.00  1.0000
   1  -5  11     326      99                                                         349   -0.25    0.00  1.0000
  -1   5  11     379     155                                                         404    0.25    0.00  1.0000
   1   5  11     547     145                                                         577    0.25    0.00  1.0000
  -1  -5  11     501     155                                                         529   -0.25    0.00  1.0000
   1  -5  11     363     126                                                         387   -0.25    0.00  1.0000
  -1   5  11     652     168                                                         684    0.25    0.00  1.0000
   1   5  11     368     116                                                         392    0.25    0.00  1.0000
   1   5 -11     186      60                                                         203   -0.25    0.00  1.0000
  -1   5 -11     368     103                                                         392   -0.25    0.00  1.0000
  -1  -5  12    1187     291                                                        1195    0.05    0.00  1.0000
   1  -5  12     773     193                                                         780   -0.05    0.00  1.0000
  -1   5  12     873     205                                                         880    0.05    0.00  1.0000
   1   5  12    1015     160                                                        1023   -0.05    0.00  1.0000
  -1  -5  12    1084     117                                                        1092    0.05    0.00  1.0000
   1  -5  12    1034      93                                                        1042   -0.05    0.00  1.0000
  -1   5  12     817     346                                                         824    0.05    0.00  1.0000
   1   5  12    1213     155                                                        1221   -0.05    0.00  1.0000
   1   5 -12     677     198                                                         683    0.05    0.00  1.0000
  -1   5 -12     631     216                                                         637   -0.05    0.00  1.0000
  -1  -5  13     124      94                                                         136    0.22    0.00  1.0000
   1  -5  13     102      68                                                         113    0.22    0.00  1.0000
  -1   5  13     232     153                                                         249   -0.22    0.00  1.0000
   1   5  13     161      97                                                         175   -0.22    0.00  1.0000
  -1  -5  13     111      57                                                         123    0.22    0.00  1.0000
   1  -5  13      41      42                                                          48    0.22    0.00  1.0000
  -1   5  13     124      65                                                         136   -0.22    0.00  1.0000
   1   5  13     124     109                                                         136   -0.22    0.00  1.0000
  -1  -5  14       0     130                                                           0    0.08    0.00  1.0000
   1  -5  14       0      97                                                           0   -0.08    0.00  1.0000
  -1   5  14       2     121                                                           3    0.08    0.00  1.0000
   1   5  14     332     138                                                         340   -0.08    0.00  1.0000
  -1   5  14       0      82                                                           0    0.08    0.00  1.0000
   1   5  14       0      75                                                           0   -0.08    0.00  1.0000
  -1  -5  15     176      51                                                         180    0.05    0.00  1.0000
   1  -5  15       0     117                                                           0    0.05    0.00  1.0000
  -1   5  15      44      72                                                          46   -0.05    0.00  1.0000
   1   5  15      12      99                                                          13   -0.05    0.00  1.0000
  -1   5  15      61      67                                                          63   -0.05    0.00  1.0000
   1   5  15     110      81                                                         113   -0.05    0.00  1.0000
  -1  -5  16     189      71                                                         194   -0.07    0.00  1.0000
   1  -5  16     149      96                                                         154    0.07    0.00  1.0000
  -1   5  16       1     117                                                           1   -0.07    0.00  1.0000
   1   5  16     342     147                                                         349    0.07    0.00  1.0000
  -1   5  16      44      68                                                          46   -0.07    0.00  1.0000
   1   5  16      50      42                                                          53    0.07    0.00  1.0000
   1  -7  -1   22406     490                                                       22189   -0.29    0.00  1.0000
  -1  -7  -1   21732     407                                                       21518   -0.29    0.00  1.0000
  -1   7   1   20759     674                                                       20550   -0.29    0.00  1.0000
   1   7   1   20616     647                                                       20408   -0.29    0.00  1.0000
  -1  -7   1   21542     533                                                       21329    0.29    0.00  1.0000
   1  -7   1   21589     367                                                       21376    0.29    0.00  1.0000
   1   7  -1   20348     644                                                       20141    0.29    0.00  1.0000
  -1   7  -1   20839     631                                                       20630    0.29    0.00  1.0000
  -1   7   1   21800     447                                                       21586   -0.29    0.00  1.0000
  -1   7  -1   21397     439                                                       21185    0.29    0.00  1.0000
   1  -7  -1   22500     399                                                       22282   -0.29    0.00  1.0000
   1   7   1   20624     682                                                       20416   -0.29    0.00  1.0000
   1  -7   1   20488     608                                                       20280    0.29    0.00  1.0000
  -1  -7  -1   20988     650                                                       20778   -0.29    0.00  1.0000
   1   7  -1   20316     653                                                       20109    0.29    0.00  1.0000
  -1  -7   1   20642     622                                                       20434    0.29    0.00  1.0000
   1  -7  -2     227     123                                                         228    0.01    0.00  1.0000
  -1  -7  -2     122      79                                                         123   -0.01    0.00  1.0000
   1   7   2       3     139                                                           3   -0.01    0.00  1.0000
  -1  -7   2       3     142                                                           3    0.01    0.00  1.0000
   1  -7   2     512     141                                                         513   -0.01    0.00  1.0000
   1   7  -2      53      38                                                          53    0.01    0.00  1.0000
   1   7  -2      98      49                                                          98    0.01    0.00  1.0000
  -1   7   2     154     156                                                         155    0.01    0.00  1.0000
  -1   7  -2       8      41                                                           8   -0.01    0.00  1.0000
   1  -7  -2     405     167                                                         406    0.01    0.00  1.0000
   1   7   2       3     153                                                           3   -0.01    0.00  1.0000
  -1  -7  -2      41      52                                                          41   -0.01    0.00  1.0000
   1  -7   2      34      23                                                          34   -0.01    0.00  1.0000
   1   7  -2      63      62                                                          63    0.01    0.00  1.0000
   1  -7  -3    8753     405                                                        8545   -0.45    0.00  1.0000
  -1  -7  -3    7948     369                                                        7750   -0.45    0.00  1.0000
  -1   7   3    7697     329                                                        7502   -0.45    0.00  1.0000
   1   7   3    7920     351                                                        7723   -0.45    0.00  1.0000
  -1  -7   3    7947     318                                                        7749    0.45    0.00  1.0000
   1  -7   3    7945     360                                                        7747    0.45    0.00  1.0000
   1   7  -3    7321     285                                                        7131    0.45    0.00  1.0000
  -1   7  -3    7819     319                                                        7623    0.45    0.00  1.0000
  -1   7  -3    7647     275                                                        7453    0.45    0.00  1.0000
   1   7  -3    7588     287                                                        7395    0.45    0.00  1.0000
  -1   7   3    8017     445                                                        7818   -0.45    0.00  1.0000
   1   7   3    7549     292                                                        7356   -0.45    0.00  1.0000
   1  -7  -3    7294     287                                                        7105   -0.45    0.00  1.0000
  -1  -7  -3    7616     299                                                        7422   -0.45    0.00  1.0000
   1  -7  -4    2110     332                                                        2074    0.16    0.00  1.0000
  -1  -7  -4    2456     491                                                        2417   -0.16    0.00  1.0000
  -1   7   4    1605     271                                                        1574    0.16    0.00  1.0000
   1   7   4    1891     424                                                        1857   -0.16    0.00  1.0000
  -1  -7   4    2149     243                                                        2113    0.16    0.00  1.0000
   1  -7   4    1770     252                                                        1737   -0.16    0.00  1.0000
   1   7  -4    1929     261                                                        1895    0.16    0.00  1.0000
  -1   7  -4    2112     262                                                        2076   -0.16    0.00  1.0000
  -1  -7   4    1895     181                                                        1861    0.16    0.00  1.0000
   1   7  -4    1662     221                                                        1630    0.16    0.00  1.0000
  -1   7   4    1857     136                                                        1823    0.16    0.00  1.0000
   1   7   4    1958     302                                                        1923   -0.16    0.00  1.0000
   1  -7  -4    2112     226                                                        2076    0.16    0.00  1.0000
  -1  -7  -4    1780     242                                                        1747   -0.16    0.00  1.0000
   1  -7  -5   14145     439                                                       14291   -0.24    0.00  1.0000
  -1  -7  -5   15657     620                                                       15811   -0.24    0.00  1.0000
  -1   7   5   13236     640                                                       13377   -0.24    0.00  1.0000
   1   7   5   14139     630                                                       14285   -0.24    0.00  1.0000
  -1  -7   5   15100     474                                                       15251    0.24    0.00  1.0000
   1  -7   5   14433     318                                                       14581    0.24    0.00  1.0000
   1   7  -5   15490     345                                                       15643    0.24    0.00  1.0000
  -1   7  -5   14068     309                                                       14214    0.24    0.00  1.0000
  -1  -7   5   14858     313                                                       15008    0.24    0.00  1.0000
   1   7  -5   14429     282                                                       14577    0.24    0.00  1.0000
  -1   7   5   14510     355                                                       14658   -0.24    0.00  1.0000
   1   7   5   14298     329                                                       14445   -0.24    0.00  1.0000
  -1  -7  -5   14930     321                                                       15080   -0.24    0.00  1.0000
   1  -7  -6   81317    1925                                                       81350    0.02    0.00  1.0000
  -1  -7  -6   83422    2361                                                       83456   -0.02    0.00  1.0000
  -1   7   6   80221    1855                                                       80254    0.02    0.00  1.0000
   1   7   6   80091    1880                                                       80124   -0.02    0.00  1.0000
  -1  -7   6   79887    1800                                                       79920    0.02    0.00  1.0000
   1  -7   6   79647    1767                                                       79680   -0.02    0.00  1.0000
   1   7  -6   77588    1809                                                       77621    0.02    0.00  1.0000
  -1   7  -6   81047    1807                                                       81080   -0.02    0.00  1.0000
   1  -7   6   80241    1732                                                       80274   -0.02    0.00  1.0000
  -1  -7   6   81912    1805                                                       81946    0.02    0.00  1.0000
   1   7  -6   82087    1779                                                       82121    0.02    0.00  1.0000
  -1   7   6   79577    1782                                                       79610    0.02    0.00  1.0000
   1   7   6   77985    1725                                                       78018   -0.02    0.00  1.0000
   1  -7  -6   80525    1776                                                       80558    0.02    0.00  1.0000
  -1  -7  -6   78572    1739                                                       78605   -0.02    0.00  1.0000
  -1   7  -6   81637    1756                                                       81670   -0.02    0.00  1.0000
  -1  -7  -7    5574     427                                                        5677    0.27    0.00  1.0000
  -1   7   7    4368     763                                                        4459    0.27    0.00  1.0000
   1   7   7    3762     643                                                        3846    0.27    0.00  1.0000
  -1  -7   7    5713     422                                                        5817   -0.27    0.00  1.0000
   1  -7   7    5019     574                                                        5116   -0.27    0.00  1.0000
   1   7  -7    4970     253                                                        5067   -0.27    0.00  1.0000
  -1   7  -7    5178     257                                                        5277   -0.27    0.00  1.0000
  -1   7   7    5467     286                                                        5569    0.27    0.00  1.0000
   1  -7   7    4670     205                                                        4764   -0.27    0.00  1.0000
  -1  -7   7    4832     239                                                        4928   -0.27    0.00  1.0000
  -1   7   7    4974     328                                                        5071    0.27    0.00  1.0000
   1   7  -7    5230     224                                                        5330   -0.27    0.00  1.0000
   1   7   7    5567     311                                                        5670    0.27    0.00  1.0000
   1  -7  -7    4709     426                                                        4803    0.27    0.00  1.0000
  -1  -7  -7    5152     247                                                        5251    0.27    0.00  1.0000
  -1   7  -7    4885     198                                                        4981   -0.27    0.00  1.0000
  -1  -7   8    1627     263                                                        1618   -0.04    0.00  1.0000
   1  -7   8    1722     263                                                        1713    0.04    0.00  1.0000
  -1   7   8    1695     175                                                        1686   -0.04    0.00  1.0000
   1   7   8    1202     265                                                        1195    0.04    0.00  1.0000
  -1  -7   8    1468     105                                                        1460   -0.04    0.00  1.0000
   1  -7   8    1199     133                                                        1192    0.04    0.00  1.0000
  -1   7   8    1136     264                                                        1129   -0.04    0.00  1.0000
   1   7   8    1295     254                                                        1287    0.04    0.00  1.0000
   1   7  -8    1096     180                                                        1089   -0.04    0.00  1.0000
   1  -7  -8    1119     151                                                        1112   -0.04    0.00  1.0000
  -1  -7  -8    1242     219                                                        1234    0.04    0.00  1.0000
  -1   7  -8    1110     149                                                        1103    0.04    0.00  1.0000
  -1  -7   9    5856     408                                                        5824   -0.08    0.00  1.0000
   1  -7   9    6673     599                                                        6638   -0.08    0.00  1.0000
  -1   7   9    5333     350                                                        5302    0.08    0.00  1.0000
   1   7   9    5745     349                                                        5713    0.08    0.00  1.0000
  -1  -7   9    5312     273                                                        5281   -0.08    0.00  1.0000
   1  -7   9    5216     273                                                        5185   -0.08    0.00  1.0000
  -1   7   9    5285     323                                                        5254    0.08    0.00  1.0000
   1   7   9    5183     535                                                        5153    0.08    0.00  1.0000
   1   7  -9    5230     258                                                        5199   -0.08    0.00  1.0000
  -1  -7  -9    5475     310                                                        5444    0.08    0.00  1.0000
  -1   7  -9    5361     256                                                        5330   -0.08    0.00  1.0000
  -1  -7  10    2430     366                                                        2433   -0.01    0.00  1.0000
   1  -7  10    2482     343                                                        2485    0.01    0.00  1.0000
  -1   7  10    1882     374                                                        1884   -0.01    0.00  1.0000
   1   7  10    2232     386                                                        2235    0.01    0.00  1.0000
  -1  -7  10    2487     185                                                        2490   -0.01    0.00  1.0000
   1  -7  10    2088     144                                                        2090    0.01    0.00  1.0000
  -1   7  10    1907     232                                                        1909   -0.01    0.00  1.0000
   1   7  10    1945     203                                                        1947    0.01    0.00  1.0000
   1   7 -10    1759     152                                                        1761   -0.01    0.00  1.0000
  -1   7 -10    2042     159                                                        2044    0.01    0.00  1.0000
  -1  -7  11      60     112                                                          62    0.05    0.00  1.0000
   1  -7  11      69     109                                                          71    0.05    0.00  1.0000
  -1   7  11      62     124                                                          64   -0.05    0.00  1.0000
   1   7  11      35      54                                                          37   -0.05    0.00  1.0000
  -1  -7  11      52      54                                                          54    0.05    0.00  1.0000
   1  -7  11      76      60                                                          78    0.05    0.00  1.0000
  -1   7  11     172     170                                                         175   -0.05    0.00  1.0000
   1   7  11       2      90                                                           2   -0.05    0.00  1.0000
   1   7 -11       0      31                                                           0    0.05    0.00  1.0000
  -1   7 -11       1      26                                                           1    0.05    0.00  1.0000
  -1  -7  12     105     106                                                         107   -0.03    0.00  1.0000
   1  -7  12     361     165                                                         364    0.03    0.00  1.0000
  -1   7  12     243      97                                                         245   -0.03    0.00  1.0000
   1   7  12      49     112                                                          50    0.03    0.00  1.0000
  -1  -7  12      15      34                                                          16   -0.03    0.00  1.0000
   1  -7  12      22      27                                                          23    0.03    0.00  1.0000
  -1   7  12     208     101                                                         210   -0.03    0.00  1.0000
   1   7  12     132      70                                                         134    0.03    0.00  1.0000
  -1  -7  13      49     106                                                          52   -0.08    0.00  1.0000
   1  -7  13      47     112                                                          50   -0.08    0.00  1.0000
  -1   7  13      14      72                                                          15    0.08    0.00  1.0000
   1   7  13     177     171                                                         182    0.08    0.00  1.0000
  -1  -7  13       0      59                                                           0   -0.08    0.00  1.0000
  -1   7  13      49     110                                                          52    0.08    0.00  1.0000
   1   7  13      62     141                                                          65    0.08    0.00  1.0000
  -1  -7  14     437     114                                                         435   -0.02    0.00  1.0000
   1  -7  14     298     101                                                         297    0.02    0.00  1.0000
  -1   7  14      91      67                                                          90   -0.02    0.00  1.0000
   1   7  14     137     101                                                         136    0.02    0.00  1.0000
  -1   7  14     392     198                                                         390   -0.02    0.00  1.0000
   1   7  14     391     115                                                         389    0.02    0.00  1.0000
  -1  -7  15     118     125                                                         128   -0.19    0.00  1.0000
   1  -7  15       2     104                                                           4   -0.19    0.00  1.0000
  -1   7  15     100     115                                                         110    0.19    0.00  1.0000
   1   7  15     194      62                                                         207    0.19    0.00  1.0000
  -1   7  15     156     115                                                         168    0.19    0.00  1.0000
   1   7  15      98     107                                                         108    0.19    0.00  1.0000
  -1  -7  16     574     283                                                         591    0.14    0.00  1.0000
   1  -7  16     843     389                                                         864   -0.14    0.00  1.0000
  -1   7  16     660     184                                                         679    0.14    0.00  1.0000
   1   7  16     703     230                                                         722   -0.14    0.00  1.0000
  -1   7  16     388     278                                                         402    0.14    0.00  1.0000
   1   7  16     221     149                                                         232   -0.14    0.00  1.0000
   1  -9  -1    3397     226                                                        3279    0.41    0.00  1.0000
  -1  -9  -1    4189     172                                                        4058    0.41    0.00  1.0000
  -1   9   1    3469     218                                                        3350    0.41    0.00  1.0000
   1   9   1    3758     236                                                        3634    0.41    0.00  1.0000
  -1  -9   1    3842     254                                                        3717   -0.41    0.00  1.0000
   1  -9   1    3893     280                                                        3767   -0.41    0.00  1.0000
   1   9  -1    4474     229                                                        4339   -0.41    0.00  1.0000
  -1   9  -1    4177     252                                                        4046   -0.41    0.00  1.0000
  -1   9   1    3855     318                                                        3730    0.41    0.00  1.0000
  -1   9  -1    3374     210                                                        3257   -0.41    0.00  1.0000
   1  -9  -1    3667     223                                                        3545    0.41    0.00  1.0000
   1   9   1    3744     239                                                        3620    0.41    0.00  1.0000
   1   9  -1    3566     233                                                        3445   -0.41    0.00  1.0000
   1  -9   1    3601     215                                                        3480   -0.41    0.00  1.0000
  -1  -9  -1    3793     229                                                        3669    0.41    0.00  1.0000
  -1  -9   1    3747     225                                                        3623   -0.41    0.00  1.0000
   1  -9  -2   21568     543                                                       21484    0.11    0.00  1.0000
  -1  -9  -2   21882     451                                                       21797   -0.11    0.00  1.0000
  -1   9   2   20097     476                                                       20016    0.11    0.00  1.0000
   1   9   2   20286     539                                                       20204   -0.11    0.00  1.0000
  -1  -9   2   20688     360                                                       20605    0.11    0.00  1.0000
   1  -9   2   21698     440                                                       21613   -0.11    0.00  1.0000
   1   9  -2   21103     302                                                       21020    0.11    0.00  1.0000
  -1   9  -2   20640     403                                                       20558   -0.11    0.00  1.0000
   1   9  -2   21042     367                                                       20959    0.11    0.00  1.0000
  -1   9   2   20208     297                                                       20126    0.11    0.00  1.0000
  -1   9  -2   20854     283                                                       20771   -0.11    0.00  1.0000
   1   9   2   20778     347                                                       20695   -0.11    0.00  1.0000
   1  -9  -2   20228     429                                                       20146    0.11    0.00  1.0000
  -1  -9  -2   21139     311                                                       21056   -0.11    0.00  1.0000
   1   9  -2   20373     271                                                       20291    0.11    0.00  1.0000
   1  -9   2   20581     284                                                       20499   -0.11    0.00  1.0000
   1  -9  -3    3563     475                                                        3711    0.49    0.00  1.0000
  -1  -9  -3    3179     354                                                        3319    0.49    0.00  1.0000
  -1   9   3    2758     182                                                        2888    0.49    0.00  1.0000
   1   9   3    3381     225                                                        3525    0.49    0.00  1.0000
  -1  -9   3    3982     494                                                        4138   -0.49    0.00  1.0000
   1  -9   3    3269     267                                                        3411   -0.49    0.00  1.0000
   1   9  -3    3594     149                                                        3743   -0.49    0.00  1.0000
  -1   9  -3    3169     129                                                        3309   -0.49    0.00  1.0000
  -1   9  -3    3792     232                                                        3945   -0.49    0.00  1.0000
   1   9  -3    3614     328                                                        3763   -0.49    0.00  1.0000
  -1   9   3    3210     273                                                        3351    0.49    0.00  1.0000
  -1   9  -3    3160     127                                                        3300   -0.49    0.00  1.0000
   1   9   3    2907     174                                                        3041    0.49    0.00  1.0000
   1  -9  -3    3035     140                                                        3172    0.49    0.00  1.0000
  -1  -9  -3    3323     163                                                        3466    0.49    0.00  1.0000
   1   9  -3    3279     175                                                        3421   -0.49    0.00  1.0000
   1  -9  -4   54807    1358                                                       54674   -0.11    0.00  1.0000
  -1  -9  -4   56344    1249                                                       56209    0.11    0.00  1.0000
  -1   9   4   53693     938                                                       53562   -0.11    0.00  1.0000
   1   9   4   50909     838                                                       50781    0.11    0.00  1.0000
  -1  -9   4   55861     862                                                       55727   -0.11    0.00  1.0000
   1  -9   4   54764     885                                                       54631    0.11    0.00  1.0000
   1   9  -4   53164     798                                                       53033   -0.11    0.00  1.0000
  -1   9  -4   52857     815                                                       52727    0.11    0.00  1.0000
   1   9  -4   53331     751                                                       53200   -0.11    0.00  1.0000
  -1   9  -4   53267     736                                                       53136    0.11    0.00  1.0000
  -1   9   4   56131     855                                                       55997   -0.11    0.00  1.0000
   1   9   4   55804     866                                                       55670    0.11    0.00  1.0000
   1  -9  -4   53519     795                                                       53388   -0.11    0.00  1.0000
  -1  -9  -4   52829     779                                                       52699    0.11    0.00  1.0000
   1   9  -4   53931     763                                                       53799   -0.11    0.00  1.0000
   1  -9  -5     780     168                                                         791    0.08    0.00  1.0000
  -1  -9  -5    1054     280                                                        1067    0.08    0.00  1.0000
  -1   9   5     899     251                                                         911    0.08    0.00  1.0000
   1   9   5     780     193                                                         791    0.08    0.00  1.0000
  -1  -9   5    1039     221                                                        1052   -0.08    0.00  1.0000
   1  -9   5    1058     284                                                        1071   -0.08    0.00  1.0000
   1   9  -5     738     131                                                         749   -0.08    0.00  1.0000
  -1   9  -5    1003     207                                                        1016   -0.08    0.00  1.0000
   1   9  -5     802     124                                                         814   -0.08    0.00  1.0000
  -1   9   5     972     163                                                         985    0.08    0.00  1.0000
   1   9   5     913     169                                                         925    0.08    0.00  1.0000
   1  -9  -5     838      88                                                         850    0.08    0.00  1.0000
  -1  -9  -5    1007     144                                                        1020    0.08    0.00  1.0000
   1  -9  -6     214      85                                                         211   -0.04    0.00  1.0000
  -1  -9  -6     163     208                                                         160    0.04    0.00  1.0000
  -1   9   6     339      99                                                         335   -0.04    0.00  1.0000
   1   9   6     720     158                                                         714    0.04    0.00  1.0000
  -1  -9   6     668     118                                                         662   -0.04    0.00  1.0000
   1  -9   6     617     112                                                         612    0.04    0.00  1.0000
   1   9  -6     565      99                                                         560   -0.04    0.00  1.0000
  -1   9  -6     411     106                                                         407    0.04    0.00  1.0000
  -1  -9   6     335      69                                                         331   -0.04    0.00  1.0000
   1   9  -6     467      67                                                         462   -0.04    0.00  1.0000
  -1   9   6     465     128                                                         460   -0.04    0.00  1.0000
   1   9   6     467     144                                                         462    0.04    0.00  1.0000
   1  -9  -6     471     101                                                         466   -0.04    0.00  1.0000
  -1  -9  -6     397     106                                                         393    0.04    0.00  1.0000
   1  -9  -7    1799     291                                                        1827   -0.13    0.00  1.0000
  -1  -9  -7    2017     349                                                        2047   -0.13    0.00  1.0000
  -1   9   7    2012     358                                                        2042   -0.13    0.00  1.0000
   1   9   7    1540     424                                                        1566   -0.13    0.00  1.0000
  -1  -9   7    2226     333                                                        2257    0.13    0.00  1.0000
   1  -9   7    2197     347                                                        2228    0.13    0.00  1.0000
   1   9  -7    1799     335                                                        1827    0.13    0.00  1.0000
  -1   9  -7    2232     114                                                        2263    0.13    0.00  1.0000
  -1  -9   7    1951     209                                                        1980    0.13    0.00  1.0000
   1   9  -7    1701      97                                                        1728    0.13    0.00  1.0000
  -1   9   7    2217     317                                                        2248   -0.13    0.00  1.0000
   1   9   7    2309     343                                                        2341   -0.13    0.00  1.0000
   1  -9  -7    2236     120                                                        2267   -0.13    0.00  1.0000
  -1  -9  -7    1931     114                                                        1960   -0.13    0.00  1.0000
  -1  -9  -8     846     218                                                         865   -0.13    0.00  1.0000
  -1  -9   8     960     182                                                         981    0.13    0.00  1.0000
   1  -9   8    1070     212                                                        1092   -0.13    0.00  1.0000
  -1   9   8     865     161                                                         885    0.13    0.00  1.0000
  -1  -9   8     817     162                                                         836    0.13    0.00  1.0000
  -1   9   8    1121     201                                                        1143    0.13    0.00  1.0000
   1   9   8    1424     161                                                        1449   -0.13    0.00  1.0000
   1   9  -8     768      91                                                         786    0.13    0.00  1.0000
  -1  -9   9    1218     239                                                        1217   -0.01    0.00  1.0000
   1  -9   9    1001     186                                                        1000   -0.01    0.00  1.0000
  -1   9   9    1197     178                                                        1196    0.01    0.00  1.0000
   1   9   9     962     279                                                         961    0.01    0.00  1.0000
  -1  -9   9     913     187                                                         912   -0.01    0.00  1.0000
  -1   9   9    1043     229                                                        1042    0.01    0.00  1.0000
   1   9   9    1125     249                                                        1124    0.01    0.00  1.0000
   1   9  -9     947     129                                                         946   -0.01    0.00  1.0000
  -1  -9  10      53      75                                                          56    0.08    0.00  1.0000
   1  -9  10     199     107                                                         205   -0.08    0.00  1.0000
  -1   9  10     322     139                                                         329    0.08    0.00  1.0000
   1   9  10     248     136                                                         254   -0.08    0.00  1.0000
  -1  -9  10       3      17                                                           4    0.08    0.00  1.0000
  -1   9  10     219     138                                                         225    0.08    0.00  1.0000
   1   9  10     208     128                                                         214   -0.08    0.00  1.0000
   1   9 -10     118      37                                                         122    0.08    0.00  1.0000
  -1  -9  11    1993     205                                                        2046    0.23    0.00  1.0000
   1  -9  11    1838     305                                                        1889    0.23    0.00  1.0000
  -1   9  11    1431     222                                                        1476   -0.23    0.00  1.0000
   1   9  11    1719     219                                                        1768   -0.23    0.00  1.0000
  -1  -9  11    1237     178                                                        1278    0.23    0.00  1.0000
  -1   9  11    1837     330                                                        1888   -0.23    0.00  1.0000
   1   9  11    1706     279                                                        1755   -0.23    0.00  1.0000
   1   9 -11    1519     122                                                        1565    0.23    0.00  1.0000
  -1  -9  12     697     175                                                         700   -0.02    0.00  1.0000
   1  -9  12     353     104                                                         355    0.02    0.00  1.0000
  -1   9  12     233      88                                                         235   -0.02    0.00  1.0000
   1   9  12     166     134                                                         168    0.02    0.00  1.0000
  -1  -9  12     208      50                                                         210   -0.02    0.00  1.0000
  -1   9  12     481     129                                                         484   -0.02    0.00  1.0000
   1   9  12     514     135                                                         517    0.02    0.00  1.0000
  -1  -9  13      28     101                                                          27   -0.04    0.00  1.0000
   1  -9  13       1      60                                                           1   -0.04    0.00  1.0000
  -1   9  13       1     100                                                           1    0.04    0.00  1.0000
   1   9  13      61      82                                                          59    0.04    0.00  1.0000
  -1   9  13     130      85                                                         128    0.04    0.00  1.0000
   1   9  13      64      71                                                          62    0.04    0.00  1.0000
  -1  -9  14     201      55                                                         198   -0.05    0.00  1.0000
   1  -9  14       0     110                                                           0    0.05    0.00  1.0000
  -1   9  14       0      98                                                           0   -0.05    0.00  1.0000
   1   9  14      77     109                                                          75    0.05    0.00  1.0000
  -1   9  14     367     140                                                         362   -0.05    0.00  1.0000
   1   9  14     240     121                                                         236    0.05    0.00  1.0000
  -1  -9  15     129     121                                                         140    0.18    0.00  1.0000
   1  -9  15     129     116                                                         140    0.18    0.00  1.0000
  -1   9  15     431     152                                                         450   -0.18    0.00  1.0000
   1   9  15     201     115                                                         214   -0.18    0.00  1.0000
  -1   9  15     225     116                                                         239   -0.18    0.00  1.0000
   1   9  15      43      81                                                          49   -0.18    0.00  1.0000
  -1  -9  16     263     114                                                         248   -0.18    0.00  1.0000
   1  -9  16       7      54                                                           5    0.18    0.00  1.0000
  -1   9  16     370     107                                                         353   -0.18    0.00  1.0000
   1   9  16     259     141                                                         245    0.18    0.00  1.0000
  -1   9  16     299     164                                                         283   -0.18    0.00  1.0000
   1   9  16     170      88                                                         158    0.18    0.00  1.0000
   1 -11  -1    1132     202                                                        1130   -0.01    0.00  1.0000
  -1 -11  -1     549     227                                                         548   -0.01    0.00  1.0000
  -1  11   1    1059     138                                                        1058   -0.01    0.00  1.0000
   1  11   1     961     153                                                         960   -0.01    0.00  1.0000
   1 -11   1     713     107                                                         712    0.01    0.00  1.0000
  -1 -11   1     402     125                                                         401    0.01    0.00  1.0000
   1  11  -1     695      71                                                         694    0.01    0.00  1.0000
  -1  11  -1     890     104                                                         889    0.01    0.00  1.0000
  -1  11   1     507      73                                                         506   -0.01    0.00  1.0000
  -1  11  -1     483      33                                                         482    0.01    0.00  1.0000
   1  11   1     448      74                                                         447   -0.01    0.00  1.0000
   1 -11  -1     624      62                                                         623   -0.01    0.00  1.0000
   1  11  -1     443      52                                                         442    0.01    0.00  1.0000
   1 -11   1     478      45                                                         477    0.01    0.00  1.0000
  -1 -11  -1     234      62                                                         233   -0.01    0.00  1.0000
  -1 -11   1     534      64                                                         533    0.01    0.00  1.0000
   1 -11  -2    1082     206                                                        1103   -0.13    0.00  1.0000
  -1 -11  -2     517     125                                                         532    0.13    0.00  1.0000
  -1  11   2     692     106                                                         709   -0.13    0.00  1.0000
   1  11   2     480      87                                                         494    0.13    0.00  1.0000
  -1 -11   2     612     115                                                         628   -0.13    0.00  1.0000
   1 -11   2     542     122                                                         557    0.13    0.00  1.0000
   1  11  -2     611      93                                                         627   -0.13    0.00  1.0000
  -1  11  -2     577      93                                                         593    0.13    0.00  1.0000
  -1  11   2     841     109                                                         860   -0.13    0.00  1.0000
  -1  11  -2     643     106                                                         659    0.13    0.00  1.0000
   1  11   2     464      93                                                         478    0.13    0.00  1.0000
   1 -11  -2     626      85                                                         642   -0.13    0.00  1.0000
   1  11  -2     626      75                                                         642   -0.13    0.00  1.0000
  -1 -11  -2     772      83                                                         790    0.13    0.00  1.0000
   1 -11   2     628      83                                                         644    0.13    0.00  1.0000
   1 -11  -3    1191     258                                                        1134   -0.33    0.00  1.0000
  -1 -11  -3    1282     399                                                        1223   -0.33    0.00  1.0000
  -1  11   3    1457     247                                                        1394   -0.33    0.00  1.0000
   1  11   3    1386     191                                                        1325   -0.33    0.00  1.0000
  -1 -11   3    1417     477                                                        1355    0.33    0.00  1.0000
   1 -11   3    1120     172                                                        1065    0.33    0.00  1.0000
   1  11  -3    1477     131                                                        1414    0.33    0.00  1.0000
  -1  11  -3    1064     144                                                        1010    0.33    0.00  1.0000
   1  11  -3    1330     161                                                        1270    0.33    0.00  1.0000
  -1  11   3    1039     129                                                         986   -0.33    0.00  1.0000
  -1  11  -3    1145     130                                                        1089    0.33    0.00  1.0000
   1  11   3    1156     267                                                        1100   -0.33    0.00  1.0000
   1 -11  -3    1053     100                                                        1000   -0.33    0.00  1.0000
  -1 -11  -3    1104      95                                                        1049   -0.33    0.00  1.0000
   1  11  -3    1248     140                                                        1190    0.33    0.00  1.0000
   1 -11   3    1192     132                                                        1135    0.33    0.00  1.0000
   1 -11  -4    7163     531                                                        7182    0.05    0.00  1.0000
  -1 -11  -4    6672     397                                                        6691   -0.05    0.00  1.0000
  -1  11   4    5726     318                                                        5743    0.05    0.00  1.0000
   1  11   4    6189     347                                                        6207   -0.05    0.00  1.0000
  -1 -11   4    7026     338                                                        7045    0.05    0.00  1.0000
   1 -11   4    6486     337                                                        6504   -0.05    0.00  1.0000
   1  11  -4    6616     321                                                        6635    0.05    0.00  1.0000
  -1  11  -4    7029     350                                                        7048   -0.05    0.00  1.0000
  -1  11  -4    6717     304                                                        6736   -0.05    0.00  1.0000
   1  11  -4    6700     299                                                        6719    0.05    0.00  1.0000
  -1  11   4    6692     311                                                        6711    0.05    0.00  1.0000
  -1  11  -4    6715     292                                                        6734   -0.05    0.00  1.0000
   1  11   4    7092     396                                                        7111   -0.05    0.00  1.0000
   1 -11  -4    5809     291                                                        5826    0.05    0.00  1.0000
  -1 -11  -4    6715     300                                                        6734   -0.05    0.00  1.0000
   1  11  -4    6840     295                                                        6859    0.05    0.00  1.0000
   1 -11  -5   17023     680                                                       16999   -0.04    0.00  1.0000
  -1 -11  -5   17380     783                                                       17356   -0.04    0.00  1.0000
  -1  11   5   17790     815                                                       17765   -0.04    0.00  1.0000
   1  11   5   17688     511                                                       17663   -0.04    0.00  1.0000
  -1 -11   5   18982     597                                                       18956    0.04    0.00  1.0000
   1 -11   5   17394     586                                                       17370    0.04    0.00  1.0000
  -1  11  -5   16375     382                                                       16351    0.04    0.00  1.0000
   1  11  -5   18238     414                                                       18213    0.04    0.00  1.0000
  -1  11  -5   17260     361                                                       17236    0.04    0.00  1.0000
  -1  11   5   17934     449                                                       17909   -0.04    0.00  1.0000
   1  11   5   18011     444                                                       17986   -0.04    0.00  1.0000
   1 -11  -5   18298     472                                                       18273   -0.04    0.00  1.0000
  -1 -11  -5   17162     504                                                       17138   -0.04    0.00  1.0000
   1  11  -5   17968     391                                                       17943    0.04    0.00  1.0000
   1 -11  -6     696     233                                                         709    0.10    0.00  1.0000
  -1 -11  -6    1105     250                                                        1122   -0.10    0.00  1.0000
  -1  11   6     469     120                                                         480    0.10    0.00  1.0000
   1  11   6     605     256                                                         617   -0.10    0.00  1.0000
  -1 -11   6     700     147                                                         713    0.10    0.00  1.0000
   1 -11   6     714     115                                                         727   -0.10    0.00  1.0000
   1  11  -6     694     121                                                         707    0.10    0.00  1.0000
  -1  11  -6     579     121                                                         591   -0.10    0.00  1.0000
   1  11  -6     626      76                                                         638    0.10    0.00  1.0000
  -1  11   6     597     121                                                         609    0.10    0.00  1.0000
   1  11   6     676     135                                                         689   -0.10    0.00  1.0000
   1 -11  -6     812      95                                                         826    0.10    0.00  1.0000
  -1 -11  -6     816      84                                                         830   -0.10    0.00  1.0000
   1  11  -6     650      71                                                         663    0.10    0.00  1.0000
   1 -11  -7    1961     261                                                        1945    0.07    0.00  1.0000
  -1 -11  -7    2277     370                                                        2260    0.07    0.00  1.0000
  -1  11   7    1467     371                                                        1454    0.07    0.00  1.0000
  -1 -11   7    2082     331                                                        2066   -0.07    0.00  1.0000
   1 -11   7    1901     158                                                        1886   -0.07    0.00  1.0000
  -1  11  -7    2024     134                                                        2008   -0.07    0.00  1.0000
   1  11  -7    1867     105                                                        1852   -0.07    0.00  1.0000
  -1  11   7    2078     275                                                        2062    0.07    0.00  1.0000
   1  11   7    2214     333                                                        2197    0.07    0.00  1.0000
   1  11  -7    1876     130                                                        1861   -0.07    0.00  1.0000
   1 -11  -8     363     176                                                         347   -0.17    0.00  1.0000
  -1 -11  -8     116     197                                                         107    0.17    0.00  1.0000
  -1 -11   8     164     117                                                         153   -0.17    0.00  1.0000
   1 -11   8     211     113                                                         199    0.17    0.00  1.0000
  -1  11   8     266     107                                                         252   -0.17    0.00  1.0000
   1  11   8     242      57                                                         229    0.17    0.00  1.0000
   1  11  -8     182      26                                                         171   -0.17    0.00  1.0000
  -1 -11   9     576     114                                                         548    0.24    0.00  1.0000
   1 -11   9     731     200                                                         699    0.24    0.00  1.0000
  -1  11   9     394     116                                                         371   -0.24    0.00  1.0000
  -1  11   9     528     102                                                         501   -0.24    0.00  1.0000
   1  11   9     391      71                                                         368   -0.24    0.00  1.0000
  -1 -11  10     453     160                                                         468   -0.14    0.00  1.0000
   1 -11  10     666     146                                                         685    0.14    0.00  1.0000
  -1  11  10     559     157                                                         576   -0.14    0.00  1.0000
   1  11  10     401     211                                                         415    0.14    0.00  1.0000
  -1  11  10     560     196                                                         577   -0.14    0.00  1.0000
   1  11  10     546     150                                                         563    0.14    0.00  1.0000
   1  11 -10     288      54                                                         300   -0.14    0.00  1.0000
  -1 -11  11       1     114                                                           0   -0.35    0.00  1.0000
   1 -11  11     220     136                                                         246   -0.35    0.00  1.0000
  -1  11  11     127     106                                                         147    0.35    0.00  1.0000
   1  11  11      33      96                                                          44    0.35    0.00  1.0000
  -1  11  11       1      83                                                           0    0.35    0.00  1.0000
   1  11  11      31      80                                                          41    0.35    0.00  1.0000
   1  11 -11      24      14                                                          33   -0.35    0.00  1.0000
  -1 -11  12    1023     266                                                        1010    0.08    0.00  1.0000
   1 -11  12     690     293                                                         680   -0.08    0.00  1.0000
  -1  11  12    1104     225                                                        1091    0.08    0.00  1.0000
   1  11  12     720     359                                                         709   -0.08    0.00  1.0000
  -1  11  12     872     206                                                         860    0.08    0.00  1.0000
   1  11  12    1047     197                                                        1034   -0.08    0.00  1.0000
  -1 -11  13     103      81                                                          99    0.08    0.00  1.0000
   1 -11  13     235     105                                                         229    0.08    0.00  1.0000
  -1  11  13     228     100                                                         222   -0.08    0.00  1.0000
   1  11  13     396     159                                                         388   -0.08    0.00  1.0000
  -1  11  13     232     103                                                         226   -0.08    0.00  1.0000
   1  11  13     233      97                                                         227   -0.08    0.00  1.0000
  -1 -11  14       0     106                                                           0    0.07    0.00  1.0000
   1 -11  14     151     123                                                         155   -0.07    0.00  1.0000
   1  11  14     102     103                                                         105   -0.07    0.00  1.0000
  -1  11  14     191     128                                                         196    0.07    0.00  1.0000
   1  11  14     108      77                                                         112   -0.07    0.00  1.0000
  -1 -11  15      32      61                                                          34   -0.08    0.00  1.0000
   1 -11  15     194     107                                                         200   -0.08    0.00  1.0000
  -1  11  15     134     108                                                         139    0.08    0.00  1.0000
   1  11  15     137      86                                                         142    0.08    0.00  1.0000
  -1  11  15      79      88                                                          83    0.08    0.00  1.0000
   1  11  15      32      73                                                          34    0.08    0.00  1.0000
   1 -13  -1   13755    1392                                                       13483   -0.46    0.00  1.0000
  -1 -13  -1   14169     391                                                       13893   -0.46    0.00  1.0000
   1 -13   1   14696     325                                                       14415    0.46    0.00  1.0000
  -1 -13   1   14079    1425                                                       13804    0.46    0.00  1.0000
   1  13   1   13111     554                                                       12846   -0.46    0.00  1.0000
  -1  13   1   12924     529                                                       12661   -0.46    0.00  1.0000
   1  13  -1   12865     536                                                       12602    0.46    0.00  1.0000
  -1  13  -1   13586    1367                                                       13316    0.46    0.00  1.0000
  -1  13   1   14947     299                                                       14664   -0.46    0.00  1.0000
  -1  13  -1   13713    1377                                                       13442    0.46    0.00  1.0000
   1  13   1   14283     275                                                       14006   -0.46    0.00  1.0000
   1  13  -1   14226     257                                                       13950    0.46    0.00  1.0000
   1 -13  -1   13742    1398                                                       13470   -0.46    0.00  1.0000
   1 -13   1   13538    1344                                                       13268    0.46    0.00  1.0000
  -1 -13  -1   13448    1343                                                       13179   -0.46    0.00  1.0000
  -1 -13   1   12819     548                                                       12557    0.46    0.00  1.0000
   1 -13  -2    2122     216                                                        2144    0.09    0.00  1.0000
  -1 -13  -2    1698     246                                                        1717   -0.09    0.00  1.0000
  -1  13   2    2419     195                                                        2442    0.09    0.00  1.0000
   1  13   2    2112     204                                                        2134   -0.09    0.00  1.0000
  -1 -13   2    1861     290                                                        1881    0.09    0.00  1.0000
   1 -13   2    2579     183                                                        2603   -0.09    0.00  1.0000
   1  13  -2    2157     276                                                        2179    0.09    0.00  1.0000
  -1  13  -2    2717     277                                                        2742   -0.09    0.00  1.0000
  -1  13   2    2112     147                                                        2134    0.09    0.00  1.0000
  -1  13  -2    2168     121                                                        2190   -0.09    0.00  1.0000
   1  13   2    2175     147                                                        2197   -0.09    0.00  1.0000
   1  13  -2    2136     250                                                        2158    0.09    0.00  1.0000
   1 -13  -2    2184     141                                                        2206    0.09    0.00  1.0000
  -1 -13  -2    1774     118                                                        1794   -0.09    0.00  1.0000
   1 -13   2    2188     192                                                        2210   -0.09    0.00  1.0000
  -1 -13   2    2404     165                                                        2427    0.09    0.00  1.0000
   1 -13  -3    1524     205                                                        1498    0.13    0.00  1.0000
  -1 -13  -3    1076     232                                                        1054    0.13    0.00  1.0000
  -1  13   3    1550     121                                                        1524    0.13    0.00  1.0000
   1  13   3    1188     118                                                        1165    0.13    0.00  1.0000
  -1 -13   3    1390     174                                                        1365   -0.13    0.00  1.0000
   1 -13   3    1749     210                                                        1721   -0.13    0.00  1.0000
   1  13  -3    1219     128                                                        1196   -0.13    0.00  1.0000
  -1  13  -3    1246     123                                                        1222   -0.13    0.00  1.0000
   1  13  -3    1536     141                                                        1510   -0.13    0.00  1.0000
  -1  13   3    1347     135                                                        1322    0.13    0.00  1.0000
  -1  13  -3    1503     124                                                        1477   -0.13    0.00  1.0000
   1  13   3    1442     184                                                        1416    0.13    0.00  1.0000
   1 -13  -3    1808     117                                                        1779    0.13    0.00  1.0000
   1  13  -3    1326     122                                                        1302   -0.13    0.00  1.0000
  -1 -13  -3    1285     150                                                        1261    0.13    0.00  1.0000
   1 -13   3    1378     107                                                        1353   -0.13    0.00  1.0000
   1 -13  -4     225      99                                                         227   -0.03    0.00  1.0000
  -1 -13  -4     488     226                                                         491    0.03    0.00  1.0000
  -1  13   4     396     171                                                         399   -0.03    0.00  1.0000
   1  13   4     542     154                                                         545    0.03    0.00  1.0000
  -1 -13   4     274      87                                                         276   -0.03    0.00  1.0000
   1 -13   4     318      91                                                         320    0.03    0.00  1.0000
   1  13  -4     391      77                                                         394   -0.03    0.00  1.0000
  -1  13  -4     406      76                                                         409    0.03    0.00  1.0000
  -1  13  -4     645      79                                                         648    0.03    0.00  1.0000
   1  13  -4     417      77                                                         420   -0.03    0.00  1.0000
  -1  13   4     229      73                                                         231   -0.03    0.00  1.0000
  -1  13  -4     277      56                                                         279    0.03    0.00  1.0000
   1  13   4     200      83                                                         202    0.03    0.00  1.0000
   1 -13  -4     295     103                                                         297   -0.03    0.00  1.0000
   1  13  -4     321      70                                                         323   -0.03    0.00  1.0000
  -1 -13  -4     208      90                                                         210    0.03    0.00  1.0000
   1 -13  -5     761     170                                                         791    0.21    0.00  1.0000
  -1 -13  -5     779     234                                                         809    0.21    0.00  1.0000
  -1  13   5     350     126                                                         370    0.21    0.00  1.0000
   1  13   5     407     116                                                         429    0.21    0.00  1.0000
  -1 -13   5     687     146                                                         715   -0.21    0.00  1.0000
   1 -13   5     717     174                                                         746   -0.21    0.00  1.0000
   1  13  -5     403     111                                                         425   -0.21    0.00  1.0000
  -1  13  -5     784     168                                                         814   -0.21    0.00  1.0000
  -1  13  -5     464      79                                                         487   -0.21    0.00  1.0000
   1  13  -5     544      75                                                         569   -0.21    0.00  1.0000
  -1  13  -5     577      85                                                         603   -0.21    0.00  1.0000
  -1  13   5     400     157                                                         422    0.21    0.00  1.0000
   1  13   5     535     130                                                         560    0.21    0.00  1.0000
   1 -13  -5     548      88                                                         573    0.21    0.00  1.0000
   1  13  -5     559      57                                                         584   -0.21    0.00  1.0000
  -1 -13  -5     501      99                                                         525    0.21    0.00  1.0000
   1 -13  -6     777     199                                                         796   -0.13    0.00  1.0000
  -1 -13  -6    1132     292                                                        1155    0.13    0.00  1.0000
  -1  13   6     973     198                                                         994   -0.13    0.00  1.0000
   1  13   6     536     162                                                         552    0.13    0.00  1.0000
  -1 -13   6     879     206                                                         899   -0.13    0.00  1.0000
   1 -13   6    1070     185                                                        1092    0.13    0.00  1.0000
   1  13  -6     787     152                                                         806   -0.13    0.00  1.0000
  -1  13  -6     536     191                                                         552    0.13    0.00  1.0000
   1  13  -6     696     120                                                         714   -0.13    0.00  1.0000
  -1  13   6     552     140                                                         568   -0.13    0.00  1.0000
   1  13   6    1123     194                                                        1146    0.13    0.00  1.0000
   1  13  -6     898     137                                                         918   -0.13    0.00  1.0000
   1 -13  -7     154     108                                                         159   -0.07    0.00  1.0000
  -1 -13  -7      70     153                                                          73   -0.07    0.00  1.0000
  -1 -13   7     265     148                                                         271    0.07    0.00  1.0000
   1 -13   7      11     102                                                          12    0.07    0.00  1.0000
   1  13  -7      35      23                                                          37    0.07    0.00  1.0000
  -1  13   7       0     102                                                           0   -0.07    0.00  1.0000
   1  13   7      79      59                                                          82   -0.07    0.00  1.0000
   1  13  -7      12      13                                                          13    0.07    0.00  1.0000
   1 -13  -8    4454     791                                                        4406    0.15    0.00  1.0000
  -1 -13  -8    4238     813                                                        4191   -0.14    0.00  1.0000
  -1 -13   8    5238     376                                                        5186    0.15    0.00  1.0000
   1 -13   8    5621     709                                                        5567   -0.15    0.00  1.0000
  -1  13   8    5179     347                                                        5127    0.15    0.00  1.0000
   1  13   8    5637     660                                                        5583   -0.14    0.00  1.0000
  -1 -13  -9     130      85                                                         155    0.42    0.00  1.0000
  -1 -13   9     118     130                                                         142   -0.42    0.00  1.0000
   1 -13   9     281     169                                                         317   -0.42    0.00  1.0000
  -1  13   9     313     151                                                         351    0.42    0.00  1.0000
   1  13   9      45     107                                                          60    0.42    0.00  1.0000
  -1 -13  10     516     167                                                         535    0.16    0.00  1.0000
   1 -13  10     676     214                                                         697   -0.16    0.00  1.0000
  -1  13  10     858     169                                                         882    0.16    0.00  1.0000
   1  13  10     434      99                                                         451   -0.16    0.00  1.0000
  -1  13  10     467     190                                                         485    0.16    0.00  1.0000
   1  13  10     970     220                                                         995   -0.16    0.00  1.0000
  -1 -13  11     179     128                                                         191    0.17    0.00  1.0000
   1 -13  11      26     102                                                          31    0.17    0.00  1.0000
  -1  13  11     219     124                                                         232   -0.17    0.00  1.0000
   1  13  11     299     145                                                         314   -0.17    0.00  1.0000
  -1  13  11     213      97                                                         226   -0.17    0.00  1.0000
   1  13  11     447     120                                                         465   -0.17    0.00  1.0000
  -1 -13  12      21     112                                                          23   -0.07    0.00  1.0000
   1 -13  12     356     110                                                         362    0.07    0.00  1.0000
  -1  13  12     439     104                                                         446   -0.07    0.00  1.0000
   1  13  12     440     101                                                         447    0.07    0.00  1.0000
  -1  13  12     334     132                                                         340   -0.07    0.00  1.0000
   1  13  12     318     126                                                         324    0.07    0.00  1.0000
  -1 -13  13      61     124                                                          62   -0.02    0.00  1.0000
   1 -13  13     114     100                                                         115   -0.02    0.00  1.0000
  -1  13  13      72     104                                                          73    0.02    0.00  1.0000
   1  13  13      53     104                                                          54    0.02    0.00  1.0000
  -1  13  13      40     102                                                          41    0.02    0.00  1.0000
   1  13  13     115      56                                                         116    0.02    0.00  1.0000
  -1 -13  14     227     133                                                         223   -0.05    0.00  1.0000
   1 -13  14     270      82                                                         266    0.05    0.00  1.0000
  -1  13  14     500     126                                                         494   -0.05    0.00  1.0000
   1  13  14     526     135                                                         520    0.05    0.00  1.0000
  -1  13  14     322      92                                                         317   -0.05    0.00  1.0000
   1  13  14     509     112                                                         503    0.05    0.00  1.0000
  -1 -13  15      24      91                                                          22   -0.07    0.00  1.0000
   1 -13  15       1      87                                                           1   -0.07    0.00  1.0000
  -1  13  15       7      97                                                           6    0.07    0.00  1.0000
   1  13  15       0      94                                                           0    0.07    0.00  1.0000
  -1  13  15       1      56                                                           1    0.07    0.00  1.0000
   1  13  15       4     130                                                           3    0.07    0.00  1.0000
   1 -15  -1     623     166                                                         664    0.33    0.00  1.0000
  -1 -15  -1     250     165                                                         276    0.33    0.00  1.0000
   1 -15   1     558     174                                                         597   -0.33    0.00  1.0000
  -1 -15   1     776     181                                                         822   -0.33    0.00  1.0000
   1  15   1     543     109                                                         582    0.33    0.00  1.0000
  -1  15   1     759     116                                                         805    0.33    0.00  1.0000
   1  15  -1     783     226                                                         829   -0.33    0.00  1.0000
  -1  15  -1     812     171                                                         859   -0.33    0.00  1.0000
  -1  15   1     627     195                                                         668    0.33    0.00  1.0000
  -1  15  -1     536     131                                                         574   -0.33    0.00  1.0000
   1  15   1     661     162                                                         704    0.33    0.00  1.0000
   1  15  -1     984     175                                                        1036   -0.33    0.00  1.0000
   1 -15  -1     606     111                                                         647    0.33    0.00  1.0000
   1 -15   1     629      89                                                         671   -0.33    0.00  1.0000
  -1 -15  -1     777     104                                                         823    0.33    0.00  1.0000
  -1 -15   1     756     116                                                         801   -0.33    0.00  1.0000
   1 -15  -2    2778     253                                                        2801   -0.09    0.00  1.0000
  -1 -15  -2    3074     247                                                        3098    0.09    0.00  1.0000
  -1  15   2    2651     159                                                        2673   -0.09    0.00  1.0000
   1  15   2    2738     168                                                        2760    0.09    0.00  1.0000
  -1 -15   2    3458     314                                                        3483   -0.09    0.00  1.0000
   1 -15   2    2641     152                                                        2663    0.09    0.00  1.0000
   1  15  -2    3104     132                                                        3128   -0.09    0.00  1.0000
  -1  15  -2    2817     148                                                        2840    0.09    0.00  1.0000
  -1  15   2    2586     206                                                        2608   -0.09    0.00  1.0000
  -1  15  -2    2473     172                                                        2494    0.09    0.00  1.0000
   1  15   2    3080     420                                                        3104    0.09    0.00  1.0000
   1  15  -2    2991     121                                                        3014   -0.09    0.00  1.0000
   1 -15  -2    2813     313                                                        2836   -0.09    0.00  1.0000
  -1 -15  -2    2949     140                                                        2972    0.09    0.00  1.0000
   1 -15   2    2841     184                                                        2864    0.09    0.00  1.0000
  -1 -15   2    2898     112                                                        2921   -0.09    0.00  1.0000
   1 -15  -3    8333     659                                                        8316    0.04    0.00  1.0000
  -1 -15  -3    8397     655                                                        8380    0.04    0.00  1.0000
  -1  15   3    6869     343                                                        6854    0.04    0.00  1.0000
   1  15   3    7185     366                                                        7170    0.04    0.00  1.0000
  -1 -15   3    7461     439                                                        7445   -0.04    0.00  1.0000
   1 -15   3    7781     381                                                        7765   -0.04    0.00  1.0000
   1  15  -3    7306     438                                                        7290   -0.04    0.00  1.0000
  -1  15  -3    8013     329                                                        7997   -0.04    0.00  1.0000
   1  15  -3    8216     404                                                        8199   -0.04    0.00  1.0000
  -1  15   3    7745     520                                                        7729    0.04    0.00  1.0000
  -1  15  -3    7536     398                                                        7520   -0.04    0.00  1.0000
   1  15   3    7355     351                                                        7339    0.04    0.00  1.0000
   1  15  -3    7527     416                                                        7511   -0.04    0.00  1.0000
   1 -15  -3    7389     315                                                        7373    0.04    0.00  1.0000
  -1 -15  -3    6911     299                                                        6896    0.04    0.00  1.0000
   1 -15   3    7514     323                                                        7498   -0.04    0.00  1.0000
   1 -15  -4     552     214                                                         559    0.06    0.00  1.0000
  -1 -15  -4     959     227                                                         968   -0.06    0.00  1.0000
  -1  15   4     507     126                                                         514    0.06    0.00  1.0000
   1  15   4     574     166                                                         581   -0.06    0.00  1.0000
  -1 -15   4     765     151                                                         773    0.06    0.00  1.0000
   1 -15   4     584     117                                                         591   -0.06    0.00  1.0000
   1  15  -4     467      86                                                         473    0.06    0.00  1.0000
  -1  15  -4     463     149                                                         469   -0.06    0.00  1.0000
  -1  15  -4     567     122                                                         574   -0.06    0.00  1.0000
   1  15  -4     613      89                                                         620    0.06    0.00  1.0000
  -1  15   4     221     145                                                         225    0.06    0.00  1.0000
  -1  15  -4     655      83                                                         663   -0.06    0.00  1.0000
   1  15   4     709     100                                                         717   -0.06    0.00  1.0000
   1  15  -4     508     103                                                         515    0.06    0.00  1.0000
   1 -15  -4     574     139                                                         581    0.06    0.00  1.0000
  -1 -15  -4     586     126                                                         593   -0.06    0.00  1.0000
   1 -15  -5    2104     311                                                        2025   -0.35    0.00  1.0000
  -1 -15  -5    2622     362                                                        2533   -0.35    0.00  1.0000
  -1  15   5    2527     209                                                        2440   -0.35    0.00  1.0000
   1  15   5    2338     188                                                        2254   -0.35    0.00  1.0000
  -1 -15   5    2307     320                                                        2224    0.35    0.00  1.0000
   1 -15   5    2276     167                                                        2193    0.35    0.00  1.0000
   1  15  -5    2311     131                                                        2228    0.35    0.00  1.0000
  -1  15  -5    2040     239                                                        1962    0.35    0.00  1.0000
  -1  15  -5    2579     157                                                        2491    0.35    0.00  1.0000
   1  15  -5    2320     206                                                        2237    0.35    0.00  1.0000
  -1  15  -5    2190      90                                                        2109    0.35    0.00  1.0000
  -1  15   5    2231     219                                                        2149   -0.35    0.00  1.0000
   1  15   5    2556     297                                                        2468   -0.35    0.00  1.0000
   1  15  -5    2086     171                                                        2007    0.35    0.00  1.0000
   1 -15  -6    2056     321                                                        2083    0.12    0.00  1.0000
  -1 -15  -6    1925     386                                                        1951   -0.12    0.00  1.0000
  -1 -15   6    2046     221                                                        2073    0.12    0.00  1.0000
   1 -15   6    1755     244                                                        1780   -0.12    0.00  1.0000
   1  15  -6    1657     214                                                        1681    0.12    0.00  1.0000
  -1  15  -6    1703      98                                                        1728   -0.12    0.00  1.0000
  -1  15   6    1992     386                                                        2019    0.12    0.00  1.0000
   1  15   6    1885     201                                                        1911   -0.12    0.00  1.0000
   1  15  -6    1519     178                                                        1542    0.12    0.00  1.0000
   1 -15  -7     444     208                                                         444    0.00    0.00  1.0000
  -1 -15  -7     410     240                                                         410    0.00    0.00  1.0000
  -1 -15   7     269     116                                                         269    0.00    0.00  1.0000
   1 -15   7     219      76                                                         219    0.00    0.00  1.0000
   1  15  -7      54      23                                                          54    0.00    0.00  1.0000
  -1  15   7       1     101                                                           1    0.00    0.00  1.0000
   1  15   7     140      80                                                         140    0.00    0.00  1.0000
   1 -15  -8     249     119                                                         242   -0.08    0.00  1.0000
  -1 -15  -8     275     179                                                         268    0.08    0.00  1.0000
  -1 -15   8     454     178                                                         445   -0.08    0.00  1.0000
   1 -15   8      46     117                                                          43    0.08    0.00  1.0000
  -1  15   8      60      66                                                          57   -0.08    0.00  1.0000
   1  15   8     269     150                                                         262    0.08    0.00  1.0000
   1 -15  -9     334     159                                                         297   -0.41    0.00  1.0000
  -1 -15  -9     228     144                                                         198   -0.41    0.00  1.0000
  -1 -15   9     107      93                                                          87    0.41    0.00  1.0000
   1 -15   9      31      93                                                          21    0.41    0.00  1.0000
  -1  15   9     105     134                                                          85   -0.41    0.00  1.0000
   1  15   9      21      85                                                          13   -0.41    0.00  1.0000
  -1 -15 -10    2715     674                                                        2749    0.13    0.00  1.0000
  -1 -15  10    3473     688                                                        3511   -0.13    0.00  1.0000
   1 -15  10    3996     355                                                        4037    0.13    0.00  1.0000
  -1  15  10    4198     552                                                        4240   -0.13    0.00  1.0000
  -1  15  10    3633     355                                                        3672   -0.13    0.00  1.0000
   1  15  10    3501     719                                                        3540    0.13    0.00  1.0000
  -1 -15  11      92     105                                                          86    0.13    0.00  1.0000
   1 -15  11     235      93                                                         225    0.13    0.00  1.0000
  -1  15  11       0      60                                                           0   -0.13    0.00  1.0000
   1  15  11      87      95                                                          81   -0.13    0.00  1.0000
  -1  15  11     113      94                                                         106   -0.13    0.00  1.0000
   1  15  11     181      62                                                         172   -0.13    0.00  1.0000
  -1 -15  12     619     124                                                         623   -0.03    0.00  1.0000
   1 -15  12     613     241                                                         617    0.03    0.00  1.0000
  -1  15  12     281     105                                                         284   -0.03    0.00  1.0000
   1  15  12     824     270                                                         829    0.03    0.00  1.0000
  -1  15  12     391     157                                                         394   -0.03    0.00  1.0000
   1  15  12     333     112                                                         336    0.03    0.00  1.0000
  -1 -15  13     145     147                                                         141   -0.06    0.00  1.0000
   1 -15  13     188      87                                                         184   -0.06    0.00  1.0000
  -1  15  13     178     108                                                         174    0.06    0.00  1.0000
   1  15  13     217      97                                                         212    0.06    0.00  1.0000
  -1  15  13      73      67                                                          70    0.06    0.00  1.0000
   1  15  13      42     102                                                          40    0.06    0.00  1.0000
  -1 -15  14     958     331                                                         952    0.04    0.00  1.0000
   1 -15  14     379      75                                                         375   -0.04    0.00  1.0000
  -1  15  14     560     124                                                         555    0.04    0.00  1.0000
   1  15  14     440     121                                                         436   -0.04    0.00  1.0000
  -1  15  14     688     171                                                         683    0.04    0.00  1.0000
   1  15  14     438     124                                                         434   -0.04    0.00  1.0000
  -1 -15  15      53     128                                                          46    0.19    0.00  1.0000
   1 -15  15       4      76                                                           2    0.19    0.00  1.0000
  -1  15  15      16      85                                                          12   -0.19    0.00  1.0000
   1  15  15      33     128                                                          28   -0.19    0.00  1.0000
  -1  15  15      60     171                                                          53   -0.19    0.00  1.0000
   1  15  15       9      94                                                           6   -0.19    0.00  1.0000
   1 -17  -1    5085     296                                                        4980    0.30    0.00  1.0000
  -1 -17  -1    4831     345                                                        4728    0.30    0.00  1.0000
   1 -17   1    4397     238                                                        4299   -0.30    0.00  1.0000
  -1 -17   1    3777     386                                                        3686   -0.30    0.00  1.0000
   1  17   1    3235     583                                                        3151    0.30    0.00  1.0000
  -1  17   1    4334     271                                                        4237    0.30    0.00  1.0000
   1  17  -1    3940     417                                                        3847   -0.30    0.00  1.0000
  -1  17  -1    4742     178                                                        4640   -0.30    0.00  1.0000
  -1  17   1    4624     259                                                        4524    0.30    0.00  1.0000
  -1  17  -1    4527     237                                                        4428   -0.30    0.00  1.0000
   1  17   1    4509     446                                                        4410    0.30    0.00  1.0000
   1  17  -1    4553     151                                                        4453   -0.30    0.00  1.0000
   1 -17  -1    3970     348                                                        3877    0.30    0.00  1.0000
   1 -17   1    4514     127                                                        4415   -0.30    0.00  1.0000
  -1 -17  -1    4766     141                                                        4664    0.30    0.00  1.0000
  -1 -17   1    4379     201                                                        4281   -0.30    0.00  1.0000
   1 -17  -2    5632     353                                                        5671    0.10    0.00  1.0000
  -1 -17  -2    6520     393                                                        6562   -0.10    0.00  1.0000
   1  17   2    4996     474                                                        5033   -0.10    0.00  1.0000
  -1  17   2    4674     569                                                        4709    0.10    0.00  1.0000
   1 -17   2    6023     339                                                        6063   -0.10    0.00  1.0000
  -1 -17   2    6052     382                                                        6092    0.10    0.00  1.0000
   1  17  -2    5416     266                                                        5454    0.10    0.00  1.0000
  -1  17  -2    4699     574                                                        4734   -0.10    0.00  1.0000
  -1  17   2    6207     270                                                        6248    0.10    0.00  1.0000
  -1  17  -2    5964     414                                                        6004   -0.10    0.00  1.0000
   1  17   2    5640     317                                                        5679   -0.10    0.00  1.0000
   1  17  -2    5379     241                                                        5417    0.10    0.00  1.0000
   1 -17  -2    5170     269                                                        5207    0.10    0.00  1.0000
  -1 -17  -2    5434     228                                                        5472   -0.10    0.00  1.0000
   1 -17   2    5829     225                                                        5869   -0.10    0.00  1.0000
  -1 -17   2    5206     214                                                        5243    0.10    0.00  1.0000
   1 -17  -3     295     144                                                         300   -0.06    0.00  1.0000
  -1 -17  -3     277     174                                                         282   -0.06    0.00  1.0000
  -1  17   3     637     159                                                         645   -0.06    0.00  1.0000
   1  17   3     401     148                                                         407   -0.06    0.00  1.0000
  -1 -17   3     374     160                                                         380    0.06    0.00  1.0000
   1 -17   3     227     108                                                         232    0.06    0.00  1.0000
   1  17  -3     323     104                                                         328    0.06    0.00  1.0000
  -1  17  -3     486     116                                                         493    0.06    0.00  1.0000
   1  17  -3     403     112                                                         409    0.06    0.00  1.0000
  -1  17   3     282     130                                                         287   -0.06    0.00  1.0000
  -1  17  -3     579     112                                                         586    0.06    0.00  1.0000
   1  17   3     294     156                                                         299   -0.06    0.00  1.0000
   1  17  -3     400     102                                                         406    0.06    0.00  1.0000
   1 -17  -3     300      95                                                         305   -0.06    0.00  1.0000
   1 -17   3     396      97                                                         402    0.06    0.00  1.0000
   1 -17  -4     433     138                                                         424   -0.09    0.00  1.0000
  -1 -17  -4     499     173                                                         489    0.09    0.00  1.0000
  -1  17   4      47      93                                                          44   -0.09    0.00  1.0000
  -1 -17   4       0     118                                                           0   -0.09    0.00  1.0000
   1 -17   4       0     106                                                           0    0.09    0.00  1.0000
  -1  17  -4     122      74                                                         117    0.09    0.00  1.0000
  -1  17  -4     189      92                                                         183    0.09    0.00  1.0000
   1  17  -4       0      60                                                           0   -0.09    0.00  1.0000
  -1  17   4     158     101                                                         153   -0.09    0.00  1.0000
  -1  17  -4      88      32                                                          84    0.09    0.00  1.0000
   1  17   4       0     100                                                           0    0.09    0.00  1.0000
   1  17  -4     232      59                                                         225   -0.09    0.00  1.0000
   1 -17  -5    1000     177                                                         965    0.22    0.00  1.0000
  -1 -17  -5     670     148                                                         642    0.22    0.00  1.0000
  -1 -17   5     638     133                                                         610   -0.22    0.00  1.0000
   1 -17   5     797     113                                                         766   -0.22    0.00  1.0000
  -1  17  -5     791      95                                                         760   -0.22    0.00  1.0000
   1  17  -5    1036      95                                                        1001   -0.22    0.00  1.0000
  -1  17  -5     670      71                                                         642   -0.22    0.00  1.0000
  -1  17   5     462     115                                                         438    0.22    0.00  1.0000
   1  17   5     688     110                                                         659    0.22    0.00  1.0000
   1  17  -5     697      56                                                         668   -0.22    0.00  1.0000
   1 -17  -6    3125     603                                                        3147   -0.08    0.00  1.0000
  -1 -17  -6    2555     412                                                        2575    0.08    0.00  1.0000
  -1 -17   6    2386     513                                                        2406   -0.08    0.00  1.0000
   1 -17   6    2186     517                                                        2205    0.08    0.00  1.0000
   1  17  -6    2134     161                                                        2153   -0.08    0.00  1.0000
  -1  17  -6    2019     226                                                        2037    0.08    0.00  1.0000
  -1  17  -6    2053     167                                                        2071    0.08    0.00  1.0000
  -1  17   6    2003     405                                                        2021   -0.08    0.00  1.0000
   1  17   6    1964     223                                                        1982    0.08    0.00  1.0000
   1  17  -6    2055     218                                                        2073   -0.08    0.00  1.0000
   1 -17  -7    1951     337                                                        1924    0.12    0.00  1.0000
  -1 -17  -7    1286     317                                                        1264    0.12    0.00  1.0000
  -1 -17   7    1976     256                                                        1949   -0.12    0.00  1.0000
   1 -17   7    1962     225                                                        1935   -0.12    0.00  1.0000
   1  17  -7    1334     204                                                        1312   -0.12    0.00  1.0000
  -1  17   7    1918     262                                                        1892    0.12    0.00  1.0000
   1  17   7    1940     199                                                        1913    0.12    0.00  1.0000
   1  17  -7    1459     196                                                        1436   -0.12    0.00  1.0000
   1 -17  -8    1018     275                                                        1013    0.03    0.00  1.0000
  -1 -17  -8    1117     348                                                        1112   -0.03    0.00  1.0000
  -1 -17   8     746     199                                                         742    0.03    0.00  1.0000
   1 -17   8    1262     169                                                        1257   -0.03    0.00  1.0000
  -1  17   8    1172     181                                                        1167    0.03    0.00  1.0000
   1  17   8    1538     208                                                        1532   -0.03    0.00  1.0000
   1 -17  -9     345     110                                                         365    0.21    0.00  1.0000
  -1 -17  -9     414     184                                                         436    0.21    0.00  1.0000
  -1 -17   9     555     119                                                         580   -0.21    0.00  1.0000
   1 -17   9     446     110                                                         469   -0.21    0.00  1.0000
  -1  17   9      19     101                                                          24    0.21    0.00  1.0000
   1  17   9     333     105                                                         353    0.21    0.00  1.0000
   1 -17 -10    2647     806                                                        2623    0.09    0.00  1.0000
  -1 -17 -10    2714     924                                                        2690   -0.09    0.00  1.0000
  -1 -17  10    2800     691                                                        2776    0.09    0.00  1.0000
   1 -17  10    3335     575                                                        3308   -0.09    0.00  1.0000
  -1  17  10    3514     432                                                        3487    0.09    0.00  1.0000
   1  17  10    2925     738                                                        2900   -0.09    0.00  1.0000
  -1 -17  11     383     101                                                         355   -0.29    0.00  1.0000
   1 -17  11     369     113                                                         341   -0.29    0.00  1.0000
  -1  17  11      14      99                                                           9    0.29    0.00  1.0000
   1  17  11      14      97                                                           9    0.29    0.00  1.0000
  -1  17  11     173     112                                                         154    0.29    0.00  1.0000
   1  17  11     468     117                                                         437    0.29    0.00  1.0000
  -1 -17  12     151     116                                                         161    0.16    0.00  1.0000
   1 -17  12     192      61                                                         203   -0.16    0.00  1.0000
  -1  17  12     276     133                                                         289    0.16    0.00  1.0000
   1  17  12     240      96                                                         252   -0.16    0.00  1.0000
  -1  17  12     363     142                                                         378    0.16    0.00  1.0000
   1  17  12     177      99                                                         188   -0.16    0.00  1.0000
  -1 -17  13      28      73                                                          30    0.07    0.00  1.0000
   1 -17  13      29      68                                                          31    0.07    0.00  1.0000
  -1  17  13       2     116                                                           3   -0.07    0.00  1.0000
   1  17  13      55      97                                                          58   -0.07    0.00  1.0000
  -1  17  13       1     101                                                           1   -0.07    0.00  1.0000
   1  17  13      10      93                                                          11   -0.07    0.00  1.0000
  -1 -17  14     229      99                                                         232   -0.05    0.00  1.0000
   1 -17  14     125      54                                                         128    0.05    0.00  1.0000
  -1  17  14      97      81                                                          99   -0.05    0.00  1.0000
   1  17  14      84      61                                                          86    0.05    0.00  1.0000
  -1  17  14      84     106                                                          86   -0.05    0.00  1.0000
   1  17  14     173      98                                                         176    0.05    0.00  1.0000
   1 -19  -1     219     279                                                         266   -0.61    0.00  1.0000
  -1 -19  -1      48     262                                                          71   -0.61    0.00  1.0000
   1 -19   1      27     217                                                          45    0.61    0.00  1.0000
  -1 -19   1       1     224                                                           5    0.61    0.00  1.0000
   1  19  -1       0     146                                                           1    0.61    0.00  1.0000
  -1  19  -1      58     142                                                          83    0.61    0.00  1.0000
  -1  19   1       9     127                                                          21   -0.61    0.00  1.0000
  -1  19  -1       2     103                                                           0    0.61    0.00  1.0000
   1  19   1      28     173                                                          46   -0.61    0.00  1.0000
   1  19  -1       0     111                                                           4    0.61    0.00  1.0000
   1 -19  -1       0      99                                                           1   -0.61    0.00  1.0000
   1 -19   1       0      72                                                           2    0.61    0.00  1.0000
  -1 -19  -1       4      90                                                          13   -0.61    0.00  1.0000
  -1 -19   1       1     102                                                           5    0.61    0.00  1.0000
   1 -19  -2    8646     521                                                        8600   -0.10    0.00  1.0000
  -1 -19  -2    9082     432                                                        9035    0.10    0.00  1.0000
   1 -19   2    9001     359                                                        8954    0.10    0.00  1.0000
  -1 -19   2    9047     307                                                        9000   -0.10    0.00  1.0000
  -1  19   2    7900     426                                                        7856   -0.10    0.00  1.0000
  -1  19  -2    7607     653                                                        7564    0.10    0.00  1.0000
  -1  19   2    8846     605                                                        8800   -0.10    0.00  1.0000
  -1  19  -2    8991     203                                                        8944    0.10    0.00  1.0000
   1  19   2    8809     500                                                        8763    0.10    0.00  1.0000
   1  19  -2    8252     413                                                        8207   -0.10    0.00  1.0000
   1 -19   2    8408     421                                                        8363    0.10    0.00  1.0000
  -1 -19   2    9275     174                                                        9228   -0.10    0.00  1.0000
   1 -19  -3     380     138                                                         390   -0.10    0.00  1.0000
  -1 -19  -3     398     256                                                         408   -0.10    0.00  1.0000
   1 -19   3     233     110                                                         241    0.10    0.00  1.0000
  -1 -19   3      12     141                                                          14    0.10    0.00  1.0000
   1  19  -3     158      67                                                         164    0.10    0.00  1.0000
  -1  19   3     134      73                                                         140   -0.10    0.00  1.0000
  -1  19  -3      12      45                                                          14    0.10    0.00  1.0000
   1  19   3     458     116                                                         469   -0.10    0.00  1.0000
   1  19  -3     120      51                                                         126    0.10    0.00  1.0000
   1 -19   3      82      35                                                          87    0.10    0.00  1.0000
   1 -19  -4    1586     392                                                        1599    0.07    0.00  1.0000
  -1 -19  -4    1243     239                                                        1255   -0.07    0.00  1.0000
  -1 -19   4    1361     235                                                        1373    0.07    0.00  1.0000
   1 -19   4    1534     226                                                        1547   -0.07    0.00  1.0000
  -1  19  -4    1320     251                                                        1332   -0.07    0.00  1.0000
   1  19  -4    1071     218                                                        1082    0.07    0.00  1.0000
  -1  19   4    1314     213                                                        1326    0.07    0.00  1.0000
  -1  19  -4    1317     243                                                        1329   -0.07    0.00  1.0000
   1  19   4    1386     299                                                        1398   -0.07    0.00  1.0000
   1  19  -4    1305     218                                                        1317    0.07    0.00  1.0000
   1 -19  -5     117     148                                                         119   -0.03    0.00  1.0000
  -1 -19  -5      58     123                                                          59   -0.03    0.00  1.0000
  -1 -19   5     115     186                                                         117    0.03    0.00  1.0000
   1 -19   5       6      73                                                           6    0.03    0.00  1.0000
  -1  19  -5      12      45                                                          13    0.03    0.00  1.0000
   1  19  -5      18      59                                                          19    0.03    0.00  1.0000
  -1  19  -5      82      58                                                          83    0.03    0.00  1.0000
  -1  19   5     248     175                                                         250   -0.03    0.00  1.0000
   1  19   5      26     112                                                          27   -0.03    0.00  1.0000
   1  19  -5       9      31                                                           9    0.03    0.00  1.0000
   1 -19  -6     183     183                                                         188    0.07    0.00  1.0000
  -1 -19  -6     188     196                                                         193   -0.07    0.00  1.0000
  -1 -19   6      98     151                                                         102    0.07    0.00  1.0000
   1 -19   6     355     134                                                         362   -0.07    0.00  1.0000
  -1  19  -6     180      46                                                         185   -0.07    0.00  1.0000
   1  19  -6     156      46                                                         160    0.07    0.00  1.0000
  -1  19  -6     117      53                                                         121   -0.07    0.00  1.0000
  -1  19   6     171     112                                                         176    0.07    0.00  1.0000
   1  19   6      99     103                                                         103   -0.07    0.00  1.0000
   1  19  -6      22      34                                                          24    0.07    0.00  1.0000
   1 -19  -7    3315     477                                                        3284   -0.11    0.00  1.0000
  -1 -19  -7    3311     556                                                        3280   -0.11    0.00  1.0000
  -1 -19   7    3321     387                                                        3290    0.11    0.00  1.0000
   1 -19   7    4110     451                                                        4076    0.11    0.00  1.0000
   1  19  -7    3506     133                                                        3474    0.11    0.00  1.0000
  -1  19   7    3882     570                                                        3849   -0.11    0.00  1.0000
   1  19   7    3893     639                                                        3860   -0.11    0.00  1.0000
   1  19  -7    3298     168                                                        3267    0.11    0.00  1.0000
   1 -19  -8    1178     337                                                        1179    0.00    0.00  1.0000
  -1 -19  -8    1123     292                                                        1124    0.00    0.00  1.0000
  -1 -19   8    1230     237                                                        1231    0.00    0.00  1.0000
   1 -19   8     912     199                                                         913    0.00    0.00  1.0000
  -1  19   8     804     209                                                         805    0.00    0.00  1.0000
   1  19   8    1355     225                                                        1356    0.00    0.00  1.0000
   1 -19  -9     162     215                                                         166    0.06    0.00  1.0000
  -1 -19  -9     250     153                                                         255    0.06    0.00  1.0000
  -1 -19   9     193      83                                                         197   -0.06    0.00  1.0000
   1 -19   9      36      89                                                          38   -0.06    0.00  1.0000
  -1  19   9     148     149                                                         152    0.06    0.00  1.0000
   1  19   9     164     136                                                         168    0.06    0.00  1.0000
   1 -19 -10     567     254                                                         579   -0.10    0.00  1.0000
  -1 -19 -10    1847     389                                                        1869    0.10    0.00  1.0000
  -1 -19  10    1190     297                                                        1208   -0.10    0.00  1.0000
   1 -19  10    1016     302                                                        1032    0.10    0.00  1.0000
  -1  19  10    1005     303                                                        1021   -0.10    0.00  1.0000
   1  19  10    1178     277                                                        1196    0.10    0.00  1.0000
  -1 -19 -11     232     139                                                         250   -0.23    0.00  1.0000
  -1 -19  11     255     157                                                         273    0.23    0.00  1.0000
   1 -19  11     271     161                                                         290    0.23    0.00  1.0000
  -1  19  11     265     101                                                         284   -0.23    0.00  1.0000
  -1  19  11     298     180                                                         318   -0.23    0.00  1.0000
   1  19  11     239     179                                                         257   -0.23    0.00  1.0000
  -1 -19  12     340     169                                                         358   -0.20    0.00  1.0000
   1 -19  12     344     111                                                         362    0.20    0.00  1.0000
  -1  19  12     279      92                                                         296   -0.20    0.00  1.0000
   1  19  12     323     101                                                         341    0.20    0.00  1.0000
  -1  19  12      46     100                                                          53   -0.20    0.00  1.0000
   1  19  12      70     117                                                          78    0.20    0.00  1.0000
  -1 -19  13       5      67                                                           5   -0.02    0.00  1.0000
   1 -19  13     132     100                                                         131   -0.02    0.00  1.0000
  -1  19  13       1      94                                                           1    0.02    0.00  1.0000
   1  19  13      38     106                                                          37    0.02    0.00  1.0000
  -1  19  13      75      98                                                          74    0.02    0.00  1.0000
   1  19  13     130     128                                                         129    0.02    0.00  1.0000
  -1 -19  14     426     153                                                         421    0.05    0.00  1.0000
   1 -19  14       0     106                                                           0   -0.05    0.00  1.0000
  -1  19  14     234      96                                                         230    0.05    0.00  1.0000
   1  19  14     155     102                                                         152   -0.05    0.00  1.0000
  -1  19  14      53      92                                                          51    0.05    0.00  1.0000
   1 -21  -1     557     270                                                         589    0.27    0.00  1.0000
  -1 -21  -1     292     202                                                         316    0.27    0.00  1.0000
   1 -21   1     735     230                                                         772   -0.27    0.00  1.0000
  -1 -21   1     491     267                                                         521   -0.27    0.00  1.0000
  -1  21   1     348     150                                                         374    0.27    0.00  1.0000
  -1  21  -1     407     174                                                         435   -0.27    0.00  1.0000
   1  21   1     420     155                                                         448    0.27    0.00  1.0000
   1  21  -1     395     199                                                         422   -0.27    0.00  1.0000
   1 -21   1     263     126                                                         285   -0.27    0.00  1.0000
  -1 -21   1     231     146                                                         252   -0.27    0.00  1.0000
   1 -21  -2     203     173                                                         206    0.04    0.00  1.0000
  -1 -21  -2     396     284                                                         400   -0.04    0.00  1.0000
   1 -21   2       0     141                                                           0   -0.04    0.00  1.0000
  -1 -21   2       0     163                                                           0    0.04    0.00  1.0000
  -1  21   2     189      92                                                         192    0.04    0.00  1.0000
  -1  21  -2     227      80                                                         230   -0.04    0.00  1.0000
   1  21   2      72      75                                                          74   -0.04    0.00  1.0000
   1  21  -2     160      78                                                         163    0.04    0.00  1.0000
   1 -21   2      40      54                                                          41   -0.04    0.00  1.0000
  -1 -21   2      70      59                                                          72    0.04    0.00  1.0000
   1 -21  -3     292     153                                                         312    0.23    0.00  1.0000
  -1 -21  -3     368      99                                                         391    0.23    0.00  1.0000
   1 -21   3     428     221                                                         452   -0.23    0.00  1.0000
  -1 -21   3     400     175                                                         423   -0.23    0.00  1.0000
   1  21  -3     380     144                                                         403   -0.23    0.00  1.0000
  -1  21   3      27      97                                                          33    0.23    0.00  1.0000
  -1  21  -3     328     100                                                         349   -0.23    0.00  1.0000
   1  21   3     268     150                                                         287    0.23    0.00  1.0000
   1  21  -3     319      80                                                         340   -0.23    0.00  1.0000
   1 -21   3     231      67                                                         249   -0.23    0.00  1.0000
   1 -21  -4    2878     526                                                        2873   -0.02    0.00  1.0000
  -1 -21  -4    2170     642                                                        2165    0.02    0.00  1.0000
  -1 -21   4    2312     563                                                        2307   -0.02    0.00  1.0000
   1 -21   4    2121     462                                                        2116    0.02    0.00  1.0000
  -1  21  -4    2383     295                                                        2378    0.02    0.00  1.0000
   1  21  -4    2076     421                                                        2071   -0.02    0.00  1.0000
  -1  21  -4    2607     273                                                        2602    0.02    0.00  1.0000
  -1  21   4    2941     265                                                        2936   -0.02    0.00  1.0000
   1  21   4    2400     391                                                        2395    0.02    0.00  1.0000
   1  21  -4    2522     304                                                        2517   -0.02    0.00  1.0000
   1 -21  -5     321     166                                                         304    0.19    0.00  1.0000
  -1 -21  -5     251     187                                                         236    0.19    0.00  1.0000
  -1 -21   5       0     161                                                           0   -0.19    0.00  1.0000
   1 -21   5     234     115                                                         219   -0.19    0.00  1.0000
  -1  21  -5     230      74                                                         216   -0.19    0.00  1.0000
   1  21  -5     135      70                                                         124   -0.19    0.00  1.0000
  -1  21  -5     269      70                                                         253   -0.19    0.00  1.0000
  -1  21   5     420     146                                                         400    0.19    0.00  1.0000
   1  21   5     173     105                                                         161    0.19    0.00  1.0000
   1  21  -5     170      47                                                         158   -0.19    0.00  1.0000
   1 -21  -6     197     146                                                         204   -0.09    0.00  1.0000
  -1 -21  -6     147     176                                                         153    0.09    0.00  1.0000
  -1 -21   6       0     140                                                           0   -0.09    0.00  1.0000
   1 -21   6     267     206                                                         275    0.09    0.00  1.0000
  -1  21  -6     113      39                                                         118    0.09    0.00  1.0000
   1  21  -6      58      42                                                          62   -0.09    0.00  1.0000
  -1  21  -6       0      19                                                           0    0.09    0.00  1.0000
  -1  21   6     204     109                                                         211   -0.09    0.00  1.0000
   1  21   6     150      81                                                         156    0.09    0.00  1.0000
   1  21  -6      49      39                                                          52   -0.09    0.00  1.0000
   1 -21  -7     138     114                                                         131   -0.11    0.00  1.0000
  -1 -21  -7     258     322                                                         249   -0.11    0.00  1.0000
  -1 -21   7      87     171                                                          82    0.11    0.00  1.0000
   1  21  -7       3      14                                                           2    0.11    0.00  1.0000
  -1  21  -7       9      12                                                           7    0.11    0.00  1.0000
  -1  21   7     183     139                                                         175   -0.11    0.00  1.0000
   1  21  -7      10      27                                                           8    0.11    0.00  1.0000
   1  21   7      98     138                                                          92   -0.11    0.00  1.0000
   1 -21  -8    1076     318                                                        1075    0.00    0.00  1.0000
  -1 -21  -8     622     198                                                         621    0.00    0.00  1.0000
  -1 -21   8    1261     250                                                        1260    0.00    0.00  1.0000
   1 -21   8    1015     312                                                        1014    0.00    0.00  1.0000
  -1  21   8    1500     283                                                        1499    0.00    0.00  1.0000
   1  21   8    1338     294                                                        1337    0.00    0.00  1.0000
   1 -21  -9     350     195                                                         380   -0.31    0.00  1.0000
  -1 -21  -9     319     146                                                         347   -0.31    0.00  1.0000
  -1 -21   9     146     102                                                         165    0.31    0.00  1.0000
   1 -21   9     388     218                                                         419    0.31    0.00  1.0000
  -1  21   9     309      85                                                         337   -0.31    0.00  1.0000
   1  21   9     102      77                                                         118   -0.31    0.00  1.0000
   1 -21 -10     182     159                                                         193    0.16    0.00  1.0000
  -1 -21 -10      41     104                                                          46   -0.16    0.00  1.0000
  -1 -21  10     168     138                                                         178    0.16    0.00  1.0000
   1 -21  10       1     106                                                           2   -0.16    0.00  1.0000
  -1  21  10     183      68                                                         194    0.16    0.00  1.0000
   1  21  10     197     110                                                         208   -0.16    0.00  1.0000
  -1 -21 -11     319     198                                                         324    0.05    0.00  1.0000
  -1 -21  11     243     128                                                         247   -0.05    0.00  1.0000
   1 -21  11      79      58                                                          81   -0.05    0.00  1.0000
  -1  21  11     167     125                                                         170    0.05    0.00  1.0000
   1  21  11      39      57                                                          41    0.05    0.00  1.0000
  -1 -21  12     293     155                                                         282    0.12    0.00  1.0000
   1 -21  12     305     143                                                         294   -0.12    0.00  1.0000
  -1  21  12     302     170                                                         291    0.12    0.00  1.0000
   1  21  12     238     161                                                         228   -0.12    0.00  1.0000
  -1  21  12     403     150                                                         391    0.12    0.00  1.0000
   1  21  12     267     129                                                         257   -0.12    0.00  1.0000
  -1 -21  13     214      75                                                         215   -0.01    0.00  1.0000
   1 -21  13      72     100                                                          72   -0.01    0.00  1.0000
  -1  21  13     301     140                                                         302    0.01    0.00  1.0000
   1  21  13     122     121                                                         123    0.01    0.00  1.0000
  -1  21  13     236     111                                                         237    0.01    0.00  1.0000
   1  21  13       0      99                                                           0    0.01    0.00  1.0000
   1 -23  -1     603     185                                                         577    0.21    0.00  1.0000
  -1 -23  -1     787     211                                                         758    0.21    0.00  1.0000
   1 -23   1     303     173                                                         285   -0.21    0.00  1.0000
  -1 -23   1     665     199                                                         638   -0.21    0.00  1.0000
  -1  23   1     323      75                                                         304    0.21    0.00  1.0000
  -1  23  -1     256      56                                                         239   -0.21    0.00  1.0000
   1  23   1     390      74                                                         369    0.21    0.00  1.0000
   1  23  -1     386      63                                                         366   -0.21    0.00  1.0000
   1 -23   1     293      47                                                         275   -0.21    0.00  1.0000
   1 -23  -2     161     201                                                         159    0.03    0.00  1.0000
  -1 -23  -2     321     210                                                         318   -0.03    0.00  1.0000
   1 -23   2     149     193                                                         147   -0.03    0.00  1.0000
  -1 -23   2     199     179                                                         197    0.03    0.00  1.0000
  -1  23   2     189     103                                                         187    0.03    0.00  1.0000
  -1  23  -2     189      74                                                         187   -0.03    0.00  1.0000
   1  23   2     233     124                                                         231   -0.03    0.00  1.0000
   1  23  -2       0      63                                                           0    0.03    0.00  1.0000
   1 -23   2       0      39                                                           0   -0.03    0.00  1.0000
  -1 -23   2      21      17                                                          20    0.03    0.00  1.0000
   1 -23  -3     704     221                                                         689   -0.12    0.00  1.0000
  -1 -23  -3    1725     239                                                        1701   -0.12    0.00  1.0000
   1 -23   3    1326     218                                                        1305    0.12    0.00  1.0000
  -1 -23   3    1681     254                                                        1657    0.12    0.00  1.0000
   1  23  -3    1172     250                                                        1152    0.12    0.00  1.0000
  -1  23  -3    1386     173                                                        1364    0.12    0.00  1.0000
  -1  23   3    1539     166                                                        1516   -0.12    0.00  1.0000
   1  23   3    1720     211                                                        1696   -0.12    0.00  1.0000
   1  23  -3    1460     187                                                        1438    0.12    0.00  1.0000
   1 -23   3    1443      98                                                        1421    0.12    0.00  1.0000
   1 -23  -4       0     133                                                           0    0.00    0.00  1.0000
  -1 -23  -4     652     358                                                         652    0.00    0.00  1.0000
   1 -23   4     112     169                                                         112    0.00    0.00  1.0000
  -1 -23   4      84     168                                                          84    0.00    0.00  1.0000
  -1  23  -4     169      86                                                         169    0.00    0.00  1.0000
   1  23  -4     157      83                                                         157    0.00    0.00  1.0000
  -1  23  -4      96      41                                                          96    0.00    0.00  1.0000
  -1  23   4     198     116                                                         198    0.00    0.00  1.0000
   1  23   4     303      64                                                         303    0.00    0.00  1.0000
   1  23  -4     414     111                                                         414    0.00    0.00  1.0000
   1 -23  -5     371     212                                                         300   -0.77    0.00  1.0000
  -1 -23  -5     276     143                                                         215   -0.77    0.00  1.0000
  -1 -23   5     229     155                                                         174    0.77    0.00  1.0000
   1 -23   5     237     158                                                         181    0.77    0.00  1.0000
  -1  23  -5     140      80                                                          98    0.77    0.00  1.0000
   1  23  -5     213     104                                                         160    0.77    0.00  1.0000
  -1  23  -5     221      64                                                         167    0.77    0.00  1.0000
  -1  23   5     297     167                                                         234   -0.77    0.00  1.0000
   1  23   5     333     161                                                         266   -0.77    0.00  1.0000
   1  23  -5     161      66                                                         116    0.77    0.00  1.0000
   1 -23  -6    2182     562                                                        2157    0.11    0.00  1.0000
  -1 -23  -6    2764     753                                                        2736   -0.11    0.00  1.0000
   1 -23   6    2527     696                                                        2501   -0.11    0.00  1.0000
  -1 -23   6    4188     258                                                        4154    0.11    0.00  1.0000
  -1  23  -6    3941     100                                                        3908   -0.11    0.00  1.0000
  -1  23   6    3388     597                                                        3357    0.11    0.00  1.0000
   1  23   6    2996     816                                                        2967   -0.11    0.00  1.0000
   1  23  -6    3412     235                                                        3381    0.11    0.00  1.0000
   1 -23  -7     636     232                                                         680    0.34    0.00  1.0000
  -1 -23  -7     268     101                                                         297    0.34    0.00  1.0000
  -1 -23   7      22     126                                                          31   -0.34    0.00  1.0000
   1 -23   7     235      61                                                         262   -0.34    0.00  1.0000
  -1  23   7       5     113                                                           9    0.34    0.00  1.0000
   1  23  -7      51      32                                                          64   -0.34    0.00  1.0000
   1  23   7     260     113                                                         289    0.34    0.00  1.0000
   1 -23  -8     172      89                                                         172    0.00    0.00  1.0000
  -1 -23  -8     149     151                                                         149    0.00    0.00  1.0000
  -1 -23   8     557     198                                                         557    0.00    0.00  1.0000
   1 -23   8     114     117                                                         114    0.00    0.00  1.0000
  -1  23   8     164     157                                                         164    0.00    0.00  1.0000
   1  23   8     454     160                                                         454    0.00    0.00  1.0000
   1 -23  -9     252     193                                                         218    0.44    0.00  1.0000
  -1 -23  -9      10     213                                                           4    0.44    0.00  1.0000
  -1 -23   9     442     182                                                         397   -0.44    0.00  1.0000
   1 -23   9     343     141                                                         303   -0.44    0.00  1.0000
  -1  23   9     251     110                                                         217    0.44    0.00  1.0000
   1  23   9     420     102                                                         376    0.44    0.00  1.0000
   1 -23 -10     397     281                                                         378   -0.19    0.00  1.0000
  -1 -23 -10     125     186                                                         114    0.19    0.00  1.0000
  -1 -23  10       0     119                                                           0   -0.19    0.00  1.0000
   1 -23  10       0     116                                                           0    0.19    0.00  1.0000
  -1  23  10     144      58                                                         133   -0.19    0.00  1.0000
   1  23  10      60     106                                                          53    0.19    0.00  1.0000
   1 -23 -11     106     171                                                         110    0.08    0.00  1.0000
  -1 -23 -11      32     107                                                          34    0.08    0.00  1.0000
  -1 -23  11      96     116                                                         100   -0.08    0.00  1.0000
   1 -23  11      56      58                                                          59   -0.08    0.00  1.0000
  -1  23  11       8     109                                                           9    0.08    0.00  1.0000
   1  23  11       8      71                                                           9    0.08    0.00  1.0000
  -1 -23  12      44     131                                                          43   -0.02    0.00  1.0000
   1 -23  12     400     215                                                         398    0.02    0.00  1.0000
  -1  23  12     242     146                                                         241   -0.02    0.00  1.0000
  -1  23  12      11     100                                                          11   -0.02    0.00  1.0000
   1  23  12     178      86                                                         177    0.02    0.00  1.0000
   1 -25  -1     422     368                                                         451   -0.27    0.00  1.0000
  -1 -25  -1     184     278                                                         203   -0.27    0.00  1.0000
   1 -25   1     483     340                                                         514    0.27    0.00  1.0000
  -1 -25   1     351     230                                                         377    0.27    0.00  1.0000
  -1  25  -1     234     185                                                         256    0.27    0.00  1.0000
  -1  25   1     118     136                                                         133   -0.27    0.00  1.0000
   1  25   1     120     118                                                         135   -0.27    0.00  1.0000
   1  25  -1      26      85                                                          33    0.27    0.00  1.0000
   1 -25  -2    2568     429                                                        2588   -0.08    0.00  1.0000
  -1 -25  -2    2589     343                                                        2609    0.08    0.00  1.0000
   1 -25   2    2824     386                                                        2845    0.08    0.00  1.0000
  -1 -25   2    1876     295                                                        1893   -0.08    0.00  1.0000
  -1  25  -2    1692     292                                                        1708    0.08    0.00  1.0000
  -1  25   2    2058     271                                                        2076   -0.08    0.00  1.0000
   1  25   2    2159     184                                                        2177    0.08    0.00  1.0000
   1  25  -2    1787     305                                                        1804   -0.08    0.00  1.0000
   1 -25  -3     313     249                                                         303   -0.11    0.00  1.0000
  -1 -25  -3     713     179                                                         698   -0.11    0.00  1.0000
   1 -25   3    1087     245                                                        1068    0.11    0.00  1.0000
  -1 -25   3     869     264                                                         852    0.11    0.00  1.0000
   1  25  -3     608     151                                                         594    0.11    0.00  1.0000
  -1  25  -3     591     141                                                         577    0.11    0.00  1.0000
  -1  25   3     785     180                                                         769   -0.11    0.00  1.0000
   1  25   3     609     159                                                         595   -0.11    0.00  1.0000
   1  25  -3     684     179                                                         669    0.11    0.00  1.0000
   1 -25  -4    2809     775                                                        2808    0.00    0.00  1.0000
  -1 -25  -4    2701     787                                                        2700    0.00    0.00  1.0000
  -1 -25   4    2078     773                                                        2077    0.00    0.00  1.0000
   1 -25   4    3932     267                                                        3931    0.00    0.00  1.0000
   1  25  -4    1447     500                                                        1447    0.00    0.00  1.0000
  -1  25  -4    3574     343                                                        3573    0.00    0.00  1.0000
  -1  25   4    3785     500                                                        3784    0.00    0.00  1.0000
   1  25   4    3275     608                                                        3274    0.00    0.00  1.0000
   1  25  -4    3158     204                                                        3157    0.00    0.00  1.0000
   1 -25  -5      85     143                                                         156    1.30    0.00  1.0000
  -1 -25  -5      46     141                                                         101    1.30    0.00  1.0000
   1 -25   5       9     198                                                          39   -1.30    0.00  1.0000
  -1 -25   5     138     280                                                         225   -1.30    0.00  1.0000
  -1  25  -5       0      33                                                          13   -1.30    0.00  1.0000
  -1  25   5      11      97                                                           0    1.30    0.00  1.0000
   1  25   5       1     108                                                           5    1.30    0.00  1.0000
   1  25  -5       0      52                                                          10   -1.30    0.00  1.0000
   1 -25  -6     621     230                                                         628   -0.06    0.00  1.0000
  -1 -25  -6     846     248                                                         854    0.06    0.00  1.0000
  -1 -25   6     479     235                                                         485   -0.06    0.00  1.0000
   1 -25   6     250     166                                                         254    0.06    0.00  1.0000
  -1  25  -6     608     117                                                         615    0.06    0.00  1.0000
  -1  25   6     526     176                                                         532   -0.06    0.00  1.0000
   1  25  -6     177      72                                                         181   -0.06    0.00  1.0000
   1  25   6     525     174                                                         531    0.06    0.00  1.0000
   1 -25  -7     289     112                                                         321   -0.36    0.00  1.0000
  -1 -25  -7       3     196                                                           7   -0.36    0.00  1.0000
   1 -25   7     111     119                                                         131    0.36    0.00  1.0000
  -1 -25   7     370      96                                                         406    0.36    0.00  1.0000
  -1  25   7     383     122                                                         419   -0.36    0.00  1.0000
   1  25   7     303     178                                                         335   -0.36    0.00  1.0000
   1 -25  -8     514     236                                                         517   -0.03    0.00  1.0000
  -1 -25   8      33     137                                                          34   -0.03    0.00  1.0000
   1 -25   8       1     112                                                           1    0.03    0.00  1.0000
  -1  25   8     246     117                                                         248   -0.03    0.00  1.0000
   1  25   8     284     129                                                         286    0.03    0.00  1.0000
   1 -25  -9     266     210                                                         298   -0.38    0.00  1.0000
  -1 -25  -9       0     214                                                           2   -0.38    0.00  1.0000
  -1 -25   9     425     200                                                         466    0.38    0.00  1.0000
   1 -25   9     127     135                                                         150    0.38    0.00  1.0000
  -1  25   9     473     184                                                         516   -0.38    0.00  1.0000
   1  25   9      30      71                                                          41   -0.38    0.00  1.0000
   1 -25 -10     223     153                                                         235    0.16    0.00  1.0000
  -1 -25 -10     261     112                                                         274   -0.16    0.00  1.0000
  -1 -25  10     641     316                                                         662    0.16    0.00  1.0000
   1 -25  10       0     116                                                           0   -0.16    0.00  1.0000
  -1  25  10       0     101                                                           0    0.16    0.00  1.0000
   1  25  10       0      94                                                           0   -0.16    0.00  1.0000
   1 -25 -11      60     202                                                          54   -0.15    0.00  1.0000
  -1 -25 -11     112      78                                                         104   -0.15    0.00  1.0000
  -1 -25  11      14     127                                                          11    0.15    0.00  1.0000
   1 -25  11     332     134                                                         318    0.15    0.00  1.0000
  -1  25  11       7     101                                                           5   -0.15    0.00  1.0000
   1  25  11     290     154                                                         277   -0.15    0.00  1.0000
   1 -27  -1     692     275                                                         692    0.00    0.00  1.0000
  -1 -27  -1     293     191                                                         293    0.00    0.00  1.0000
   1 -27   1     648     348                                                         648    0.00    0.00  1.0000
  -1 -27   1     354     180                                                         354    0.00    0.00  1.0000
  -1  27  -1     212     128                                                         212    0.00    0.00  1.0000
  -1  27   1     220     139                                                         220    0.00    0.00  1.0000
   1  27   1     399     175                                                         399    0.00    0.00  1.0000
   1  27  -1     155     102                                                         155    0.00    0.00  1.0000
   1 -27  -2     616     195                                                         607    0.07    0.00  1.0000
  -1 -27  -2     595     289                                                         586   -0.07    0.00  1.0000
   1 -27   2     525     187                                                         517   -0.07    0.00  1.0000
  -1 -27   2     639     247                                                         630    0.07    0.00  1.0000
  -1  27  -2     264     123                                                         258   -0.07    0.00  1.0000
  -1  27   2     100      95                                                          96    0.07    0.00  1.0000
   1  27   2     105     110                                                         101   -0.07    0.00  1.0000
   1  27  -2     241     116                                                         235    0.07    0.00  1.0000
   1 -27  -3     181     195                                                         191    0.14    0.00  1.0000
  -1 -27  -3      96     120                                                         103    0.14    0.00  1.0000
   1 -27   3     208     173                                                         218   -0.14    0.00  1.0000
  -1 -27   3     178     244                                                         188   -0.14    0.00  1.0000
  -1  27  -3       0      73                                                           1   -0.14    0.00  1.0000
  -1  27   3       2      96                                                           3    0.14    0.00  1.0000
   1  27   3       2      99                                                           3    0.14    0.00  1.0000
   1  27  -3       0      44                                                           1   -0.14    0.00  1.0000
   1 -27  -4    1294     381                                                        1298   -0.02    0.00  1.0000
  -1 -27  -4     743     285                                                         746    0.02    0.00  1.0000
   1 -27   4    2010     292                                                        2014    0.02    0.00  1.0000
  -1 -27   4    1805     333                                                        1809   -0.02    0.00  1.0000
  -1  27  -4    1185     296                                                        1188    0.02    0.00  1.0000
  -1  27   4    1952     342                                                        1956   -0.02    0.00  1.0000
   1  27  -4    1336     311                                                        1340   -0.02    0.00  1.0000
   1  27   4    1366     363                                                        1370    0.02    0.00  1.0000
   1 -27  -5       5     170                                                           1   -1.29    0.00  1.0000
  -1 -27  -5       0     156                                                           9   -1.29    0.00  1.0000
  -1 -27   5       1     193                                                           6    1.29    0.00  1.0000
   1 -27   5      30     191                                                          76    1.29    0.00  1.0000
  -1  27  -5       1      42                                                          16    1.29    0.00  1.0000
  -1  27   5       1     131                                                           5   -1.29    0.00  1.0000
   1  27  -5       1      44                                                          16    1.29    0.00  1.0000
   1  27   5       1     108                                                          16   -1.29    0.00  1.0000
   1 -27  -6     702     278                                                         707   -0.04    0.00  1.0000
  -1 -27  -6     283     137                                                         286    0.04    0.00  1.0000
   1 -27   6     108     132                                                         110    0.04    0.00  1.0000
  -1 -27   6     286     156                                                         289   -0.04    0.00  1.0000
  -1  27   6      14     108                                                          15   -0.04    0.00  1.0000
   1  27   6     289     123                                                         292    0.04    0.00  1.0000
   1 -27  -7     626     188                                                         597    0.23    0.00  1.0000
  -1 -27  -7     526     271                                                         500    0.23    0.00  1.0000
  -1 -27   7     278     128                                                         259   -0.23    0.00  1.0000
   1 -27   7      66      95                                                          57   -0.23    0.00  1.0000
  -1  27   7      59     105                                                          50    0.23    0.00  1.0000
   1  27   7     120     111                                                         108    0.23    0.00  1.0000
   1 -27  -8     260     251                                                         265    0.06    0.00  1.0000
  -1 -27  -8     518     136                                                         525   -0.06    0.00  1.0000
  -1 -27   8     407     130                                                         413    0.06    0.00  1.0000
   1 -27   8       2     118                                                           3   -0.06    0.00  1.0000
  -1  27   8     365     132                                                         371    0.06    0.00  1.0000
   1  27   8     483     154                                                         490   -0.06    0.00  1.0000
   1 -27  -9      16     100                                                          19    0.14    0.00  1.0000
  -1 -27  -9     200     173                                                         210    0.14    0.00  1.0000
  -1 -27   9     194     182                                                         204   -0.14    0.00  1.0000
   1 -27   9     180     213                                                         189   -0.14    0.00  1.0000
  -1  27   9       0     107                                                           0    0.14    0.00  1.0000
   1  27   9      95     118                                                         102    0.14    0.00  1.0000
   1 -27 -10     371     202                                                         364   -0.07    0.00  1.0000
  -1 -27 -10       0     200                                                           0    0.07    0.00  1.0000
  -1 -27  10     205     139                                                         200   -0.07    0.00  1.0000
   1 -27  10     397     131                                                         390    0.07    0.00  1.0000
   1  27  10     124     108                                                         120    0.07    0.00  1.0000
   1 -29  -1     895     273                                                         926    0.21    0.00  1.0000
  -1 -29  -1       2     168                                                           4    0.21    0.00  1.0000
   1 -29   1     557     263                                                         582   -0.21    0.00  1.0000
  -1 -29   1     260     172                                                         277   -0.21    0.00  1.0000
  -1  29  -1     268     105                                                         285   -0.21    0.00  1.0000
  -1  29   1       2      71                                                           4    0.21    0.00  1.0000
   1  29   1     294      92                                                         312    0.21    0.00  1.0000
   1 -29  -2     351     167                                                         354   -0.03    0.00  1.0000
  -1 -29  -2     196     172                                                         198    0.03    0.00  1.0000
   1 -29   2      38     176                                                          39    0.03    0.00  1.0000
  -1 -29   2    1302     326                                                        1307   -0.03    0.00  1.0000
  -1  29  -2      93      57                                                          94    0.03    0.00  1.0000
  -1  29   2     217      68                                                         219   -0.03    0.00  1.0000
   1  29   2     424     155                                                         427    0.03    0.00  1.0000
   1  29  -2     125      53                                                         127   -0.03    0.00  1.0000
   1 -29  -3     183     206                                                         181    0.03    0.00  1.0000
  -1 -29  -3     695     332                                                         691    0.03    0.00  1.0000
   1 -29   3     179     185                                                         177   -0.03    0.00  1.0000
  -1 -29   3     383     230                                                         380   -0.03    0.00  1.0000
  -1  29  -3     105      94                                                         103   -0.03    0.00  1.0000
  -1  29   3     211     100                                                         209    0.03    0.00  1.0000
   1  29   3     123     108                                                         121    0.03    0.00  1.0000
   1 -29  -4     570     291                                                         561    0.08    0.00  1.0000
  -1 -29  -4     900     242                                                         888   -0.08    0.00  1.0000
   1 -29   4     563     182                                                         554   -0.08    0.00  1.0000
  -1 -29   4     471     240                                                         463    0.08    0.00  1.0000
  -1  29  -4     329     103                                                         322   -0.08    0.00  1.0000
  -1  29   4     407     145                                                         399    0.08    0.00  1.0000
   1  29  -4     514     124                                                         505    0.08    0.00  1.0000
   1  29   4     497     143                                                         488   -0.08    0.00  1.0000
   1 -29  -5     199     168                                                         150    0.75    0.00  1.0000
  -1 -29  -5     401     246                                                         330    0.75    0.00  1.0000
   1 -29   5     122     156                                                          84   -0.75    0.00  1.0000
  -1 -29   5     542     219                                                         458   -0.75    0.00  1.0000
  -1  29   5     829     162                                                         725    0.75    0.00  1.0000
   1  29   5     581     146                                                         494    0.75    0.00  1.0000
   1 -29  -6     230     116                                                         238    0.11    0.00  1.0000
  -1 -29  -6     157     125                                                         164   -0.11    0.00  1.0000
  -1 -29   6       0     199                                                           0    0.11    0.00  1.0000
   1 -29   6      62     175                                                          66   -0.11    0.00  1.0000
  -1  29   6     232     139                                                         241    0.11    0.00  1.0000
   1  29   6       0      97                                                           0   -0.11    0.00  1.0000
   1 -29  -7     341      96                                                         363   -0.24    0.00  1.0000
  -1 -29  -7     353     148                                                         376   -0.24    0.00  1.0000
  -1 -29   7     197     149                                                         214    0.24    0.00  1.0000
   1 -29   7     310     139                                                         331    0.24    0.00  1.0000
  -1  29   7       2     105                                                           4   -0.24    0.00  1.0000
   1  29   7     242     110                                                         261   -0.24    0.00  1.0000
   1 -29  -8     403     248                                                         396   -0.07    0.00  1.0000
  -1 -29  -8      74     169                                                          71    0.07    0.00  1.0000
   1 -29   8     514     165                                                         506    0.07    0.00  1.0000
  -1 -29   8      14     148                                                          13   -0.07    0.00  1.0000
  -1  29   8      94      53                                                          91   -0.07    0.00  1.0000
   1  29   8      78     109                                                          75    0.07    0.00  1.0000
   1 -29  -9     229     117                                                         241    0.15    0.00  1.0000
  -1 -29  -9     161     194                                                         171    0.15    0.00  1.0000
  -1 -29   9     428     223                                                         444   -0.15    0.00  1.0000
   1 -29   9       0     143                                                           0   -0.15    0.00  1.0000
  -1  29   9     333     137                                                         347    0.15    0.00  1.0000
   1  29   9      29     114                                                          33    0.15    0.00  1.0000
   1 -31  -1       9     186                                                           6   -0.22    0.00  1.0000
  -1 -31  -1      11     174                                                           8   -0.22    0.00  1.0000
   1 -31   1      28     247                                                          22    0.22    0.00  1.0000
  -1 -31   1      79     183                                                          69    0.22    0.00  1.0000
  -1  31  -1       9      61                                                           6    0.22    0.00  1.0000
  -1  31   1       0      83                                                           0   -0.22    0.00  1.0000
   1  31   1      35      99                                                          29   -0.22    0.00  1.0000
   1  31  -1      24     103                                                          19    0.22    0.00  1.0000
   1 -31  -2      88     150                                                          88   -0.01    0.00  1.0000
  -1 -31  -2     433     178                                                         434    0.01    0.00  1.0000
   1 -31   2      80     182                                                          80    0.01    0.00  1.0000
  -1 -31   2     111     132                                                         111   -0.01    0.00  1.0000
  -1  31  -2     269      87                                                         270    0.01    0.00  1.0000
  -1  31   2      89      97                                                          89   -0.01    0.00  1.0000
   1  31  -2      71      78                                                          71   -0.01    0.00  1.0000
   1  31   2      35      95                                                          35    0.01    0.00  1.0000
   1 -31  -3       0     190                                                           0   -0.06    0.00  1.0000
  -1 -31  -3       0     185                                                           0   -0.06    0.00  1.0000
   1 -31   3     768     249                                                         776    0.06    0.00  1.0000
  -1 -31   3     328     157                                                         333    0.06    0.00  1.0000
  -1  31  -3      36      62                                                          38    0.06    0.00  1.0000
  -1  31   3     151      97                                                         155   -0.06    0.00  1.0000
   1  31  -3      73      60                                                          76    0.06    0.00  1.0000
   1  31   3     580     194                                                         587   -0.06    0.00  1.0000
   1 -31  -4     147     107                                                         156   -0.14    0.00  1.0000
  -1 -31  -4     188     204                                                         198    0.14    0.00  1.0000
   1 -31   4      61     156                                                          67    0.14    0.00  1.0000
  -1 -31   4     138     167                                                         146   -0.14    0.00  1.0000
  -1  31   4     124      67                                                         132   -0.14    0.00  1.0000
   1  31   4       0      97                                                           0    0.14    0.00  1.0000
   1 -31  -5     368     145                                                         384   -0.17    0.00  1.0000
  -1 -31  -5     239     190                                                         252   -0.17    0.00  1.0000
   1 -31   5       0     138                                                           0    0.17    0.00  1.0000
  -1 -31   5     357     157                                                         373    0.17    0.00  1.0000
  -1  31   5       0     101                                                           0   -0.17    0.00  1.0000
   1  31   5     102      73                                                         111   -0.17    0.00  1.0000
   1 -31  -6      74     102                                                          79   -0.10    0.00  1.0000
  -1 -31  -6     231     146                                                         239    0.10    0.00  1.0000
   1 -31   6     539     221                                                         551    0.10    0.00  1.0000
  -1 -31   6     248     150                                                         256   -0.10    0.00  1.0000
  -1  31   6       1     108                                                           1   -0.10    0.00  1.0000
   1  31   6     101      76                                                         106    0.10    0.00  1.0000
   1 -31  -7     202     199                                                         237    0.47    0.00  1.0000
  -1 -31  -7     234     112                                                         271    0.47    0.00  1.0000
   1 -31   7       1     146                                                           0   -0.47    0.00  1.0000
  -1 -31   7       1     190                                                           0   -0.47    0.00  1.0000
  -1  31   7     134     137                                                         162    0.47    0.00  1.0000
   1  31   7     130     106                                                         158    0.47    0.00  1.0000
   1 -33  -1       5     152                                                           7    0.20    0.00  1.0000
  -1 -33  -1     206     247                                                         220    0.20    0.00  1.0000
   1 -33   1     179     264                                                         192   -0.20    0.00  1.0000
  -1 -33   1      62     183                                                          70   -0.20    0.00  1.0000
  -1  33  -1       1      64                                                           2   -0.20    0.00  1.0000
  -1  33   1       5      52                                                           7    0.20    0.00  1.0000
   1  33  -1       5      67                                                           7   -0.20    0.00  1.0000
   1  33   1       0      99                                                           1    0.20    0.00  1.0000
   1 -33  -2      97      90                                                          97    0.01    0.00  1.0000
  -1 -33  -2     399     210                                                         398   -0.01    0.00  1.0000
   1 -33   2     459     234                                                         458   -0.01    0.00  1.0000
  -1 -33   2     272     176                                                         271    0.01    0.00  1.0000
  -1  33  -2       0      58                                                           0   -0.01    0.00  1.0000
  -1  33   2      85      88                                                          85    0.01    0.00  1.0000
   1  33  -2     156      86                                                         156    0.01    0.00  1.0000
   1  33   2      76      96                                                          76   -0.01    0.00  1.0000
   1 -33  -3       0     149                                                           1   -0.22    0.00  1.0000
  -1 -33  -3     254     113                                                         272   -0.22    0.00  1.0000
   1 -33   3     211     118                                                         227    0.22    0.00  1.0000
  -1 -33   3     779     281                                                         810    0.22    0.00  1.0000
  -1  33   3      81      98                                                          91   -0.22    0.00  1.0000
   1  33   3     162      65                                                         176   -0.22    0.00  1.0000
   1 -33  -4     203     134                                                         213    0.14    0.00  1.0000
  -1 -33  -4     100      84                                                         107   -0.14    0.00  1.0000
   1 -33   4     100     218                                                         107   -0.14    0.00  1.0000
  -1 -33   4     200     169                                                         210    0.14    0.00  1.0000
  -1  33   4     182     144                                                         191    0.14    0.00  1.0000
   1  33   4      37     100                                                          41   -0.14    0.00  1.0000
   1 -33  -5     240     104                                                         235   -0.06    0.00  1.0000
  -1 -33  -5     596     192                                                         588   -0.06    0.00  1.0000
   1 -33   5     319     169                                                         313    0.06    0.00  1.0000
  -1 -33   5     325     253                                                         319    0.06    0.00  1.0000
  -1  33   5     307     135                                                         301   -0.06    0.00  1.0000
   1  33   5     228     109                                                         223   -0.06    0.00  1.0000
   2   0   0  790108     474                                                      708678   18.78    0.00  1.0000
   2   0   2       9     212                                                          16   -0.41    0.00  1.0000
  -2   0   2      15     147                                                          24   -0.41    0.00  1.0000
   2   0  -2      32     120                                                          44   -0.41    0.00  1.0000
  -2   0   2      50     149                                                          65   -0.41    0.00  1.0000
   2   0  -2      41     129                                                          55   -0.41    0.00  1.0000
   2   0   2      77     129                                                          96   -0.41    0.00  1.0000
  -2   0  -2      47     117                                                          62   -0.41    0.00  1.0000
   2   0   4    9901     344                                                        9579    0.65    0.00  1.0000
  -2   0   4    9674     314                                                        9356    0.65    0.00  1.0000
   2   0  -4    9983     312                                                        9660    0.65    0.00  1.0000
   2   0   4   10084     323                                                        9759    0.65    0.00  1.0000
  -2   0   4    9797     311                                                        9477    0.65    0.00  1.0000
   2   0  -4    9875     305                                                        9553    0.65    0.00  1.0000
   2   0   4   10128     305                                                        9802    0.65    0.00  1.0000
  -2   0  -4    9810     297                                                        9489    0.65    0.00  1.0000
   2   0   6    5603     481                                                        5560   -0.11    0.00  1.0000
  -2   0   6    6644     350                                                        6597   -0.11    0.00  1.0000
   2   0   6    5285     271                                                        5243   -0.11    0.00  1.0000
   2   0  -6    5813     253                                                        5769   -0.11    0.00  1.0000
  -2   0   6    5743     351                                                        5700   -0.11    0.00  1.0000
   2   0  -6    5763     225                                                        5719   -0.11    0.00  1.0000
   2   0   6    6009     285                                                        5965   -0.11    0.00  1.0000
  -2   0  -6    5133     197                                                        5092   -0.11    0.00  1.0000
   2   0   8   10814     463                                                       10913   -0.19    0.00  1.0000
  -2   0   8   10626     402                                                       10724   -0.19    0.00  1.0000
   2   0   8   10119     399                                                       10215   -0.19    0.00  1.0000
   2   0  -8    9905     376                                                       10000   -0.19    0.00  1.0000
  -2   0   8   10694     434                                                       10792   -0.19    0.00  1.0000
   2   0   8   11009     405                                                       11109   -0.19    0.00  1.0000
   2   0  -8   10494     375                                                       10592   -0.19    0.00  1.0000
  -2   0  -8   10661     371                                                       10759   -0.19    0.00  1.0000
  -2   0  10    9603     538                                                        9636   -0.07    0.00  1.0000
   2   0  10   11545     805                                                       11582   -0.07    0.00  1.0000
  -2   0  10   10472     569                                                       10507   -0.07    0.00  1.0000
   2   0  10   10627     585                                                       10662   -0.07    0.00  1.0000
   2   0 -10    9662     561                                                        9695   -0.07    0.00  1.0000
  -2   0 -10   10734     561                                                       10769   -0.07    0.00  1.0000
  -2   0  12    1561     506                                                        1544    0.09    0.00  1.0000
   2   0  12    1534     218                                                        1517    0.09    0.00  1.0000
  -2   0  12    1261     276                                                        1246    0.09    0.00  1.0000
   2   0  12    1187     282                                                        1172    0.09    0.00  1.0000
   2   0 -12    1350     128                                                        1334    0.09    0.00  1.0000
  -2   0 -12     961     225                                                         948    0.09    0.00  1.0000
  -2   0  14       9      89                                                           9    0.00    0.00  1.0000
   2   0  14       0      69                                                           0    0.00    0.00  1.0000
  -2   0  14      83      57                                                          83    0.00    0.00  1.0000
   2   0  14      15      75                                                          15    0.00    0.00  1.0000
  -2   0  16       5      78                                                           3    0.17    0.00  1.0000
   2   0  16      44     147                                                          39    0.17    0.00  1.0000
  -2   2   1     594     335                                                         692   -0.77    0.00  1.0000
   2  -2   1       8     241                                                          22   -0.77    0.00  1.0000
  -2   2   2      56     228                                                          57    0.04    0.00  1.0000
  -2  -2  -2      64     363                                                          66    0.04    0.00  1.0000
   2   2   2      80     130                                                          82    0.04    0.00  1.0000
  -2  -2   2      95     130                                                          97    0.04    0.00  1.0000
   2   2  -2      51     218                                                          52    0.04    0.00  1.0000
   2  -2   2      71     226                                                          73    0.04    0.00  1.0000
  -2   2  -2      84      51                                                          86    0.04    0.00  1.0000
  -2   2   2      63     224                                                          64    0.04    0.00  1.0000
   2  -2   2      66     224                                                          68    0.04    0.00  1.0000
  -2  -2   2     116     103                                                         118    0.04    0.00  1.0000
   2   2  -2      70     235                                                          72    0.04    0.00  1.0000
  -2   2   2     127      96                                                         129    0.04    0.00  1.0000
   2  -2  -2      81      65                                                          83    0.04    0.00  1.0000
   2   2   2      36     202                                                          37    0.04    0.00  1.0000
  -2  -2  -2      84     123                                                          86    0.04    0.00  1.0000
   2  -2   2      73     224                                                          75    0.04    0.00  1.0000
  -2  -2   3  214186    2415                                                      212962    0.53    0.00  1.0000
   2   2  -3  217448    2431                                                      216215    0.53    0.00  1.0000
   2  -2   3  215685    2420                                                      214457   -0.53    0.00  1.0000
  -2   2   3  219461    2479                                                      218222   -0.53    0.00  1.0000
  -2   2  -3  220418    2455                                                      219176   -0.53    0.00  1.0000
  -2  -2   3  218062    2468                                                      216827    0.53    0.00  1.0000
   2   2  -3  210825    2348                                                      209611    0.53    0.00  1.0000
   2  -2  -3  217053    2434                                                      215821   -0.53    0.00  1.0000
   2   2   3  218519    2491                                                      217283    0.53    0.00  1.0000
  -2  -2  -4     171     117                                                         202   -0.45    0.00  1.0000
   2   2   4     107      96                                                         132   -0.45    0.00  1.0000
  -2  -2   4     261      80                                                         299   -0.45    0.00  1.0000
   2   2  -4      49      63                                                          66   -0.45    0.00  1.0000
   2  -2   4     366      94                                                         411   -0.45    0.00  1.0000
  -2   2   4     197     112                                                         230   -0.45    0.00  1.0000
  -2   2  -4     211      73                                                         245   -0.45    0.00  1.0000
  -2  -2   4     221      75                                                         256   -0.45    0.00  1.0000
   2   2  -4      89      35                                                         112   -0.45    0.00  1.0000
  -2   2   4     217      83                                                         252   -0.45    0.00  1.0000
   2  -2  -4     191      58                                                         224   -0.45    0.00  1.0000
   2  -2   4     208      55                                                         242   -0.45    0.00  1.0000
   2   2   4     243      78                                                         280   -0.45    0.00  1.0000
  -2  -2  -4     149      53                                                         178   -0.45    0.00  1.0000
  -2   2  -4     286      73                                                         326   -0.45    0.00  1.0000
  -2   2   5  160125    1917                                                      159561    0.28    0.00  1.0000
  -2  -2   5  161668    1889                                                      161101   -0.28    0.00  1.0000
   2  -2   5  159871    1830                                                      159307    0.28    0.00  1.0000
   2   2  -5  168942    1903                                                      168362   -0.28    0.00  1.0000
  -2   2   5  161124    1827                                                      160558    0.28    0.00  1.0000
  -2   2  -5  167380    1879                                                      166803    0.28    0.00  1.0000
   2   2   5  157965    1855                                                      157405   -0.28    0.00  1.0000
  -2   2   5  162129    1841                                                      161561    0.28    0.00  1.0000
   2   2  -5  164683    1844                                                      164111   -0.28    0.00  1.0000
   2  -2   5  165154    1837                                                      164581    0.28    0.00  1.0000
   2  -2  -5  165500    1857                                                      164926    0.28    0.00  1.0000
   2   2   5  160633    1810                                                      160068   -0.28    0.00  1.0000
  -2   2  -5  159934    1768                                                      159370    0.28    0.00  1.0000
  -2   2   6   19642     479                                                       19584    0.08    0.00  1.0000
   2   2   6   21592     513                                                       21531    0.08    0.00  1.0000
  -2  -2   6   21379     459                                                       21318    0.08    0.00  1.0000
   2  -2   6   19852     347                                                       19794    0.08    0.00  1.0000
  -2   2   6   20641     334                                                       20582    0.08    0.00  1.0000
   2   2  -6   21537     333                                                       21476    0.08    0.00  1.0000
   2   2   6   20493     331                                                       20434    0.08    0.00  1.0000
  -2   2  -6   20565     423                                                       20506    0.08    0.00  1.0000
  -2  -2   6   21757     422                                                       21696    0.08    0.00  1.0000
  -2   2   6   19997     331                                                       19938    0.08    0.00  1.0000
   2  -2   6   19986     303                                                       19927    0.08    0.00  1.0000
   2   2  -6   20575     337                                                       20516    0.08    0.00  1.0000
   2  -2  -6   20128     310                                                       20069    0.08    0.00  1.0000
   2   2   6   21117     337                                                       21057    0.08    0.00  1.0000
  -2  -2  -6   20701     318                                                       20641    0.08    0.00  1.0000
  -2   2  -6   20633     284                                                       20574    0.08    0.00  1.0000
  -2   2   7     491     110                                                         503   -0.10    0.00  1.0000
   2   2   7     241     105                                                         249    0.10    0.00  1.0000
  -2  -2   7     518      95                                                         530    0.10    0.00  1.0000
   2  -2   7     231      62                                                         239   -0.10    0.00  1.0000
  -2   2   7     389      80                                                         399   -0.10    0.00  1.0000
   2   2   7     332      90                                                         342    0.10    0.00  1.0000
   2   2  -7     424      87                                                         435    0.10    0.00  1.0000
  -2   2  -7     224      49                                                         232   -0.10    0.00  1.0000
  -2  -2   7     419     103                                                         430    0.10    0.00  1.0000
  -2   2   7     326      95                                                         336   -0.10    0.00  1.0000
   2  -2   7     341      83                                                         351   -0.10    0.00  1.0000
   2   2   7     298     117                                                         307    0.10    0.00  1.0000
   2   2  -7     330      65                                                         340    0.10    0.00  1.0000
   2  -2  -7     421      70                                                         432   -0.10    0.00  1.0000
  -2  -2  -7     336      64                                                         346    0.10    0.00  1.0000
  -2   2  -7     356      60                                                         366   -0.10    0.00  1.0000
  -2   2   8    1124     238                                                        1098    0.15    0.00  1.0000
   2   2   8    1435     351                                                        1406    0.15    0.00  1.0000
  -2  -2   8    1590     322                                                        1559    0.15    0.00  1.0000
   2  -2   8    1669     319                                                        1638    0.15    0.00  1.0000
  -2   2   8    1170     134                                                        1144    0.15    0.00  1.0000
   2   2   8    1331     124                                                        1303    0.15    0.00  1.0000
   2   2  -8    1474     111                                                        1444    0.15    0.00  1.0000
  -2  -2   8    1859     157                                                        1826    0.15    0.00  1.0000
  -2   2   8    1558     249                                                        1528    0.15    0.00  1.0000
   2  -2   8    1526     179                                                        1496    0.15    0.00  1.0000
   2   2   8    1636     137                                                        1605    0.15    0.00  1.0000
   2   2  -8    1652     120                                                        1621    0.15    0.00  1.0000
   2  -2  -8    1341     168                                                        1313    0.15    0.00  1.0000
  -2  -2  -8    1666     122                                                        1635    0.15    0.00  1.0000
  -2   2  -8    1413      78                                                        1384    0.15    0.00  1.0000
  -2  -2   9    3185     214                                                        3186    0.00    0.00  1.0000
   2  -2   9    3782     222                                                        3783    0.00    0.00  1.0000
  -2   2   9    3762     240                                                        3763    0.00    0.00  1.0000
   2   2   9    3898     602                                                        3899    0.00    0.00  1.0000
  -2  -2   9    3462     218                                                        3463    0.00    0.00  1.0000
  -2   2   9    4124     439                                                        4125    0.00    0.00  1.0000
   2  -2   9    3387     273                                                        3388    0.00    0.00  1.0000
   2   2   9    3906     207                                                        3907    0.00    0.00  1.0000
   2   2  -9    3616     215                                                        3617    0.00    0.00  1.0000
   2  -2  -9    3601     248                                                        3602    0.00    0.00  1.0000
  -2  -2  -9    3770     196                                                        3771    0.00    0.00  1.0000
  -2   2  -9    3608     173                                                        3609    0.00    0.00  1.0000
  -2  -2  10     614     118                                                         620    0.05    0.00  1.0000
   2  -2  10     297      93                                                         301    0.05    0.00  1.0000
  -2   2  10     382      88                                                         387    0.05    0.00  1.0000
   2   2  10     452     110                                                         457    0.05    0.00  1.0000
  -2  -2  10     121      64                                                         124    0.05    0.00  1.0000
  -2   2  10     400      72                                                         405    0.05    0.00  1.0000
   2  -2  10     208      57                                                         211    0.05    0.00  1.0000
   2   2  10     277      84                                                         281    0.05    0.00  1.0000
   2   2 -10     163      61                                                         166    0.05    0.00  1.0000
   2  -2 -10     296      96                                                         300    0.05    0.00  1.0000
  -2  -2 -10     497      82                                                         502    0.05    0.00  1.0000
  -2   2 -10     340      71                                                         344    0.05    0.00  1.0000
  -2  -2  11     623     174                                                         636   -0.11    0.00  1.0000
   2  -2  11     458     165                                                         470    0.11    0.00  1.0000
  -2   2  11     528     158                                                         540    0.11    0.00  1.0000
   2   2  11     225     196                                                         233   -0.11    0.00  1.0000
  -2  -2  11     386     111                                                         397   -0.11    0.00  1.0000
  -2   2  11     207      81                                                         215    0.11    0.00  1.0000
   2  -2  11     382     131                                                         393    0.11    0.00  1.0000
   2   2  11     403     155                                                         414   -0.11    0.00  1.0000
   2   2 -11     513     105                                                         525   -0.11    0.00  1.0000
   2  -2 -11     196      95                                                         204    0.11    0.00  1.0000
  -2  -2 -11     295      95                                                         304   -0.11    0.00  1.0000
  -2  -2  12     245     152                                                         245    0.00    0.00  1.0000
   2  -2  12     266     125                                                         266    0.00    0.00  1.0000
  -2   2  12     193      82                                                         193    0.00    0.00  1.0000
   2   2  12      55      82                                                          55    0.00    0.00  1.0000
  -2  -2  12      66      62                                                          66    0.00    0.00  1.0000
  -2   2  12     123      46                                                         123    0.00    0.00  1.0000
   2  -2  12     208      70                                                         208    0.00    0.00  1.0000
   2   2  12     273     122                                                         273    0.00    0.00  1.0000
   2   2 -12     279      79                                                         279    0.00    0.00  1.0000
  -2  -2 -12      54      42                                                          54    0.00    0.00  1.0000
  -2  -2  13     103     106                                                         113   -0.18    0.00  1.0000
   2  -2  13     219      67                                                         233    0.18    0.00  1.0000
  -2   2  13     274     108                                                         290    0.18    0.00  1.0000
   2   2  13     346     106                                                         363   -0.18    0.00  1.0000
  -2  -2  13     113      39                                                         123   -0.18    0.00  1.0000
  -2   2  13     188     100                                                         201    0.18    0.00  1.0000
   2  -2  13     154      66                                                         166    0.18    0.00  1.0000
   2   2  13       0      53                                                           0   -0.18    0.00  1.0000
  -2  -2  14      12      74                                                          11   -0.04    0.00  1.0000
   2  -2  14      40      53                                                          39   -0.04    0.00  1.0000
  -2   2  14       9     110                                                           8   -0.04    0.00  1.0000
   2   2  14       8      68                                                           7   -0.04    0.00  1.0000
  -2  -2  14      35      42                                                          34   -0.04    0.00  1.0000
   2  -2  14      42      46                                                          41   -0.04    0.00  1.0000
  -2   2  14      16      63                                                          15   -0.04    0.00  1.0000
   2   2  14      60      78                                                          58   -0.04    0.00  1.0000
  -2  -2  15      37      63                                                          34    0.08    0.00  1.0000
   2  -2  15     138      68                                                         133   -0.08    0.00  1.0000
  -2   2  15       0     108                                                           0   -0.08    0.00  1.0000
   2   2  15     159      71                                                         154    0.08    0.00  1.0000
  -2   2  15      69      68                                                          66   -0.08    0.00  1.0000
   2   2  15       8      33                                                           7    0.08    0.00  1.0000
  -2  -2  16     107      76                                                         117   -0.19    0.00  1.0000
   2  -2  16      84     108                                                          93   -0.20    0.00  1.0000
  -2   2  16      22      68                                                          27   -0.19    0.00  1.0000
   2   2  16     113      90                                                         124   -0.19    0.00  1.0000
  -2   2  16     108      86                                                         118   -0.19    0.00  1.0000
   2  -4   0  226347     227                                                      206850    8.36    0.00  1.0000
  -2  -4   0  227642     316                                                      208088    8.36    0.00  1.0000
  -2   4   0  227057     218                                                      207529    8.36    0.00  1.0000
   2   4   0  232697     366                                                      212922    8.36    0.00  1.0000
  -2   4   0  228979     249                                                      209366    8.36    0.00  1.0000
   2  -4   0  229422     239                                                      209790    8.36    0.00  1.0000
   2   4   0  228037     229                                                      208466    8.36    0.00  1.0000
   2   4  -1  187633    1793                                                      185014   -1.21    0.00  1.0000
  -2  -4   2  118918    1453                                                      118036    0.51    0.00  1.0000
   2   4  -2  120207    1415                                                      119320    0.51    0.00  1.0000
   2  -4   2  118248    1384                                                      117368    0.51    0.00  1.0000
  -2  -4   2  120368    1486                                                      119481    0.51    0.00  1.0000
   2   4  -2  120119    1430                                                      119233    0.51    0.00  1.0000
  -2   4   2  122675    1457                                                      121779    0.51    0.00  1.0000
   2  -4  -2  120229    1446                                                      119342    0.51    0.00  1.0000
   2   4   2  121264    1433                                                      120373    0.51    0.00  1.0000
  -2  -4  -2  121004    1420                                                      120114    0.51    0.00  1.0000
   2  -4  -3     475     203                                                         556    0.71    0.00  1.0000
  -2  -4  -3     577     325                                                         666   -0.71    0.00  1.0000
   2   4   3     285     196                                                         349   -0.71    0.00  1.0000
  -2  -4   3     791     258                                                         895   -0.71    0.00  1.0000
   2   4  -3     524     189                                                         609   -0.71    0.00  1.0000
   2  -4   3     316     198                                                         383    0.71    0.00  1.0000
  -2   4  -3     247     187                                                         306    0.71    0.00  1.0000
  -2   4   3     515     262                                                         600    0.71    0.00  1.0000
   2   4   3     420     236                                                         497   -0.71    0.00  1.0000
  -2  -4  -3     388     167                                                         462   -0.71    0.00  1.0000
  -2  -4  -4    6809     358                                                        6846    0.09    0.00  1.0000
  -2   4   4    5465     284                                                        5498    0.09    0.00  1.0000
   2  -4   4    5634     213                                                        5668    0.09    0.00  1.0000
   2   4  -4    5884     289                                                        5918    0.09    0.00  1.0000
  -2   4  -4    5804     202                                                        5838    0.09    0.00  1.0000
  -2   4   4    5526     235                                                        5559    0.09    0.00  1.0000
  -2  -4   4    6103     219                                                        6138    0.09    0.00  1.0000
   2   4  -4    5772     200                                                        5806    0.09    0.00  1.0000
   2  -4   4    5784     184                                                        5818    0.09    0.00  1.0000
  -2   4   4    6019     234                                                        6054    0.09    0.00  1.0000
   2  -4  -4    5544     205                                                        5577    0.09    0.00  1.0000
   2   4   4    5889     218                                                        5923    0.09    0.00  1.0000
  -2  -4  -4    5632     215                                                        5666    0.09    0.00  1.0000
  -2  -4  -5   57781     894                                                       57363    0.35    0.00  1.0000
   2  -4   5   58540     938                                                       58119   -0.35    0.00  1.0000
  -2   4  -5   60032     894                                                       59605   -0.35    0.00  1.0000
  -2   4   5   57934     835                                                       57515   -0.35    0.00  1.0000
  -2  -4   5   56282     807                                                       55869    0.35    0.00  1.0000
   2   4  -5   57160     767                                                       56744    0.35    0.00  1.0000
   2  -4   5   58618     774                                                       58197   -0.35    0.00  1.0000
  -2   4   5   57864     820                                                       57445   -0.35    0.00  1.0000
   2  -4  -5   57724     802                                                       57306   -0.35    0.00  1.0000
   2   4   5   59331     853                                                       58907    0.35    0.00  1.0000
  -2  -4  -5   56595     777                                                       56181    0.35    0.00  1.0000
  -2   4   6     196     123                                                         195    0.02    0.00  1.0000
   2   4   6      35     104                                                          34    0.02    0.00  1.0000
  -2  -4   6       6      45                                                           6    0.02    0.00  1.0000
   2  -4   6      44      54                                                          43    0.02    0.00  1.0000
   2   4  -6      23      56                                                          23    0.02    0.00  1.0000
  -2   4   6     109     106                                                         108    0.02    0.00  1.0000
  -2   4  -6     140      76                                                         139    0.02    0.00  1.0000
   2   4   6     145      94                                                         144    0.02    0.00  1.0000
  -2  -4   6     171      63                                                         170    0.02    0.00  1.0000
   2  -4   6      37      33                                                          36    0.02    0.00  1.0000
  -2   4   6       6      38                                                           6    0.02    0.00  1.0000
   2   4  -6      39      72                                                          38    0.02    0.00  1.0000
   2   4   6      40      82                                                          39    0.02    0.00  1.0000
   2  -4  -6      56      45                                                          55    0.02    0.00  1.0000
  -2  -4  -6      74      43                                                          73    0.02    0.00  1.0000
  -2   4  -6      40      25                                                          39    0.02    0.00  1.0000
  -2   4   7    4941     688                                                        4988    0.13    0.00  1.0000
  -2  -4   7    4790     176                                                        4836   -0.13    0.00  1.0000
   2  -4   7    5548     269                                                        5597    0.13    0.00  1.0000
   2   4  -7    5338     182                                                        5386   -0.13    0.00  1.0000
  -2   4   7    5318     194                                                        5366    0.13    0.00  1.0000
  -2   4  -7    5105     183                                                        5152    0.13    0.00  1.0000
   2   4   7    5783     323                                                        5833   -0.13    0.00  1.0000
  -2  -4   7    5656     177                                                        5706   -0.13    0.00  1.0000
   2  -4   7    5293     144                                                        5341    0.13    0.00  1.0000
  -2   4   7    5341     203                                                        5389    0.13    0.00  1.0000
   2   4  -7    5777     167                                                        5827   -0.13    0.00  1.0000
   2   4   7    5500     228                                                        5549   -0.13    0.00  1.0000
   2  -4  -7    5749     184                                                        5799    0.13    0.00  1.0000
  -2  -4  -7    5314     159                                                        5362   -0.13    0.00  1.0000
  -2   4  -7    5536     143                                                        5585    0.13    0.00  1.0000
  -2   4   8     503     131                                                         498   -0.04    0.00  1.0000
   2   4   8     634     207                                                         629   -0.04    0.00  1.0000
  -2  -4   8     613     120                                                         608   -0.04    0.00  1.0000
   2  -4   8     719     162                                                         714   -0.04    0.00  1.0000
  -2   4   8     807     154                                                         801   -0.04    0.00  1.0000
   2   4   8     893     182                                                         887   -0.04    0.00  1.0000
  -2   4  -8     979      94                                                         973   -0.04    0.00  1.0000
  -2  -4   8     781     174                                                         775   -0.04    0.00  1.0000
   2  -4   8     809     133                                                         803   -0.04    0.00  1.0000
  -2   4   8    1034     159                                                        1028   -0.04    0.00  1.0000
   2   4   8    1060     127                                                        1053   -0.04    0.00  1.0000
   2   4  -8     781     119                                                         775   -0.04    0.00  1.0000
   2  -4  -8     467     110                                                         463   -0.04    0.00  1.0000
  -2  -4  -8     805      91                                                         799   -0.04    0.00  1.0000
  -2   4  -8     877      70                                                         871   -0.04    0.00  1.0000
  -2  -4   9    2405     177                                                        2413    0.03    0.00  1.0000
   2  -4   9    2839     206                                                        2847   -0.03    0.00  1.0000
  -2   4   9    2591     230                                                        2599   -0.03    0.00  1.0000
   2   4   9    2330     158                                                        2338    0.03    0.00  1.0000
  -2  -4   9    2445     200                                                        2453    0.03    0.00  1.0000
   2  -4   9    2565     249                                                        2573   -0.03    0.00  1.0000
  -2   4   9    2383     181                                                        2391   -0.03    0.00  1.0000
   2   4   9    2524     204                                                        2532    0.03    0.00  1.0000
   2   4  -9    2678     155                                                        2686    0.03    0.00  1.0000
   2  -4  -9    2538     381                                                        2546   -0.03    0.00  1.0000
  -2  -4  -9    2309     176                                                        2317    0.03    0.00  1.0000
  -2   4  -9    2572     147                                                        2580   -0.03    0.00  1.0000
  -2  -4  10     742     171                                                         747   -0.04    0.00  1.0000
   2  -4  10     382     118                                                         386   -0.04    0.00  1.0000
  -2   4  10     451     129                                                         455   -0.04    0.00  1.0000
   2   4  10     331     118                                                         334   -0.04    0.00  1.0000
  -2  -4  10     144      52                                                         146   -0.04    0.00  1.0000
   2  -4  10     125      45                                                         127   -0.04    0.00  1.0000
  -2   4  10     289      55                                                         292   -0.04    0.00  1.0000
   2   4  10     491     111                                                         495   -0.04    0.00  1.0000
   2   4 -10     347      66                                                         350   -0.04    0.00  1.0000
   2  -4 -10     195      52                                                         198   -0.04    0.00  1.0000
  -2  -4 -10     319      71                                                         322   -0.04    0.00  1.0000
  -2   4 -10     448      68                                                         452   -0.04    0.00  1.0000
  -2  -4  11    1406     270                                                        1436    0.16    0.00  1.0000
   2  -4  11     866     287                                                         890   -0.16    0.00  1.0000
  -2   4  11     855     234                                                         879   -0.16    0.00  1.0000
   2   4  11    1531     190                                                        1562    0.16    0.00  1.0000
  -2  -4  11     841     284                                                         864    0.16    0.00  1.0000
   2  -4  11    1081     105                                                        1107   -0.16    0.00  1.0000
  -2   4  11     830     253                                                         853   -0.16    0.00  1.0000
   2   4  11     965     223                                                         990    0.16    0.00  1.0000
   2   4 -11    1440     109                                                        1471    0.16    0.00  1.0000
  -2   4 -11     715     197                                                         737   -0.16    0.00  1.0000
  -2  -4  12      31     136                                                          27   -0.15    0.00  1.0000
   2  -4  12     179      58                                                         169   -0.15    0.00  1.0000
  -2   4  12     139      70                                                         130   -0.15    0.00  1.0000
   2   4  12     110     115                                                         102   -0.15    0.00  1.0000
  -2  -4  12     176      62                                                         166   -0.15    0.00  1.0000
   2  -4  12     101      50                                                          93   -0.15    0.00  1.0000
  -2   4  12     440     122                                                         424   -0.15    0.00  1.0000
   2   4  12     243      89                                                         231   -0.15    0.00  1.0000
   2   4 -12      98      35                                                          91   -0.15    0.00  1.0000
  -2   4 -12       2      29                                                           1   -0.15    0.00  1.0000
  -2  -4  13     899     265                                                         941    0.28    0.00  1.0000
   2  -4  13     931     241                                                         974   -0.28    0.00  1.0000
  -2   4  13    1081     212                                                        1127   -0.28    0.00  1.0000
   2   4  13     815     290                                                         855    0.28    0.00  1.0000
  -2  -4  13     731     255                                                         769    0.28    0.00  1.0000
   2  -4  13     650     218                                                         686   -0.28    0.00  1.0000
  -2   4  13     840     288                                                         880   -0.28    0.00  1.0000
   2   4  13    1219     212                                                        1268    0.28    0.00  1.0000
  -2  -4  14      19      64                                                          16    0.13    0.00  1.0000
  -2   4  14       4      52                                                           3    0.13    0.00  1.0000
   2   4  14      19     100                                                          16    0.13    0.00  1.0000
  -2  -4  14      14      65                                                          12    0.13    0.00  1.0000
  -2   4  14      15      77                                                          13    0.13    0.00  1.0000
   2   4  14      38      96                                                          34    0.13    0.00  1.0000
  -2  -4  15     111      81                                                         105   -0.12    0.00  1.0000
   2  -4  15     111     103                                                         105    0.12    0.00  1.0000
  -2   4  15     233     107                                                         224    0.12    0.00  1.0000
   2   4  15      85      73                                                          80   -0.12    0.00  1.0000
  -2   4  15     283     109                                                         273    0.12    0.00  1.0000
   2   4  15      37      56                                                          33   -0.12    0.00  1.0000
  -2  -4  16      10      69                                                          14    0.20    0.00  1.0000
   2  -4  16       1      62                                                           2    0.20    0.00  1.0000
  -2   4  16      82     141                                                          91    0.20    0.00  1.0000
   2   4  16       4      53                                                           6    0.20    0.00  1.0000
  -2   4  16      16      74                                                          20    0.20    0.00  1.0000
   2   4  16      17      56                                                          21    0.20    0.00  1.0000
   2  -6   0  104144    3207                                                      107385   -1.99    0.00  1.0000
  -2  -6   0  102728    3204                                                      105947   -1.99    0.00  1.0000
   2   6   0  105497    3250                                                      108759   -1.99    0.00  1.0000
  -2   6   0  107705    3296                                                      111000   -1.99    0.00  1.0000
  -2   6   0  100207    3112                                                      103386   -1.99    0.00  1.0000
   2  -6   0  101696    3134                                                      104899   -1.99    0.00  1.0000
   2   6   0  109032    3273                                                      112347   -1.99    0.00  1.0000
  -2  -6   0  102828    3179                                                      106048   -1.99    0.00  1.0000
  -2   6   1  229726    2305                                                      226959   -1.16    0.00  1.0000
   2   6   1  220243    2202                                                      217534    1.16    0.00  1.0000
  -2  -6   1  223840    2240                                                      221109    1.16    0.00  1.0000
   2  -6   1  212202    2084                                                      209543   -1.16    0.00  1.0000
   2   6  -1  226876    2272                                                      224126    1.16    0.00  1.0000
  -2   6  -1  223501    2217                                                      220772   -1.16    0.00  1.0000
   2   6  -1  225343    2270                                                      222602    1.16    0.00  1.0000
  -2   6  -1  216671    2113                                                      213984   -1.16    0.00  1.0000
  -2   6   1  226684    2249                                                      223935   -1.16    0.00  1.0000
   2  -6  -1  224695    2208                                                      221958   -1.16    0.00  1.0000
   2  -6   1  224088    2174                                                      221355   -1.16    0.00  1.0000
   2   6   1  226693    2258                                                      223944    1.16    0.00  1.0000
   2  -6  -2   47282    1044                                                       47732   -0.41    0.00  1.0000
  -2  -6  -2   47438    1232                                                       47888   -0.41    0.00  1.0000
  -2   6   2   46412     725                                                       46858   -0.41    0.00  1.0000
   2   6   2   45584     680                                                       46026   -0.41    0.00  1.0000
  -2  -6   2   48560     684                                                       49016   -0.41    0.00  1.0000
   2  -6   2   47751     662                                                       48203   -0.41    0.00  1.0000
   2   6  -2   47506     692                                                       47957   -0.41    0.00  1.0000
  -2   6  -2   47436     659                                                       47886   -0.41    0.00  1.0000
  -2  -6   2   47272     782                                                       47722   -0.41    0.00  1.0000
   2   6  -2   47559     675                                                       48010   -0.41    0.00  1.0000
  -2   6  -2   47465     596                                                       47916   -0.41    0.00  1.0000
  -2   6   2   48049     739                                                       48502   -0.41    0.00  1.0000
   2  -6  -2   49705     769                                                       50166   -0.41    0.00  1.0000
   2  -6   2   47375     608                                                       47825   -0.41    0.00  1.0000
   2   6   2   47654     807                                                       48105   -0.41    0.00  1.0000
  -2  -6  -2   46692     703                                                       47139   -0.41    0.00  1.0000
   2  -6  -3   23910     503                                                       24315   -0.52    0.00  1.0000
  -2  -6  -3   22293     394                                                       22684    0.52    0.00  1.0000
  -2   6   3   22442     519                                                       22834   -0.52    0.00  1.0000
   2   6   3   22721     526                                                       23116    0.52    0.00  1.0000
  -2  -6   3   22763     402                                                       23158    0.52    0.00  1.0000
   2  -6   3   22826     320                                                       23222   -0.52    0.00  1.0000
   2   6  -3   22223     320                                                       22613    0.52    0.00  1.0000
  -2   6  -3   22041     310                                                       22430   -0.52    0.00  1.0000
  -2  -6   3   22294     360                                                       22685    0.52    0.00  1.0000
   2   6  -3   22724     304                                                       23119    0.52    0.00  1.0000
  -2   6   3   21994     329                                                       22382   -0.52    0.00  1.0000
   2  -6  -3   22355     360                                                       22747   -0.52    0.00  1.0000
   2   6   3   22989     331                                                       23386    0.52    0.00  1.0000
  -2  -6  -3   22256     312                                                       22647    0.52    0.00  1.0000
   2  -6  -4     368      89                                                         361    0.07    0.00  1.0000
  -2  -6  -4     277     109                                                         271    0.07    0.00  1.0000
  -2   6   4      26     104                                                          24    0.07    0.00  1.0000
   2   6   4     224      86                                                         219    0.07    0.00  1.0000
  -2  -6   4     511     103                                                         503    0.07    0.00  1.0000
   2  -6   4     510      96                                                         502    0.07    0.00  1.0000
   2   6  -4     423      98                                                         416    0.07    0.00  1.0000
  -2   6  -4     538      72                                                         530    0.07    0.00  1.0000
  -2  -6   4     484     112                                                         476    0.07    0.00  1.0000
   2   6  -4     277      40                                                         271    0.07    0.00  1.0000
  -2   6   4     368      93                                                         361    0.07    0.00  1.0000
   2  -6  -4     542     100                                                         534    0.07    0.00  1.0000
   2   6   4     240      80                                                         235    0.07    0.00  1.0000
  -2  -6  -4     429      58                                                         422    0.07    0.00  1.0000
  -2  -6  -5    2411     341                                                        2359   -0.21    0.00  1.0000
  -2   6   5    1946     221                                                        1899    0.21    0.00  1.0000
   2   6   5    1938     305                                                        1891   -0.21    0.00  1.0000
  -2  -6   5    2672     368                                                        2617   -0.21    0.00  1.0000
   2  -6   5    2774     325                                                        2718    0.21    0.00  1.0000
   2   6  -5    2107     292                                                        2058   -0.21    0.00  1.0000
  -2   6  -5    2757     175                                                        2701    0.21    0.00  1.0000
  -2  -6   5    2178     230                                                        2128   -0.21    0.00  1.0000
   2   6  -5    2147     150                                                        2098   -0.21    0.00  1.0000
  -2   6   5    2811     308                                                        2755    0.21    0.00  1.0000
   2  -6  -5    2764     155                                                        2708    0.21    0.00  1.0000
   2   6   5    2542     287                                                        2488   -0.21    0.00  1.0000
  -2  -6  -5    2333     133                                                        2282   -0.21    0.00  1.0000
  -2  -6  -6      17     157                                                          21   -0.17    0.00  1.0000
  -2   6   6      81     132                                                          89   -0.17    0.00  1.0000
   2   6   6       4      85                                                           6   -0.17    0.00  1.0000
  -2  -6   6     162      66                                                         173   -0.17    0.00  1.0000
   2  -6   6      17      50                                                          21   -0.17    0.00  1.0000
   2   6  -6      23      66                                                          27   -0.17    0.00  1.0000
  -2   6  -6      53     110                                                          59   -0.17    0.00  1.0000
  -2   6   6      44      59                                                          50   -0.17    0.00  1.0000
  -2  -6   6     108      77                                                         117   -0.17    0.00  1.0000
   2  -6   6      59      33                                                          66   -0.17    0.00  1.0000
   2   6  -6      47      39                                                          53   -0.17    0.00  1.0000
  -2   6   6      93     110                                                         101   -0.17    0.00  1.0000
   2   6   6      86      87                                                          94   -0.17    0.00  1.0000
   2  -6  -6      27     117                                                          31   -0.17    0.00  1.0000
  -2  -6  -6      50      60                                                          56   -0.17    0.00  1.0000
  -2   6   7     229     103                                                         223   -0.08    0.00  1.0000
   2   6   7     761     164                                                         750    0.08    0.00  1.0000
  -2  -6   7     472      95                                                         463    0.08    0.00  1.0000
   2  -6   7     206      94                                                         200   -0.08    0.00  1.0000
   2   6  -7     174     115                                                         169    0.08    0.00  1.0000
  -2   6  -7     290     110                                                         283   -0.08    0.00  1.0000
  -2   6   7     363     126                                                         355   -0.08    0.00  1.0000
  -2  -6   7     220      76                                                         214    0.08    0.00  1.0000
   2  -6   7     232      55                                                         226   -0.08    0.00  1.0000
  -2   6   7     403     135                                                         395   -0.08    0.00  1.0000
   2   6  -7     245      54                                                         239    0.08    0.00  1.0000
   2   6   7     251     121                                                         245    0.08    0.00  1.0000
   2  -6  -7     255      79                                                         249   -0.08    0.00  1.0000
  -2  -6  -7     198      74                                                         192    0.08    0.00  1.0000
  -2   6  -7     151      31                                                         146   -0.08    0.00  1.0000
  -2   6   8     245     146                                                         257   -0.15    0.00  1.0000
  -2  -6   8      37      48                                                          42   -0.15    0.00  1.0000
   2  -6   8     287      99                                                         300   -0.15    0.00  1.0000
  -2   6   8     253     130                                                         265   -0.15    0.00  1.0000
  -2   6  -8     249     107                                                         261   -0.15    0.00  1.0000
   2   6   8     224      86                                                         236   -0.15    0.00  1.0000
  -2  -6   8      92      61                                                         100   -0.15    0.00  1.0000
   2  -6   8      43      39                                                          48   -0.15    0.00  1.0000
  -2   6   8     285     118                                                         298   -0.15    0.00  1.0000
   2   6  -8     101      60                                                         109   -0.15    0.00  1.0000
   2   6   8     242     109                                                         254   -0.15    0.00  1.0000
   2  -6  -8     186      64                                                         197   -0.15    0.00  1.0000
  -2  -6  -8      99      50                                                         107   -0.15    0.00  1.0000
  -2   6  -8     115      29                                                         123   -0.15    0.00  1.0000
  -2  -6   9     622     134                                                         633   -0.09    0.00  1.0000
   2  -6   9     289     103                                                         296    0.09    0.00  1.0000
  -2   6   9     523     172                                                         533    0.09    0.00  1.0000
   2   6   9     322     143                                                         330   -0.09    0.00  1.0000
  -2  -6   9     106      49                                                         110   -0.09    0.00  1.0000
   2  -6   9     245      67                                                         252    0.09    0.00  1.0000
  -2   6   9     235     101                                                         242    0.09    0.00  1.0000
   2   6  -9     292      80                                                         299   -0.09    0.00  1.0000
   2  -6  -9     258      97                                                         265    0.09    0.00  1.0000
  -2  -6  -9     328     105                                                         336   -0.09    0.00  1.0000
  -2   6  -9     208      53                                                         214    0.09    0.00  1.0000
  -2  -6  10     597     146                                                         586    0.09    0.00  1.0000
   2  -6  10     743     218                                                         730    0.09    0.00  1.0000
  -2   6  10     680     177                                                         668    0.09    0.00  1.0000
   2   6  10    1040     237                                                        1025    0.09    0.00  1.0000
  -2  -6  10     873     158                                                         859    0.09    0.00  1.0000
   2  -6  10     527     118                                                         516    0.09    0.00  1.0000
  -2   6  10    1086     203                                                        1071    0.09    0.00  1.0000
   2   6  10     791     151                                                         778    0.09    0.00  1.0000
   2   6 -10     429     110                                                         419    0.09    0.00  1.0000
  -2   6 -10     564     115                                                         553    0.09    0.00  1.0000
  -2  -6  11    1183     316                                                        1208   -0.14    0.00  1.0000
   2  -6  11    1405     213                                                        1432    0.14    0.00  1.0000
  -2   6  11    1225     148                                                        1250    0.14    0.00  1.0000
   2   6  11    1079     196                                                        1103   -0.14    0.00  1.0000
  -2  -6  11    1232     139                                                        1257   -0.14    0.00  1.0000
   2  -6  11     880     236                                                         901    0.14    0.00  1.0000
  -2   6  11    1066     179                                                        1090    0.14    0.00  1.0000
   2   6  11     968     246                                                         990   -0.14    0.00  1.0000
   2   6 -11    1194      84                                                        1219   -0.14    0.00  1.0000
  -2   6 -11     726     186                                                         745    0.14    0.00  1.0000
  -2  -6  12    1365     416                                                        1324    0.22    0.00  1.0000
   2  -6  12    1750     395                                                        1704    0.22    0.00  1.0000
  -2   6  12    1504     283                                                        1461    0.22    0.00  1.0000
   2   6  12    1955     446                                                        1906    0.22    0.00  1.0000
  -2  -6  12    1823     310                                                        1776    0.22    0.00  1.0000
   2  -6  12    1702     254                                                        1657    0.22    0.00  1.0000
  -2   6  12    1574     448                                                        1530    0.22    0.00  1.0000
   2   6  12    2677     398                                                        2620    0.22    0.00  1.0000
  -2  -6  13     167      78                                                         152   -0.23    0.00  1.0000
   2  -6  13      63      99                                                          54    0.23    0.00  1.0000
  -2   6  13     174      64                                                         159    0.23    0.00  1.0000
   2   6  13     269     135                                                         250   -0.23    0.00  1.0000
  -2  -6  13     224      88                                                         207   -0.23    0.00  1.0000
   2  -6  13      92      32                                                          81    0.23    0.00  1.0000
  -2   6  13       9      77                                                           6    0.23    0.00  1.0000
   2   6  13       0      86                                                           0   -0.23    0.00  1.0000
  -2  -6  14     287     102                                                         304   -0.19    0.00  1.0000
   2  -6  14     253      79                                                         269   -0.19    0.00  1.0000
  -2   6  14     223     166                                                         238   -0.19    0.00  1.0000
   2   6  14     245      85                                                         260   -0.19    0.00  1.0000
  -2   6  14     205      88                                                         219   -0.19    0.00  1.0000
   2   6  14     167     109                                                         180   -0.19    0.00  1.0000
  -2  -6  15     301     112                                                         310    0.10    0.00  1.0000
   2  -6  15     147     110                                                         153   -0.10    0.00  1.0000
  -2   6  15     194      83                                                         201   -0.10    0.00  1.0000
   2   6  15     226      97                                                         234    0.10    0.00  1.0000
  -2   6  15     147      77                                                         153   -0.10    0.00  1.0000
   2   6  15     164      77                                                         171    0.10    0.00  1.0000
  -2  -6  16      24      94                                                          21   -0.11    0.00  1.0000
   2  -6  16      24      99                                                          21   -0.11    0.00  1.0000
  -2   6  16      22      78                                                          19   -0.11    0.00  1.0000
   2   6  16       6      52                                                           5   -0.11    0.00  1.0000
  -2   6  16      27     109                                                          24   -0.11    0.00  1.0000
   2   6  16      58      91                                                          54   -0.11    0.00  1.0000
   2  -8   0   19040     262                                                       19523   -0.69    0.00  1.0000
  -2  -8   0   20192     180                                                       20689   -0.69    0.00  1.0000
   2   8   0   20585     147                                                       21087   -0.69    0.00  1.0000
  -2   8   0   19573      95                                                       20063   -0.69    0.00  1.0000
  -2   8   0   20377     238                                                       20877   -0.69    0.00  1.0000
   2  -8   0   18316     207                                                       18790   -0.69    0.00  1.0000
   2   8   0   19087     240                                                       19571   -0.69    0.00  1.0000
  -2  -8   0   20005     106                                                       20500   -0.69    0.00  1.0000
   2  -8  -1   30926     541                                                       31560    0.72    0.00  1.0000
  -2  -8  -1   30816     572                                                       31449   -0.72    0.00  1.0000
  -2   8   1   31700     533                                                       32342    0.72    0.00  1.0000
   2   8   1   30339     527                                                       30967   -0.72    0.00  1.0000
  -2  -8   1   30823     537                                                       31456   -0.72    0.00  1.0000
   2  -8   1   29976     487                                                       30600    0.72    0.00  1.0000
   2   8  -1   31135     535                                                       31771   -0.72    0.00  1.0000
  -2   8  -1   30798     479                                                       31430    0.72    0.00  1.0000
   2   8  -1   30002     530                                                       30626   -0.72    0.00  1.0000
  -2   8  -1   30631     477                                                       31262    0.72    0.00  1.0000
  -2   8   1   30297     506                                                       30924    0.72    0.00  1.0000
   2  -8  -1   31115     523                                                       31751    0.72    0.00  1.0000
   2  -8   1   30330     461                                                       30958    0.72    0.00  1.0000
   2   8   1   30299     490                                                       30926   -0.72    0.00  1.0000
   2   8  -1   32126     535                                                       32772   -0.72    0.00  1.0000
  -2  -8  -1   30461     489                                                       31090   -0.72    0.00  1.0000
   2  -8  -2   30714     529                                                       30549   -0.19    0.00  1.0000
  -2  -8  -2   28629     469                                                       28470   -0.19    0.00  1.0000
  -2   8   2   29103     465                                                       28942   -0.19    0.00  1.0000
   2   8   2   30665     633                                                       30500   -0.19    0.00  1.0000
  -2  -8   2   29957     420                                                       29794   -0.19    0.00  1.0000
   2  -8   2   29285     386                                                       29124   -0.19    0.00  1.0000
   2   8  -2   29297     379                                                       29136   -0.19    0.00  1.0000
  -2   8  -2   29202     373                                                       29041   -0.19    0.00  1.0000
   2   8  -2   28656     415                                                       28497   -0.19    0.00  1.0000
  -2   8  -2   29133     344                                                       28972   -0.19    0.00  1.0000
  -2   8   2   29482     409                                                       29320   -0.19    0.00  1.0000
   2  -8  -2   30346     526                                                       30182   -0.19    0.00  1.0000
   2   8   2   29019     399                                                       28859   -0.19    0.00  1.0000
   2  -8   2   29366     348                                                       29205   -0.19    0.00  1.0000
  -2  -8  -2   29254     393                                                       29093   -0.19    0.00  1.0000
   2   8  -2   29240     362                                                       29079   -0.19    0.00  1.0000
  -2  -8  -3   58611     887                                                       58827   -0.18    0.00  1.0000
  -2   8   3   57293     930                                                       57507    0.18    0.00  1.0000
   2   8   3   56024     781                                                       56235   -0.18    0.00  1.0000
  -2  -8   3   58318     807                                                       58533   -0.18    0.00  1.0000
   2  -8   3   57797     727                                                       58011    0.18    0.00  1.0000
   2   8  -3   56209     716                                                       56421   -0.18    0.00  1.0000
  -2   8  -3   59182     756                                                       59399    0.18    0.00  1.0000
   2   8  -3   57713     722                                                       57927   -0.18    0.00  1.0000
  -2   8   3   58605     760                                                       58821    0.18    0.00  1.0000
   2  -8  -3   55690     702                                                       55901    0.18    0.00  1.0000
   2   8   3   57157     732                                                       57370   -0.18    0.00  1.0000
  -2  -8  -3   57323     712                                                       57537   -0.18    0.00  1.0000
   2  -8   3   56477     649                                                       56689    0.18    0.00  1.0000
   2  -8  -4   61048    1223                                                       61024    0.02    0.00  1.0000
  -2   8   4   58588    1059                                                       58565    0.02    0.00  1.0000
[truncated: 3,690,500 more chars]
