# Supplementary material for: Superior thermoelasticity and shape-memory nanopores in a porous supramolecular organic framework
Source: Nat Commun. 2016 May 11;7:11564. doi: 10.1038/ncomms11564 (PMC4865851; doi:10.1038/ncomms11564)
Supplement: Supplementary Data 5 — CIF for 1o during temperature cycle (collected at 213 K) [file ncomms11564-s6.cif]

 

 
_audit_creation_method            'SHELXL-2014/7'
_shelx_SHELXL_version_number      '2014/7'
_chemical_name_systematic         ?
_chemical_name_common             'C20 H17 N2 O4'
_chemical_melting_point           ?
_chemical_formula_moiety          'C20 H17 N2 O4'
_chemical_formula_sum
 'C20 H17 N2 O4' 
_chemical_formula_weight          349.35

loop_
 _atom_type_symbol
 _atom_type_description
 _atom_type_scat_dispersion_real
 _atom_type_scat_dispersion_imag
 _atom_type_scat_source
 'C'  'C'   0.0181   0.0091
 'International Tables Vol C Tables 4.2.6.8 and 6.1.1.4'
 'H'  'H'   0.0000   0.0000
 'International Tables Vol C Tables 4.2.6.8 and 6.1.1.4'
 'N'  'N'   0.0311   0.0180
 'International Tables Vol C Tables 4.2.6.8 and 6.1.1.4'
 'O'  'O'   0.0492   0.0322
 'International Tables Vol C Tables 4.2.6.8 and 6.1.1.4'
 
_space_group_crystal_system       orthorhombic
_space_group_IT_number            68
_space_group_name_H-M_alt         'C c c a'
_space_group_name_Hall            '-C 2b 2bc'
 
_shelx_space_group_comment
;
The symmetry employed for this shelxl refinement is uniquely defined
by the following loop, which should always be used as a source of
symmetry information in preference to the above space-group names.
They are only intended as comments.
;
 
loop_
 _space_group_symop_operation_xyz
 'x, y, z'
 '-x, -y+1/2, z'
 'x, -y+1/2, -z+1/2'
 '-x, y, -z+1/2'
 'x+1/2, y+1/2, z'
 '-x+1/2, -y+1, z'
 'x+1/2, -y+1, -z+1/2'
 '-x+1/2, y+1/2, -z+1/2'
 '-x, -y, -z'
 'x, y-1/2, -z'
 '-x, y-1/2, z-1/2'
 'x, -y, z-1/2'
 '-x+1/2, -y+1/2, -z'
 'x+1/2, y, -z'
 '-x+1/2, y, z-1/2'
 'x+1/2, -y+1/2, z-1/2'
 
_cell_length_a                    22.519(5)
_cell_length_b                    26.938(6)
_cell_length_c                    12.867(3)
_cell_angle_alpha                 90
_cell_angle_beta                  90
_cell_angle_gamma                 90
_cell_volume                      7806(3)
_cell_formula_units_Z             16
_cell_measurement_temperature     213(2)
_cell_measurement_reflns_used     12807
_cell_measurement_theta_min       1.8087
_cell_measurement_theta_max       30.6449
 
_exptl_crystal_description        Needle
_exptl_crystal_colour             Colorless
_exptl_crystal_density_meas       ?
_exptl_crystal_density_method     ?
_exptl_crystal_density_diffrn     1.189          
_exptl_crystal_F_000              2928
_exptl_transmission_factor_min    ?
_exptl_transmission_factor_max    ?
_exptl_crystal_size_max           0.14
_exptl_crystal_size_mid           0.09
_exptl_crystal_size_min           0.09
_exptl_absorpt_coefficient_mu     0.691
_shelx_estimated_absorpt_T_min    ?
_shelx_estimated_absorpt_T_max    ?
_exptl_absorpt_correction_type    ?
_exptl_absorpt_correction_T_min   0.8279
_exptl_absorpt_correction_T_max   1.0000
_exptl_absorpt_process_details    ?
_exptl_absorpt_special_details    ?
_diffrn_ambient_temperature       213(2)
_diffrn_radiation_wavelength      1.54178
_diffrn_radiation_type            CuK\a
_diffrn_source                    ?
_diffrn_measurement_device_type   'Rigaku CCD'
_diffrn_measurement_method        \w 
_diffrn_detector_area_resol_mean  ?
_diffrn_reflns_number             30712
_diffrn_reflns_av_unetI/netI      0.0358
_diffrn_reflns_av_R_equivalents   0.0796
_diffrn_reflns_limit_h_min        -27
_diffrn_reflns_limit_h_max        25
_diffrn_reflns_limit_k_min        -32
_diffrn_reflns_limit_k_max        32
_diffrn_reflns_limit_l_min        -15
_diffrn_reflns_limit_l_max        12
_diffrn_reflns_theta_min          3.281
_diffrn_reflns_theta_max          68.231
_diffrn_reflns_theta_full         67.679
_diffrn_measured_fraction_theta_max   0.985
_diffrn_measured_fraction_theta_full  0.985
_diffrn_reflns_Laue_measured_fraction_max    0.985
_diffrn_reflns_Laue_measured_fraction_full   0.985
_diffrn_reflns_point_group_measured_fraction_max   0.985
_diffrn_reflns_point_group_measured_fraction_full  0.985
_reflns_number_total              3528
_reflns_number_gt                 2844
_reflns_threshold_expression      'I > 2\s(I)'
_reflns_Friedel_coverage          0.000
_reflns_Friedel_fraction_max      .
_reflns_Friedel_fraction_full     .
 
_reflns_special_details
;
 Reflections were merged by SHELXL according to the crystal
 class for the calculation of statistics and refinement.
 
 _reflns_Friedel_fraction is defined as the number of unique
 Friedel pairs measured divided by the number that would be
 possible theoretically, ignoring centric projections and
 systematic absences.
;
 
_computing_data_collection         'CrystalClear'
_computing_cell_refinement         'CrystalClear'
_computing_data_reduction         'SHELXL-2014/7 (Sheldrick, 2014)'
_computing_structure_solution     'SHELXL-2014/7 (Sheldrick, 2014)'
_computing_structure_refinement   'SHELXL-2014/7 (Sheldrick, 2014)'
_computing_molecular_graphics     'SHELXL-2014/7 (Sheldrick, 2014)'
_computing_publication_material   'SHELXL-2014/7 (Sheldrick, 2014)'
_refine_special_details           ?
loop_
  _platon_squeeze_void_nr
  _platon_squeeze_void_average_x
  _platon_squeeze_void_average_y
  _platon_squeeze_void_average_z
  _platon_squeeze_void_volume
  _platon_squeeze_void_count_electrons
  _platon_squeeze_void_content
   1  0.000  0.250 -0.031       262         2 ' '
   2  0.500  0.250  0.008       262         2 ' '
   3  0.000  0.750  0.008       262         2 ' '
   4  0.500  0.750 -0.031       262         2 ' '
_platon_squeeze_details
;
 The following poor diffraction spots were omitted in the refinement.
 OMIT         3   1   1
 OMIT         8   8   0
 OMIT          1   1   1
 OMIT          2   4   0
 OMIT          1   3   1
 OMIT        2   2   2
 OMIT         2   0   2
 OMIT         2   4   3
 OMIT          2   2   1
 OMIT        4   0   0
 OMIT       10   6   0
 OMIT        0   8   0
 OMIT        10   4   0
 OMIT         2   2   0
 OMIT        1  11   1
 OMIT       0   0   4
 OMIT        4   8   0
 OMIT       8   4   0
 OMIT       0   6   2
 OMIT       4   8   1
 OMIT       4  12   0
 OMIT      8   2   2
 OMIT        2   8   0
 OMIT       5   5   1
 OMIT       1   9   1
 OMIT         7   7   3
 OMIT       6   4   1
 OMIT         0   2   2
 OMIT        6   8   0
 OMIT        1   3   6
 OMIT      4  10   2
 OMIT       4   6   2
 OMIT       2   8   2
 OMIT       1   9   2
 OMIT       5   3   5
 OMIT      3   9   1
 OMIT     10   2   0
 OMIT        3   3   1
 OMIT     2  10   0
 OMIT      2   8   5
 OMIT      0   0   2
 OMIT     1   3   5
 OMIT     1   1   3
 OMIT     8   8   1
 OMIT      8   6   0
 OMIT    2   2   4
 OMIT       3   1   3
 OMIT     7   7   1
 OMIT    1   5   2 
 OMIT    10   0   2
 The following constraints were performed in the refinement.
 DFIX 1.25 0.02 C8A O4B C8A O3B
 DFIX 1.25 0.02 C8B O4A C8B O3A
 DFIX 2.22 0.02 O3A O4A O3B O4B
 DFIX 1.50 0.02 C1 C8B
 Because the disorder, desolvation process, and thermal cycling, the structure refine with poor R value.
;
_refine_ls_structure_factor_coef  Fsqd
_refine_ls_matrix_type            full
_refine_ls_weighting_scheme       calc
_refine_ls_weighting_details
'w=1/[\s^2^(Fo^2^)+(0.1564P)^2^+15.1623P] where P=(Fo^2^+2Fc^2^)/3'
_atom_sites_solution_primary      ?
_atom_sites_solution_secondary    ?
_atom_sites_solution_hydrogens    mixed
_refine_ls_hydrogen_treatment     constr
_refine_ls_extinction_method      none
_refine_ls_extinction_coef        .
_refine_ls_number_reflns          3528
_refine_ls_number_parameters      271
_refine_ls_number_restraints      7
_refine_ls_R_factor_all           0.1610
_refine_ls_R_factor_gt            0.1430
_refine_ls_wR_factor_ref          0.3862
_refine_ls_wR_factor_gt           0.3729
_refine_ls_goodness_of_fit_ref    1.126
_refine_ls_restrained_S_all       1.127
_refine_ls_shift/su_max           0.002
_refine_ls_shift/su_mean          0.000
 
loop_
 _atom_site_label
 _atom_site_type_symbol
 _atom_site_fract_x
 _atom_site_fract_y
 _atom_site_fract_z
 _atom_site_U_iso_or_equiv
 _atom_site_adp_type
 _atom_site_occupancy
 _atom_site_site_symmetry_order  
 _atom_site_calc_flag
 _atom_site_refinement_flags_posn
 _atom_site_refinement_flags_adp
 _atom_site_refinement_flags_occupancy
 _atom_site_disorder_assembly
 _atom_site_disorder_group
O1 O 0.1318(2) 0.44343(17) 1.2401(3) 0.1229(16) Uani 1 1 d . . . . .
N1 N 0.0693(3) 0.4324(2) 1.4085(5) 0.1193(18) Uani 1 1 d . . . . .
H1 H 0.1089 0.4385 1.2909 0.143 Uiso 1 1 d R U . . .
C1 C 0.1864(3) 0.4079(2) 0.8918(5) 0.1006(19) Uani 1 1 d D . . . .
O2 O 0.1015(2) 0.37144(17) 1.1752(4) 0.1337(18) Uani 1 1 d . . . . .
N2 N 0.1736(3) 0.3192(3) 0.5815(4) 0.126(2) Uani 1 1 d . . . . .
H2A H 0.1741 0.3537 0.7069 0.151 Uiso 1 1 d R U . . .
C2 C 0.2220(3) 0.4487(2) 0.8932(3) 0.0929(17) Uani 1 1 d . . . . .
H2 H 0.2417 0.4579 0.8308 0.111 Uiso 1 1 calc R U . . .
O3A O 0.1579(5) 0.3461(4) 0.7771(6) 0.093(3) Uani 0.5 1 d D . P . .
O3B O 0.1383(5) 0.3315(4) 0.8247(7) 0.117(3) Uani 0.5 1 d D . P . .
C3 C 0.2313(2) 0.47835(14) 0.9832(3) 0.0725(13) Uani 1 1 d . . . . .
O4A O 0.2078(6) 0.4060(5) 0.6996(6) 0.142(5) Uani 0.5 1 d D . P . .
O4B O 0.1990(7) 0.3822(4) 0.7397(9) 0.121(5) Uani 0.5 1 d D . P . .
C4 C 0.1991(2) 0.46464(16) 1.0715(3) 0.0770(13) Uani 1 1 d . . . . .
H4 H 0.2022 0.4843 1.1325 0.092 Uiso 1 1 calc R U . . .
C5 C 0.1633(2) 0.42361(18) 1.0726(4) 0.0844(14) Uani 1 1 d . . . . .
C6 C 0.1569(3) 0.3948(2) 0.9834(6) 0.113(2) Uani 1 1 d . . . . .
H6 H 0.1325 0.3660 0.9849 0.135 Uiso 1 1 calc R U . . .
C7 C 0.1275(3) 0.4089(2) 1.1668(5) 0.1031(17) Uani 1 1 d . . . . .
C8A C 0.1665(7) 0.3697(5) 0.8155(11) 0.090(4) Uani 0.5 1 d D . P . .
C8B C 0.1890(5) 0.3855(7) 0.7805(11) 0.111(8) Uani 0.5 1 d D . P . .
C9 C 0.1665(4) 0.2711(4) 0.5697(5) 0.138(3) Uani 1 1 d . . . . .
H9 H 0.1610 0.2511 0.6297 0.165 Uiso 1 1 calc R U . . .
C10 C 0.1668(5) 0.2494(3) 0.4764(5) 0.138(3) Uani 1 1 d . . . . .
H10 H 0.1595 0.2147 0.4721 0.166 Uiso 1 1 calc R U . . .
C11 C 0.1769(4) 0.2747(2) 0.3890(4) 0.132(3) Uani 1 1 d . . . . .
C12 C 0.1837(4) 0.3247(3) 0.3990(4) 0.121(2) Uani 1 1 d . . . . .
H12 H 0.1886 0.3452 0.3395 0.145 Uiso 1 1 calc R U . . .
C13 C 0.1834(3) 0.3450(2) 0.4981(5) 0.113(2) Uani 1 1 d . . . . .
H13 H 0.1907 0.3796 0.5053 0.136 Uiso 1 1 calc R U . . .
C14A C 0.2042(9) 0.2481(10) 0.2835(11) 0.153(7) Uani 0.5 1 d . . P . .
C14B C 0.1552(13) 0.2474(9) 0.2175(10) 0.174(10) Uani 0.5 1 d . . P . .
C15 C 0.0837(4) 0.4641(4) 1.4778(7) 0.157(4) Uani 1 1 d . . . . .
H15 H 0.1122 0.4888 1.4607 0.189 Uiso 1 1 calc R U . . .
C16 C 0.0595(5) 0.4640(4) 1.5773(7) 0.187(5) Uani 1 1 d . . . . .
H16 H 0.0732 0.4874 1.6271 0.225 Uiso 1 1 calc R U . . .
C17 C 0.0177(4) 0.4319(4) 1.6038(7) 0.143(3) Uani 1 1 d . . . . .
C18 C 0.0040(3) 0.3974(3) 1.5316(7) 0.137(3) Uani 1 1 d . . . . .
H18 H -0.0239 0.3721 1.5477 0.164 Uiso 1 1 calc R U . . .
C19 C 0.0301(3) 0.3986(3) 1.4344(6) 0.129(2) Uani 1 1 d . . . . .
H19 H 0.0193 0.3741 1.3847 0.155 Uiso 1 1 calc R U . . .
C20 C -0.0161(6) 0.4300(7) 1.7081(7) 0.240(8) Uani 1 1 d . . . . .
H20A H -0.0432 0.4589 1.7111 0.289 Uiso 1 1 calc R U . . .
H20B H -0.0411 0.3997 1.7086 0.289 Uiso 1 1 calc R U . . .
 
loop_
 _atom_site_aniso_label
 _atom_site_aniso_U_11
 _atom_site_aniso_U_22
 _atom_site_aniso_U_33
 _atom_site_aniso_U_23
 _atom_site_aniso_U_13
 _atom_site_aniso_U_12
O1 0.160(4) 0.113(3) 0.096(3) 0.012(2) 0.037(3) -0.037(3)
N1 0.127(4) 0.120(4) 0.111(4) -0.003(3) 0.026(3) -0.027(3)
C1 0.113(4) 0.103(4) 0.086(4) -0.049(3) -0.036(3) 0.019(3)
O2 0.140(4) 0.099(3) 0.162(4) 0.039(3) -0.024(3) -0.045(3)
N2 0.137(4) 0.183(6) 0.059(3) -0.044(4) -0.020(3) 0.044(4)
C2 0.125(4) 0.107(4) 0.047(2) -0.023(2) -0.016(2) 0.033(3)
O3A 0.150(8) 0.064(5) 0.067(5) -0.013(4) -0.002(5) -0.022(5)
O3B 0.179(9) 0.100(7) 0.072(5) -0.006(5) 0.004(5) -0.041(6)
C3 0.121(4) 0.057(2) 0.0391(18) -0.0032(15) -0.0112(19) 0.022(2)
O4A 0.219(11) 0.163(11) 0.044(5) -0.039(5) 0.030(6) -0.061(10)
O4B 0.210(14) 0.094(7) 0.060(7) -0.007(5) -0.010(7) -0.049(7)
C4 0.120(4) 0.067(2) 0.045(2) -0.0021(17) -0.002(2) -0.006(2)
C5 0.105(4) 0.071(3) 0.077(3) 0.000(2) -0.015(3) -0.008(3)
C6 0.146(5) 0.073(3) 0.119(5) -0.027(3) -0.039(4) 0.005(3)
C7 0.126(5) 0.082(3) 0.101(4) 0.019(3) -0.012(3) -0.015(3)
C8A 0.088(10) 0.075(7) 0.108(10) -0.034(7) 0.029(8) -0.017(7)
C8B 0.029(5) 0.183(19) 0.120(16) -0.046(14) -0.012(7) -0.022(7)
C9 0.170(7) 0.176(8) 0.067(4) 0.006(4) -0.001(4) 0.024(6)
C10 0.228(9) 0.103(4) 0.084(4) -0.007(3) -0.002(5) -0.024(5)
C11 0.244(9) 0.098(4) 0.055(3) -0.031(3) 0.004(4) -0.043(5)
C12 0.176(6) 0.119(5) 0.067(3) -0.012(3) -0.005(3) -0.022(4)
C13 0.139(5) 0.104(4) 0.096(4) -0.045(4) -0.013(4) -0.014(4)
C14A 0.143(12) 0.221(18) 0.093(12) -0.081(15) -0.008(9) -0.026(16)
C14B 0.24(2) 0.201(18) 0.079(9) -0.079(11) -0.062(12) 0.129(19)
C15 0.166(8) 0.172(8) 0.134(6) -0.010(6) 0.051(5) -0.087(6)
C16 0.230(11) 0.194(9) 0.138(7) -0.040(6) 0.069(7) -0.123(8)
C17 0.128(6) 0.183(8) 0.119(5) -0.011(6) 0.033(4) -0.027(6)
C18 0.112(5) 0.140(6) 0.159(7) -0.015(5) 0.058(5) -0.047(4)
C19 0.124(5) 0.131(5) 0.133(5) -0.007(4) 0.031(4) -0.035(4)
C20 0.218(13) 0.380(19) 0.123(7) -0.035(8) 0.058(8) -0.158(14)
 
_geom_special_details
;
 All esds (except the esd in the dihedral angle between two l.s. planes)
 are estimated using the full covariance matrix.  The cell esds are taken
 into account individually in the estimation of esds in distances, angles
 and torsion angles; correlations between esds in cell parameters are only
 used when they are defined by crystal symmetry.  An approximate (isotropic)
 treatment of cell esds is used for estimating esds involving l.s. planes.
;
 
loop_
 _geom_bond_atom_site_label_1
 _geom_bond_atom_site_label_2
 _geom_bond_distance
 _geom_bond_site_symmetry_2
 _geom_bond_publ_flag
O1 C7 1.327(7) . ?
O1 H1 0.8431 . ?
N1 C15 1.278(9) . ?
N1 C19 1.309(8) . ?
C1 C2 1.361(9) . ?
C1 C6 1.398(10) . ?
C1 C8A 1.492(16) . ?
C1 C8B 1.556(13) . ?
O2 C7 1.172(7) . ?
N2 C13 1.297(9) . ?
N2 C9 1.313(11) . ?
C2 C3 1.422(6) . ?
C2 H2 0.9500 . ?
O3A C8A 0.827(13) . ?
O3A O3B 0.853(9) . ?
O3A C8B 1.272(14) . ?
O3A O4B 1.425(14) . ?
O3A H2A 0.9952 . ?
O3B C8A 1.215(13) . ?
C3 C4 1.398(6) . ?
C3 C3 1.439(10) 6 ?
O4A O4B 0.846(12) . ?
O4A C8B 1.251(15) . ?
O4B C8B 0.578(16) . ?
O4B C8A 1.265(14) . ?
O4B H2A 1.0396 . ?
C4 C5 1.369(7) . ?
C4 H4 0.9500 . ?
C5 C6 1.393(8) . ?
C5 C7 1.509(8) . ?
C6 H6 0.9500 . ?
C8A C8B 0.801(16) . ?
C8A H2A 1.4722 . ?
C8B H2A 1.3201 . ?
C9 C10 1.337(10) . ?
C9 H9 0.9500 . ?
C10 C11 1.334(9) . ?
C10 H10 0.9500 . ?
C11 C12 1.363(9) . ?
C11 C14B 1.571(14) 3 ?
C11 C14A 1.654(16) . ?
C12 C13 1.388(8) . ?
C12 H12 0.9500 . ?
C13 H13 0.9500 . ?
C14A C14A 0.87(3) 3 ?
C14A C14B 1.11(3) 3 ?
C14A C14B 1.39(2) . ?
C14B C14B 0.85(2) 3 ?
C14B C14A 1.11(3) 3 ?
C14B C11 1.571(14) 3 ?
C15 C16 1.392(11) . ?
C15 H15 0.9500 . ?
C16 C17 1.324(11) . ?
C16 H16 0.9500 . ?
C17 C18 1.349(11) . ?
C17 C20 1.544(12) . ?
C18 C19 1.383(10) . ?
C18 H18 0.9500 . ?
C19 H19 0.9500 . ?
C20 C20 1.30(2) 4_558 ?
C20 H20A 0.9900 . ?
C20 H20B 0.9900 . ?
 
loop_
 _geom_angle_atom_site_label_1
 _geom_angle_atom_site_label_2
 _geom_angle_atom_site_label_3
 _geom_angle
 _geom_angle_site_symmetry_1
 _geom_angle_site_symmetry_3
 _geom_angle_publ_flag
C7 O1 H1 113.3 . . ?
C15 N1 C19 117.3(6) . . ?
C2 C1 C6 118.3(4) . . ?
C2 C1 C8A 138.0(7) . . ?
C6 C1 C8A 103.7(7) . . ?
C2 C1 C8B 107.6(8) . . ?
C6 C1 C8B 134.1(8) . . ?
C8A C1 C8B 30.4(6) . . ?
C13 N2 C9 117.0(5) . . ?
C1 C2 C3 123.4(5) . . ?
C1 C2 H2 118.3 . . ?
C3 C2 H2 118.3 . . ?
C8A O3A O3B 92.7(14) . . ?
C8A O3A C8B 37.9(10) . . ?
O3B O3A C8B 130.4(14) . . ?
C8A O3A O4B 61.8(11) . . ?
O3B O3A O4B 153.5(13) . . ?
C8B O3A O4B 23.9(7) . . ?
C8A O3A H2A 107.4 . . ?
O3B O3A H2A 159.6 . . ?
C8B O3A H2A 70.0 . . ?
O4B O3A H2A 46.8 . . ?
O3A O3B C8A 42.8(8) . . ?
C4 C3 C2 116.0(5) . . ?
C4 C3 C3 121.2(3) . 6 ?
C2 C3 C3 122.8(4) . 6 ?
O4B O4A C8B 23.1(13) . . ?
C8B O4B O4A 122(3) . . ?
C8B O4B C8A 27.9(18) . . ?
O4A O4B C8A 144(2) . . ?
C8B O4B O3A 63.0(19) . . ?
O4A O4B O3A 151(2) . . ?
C8A O4B O3A 35.2(6) . . ?
C8B O4B H2A 105.9 . . ?
O4A O4B H2A 116.0 . . ?
C8A O4B H2A 78.7 . . ?
O3A O4B H2A 44.3 . . ?
C5 C4 C3 121.8(4) . . ?
C5 C4 H4 119.1 . . ?
C3 C4 H4 119.1 . . ?
C4 C5 C6 120.2(5) . . ?
C4 C5 C7 122.3(4) . . ?
C6 C5 C7 117.5(5) . . ?
C5 C6 C1 120.3(6) . . ?
C5 C6 H6 119.8 . . ?
C1 C6 H6 119.8 . . ?
O2 C7 O1 125.1(6) . . ?
O2 C7 C5 124.5(6) . . ?
O1 C7 C5 110.4(5) . . ?
C8B C8A O3A 102.7(18) . . ?
C8B C8A O3B 146.7(19) . . ?
O3A C8A O3B 44.5(9) . . ?
C8B C8A O4B 19.7(13) . . ?
O3A C8A O4B 83.0(14) . . ?
O3B C8A O4B 127.1(14) . . ?
C8B C8A C1 79.2(15) . . ?
O3A C8A C1 173.2(19) . . ?
O3B C8A C1 132.7(11) . . ?
O4B C8A C1 98.6(10) . . ?
C8B C8A H2A 63.1 . . ?
O3A C8A H2A 40.2 . . ?
O3B C8A H2A 84.6 . . ?
O4B C8A H2A 43.8 . . ?
C1 C8A H2A 142.3 . . ?
O4B C8B C8A 132(3) . . ?
O4B C8B O4A 35(2) . . ?
C8A C8B O4A 156(2) . . ?
O4B C8B O3A 93(2) . . ?
C8A C8B O3A 39.4(12) . . ?
O4A C8B O3A 121.7(12) . . ?
O4B C8B C1 156(2) . . ?
C8A C8B C1 70.4(16) . . ?
O4A C8B C1 127.4(12) . . ?
O3A C8B C1 109.6(11) . . ?
O4B C8B H2A 49.3 . . ?
C8A C8B H2A 84.1 . . ?
O4A C8B H2A 77.0 . . ?
O3A C8B H2A 45.1 . . ?
C1 C8B H2A 154.5 . . ?
N2 C9 C10 122.3(7) . . ?
N2 C9 H9 118.8 . . ?
C10 C9 H9 118.8 . . ?
C11 C10 C9 122.3(7) . . ?
C11 C10 H10 118.8 . . ?
C9 C10 H10 118.8 . . ?
C10 C11 C12 116.4(5) . . ?
C10 C11 C14B 119.3(8) . 3 ?
C12 C11 C14B 119.4(11) . 3 ?
C10 C11 C14A 122.3(11) . . ?
C12 C11 C14A 117.6(11) . . ?
C14B C11 C14A 40.2(10) 3 . ?
C11 C12 C13 118.4(6) . . ?
C11 C12 H12 120.8 . . ?
C13 C12 H12 120.8 . . ?
N2 C13 C12 123.3(6) . . ?
N2 C13 H13 118.3 . . ?
C12 C13 H13 118.3 . . ?
C14A C14A C14B 88.6(15) 3 3 ?
C14A C14A C14B 52.9(10) 3 . ?
C14B C14A C14B 37.6(14) 3 . ?
C14A C14A C11 140(4) 3 . ?
C14B C14A C11 65.9(12) 3 . ?
C14B C14A C11 102.2(12) . . ?
C14B C14B C14A 89.6(10) 3 3 ?
C14B C14B C14A 52.9(10) 3 . ?
C14A C14B C14A 38.5(15) 3 . ?
C14B C14B C11 157(2) 3 3 ?
C14A C14B C11 73.9(14) 3 3 ?
C14A C14B C11 106.9(14) . 3 ?
N1 C15 C16 122.8(7) . . ?
N1 C15 H15 118.6 . . ?
C16 C15 H15 118.6 . . ?
C17 C16 C15 121.1(8) . . ?
C17 C16 H16 119.5 . . ?
C15 C16 H16 119.5 . . ?
C16 C17 C18 115.9(7) . . ?
C16 C17 C20 126.6(9) . . ?
C18 C17 C20 117.6(8) . . ?
C17 C18 C19 120.6(7) . . ?
C17 C18 H18 119.7 . . ?
C19 C18 H18 119.7 . . ?
N1 C19 C18 122.2(7) . . ?
N1 C19 H19 118.9 . . ?
C18 C19 H19 118.9 . . ?
C20 C20 C17 116.5(14) 4_558 . ?
C20 C20 H20A 108.2 4_558 . ?
C17 C20 H20A 108.2 . . ?
C20 C20 H20B 108.2 4_558 . ?
C17 C20 H20B 108.2 . . ?
H20A C20 H20B 107.3 . . ?
 
loop_
 _geom_torsion_atom_site_label_1
 _geom_torsion_atom_site_label_2
 _geom_torsion_atom_site_label_3
 _geom_torsion_atom_site_label_4
 _geom_torsion
 _geom_torsion_site_symmetry_1
 _geom_torsion_site_symmetry_2
 _geom_torsion_site_symmetry_3
 _geom_torsion_site_symmetry_4
 _geom_torsion_publ_flag
C6 C1 C2 C3 0.6(8) . . . . ?
C8A C1 C2 C3 179.5(10) . . . . ?
C8B C1 C2 C3 -179.0(7) . . . . ?
C8B O3A O3B C8A 5.0(17) . . . . ?
O4B O3A O3B C8A 15(3) . . . . ?
C1 C2 C3 C4 -2.9(7) . . . . ?
C1 C2 C3 C3 -179.4(6) . . . 6 ?
C8B O4A O4B C8A 24(2) . . . . ?
C8B O4A O4B O3A 91(5) . . . . ?
C8A O3A O4B C8B -2(3) . . . . ?
O3B O3A O4B C8B -18(5) . . . . ?
C8A O3A O4B O4A -109(4) . . . . ?
O3B O3A O4B O4A -126(4) . . . . ?
C8B O3A O4B O4A -108(5) . . . . ?
O3B O3A O4B C8A -17(3) . . . . ?
C8B O3A O4B C8A 2(3) . . . . ?
C2 C3 C4 C5 3.3(7) . . . . ?
C3 C3 C4 C5 179.9(5) 6 . . . ?
C3 C4 C5 C6 -1.4(8) . . . . ?
C3 C4 C5 C7 -178.9(5) . . . . ?
C4 C5 C6 C1 -1.1(9) . . . . ?
C7 C5 C6 C1 176.6(5) . . . . ?
C2 C1 C6 C5 1.5(9) . . . . ?
C8A C1 C6 C5 -177.8(8) . . . . ?
C8B C1 C6 C5 -179.2(9) . . . . ?
C4 C5 C7 O2 -171.2(6) . . . . ?
C6 C5 C7 O2 11.3(9) . . . . ?
C4 C5 C7 O1 6.2(8) . . . . ?
C6 C5 C7 O1 -171.4(5) . . . . ?
O3B O3A C8A C8B 174(2) . . . . ?
O4B O3A C8A C8B 1.1(18) . . . . ?
C8B O3A C8A O3B -174(2) . . . . ?
O4B O3A C8A O3B -172.6(16) . . . . ?
O3B O3A C8A O4B 172.6(16) . . . . ?
C8B O3A C8A O4B -1.1(18) . . . . ?
O3A O3B C8A C8B -11(4) . . . . ?
O3A O3B C8A O4B -9(2) . . . . ?
O3A O3B C8A C1 -171(3) . . . . ?
O4A O4B C8A C8B -47(5) . . . . ?
O3A O4B C8A C8B -177(5) . . . . ?
C8B O4B C8A O3A 177(5) . . . . ?
O4A O4B C8A O3A 129(3) . . . . ?
C8B O4B C8A O3B -177(5) . . . . ?
O4A O4B C8A O3B 136(3) . . . . ?
O3A O4B C8A O3B 6.5(14) . . . . ?
C8B O4B C8A C1 -10(4) . . . . ?
O4A O4B C8A C1 -57(3) . . . . ?
O3A O4B C8A C1 173.3(19) . . . . ?
C2 C1 C8A C8B 3(2) . . . . ?
C6 C1 C8A C8B -178.1(16) . . . . ?
C2 C1 C8A O3B 172.0(12) . . . . ?
C6 C1 C8A O3B -9.0(19) . . . . ?
C8B C1 C8A O3B 169(3) . . . . ?
C2 C1 C8A O4B 6.2(18) . . . . ?
C6 C1 C8A O4B -174.7(11) . . . . ?
C8B C1 C8A O4B 3.4(15) . . . . ?
O4A O4B C8B C8A 149(4) . . . . ?
O3A O4B C8B C8A 2(3) . . . . ?
C8A O4B C8B O4A -149(4) . . . . ?
O3A O4B C8B O4A -147(3) . . . . ?
O4A O4B C8B O3A 147(3) . . . . ?
C8A O4B C8B O3A -2(3) . . . . ?
O4A O4B C8B C1 -54(9) . . . . ?
C8A O4B C8B C1 157(11) . . . . ?
O3A O4B C8B C1 159(8) . . . . ?
O3A C8A C8B O4B -3(5) . . . . ?
O3B C8A C8B O4B 5(7) . . . . ?
C1 C8A C8B O4B 170(4) . . . . ?
O3A C8A C8B O4A 44(6) . . . . ?
O3B C8A C8B O4A 52(8) . . . . ?
O4B C8A C8B O4A 47(4) . . . . ?
C1 C8A C8B O4A -143(5) . . . . ?
O3B C8A C8B O3A 8(3) . . . . ?
O4B C8A C8B O3A 3(5) . . . . ?
C1 C8A C8B O3A 173(2) . . . . ?
O3A C8A C8B C1 -173(2) . . . . ?
O3B C8A C8B C1 -165(4) . . . . ?
O4B C8A C8B C1 -170(4) . . . . ?
O4B O4A C8B C8A -71(6) . . . . ?
O4B O4A C8B O3A -40(3) . . . . ?
O4B O4A C8B C1 155(4) . . . . ?
C8A O3A C8B O4B 178(4) . . . . ?
O3B O3A C8B O4B 169(3) . . . . ?
O3B O3A C8B C8A -8(3) . . . . ?
O4B O3A C8B C8A -178(4) . . . . ?
C8A O3A C8B O4A -161(3) . . . . ?
O3B O3A C8B O4A -169(2) . . . . ?
O4B O3A C8B O4A 21(2) . . . . ?
C8A O3A C8B C1 7(2) . . . . ?
O3B O3A C8B C1 -2(3) . . . . ?
O4B O3A C8B C1 -171(3) . . . . ?
C2 C1 C8B O4B 20(8) . . . . ?
C6 C1 C8B O4B -159(7) . . . . ?
C8A C1 C8B O4B -162(9) . . . . ?
C2 C1 C8B C8A -178.0(16) . . . . ?
C6 C1 C8B C8A 3(2) . . . . ?
C2 C1 C8B O4A -15.7(17) . . . . ?
C6 C1 C8B O4A 164.9(13) . . . . ?
C8A C1 C8B O4A 162(3) . . . . ?
C2 C1 C8B O3A 177.5(10) . . . . ?
C6 C1 C8B O3A -1.9(17) . . . . ?
C8A C1 C8B O3A -4.5(13) . . . . ?
C13 N2 C9 C10 -2.7(12) . . . . ?
N2 C9 C10 C11 3.1(15) . . . . ?
C9 C10 C11 C12 -3.6(14) . . . . ?
C9 C10 C11 C14B -158.7(16) . . . 3 ?
C9 C10 C11 C14A 154.3(11) . . . . ?
C10 C11 C12 C13 3.9(12) . . . . ?
C14B C11 C12 C13 159.0(13) 3 . . . ?
C14A C11 C12 C13 -155.0(9) . . . . ?
C9 N2 C13 C12 3.2(11) . . . . ?
C11 C12 C13 N2 -4.0(11) . . . . ?
C10 C11 C14A C14A 154(4) . . . 3 ?
C12 C11 C14A C14A -49(4) . . . 3 ?
C14B C11 C14A C14A 55(3) 3 . . 3 ?
C10 C11 C14A C14B 99(2) . . . 3 ?
C12 C11 C14A C14B -104(2) . . . 3 ?
C10 C11 C14A C14B 108.2(17) . . . . ?
C12 C11 C14A C14B -94.2(15) . . . . ?
C14B C11 C14A C14B 10(2) 3 . . . ?
C14A C14A C14B C14B -159(7) 3 . . 3 ?
C11 C14A C14B C14B -15(3) . . . 3 ?
C14B C14A C14B C14A 159(7) 3 . . 3 ?
C11 C14A C14B C14A 145(5) . . . 3 ?
C14A C14A C14B C11 32(4) 3 . . 3 ?
C14B C14A C14B C11 -169(5) 3 . . 3 ?
C11 C14A C14B C11 176.9(18) . . . 3 ?
C19 N1 C15 C16 -0.3(15) . . . . ?
N1 C15 C16 C17 -3.1(19) . . . . ?
C15 C16 C17 C18 5.0(17) . . . . ?
C15 C16 C17 C20 -175.3(13) . . . . ?
C16 C17 C18 C19 -3.9(15) . . . . ?
C20 C17 C18 C19 176.3(10) . . . . ?
C15 N1 C19 C18 1.4(13) . . . . ?
C17 C18 C19 N1 0.8(14) . . . . ?
C16 C17 C20 C20 -51.3(14) . . . 4_558 ?
C18 C17 C20 C20 128.4(7) . . . 4_558 ?
 
loop_
 _geom_hbond_atom_site_label_D 
 _geom_hbond_atom_site_label_H 
 _geom_hbond_atom_site_label_A 
 _geom_hbond_distance_DH 
 _geom_hbond_distance_HA 
 _geom_hbond_distance_DA 
 _geom_hbond_angle_DHA 
 _geom_hbond_site_symmetry_A 
O1 H1 N1  0.84 1.76 2.601(6) 171.5 .
O3A H2A N2  1.00 1.86 2.643(9) 133.0 .
O4B H2A N2  1.04 1.86 2.712(12) 136.4 .
 
_refine_diff_density_max    0.240
_refine_diff_density_min   -0.217
_refine_diff_density_rms    0.058

_shelx_res_file
;

    E:\hyg-498\HYG-49~4\h.res created by SHELXL-2014/7

REM  h in Ccca
REM R1 =  0.2459 for   2999 Fo > 4sig(Fo)  and  0.2846 for all   4364 data
REM    235 parameters refined using      0 restraints
REM Highest difference peak  0.788,  deepest hole -0.514,  1-sigma level  0.155
REM  h in Ccca
REM R1 =  0.2435 for   2897 Fo > 4sig(Fo)  and  0.2789 for all   4133 data
REM    247 parameters refined using      0 restraints
REM Highest difference peak  0.920,  deepest hole -0.601,  1-sigma level  0.185
REM  h in Ccca
REM R1 =  0.1379 for   2408 Fo > 4sig(Fo)  and  0.1741 for all   3448 data
REM    271 parameters refined using      7 restraints
REM Highest difference peak  0.228,  deepest hole -0.210,  1-sigma level  0.043
REM  h in Ccca
REM R1 =  0.2208 for   2565 Fo > 4sig(Fo)  and  0.2521 for all   3518 data
REM    271 parameters refined using      7 restraints
REM Highest difference peak  0.458,  deepest hole -0.374,  1-sigma level  0.091
REM  h in Ccca
REM R1 =  0.1910 for   2753 Fo > 4sig(Fo)  and  0.2172 for all   3517 data
REM    271 parameters refined using      7 restraints
REM Highest difference peak  0.298,  deepest hole -0.326,  1-sigma level  0.065
REM  h in Ccca
REM R1 =  0.1819 for   2763 Fo > 4sig(Fo)  and  0.2085 for all   3558 data
REM    271 parameters refined using      7 restraints
REM Highest difference peak  0.306,  deepest hole -0.263,  1-sigma level  0.052
REM  h in Ccca
REM R1 =  0.1865 for   2804 Fo > 4sig(Fo)  and  0.2161 for all   3614 data
REM    271 parameters refined using      7 restraints
REM Highest difference peak  0.195,  deepest hole -0.181,  1-sigma level  0.043
REM  h in Ccca
REM R1 =  0.1485 for   2909 Fo > 4sig(Fo)  and  0.1639 for all   3487 data
REM    271 parameters refined using      7 restraints
REM Highest difference peak  0.278,  deepest hole -0.209,  1-sigma level  0.052
REM  h in Ccca
REM R1 =  0.1412 for   2948 Fo > 4sig(Fo)  and  0.1549 for all   3504 data
REM    271 parameters refined using      7 restraints
REM Highest difference peak  0.216,  deepest hole -0.213,  1-sigma level  0.049
REM  h in Ccca
REM R1 =  0.1363 for   2964 Fo > 4sig(Fo)  and  0.1499 for all   3516 data
REM    271 parameters refined using      7 restraints
REM Highest difference peak  0.240,  deepest hole -0.179,  1-sigma level  0.043
TITL h in Ccca
CELL 1.54178 22.5191 26.9381 12.8674 90.000 90.000 90.000
ZERR 16.0000 0.0047 0.0059 0.0027 0.000 0.000 0.000
LATT 7
SYMM -X, 0.5-Y, Z
SYMM X, 0.5-Y, 0.5-Z
SYMM -X, Y, 0.5-Z
SFAC C H N O
UNIT 320 272 32 64
MERG 2
SHEL 999.00 0.83
FMAP 2
GRID
PLAN 20
TEMP -100
BOND $H
CONF
HTAB O1 N1
HTAB O3A N2
HTAB O4B N2
DFIX 1.25 0.02 C8A O4B C8A O3B
DFIX 1.25 0.02 C8B O4A C8B O3A
DFIX 2.22 0.02 O3A O4A O3B O4B
DFIX 1.50 0.02 C1 C8B
OMIT         3   1   1
OMIT         8   8   0
OMIT          1   1   1
OMIT          2   4   0
OMIT          1   3   1
OMIT        2   2   2
OMIT         2   0   2
OMIT         2   4   3
OMIT          2   2   1
OMIT        4   0   0
OMIT       10   6   0
OMIT        0   8   0
OMIT        10   4   0
OMIT         2   2   0
OMIT        1  11   1
OMIT       0   0   4
OMIT        4   8   0
OMIT       8   4   0
OMIT       0   6   2
OMIT       4   8   1
OMIT       4  12   0
OMIT      8   2   2
OMIT        2   8   0
OMIT       5   5   1
OMIT       1   9   1
OMIT         7   7   3
OMIT       6   4   1
OMIT         0   2   2
OMIT        6   8   0
OMIT        1   3   6
OMIT      4  10   2
OMIT       4   6   2
OMIT       2   8   2
OMIT       1   9   2
OMIT       5   3   5
OMIT      3   9   1
OMIT     10   2   0
OMIT        3   3   1
OMIT     2  10   0
OMIT      2   8   5
OMIT      0   0   2
OMIT     1   3   5
OMIT     1   1   3
OMIT     8   8   1
OMIT      8   6   0
OMIT    2   2   4
OMIT       3   1   3
OMIT     7   7   1
OMIT    1   5   2
OMIT    10   0   2
L.S. 20
ACTA
WGHT    0.156400   15.162301
FVAR       1.16695
O1    4    0.131762    0.443433    1.240111    11.00000    0.15978    0.11273 =
         0.09609    0.01227    0.03721   -0.03680
N1    3    0.069262    0.432361    1.408488    11.00000    0.12702    0.11985 =
         0.11114   -0.00310    0.02647   -0.02722
AFIX   3
H1    2    0.108882    0.438491    1.290928    11.00000   -1.20000
AFIX   0
C1    1    0.186383    0.407946    0.891815    11.00000    0.11279    0.10269 =
         0.08639   -0.04930   -0.03570    0.01906
O2    4    0.101516    0.371438    1.175232    11.00000    0.14020    0.09945 =
         0.16159    0.03926   -0.02410   -0.04533
N2    3    0.173626    0.319173    0.581499    11.00000    0.13722    0.18261 =
         0.05864   -0.04408   -0.01980    0.04389
AFIX   3
H2A   2    0.174116    0.353714    0.706899    11.00000   -1.20000
AFIX   0
C2    1    0.222028    0.448721    0.893191    11.00000    0.12453    0.10705 =
         0.04713   -0.02317   -0.01577    0.03254
AFIX  43
H2    2    0.241747    0.457864    0.830793    11.00000   -1.20000
AFIX   0
O3A   4    0.157946    0.346124    0.777105    10.50000    0.14977    0.06370 =
         0.06700   -0.01276   -0.00203   -0.02249
O3B   4    0.138293    0.331464    0.824692    10.50000    0.17870    0.09977 =
         0.07241   -0.00612    0.00371   -0.04114
C3    1    0.231296    0.478354    0.983168    11.00000    0.12115    0.05722 =
         0.03909   -0.00321   -0.01122    0.02198
O4A   4    0.207818    0.405985    0.699644    10.50000    0.21925    0.16324 =
         0.04366   -0.03892    0.02953   -0.06073
O4B   4    0.198967    0.382216    0.739695    10.50000    0.20985    0.09387 =
         0.06040   -0.00684   -0.00954   -0.04872
C4    1    0.199110    0.464637    1.071529    11.00000    0.11950    0.06665 =
         0.04470   -0.00207   -0.00160   -0.00603
AFIX  43
H4    2    0.202210    0.484336    1.132526    11.00000   -1.20000
AFIX   0
C5    1    0.163252    0.423608    1.072586    11.00000    0.10464    0.07129 =
         0.07715    0.00003   -0.01512   -0.00790
C6    1    0.156949    0.394771    0.983436    11.00000    0.14633    0.07319 =
         0.11909   -0.02740   -0.03914    0.00465
AFIX  43
H6    2    0.132540    0.366016    0.984878    11.00000   -1.20000
AFIX   0
C7    1    0.127481    0.408926    1.166849    11.00000    0.12621    0.08190 =
         0.10125    0.01918   -0.01219   -0.01454
C8A   1    0.166492    0.369685    0.815504    10.50000    0.08820    0.07540 =
         0.10767   -0.03358    0.02860   -0.01662
C8B   1    0.188987    0.385523    0.780474    10.50000    0.02873    0.18274 =
         0.12045   -0.04588   -0.01236   -0.02204
C9    1    0.166531    0.271105    0.569738    11.00000    0.17006    0.17626 =
         0.06691    0.00578   -0.00058    0.02438
AFIX  43
H9    2    0.161037    0.251073    0.629735    11.00000   -1.20000
AFIX   0
C10   1    0.166766    0.249370    0.476358    11.00000    0.22815    0.10294 =
         0.08424   -0.00688   -0.00159   -0.02353
AFIX  43
H10   2    0.159482    0.214694    0.472057    11.00000   -1.20000
AFIX   0
C11   1    0.176868    0.274652    0.388998    11.00000    0.24383    0.09761 =
         0.05523   -0.03068    0.00372   -0.04330
C12   1    0.183717    0.324686    0.399017    11.00000    0.17632    0.11868 =
         0.06679   -0.01184   -0.00537   -0.02204
AFIX  43
H12   2    0.188592    0.345184    0.339547    11.00000   -1.20000
AFIX   0
C13   1    0.183403    0.344995    0.498145    11.00000    0.13864    0.10390 =
         0.09625   -0.04538   -0.01344   -0.01352
AFIX  43
H13   2    0.190719    0.379557    0.505315    11.00000   -1.20000
AFIX   0
C14A  1    0.204186    0.248070    0.283490    10.50000    0.14337    0.22079 =
         0.09344   -0.08109   -0.00813   -0.02629
C14B  1    0.155180    0.247355    0.217477    10.50000    0.24153    0.20081 =
         0.07904   -0.07876   -0.06201    0.12903
C15   1    0.083692    0.464108    1.477797    11.00000    0.16617    0.17193 =
         0.13366   -0.00957    0.05103   -0.08741
AFIX  43
H15   2    0.112156    0.488819    1.460682    11.00000   -1.20000
AFIX   0
C16   1    0.059478    0.464023    1.577304    11.00000    0.22997    0.19429 =
         0.13788   -0.04025    0.06928   -0.12302
AFIX  43
H16   2    0.073170    0.487429    1.627058    11.00000   -1.20000
AFIX   0
C17   1    0.017682    0.431866    1.603771    11.00000    0.12777    0.18328 =
         0.11897   -0.01104    0.03275   -0.02700
C18   1    0.003973    0.397398    1.531617    11.00000    0.11156    0.13982 =
         0.15863   -0.01483    0.05761   -0.04688
AFIX  43
H18   2   -0.023889    0.372059    1.547725    11.00000   -1.20000
AFIX   0
C19   1    0.030123    0.398616    1.434375    11.00000    0.12439    0.13079 =
         0.13285   -0.00715    0.03128   -0.03528
AFIX  43
H19   2    0.019317    0.374141    1.384698    11.00000   -1.20000
AFIX   0
C20   1   -0.016116    0.429996    1.708106    11.00000    0.21844    0.37962 =
         0.12342   -0.03509    0.05808   -0.15808
AFIX  23
H20A  2   -0.043203    0.458907    1.711099    11.00000   -1.20000
H20B  2   -0.041060    0.399734    1.708575    11.00000   -1.20000
AFIX   0
HKLF 4

REM  h in Ccca
REM R1 =  0.1430 for    2844 Fo > 4sig(Fo)  and  0.1610 for all    3528 data
REM    271 parameters refined using      7 restraints

END

WGHT      0.1566     14.5682

REM Highest difference peak  0.240,  deepest hole -0.217,  1-sigma level  0.058
Q1    1   0.1276  0.2916  0.1981  11.00000  0.05    0.24
Q2    1   0.1425  0.2417  0.2242  11.00000  0.05    0.23
Q3    1   0.2446  0.3869  0.7210  11.00000  0.05    0.19
Q4    1   0.2278  0.3720  0.7966  11.00000  0.05    0.19
Q5    1   0.2468  0.3975  0.4556  11.00000  0.05    0.18
Q6    1   0.1303  0.3003  0.5864  11.00000  0.05    0.17
Q7    1  -0.0132  0.4504  1.7237  11.00000  0.05    0.17
Q8    1  -0.0224  0.4416  1.7011  11.00000  0.05    0.17
Q9    1   0.1305  0.3082  0.7550  11.00000  0.05    0.16
Q10   1   0.2344  0.4607  1.0283  11.00000  0.05    0.16
Q11   1   0.0341  0.3588  1.5546  11.00000  0.05    0.16
Q12   1   0.1446  0.4488  1.0619  11.00000  0.05    0.16
Q13   1   0.1228  0.3198  0.6385  11.00000  0.05    0.16
Q14   1   0.2020  0.4337  1.0846  11.00000  0.05    0.16
Q15   1   0.2360  0.4189  0.8885  11.00000  0.05    0.15
Q16   1  -0.0338  0.4312  1.7589  11.00000  0.05    0.15
Q17   1   0.2351  0.3409  0.6967  11.00000  0.05    0.15
Q18   1   0.1457  0.4096  1.0255  11.00000  0.05    0.15
Q19   1   0.2715  0.4113  0.6338  11.00000  0.05    0.15
Q20   1   0.1787  0.4027  0.9380  11.00000  0.05    0.15
;
_shelx_res_checksum   48989

_shelx_hkl_file
;
   0   0  -4   15007     257                                                       15063    0.17    0.00  1.0000
   0   0   4   15180     260                                                       15237    0.17    0.00  1.0000
   0   0  -4   15029     254                                                       15085    0.17    0.00  1.0000
   0   0   4   15262     256                                                       15319    0.17    0.00  1.0000
   0   0  -6   59439     175                                                       59188    0.38    0.00  1.0000
   0   0   6   60003     131                                                       59751    0.38    0.00  1.0000
   0   0  -8      56      64                                                          59   -0.13    0.00  1.0000
   0   0  -8     113      53                                                         117   -0.13    0.00  1.0000
   0   0  -8       0      19                                                           0   -0.13    0.00  1.0000
   0   0   8      14      26                                                          15   -0.13    0.00  1.0000
   0   0 -10   11965     729                                                       11997    0.11    0.00  1.0000
   0   0 -10   12300     155                                                       12332    0.11    0.00  1.0000
   0   0  10   11921     694                                                       11953    0.11    0.00  1.0000
   0   0 -12    1801     254                                                        1789   -0.10    0.00  1.0000
   0   0 -12    1780     159                                                        1768   -0.10    0.00  1.0000
   0   0  12    1598     140                                                        1587   -0.10    0.00  1.0000
   0   0 -14       4      16                                                           1   -0.76    0.00  1.0000
   0   0 -14      41      20                                                          29   -0.76    0.00  1.0000
   0   0 -16      16     136                                                          15   -0.09    0.00  1.0000
   0   2   0  207669       7                                                      201058   -5.33    0.00  1.0000
   0  -2   0  207669       3                                                      201058   -5.33    0.00  1.0000
   0   2   2   16192     275                                                       16233    0.12    0.00  1.0000
   0  -2  -2   15406     250                                                       15446    0.12    0.00  1.0000
   0   2  -2   16502     267                                                       16543    0.12    0.00  1.0000
   0  -2   2   15508     242                                                       15548    0.12    0.00  1.0000
   0   2  -2   16083     249                                                       16124    0.12    0.00  1.0000
   0  -2  -2   15983     251                                                       16024    0.12    0.00  1.0000
   0   2   2   15838     247                                                       15878    0.12    0.00  1.0000
   0  -2  -4    1211      72                                                        1200   -0.11    0.00  1.0000
   0   2  -4    1137      42                                                        1127   -0.11    0.00  1.0000
   0  -2   4    1125      40                                                        1115   -0.11    0.00  1.0000
   0  -2  -4    1120      42                                                        1110   -0.11    0.00  1.0000
   0   2  -4    1171      38                                                        1161   -0.11    0.00  1.0000
   0  -2  -4    1130      43                                                        1120   -0.11    0.00  1.0000
   0  -2   4    1116      35                                                        1106   -0.11    0.00  1.0000
   0   2   4    1148      40                                                        1138   -0.11    0.00  1.0000
   0  -2  -6    4383      83                                                        4429   -0.25    0.00  1.0000
   0   2  -6    3811     148                                                        3853   -0.25    0.00  1.0000
   0  -2  -6    3650     140                                                        3692   -0.25    0.00  1.0000
   0  -2   6    3851     145                                                        3894   -0.25    0.00  1.0000
   0   2  -6    3922     421                                                        3965   -0.25    0.00  1.0000
   0  -2  -6    3860     149                                                        3903   -0.25    0.00  1.0000
   0  -2   6    3711     136                                                        3753   -0.25    0.00  1.0000
   0   2   6    3619     140                                                        3660   -0.25    0.00  1.0000
   0  -2  -8     290      46                                                         292    0.04    0.00  1.0000
   0   2  -8     308      50                                                         310    0.04    0.00  1.0000
   0  -2  -8     334      41                                                         336    0.04    0.00  1.0000
   0  -2   8     269      37                                                         271    0.04    0.00  1.0000
   0   2  -8     335      54                                                         337    0.04    0.00  1.0000
   0  -2  -8     257      56                                                         259    0.04    0.00  1.0000
   0  -2   8     287      30                                                         289    0.04    0.00  1.0000
   0   2   8     280      22                                                         282    0.04    0.00  1.0000
   0   2 -10      56      33                                                          56    0.00    0.00  1.0000
   0  -2 -10      37      20                                                          37    0.00    0.00  1.0000
   0   2 -10      66      31                                                          66    0.00    0.00  1.0000
   0  -2 -10       9      20                                                           9    0.00    0.00  1.0000
   0  -2  10      35      16                                                          35    0.00    0.00  1.0000
   0   2  10      18      21                                                          18    0.00    0.00  1.0000
   0   2 -12     193      56                                                         198    0.13    0.00  1.0000
   0  -2 -12     194      44                                                         199    0.13    0.00  1.0000
   0   2 -12     168      44                                                         173    0.13    0.00  1.0000
   0  -2 -12     176      66                                                         181    0.13    0.00  1.0000
   0  -2  12     154      28                                                         158    0.13    0.00  1.0000
   0   2 -14      76      28                                                          92    0.63    0.00  1.0000
   0  -2 -14      62      20                                                          76    0.63    0.00  1.0000
   0   2 -14      10      19                                                          16    0.63    0.00  1.0000
   0  -2 -14      19      17                                                          27    0.63    0.00  1.0000
   0   2 -16      50     161                                                          50    0.01    0.00  1.0000
   0  -2 -16      13      44                                                          13    0.01    0.00  1.0000
   0   4   0  171202     444                                                      168826    2.10    0.00  1.0000
   0  -4   0  163366     217                                                      161045    2.10    0.00  1.0000
   0   4   2   51132     856                                                       51225    0.15    0.00  1.0000
   0  -4  -2   48694     811                                                       48785    0.15    0.00  1.0000
   0   4  -2   48841     804                                                       48932    0.15    0.00  1.0000
   0  -4   2   48833     799                                                       48924    0.15    0.00  1.0000
   0  -4   2   53038     862                                                       53133    0.15    0.00  1.0000
   0  -4  -2   51449     843                                                       51543    0.15    0.00  1.0000
   0   4   2   48106     789                                                       48196    0.15    0.00  1.0000
   0   4   4    1962      90                                                        1957    0.04    0.00  1.0000
   0  -4  -4    2015     134                                                        2010    0.04    0.00  1.0000
   0   4  -4    1938      75                                                        1933    0.04    0.00  1.0000
   0  -4   4    2036      76                                                        2031    0.04    0.00  1.0000
   0   4  -4    1966      74                                                        1961    0.04    0.00  1.0000
   0  -4   4    1890      68                                                        1885    0.04    0.00  1.0000
   0  -4  -4    1904      75                                                        1899    0.04    0.00  1.0000
   0   4   4    2032      90                                                        2027    0.04    0.00  1.0000
   0  -4  -6    7462     204                                                        7464   -0.01    0.00  1.0000
   0   4  -6    6752     105                                                        6754   -0.01    0.00  1.0000
   0  -4   6    6749      63                                                        6751   -0.01    0.00  1.0000
   0  -4  -6    6668      76                                                        6670   -0.01    0.00  1.0000
   0   4  -6    6675      51                                                        6677   -0.01    0.00  1.0000
   0  -4  -6    6767      72                                                        6769   -0.01    0.00  1.0000
   0  -4   6    6922      50                                                        6924   -0.01    0.00  1.0000
   0   4   6    6451      66                                                        6453   -0.01    0.00  1.0000
   0  -4  -8    1132      70                                                        1145    0.15    0.00  1.0000
   0   4  -8    1079      42                                                        1092    0.15    0.00  1.0000
   0  -4  -8    1093      64                                                        1106    0.15    0.00  1.0000
   0  -4   8     951      37                                                         963    0.15    0.00  1.0000
   0   4  -8    1052      60                                                        1065    0.15    0.00  1.0000
   0  -4  -8    1029      45                                                        1042    0.15    0.00  1.0000
   0  -4   8     972      29                                                         984    0.15    0.00  1.0000
   0   4   8    1109      76                                                        1122    0.15    0.00  1.0000
   0   4 -10      26      37                                                          29   -0.20    0.00  1.0000
   0  -4 -10       4      33                                                           5   -0.20    0.00  1.0000
   0   4 -10       2      11                                                           3   -0.20    0.00  1.0000
   0  -4 -10       5      17                                                           6   -0.20    0.00  1.0000
   0   4  10       1      16                                                           1   -0.20    0.00  1.0000
   0  -4  10       0       9                                                           0   -0.20    0.00  1.0000
   0   4 -12      83      30                                                          87   -0.16    0.00  1.0000
   0  -4 -12      99      50                                                         103   -0.16    0.00  1.0000
   0   4 -12      58      29                                                          61   -0.16    0.00  1.0000
   0  -4 -12      96      26                                                         100   -0.16    0.00  1.0000
   0  -4  12      50      14                                                          53   -0.16    0.00  1.0000
   0   4 -14       6      30                                                           4   -0.33    0.00  1.0000
   0  -4 -14      54      36                                                          48   -0.33    0.00  1.0000
   0   4 -14      13       9                                                          10   -0.33    0.00  1.0000
   0  -4 -14      44      15                                                          38   -0.33    0.00  1.0000
   0   4 -16       8      32                                                           7    0.13    0.00  1.0000
   0  -4 -16       1      20                                                           1    0.13    0.00  1.0000
   0  -4 -16       9      30                                                           8    0.13    0.00  1.0000
   0   6   2    5614     231                                                        5608   -0.03    0.00  1.0000
   0  -6  -2    4659     162                                                        4653   -0.03    0.00  1.0000
   0   6  -2    5145     195                                                        5139   -0.03    0.00  1.0000
   0  -6   2    4768     147                                                        4762   -0.03    0.00  1.0000
   0  -6   2    4768     171                                                        4762   -0.03    0.00  1.0000
   0  -6  -2    4652     243                                                        4646   -0.03    0.00  1.0000
   0   6   2    4489     148                                                        4483   -0.03    0.00  1.0000
   0  -6   2    5217     169                                                        5211   -0.03    0.00  1.0000
   0   6   4     166      61                                                         162   -0.10    0.00  1.0000
   0  -6  -4     117      44                                                         114   -0.10    0.00  1.0000
   0   6  -4     142      44                                                         139   -0.10    0.00  1.0000
   0  -6   4     122      49                                                         119   -0.10    0.00  1.0000
   0   6  -4      11      14                                                          10   -0.10    0.00  1.0000
   0  -6   4      60      24                                                          58   -0.10    0.00  1.0000
   0  -6  -4      54      36                                                          52   -0.10    0.00  1.0000
   0   6   4      99      34                                                          96   -0.10    0.00  1.0000
   0  -6  -6   19922     238                                                       19988    0.17    0.00  1.0000
   0   6  -6   19797     159                                                       19863    0.17    0.00  1.0000
   0   6   6   19659     120                                                       19725    0.17    0.00  1.0000
   0   6  -8     124      31                                                         116   -0.26    0.00  1.0000
   0  -6  -8     105      33                                                          98   -0.26    0.00  1.0000
   0   6  -8      73      24                                                          67   -0.26    0.00  1.0000
   0  -6  -8     100      33                                                          93   -0.26    0.00  1.0000
   0  -6   8      97      17                                                          90   -0.26    0.00  1.0000
   0   6   8     121      27                                                         113   -0.26    0.00  1.0000
   0   6 -10     274      74                                                         263    0.25    0.00  1.0000
   0  -6 -10     297      84                                                         285    0.25    0.00  1.0000
   0   6 -10     281      69                                                         270    0.25    0.00  1.0000
   0  -6 -10     242      49                                                         231    0.25    0.00  1.0000
   0  -6  10     142      41                                                         134    0.25    0.00  1.0000
   0   6 -12     819     170                                                         830    0.14    0.00  1.0000
   0  -6 -12     767      79                                                         778    0.14    0.00  1.0000
   0   6 -12     828      75                                                         839    0.14    0.00  1.0000
   0  -6 -12     856      86                                                         868    0.14    0.00  1.0000
   0   6 -14     114      27                                                         116    0.07    0.00  1.0000
   0  -6 -14      48      33                                                          49    0.07    0.00  1.0000
   0  -6 -14      89      14                                                          91    0.07    0.00  1.0000
   0   6 -16      14      20                                                          12   -0.19    0.00  1.0000
   0  -6 -16      22      32                                                          20   -0.19    0.00  1.0000
   0  -6 -16      28      27                                                          25   -0.19    0.00  1.0000
   0   8   0       2      92                                                           5   -0.62    0.00  1.0000
   0  -8   0       1     107                                                           0   -0.62    0.00  1.0000
   0  -8   0       0     127                                                           1   -0.62    0.00  1.0000
   0   8   0       0     106                                                           2   -0.62    0.00  1.0000
   0   8   2     230      43                                                         217   -0.31    0.00  1.0000
   0  -8  -2     171      34                                                         160   -0.31    0.00  1.0000
   0   8  -2     240      30                                                         227   -0.31    0.00  1.0000
   0  -8   2     153      12                                                         143   -0.31    0.00  1.0000
   0  -8  -2     136      18                                                         126   -0.31    0.00  1.0000
   0   8   2     214      31                                                         202   -0.31    0.00  1.0000
   0  -8   2     119      12                                                         110   -0.31    0.00  1.0000
   0   8  -2     131      18                                                         121   -0.31    0.00  1.0000
   0   8  -4   68211     290                                                       68387    0.25    0.00  1.0000
   0  -8   4   67138      98                                                       67312    0.25    0.00  1.0000
   0   8   4   66809     188                                                       66983    0.25    0.00  1.0000
   0   8   6   41297     899                                                       41212   -0.15    0.00  1.0000
   0  -8  -6   43055   13362                                                       42968   -0.15    0.00  1.0000
   0   8  -6   42557   13206                                                       42470   -0.15    0.00  1.0000
   0  -8   6   41191     874                                                       41106   -0.15    0.00  1.0000
   0   8  -6   41529     871                                                       41444   -0.15    0.00  1.0000
   0  -8  -6   42512   13192                                                       42426   -0.15    0.00  1.0000
   0  -8   6   41186     861                                                       41101   -0.15    0.00  1.0000
   0   8   6   41076     870                                                       40991   -0.15    0.00  1.0000
   0   8  -8      96      36                                                         102    0.22    0.00  1.0000
   0  -8  -8     108      38                                                         115    0.22    0.00  1.0000
   0   8  -8      93      22                                                          99    0.22    0.00  1.0000
   0  -8  -8      97      34                                                         103    0.22    0.00  1.0000
   0   8   8     101      38                                                         107    0.22    0.00  1.0000
   0  -8   8      68      16                                                          73    0.22    0.00  1.0000
   0   8 -10     619      95                                                         623   -0.06    0.00  1.0000
   0  -8 -10     830      83                                                         835   -0.06    0.00  1.0000
   0   8 -10     755      72                                                         760   -0.06    0.00  1.0000
   0  -8 -10     808     155                                                         813   -0.06    0.00  1.0000
   0  -8  10     739      64                                                         744   -0.06    0.00  1.0000
   0   8 -12     577     144                                                         581   -0.06    0.00  1.0000
   0  -8 -12     545     187                                                         549   -0.06    0.00  1.0000
   0   8 -12     473      91                                                         477   -0.06    0.00  1.0000
   0  -8 -12     696     149                                                         701   -0.06    0.00  1.0000
   0   8 -14      37      32                                                          37    0.01    0.00  1.0000
   0  -8 -14      87      46                                                          87    0.01    0.00  1.0000
   0  -8 -14     182      45                                                         182    0.01    0.00  1.0000
   0   8 -16       7      31                                                           6    0.12    0.00  1.0000
   0  -8 -16      29      46                                                          27    0.12    0.00  1.0000
   0  -8 -16      36      40                                                          34    0.12    0.00  1.0000
   0  10   0   40124     756                                                       40150   -0.05    0.00  1.0000
   0 -10   0   36842     697                                                       36867   -0.05    0.00  1.0000
   0 -10   0   37312     692                                                       37337   -0.05    0.00  1.0000
   0  10   0   38080     705                                                       38105   -0.05    0.00  1.0000
   0  10   2    4226     156                                                        4286    0.34    0.00  1.0000
   0 -10  -2    3816     180                                                        3873    0.34    0.00  1.0000
   0  10  -2    4293     116                                                        4353    0.34    0.00  1.0000
   0 -10   2    3808     167                                                        3865    0.34    0.00  1.0000
   0 -10  -2    4221     110                                                        4281    0.34    0.00  1.0000
   0 -10   2    3869     170                                                        3926    0.34    0.00  1.0000
   0  10   2    3984     245                                                        4042    0.34    0.00  1.0000
   0  10  -2    3961     168                                                        4019    0.34    0.00  1.0000
   0  10   4    3323     167                                                        3365   -0.27    0.00  1.0000
   0 -10  -4    3466     160                                                        3509   -0.27    0.00  1.0000
   0  10  -4    3415     155                                                        3458   -0.27    0.00  1.0000
   0 -10   4    3330     140                                                        3372   -0.27    0.00  1.0000
   0 -10   4    3320     141                                                        3362   -0.27    0.00  1.0000
   0 -10  -4    3459     149                                                        3502   -0.27    0.00  1.0000
   0 -10   4    3320     135                                                        3362   -0.27    0.00  1.0000
   0  10   4    3320     156                                                        3362   -0.27    0.00  1.0000
   0  10   6    1992     156                                                        1998    0.05    0.00  1.0000
   0 -10  -6    1429     230                                                        1434    0.05    0.00  1.0000
   0  10  -6    1658      94                                                        1664    0.05    0.00  1.0000
   0 -10   6    1649      54                                                        1655    0.05    0.00  1.0000
   0 -10   6    1623      37                                                        1629    0.05    0.00  1.0000
   0 -10  -6    1643      69                                                        1649    0.05    0.00  1.0000
   0  10   6    1619      56                                                        1625    0.05    0.00  1.0000
   0  10  -8     572      85                                                         580   -0.12    0.00  1.0000
   0 -10  -8     548     150                                                         556   -0.12    0.00  1.0000
   0  10 -10      16      21                                                          18   -0.19    0.00  1.0000
   0 -10 -10      22      20                                                          25   -0.19    0.00  1.0000
   0 -10 -10      62      18                                                          66   -0.19    0.00  1.0000
   0  10 -12     127      36                                                         128   -0.03    0.00  1.0000
   0 -10 -12     137      43                                                         138   -0.03    0.00  1.0000
   0 -10 -12      99      27                                                         100   -0.03    0.00  1.0000
   0  10 -14     102      36                                                         100    0.06    0.00  1.0000
   0 -10 -14      67      29                                                          66    0.06    0.00  1.0000
   0 -10 -14      53      16                                                          52    0.06    0.00  1.0000
   0  12   0    2644      90                                                        2697    0.37    0.00  1.0000
   0 -12   0    2639      83                                                        2692    0.37    0.00  1.0000
   0 -12   0    2900      70                                                        2956    0.37    0.00  1.0000
   0  12   0    3053      60                                                        3110    0.37    0.00  1.0000
   0  12   2    3117     154                                                        3121    0.03    0.00  1.0000
   0 -12  -2    3123     145                                                        3127    0.03    0.00  1.0000
   0  12  -2    3282     166                                                        3286    0.03    0.00  1.0000
   0 -12   2    3047     138                                                        3051    0.03    0.00  1.0000
   0 -12  -2    3285     160                                                        3289    0.03    0.00  1.0000
   0 -12   2    3033     136                                                        3037    0.03    0.00  1.0000
   0  12  -2    3322     139                                                        3326    0.03    0.00  1.0000
   0  12   4    1740      98                                                        1728    0.10    0.00  1.0000
   0 -12  -4    1485      82                                                        1474    0.10    0.00  1.0000
   0  12  -4    1425      59                                                        1414    0.10    0.00  1.0000
   0 -12   4    1482      58                                                        1471    0.10    0.00  1.0000
   0 -12   4    1448      62                                                        1437    0.10    0.00  1.0000
   0 -12  -4    1370      53                                                        1359    0.10    0.00  1.0000
   0 -12   4    1376      50                                                        1365    0.10    0.00  1.0000
   0  12   4    1083     345                                                        1074    0.10    0.00  1.0000
   0  12   6     632      91                                                         631   -0.01    0.00  1.0000
   0 -12  -6     386      90                                                         385   -0.01    0.00  1.0000
   0  12  -6     612      79                                                         611   -0.01    0.00  1.0000
   0 -12   6     413      72                                                         412   -0.01    0.00  1.0000
   0 -12   6     445      20                                                         444   -0.01    0.00  1.0000
   0 -12  -6     504      56                                                         503   -0.01    0.00  1.0000
   0  12   6     487      35                                                         486   -0.01    0.00  1.0000
   0  12   8     421      67                                                         420    0.02    0.00  1.0000
   0  12  -8     488      74                                                         487    0.02    0.00  1.0000
   0 -12  -8     414      56                                                         413    0.02    0.00  1.0000
   0  12 -10     630     202                                                         648    0.26    0.00  1.0000
   0 -12 -10     520     227                                                         536    0.26    0.00  1.0000
   0 -12 -10     603     215                                                         621    0.26    0.00  1.0000
   0  12 -12      39      28                                                          38    0.08    0.00  1.0000
   0 -12 -12     114      29                                                         112    0.08    0.00  1.0000
   0 -12 -12     109      33                                                         107    0.08    0.00  1.0000
   0  12 -14      63      32                                                          60   -0.14    0.00  1.0000
   0 -12 -14      44      12                                                          41   -0.14    0.00  1.0000
   0 -12 -14      70      26                                                          67   -0.14    0.00  1.0000
   0  14   0   18059     168                                                       18096   -0.10    0.00  1.0000
   0 -14   0   18144     136                                                       18181   -0.10    0.00  1.0000
   0 -14   0   17333     142                                                       17369   -0.10    0.00  1.0000
   0  14   0   18235     104                                                       18272   -0.10    0.00  1.0000
   0  14   2   12054     353                                                       12119   -0.21    0.00  1.0000
   0 -14  -2   10694     298                                                       10755   -0.21    0.00  1.0000
   0 -14   2   11006     294                                                       11068   -0.21    0.00  1.0000
   0 -14  -2   11179     312                                                       11241   -0.21    0.00  1.0000
   0 -14   2   11537     305                                                       11600   -0.21    0.00  1.0000
   0  14   2   11004     293                                                       11066   -0.21    0.00  1.0000
   0  14  -2   11055     299                                                       11117   -0.21    0.00  1.0000
   0  14   4    5998     139                                                        5985    0.06    0.00  1.0000
   0 -14  -4    6022     108                                                        6009    0.06    0.00  1.0000
   0  14  -4    5998      95                                                        5985    0.06    0.00  1.0000
   0 -14   4    6541      78                                                        6527    0.06    0.00  1.0000
   0 -14   4    5942      94                                                        5929    0.06    0.00  1.0000
   0 -14  -4    6518      91                                                        6504    0.06    0.00  1.0000
   0 -14   4    6008      47                                                        5995    0.06    0.00  1.0000
   0  14   6       1      47                                                           1    0.08    0.00  1.0000
   0  14  -6      22      30                                                          23    0.08    0.00  1.0000
   0 -14   6       0      20                                                           0    0.08    0.00  1.0000
   0 -14   6       2       9                                                           2    0.08    0.00  1.0000
   0 -14  -6      24      35                                                          25    0.08    0.00  1.0000
   0 -14   6       2       6                                                           2    0.08    0.00  1.0000
   0  14   8     125      50                                                         126    0.05    0.00  1.0000
   0  14  -8     236      79                                                         238    0.05    0.00  1.0000
   0 -14  -8     245      56                                                         247    0.05    0.00  1.0000
   0  14 -10      68      31                                                          71   -0.12    0.00  1.0000
   0 -14 -10      21      27                                                          23   -0.12    0.00  1.0000
   0 -14 -10     123      57                                                         127   -0.12    0.00  1.0000
   0  14 -12     142      32                                                         143   -0.03    0.00  1.0000
   0 -14 -12      93      43                                                          94   -0.03    0.00  1.0000
   0 -14 -12     119      35                                                         120   -0.03    0.00  1.0000
   0  14 -14      97      21                                                          93    0.14    0.00  1.0000
   0 -14 -14     252      49                                                         246    0.14    0.00  1.0000
   0 -14 -14     245      43                                                         239    0.14    0.00  1.0000
   0  16   0    1487     100                                                        1509   -0.21    0.00  1.0000
   0 -16   0    1445     156                                                        1467   -0.21    0.00  1.0000
   0 -16   0    1415      79                                                        1437   -0.21    0.00  1.0000
   0  16   0    1243      61                                                        1263   -0.21    0.00  1.0000
   0  16   2   12749     188                                                       12787   -0.12    0.00  1.0000
   0 -16  -2   12344     199                                                       12382   -0.12    0.00  1.0000
   0  16  -2   12495     131                                                       12533   -0.12    0.00  1.0000
   0 -16   2   12424      93                                                       12462   -0.12    0.00  1.0000
   0 -16  -2   13093     117                                                       13132   -0.12    0.00  1.0000
   0 -16   2   12809      84                                                       12847   -0.12    0.00  1.0000
   0  16   2   12261     110                                                       12299   -0.12    0.00  1.0000
   0  16  -2   12774      77                                                       12812   -0.12    0.00  1.0000
   0  16   4      88      53                                                          89   -0.04    0.00  1.0000
   0 -16  -4      42      42                                                          43   -0.04    0.00  1.0000
   0  16  -4      18      15                                                          18   -0.04    0.00  1.0000
   0 -16   4       1      22                                                           1   -0.04    0.00  1.0000
   0 -16   4       1      15                                                           1   -0.04    0.00  1.0000
   0 -16  -4      58      28                                                          59   -0.04    0.00  1.0000
   0 -16   4      21      10                                                          22   -0.04    0.00  1.0000
   0  16   6    1435     196                                                        1455   -0.19    0.00  1.0000
   0  16  -6    1519     126                                                        1539   -0.19    0.00  1.0000
   0 -16   6    1217      53                                                        1235   -0.19    0.00  1.0000
   0 -16  -6    1264     129                                                        1283   -0.19    0.00  1.0000
   0 -16   6    1378      23                                                        1397   -0.19    0.00  1.0000
   0  16   8      34      35                                                          36   -0.10    0.00  1.0000
   0  16  -8      41      43                                                          43   -0.10    0.00  1.0000
   0 -16  -8      25      33                                                          26   -0.10    0.00  1.0000
   0  16 -10      44      29                                                          44    0.00    0.00  1.0000
   0 -16 -10      72      32                                                          72    0.00    0.00  1.0000
   0  16 -12      86      32                                                          83   -0.12    0.00  1.0000
   0 -16 -12      87      30                                                          84   -0.12    0.00  1.0000
   0 -16 -12      74      25                                                          71   -0.12    0.00  1.0000
   0  16 -14      92     129                                                          93   -0.05    0.00  1.0000
   0 -16 -14      24      12                                                          25   -0.05    0.00  1.0000
   0 -16 -14      49      45                                                          50   -0.05    0.00  1.0000
   0  18   0     161      74                                                         169    0.24    0.00  1.0000
   0 -18   0     111      48                                                         118    0.24    0.00  1.0000
   0 -18   0     125      69                                                         132    0.24    0.00  1.0000
   0  18   0      97      43                                                         104    0.24    0.00  1.0000
   0  18   2    2177     144                                                        2107    0.55    0.00  1.0000
   0  18  -2    2156     122                                                        2086    0.55    0.00  1.0000
   0 -18  -2    1566      94                                                        1507    0.55    0.00  1.0000
   0 -18   2    1788      90                                                        1724    0.55    0.00  1.0000
   0 -18  -2    1909      99                                                        1843    0.55    0.00  1.0000
   0 -18   2    1867     120                                                        1802    0.55    0.00  1.0000
   0  18   2    1896      90                                                        1831    0.55    0.00  1.0000
   0  18  -2    1896     105                                                        1831    0.55    0.00  1.0000
   0  18   4     258      69                                                         253   -0.11    0.00  1.0000
   0  18  -4     215      63                                                         211   -0.11    0.00  1.0000
   0 -18   4     207      45                                                         203   -0.11    0.00  1.0000
   0 -18  -4     192      41                                                         188   -0.11    0.00  1.0000
   0 -18   4     165      26                                                         161   -0.11    0.00  1.0000
   0  18   6    1384     283                                                        1360    0.23    0.00  1.0000
   0  18  -6    1429     124                                                        1405    0.23    0.00  1.0000
   0 -18   6    1434      87                                                        1410    0.23    0.00  1.0000
   0 -18   6    1413      84                                                        1389    0.23    0.00  1.0000
   0 -18  -6    1516     111                                                        1491    0.23    0.00  1.0000
   0  18   8     860     292                                                         870    0.13    0.00  1.0000
   0  18  -8     922     253                                                         933    0.13    0.00  1.0000
   0 -18  -8     927     278                                                         938    0.13    0.00  1.0000
   0  18  10      32      38                                                          31   -0.08    0.00  1.0000
   0  18 -10      86      29                                                          84   -0.08    0.00  1.0000
   0 -18 -10      43      29                                                          42   -0.08    0.00  1.0000
   0  18 -12      93      28                                                         101    0.29    0.00  1.0000
   0 -18 -12      24      17                                                          28    0.29    0.00  1.0000
   0 -18 -12      83      26                                                          90    0.29    0.00  1.0000
   0  18 -14      75      33                                                          76   -0.06    0.00  1.0000
   0 -18 -14       0      32                                                           0   -0.06    0.00  1.0000
   0 -18 -14      64      47                                                          65   -0.06    0.00  1.0000
   0  20   0     176      69                                                         183   -0.19    0.00  1.0000
   0 -20   0     161      59                                                         168   -0.19    0.00  1.0000
   0  20   0      75      85                                                          80   -0.19    0.00  1.0000
   0  20   2       5      50                                                           8   -0.44    0.00  1.0000
   0  20  -2       8      66                                                          12   -0.44    0.00  1.0000
   0 -20  -2       5      31                                                           8   -0.44    0.00  1.0000
   0 -20   2       0      26                                                           0   -0.44    0.00  1.0000
   0  20  -2       1      19                                                           2   -0.44    0.00  1.0000
   0  20   4    2331     340                                                        2353    0.16    0.00  1.0000
   0  20  -4    2721     224                                                        2744    0.16    0.00  1.0000
   0 -20   4    2419     176                                                        2441    0.16    0.00  1.0000
   0 -20  -4    2378     179                                                        2400    0.16    0.00  1.0000
   0 -20   4    2437     149                                                        2459    0.16    0.00  1.0000
   0  20   6     150      57                                                         146   -0.12    0.00  1.0000
   0  20  -6      22      43                                                          20   -0.12    0.00  1.0000
   0 -20   6      48      32                                                          46   -0.12    0.00  1.0000
   0 -20   6      37      27                                                          35   -0.12    0.00  1.0000
   0 -20  -6      27      34                                                          25   -0.12    0.00  1.0000
   0  20   8     280     114                                                         276   -0.09    0.00  1.0000
   0  20  -8     410     146                                                         405   -0.09    0.00  1.0000
   0 -20  -8     363      97                                                         358   -0.09    0.00  1.0000
   0  20  10      72      62                                                          78    0.27    0.00  1.0000
   0  20 -10      72      49                                                          78    0.27    0.00  1.0000
   0 -20 -10      14      39                                                          17    0.27    0.00  1.0000
   0  20 -12      67      23                                                          74   -0.32    0.00  1.0000
   0 -20 -12      50      30                                                          56   -0.32    0.00  1.0000
   0 -20 -12      52      33                                                          58   -0.32    0.00  1.0000
   0  22   0     173      48                                                         165    0.22    0.00  1.0000
   0 -22   0     146      23                                                         139    0.22    0.00  1.0000
   0  22   2     618      84                                                         630   -0.17    0.00  1.0000
   0  22  -2     707      91                                                         719   -0.17    0.00  1.0000
   0 -22  -2     640      60                                                         652   -0.17    0.00  1.0000
   0 -22   2     680      59                                                         692   -0.17    0.00  1.0000
   0  22  -2     615      50                                                         627   -0.17    0.00  1.0000
   0  22   4    5693    1557                                                        5701   -0.04    0.00  1.0000
   0  22  -4    5831    1538                                                        5840   -0.04    0.00  1.0000
   0 -22   4    4810    1271                                                        4818   -0.04    0.00  1.0000
   0 -22  -4    5765    1524                                                        5774   -0.04    0.00  1.0000
   0 -22   4    5510    1450                                                        5518   -0.04    0.00  1.0000
   0  22   6     171      59                                                         175   -0.10    0.00  1.0000
   0  22  -6     109      61                                                         112   -0.10    0.00  1.0000
   0 -22   6      33      23                                                          35   -0.10    0.00  1.0000
   0 -22   6      73      19                                                          75   -0.10    0.00  1.0000
   0 -22  -6      75      34                                                          77   -0.10    0.00  1.0000
   0  22   8     135      39                                                         135    0.00    0.00  1.0000
   0  22  -8      28      34                                                          28    0.00    0.00  1.0000
   0 -22  -8     196      50                                                         196    0.00    0.00  1.0000
   0  22  10      42      64                                                          48   -0.34    0.00  1.0000
   0  22 -10       5      42                                                           7   -0.34    0.00  1.0000
   0 -22 -10       3      25                                                           5   -0.34    0.00  1.0000
   0  22 -12      10      30                                                           9    0.11    0.00  1.0000
   0 -22 -12      23      32                                                          22    0.11    0.00  1.0000
   0 -22 -12      69     174                                                          66    0.11    0.00  1.0000
   0  24   0     313      71                                                         323   -0.21    0.00  1.0000
   0 -24   0     264      44                                                         273   -0.21    0.00  1.0000
   0  24   2     942     260                                                         891    0.61    0.00  1.0000
   0  24  -2    1278     305                                                        1219    0.61    0.00  1.0000
   0 -24  -2    1042     258                                                         989    0.61    0.00  1.0000
   0 -24   2     939     218                                                         888    0.61    0.00  1.0000
   0  24   4     467     141                                                         474   -0.12    0.00  1.0000
   0  24  -4     579     100                                                         587   -0.12    0.00  1.0000
   0 -24   4     209     103                                                         214   -0.12    0.00  1.0000
   0 -24   4     577      79                                                         585   -0.12    0.00  1.0000
   0 -24  -4     640      83                                                         648   -0.12    0.00  1.0000
   0  24   6     176      70                                                         185    0.25    0.00  1.0000
   0  24  -6      87      39                                                          94    0.25    0.00  1.0000
   0 -24   6     146      25                                                         155    0.25    0.00  1.0000
   0 -24  -6     126      48                                                         134    0.25    0.00  1.0000
   0  24   8     173      98                                                         170    0.08    0.00  1.0000
   0  24  -8     243      65                                                         240    0.08    0.00  1.0000
   0 -24  -8     291      96                                                         287    0.08    0.00  1.0000
   0  24  10      76      33                                                          72    0.19    0.00  1.0000
   0  24 -10      20      38                                                          18    0.19    0.00  1.0000
   0 -24 -10      96      45                                                          91    0.19    0.00  1.0000
   0  24 -12     105      29                                                         100    0.17    0.00  1.0000
   0 -24 -12      75      26                                                          71    0.17    0.00  1.0000
   0 -24 -12     104      44                                                          99    0.17    0.00  1.0000
   0  26   0     152      93                                                         147    0.15    0.00  1.0000
   0 -26   0      57      55                                                          54    0.15    0.00  1.0000
   0  26   2      46      60                                                          55   -0.49    0.00  1.0000
   0  26  -2      38      51                                                          47   -0.49    0.00  1.0000
   0 -26  -2       0      17                                                           1   -0.49    0.00  1.0000
   0  26   4       2      51                                                           3    0.16    0.00  1.0000
   0  26  -4       0      46                                                           0    0.16    0.00  1.0000
   0 -26   4       0      12                                                           0    0.16    0.00  1.0000
   0 -26  -4       1      28                                                           2    0.16    0.00  1.0000
   0  26   6     286     103                                                         294   -0.18    0.00  1.0000
   0  26  -6     377      80                                                         387   -0.18    0.00  1.0000
   0 -26  -6     363      74                                                         372   -0.18    0.00  1.0000
   0  26   8     166      68                                                         168   -0.06    0.00  1.0000
   0  26  -8       0      41                                                           0   -0.06    0.00  1.0000
   0 -26  -8      37      33                                                          38   -0.06    0.00  1.0000
   0  26  10       0      45                                                           0    0.03    0.00  1.0000
   0  26 -10      27      28                                                          27    0.03    0.00  1.0000
   0 -26 -10      44      37                                                          43    0.03    0.00  1.0000
   0  28   0     150      76                                                         156   -0.17    0.00  1.0000
   0 -28   0      67      26                                                          71   -0.17    0.00  1.0000
   0  28   2     287      68                                                         291    0.10    0.00  1.0000
   0  28  -2     519      78                                                         525    0.10    0.00  1.0000
   0 -28   2     314      62                                                         319    0.10    0.00  1.0000
   0 -28  -2     513      53                                                         519    0.10    0.00  1.0000
   0  28   4       0      37                                                           0   -0.10    0.00  1.0000
   0  28  -4      27      89                                                          29   -0.10    0.00  1.0000
   0 -28   4       0      18                                                           0   -0.10    0.00  1.0000
   0 -28  -4       3      38                                                           4   -0.10    0.00  1.0000
   0  28   6      86      78                                                          88   -0.06    0.00  1.0000
   0  28  -6     198      65                                                         200   -0.06    0.00  1.0000
   0 -28  -6     172      52                                                         174   -0.06    0.00  1.0000
   0  28   8      61      27                                                          62   -0.05    0.00  1.0000
   0  28  -8     145      66                                                         147   -0.05    0.00  1.0000
   0 -28  -8      51      34                                                          52   -0.05    0.00  1.0000
   0  30   0      26      81                                                          30    0.29    0.00  1.0000
   0 -30   0      11      60                                                          14    0.29    0.00  1.0000
   0  30   2     118      84                                                         120    0.07    0.00  1.0000
   0  30  -2      61      54                                                          63    0.07    0.00  1.0000
   0 -30   2      14      15                                                          15    0.07    0.00  1.0000
   0 -30  -2      29      27                                                          30    0.07    0.00  1.0000
   0  30   4      18      49                                                          17    0.06    0.00  1.0000
   0  30  -4      91      48                                                          89    0.06    0.00  1.0000
   0 -30   4     218      28                                                         215    0.06    0.00  1.0000
   0 -30  -4     121      31                                                         119    0.06    0.00  1.0000
   0  30   6     117      35                                                         110    0.24    0.00  1.0000
   0  30  -6       9      43                                                           7    0.24    0.00  1.0000
   0 -30  -6       3      31                                                           2    0.24    0.00  1.0000
   0  30   8      58      44                                                          54    0.18    0.00  1.0000
   0  30  -8     195      70                                                         188    0.18    0.00  1.0000
   0 -30  -8      18      15                                                          16    0.18    0.00  1.0000
   0  32   0      72      54                                                          66   -0.25    0.00  1.0000
   0 -32   0     113      29                                                         106   -0.25    0.00  1.0000
   0  32   2      75      32                                                          74    0.04    0.00  1.0000
   0  32  -2      39      50                                                          38    0.04    0.00  1.0000
   0 -32   2      31      22                                                          30    0.04    0.00  1.0000
   0 -32  -2     101      35                                                         100    0.04    0.00  1.0000
   0  32   4       3      29                                                           3   -0.04    0.00  1.0000
   0  32  -4       0      47                                                           0   -0.04    0.00  1.0000
   0 -32  -4      30      39                                                          29   -0.04    0.00  1.0000
   0  32   6       7      54                                                           9   -0.22    0.00  1.0000
   0  32  -6      68      82                                                          73   -0.22    0.00  1.0000
   0 -32  -6      25      44                                                          28   -0.22    0.00  1.0000
   0  34   0     108      56                                                         109   -0.04    0.00  1.0000
   0 -34   0      60      19                                                          61   -0.04    0.00  1.0000
   0  34   2      60      64                                                          63   -0.14    0.00  1.0000
   0  34  -2      32      53                                                          34   -0.14    0.00  1.0000
   0 -34   2      30      18                                                          32   -0.14    0.00  1.0000
   0 -34  -2      40      25                                                          42   -0.14    0.00  1.0000
  -1   1   1     769      12                                                         752    0.23    0.00  1.0000
   1  -1  -1    1472      23                                                        1448    0.23    0.00  1.0000
  -1   1  -1     769       5                                                         752   -0.23    0.00  1.0000
   1   1  -1     769       5                                                         752   -0.23    0.00  1.0000
  -1  -1  -1     769       5                                                         752    0.23    0.00  1.0000
  -1   1  -1     769       7                                                         752   -0.23    0.00  1.0000
  -1  -1  -1     769       7                                                         752    0.23    0.00  1.0000
   1  -1  -1     769       5                                                         752    0.23    0.00  1.0000
  -1   1   2     876     186                                                         871   -0.07    0.00  1.0000
   1  -1  -2     951     167                                                         945   -0.07    0.00  1.0000
  -1   1  -2     562      43                                                         558    0.07    0.00  1.0000
   1  -1   2     786     146                                                         781    0.07    0.00  1.0000
   1   1  -2     620      46                                                         615   -0.07    0.00  1.0000
  -1  -1   2     609      30                                                         604   -0.07    0.00  1.0000
  -1  -1  -2     781     106                                                         776    0.07    0.00  1.0000
   1   1   2     652      56                                                         647    0.07    0.00  1.0000
  -1   1  -2     809      56                                                         804    0.07    0.00  1.0000
   1  -1   2     628      34                                                         623    0.07    0.00  1.0000
  -1  -1  -2     631      47                                                         626    0.07    0.00  1.0000
   1   1   2     600      41                                                         595    0.07    0.00  1.0000
   1   1  -2     646      50                                                         641   -0.07    0.00  1.0000
   1  -1  -2     704      56                                                         699   -0.07    0.00  1.0000
  -1   1   2     737      61                                                         732   -0.07    0.00  1.0000
  -1  -1   2     626      30                                                         621   -0.07    0.00  1.0000
   1  -1  -3     451      82                                                         488   -0.62    0.00  1.0000
  -1   1  -3     408      66                                                         443    0.62    0.00  1.0000
   1   1  -3     353      47                                                         386    0.62    0.00  1.0000
  -1  -1  -3     359      54                                                         392   -0.62    0.00  1.0000
  -1  -1   3     402      44                                                         437    0.62    0.00  1.0000
   1   1   3     330      43                                                         362   -0.62    0.00  1.0000
   1  -1  -3     277      42                                                         306   -0.62    0.00  1.0000
  -1   1  -3     299      46                                                         329    0.62    0.00  1.0000
  -1  -1  -3     409      65                                                         444   -0.62    0.00  1.0000
   1  -1   3     275      38                                                         304    0.62    0.00  1.0000
   1   1   3     308      44                                                         338   -0.62    0.00  1.0000
   1   1  -3     305      32                                                         335    0.62    0.00  1.0000
   1  -1  -3     386      75                                                         420   -0.62    0.00  1.0000
  -1  -1   3     341      40                                                         373    0.62    0.00  1.0000
  -1   1   3     383      46                                                         417   -0.62    0.00  1.0000
   1  -1  -4    2824     107                                                        2825    0.01    0.00  1.0000
  -1   1  -4    2693      92                                                        2694   -0.01    0.00  1.0000
   1   1  -4    2626      90                                                        2627    0.01    0.00  1.0000
  -1  -1  -4    2787      95                                                        2788   -0.01    0.00  1.0000
   1  -1   4    2355      83                                                        2356   -0.01    0.00  1.0000
   1  -1  -4    2675      93                                                        2676    0.01    0.00  1.0000
  -1  -1   4    2761      91                                                        2762    0.01    0.00  1.0000
   1   1   4    2604      89                                                        2605   -0.01    0.00  1.0000
  -1   1  -4    2682      90                                                        2683   -0.01    0.00  1.0000
  -1  -1  -4    2635      91                                                        2636   -0.01    0.00  1.0000
   1  -1   4    2744      90                                                        2745   -0.01    0.00  1.0000
   1   1  -4    2703      87                                                        2704    0.01    0.00  1.0000
   1   1   4    2697      89                                                        2698   -0.01    0.00  1.0000
   1  -1  -4    2683      90                                                        2684    0.01    0.00  1.0000
  -1  -1   4    2718      88                                                        2719    0.01    0.00  1.0000
  -1   1   4    2661      89                                                        2662    0.01    0.00  1.0000
   1  -1  -5    2294      65                                                        2271   -0.17    0.00  1.0000
  -1   1  -5    2226      55                                                        2204    0.17    0.00  1.0000
   1   1  -5    2072      48                                                        2050    0.17    0.00  1.0000
  -1  -1  -5    2161      49                                                        2139   -0.17    0.00  1.0000
   1  -1  -5    2341      61                                                        2318   -0.17    0.00  1.0000
  -1  -1   5    2211      86                                                        2189    0.17    0.00  1.0000
   1   1   5    2197      47                                                        2175   -0.17    0.00  1.0000
  -1   1  -5    2239      52                                                        2216    0.17    0.00  1.0000
  -1  -1  -5    2319      51                                                        2296   -0.17    0.00  1.0000
   1   1  -5    2301      55                                                        2278    0.17    0.00  1.0000
   1  -1   5    2220      45                                                        2198    0.17    0.00  1.0000
   1  -1  -5    2288      52                                                        2265   -0.17    0.00  1.0000
   1   1   5    2169      47                                                        2147   -0.17    0.00  1.0000
  -1  -1   5    2193      56                                                        2171    0.17    0.00  1.0000
  -1   1   5    2164      44                                                        2142   -0.17    0.00  1.0000
   1  -1  -6    4248      78                                                        4251   -0.02    0.00  1.0000
  -1   1  -6    4374      57                                                        4377    0.02    0.00  1.0000
   1   1  -6    4308      61                                                        4311   -0.02    0.00  1.0000
  -1  -1  -6    4219      58                                                        4222    0.02    0.00  1.0000
   1  -1   6    4016      53                                                        4019    0.02    0.00  1.0000
  -1  -1   6    4046      48                                                        4049   -0.02    0.00  1.0000
   1   1   6    4040      50                                                        4043    0.02    0.00  1.0000
  -1   1  -6    4317      49                                                        4320    0.02    0.00  1.0000
  -1  -1  -6    4516     127                                                        4519    0.02    0.00  1.0000
   1   1  -6    4234      44                                                        4237   -0.02    0.00  1.0000
   1  -1  -6    4407      91                                                        4410   -0.02    0.00  1.0000
   1  -1   6    4302      43                                                        4305    0.02    0.00  1.0000
   1   1   6    4239      48                                                        4242    0.02    0.00  1.0000
  -1   1   6    4242      43                                                        4245   -0.02    0.00  1.0000
  -1  -1   6    4244      38                                                        4247   -0.02    0.00  1.0000
   1  -1  -7      11      23                                                          10   -0.09    0.00  1.0000
  -1   1  -7      13      18                                                          12    0.09    0.00  1.0000
   1   1  -7      37      27                                                          36    0.09    0.00  1.0000
  -1  -1  -7      37      21                                                          36   -0.09    0.00  1.0000
   1  -1  -7       3      19                                                           3   -0.09    0.00  1.0000
   1  -1   7       3      25                                                           3    0.09    0.00  1.0000
  -1  -1   7      13      17                                                          12    0.09    0.00  1.0000
  -1   1  -7       9      16                                                           8    0.09    0.00  1.0000
  -1  -1  -7       9      18                                                           8   -0.09    0.00  1.0000
   1   1  -7       9      19                                                           8    0.09    0.00  1.0000
   1  -1  -7       9      11                                                           8   -0.09    0.00  1.0000
   1  -1   7      11      11                                                          10    0.09    0.00  1.0000
   1   1   7       9      16                                                           8   -0.09    0.00  1.0000
  -1  -1   7       3       8                                                           3    0.09    0.00  1.0000
  -1   1   7      13      14                                                          12   -0.09    0.00  1.0000
  -1  -1  -8     922      50                                                         920    0.03    0.00  1.0000
   1  -1  -8     941      61                                                         939   -0.03    0.00  1.0000
  -1   1  -8     892     101                                                         890    0.03    0.00  1.0000
   1   1  -8    1144     103                                                        1141   -0.03    0.00  1.0000
  -1  -1  -8    1094      61                                                        1091    0.03    0.00  1.0000
   1  -1  -8     964      40                                                         961   -0.03    0.00  1.0000
   1  -1   8     902      41                                                         900    0.03    0.00  1.0000
  -1   1  -8    1033      39                                                        1030    0.03    0.00  1.0000
  -1  -1  -8    1064      69                                                        1061    0.03    0.00  1.0000
   1   1  -8    1067      61                                                        1064   -0.03    0.00  1.0000
   1  -1  -8    1153      76                                                        1150   -0.03    0.00  1.0000
   1  -1   8    1040      68                                                        1037    0.03    0.00  1.0000
   1   1   8    1004      31                                                        1001    0.03    0.00  1.0000
  -1   1   8     930      44                                                         928   -0.03    0.00  1.0000
  -1  -1   8     950      39                                                         947   -0.03    0.00  1.0000
  -1   1  -9     264      53                                                         273    0.19    0.00  1.0000
   1   1  -9     228      50                                                         236    0.19    0.00  1.0000
  -1  -1  -9     350      57                                                         360   -0.19    0.00  1.0000
   1  -1  -9     350      52                                                         360   -0.19    0.00  1.0000
  -1   1  -9     350      71                                                         360    0.19    0.00  1.0000
  -1  -1  -9     348      74                                                         358   -0.19    0.00  1.0000
   1   1  -9     354      38                                                         364    0.19    0.00  1.0000
   1  -1  -9     320      38                                                         330   -0.19    0.00  1.0000
   1  -1   9     301      33                                                         310    0.19    0.00  1.0000
   1   1   9     316      45                                                         325   -0.19    0.00  1.0000
  -1   1   9     370      65                                                         380   -0.19    0.00  1.0000
  -1  -1   9     462      52                                                         473    0.19    0.00  1.0000
  -1   1 -10    4876     304                                                        4875    0.00    0.00  1.0000
   1   1 -10    6754     397                                                        6753    0.00    0.00  1.0000
  -1  -1 -10    6578     388                                                        6577    0.00    0.00  1.0000
   1  -1 -10    7537     469                                                        7536    0.00    0.00  1.0000
  -1   1 -10    6389     373                                                        6388    0.00    0.00  1.0000
  -1  -1 -10    6492     388                                                        6491    0.00    0.00  1.0000
   1   1 -10    6298     369                                                        6297    0.00    0.00  1.0000
   1  -1 -10    6693     390                                                        6692    0.00    0.00  1.0000
   1  -1  10    6101     352                                                        6100    0.00    0.00  1.0000
   1   1  10    6048     350                                                        6047    0.00    0.00  1.0000
  -1   1  10    6195     361                                                        6194    0.00    0.00  1.0000
  -1  -1  10    6553     377                                                        6552    0.00    0.00  1.0000
  -1   1 -11     134      86                                                         130   -0.13    0.00  1.0000
   1   1 -11     201      78                                                         196   -0.13    0.00  1.0000
  -1  -1 -11     216      97                                                         211    0.13    0.00  1.0000
   1  -1 -11     173      74                                                         168    0.13    0.00  1.0000
  -1   1 -11     167      72                                                         162   -0.13    0.00  1.0000
  -1  -1 -11     146      78                                                         142    0.13    0.00  1.0000
   1   1 -11     137      72                                                         133   -0.13    0.00  1.0000
   1  -1 -11     111      66                                                         107    0.13    0.00  1.0000
   1  -1  11     102      61                                                          98   -0.13    0.00  1.0000
   1   1  11      85      44                                                          82    0.13    0.00  1.0000
  -1   1  11     103      65                                                          99    0.13    0.00  1.0000
  -1  -1  11     156      52                                                         152   -0.13    0.00  1.0000
  -1   1 -12    4263     350                                                        4256    0.04    0.00  1.0000
   1   1 -12    4153     371                                                        4146   -0.04    0.00  1.0000
  -1  -1 -12    4515      92                                                        4508    0.04    0.00  1.0000
   1  -1 -12    4033     337                                                        4026   -0.04    0.00  1.0000
  -1   1 -12    4757      82                                                        4749    0.04    0.00  1.0000
  -1  -1 -12    4401     360                                                        4394    0.04    0.00  1.0000
   1   1 -12    4937      92                                                        4929   -0.04    0.00  1.0000
   1  -1 -12    4551      75                                                        4543   -0.04    0.00  1.0000
   1   1  12    3823     309                                                        3816    0.04    0.00  1.0000
   1  -1  12    4211     340                                                        4204    0.04    0.00  1.0000
  -1   1  12    4271     345                                                        4264   -0.04    0.00  1.0000
  -1  -1  12    4441      64                                                        4434   -0.04    0.00  1.0000
  -1   1 -13      25      31                                                          22   -0.22    0.00  1.0000
   1   1 -13      11      27                                                           9   -0.22    0.00  1.0000
  -1  -1 -13       6      25                                                           5    0.22    0.00  1.0000
   1  -1 -13       2      13                                                           1    0.22    0.00  1.0000
  -1   1 -13       5      13                                                           4   -0.22    0.00  1.0000
  -1  -1 -13       6      39                                                           5    0.22    0.00  1.0000
   1   1 -13      12      25                                                          10   -0.22    0.00  1.0000
   1  -1 -13       0      18                                                           0    0.22    0.00  1.0000
  -1   1 -14     264      69                                                         265   -0.03    0.00  1.0000
   1   1 -14     315      57                                                         316    0.03    0.00  1.0000
  -1  -1 -14      95      35                                                          96   -0.03    0.00  1.0000
   1  -1 -14     186      52                                                         187    0.03    0.00  1.0000
  -1   1 -14      93      48                                                          94   -0.03    0.00  1.0000
   1   1 -14     115      54                                                         116    0.03    0.00  1.0000
  -1  -1 -14     113      60                                                         114   -0.03    0.00  1.0000
   1  -1 -14     168      45                                                         169    0.03    0.00  1.0000
  -1   1 -15      15      32                                                          17   -0.17    0.00  1.0000
   1   1 -15       5      30                                                           6   -0.17    0.00  1.0000
  -1  -1 -15       1      26                                                           2    0.17    0.00  1.0000
   1  -1 -15      39      30                                                          42    0.17    0.00  1.0000
  -1  -1 -15       1      18                                                           1    0.17    0.00  1.0000
   1  -1 -15       1      17                                                           1    0.17    0.00  1.0000
  -1   1 -16     215     309                                                         215    0.00    0.00  1.0000
   1   1 -16     219     302                                                         219    0.00    0.00  1.0000
  -1  -1 -16     132     188                                                         132    0.00    0.00  1.0000
   1  -1 -16     150     215                                                         150    0.00    0.00  1.0000
   1   3   1    1354     221                                                        1365    0.11    0.00  1.0000
  -1  -3  -1    1652     230                                                        1664    0.11    0.00  1.0000
   1   3   2    3230     115                                                        3208   -0.14    0.00  1.0000
  -1  -3  -2    3068     115                                                        3047   -0.14    0.00  1.0000
  -1   3   2    3268     117                                                        3246    0.14    0.00  1.0000
   1  -3  -2    3177     117                                                        3155    0.14    0.00  1.0000
  -1   3  -2    3231     107                                                        3209   -0.14    0.00  1.0000
   1  -3   2    3049     101                                                        3028   -0.14    0.00  1.0000
   1   3  -2    3102     103                                                        3081    0.14    0.00  1.0000
  -1  -3   2    3038     101                                                        3017    0.14    0.00  1.0000
  -1   3  -2    3164     113                                                        3142   -0.14    0.00  1.0000
   1  -3   2    3219     105                                                        3197   -0.14    0.00  1.0000
  -1  -3  -2    3265     119                                                        3243   -0.14    0.00  1.0000
   1   3   2    3143     104                                                        3121   -0.14    0.00  1.0000
   1  -3  -2    3049     100                                                        3028    0.14    0.00  1.0000
  -1   3   2    3582     127                                                        3559    0.14    0.00  1.0000
  -1   3   3    7224     294                                                        7173    0.22    0.00  1.0000
  -1  -3  -3    5620     180                                                        5575    0.22    0.00  1.0000
   1  -3  -3    5960     212                                                        5914    0.22    0.00  1.0000
  -1   3  -3    5961     111                                                        5915   -0.22    0.00  1.0000
   1   3  -3    5787     122                                                        5742   -0.22    0.00  1.0000
   1  -3   3    6280     129                                                        6233   -0.22    0.00  1.0000
  -1  -3   3    6478     115                                                        6430   -0.22    0.00  1.0000
  -1   3  -3    5917     102                                                        5871   -0.22    0.00  1.0000
   1  -3   3    5968     101                                                        5922   -0.22    0.00  1.0000
   1   3  -3    5757      89                                                        5712   -0.22    0.00  1.0000
  -1  -3  -3    5885     126                                                        5839    0.22    0.00  1.0000
   1   3   3    5509     170                                                        5465    0.22    0.00  1.0000
   1  -3  -3    5784     116                                                        5739    0.22    0.00  1.0000
  -1   3   3    5658     200                                                        5613    0.22    0.00  1.0000
  -1  -3   3    6045      93                                                        5999   -0.22    0.00  1.0000
  -1   3   4    1692      92                                                        1690   -0.01    0.00  1.0000
  -1  -3  -4    1675      94                                                        1673    0.01    0.00  1.0000
   1  -3  -4    1803      82                                                        1801   -0.01    0.00  1.0000
  -1   3  -4    1771      70                                                        1769    0.01    0.00  1.0000
   1   3  -4    1857      73                                                        1855   -0.01    0.00  1.0000
   1  -3   4    1652      64                                                        1650    0.01    0.00  1.0000
  -1  -3   4    1782      69                                                        1780   -0.01    0.00  1.0000
  -1  -3  -4    1731      99                                                        1729    0.01    0.00  1.0000
  -1   3  -4    1647      64                                                        1645    0.01    0.00  1.0000
   1   3  -4    1732      61                                                        1730   -0.01    0.00  1.0000
   1  -3   4    1855      69                                                        1853    0.01    0.00  1.0000
  -1  -3  -4    1700      66                                                        1698    0.01    0.00  1.0000
   1   3   4    1711      66                                                        1709    0.01    0.00  1.0000
   1  -3  -4    1643      63                                                        1641   -0.01    0.00  1.0000
  -1  -3   4    1740      62                                                        1738   -0.01    0.00  1.0000
  -1   3   4    1715      94                                                        1713   -0.01    0.00  1.0000
  -1  -3  -5     172      67                                                         175    0.08    0.00  1.0000
   1  -3  -5     148      71                                                         151    0.08    0.00  1.0000
   1   3  -5     141      60                                                         144   -0.08    0.00  1.0000
  -1  -3   5     147      52                                                         150   -0.08    0.00  1.0000
  -1  -3  -5     123      49                                                         126    0.08    0.00  1.0000
  -1   3  -5     127      56                                                         130   -0.08    0.00  1.0000
   1   3  -5      84      40                                                          86   -0.08    0.00  1.0000
  -1  -3  -5     125      59                                                         128    0.08    0.00  1.0000
   1  -3   5      79      34                                                          81   -0.08    0.00  1.0000
   1  -3  -5      79      39                                                          81    0.08    0.00  1.0000
   1   3   5      70      33                                                          72    0.08    0.00  1.0000
  -1  -3   5      87      41                                                          89   -0.08    0.00  1.0000
  -1   3   5      98      44                                                         100    0.08    0.00  1.0000
  -1  -3  -6    1335     118                                                        1338   -0.03    0.00  1.0000
   1  -3  -6    1484     150                                                        1487    0.03    0.00  1.0000
  -1   3  -6    1370      73                                                        1373   -0.03    0.00  1.0000
   1   3  -6    1283      67                                                        1286    0.03    0.00  1.0000
   1  -3   6    1287      59                                                        1290   -0.03    0.00  1.0000
  -1  -3  -6    1309      72                                                        1312   -0.03    0.00  1.0000
  -1  -3   6    1287      61                                                        1290    0.03    0.00  1.0000
   1  -3  -6    1303      71                                                        1306    0.03    0.00  1.0000
  -1   3  -6    1292      86                                                        1295   -0.03    0.00  1.0000
   1   3  -6    1424      64                                                        1427    0.03    0.00  1.0000
  -1  -3  -6    1435      75                                                        1438   -0.03    0.00  1.0000
   1  -3  -6    1085      55                                                        1088    0.03    0.00  1.0000
   1  -3   6    1252      55                                                        1255   -0.03    0.00  1.0000
   1   3   6    1250      60                                                        1253   -0.03    0.00  1.0000
  -1   3   6    1368      66                                                        1371    0.03    0.00  1.0000
  -1  -3   6    1217      62                                                        1220    0.03    0.00  1.0000
  -1  -3  -7     169      43                                                         163    0.18    0.00  1.0000
   1  -3  -7     189      63                                                         182    0.18    0.00  1.0000
  -1   3  -7     187      31                                                         180   -0.18    0.00  1.0000
   1   3  -7     177      35                                                         170   -0.18    0.00  1.0000
  -1  -3  -7     161      30                                                         155    0.18    0.00  1.0000
   1  -3   7     155      22                                                         149   -0.18    0.00  1.0000
   1  -3  -7     169      31                                                         163    0.18    0.00  1.0000
  -1  -3   7     181      26                                                         174   -0.18    0.00  1.0000
  -1   3  -7     100      19                                                          95   -0.18    0.00  1.0000
   1   3  -7     143      36                                                         137   -0.18    0.00  1.0000
  -1  -3  -7     184      45                                                         177    0.18    0.00  1.0000
   1  -3  -7     163      26                                                         157    0.18    0.00  1.0000
   1  -3   7     134      13                                                         128   -0.18    0.00  1.0000
   1   3   7     137      39                                                         131    0.18    0.00  1.0000
  -1   3   7     139      29                                                         133    0.18    0.00  1.0000
  -1  -3   7     180      18                                                         173   -0.18    0.00  1.0000
  -1  -3  -8    1904      87                                                        1912   -0.07    0.00  1.0000
   1  -3  -8    1743      83                                                        1751    0.07    0.00  1.0000
  -1   3  -8    1738      56                                                        1746   -0.07    0.00  1.0000
   1   3  -8    1602      66                                                        1610    0.07    0.00  1.0000
  -1  -3  -8    1599      60                                                        1607   -0.07    0.00  1.0000
   1  -3   8    1750      50                                                        1758   -0.07    0.00  1.0000
  -1  -3   8    1575      45                                                        1583    0.07    0.00  1.0000
  -1   3  -8    1679      90                                                        1687   -0.07    0.00  1.0000
   1   3  -8    1645      41                                                        1653    0.07    0.00  1.0000
  -1  -3  -8    1777      64                                                        1785   -0.07    0.00  1.0000
   1  -3  -8    1610      43                                                        1618    0.07    0.00  1.0000
   1  -3   8    1660      48                                                        1668   -0.07    0.00  1.0000
   1   3   8    1516      61                                                        1524   -0.07    0.00  1.0000
  -1   3   8    1794      71                                                        1802    0.07    0.00  1.0000
  -1  -3   8    1684      57                                                        1692    0.07    0.00  1.0000
  -1   3  -9     691     133                                                         697   -0.08    0.00  1.0000
   1   3  -9     732     106                                                         738   -0.08    0.00  1.0000
  -1  -3  -9     656      65                                                         662    0.08    0.00  1.0000
   1  -3  -9     459      39                                                         464    0.08    0.00  1.0000
  -1   3  -9     562      52                                                         567   -0.08    0.00  1.0000
   1   3  -9     670      49                                                         676   -0.08    0.00  1.0000
  -1  -3  -9     673      51                                                         679    0.08    0.00  1.0000
   1  -3  -9     613      48                                                         619    0.08    0.00  1.0000
   1  -3   9     576      72                                                         581   -0.08    0.00  1.0000
   1   3   9     571      44                                                         576    0.08    0.00  1.0000
  -1   3   9     662      46                                                         668    0.08    0.00  1.0000
  -1  -3   9     660      44                                                         666   -0.08    0.00  1.0000
  -1   3 -10     139      38                                                         140   -0.02    0.00  1.0000
   1   3 -10     163      38                                                         164    0.02    0.00  1.0000
  -1  -3 -10     104      31                                                         104   -0.02    0.00  1.0000
   1  -3 -10     142      45                                                         143    0.02    0.00  1.0000
  -1   3 -10     149      34                                                         150   -0.02    0.00  1.0000
   1   3 -10     138      38                                                         139    0.02    0.00  1.0000
  -1  -3 -10     118      37                                                         118   -0.02    0.00  1.0000
   1  -3 -10     154      42                                                         155    0.02    0.00  1.0000
   1  -3  10     123      24                                                         123   -0.02    0.00  1.0000
   1   3  10      86      27                                                          86   -0.02    0.00  1.0000
  -1   3  10     147      25                                                         148    0.02    0.00  1.0000
  -1  -3  10     100      22                                                         100    0.02    0.00  1.0000
  -1   3 -11    3601     340                                                        3587    0.09    0.00  1.0000
   1   3 -11    3656     352                                                        3642    0.09    0.00  1.0000
  -1  -3 -11    3687     357                                                        3672   -0.09    0.00  1.0000
   1  -3 -11    3278     313                                                        3264   -0.09    0.00  1.0000
  -1   3 -11    3839     357                                                        3824    0.09    0.00  1.0000
   1   3 -11    3360     315                                                        3346    0.09    0.00  1.0000
  -1  -3 -11    3433     325                                                        3419   -0.09    0.00  1.0000
   1  -3 -11    3748     353                                                        3733   -0.09    0.00  1.0000
   1  -3  11    3247     304                                                        3233    0.09    0.00  1.0000
  -1   3  11    3118     294                                                        3105   -0.09    0.00  1.0000
  -1  -3  11    3480     325                                                        3466    0.09    0.00  1.0000
  -1   3 -12     120      40                                                         123   -0.09    0.00  1.0000
   1   3 -12     256      88                                                         260    0.09    0.00  1.0000
  -1  -3 -12     293      77                                                         297   -0.09    0.00  1.0000
   1  -3 -12     350      66                                                         355    0.09    0.00  1.0000
  -1   3 -12     166      62                                                         169   -0.09    0.00  1.0000
   1   3 -12     241      57                                                         245    0.09    0.00  1.0000
  -1  -3 -12     199      49                                                         202   -0.09    0.00  1.0000
   1  -3 -12     279      41                                                         283    0.09    0.00  1.0000
   1  -3  12     138      36                                                         141   -0.09    0.00  1.0000
  -1  -3  12     119      42                                                         122    0.09    0.00  1.0000
  -1   3 -13      11      32                                                          10    0.07    0.00  1.0000
   1   3 -13       2      21                                                           2    0.07    0.00  1.0000
  -1  -3 -13      26      35                                                          25   -0.07    0.00  1.0000
   1  -3 -13      41      83                                                          40   -0.07    0.00  1.0000
  -1   3 -13       0      16                                                           0    0.07    0.00  1.0000
   1   3 -13      24      22                                                          23    0.07    0.00  1.0000
  -1  -3 -13      11      46                                                          10   -0.07    0.00  1.0000
   1  -3 -13       3      12                                                           3   -0.07    0.00  1.0000
  -1   3 -14      67      29                                                          66    0.06    0.00  1.0000
   1   3 -14     152      41                                                         150   -0.06    0.00  1.0000
  -1  -3 -14     128      50                                                         126    0.06    0.00  1.0000
   1  -3 -14     121      37                                                         119   -0.06    0.00  1.0000
  -1   3 -14      38      13                                                          37    0.06    0.00  1.0000
   1   3 -14      72      27                                                          71   -0.06    0.00  1.0000
  -1  -3 -14      51      32                                                          50    0.06    0.00  1.0000
   1  -3 -14      90      45                                                          88   -0.06    0.00  1.0000
  -1   3 -15      79      28                                                          82    0.11    0.00  1.0000
   1   3 -15      62      26                                                          64    0.11    0.00  1.0000
  -1  -3 -15      70      44                                                          73   -0.11    0.00  1.0000
   1  -3 -15      48      25                                                          50   -0.11    0.00  1.0000
  -1  -3 -15      57      28                                                          59   -0.11    0.00  1.0000
   1  -3 -15       4      23                                                           5   -0.11    0.00  1.0000
  -1   3 -16     212     300                                                         212   -0.01    0.00  1.0000
   1   3 -16     111     171                                                         111    0.01    0.00  1.0000
  -1  -3 -16     178     259                                                         178   -0.01    0.00  1.0000
   1  -3 -16     263     373                                                         264    0.01    0.00  1.0000
   1   5   1    7035     154                                                        7095   -0.26    0.00  1.0000
  -1   5   1    7167     130                                                        7227   -0.26    0.00  1.0000
  -1  -5  -1    7095     123                                                        7155   -0.26    0.00  1.0000
   1  -5  -1    6962     127                                                        7022   -0.26    0.00  1.0000
  -1   5  -1    7085     144                                                        7145    0.26    0.00  1.0000
   1   5  -1    7171     121                                                        7231    0.26    0.00  1.0000
   1  -5   1    7290     124                                                        7351    0.26    0.00  1.0000
  -1  -5   1    6884     116                                                        6943    0.26    0.00  1.0000
  -1  -5  -1    6848     112                                                        6907   -0.26    0.00  1.0000
  -1  -5   1    7240     111                                                        7301    0.26    0.00  1.0000
   1   5   1    7266     125                                                        7327   -0.26    0.00  1.0000
   1   5  -1    6898     107                                                        6957    0.26    0.00  1.0000
   1  -5  -1    7157     117                                                        7217   -0.26    0.00  1.0000
  -1   5   1    7415     123                                                        7476   -0.26    0.00  1.0000
   1  -5   1    6838     106                                                        6897    0.26    0.00  1.0000
  -1   5  -1    6954     108                                                        7014    0.26    0.00  1.0000
  -1   5   2     723      93                                                         716   -0.10    0.00  1.0000
   1  -5  -2     638     125                                                         631   -0.10    0.00  1.0000
  -1   5  -2     668      70                                                         661    0.10    0.00  1.0000
   1   5  -2     393      60                                                         388   -0.10    0.00  1.0000
   1  -5   2     662      64                                                         655    0.10    0.00  1.0000
  -1   5  -2     298      47                                                         293    0.10    0.00  1.0000
   1  -5   2     362      66                                                         357    0.10    0.00  1.0000
   1   5   2     354      67                                                         349    0.10    0.00  1.0000
   1  -5  -2     466      75                                                         460   -0.10    0.00  1.0000
  -1   5   2     533      79                                                         527   -0.10    0.00  1.0000
   1   5  -2     332      41                                                         327   -0.10    0.00  1.0000
   1   5   3    6467     141                                                        6509    0.19    0.00  1.0000
  -1   5   3    5975     132                                                        6015    0.19    0.00  1.0000
  -1  -5  -3    6065     130                                                        6106    0.19    0.00  1.0000
   1  -5  -3    5760     120                                                        5800    0.19    0.00  1.0000
  -1   5  -3    5929     113                                                        5969   -0.19    0.00  1.0000
   1   5  -3    5772     103                                                        5812   -0.19    0.00  1.0000
   1  -5   3    5907     106                                                        5947   -0.19    0.00  1.0000
  -1  -5   3    6046     111                                                        6087   -0.19    0.00  1.0000
  -1   5  -3    5891     103                                                        5931   -0.19    0.00  1.0000
   1  -5   3    6201     104                                                        6242   -0.19    0.00  1.0000
  -1  -5  -3    5815     116                                                        5855    0.19    0.00  1.0000
   1   5   3    5985     108                                                        6025    0.19    0.00  1.0000
   1  -5  -3    5899     120                                                        5939    0.19    0.00  1.0000
  -1   5   3    5906     105                                                        5946    0.19    0.00  1.0000
  -1  -5  -4   32229     546                                                       32222   -0.01    0.00  1.0000
   1  -5  -4   34204     570                                                       34197    0.01    0.00  1.0000
  -1   5  -4   34177     541                                                       34170   -0.01    0.00  1.0000
   1   5  -4   34067     538                                                       34060    0.01    0.00  1.0000
   1  -5   4   34674     550                                                       34667   -0.01    0.00  1.0000
  -1  -5   4   34066     536                                                       34059    0.01    0.00  1.0000
  -1   5  -4   33020     518                                                       33013   -0.01    0.00  1.0000
   1  -5   4   34103     531                                                       34096   -0.01    0.00  1.0000
  -1  -5  -4   34217     543                                                       34210   -0.01    0.00  1.0000
   1  -5  -4   34298     540                                                       34291    0.01    0.00  1.0000
   1   5   4   32667     520                                                       32660   -0.01    0.00  1.0000
  -1   5   5   20967     198                                                       20964    0.01    0.00  1.0000
   1  -5  -5   20718     203                                                       20715    0.01    0.00  1.0000
  -1   5  -5   21628     156                                                       21624   -0.01    0.00  1.0000
   1   5  -5   21282     189                                                       21278   -0.01    0.00  1.0000
   1  -5   5   21037     118                                                       21034   -0.01    0.00  1.0000
  -1   5  -5   20853      74                                                       20850   -0.01    0.00  1.0000
  -1  -5  -5   21193     191                                                       21189    0.01    0.00  1.0000
  -1   5   5   21030     107                                                       21027    0.01    0.00  1.0000
  -1  -5  -6     245      40                                                         245    0.00    0.00  1.0000
   1  -5  -6     184      55                                                         184    0.00    0.00  1.0000
  -1   5  -6     169      36                                                         169    0.00    0.00  1.0000
   1   5  -6     211      28                                                         211    0.00    0.00  1.0000
   1  -5   6     249      46                                                         249    0.00    0.00  1.0000
  -1  -5   6     321      43                                                         321    0.00    0.00  1.0000
  -1  -5  -6     318      62                                                         318    0.00    0.00  1.0000
   1  -5  -6     198      25                                                         198    0.00    0.00  1.0000
  -1   5  -6     234      22                                                         234    0.00    0.00  1.0000
   1   5  -6     210      23                                                         210    0.00    0.00  1.0000
  -1  -5  -6     257      46                                                         257    0.00    0.00  1.0000
   1  -5   6     215      37                                                         215    0.00    0.00  1.0000
   1  -5  -6     192      29                                                         192    0.00    0.00  1.0000
   1   5   6     255      47                                                         255    0.00    0.00  1.0000
  -1   5   6     214      53                                                         214    0.00    0.00  1.0000
  -1  -5   6     222      16                                                         222    0.00    0.00  1.0000
  -1  -5  -7      25      34                                                          28   -0.22    0.00  1.0000
   1  -5  -7      25      34                                                          28   -0.22    0.00  1.0000
  -1   5  -7      50      21                                                          54    0.22    0.00  1.0000
   1   5  -7      19      15                                                          22    0.22    0.00  1.0000
   1  -5   7      19      18                                                          22    0.22    0.00  1.0000
  -1  -5   7       0      17                                                           0    0.22    0.00  1.0000
  -1  -5  -7      12      21                                                          14   -0.22    0.00  1.0000
   1  -5  -7      13      24                                                          15   -0.22    0.00  1.0000
  -1   5  -7       0       8                                                           1    0.22    0.00  1.0000
   1   5  -7       0       7                                                           0    0.22    0.00  1.0000
  -1  -5  -7       0      23                                                           0   -0.22    0.00  1.0000
   1  -5  -7       0      21                                                           0   -0.22    0.00  1.0000
   1  -5   7      24      13                                                          27    0.22    0.00  1.0000
   1   5   7       0      11                                                           1   -0.22    0.00  1.0000
  -1   5   7      10      15                                                          12   -0.22    0.00  1.0000
  -1  -5   7       0       7                                                           0    0.22    0.00  1.0000
  -1  -5  -8     410      74                                                         406    0.07    0.00  1.0000
  -1   5  -8     877      82                                                         871    0.07    0.00  1.0000
   1   5  -8     781      49                                                         776   -0.07    0.00  1.0000
  -1  -5  -8     705      52                                                         700    0.07    0.00  1.0000
  -1  -5   8     802      45                                                         797   -0.07    0.00  1.0000
   1  -5  -8     687      52                                                         682   -0.07    0.00  1.0000
  -1   5  -8     813      50                                                         808    0.07    0.00  1.0000
   1   5  -8     699      54                                                         694   -0.07    0.00  1.0000
  -1  -5  -8     681      50                                                         676    0.07    0.00  1.0000
   1  -5  -8     720      45                                                         715   -0.07    0.00  1.0000
   1  -5   8     728      42                                                         723    0.07    0.00  1.0000
   1   5   8     706      41                                                         701    0.07    0.00  1.0000
  -1   5   8     770      82                                                         765   -0.07    0.00  1.0000
  -1  -5   8     717      32                                                         712   -0.07    0.00  1.0000
  -1   5  -9     498      53                                                         495   -0.05    0.00  1.0000
   1   5  -9     376      36                                                         373   -0.05    0.00  1.0000
  -1  -5  -9     458      45                                                         455    0.05    0.00  1.0000
   1  -5  -9     495      42                                                         492    0.05    0.00  1.0000
  -1   5  -9     408      66                                                         405   -0.05    0.00  1.0000
   1   5  -9     522      82                                                         519   -0.05    0.00  1.0000
  -1  -5  -9     412      86                                                         409    0.05    0.00  1.0000
   1  -5  -9     472      42                                                         469    0.05    0.00  1.0000
   1  -5   9     385      42                                                         382   -0.05    0.00  1.0000
   1   5   9     357      71                                                         355    0.05    0.00  1.0000
  -1   5   9     430      76                                                         427    0.05    0.00  1.0000
  -1  -5   9     371      63                                                         369   -0.05    0.00  1.0000
  -1   5 -10    1239     120                                                        1236    0.03    0.00  1.0000
   1   5 -10    1145      90                                                        1142   -0.03    0.00  1.0000
  -1  -5 -10    1110      81                                                        1107    0.03    0.00  1.0000
   1  -5 -10    1383     212                                                        1380   -0.03    0.00  1.0000
  -1   5 -10    1200     117                                                        1197    0.03    0.00  1.0000
   1   5 -10    1220      78                                                        1217   -0.03    0.00  1.0000
  -1  -5 -10    1318      97                                                        1315    0.03    0.00  1.0000
   1  -5 -10    1264     140                                                        1261   -0.03    0.00  1.0000
   1  -5  10    1119      71                                                        1116    0.03    0.00  1.0000
  -1   5  10    1143      81                                                        1140   -0.03    0.00  1.0000
  -1  -5  10    1093      77                                                        1090   -0.03    0.00  1.0000
  -1   5 -11      81      19                                                          81    0.00    0.00  1.0000
   1   5 -11     137      51                                                         137    0.00    0.00  1.0000
  -1  -5 -11     145      47                                                         145    0.00    0.00  1.0000
   1  -5 -11     137      59                                                         137    0.00    0.00  1.0000
  -1   5 -11      76      21                                                          76    0.00    0.00  1.0000
   1   5 -11     102      29                                                         102    0.00    0.00  1.0000
  -1  -5 -11      77      35                                                          77    0.00    0.00  1.0000
   1  -5 -11     155      43                                                         155    0.00    0.00  1.0000
   1  -5  11      71      21                                                          71    0.00    0.00  1.0000
  -1  -5  11      85      19                                                          85    0.00    0.00  1.0000
  -1   5 -12     333      78                                                         330    0.07    0.00  1.0000
   1   5 -12     249      61                                                         246   -0.07    0.00  1.0000
  -1  -5 -12     344      71                                                         341    0.07    0.00  1.0000
   1  -5 -12     288      59                                                         285   -0.07    0.00  1.0000
  -1   5 -12     162      46                                                         160    0.07    0.00  1.0000
   1   5 -12     236      53                                                         233   -0.07    0.00  1.0000
  -1  -5 -12     304      60                                                         301    0.07    0.00  1.0000
   1  -5 -12     201      49                                                         198   -0.07    0.00  1.0000
   1  -5  12     322      37                                                         319    0.07    0.00  1.0000
  -1  -5  12     182      41                                                         179   -0.07    0.00  1.0000
  -1   5 -13       1      29                                                           1    0.07    0.00  1.0000
   1   5 -13      15      28                                                          16    0.07    0.00  1.0000
  -1  -5 -13      71      45                                                          73   -0.07    0.00  1.0000
   1  -5 -13      23      26                                                          24   -0.07    0.00  1.0000
  -1   5 -13      36      26                                                          37    0.07    0.00  1.0000
   1   5 -13      35      20                                                          36    0.07    0.00  1.0000
  -1  -5 -13      31      32                                                          32   -0.07    0.00  1.0000
   1  -5 -13      36      31                                                          37   -0.07    0.00  1.0000
  -1   5 -14       0      31                                                           0   -0.06    0.00  1.0000
   1   5 -14     107      24                                                         109    0.06    0.00  1.0000
  -1  -5 -14      15      46                                                          16   -0.06    0.00  1.0000
   1  -5 -14      17      24                                                          18    0.06    0.00  1.0000
  -1  -5 -14      16      25                                                          17   -0.06    0.00  1.0000
   1  -5 -14      34      20                                                          35    0.06    0.00  1.0000
  -1   5 -15      61      23                                                          61    0.01    0.00  1.0000
   1   5 -15      22      26                                                          22    0.01    0.00  1.0000
  -1  -5 -15      12      32                                                          12   -0.01    0.00  1.0000
   1  -5 -15      35      31                                                          35   -0.01    0.00  1.0000
  -1  -5 -15      35      26                                                          35   -0.01    0.00  1.0000
   1  -5 -15      52      30                                                          52   -0.01    0.00  1.0000
  -1   5 -16       0      30                                                           0    0.05    0.00  1.0000
   1   5 -16       6      17                                                           6   -0.05    0.00  1.0000
  -1  -5 -16      56      23                                                          57    0.05    0.00  1.0000
   1  -5 -16      83      21                                                          84   -0.05    0.00  1.0000
  -1  -5 -16      52      27                                                          53    0.05    0.00  1.0000
   1  -5 -16      37      25                                                          38   -0.05    0.00  1.0000
   1   7   1    6067     139                                                        6074    0.03    0.00  1.0000
  -1   7   1    6252     153                                                        6259    0.03    0.00  1.0000
  -1  -7  -1    6049     129                                                        6056    0.03    0.00  1.0000
   1  -7  -1    5730     124                                                        5737    0.03    0.00  1.0000
  -1   7  -1    6223     170                                                        6230   -0.03    0.00  1.0000
   1   7  -1    6269     191                                                        6276   -0.03    0.00  1.0000
   1  -7   1    5889     145                                                        5896   -0.03    0.00  1.0000
  -1  -7   1    6051     112                                                        6058   -0.03    0.00  1.0000
  -1  -7  -1    6329     131                                                        6336    0.03    0.00  1.0000
  -1  -7   1    6158     140                                                        6165   -0.03    0.00  1.0000
   1   7   1    6191     190                                                        6198    0.03    0.00  1.0000
   1  -7  -1    6145     130                                                        6152    0.03    0.00  1.0000
   1   7  -1    5908     128                                                        5915   -0.03    0.00  1.0000
  -1   7   1    6087     161                                                        6094    0.03    0.00  1.0000
   1  -7   1    6123     147                                                        6130   -0.03    0.00  1.0000
  -1   7  -1    5868     149                                                        5875   -0.03    0.00  1.0000
   1   7   2     120      61                                                         120   -0.02    0.00  1.0000
  -1   7   2      55      44                                                          55    0.02    0.00  1.0000
  -1  -7  -2      48      36                                                          48   -0.02    0.00  1.0000
   1  -7  -2       2      40                                                           2    0.02    0.00  1.0000
  -1   7  -2      36      25                                                          36   -0.02    0.00  1.0000
   1   7  -2      48      27                                                          48    0.02    0.00  1.0000
   1  -7   2       5      15                                                           5   -0.02    0.00  1.0000
  -1  -7   2      73      25                                                          73    0.02    0.00  1.0000
   1  -7   2       6      17                                                           6   -0.02    0.00  1.0000
  -1  -7  -2       0      47                                                           0   -0.02    0.00  1.0000
  -1  -7   2      44      21                                                          44    0.02    0.00  1.0000
   1   7   2      32      40                                                          32   -0.02    0.00  1.0000
   1  -7  -2      13      12                                                          13    0.02    0.00  1.0000
  -1   7   2       4      27                                                           4    0.02    0.00  1.0000
   1   7  -2      83      26                                                          83    0.02    0.00  1.0000
   1  -7   2      42      24                                                          42   -0.02    0.00  1.0000
   1   7   3    2219     116                                                        2181   -0.30    0.00  1.0000
  -1   7   3    2390     116                                                        2351   -0.30    0.00  1.0000
  -1  -7  -3    2357     196                                                        2318   -0.30    0.00  1.0000
   1  -7  -3    2332     116                                                        2293   -0.30    0.00  1.0000
  -1   7  -3    2258      90                                                        2220    0.30    0.00  1.0000
   1   7  -3    2261     116                                                        2223    0.30    0.00  1.0000
   1  -7   3    2183      84                                                        2145    0.30    0.00  1.0000
  -1  -7   3    2327      94                                                        2288    0.30    0.00  1.0000
  -1  -7   3    2217      84                                                        2179    0.30    0.00  1.0000
   1  -7   3    2424      98                                                        2384    0.30    0.00  1.0000
  -1  -7  -3    2212      90                                                        2174   -0.30    0.00  1.0000
   1   7   3    2240      88                                                        2202   -0.30    0.00  1.0000
   1  -7  -3    2266      90                                                        2228   -0.30    0.00  1.0000
  -1   7   3    2402      93                                                        2362   -0.30    0.00  1.0000
   1  -7   3    2182      79                                                        2144    0.30    0.00  1.0000
   1   7   4     712     110                                                         714    0.02    0.00  1.0000
  -1   7   4     831     127                                                         833   -0.02    0.00  1.0000
  -1  -7  -4     611      66                                                         612    0.02    0.00  1.0000
   1  -7  -4     608     136                                                         609   -0.02    0.00  1.0000
  -1   7  -4     577      42                                                         578    0.02    0.00  1.0000
   1   7  -4     663      38                                                         664   -0.02    0.00  1.0000
   1  -7   4     638      39                                                         639    0.02    0.00  1.0000
  -1  -7   4     662      34                                                         663   -0.02    0.00  1.0000
  -1   7  -4     609      41                                                         610    0.02    0.00  1.0000
   1  -7   4     663      38                                                         664    0.02    0.00  1.0000
  -1  -7  -4     813     113                                                         815    0.02    0.00  1.0000
   1  -7  -4     742     111                                                         744   -0.02    0.00  1.0000
   1   7   4     657      37                                                         658    0.02    0.00  1.0000
  -1   7   4     620      36                                                         621   -0.02    0.00  1.0000
   1   7   5    4286      99                                                        4294   -0.05    0.00  1.0000
  -1   7   5    4771     219                                                        4780   -0.05    0.00  1.0000
  -1  -7  -5    4031      91                                                        4039   -0.05    0.00  1.0000
   1  -7  -5    4328     101                                                        4336   -0.05    0.00  1.0000
  -1   7  -5    4575      69                                                        4583    0.05    0.00  1.0000
   1   7  -5    4355     100                                                        4363    0.05    0.00  1.0000
   1  -7   5    4351      86                                                        4359    0.05    0.00  1.0000
  -1  -7   5    4307      59                                                        4315    0.05    0.00  1.0000
   1  -7   5    4633      57                                                        4641    0.05    0.00  1.0000
  -1  -7  -5    4264      74                                                        4272   -0.05    0.00  1.0000
   1  -7  -5    4465      68                                                        4473   -0.05    0.00  1.0000
   1   7   5    4528      60                                                        4536   -0.05    0.00  1.0000
  -1   7   5    4243      56                                                        4251   -0.05    0.00  1.0000
  -1   7   6   23023     523                                                       22999   -0.06    0.00  1.0000
  -1  -7  -6   22705     555                                                       22681    0.06    0.00  1.0000
   1  -7  -6   21431     547                                                       21407   -0.06    0.00  1.0000
  -1   7  -6   22866     491                                                       22842    0.06    0.00  1.0000
   1   7  -6   22940     494                                                       22916   -0.06    0.00  1.0000
   1  -7   6   22256     478                                                       22232    0.06    0.00  1.0000
  -1   7  -6   23286     497                                                       23261    0.06    0.00  1.0000
   1  -7   6   22888     480                                                       22864    0.06    0.00  1.0000
  -1  -7  -6   22911     492                                                       22887    0.06    0.00  1.0000
   1  -7  -6   21685     465                                                       21661   -0.06    0.00  1.0000
   1   7   6   21717     463                                                       21693    0.06    0.00  1.0000
  -1   7   6   22377     477                                                       22353   -0.06    0.00  1.0000
  -1  -7  -7    1293     105                                                        1305    0.12    0.00  1.0000
   1  -7  -7    1086     250                                                        1097    0.12    0.00  1.0000
  -1   7  -7    1521      66                                                        1534   -0.12    0.00  1.0000
   1   7  -7    1452      65                                                        1464   -0.12    0.00  1.0000
   1  -7   7    1559     127                                                        1572   -0.12    0.00  1.0000
  -1  -7   7    1201      39                                                        1212   -0.12    0.00  1.0000
  -1  -7  -7    1289      71                                                        1301    0.12    0.00  1.0000
   1   7  -7    1249      39                                                        1260   -0.12    0.00  1.0000
  -1   7  -7    1411      81                                                        1423   -0.12    0.00  1.0000
  -1  -7  -7    1438     100                                                        1450    0.12    0.00  1.0000
   1  -7   7    1378      27                                                        1390   -0.12    0.00  1.0000
   1  -7  -7    1300      56                                                        1312    0.12    0.00  1.0000
   1   7   7    1291      42                                                        1303    0.12    0.00  1.0000
  -1   7   7    1244      56                                                        1255    0.12    0.00  1.0000
  -1  -7   7    1246      23                                                        1257   -0.12    0.00  1.0000
  -1   7  -8     367      64                                                         369   -0.04    0.00  1.0000
   1   7  -8     315      75                                                         317    0.04    0.00  1.0000
  -1  -7  -8     265      41                                                         267   -0.04    0.00  1.0000
   1  -7  -8     371      74                                                         373    0.04    0.00  1.0000
  -1   7  -8     274      47                                                         276   -0.04    0.00  1.0000
   1   7  -8     303      47                                                         305    0.04    0.00  1.0000
  -1  -7  -8     342      58                                                         344   -0.04    0.00  1.0000
   1  -7  -8     323      67                                                         325    0.04    0.00  1.0000
   1  -7   8     279      47                                                         281   -0.04    0.00  1.0000
   1   7   8     305      39                                                         307   -0.04    0.00  1.0000
  -1   7   8     310      38                                                         312    0.04    0.00  1.0000
  -1  -7   8     238      37                                                         240    0.04    0.00  1.0000
  -1   7  -9    1634      75                                                        1646    0.11    0.00  1.0000
   1   7  -9    1662      80                                                        1674    0.11    0.00  1.0000
  -1  -7  -9    1406      84                                                        1417   -0.11    0.00  1.0000
   1  -7  -9    1508      71                                                        1519   -0.11    0.00  1.0000
  -1   7  -9    1433      67                                                        1444    0.11    0.00  1.0000
   1   7  -9    1517      27                                                        1528    0.11    0.00  1.0000
  -1  -7  -9    1591      79                                                        1603   -0.11    0.00  1.0000
   1  -7  -9    1526      58                                                        1537   -0.11    0.00  1.0000
   1  -7   9    1492      33                                                        1503    0.11    0.00  1.0000
  -1   7   9    1529      47                                                        1540   -0.11    0.00  1.0000
  -1  -7   9    1501      31                                                        1512    0.11    0.00  1.0000
  -1   7 -10     524      98                                                         522   -0.03    0.00  1.0000
   1   7 -10     606     108                                                         604    0.03    0.00  1.0000
  -1  -7 -10     671      93                                                         669   -0.03    0.00  1.0000
   1  -7 -10     536      50                                                         534    0.03    0.00  1.0000
  -1   7 -10     497      72                                                         495   -0.03    0.00  1.0000
   1   7 -10     529      54                                                         527    0.03    0.00  1.0000
  -1  -7 -10     615      92                                                         613   -0.03    0.00  1.0000
   1  -7 -10     471     117                                                         469    0.03    0.00  1.0000
   1  -7  10     506      45                                                         504   -0.03    0.00  1.0000
  -1  -7  10     558      35                                                         556    0.03    0.00  1.0000
  -1   7 -11      25      34                                                          24   -0.10    0.00  1.0000
   1   7 -11       2      33                                                           2   -0.10    0.00  1.0000
  -1  -7 -11       2      28                                                           2    0.10    0.00  1.0000
   1  -7 -11      43      24                                                          41    0.10    0.00  1.0000
  -1   7 -11      14      22                                                          13   -0.10    0.00  1.0000
   1   7 -11       9      16                                                           8   -0.10    0.00  1.0000
  -1  -7 -11      50      30                                                          48    0.10    0.00  1.0000
   1  -7 -11      10      30                                                           9    0.10    0.00  1.0000
   1  -7  11      31      33                                                          29   -0.10    0.00  1.0000
  -1  -7  11       2       7                                                           2   -0.10    0.00  1.0000
  -1   7 -12      12      26                                                          12   -0.02    0.00  1.0000
   1   7 -12      33      29                                                          33    0.02    0.00  1.0000
  -1  -7 -12      77      30                                                          77   -0.02    0.00  1.0000
   1  -7 -12      58      41                                                          58    0.02    0.00  1.0000
  -1   7 -12      43      19                                                          43   -0.02    0.00  1.0000
   1   7 -12      56      14                                                          56    0.02    0.00  1.0000
  -1  -7 -12      53      25                                                          53   -0.02    0.00  1.0000
   1  -7 -12     131      40                                                         130    0.02    0.00  1.0000
  -1   7 -13      22      37                                                          23   -0.07    0.00  1.0000
   1   7 -13      24      14                                                          25   -0.07    0.00  1.0000
  -1  -7 -13      32      24                                                          33    0.07    0.00  1.0000
   1  -7 -13      54      43                                                          55    0.07    0.00  1.0000
  -1   7 -13       8      13                                                           9   -0.07    0.00  1.0000
  -1  -7 -13       9      18                                                          10    0.07    0.00  1.0000
   1  -7 -13       6      23                                                           7    0.07    0.00  1.0000
  -1   7 -14     108      42                                                         108    0.01    0.00  1.0000
   1   7 -14      70      28                                                          70   -0.01    0.00  1.0000
  -1  -7 -14     222      55                                                         221    0.01    0.00  1.0000
   1  -7 -14      33      21                                                          33   -0.01    0.00  1.0000
  -1  -7 -14       6      31                                                           6    0.01    0.00  1.0000
   1  -7 -14     108      41                                                         108   -0.01    0.00  1.0000
  -1   7 -15      67      40                                                          71   -0.16    0.00  1.0000
   1   7 -15      15      31                                                          17   -0.16    0.00  1.0000
  -1  -7 -15      44      34                                                          47    0.16    0.00  1.0000
   1  -7 -15      23      33                                                          25    0.16    0.00  1.0000
  -1  -7 -15       0      27                                                           0    0.16    0.00  1.0000
   1  -7 -15      20      24                                                          22    0.16    0.00  1.0000
  -1   7 -16     206      50                                                         209   -0.08    0.00  1.0000
   1   7 -16     157      84                                                         160    0.08    0.00  1.0000
  -1  -7 -16     207      62                                                         210   -0.08    0.00  1.0000
   1  -7 -16     128      88                                                         130    0.08    0.00  1.0000
  -1  -7 -16      99     100                                                         101   -0.08    0.00  1.0000
   1  -7 -16      63      56                                                          65    0.08    0.00  1.0000
   1   9   1     745      75                                                         735    0.14    0.00  1.0000
  -1   9   1     892      78                                                         881    0.14    0.00  1.0000
  -1  -9  -1     591      47                                                         582    0.14    0.00  1.0000
   1  -9  -1     991     101                                                         979    0.14    0.00  1.0000
  -1   9  -1     895     107                                                         884   -0.14    0.00  1.0000
   1   9  -1     750      62                                                         740   -0.14    0.00  1.0000
   1  -9   1     718     114                                                         708   -0.14    0.00  1.0000
  -1  -9   1     819      68                                                         808   -0.14    0.00  1.0000
  -1  -9  -1     668      63                                                         658    0.14    0.00  1.0000
  -1  -9   1     791      74                                                         780   -0.14    0.00  1.0000
   1  -9  -1     792      65                                                         781    0.14    0.00  1.0000
   1   9   1     792      63                                                         781    0.14    0.00  1.0000
   1  -9   1     760      73                                                         749   -0.14    0.00  1.0000
   1   9  -1     698      52                                                         688   -0.14    0.00  1.0000
  -1   9   1     730      56                                                         720    0.14    0.00  1.0000
  -1   9  -1     786      71                                                         775   -0.14    0.00  1.0000
   1   9   2    5692     158                                                        5688   -0.02    0.00  1.0000
  -1   9   2    5787     151                                                        5783    0.02    0.00  1.0000
  -1  -9  -2    5892     124                                                        5888   -0.02    0.00  1.0000
   1  -9  -2    5718     127                                                        5714    0.02    0.00  1.0000
  -1   9  -2    6118     125                                                        6114   -0.02    0.00  1.0000
   1   9  -2    5840     124                                                        5836    0.02    0.00  1.0000
   1  -9   2    5953     103                                                        5949   -0.02    0.00  1.0000
  -1  -9   2    5759      99                                                        5755    0.02    0.00  1.0000
  -1  -9  -2    5694     104                                                        5690   -0.02    0.00  1.0000
  -1  -9   2    5792      93                                                        5788    0.02    0.00  1.0000
   1  -9  -2    5664     103                                                        5660    0.02    0.00  1.0000
   1   9   2    5580     108                                                        5576   -0.02    0.00  1.0000
  -1   9   2    5770     103                                                        5766    0.02    0.00  1.0000
   1  -9   2    5772     100                                                        5768   -0.02    0.00  1.0000
   1   9  -2    5855      96                                                        5851    0.02    0.00  1.0000
   1   9   3     991     125                                                        1007    0.18    0.00  1.0000
  -1   9   3    1104     152                                                        1121    0.18    0.00  1.0000
  -1  -9  -3     851      50                                                         866    0.18    0.00  1.0000
   1  -9  -3     906      58                                                         921    0.18    0.00  1.0000
  -1   9  -3     852      44                                                         867   -0.18    0.00  1.0000
   1   9  -3     843      42                                                         858   -0.18    0.00  1.0000
   1  -9   3    1017      47                                                        1033   -0.18    0.00  1.0000
  -1  -9   3     865      36                                                         880   -0.18    0.00  1.0000
   1  -9   3     904      49                                                         919   -0.18    0.00  1.0000
  -1  -9  -3     827      43                                                         841    0.18    0.00  1.0000
  -1  -9   3     862      37                                                         877   -0.18    0.00  1.0000
   1  -9  -3     854      39                                                         869    0.18    0.00  1.0000
   1   9   3     847      75                                                         862    0.18    0.00  1.0000
  -1   9   3     809      36                                                         823    0.18    0.00  1.0000
   1  -9   3     951      48                                                         966   -0.18    0.00  1.0000
  -1   9   4   15833     210                                                       15842    0.03    0.00  1.0000
  -1  -9  -4   15349     176                                                       15358   -0.03    0.00  1.0000
   1  -9  -4   15123     175                                                       15132    0.03    0.00  1.0000
  -1   9  -4   15291     107                                                       15300   -0.03    0.00  1.0000
   1   9  -4   15664     107                                                       15673    0.03    0.00  1.0000
   1  -9   4   15438     103                                                       15447   -0.03    0.00  1.0000
  -1  -9   4   15344     104                                                       15353    0.03    0.00  1.0000
  -1  -9   4   15028      56                                                       15037    0.03    0.00  1.0000
   1   9   4   14757     112                                                       14766   -0.03    0.00  1.0000
   1   9   5     288      77                                                         291    0.05    0.00  1.0000
  -1   9   5     349      51                                                         352    0.05    0.00  1.0000
  -1  -9  -5     268      63                                                         270    0.05    0.00  1.0000
   1  -9  -5     219      70                                                         221    0.05    0.00  1.0000
  -1   9  -5     318      63                                                         321   -0.05    0.00  1.0000
   1   9  -5     254      34                                                         256   -0.05    0.00  1.0000
   1  -9   5     280      33                                                         283   -0.05    0.00  1.0000
  -1  -9   5     214      58                                                         216   -0.05    0.00  1.0000
   1  -9   5     210      40                                                         212   -0.05    0.00  1.0000
  -1  -9  -5     298      40                                                         301    0.05    0.00  1.0000
   1  -9  -5     243      55                                                         245    0.05    0.00  1.0000
   1   9   5     201      31                                                         203    0.05    0.00  1.0000
  -1   9   5     272      32                                                         274    0.05    0.00  1.0000
   1  -9   5     218      22                                                         220   -0.05    0.00  1.0000
   1   9   6     197      62                                                         201   -0.11    0.00  1.0000
  -1   9   6      48      36                                                          50    0.11    0.00  1.0000
  -1  -9  -6     107      41                                                         110   -0.11    0.00  1.0000
   1  -9  -6     167      40                                                         171    0.11    0.00  1.0000
  -1   9  -6     237      36                                                         242   -0.11    0.00  1.0000
   1   9  -6      79      35                                                          82    0.11    0.00  1.0000
   1  -9   6     136      26                                                         139   -0.11    0.00  1.0000
  -1  -9   6      96      23                                                          99    0.11    0.00  1.0000
  -1   9  -6      76      17                                                          79   -0.11    0.00  1.0000
   1  -9   6     112      39                                                         115   -0.11    0.00  1.0000
  -1  -9  -6      77      22                                                          80   -0.11    0.00  1.0000
   1  -9  -6      25      27                                                          26    0.11    0.00  1.0000
   1   9   6      56      26                                                          58   -0.11    0.00  1.0000
  -1   9   6     144      27                                                         148    0.11    0.00  1.0000
  -1   9   7     474     109                                                         471    0.05    0.00  1.0000
  -1  -9  -7     341      77                                                         339    0.05    0.00  1.0000
   1  -9  -7     446     110                                                         443    0.05    0.00  1.0000
  -1   9  -7     518      70                                                         515   -0.05    0.00  1.0000
   1   9  -7     492      56                                                         489   -0.05    0.00  1.0000
   1  -9   7     354      82                                                         352   -0.05    0.00  1.0000
  -1  -9   7     565      94                                                         562   -0.05    0.00  1.0000
  -1   9  -7     466      62                                                         463   -0.05    0.00  1.0000
  -1  -9  -7     561      63                                                         558    0.05    0.00  1.0000
   1  -9   7     389      42                                                         386   -0.05    0.00  1.0000
   1  -9  -7     566      83                                                         563    0.05    0.00  1.0000
   1   9   7     439      51                                                         436    0.05    0.00  1.0000
  -1   9   7     500      42                                                         497    0.05    0.00  1.0000
  -1   9  -8     284      64                                                         284   -0.01    0.00  1.0000
   1   9  -8     268      36                                                         268    0.01    0.00  1.0000
  -1  -9  -8     215      40                                                         215   -0.01    0.00  1.0000
   1  -9  -8     173      33                                                         173    0.01    0.00  1.0000
  -1   9  -8     242      43                                                         242   -0.01    0.00  1.0000
  -1  -9  -8     244      54                                                         244   -0.01    0.00  1.0000
   1  -9  -8     205      36                                                         205    0.01    0.00  1.0000
   1  -9   8     180      31                                                         180   -0.01    0.00  1.0000
  -1   9   8     249      33                                                         249    0.01    0.00  1.0000
  -1   9  -9     417      69                                                         412   -0.09    0.00  1.0000
   1   9  -9     306      57                                                         302   -0.09    0.00  1.0000
  -1  -9  -9     361      73                                                         356    0.09    0.00  1.0000
   1  -9  -9     277      55                                                         273    0.09    0.00  1.0000
  -1   9  -9     374      72                                                         369   -0.09    0.00  1.0000
  -1  -9  -9     338      80                                                         333    0.09    0.00  1.0000
   1  -9  -9     330      75                                                         325    0.09    0.00  1.0000
   1  -9   9     255      44                                                         251   -0.09    0.00  1.0000
  -1   9 -10      81      36                                                          81    0.02    0.00  1.0000
   1   9 -10       0      34                                                           0   -0.02    0.00  1.0000
  -1  -9 -10      35      31                                                          35    0.02    0.00  1.0000
   1  -9 -10      47      26                                                          47   -0.02    0.00  1.0000
  -1   9 -10      12      12                                                          12    0.02    0.00  1.0000
  -1  -9 -10      12      29                                                          12    0.02    0.00  1.0000
   1  -9 -10      97      42                                                          97   -0.02    0.00  1.0000
   1  -9  10      17       8                                                          17    0.02    0.00  1.0000
  -1   9 -11     431      81                                                         438    0.13    0.00  1.0000
   1   9 -11     465      87                                                         473    0.13    0.00  1.0000
  -1  -9 -11     547      57                                                         555   -0.13    0.00  1.0000
   1  -9 -11     444      51                                                         452   -0.13    0.00  1.0000
  -1   9 -11     292      62                                                         298    0.13    0.00  1.0000
  -1  -9 -11     495      95                                                         503   -0.13    0.00  1.0000
   1  -9 -11     484      94                                                         492   -0.13    0.00  1.0000
   1  -9  11     370      33                                                         377    0.13    0.00  1.0000
  -1   9 -12      95      33                                                          95   -0.01    0.00  1.0000
   1   9 -12      65      37                                                          65    0.01    0.00  1.0000
  -1  -9 -12      38      17                                                          38   -0.01    0.00  1.0000
   1  -9 -12     128      46                                                         128    0.01    0.00  1.0000
  -1   9 -12       5       6                                                           5   -0.01    0.00  1.0000
  -1  -9 -12      55      27                                                          55   -0.01    0.00  1.0000
   1  -9 -12     100      37                                                         100    0.01    0.00  1.0000
  -1   9 -13       9      29                                                           9   -0.01    0.00  1.0000
   1   9 -13      56      35                                                          56   -0.01    0.00  1.0000
  -1  -9 -13       9      41                                                           9    0.01    0.00  1.0000
   1  -9 -13       9      35                                                           9    0.01    0.00  1.0000
  -1  -9 -13      13      44                                                          13    0.01    0.00  1.0000
   1  -9 -13      24      31                                                          24    0.01    0.00  1.0000
  -1   9 -14      51      29                                                          50    0.05    0.00  1.0000
   1   9 -14       0      32                                                           0   -0.05    0.00  1.0000
  -1  -9 -14      52      27                                                          51    0.05    0.00  1.0000
   1  -9 -14     115      47                                                         114   -0.05    0.00  1.0000
  -1  -9 -14       0      25                                                           0    0.05    0.00  1.0000
   1  -9 -14      72      36                                                          71   -0.05    0.00  1.0000
  -1   9 -15       6      35                                                           7    0.22    0.00  1.0000
   1   9 -15      66     163                                                          71    0.22    0.00  1.0000
  -1  -9 -15      86     200                                                          92   -0.22    0.00  1.0000
   1  -9 -15       9      23                                                          11   -0.22    0.00  1.0000
  -1  -9 -15      27      32                                                          30   -0.22    0.00  1.0000
   1  -9 -15      87     199                                                          93   -0.22    0.00  1.0000
  -1   9 -16      98      30                                                          96    0.07    0.00  1.0000
   1   9 -16      75      31                                                          73   -0.07    0.00  1.0000
  -1  -9 -16      18      16                                                          17    0.07    0.00  1.0000
   1  -9 -16      73      33                                                          71   -0.07    0.00  1.0000
  -1  -9 -16      59      25                                                          57    0.07    0.00  1.0000
   1  -9 -16      42      25                                                          41   -0.07    0.00  1.0000
   1  11   1     332      70                                                         337    0.10    0.00  1.0000
  -1  11   1     201      53                                                         205    0.10    0.00  1.0000
  -1 -11  -1     360      54                                                         365    0.10    0.00  1.0000
   1 -11  -1      68      28                                                          70    0.10    0.00  1.0000
   1  11  -1     175      34                                                         179   -0.10    0.00  1.0000
  -1  11  -1     186      42                                                         190   -0.10    0.00  1.0000
   1 -11   1     142      12                                                         145   -0.10    0.00  1.0000
  -1 -11   1     295      35                                                         300   -0.10    0.00  1.0000
  -1 -11  -1     149      17                                                         152    0.10    0.00  1.0000
  -1 -11   1     126      18                                                         129   -0.10    0.00  1.0000
   1 -11  -1     175      24                                                         179    0.10    0.00  1.0000
   1  11   1     152      24                                                         155    0.10    0.00  1.0000
   1 -11   1     158      19                                                         162   -0.10    0.00  1.0000
   1  11  -1     140      14                                                         143   -0.10    0.00  1.0000
  -1  11   1     111      18                                                         114    0.10    0.00  1.0000
  -1  11  -1     123      17                                                         126   -0.10    0.00  1.0000
   1  11   2     213      32                                                         213    0.00    0.00  1.0000
  -1  11   2     255      48                                                         255    0.00    0.00  1.0000
  -1 -11  -2     123      45                                                         123    0.00    0.00  1.0000
   1 -11  -2     184      35                                                         184    0.00    0.00  1.0000
  -1  11  -2     164      37                                                         164    0.00    0.00  1.0000
   1  11  -2     193      34                                                         193    0.00    0.00  1.0000
   1 -11   2     142      19                                                         142    0.00    0.00  1.0000
  -1 -11   2     189      21                                                         189    0.00    0.00  1.0000
  -1 -11  -2     183      29                                                         183    0.00    0.00  1.0000
  -1 -11   2     244      35                                                         244    0.00    0.00  1.0000
   1 -11  -2     193      29                                                         193    0.00    0.00  1.0000
   1  11   2     210      29                                                         210    0.00    0.00  1.0000
   1 -11   2     188      22                                                         188    0.00    0.00  1.0000
  -1  11   2     225      33                                                         225    0.00    0.00  1.0000
   1  11  -2     194      27                                                         194    0.00    0.00  1.0000
  -1  11  -2     202      22                                                         202    0.00    0.00  1.0000
   1  11   3     333      56                                                         328   -0.09    0.00  1.0000
  -1  11   3     418      87                                                         413   -0.09    0.00  1.0000
  -1 -11  -3     334      48                                                         329   -0.09    0.00  1.0000
   1 -11  -3     377      56                                                         372   -0.09    0.00  1.0000
  -1  11  -3     319      57                                                         315    0.09    0.00  1.0000
   1  11  -3     329      73                                                         324    0.09    0.00  1.0000
   1 -11   3     327      66                                                         322    0.09    0.00  1.0000
  -1 -11   3     239      60                                                         235    0.09    0.00  1.0000
   1 -11   3     230      33                                                         226    0.09    0.00  1.0000
  -1 -11  -3     328      43                                                         323   -0.09    0.00  1.0000
  -1 -11   3     285      38                                                         281    0.09    0.00  1.0000
   1 -11  -3     359      74                                                         354   -0.09    0.00  1.0000
   1  11   3     264      49                                                         260   -0.09    0.00  1.0000
   1 -11   3     425      72                                                         420    0.09    0.00  1.0000
  -1  11   3     365      63                                                         360   -0.09    0.00  1.0000
   1  11  -3     284      24                                                         280    0.09    0.00  1.0000
   1  11   4    2085     118                                                        2085    0.00    0.00  1.0000
  -1  11   4    2050     120                                                        2050    0.00    0.00  1.0000
  -1 -11  -4    1817      93                                                        1817    0.00    0.00  1.0000
   1 -11  -4    2313     122                                                        2313    0.00    0.00  1.0000
  -1  11  -4    2278     103                                                        2278    0.00    0.00  1.0000
   1  11  -4    2194      96                                                        2194    0.00    0.00  1.0000
   1 -11   4    2122     115                                                        2122    0.00    0.00  1.0000
  -1 -11   4    2156     100                                                        2156    0.00    0.00  1.0000
  -1 -11   4    2158      97                                                        2158    0.00    0.00  1.0000
   1 -11   4    2218     108                                                        2218    0.00    0.00  1.0000
  -1 -11  -4    2091      94                                                        2091    0.00    0.00  1.0000
  -1 -11   4    2122      83                                                        2122    0.00    0.00  1.0000
   1 -11  -4    2338     106                                                        2338    0.00    0.00  1.0000
   1  11   4    2229      99                                                        2229    0.00    0.00  1.0000
  -1  11   4    2166     102                                                        2166    0.00    0.00  1.0000
   1 -11   4    2085      88                                                        2085    0.00    0.00  1.0000
   1  11   5    5009     190                                                        4994   -0.08    0.00  1.0000
  -1  11   5    5168     163                                                        5152   -0.08    0.00  1.0000
  -1 -11  -5    5489     228                                                        5473   -0.08    0.00  1.0000
   1 -11  -5    5058     218                                                        5042   -0.08    0.00  1.0000
  -1  11  -5    5302     133                                                        5286    0.08    0.00  1.0000
   1  11  -5    5190     219                                                        5174    0.08    0.00  1.0000
   1 -11   5    5127     130                                                        5111    0.08    0.00  1.0000
  -1 -11   5    5488     128                                                        5472    0.08    0.00  1.0000
   1 -11   5    5138     111                                                        5122    0.08    0.00  1.0000
  -1 -11   5    5285     108                                                        5269    0.08    0.00  1.0000
  -1 -11  -5    5346     132                                                        5330   -0.08    0.00  1.0000
   1 -11  -5    5381     133                                                        5365   -0.08    0.00  1.0000
   1  11   5    5165     120                                                        5149   -0.08    0.00  1.0000
  -1  11   5    5449     129                                                        5433   -0.08    0.00  1.0000
   1 -11   5    5324     113                                                        5308    0.08    0.00  1.0000
   1  11   6     301      56                                                         296    0.12    0.00  1.0000
  -1  11   6     208      43                                                         203   -0.12    0.00  1.0000
  -1 -11  -6      59      27                                                          57    0.12    0.00  1.0000
   1 -11  -6     187      40                                                         183   -0.12    0.00  1.0000
  -1  11  -6     106      50                                                         103    0.12    0.00  1.0000
   1  11  -6     164      63                                                         160   -0.12    0.00  1.0000
   1 -11   6     159      62                                                         155    0.12    0.00  1.0000
  -1 -11   6     134      50                                                         130   -0.12    0.00  1.0000
   1 -11   6     170      27                                                         166    0.12    0.00  1.0000
  -1 -11  -6     175      37                                                         171    0.12    0.00  1.0000
   1 -11  -6     195      38                                                         191   -0.12    0.00  1.0000
   1  11   6     166      30                                                         162    0.12    0.00  1.0000
  -1  11   6     160      58                                                         156   -0.12    0.00  1.0000
   1 -11   6     196      21                                                         192    0.12    0.00  1.0000
   1  11   7     708      85                                                         718   -0.14    0.00  1.0000
  -1  11   7     562      54                                                         571   -0.14    0.00  1.0000
  -1 -11  -7     478      79                                                         486   -0.14    0.00  1.0000
  -1  11  -7     697      51                                                         707    0.14    0.00  1.0000
   1  11  -7     805      95                                                         816    0.14    0.00  1.0000
  -1 -11   7     567      46                                                         576    0.14    0.00  1.0000
   1 -11   7     624      35                                                         633    0.14    0.00  1.0000
  -1 -11  -7     569      87                                                         578   -0.14    0.00  1.0000
   1 -11  -7     648      94                                                         658   -0.14    0.00  1.0000
  -1  11   8      86      50                                                          85   -0.04    0.00  1.0000
  -1  11  -8      84      32                                                          83    0.04    0.00  1.0000
   1  11  -8      66      30                                                          65   -0.04    0.00  1.0000
  -1 -11  -8       7      23                                                           7    0.04    0.00  1.0000
  -1 -11  -8     124      40                                                         123    0.04    0.00  1.0000
   1 -11  -8      15      24                                                          15   -0.04    0.00  1.0000
   1 -11   8      49      11                                                          48    0.04    0.00  1.0000
  -1  11  -9     160      47                                                         158    0.07    0.00  1.0000
   1  11  -9     206      47                                                         203    0.07    0.00  1.0000
  -1 -11  -9     256      56                                                         253   -0.07    0.00  1.0000
   1 -11  -9     162      35                                                         160   -0.07    0.00  1.0000
  -1 -11  -9     136      47                                                         134   -0.07    0.00  1.0000
   1 -11  -9     196      46                                                         193   -0.07    0.00  1.0000
   1 -11   9      26       4                                                          25    0.07    0.00  1.0000
  -1  11 -10     283      56                                                         283    0.00    0.00  1.0000
   1  11 -10     199      58                                                         199    0.00    0.00  1.0000
  -1 -11 -10     190      37                                                         190    0.00    0.00  1.0000
   1 -11 -10     165      44                                                         165    0.00    0.00  1.0000
  -1 -11 -10     228      47                                                         228    0.00    0.00  1.0000
   1 -11 -10     206      50                                                         206    0.00    0.00  1.0000
  -1  11 -11       8      28                                                           9   -0.08    0.00  1.0000
   1  11 -11       8      28                                                           9   -0.08    0.00  1.0000
  -1 -11 -11      16      41                                                          17    0.08    0.00  1.0000
   1 -11 -11      26      39                                                          27    0.08    0.00  1.0000
  -1 -11 -11       2      26                                                           2    0.08    0.00  1.0000
   1 -11 -11       8      26                                                           9    0.08    0.00  1.0000
  -1  11 -12     368      67                                                         367   -0.01    0.00  1.0000
   1  11 -12     355      62                                                         354    0.01    0.00  1.0000
  -1 -11 -12     453      52                                                         452   -0.01    0.00  1.0000
   1 -11 -12     332      65                                                         331    0.01    0.00  1.0000
  -1 -11 -12     280      64                                                         280   -0.01    0.00  1.0000
   1 -11 -12     367      37                                                         366    0.01    0.00  1.0000
  -1  11 -13      51      55                                                          51    0.02    0.00  1.0000
   1  11 -13       2      42                                                           2    0.02    0.00  1.0000
  -1 -11 -13      18      19                                                          18   -0.02    0.00  1.0000
   1 -11 -13      22      42                                                          22   -0.02    0.00  1.0000
  -1 -11 -13      31      44                                                          31   -0.02    0.00  1.0000
   1 -11 -13      23      27                                                          23   -0.02    0.00  1.0000
  -1  11 -14      12      19                                                          13   -0.08    0.00  1.0000
   1  11 -14      27      29                                                          28    0.08    0.00  1.0000
  -1 -11 -14       0      28                                                           0   -0.08    0.00  1.0000
   1 -11 -14      22      34                                                          23    0.08    0.00  1.0000
  -1 -11 -14      26      29                                                          27   -0.08    0.00  1.0000
   1 -11 -14      63      36                                                          65    0.08    0.00  1.0000
  -1  11 -15       7      21                                                           8   -0.12    0.00  1.0000
   1  11 -15      19      28                                                          20   -0.12    0.00  1.0000
  -1 -11 -15      13      24                                                          14    0.12    0.00  1.0000
   1 -11 -15      12      30                                                          13    0.12    0.00  1.0000
  -1 -11 -15      54      18                                                          56    0.12    0.00  1.0000
   1 -11 -15      10      24                                                          11    0.12    0.00  1.0000
   1  13   1    3595     161                                                        3526   -0.42    0.00  1.0000
  -1  13   1    3298     157                                                        3232   -0.42    0.00  1.0000
  -1  13  -1    3729     426                                                        3659    0.42    0.00  1.0000
   1 -13  -1    3601     157                                                        3532   -0.42    0.00  1.0000
  -1 -13  -1    3748     435                                                        3678   -0.42    0.00  1.0000
   1 -13   1    3400     156                                                        3333    0.42    0.00  1.0000
  -1 -13   1    3793     422                                                        3723    0.42    0.00  1.0000
  -1 -13  -1    3640     153                                                        3571   -0.42    0.00  1.0000
  -1 -13   1    3754     419                                                        3684    0.42    0.00  1.0000
   1 -13  -1    3547     171                                                        3479   -0.42    0.00  1.0000
   1 -13   1    3520     141                                                        3452    0.42    0.00  1.0000
   1  13   1    3575     141                                                        3507   -0.42    0.00  1.0000
   1  13  -1    3627     142                                                        3558    0.42    0.00  1.0000
  -1  13   1    3571     157                                                        3503   -0.42    0.00  1.0000
  -1  13  -1    3383     131                                                        3317    0.42    0.00  1.0000
   1  13   2     754      90                                                         752    0.02    0.00  1.0000
  -1  13   2     724      63                                                         723   -0.02    0.00  1.0000
  -1 -13  -2     766      61                                                         764    0.02    0.00  1.0000
   1 -13  -2     698      58                                                         697   -0.02    0.00  1.0000
  -1  13  -2     832      76                                                         830    0.02    0.00  1.0000
   1  13  -2     672      51                                                         671   -0.02    0.00  1.0000
   1 -13   2     614      45                                                         613    0.02    0.00  1.0000
  -1 -13   2     753      43                                                         751   -0.02    0.00  1.0000
  -1 -13  -2     690      45                                                         689    0.02    0.00  1.0000
  -1 -13   2     767      69                                                         765   -0.02    0.00  1.0000
   1 -13  -2     799     118                                                         797   -0.02    0.00  1.0000
   1 -13   2     672      75                                                         671    0.02    0.00  1.0000
   1  13   2     675      47                                                         674    0.02    0.00  1.0000
  -1  13   2     664      41                                                         663   -0.02    0.00  1.0000
   1  13  -2     834      50                                                         832   -0.02    0.00  1.0000
  -1  13  -2     675      39                                                         674    0.02    0.00  1.0000
   1  13   3     413      84                                                         409    0.08    0.00  1.0000
  -1  13   3     416      59                                                         412    0.08    0.00  1.0000
  -1 -13  -3     303      43                                                         299    0.08    0.00  1.0000
   1 -13  -3     454      53                                                         449    0.08    0.00  1.0000
  -1  13  -3     400      42                                                         396   -0.08    0.00  1.0000
   1  13  -3     308      40                                                         304   -0.08    0.00  1.0000
   1 -13   3     333      47                                                         329   -0.08    0.00  1.0000
  -1 -13   3     361      27                                                         357   -0.08    0.00  1.0000
   1 -13   3     388      52                                                         384   -0.08    0.00  1.0000
  -1 -13  -3     337      45                                                         333    0.08    0.00  1.0000
  -1 -13   3     315      31                                                         311   -0.08    0.00  1.0000
   1 -13  -3     358      56                                                         354    0.08    0.00  1.0000
   1  13   3     280      41                                                         276    0.08    0.00  1.0000
   1 -13   3     358      39                                                         354   -0.08    0.00  1.0000
  -1  13   3     319      45                                                         315    0.08    0.00  1.0000
   1  13  -3     330      20                                                         326   -0.08    0.00  1.0000
   1  13   4     219      48                                                         222    0.07    0.00  1.0000
  -1  13   4     135      55                                                         137   -0.07    0.00  1.0000
  -1 -13  -4      91      36                                                          93    0.07    0.00  1.0000
   1 -13  -4     146      51                                                         148   -0.07    0.00  1.0000
  -1  13  -4      73      18                                                          75    0.07    0.00  1.0000
   1  13  -4     153      35                                                         155   -0.07    0.00  1.0000
   1 -13   4      90      16                                                          92    0.07    0.00  1.0000
  -1 -13   4     117      28                                                         119   -0.07    0.00  1.0000
  -1 -13   4     123      43                                                         125   -0.07    0.00  1.0000
   1 -13   4     108      22                                                         110    0.07    0.00  1.0000
  -1 -13  -4      70      16                                                          72    0.07    0.00  1.0000
  -1 -13   4      71      14                                                          73   -0.07    0.00  1.0000
   1 -13  -4      86      29                                                          88   -0.07    0.00  1.0000
   1  13   4     110      26                                                         112    0.07    0.00  1.0000
   1 -13   4      96      16                                                          98    0.07    0.00  1.0000
  -1  13   4      91      30                                                          93   -0.07    0.00  1.0000
   1  13   5     166      53                                                         169    0.10    0.00  1.0000
  -1  13   5     224      66                                                         228    0.10    0.00  1.0000
  -1 -13  -5     151      41                                                         154    0.10    0.00  1.0000
   1 -13  -5     225      49                                                         229    0.10    0.00  1.0000
  -1  13  -5     181      43                                                         185   -0.10    0.00  1.0000
   1  13  -5     150      67                                                         153   -0.10    0.00  1.0000
   1 -13   5     149      36                                                         152   -0.10    0.00  1.0000
  -1 -13   5     209      43                                                         213   -0.10    0.00  1.0000
  -1 -13   5     158      27                                                         161   -0.10    0.00  1.0000
   1 -13   5     179      37                                                         183   -0.10    0.00  1.0000
  -1 -13   5     169      25                                                         172   -0.10    0.00  1.0000
  -1 -13  -5     136      40                                                         139    0.10    0.00  1.0000
   1 -13  -5     222      48                                                         226    0.10    0.00  1.0000
   1  13   5     225      36                                                         229    0.10    0.00  1.0000
   1 -13   5     136      29                                                         139   -0.10    0.00  1.0000
  -1  13   5     158      29                                                         161    0.10    0.00  1.0000
   1  13   6     321      87                                                         317   -0.09    0.00  1.0000
  -1  13   6     275      77                                                         271    0.09    0.00  1.0000
  -1 -13  -6     193      40                                                         190   -0.09    0.00  1.0000
   1 -13  -6     291      71                                                         287    0.09    0.00  1.0000
  -1  13  -6     299      72                                                         295   -0.09    0.00  1.0000
   1  13  -6     288      48                                                         284    0.09    0.00  1.0000
   1 -13   6     163      45                                                         160   -0.09    0.00  1.0000
  -1 -13   6     190      31                                                         187    0.09    0.00  1.0000
   1 -13   6     194      39                                                         191   -0.09    0.00  1.0000
  -1 -13  -6     285      74                                                         281   -0.09    0.00  1.0000
   1 -13  -6     277      48                                                         273    0.09    0.00  1.0000
   1 -13   6     225      33                                                         221   -0.09    0.00  1.0000
   1  13   7      59      41                                                          57    0.12    0.00  1.0000
  -1  13   7      62      31                                                          60    0.12    0.00  1.0000
  -1  13  -7       0      32                                                           0   -0.12    0.00  1.0000
   1  13  -7      45      27                                                          43   -0.12    0.00  1.0000
   1 -13   7       7       6                                                           6   -0.12    0.00  1.0000
  -1 -13  -7      18      16                                                          17    0.12    0.00  1.0000
   1 -13  -7      46      38                                                          44    0.12    0.00  1.0000
   1  13   8    1188     196                                                        1183   -0.05    0.00  1.0000
  -1  13   8    1196     232                                                        1191    0.05    0.00  1.0000
  -1  13  -8    1418     126                                                        1413   -0.05    0.00  1.0000
   1  13  -8    1499     122                                                        1494    0.05    0.00  1.0000
  -1 -13  -8    1339      97                                                        1334   -0.05    0.00  1.0000
   1 -13  -8    1348      99                                                        1343    0.05    0.00  1.0000
  -1  13   9     148      48                                                         150    0.07    0.00  1.0000
  -1  13  -9     116      86                                                         118   -0.07    0.00  1.0000
   1  13  -9      69      38                                                          71   -0.07    0.00  1.0000
  -1 -13  -9      41      25                                                          42    0.07    0.00  1.0000
  -1 -13  -9     110      78                                                         112    0.07    0.00  1.0000
   1 -13  -9     134      49                                                         136    0.07    0.00  1.0000
  -1  13 -10     214      44                                                         214    0.00    0.00  1.0000
   1  13 -10     191      45                                                         191    0.00    0.00  1.0000
  -1 -13 -10     128      35                                                         128    0.00    0.00  1.0000
   1 -13 -10     121      26                                                         121    0.00    0.00  1.0000
  -1 -13 -10     189      46                                                         189    0.00    0.00  1.0000
   1 -13 -10     152      42                                                         152    0.00    0.00  1.0000
  -1  13 -11      18      29                                                          18    0.00    0.00  1.0000
   1  13 -11       0      28                                                           0    0.00    0.00  1.0000
  -1 -13 -11      10      37                                                          10    0.00    0.00  1.0000
   1 -13 -11       8      28                                                           8    0.00    0.00  1.0000
  -1 -13 -11       7      26                                                           7    0.00    0.00  1.0000
   1 -13 -11      53      24                                                          53    0.00    0.00  1.0000
  -1  13 -12     164      44                                                         165    0.03    0.00  1.0000
   1  13 -12     149      48                                                         150   -0.03    0.00  1.0000
  -1 -13 -12      91      35                                                          92    0.03    0.00  1.0000
   1 -13 -12     175      50                                                         176   -0.03    0.00  1.0000
  -1 -13 -12      45      33                                                          45    0.03    0.00  1.0000
   1 -13 -12     111      43                                                         112   -0.03    0.00  1.0000
  -1  13 -13      27      36                                                          26    0.05    0.00  1.0000
   1  13 -13      60      45                                                          59    0.05    0.00  1.0000
  -1 -13 -13      61      40                                                          60   -0.05    0.00  1.0000
   1 -13 -13      20      31                                                          19   -0.05    0.00  1.0000
  -1 -13 -13      38      31                                                          37   -0.05    0.00  1.0000
   1 -13 -13       0      25                                                           0   -0.05    0.00  1.0000
  -1  13 -14     131      33                                                         129    0.07    0.00  1.0000
   1  13 -14      42      30                                                          41   -0.07    0.00  1.0000
  -1 -13 -14      47      35                                                          46    0.07    0.00  1.0000
   1 -13 -14     195      55                                                         192   -0.07    0.00  1.0000
   1 -13 -14      67      26                                                          65   -0.07    0.00  1.0000
  -1  13 -15       0      31                                                           0   -0.08    0.00  1.0000
   1  13 -15       0      28                                                           0   -0.08    0.00  1.0000
  -1 -13 -15      54      40                                                          52    0.08    0.00  1.0000
   1 -13 -15      35      38                                                          34    0.08    0.00  1.0000
  -1 -13 -15      22      29                                                          21    0.08    0.00  1.0000
   1 -13 -15       8      20                                                           7    0.08    0.00  1.0000
   1  15   1     183      53                                                         193    0.27    0.00  1.0000
  -1  15   1     239      66                                                         250    0.27    0.00  1.0000
   1  15  -1     148      39                                                         157   -0.27    0.00  1.0000
  -1  15  -1     239      71                                                         250   -0.27    0.00  1.0000
  -1 -15  -1     156      70                                                         165    0.27    0.00  1.0000
   1 -15  -1     169      48                                                         179    0.27    0.00  1.0000
   1 -15   1     186      70                                                         196   -0.27    0.00  1.0000
  -1 -15   1     193      29                                                         203   -0.27    0.00  1.0000
  -1 -15  -1     149      37                                                         158    0.27    0.00  1.0000
  -1 -15   1     137      41                                                         146   -0.27    0.00  1.0000
   1 -15  -1     163      48                                                         173    0.27    0.00  1.0000
   1 -15   1     119      28                                                         127   -0.27    0.00  1.0000
   1  15   1     150      47                                                         159    0.27    0.00  1.0000
   1  15  -1     161      23                                                         170   -0.27    0.00  1.0000
  -1  15   1     130      23                                                         139    0.27    0.00  1.0000
  -1  15  -1     192      41                                                         202   -0.27    0.00  1.0000
   1  15   2     741      76                                                         740   -0.01    0.00  1.0000
  -1  15   2     832      75                                                         831    0.01    0.00  1.0000
  -1 -15  -2     682      46                                                         681   -0.01    0.00  1.0000
   1 -15  -2     823      63                                                         822    0.01    0.00  1.0000
   1  15  -2     718      55                                                         717    0.01    0.00  1.0000
  -1  15  -2     816     121                                                         815   -0.01    0.00  1.0000
   1 -15   2     768      46                                                         767   -0.01    0.00  1.0000
  -1 -15   2     744      96                                                         743    0.01    0.00  1.0000
  -1 -15  -2     639      41                                                         638   -0.01    0.00  1.0000
  -1 -15   2     674      58                                                         673    0.01    0.00  1.0000
   1 -15  -2     758      47                                                         757    0.01    0.00  1.0000
   1 -15   2     658      36                                                         657   -0.01    0.00  1.0000
   1  15   2     927      52                                                         926   -0.01    0.00  1.0000
  -1  15   2     689      41                                                         688    0.01    0.00  1.0000
   1  15  -2     666      64                                                         665    0.01    0.00  1.0000
  -1  15  -2     718      32                                                         717   -0.01    0.00  1.0000
   1  15   3    2461     126                                                        2466   -0.04    0.00  1.0000
  -1  15   3    2364     341                                                        2369   -0.04    0.00  1.0000
  -1 -15  -3    2175      77                                                        2180   -0.04    0.00  1.0000
   1 -15  -3    2253      82                                                        2258   -0.04    0.00  1.0000
  -1  15  -3    2264     123                                                        2269    0.04    0.00  1.0000
   1  15  -3    2140     163                                                        2145    0.04    0.00  1.0000
   1 -15   3    2080      65                                                        2085    0.04    0.00  1.0000
  -1 -15   3    2034      72                                                        2039    0.04    0.00  1.0000
   1 -15   3    2231     124                                                        2236    0.04    0.00  1.0000
  -1 -15  -3    2438      78                                                        2443   -0.04    0.00  1.0000
  -1 -15   3    2258      40                                                        2263    0.04    0.00  1.0000
   1 -15  -3    2213      74                                                        2218   -0.04    0.00  1.0000
   1 -15   3    2202      50                                                        2207    0.04    0.00  1.0000
   1  15   3    2263      53                                                        2268   -0.04    0.00  1.0000
  -1  15   3    2190     125                                                        2195   -0.04    0.00  1.0000
   1  15  -3    2262      39                                                        2267    0.04    0.00  1.0000
   1  15   4     169      59                                                         174   -0.13    0.00  1.0000
  -1  15   4     262      57                                                         268    0.13    0.00  1.0000
  -1 -15  -4     144      64                                                         148   -0.13    0.00  1.0000
   1 -15  -4      69      41                                                          72    0.13    0.00  1.0000
  -1  15  -4     162      46                                                         167   -0.13    0.00  1.0000
   1  15  -4      80      42                                                          83    0.13    0.00  1.0000
   1 -15   4     130      55                                                         134   -0.13    0.00  1.0000
  -1 -15   4     116      46                                                         120    0.13    0.00  1.0000
  -1 -15   4      95      40                                                          99    0.13    0.00  1.0000
   1 -15   4     170      36                                                         175   -0.13    0.00  1.0000
  -1 -15  -4     154      70                                                         158   -0.13    0.00  1.0000
  -1 -15   4      85      34                                                          88    0.13    0.00  1.0000
   1 -15  -4      90      49                                                          93    0.13    0.00  1.0000
   1 -15   4     155      60                                                         160   -0.13    0.00  1.0000
   1  15   4     108      46                                                         112   -0.13    0.00  1.0000
  -1  15   4     135      54                                                         139    0.13    0.00  1.0000
   1  15   5     797     103                                                         792   -0.06    0.00  1.0000
  -1 -15  -5     648      71                                                         644   -0.06    0.00  1.0000
   1 -15  -5     496      57                                                         492   -0.06    0.00  1.0000
  -1  15  -5     688      99                                                         684    0.06    0.00  1.0000
   1  15  -5     740      76                                                         735    0.06    0.00  1.0000
   1 -15   5     616      73                                                         612    0.06    0.00  1.0000
  -1 -15   5     513      66                                                         509    0.06    0.00  1.0000
  -1 -15   5     636      58                                                         632    0.06    0.00  1.0000
   1 -15   5     682      51                                                         678    0.06    0.00  1.0000
  -1 -15   5     628      53                                                         624    0.06    0.00  1.0000
  -1 -15  -5     817      69                                                         812   -0.06    0.00  1.0000
   1 -15  -5     715      79                                                         710   -0.06    0.00  1.0000
   1 -15   5     662      42                                                         658    0.06    0.00  1.0000
   1  15   6     416     101                                                         414    0.04    0.00  1.0000
  -1  15   6     534     109                                                         531   -0.04    0.00  1.0000
  -1  15  -6     481      57                                                         479    0.04    0.00  1.0000
   1  15  -6     692      48                                                         689   -0.04    0.00  1.0000
   1 -15   6     515      25                                                         513    0.04    0.00  1.0000
  -1 -15   6     455      16                                                         453   -0.04    0.00  1.0000
  -1 -15  -6     459      73                                                         457    0.04    0.00  1.0000
   1 -15  -6     522      41                                                         519   -0.04    0.00  1.0000
   1 -15   6     438      53                                                         436    0.04    0.00  1.0000
   1  15   7      63      41                                                          64   -0.04    0.00  1.0000
  -1  15   7      88      54                                                          89   -0.04    0.00  1.0000
  -1  15  -7      23      18                                                          24    0.04    0.00  1.0000
   1  15  -7      37      21                                                          38    0.04    0.00  1.0000
   1 -15   7       0       5                                                           0    0.04    0.00  1.0000
  -1 -15  -7       0      24                                                           0   -0.04    0.00  1.0000
   1 -15  -7      23      18                                                          23   -0.04    0.00  1.0000
   1 -15   7      15       6                                                          15    0.04    0.00  1.0000
   1  15   8      25      50                                                          24    0.04    0.00  1.0000
  -1  15   8      87      55                                                          86   -0.04    0.00  1.0000
  -1  15  -8      64      28                                                          63    0.04    0.00  1.0000
   1  15  -8      56      25                                                          55   -0.04    0.00  1.0000
  -1 -15  -8      68      32                                                          67    0.04    0.00  1.0000
   1 -15  -8      34      29                                                          33   -0.04    0.00  1.0000
   1  15   9      88      55                                                          86   -0.06    0.00  1.0000
  -1  15   9       0      53                                                           0   -0.06    0.00  1.0000
  -1  15  -9      29      48                                                          28    0.06    0.00  1.0000
   1  15  -9      30      35                                                          29    0.06    0.00  1.0000
  -1 -15  -9      58      30                                                          57   -0.06    0.00  1.0000
   1 -15  -9      66      54                                                          65   -0.06    0.00  1.0000
  -1  15 -10    1117     132                                                        1116   -0.01    0.00  1.0000
   1  15 -10     872     221                                                         871    0.01    0.00  1.0000
  -1 -15 -10     880     116                                                         879   -0.01    0.00  1.0000
  -1 -15 -10     971     213                                                         970   -0.01    0.00  1.0000
   1 -15 -10    1349     133                                                        1348    0.01    0.00  1.0000
  -1  15 -11      27      39                                                          27    0.03    0.00  1.0000
   1  15 -11     166      45                                                         165    0.03    0.00  1.0000
  -1 -15 -11      25      25                                                          25   -0.03    0.00  1.0000
   1 -15 -11     114      40                                                         113   -0.03    0.00  1.0000
  -1 -15 -11      18      30                                                          18   -0.03    0.00  1.0000
   1 -15 -11      90      39                                                          89   -0.03    0.00  1.0000
  -1  15 -12     191      48                                                         191   -0.01    0.00  1.0000
   1  15 -12     220      74                                                         220    0.01    0.00  1.0000
  -1 -15 -12     229      50                                                         229   -0.01    0.00  1.0000
   1 -15 -12     204      58                                                         204    0.01    0.00  1.0000
  -1 -15 -12     239      53                                                         239   -0.01    0.00  1.0000
   1 -15 -12     212      63                                                         212    0.01    0.00  1.0000
  -1  15 -13       5      32                                                           4   -0.14    0.00  1.0000
   1  15 -13      17      18                                                          15   -0.14    0.00  1.0000
  -1 -15 -13      27      27                                                          25    0.14    0.00  1.0000
   1 -15 -13      19      27                                                          17    0.14    0.00  1.0000
  -1 -15 -13      32      35                                                          30    0.14    0.00  1.0000
   1 -15 -13       6      41                                                           5    0.14    0.00  1.0000
  -1  15 -14      84      18                                                          83   -0.04    0.00  1.0000
   1  15 -14      91      28                                                          90    0.04    0.00  1.0000
  -1 -15 -14     114     131                                                         113   -0.04    0.00  1.0000
   1 -15 -14     141     167                                                         140    0.04    0.00  1.0000
  -1 -15 -14     126     147                                                         125   -0.04    0.00  1.0000
   1 -15 -14     116     137                                                         115    0.04    0.00  1.0000
  -1  15 -15       0      31                                                           0    0.19    0.00  1.0000
   1  15 -15       0      30                                                           0    0.19    0.00  1.0000
  -1 -15 -15      25      29                                                          22   -0.19    0.00  1.0000
   1 -15 -15       0      31                                                           0   -0.19    0.00  1.0000
  -1 -15 -15      32      39                                                          29   -0.19    0.00  1.0000
   1 -15 -15       0      28                                                           0   -0.19    0.00  1.0000
   1  17   1    1129      91                                                        1105    0.26    0.00  1.0000
  -1  17   1    1128      78                                                        1104    0.26    0.00  1.0000
   1  17  -1    1070      77                                                        1047   -0.26    0.00  1.0000
  -1  17  -1    1312      88                                                        1286   -0.26    0.00  1.0000
   1 -17  -1    1148      52                                                        1124    0.26    0.00  1.0000
  -1 -17  -1    1044      46                                                        1021    0.26    0.00  1.0000
   1 -17   1     905     119                                                         884   -0.26    0.00  1.0000
  -1 -17   1     922     100                                                         900   -0.26    0.00  1.0000
  -1 -17  -1     969      54                                                         947    0.26    0.00  1.0000
  -1 -17   1    1006      49                                                         983   -0.26    0.00  1.0000
   1 -17  -1     937      55                                                         915    0.26    0.00  1.0000
   1 -17   1    1101      66                                                        1077   -0.26    0.00  1.0000
   1  17   1     990      43                                                         968    0.26    0.00  1.0000
   1  17  -1    1014      46                                                         991   -0.26    0.00  1.0000
  -1  17   1    1076      46                                                        1053    0.26    0.00  1.0000
  -1  17  -1     933      56                                                         911   -0.26    0.00  1.0000
   1  17   2    1619     105                                                        1620   -0.01    0.00  1.0000
  -1  17   2    1372     104                                                        1373    0.01    0.00  1.0000
  -1 -17  -2    1438     113                                                        1439   -0.01    0.00  1.0000
   1 -17  -2    1427      82                                                        1428    0.01    0.00  1.0000
   1  17  -2    1390      69                                                        1391    0.01    0.00  1.0000
  -1  17  -2    1418     270                                                        1419   -0.01    0.00  1.0000
   1 -17   2    1348      79                                                        1349   -0.01    0.00  1.0000
  -1 -17   2    1374      55                                                        1375    0.01    0.00  1.0000
  -1 -17  -2    1361      46                                                        1362   -0.01    0.00  1.0000
  -1 -17   2    1307      39                                                        1308    0.01    0.00  1.0000
   1 -17  -2    1342     114                                                        1343    0.01    0.00  1.0000
   1 -17   2    1414      47                                                        1415   -0.01    0.00  1.0000
   1  17   2    1244      54                                                        1245   -0.01    0.00  1.0000
  -1  17   2    1249      77                                                        1250    0.01    0.00  1.0000
   1  17  -2    1381      44                                                        1382    0.01    0.00  1.0000
  -1  17  -2    1490      44                                                        1491   -0.01    0.00  1.0000
   1  17   3     108      49                                                         109   -0.03    0.00  1.0000
  -1  17   3     151      46                                                         152   -0.03    0.00  1.0000
  -1 -17  -3     142      44                                                         143   -0.03    0.00  1.0000
   1 -17  -3     147      46                                                         148   -0.03    0.00  1.0000
  -1  17  -3     161      58                                                         162    0.03    0.00  1.0000
   1  17  -3      52      33                                                          53    0.03    0.00  1.0000
   1 -17   3      56      27                                                          57    0.03    0.00  1.0000
  -1 -17   3      98      26                                                          99    0.03    0.00  1.0000
   1 -17   3      71      29                                                          72    0.03    0.00  1.0000
  -1 -17  -3      79      41                                                          80   -0.03    0.00  1.0000
  -1 -17   3     147      28                                                         148    0.03    0.00  1.0000
   1 -17  -3      81      32                                                          82   -0.03    0.00  1.0000
   1 -17   3      95      24                                                          96    0.03    0.00  1.0000
   1  17   3      84      25                                                          85   -0.03    0.00  1.0000
   1  17  -3      68      18                                                          69    0.03    0.00  1.0000
   1  17   4     204      53                                                         199    0.13    0.00  1.0000
  -1  17   4       0      55                                                           0   -0.13    0.00  1.0000
  -1 -17  -4      27      29                                                          25    0.13    0.00  1.0000
  -1  17  -4      61      36                                                          58    0.13    0.00  1.0000
   1  17  -4      49      39                                                          46   -0.13    0.00  1.0000
  -1 -17   4      27      24                                                          25   -0.13    0.00  1.0000
  -1 -17   4      70      23                                                          67   -0.13    0.00  1.0000
   1 -17   4      43      21                                                          41    0.13    0.00  1.0000
  -1 -17  -4      93      41                                                          89    0.13    0.00  1.0000
  -1 -17   4      36      10                                                          34   -0.13    0.00  1.0000
   1 -17  -4      44      29                                                          42   -0.13    0.00  1.0000
   1 -17   4      16      14                                                          15    0.13    0.00  1.0000
   1  17   5     277      61                                                         278   -0.02    0.00  1.0000
  -1  17   5     249      56                                                         250   -0.02    0.00  1.0000
  -1  17  -5     213      54                                                         214    0.02    0.00  1.0000
   1  17  -5     236      48                                                         237    0.02    0.00  1.0000
  -1 -17   5     215      27                                                         216    0.02    0.00  1.0000
   1 -17   5     257      28                                                         258    0.02    0.00  1.0000
  -1 -17   5     170      18                                                         171    0.02    0.00  1.0000
  -1 -17  -5     200      31                                                         201   -0.02    0.00  1.0000
   1 -17  -5     110      30                                                         111   -0.02    0.00  1.0000
   1 -17   5     180      15                                                         181    0.02    0.00  1.0000
   1  17   6     697     114                                                         697    0.00    0.00  1.0000
  -1  17   6     670     181                                                         670    0.00    0.00  1.0000
  -1  17  -6     502      97                                                         502    0.00    0.00  1.0000
   1  17  -6     676     109                                                         676    0.00    0.00  1.0000
  -1 -17   6     632      71                                                         632    0.00    0.00  1.0000
   1 -17   6     499      77                                                         499    0.00    0.00  1.0000
  -1 -17   6     503      48                                                         503    0.00    0.00  1.0000
  -1 -17  -6     729     133                                                         729    0.00    0.00  1.0000
   1 -17  -6     672      70                                                         672    0.00    0.00  1.0000
   1 -17   6     531      51                                                         531    0.00    0.00  1.0000
   1  17   7     593     113                                                         594   -0.02    0.00  1.0000
  -1  17   7     500     109                                                         501   -0.02    0.00  1.0000
  -1  17  -7     636      94                                                         637    0.02    0.00  1.0000
   1  17  -7     379      55                                                         380    0.02    0.00  1.0000
   1 -17   7     490      70                                                         491    0.02    0.00  1.0000
  -1 -17  -7     502      96                                                         503   -0.02    0.00  1.0000
   1 -17  -7     634     100                                                         635   -0.02    0.00  1.0000
   1 -17   7     488      64                                                         489    0.02    0.00  1.0000
   1  17   8     282     105                                                         281   -0.02    0.00  1.0000
  -1  17   8     155      63                                                         154    0.02    0.00  1.0000
  -1  17  -8     246      58                                                         245   -0.02    0.00  1.0000
   1  17  -8     256      63                                                         255    0.02    0.00  1.0000
  -1 -17  -8     225      57                                                         224   -0.02    0.00  1.0000
   1 -17  -8     314     109                                                         313    0.02    0.00  1.0000
   1  17   9     147      42                                                         147   -0.01    0.00  1.0000
  -1  17   9      22      32                                                          22   -0.01    0.00  1.0000
  -1  17  -9     193      45                                                         193    0.01    0.00  1.0000
   1  17  -9      91      26                                                          91    0.01    0.00  1.0000
  -1 -17  -9     106      32                                                         106   -0.01    0.00  1.0000
   1 -17  -9      30      23                                                          30   -0.01    0.00  1.0000
  -1  17  10     526     216                                                         526   -0.01    0.00  1.0000
  -1  17 -10    1013     180                                                        1014    0.01    0.00  1.0000
   1  17 -10    1033     184                                                        1034   -0.01    0.00  1.0000
  -1 -17 -10    1033     160                                                        1034    0.01    0.00  1.0000
  -1 -17 -10     953     210                                                         954    0.01    0.00  1.0000
   1 -17 -10    1114     185                                                        1115   -0.01    0.00  1.0000
  -1  17 -11      53      36                                                          52   -0.04    0.00  1.0000
   1  17 -11      27      23                                                          26   -0.04    0.00  1.0000
  -1 -17 -11      37      32                                                          36    0.04    0.00  1.0000
   1 -17 -11      19      28                                                          19    0.04    0.00  1.0000
  -1 -17 -11      52      42                                                          51    0.04    0.00  1.0000
   1 -17 -11      34      27                                                          33    0.04    0.00  1.0000
  -1  17 -12      39      23                                                          39   -0.03    0.00  1.0000
   1  17 -12       0      32                                                           0    0.03    0.00  1.0000
  -1 -17 -12      49      34                                                          50   -0.03    0.00  1.0000
   1 -17 -12      65      30                                                          66    0.03    0.00  1.0000
  -1 -17 -12      86      55                                                          87   -0.03    0.00  1.0000
   1 -17 -12      34      17                                                          34    0.03    0.00  1.0000
  -1  17 -13       1      32                                                           1    0.17    0.00  1.0000
   1  17 -13      15      18                                                          17    0.17    0.00  1.0000
  -1 -17 -13       1      31                                                           1   -0.17    0.00  1.0000
   1 -17 -13       1      26                                                           2   -0.17    0.00  1.0000
  -1 -17 -13      17      34                                                          19   -0.17    0.00  1.0000
   1 -17 -13       1      28                                                           1   -0.17    0.00  1.0000
  -1  17 -14      12      28                                                          12   -0.01    0.00  1.0000
   1  17 -14       0      29                                                           0    0.01    0.00  1.0000
  -1 -17 -14      58      78                                                          58   -0.01    0.00  1.0000
   1 -17 -14       0      28                                                           0    0.01    0.00  1.0000
  -1 -17 -14      38      31                                                          38   -0.01    0.00  1.0000
   1 -17 -14      11      30                                                          11    0.01    0.00  1.0000
   1  19   1      44      74                                                          55   -0.55    0.00  1.0000
  -1  19   1       2      47                                                           4   -0.55    0.00  1.0000
   1  19  -1      78      69                                                          92    0.55    0.00  1.0000
  -1  19  -1      23      97                                                          31    0.55    0.00  1.0000
   1 -19  -1       3      33                                                           6   -0.55    0.00  1.0000
  -1 -19  -1       1      23                                                           0   -0.55    0.00  1.0000
  -1 -19   1       1      20                                                           0    0.55    0.00  1.0000
  -1 -19  -1       0      32                                                           1   -0.55    0.00  1.0000
  -1 -19   1       1      18                                                           0    0.55    0.00  1.0000
   1 -19  -1       4      30                                                           7   -0.55    0.00  1.0000
   1 -19   1       4      27                                                           8    0.55    0.00  1.0000
   1  19   1       4      27                                                           8   -0.55    0.00  1.0000
   1  19  -1       1      27                                                           0    0.55    0.00  1.0000
  -1  19   1       2      32                                                           4   -0.55    0.00  1.0000
  -1  19  -1      25      34                                                          33    0.55    0.00  1.0000
   1  19   2    2699     175                                                        2699    0.00    0.00  1.0000
  -1  19   2    2526     123                                                        2526    0.00    0.00  1.0000
   1  19  -2    2697      99                                                        2697    0.00    0.00  1.0000
  -1  19  -2    2751      98                                                        2751    0.00    0.00  1.0000
  -1 -19  -2    2344      77                                                        2344    0.00    0.00  1.0000
  -1 -19   2    2335      74                                                        2335    0.00    0.00  1.0000
  -1 -19  -2    2437      92                                                        2437    0.00    0.00  1.0000
  -1 -19   2    2531      85                                                        2531    0.00    0.00  1.0000
   1 -19  -2    2477      69                                                        2477    0.00    0.00  1.0000
   1 -19   2    2261     127                                                        2261    0.00    0.00  1.0000
   1  19  -2    2226      45                                                        2226    0.00    0.00  1.0000
  -1  19  -2    2446      53                                                        2446    0.00    0.00  1.0000
   1  19   3     199      50                                                         198    0.03    0.00  1.0000
  -1  19   3       1      61                                                           1    0.03    0.00  1.0000
  -1 -19  -3      75      26                                                          74    0.03    0.00  1.0000
   1  19  -3      27      41                                                          27   -0.03    0.00  1.0000
  -1  19  -3     124      47                                                         123   -0.03    0.00  1.0000
  -1 -19   3      83      17                                                          82   -0.03    0.00  1.0000
   1 -19   3      62      22                                                          61   -0.03    0.00  1.0000
  -1 -19  -3       1      33                                                           1    0.03    0.00  1.0000
  -1 -19   3      59      16                                                          58   -0.03    0.00  1.0000
   1 -19  -3      88      40                                                          87    0.03    0.00  1.0000
   1 -19   3      41      13                                                          40   -0.03    0.00  1.0000
   1  19  -3      22      16                                                          22   -0.03    0.00  1.0000
   1  19   4     382      96                                                         387   -0.09    0.00  1.0000
  -1  19   4     213      47                                                         216    0.09    0.00  1.0000
  -1  19  -4     321      64                                                         325   -0.09    0.00  1.0000
   1  19  -4     247      51                                                         251    0.09    0.00  1.0000
  -1 -19   4     296      61                                                         300    0.09    0.00  1.0000
   1 -19   4     245      60                                                         249   -0.09    0.00  1.0000
  -1 -19   4     311      52                                                         315    0.09    0.00  1.0000
  -1 -19  -4     323      58                                                         327   -0.09    0.00  1.0000
   1 -19  -4     362      88                                                         367    0.09    0.00  1.0000
   1 -19   4     327      58                                                         331   -0.09    0.00  1.0000
   1  19   5      47      33                                                          46    0.08    0.00  1.0000
  -1  19   5      62      65                                                          60    0.08    0.00  1.0000
  -1  19  -5      55      39                                                          53   -0.08    0.00  1.0000
   1  19  -5      30      25                                                          29   -0.08    0.00  1.0000
  -1 -19   5       0       9                                                           0   -0.08    0.00  1.0000
   1 -19   5      28      36                                                          27   -0.08    0.00  1.0000
  -1 -19   5       0       9                                                           0   -0.08    0.00  1.0000
  -1 -19  -5       4      32                                                           4    0.08    0.00  1.0000
   1 -19  -5      54      59                                                          52    0.08    0.00  1.0000
   1 -19   5       4      13                                                           4   -0.08    0.00  1.0000
   1  19   6      40      40                                                          40   -0.03    0.00  1.0000
  -1  19   6      72      54                                                          73    0.03    0.00  1.0000
  -1  19  -6      30      46                                                          30   -0.03    0.00  1.0000
   1  19  -6      19      23                                                          19    0.03    0.00  1.0000
  -1 -19   6      45      19                                                          45    0.03    0.00  1.0000
   1 -19   6      56      23                                                          57   -0.03    0.00  1.0000
  -1 -19   6      35      13                                                          35    0.03    0.00  1.0000
  -1 -19  -6      53      31                                                          54   -0.03    0.00  1.0000
   1 -19  -6      54      34                                                          55    0.03    0.00  1.0000
   1 -19   6      27      14                                                          27   -0.03    0.00  1.0000
   1  19   7     750     215                                                         750    0.00    0.00  1.0000
  -1  19   7     944     277                                                         944    0.00    0.00  1.0000
  -1  19  -7    1016     255                                                        1016    0.00    0.00  1.0000
   1  19  -7     859     232                                                         859    0.00    0.00  1.0000
   1 -19   7    1046     238                                                        1046    0.00    0.00  1.0000
  -1 -19  -7    1122     263                                                        1122    0.00    0.00  1.0000
   1 -19  -7    1081     261                                                        1081    0.00    0.00  1.0000
   1 -19   7    1061     242                                                        1061    0.00    0.00  1.0000
   1  19   8     250     101                                                         250    0.01    0.00  1.0000
  -1  19   8     171      50                                                         171   -0.01    0.00  1.0000
  -1  19  -8     295      57                                                         295    0.01    0.00  1.0000
   1  19  -8     280      56                                                         280   -0.01    0.00  1.0000
  -1 -19  -8     145      42                                                         145    0.01    0.00  1.0000
   1 -19  -8     201      63                                                         201   -0.01    0.00  1.0000
   1  19   9      40      55                                                          42    0.13    0.00  1.0000
  -1  19   9      79      49                                                          82    0.13    0.00  1.0000
  -1  19  -9      14      20                                                          15   -0.13    0.00  1.0000
   1  19  -9      21      26                                                          23   -0.13    0.00  1.0000
  -1 -19  -9      36      29                                                          38    0.13    0.00  1.0000
   1 -19  -9      22      32                                                          24    0.13    0.00  1.0000
   1  19  10     517      83                                                         518    0.02    0.00  1.0000
  -1  19  10     227      78                                                         228   -0.02    0.00  1.0000
  -1  19 -10     581      62                                                         582    0.02    0.00  1.0000
   1  19 -10     286      47                                                         287   -0.02    0.00  1.0000
  -1 -19 -10     353      96                                                         354    0.02    0.00  1.0000
   1 -19 -10     294      91                                                         295   -0.02    0.00  1.0000
  -1  19 -11      91      32                                                          92    0.03    0.00  1.0000
   1  19 -11      36      24                                                          36    0.03    0.00  1.0000
  -1 -19 -11      41      25                                                          42   -0.03    0.00  1.0000
  -1 -19 -11     218      58                                                         219   -0.03    0.00  1.0000
   1 -19 -11      44      49                                                          45   -0.03    0.00  1.0000
  -1  19 -12     126      47                                                         127    0.02    0.00  1.0000
   1  19 -12      44      29                                                          44   -0.02    0.00  1.0000
  -1 -19 -12      19      27                                                          19    0.02    0.00  1.0000
   1 -19 -12       6      26                                                           6   -0.02    0.00  1.0000
  -1 -19 -12      18      29                                                          18    0.02    0.00  1.0000
   1 -19 -12      45      28                                                          45   -0.02    0.00  1.0000
  -1  19 -13      69     129                                                          66   -0.12    0.00  1.0000
   1  19 -13      37      31                                                          35   -0.12    0.00  1.0000
  -1 -19 -13      51      28                                                          49    0.12    0.00  1.0000
   1 -19 -13      35      33                                                          33    0.12    0.00  1.0000
  -1 -19 -13       1      28                                                           1    0.12    0.00  1.0000
   1 -19 -13       1      12                                                           1    0.12    0.00  1.0000
   1  21   1     176      81                                                         187    0.31    0.00  1.0000
  -1  21   1      20      53                                                          24    0.31    0.00  1.0000
   1  21  -1      42      46                                                          48   -0.31    0.00  1.0000
  -1  21  -1      95      76                                                         103   -0.31    0.00  1.0000
  -1 -21   1     126      50                                                         136   -0.31    0.00  1.0000
  -1 -21  -1      75      48                                                          83    0.31    0.00  1.0000
   1 -21  -1      39      41                                                          45    0.31    0.00  1.0000
   1 -21   1      80      47                                                          88   -0.31    0.00  1.0000
   1  21  -1      36      26                                                          41   -0.31    0.00  1.0000
  -1  21  -1      67      31                                                          74   -0.31    0.00  1.0000
   1  21   2      81      47                                                          80    0.03    0.00  1.0000
  -1  21   2     170      93                                                         169   -0.03    0.00  1.0000
   1  21  -2       0      43                                                           0   -0.03    0.00  1.0000
  -1  21  -2      62      46                                                          61    0.03    0.00  1.0000
  -1 -21   2      49      26                                                          48   -0.03    0.00  1.0000
   1 -21  -2       0      25                                                           0   -0.03    0.00  1.0000
   1 -21   2      42      25                                                          41    0.03    0.00  1.0000
   1  21  -2      12      10                                                          12   -0.03    0.00  1.0000
  -1  21  -2      32      20                                                          31    0.03    0.00  1.0000
   1  21   3      72      33                                                          73    0.06    0.00  1.0000
  -1  21   3     147      60                                                         149    0.06    0.00  1.0000
   1  21  -3     143      54                                                         145   -0.06    0.00  1.0000
  -1  21  -3      91      45                                                          92   -0.06    0.00  1.0000
   1 -21   3      45      15                                                          46   -0.06    0.00  1.0000
  -1 -21   3     114      36                                                         116   -0.06    0.00  1.0000
  -1 -21  -3      45      31                                                          46    0.06    0.00  1.0000
   1 -21  -3     161      36                                                         163    0.06    0.00  1.0000
   1 -21   3      13      18                                                          14   -0.06    0.00  1.0000
   1  21  -3      70      20                                                          71   -0.06    0.00  1.0000
   1  21   4     738     203                                                         735    0.04    0.00  1.0000
  -1  21   4     808     177                                                         805   -0.04    0.00  1.0000
   1  21  -4     733     128                                                         730   -0.04    0.00  1.0000
  -1  21  -4     809     206                                                         806    0.04    0.00  1.0000
  -1 -21   4     449      99                                                         447   -0.04    0.00  1.0000
   1 -21   4     538     119                                                         536    0.04    0.00  1.0000
  -1 -21   4     692     107                                                         689   -0.04    0.00  1.0000
  -1 -21  -4     715     156                                                         712    0.04    0.00  1.0000
   1 -21  -4     778      93                                                         775   -0.04    0.00  1.0000
   1 -21   4     737     123                                                         734    0.04    0.00  1.0000
   1  21   5     131      83                                                         133   -0.06    0.00  1.0000
  -1  21   5      70      42                                                          72   -0.06    0.00  1.0000
  -1  21  -5      17      24                                                          18    0.06    0.00  1.0000
   1  21  -5      68      45                                                          69    0.06    0.00  1.0000
  -1 -21   5       8      18                                                           9    0.06    0.00  1.0000
   1 -21   5      41      22                                                          42    0.06    0.00  1.0000
  -1 -21   5      46      19                                                          47    0.06    0.00  1.0000
  -1 -21  -5      69      37                                                          70   -0.06    0.00  1.0000
   1 -21  -5      73      33                                                          75   -0.06    0.00  1.0000
   1 -21   5      38      20                                                          39    0.06    0.00  1.0000
   1  21   6       0      57                                                           0    0.03    0.00  1.0000
  -1  21   6      47      54                                                          48   -0.03    0.00  1.0000
  -1  21  -6       0      41                                                           0    0.03    0.00  1.0000
   1  21  -6      45      45                                                          46   -0.03    0.00  1.0000
  -1 -21   6      16      17                                                          16   -0.03    0.00  1.0000
   1 -21   6       1       9                                                           1    0.03    0.00  1.0000
  -1 -21   6      35      27                                                          36   -0.03    0.00  1.0000
  -1 -21  -6       0      21                                                           0    0.03    0.00  1.0000
   1 -21  -6      66      42                                                          67   -0.03    0.00  1.0000
   1  21   7      63      25                                                          66    0.14    0.00  1.0000
  -1  21   7      74      58                                                          77    0.14    0.00  1.0000
  -1  21  -7      32      43                                                          34   -0.14    0.00  1.0000
   1 -21   7      35      13                                                          37   -0.14    0.00  1.0000
  -1 -21   7      86      19                                                          90   -0.14    0.00  1.0000
  -1 -21  -7       9      35                                                          10    0.14    0.00  1.0000
   1 -21   7      15      10                                                          16   -0.14    0.00  1.0000
   1 -21  -7      40      37                                                          42    0.14    0.00  1.0000
  -1  21   8     196      74                                                         196    0.00    0.00  1.0000
  -1  21  -8     219      75                                                         219    0.00    0.00  1.0000
   1  21  -8     332      77                                                         332    0.00    0.00  1.0000
  -1 -21  -8     194      57                                                         194    0.00    0.00  1.0000
   1 -21  -8     261      71                                                         261    0.00    0.00  1.0000
   1  21   9      66      38                                                          71   -0.22    0.00  1.0000
  -1  21   9      71      48                                                          76   -0.22    0.00  1.0000
  -1  21  -9      63      33                                                          68    0.22    0.00  1.0000
   1  21  -9      43      26                                                          47    0.22    0.00  1.0000
  -1 -21  -9      46      21                                                          50   -0.22    0.00  1.0000
   1 -21  -9      36      30                                                          40   -0.22    0.00  1.0000
   1  21  10      15      26                                                          16   -0.06    0.00  1.0000
  -1  21  10      64      31                                                          65    0.06    0.00  1.0000
  -1  21 -10       0      41                                                           0   -0.06    0.00  1.0000
   1  21 -10      86      33                                                          88    0.06    0.00  1.0000
  -1 -21 -10      80      29                                                          82   -0.06    0.00  1.0000
   1 -21 -10      47      29                                                          48    0.06    0.00  1.0000
  -1  21  11       1      49                                                           1    0.00    0.00  1.0000
  -1  21 -11      49      39                                                          49    0.00    0.00  1.0000
   1  21 -11       1      37                                                           1    0.00    0.00  1.0000
  -1 -21 -11       2      26                                                           2    0.00    0.00  1.0000
  -1 -21 -11     123      61                                                         123    0.00    0.00  1.0000
   1 -21 -11      22      20                                                          22    0.00    0.00  1.0000
  -1  21 -12      46      23                                                          46    0.03    0.00  1.0000
   1  21 -12     121     164                                                         122   -0.03    0.00  1.0000
  -1 -21 -12      35      22                                                          35    0.03    0.00  1.0000
   1 -21 -12     110     149                                                         111   -0.03    0.00  1.0000
  -1 -21 -12     134     179                                                         135    0.03    0.00  1.0000
   1 -21 -12     174     235                                                         175   -0.03    0.00  1.0000
  -1  21 -13      41      23                                                          40    0.05    0.00  1.0000
   1  21 -13      43      41                                                          42    0.05    0.00  1.0000
  -1 -21 -13       0      26                                                           0   -0.05    0.00  1.0000
   1 -21 -13      21      21                                                          20   -0.05    0.00  1.0000
  -1 -21 -13      70      37                                                          69   -0.05    0.00  1.0000
   1 -21 -13      29      19                                                          28   -0.05    0.00  1.0000
   1  23   1      86      25                                                          85    0.04    0.00  1.0000
  -1  23   1       1      60                                                           1    0.04    0.00  1.0000
   1  23  -1      70      47                                                          69   -0.04    0.00  1.0000
  -1  23  -1      82      73                                                          81   -0.04    0.00  1.0000
  -1 -23   1      79      22                                                          78   -0.04    0.00  1.0000
  -1 -23  -1      68      22                                                          67    0.04    0.00  1.0000
   1 -23  -1      68      32                                                          67    0.04    0.00  1.0000
   1 -23   1      61      16                                                          60   -0.04    0.00  1.0000
   1  23   2      67      55                                                          66   -0.07    0.00  1.0000
  -1  23   2     127      66                                                         125    0.07    0.00  1.0000
   1  23  -2     195      84                                                         192    0.07    0.00  1.0000
  -1  23  -2      81      79                                                          79   -0.07    0.00  1.0000
  -1 -23   2      32      21                                                          31    0.07    0.00  1.0000
  -1 -23  -2      36      29                                                          35   -0.07    0.00  1.0000
   1 -23  -2      53      28                                                          52    0.07    0.00  1.0000
   1 -23   2      12       8                                                          11   -0.07    0.00  1.0000
   1  23  -2      12      11                                                          11    0.07    0.00  1.0000
  -1  23  -2      37      22                                                          36   -0.07    0.00  1.0000
   1  23   3     367     114                                                         363   -0.08    0.00  1.0000
  -1  23   3     455     128                                                         450   -0.08    0.00  1.0000
   1  23  -3     354     113                                                         350    0.08    0.00  1.0000
  -1  23  -3     575     166                                                         569    0.08    0.00  1.0000
   1 -23   3     234      62                                                         230    0.08    0.00  1.0000
  -1 -23   3     338      94                                                         334    0.08    0.00  1.0000
  -1 -23  -3     371     100                                                         367   -0.08    0.00  1.0000
   1 -23  -3     396     109                                                         391   -0.08    0.00  1.0000
   1 -23   3     400     102                                                         395    0.08    0.00  1.0000
   1  23  -3     360      89                                                         356    0.08    0.00  1.0000
   1  23   4      96      58                                                          96   -0.01    0.00  1.0000
  -1  23   4     102      46                                                         102    0.01    0.00  1.0000
   1  23  -4       0      53                                                           0    0.01    0.00  1.0000
  -1  23  -4       0      52                                                           0   -0.01    0.00  1.0000
  -1 -23   4      56      41                                                          56    0.01    0.00  1.0000
   1 -23   4      42      33                                                          42   -0.01    0.00  1.0000
  -1 -23   4      37      25                                                          37    0.01    0.00  1.0000
  -1 -23  -4      96      19                                                          96   -0.01    0.00  1.0000
   1 -23  -4      73      30                                                          73    0.01    0.00  1.0000
   1 -23   4      27      20                                                          27   -0.01    0.00  1.0000
   1  23   5     164      79                                                         163   -0.01    0.00  1.0000
  -1  23   5     109      76                                                         109   -0.01    0.00  1.0000
   1  23  -5     167      57                                                         166    0.01    0.00  1.0000
  -1  23  -5      83      51                                                          83    0.01    0.00  1.0000
  -1 -23   5      51      26                                                          51    0.01    0.00  1.0000
   1 -23   5     116      42                                                         116    0.01    0.00  1.0000
  -1 -23   5      55      25                                                          55    0.01    0.00  1.0000
  -1 -23  -5     110      40                                                         110   -0.01    0.00  1.0000
   1 -23  -5     156      53                                                         155   -0.01    0.00  1.0000
   1 -23   5      82      24                                                          82    0.01    0.00  1.0000
   1  23   6     929     261                                                         926   -0.03    0.00  1.0000
  -1  23   6     790     211                                                         788    0.03    0.00  1.0000
  -1  23  -6    1180     185                                                        1177   -0.03    0.00  1.0000
   1  23  -6     851     170                                                         849    0.03    0.00  1.0000
  -1 -23   6    1008     148                                                        1005    0.03    0.00  1.0000
  -1 -23  -6     813     230                                                         811   -0.03    0.00  1.0000
   1 -23   6     892     170                                                         890   -0.03    0.00  1.0000
   1 -23  -6    1064     226                                                        1061    0.03    0.00  1.0000
   1  23   7      74      61                                                          66   -0.35    0.00  1.0000
  -1  23   7      88      49                                                          79   -0.35    0.00  1.0000
  -1  23  -7      97      44                                                          88    0.35    0.00  1.0000
   1  23  -7       9      36                                                           6    0.35    0.00  1.0000
  -1 -23  -7      46      35                                                          40   -0.35    0.00  1.0000
   1 -23   7      19      10                                                          15    0.35    0.00  1.0000
   1 -23  -7      30      34                                                          25   -0.35    0.00  1.0000
   1  23   8     136      62                                                         136   -0.01    0.00  1.0000
  -1  23   8     118      42                                                         118    0.01    0.00  1.0000
  -1  23  -8     187      67                                                         187   -0.01    0.00  1.0000
   1  23  -8      32      44                                                          32    0.01    0.00  1.0000
  -1 -23  -8     101      44                                                         101   -0.01    0.00  1.0000
   1 -23  -8      83      27                                                          83    0.01    0.00  1.0000
   1  23   9      82      52                                                          77    0.22    0.00  1.0000
  -1  23   9      82      53                                                          77    0.22    0.00  1.0000
  -1  23  -9     144      44                                                         137   -0.22    0.00  1.0000
   1  23  -9     177      57                                                         169   -0.22    0.00  1.0000
  -1 -23  -9      97      34                                                          91    0.22    0.00  1.0000
   1 -23  -9     129      34                                                         122    0.22    0.00  1.0000
   1  23  10      15      47                                                          14    0.07    0.00  1.0000
  -1  23  10      78      57                                                          76   -0.07    0.00  1.0000
  -1  23 -10     138      41                                                         136    0.07    0.00  1.0000
   1  23 -10     105      52                                                         103   -0.07    0.00  1.0000
  -1 -23 -10      51      22                                                          50    0.07    0.00  1.0000
   1 -23 -10      61      34                                                          59   -0.07    0.00  1.0000
  -1  23  11      10      32                                                          10    0.06    0.00  1.0000
  -1  23 -11       7      23                                                           7   -0.06    0.00  1.0000
   1  23 -11       8      27                                                           8   -0.06    0.00  1.0000
  -1 -23 -11      33      40                                                          34    0.06    0.00  1.0000
   1 -23 -11      15      29                                                          16    0.06    0.00  1.0000
  -1  23 -12      21      20                                                          22   -0.07    0.00  1.0000
   1  23 -12      48      31                                                          49    0.07    0.00  1.0000
  -1 -23 -12      87      35                                                          89   -0.07    0.00  1.0000
   1 -23 -12       4      23                                                           4    0.07    0.00  1.0000
  -1 -23 -12      44      42                                                          45   -0.07    0.00  1.0000
   1 -23 -12      55      19                                                          56    0.07    0.00  1.0000
   1  25   1     124      81                                                         126   -0.06    0.00  1.0000
  -1  25   1     130      83                                                         132   -0.06    0.00  1.0000
   1  25  -1      10      55                                                          11    0.06    0.00  1.0000
  -1  25  -1      82      75                                                          84    0.06    0.00  1.0000
  -1 -25  -1      58      43                                                          59   -0.06    0.00  1.0000
   1 -25  -1      93      49                                                          95   -0.06    0.00  1.0000
   1 -25   1      66      34                                                          67    0.06    0.00  1.0000
   1  25   2     518     101                                                         523    0.08    0.00  1.0000
  -1  25   2     316     112                                                         320   -0.08    0.00  1.0000
   1  25  -2     427      85                                                         431   -0.08    0.00  1.0000
  -1  25  -2     467      72                                                         472    0.08    0.00  1.0000
  -1 -25   2     414      87                                                         418   -0.08    0.00  1.0000
  -1 -25  -2     587      72                                                         592    0.08    0.00  1.0000
   1 -25  -2     598      69                                                         603   -0.08    0.00  1.0000
   1 -25   2     539      71                                                         544    0.08    0.00  1.0000
   1  25   3     122      77                                                         122    0.02    0.00  1.0000
  -1  25   3     186      60                                                         187    0.02    0.00  1.0000
   1  25  -3     194      58                                                         195   -0.02    0.00  1.0000
  -1  25  -3      77      48                                                          77   -0.02    0.00  1.0000
   1 -25   3     135      36                                                         136   -0.02    0.00  1.0000
  -1 -25   3     136      33                                                         137   -0.02    0.00  1.0000
  -1 -25  -3     233      31                                                         234    0.02    0.00  1.0000
   1 -25  -3     243      51                                                         244    0.02    0.00  1.0000
   1 -25   3     245      39                                                         246   -0.02    0.00  1.0000
   1  25  -3     112      20                                                         112   -0.02    0.00  1.0000
   1  25   4     549     210                                                         549    0.00    0.00  1.0000
  -1  25   4     768     223                                                         768    0.00    0.00  1.0000
   1  25  -4     853     229                                                         853    0.00    0.00  1.0000
  -1  25  -4     671     152                                                         671    0.00    0.00  1.0000
  -1 -25   4     294     121                                                         294    0.00    0.00  1.0000
   1 -25   4     343     130                                                         343    0.00    0.00  1.0000
  -1 -25   4     821     164                                                         821    0.00    0.00  1.0000
  -1 -25  -4     911     157                                                         911    0.00    0.00  1.0000
   1 -25  -4     852     222                                                         852    0.00    0.00  1.0000
   1 -25   4     971     153                                                         971    0.00    0.00  1.0000
   1  25   5      38      34                                                          40    0.10    0.00  1.0000
  -1  25   5      49      37                                                          51    0.10    0.00  1.0000
   1  25  -5       0      41                                                           0   -0.10    0.00  1.0000
  -1  25  -5       2      41                                                           2   -0.10    0.00  1.0000
  -1 -25   5       1      10                                                           1   -0.10    0.00  1.0000
  -1 -25  -5      10      38                                                          11    0.10    0.00  1.0000
   1 -25  -5       2      31                                                           2    0.10    0.00  1.0000
   1 -25   5       1      13                                                           1   -0.10    0.00  1.0000
   1  25   6     129      44                                                         130    0.02    0.00  1.0000
  -1  25   6     140      51                                                         141   -0.02    0.00  1.0000
  -1  25  -6     119      68                                                         120    0.02    0.00  1.0000
   1  25  -6     388      66                                                         389   -0.02    0.00  1.0000
  -1 -25   6      93      32                                                          94   -0.02    0.00  1.0000
  -1 -25  -6      86      30                                                          87    0.02    0.00  1.0000
   1 -25   6     107      25                                                         108    0.02    0.00  1.0000
   1 -25  -6      69      33                                                          69   -0.02    0.00  1.0000
   1  25   7      33      49                                                          26    0.47    0.00  1.0000
  -1  25   7      98      61                                                          86    0.47    0.00  1.0000
  -1  25  -7      27      52                                                          21   -0.47    0.00  1.0000
   1  25  -7      52      17                                                          43   -0.47    0.00  1.0000
  -1 -25  -7      80      37                                                          69    0.47    0.00  1.0000
   1 -25  -7      19      43                                                          14    0.47    0.00  1.0000
   1  25   8      71      59                                                          72    0.03    0.00  1.0000
  -1  25   8      22      33                                                          22   -0.03    0.00  1.0000
  -1  25  -8      52      37                                                          53    0.03    0.00  1.0000
   1  25  -8      20      21                                                          20   -0.03    0.00  1.0000
  -1 -25  -8      57      26                                                          58    0.03    0.00  1.0000
   1 -25  -8      64      35                                                          65   -0.03    0.00  1.0000
   1  25   9      60      53                                                          63   -0.15    0.00  1.0000
  -1  25   9      12      27                                                          14   -0.15    0.00  1.0000
  -1  25  -9      48      43                                                          51    0.15    0.00  1.0000
   1  25  -9      38      28                                                          41    0.15    0.00  1.0000
  -1 -25  -9      43      21                                                          46   -0.15    0.00  1.0000
   1 -25  -9       3      36                                                           4   -0.15    0.00  1.0000
   1  25  10      97      49                                                          98   -0.03    0.00  1.0000
  -1  25  10      24      32                                                          24    0.03    0.00  1.0000
  -1  25 -10      36      38                                                          37   -0.03    0.00  1.0000
   1  25 -10       0      36                                                           0    0.03    0.00  1.0000
  -1 -25 -10      36      24                                                          37   -0.03    0.00  1.0000
   1 -25 -10      47      34                                                          48    0.03    0.00  1.0000
   1  25  11     111      77                                                         109   -0.08    0.00  1.0000
  -1  25  11       2      49                                                           2   -0.08    0.00  1.0000
  -1  25 -11       4      44                                                           4    0.08    0.00  1.0000
   1  25 -11      28      26                                                          27    0.08    0.00  1.0000
  -1 -25 -11       6      33                                                           5   -0.08    0.00  1.0000
   1 -25 -11      21      21                                                          20   -0.08    0.00  1.0000
   1  27   1      48      54                                                          46   -0.10    0.00  1.0000
  -1  27   1      68      51                                                          66   -0.10    0.00  1.0000
   1  27  -1      28      49                                                          27    0.10    0.00  1.0000
  -1 -27   1      14       9                                                          13    0.10    0.00  1.0000
  -1 -27  -1      49      26                                                          47   -0.10    0.00  1.0000
   1 -27  -1      99      42                                                          96   -0.10    0.00  1.0000
   1 -27   1      52      30                                                          50    0.10    0.00  1.0000
   1  27   2     251      71                                                         248   -0.06    0.00  1.0000
  -1  27   2      81      55                                                          80    0.06    0.00  1.0000
   1  27  -2     107      49                                                         105    0.06    0.00  1.0000
  -1 -27   2      80      38                                                          79    0.06    0.00  1.0000
  -1 -27  -2     224      60                                                         222   -0.06    0.00  1.0000
   1 -27  -2     117      36                                                         115    0.06    0.00  1.0000
   1 -27   2      72      32                                                          71   -0.06    0.00  1.0000
   1  27   3      24      36                                                          24    0.01    0.00  1.0000
  -1  27   3       5      39                                                           5    0.01    0.00  1.0000
   1  27  -3      28      49                                                          28   -0.01    0.00  1.0000
  -1  27  -3      77      81                                                          77   -0.01    0.00  1.0000
  -1 -27   3      10      25                                                          10   -0.01    0.00  1.0000
  -1 -27  -3       0      30                                                           0    0.01    0.00  1.0000
   1 -27  -3      18      27                                                          18    0.01    0.00  1.0000
   1 -27   3      10      14                                                          10   -0.01    0.00  1.0000
   1  27   4     320      71                                                         322    0.03    0.00  1.0000
  -1  27   4     492     133                                                         494   -0.03    0.00  1.0000
   1  27  -4     245      70                                                         246   -0.03    0.00  1.0000
  -1  27  -4     430      94                                                         432    0.03    0.00  1.0000
  -1 -27   4     274      73                                                         275   -0.03    0.00  1.0000
  -1 -27  -4     420      45                                                         422    0.03    0.00  1.0000
   1 -27  -4     394      72                                                         396   -0.03    0.00  1.0000
   1 -27   4     304      64                                                         306    0.03    0.00  1.0000
   1  27   5       7      35                                                           6   -0.13    0.00  1.0000
  -1  27   5      15      46                                                          14   -0.13    0.00  1.0000
   1  27  -5       4      44                                                           3    0.13    0.00  1.0000
  -1  27  -5       4      50                                                           3    0.13    0.00  1.0000
  -1 -27   5       5      20                                                           4    0.13    0.00  1.0000
  -1 -27  -5       3      22                                                           2   -0.13    0.00  1.0000
   1 -27   5       4      19                                                           3    0.13    0.00  1.0000
   1 -27  -5       0      40                                                           0   -0.13    0.00  1.0000
   1  27   6     134      59                                                         134   -0.01    0.00  1.0000
  -1  27   6     101      67                                                         101    0.01    0.00  1.0000
  -1  27  -6      58      42                                                          58   -0.01    0.00  1.0000
   1  27  -6      99      42                                                          99    0.01    0.00  1.0000
  -1 -27  -6      32      36                                                          32   -0.01    0.00  1.0000
   1 -27  -6      46      31                                                          46    0.01    0.00  1.0000
   1  27   7      93      37                                                         102   -0.35    0.00  1.0000
  -1  27   7     112      74                                                         122   -0.35    0.00  1.0000
  -1  27  -7       0      27                                                           1    0.35    0.00  1.0000
   1  27  -7     101      42                                                         111    0.35    0.00  1.0000
  -1 -27  -7      28      31                                                          33   -0.35    0.00  1.0000
   1 -27  -7      64      25                                                          72   -0.35    0.00  1.0000
   1  27   8      86      37                                                          87   -0.05    0.00  1.0000
  -1  27   8     129      70                                                         130    0.05    0.00  1.0000
   1  27  -8     102      46                                                         103    0.05    0.00  1.0000
  -1  27  -8      33      30                                                          34   -0.05    0.00  1.0000
  -1 -27  -8     121      50                                                         122   -0.05    0.00  1.0000
   1 -27  -8      56      37                                                          57    0.05    0.00  1.0000
   1  27   9      69      58                                                          71    0.07    0.00  1.0000
  -1  27   9       9      30                                                          10    0.07    0.00  1.0000
  -1  27  -9      76     119                                                          78   -0.07    0.00  1.0000
   1  27  -9      41      21                                                          42   -0.07    0.00  1.0000
  -1 -27  -9      10      19                                                          11    0.07    0.00  1.0000
   1 -27  -9     111     168                                                         113    0.07    0.00  1.0000
   1  27  10      90      47                                                          91   -0.03    0.00  1.0000
  -1  27  10      45      47                                                          46    0.03    0.00  1.0000
  -1  27 -10      88      44                                                          89   -0.03    0.00  1.0000
   1  27 -10      69      41                                                          70    0.03    0.00  1.0000
  -1 -27 -10      70      33                                                          71   -0.03    0.00  1.0000
   1 -27 -10      87      31                                                          88    0.03    0.00  1.0000
   1  29   1     210     100                                                         213    0.08    0.00  1.0000
  -1  29   1       1      55                                                           1    0.08    0.00  1.0000
   1  29  -1     111      59                                                         113   -0.08    0.00  1.0000
  -1  29  -1      13      52                                                          14   -0.08    0.00  1.0000
  -1 -29   1      19      28                                                          20   -0.08    0.00  1.0000
  -1 -29  -1       1      25                                                           1    0.08    0.00  1.0000
   1 -29   1      46      39                                                          48   -0.08    0.00  1.0000
   1 -29  -1      46      44                                                          48    0.08    0.00  1.0000
   1  29   2       0      38                                                           0    0.03    0.00  1.0000
  -1  29   2     116      62                                                         117   -0.03    0.00  1.0000
   1  29  -2     132      55                                                         133   -0.03    0.00  1.0000
  -1  29  -2     139      51                                                         140    0.03    0.00  1.0000
  -1 -29   2      59      27                                                          60   -0.03    0.00  1.0000
  -1 -29  -2      21      32                                                          21    0.03    0.00  1.0000
   1 -29   2      13      17                                                          13    0.03    0.00  1.0000
   1 -29  -2      84      30                                                          85   -0.03    0.00  1.0000
   1  29   3       7      47                                                           6    0.08    0.00  1.0000
  -1  29   3      77      49                                                          75    0.08    0.00  1.0000
   1  29  -3      19      52                                                          18   -0.08    0.00  1.0000
  -1  29  -3     174      72                                                         171   -0.08    0.00  1.0000
  -1 -29   3      33      30                                                          32   -0.08    0.00  1.0000
  -1 -29  -3      49      34                                                          48    0.08    0.00  1.0000
   1 -29   3       1      18                                                           1   -0.08    0.00  1.0000
   1 -29  -3      23      31                                                          22    0.08    0.00  1.0000
   1  29   4     180      72                                                         178   -0.07    0.00  1.0000
  -1  29   4      44      65                                                          43    0.07    0.00  1.0000
   1  29  -4     173      79                                                         171    0.07    0.00  1.0000
  -1  29  -4      98      65                                                          96   -0.07    0.00  1.0000
  -1 -29   4      67      22                                                          66    0.07    0.00  1.0000
  -1 -29  -4      93      32                                                          91   -0.07    0.00  1.0000
   1 -29   4      97      30                                                          95   -0.07    0.00  1.0000
   1 -29  -4      68      28                                                          67    0.07    0.00  1.0000
   1  29   5     187      44                                                         184    0.09    0.00  1.0000
  -1  29   5     114      33                                                         111    0.09    0.00  1.0000
   1  29  -5     174      48                                                         171   -0.09    0.00  1.0000
  -1  29  -5      91      45                                                          89   -0.09    0.00  1.0000
  -1 -29  -5      78      30                                                          76    0.09    0.00  1.0000
   1 -29  -5     239      39                                                         235    0.09    0.00  1.0000
   1  29   6       0      46                                                           0    0.01    0.00  1.0000
  -1  29   6     108      56                                                         108   -0.01    0.00  1.0000
   1  29  -6      75      50                                                          75   -0.01    0.00  1.0000
  -1  29  -6     128      39                                                         128    0.01    0.00  1.0000
  -1 -29  -6      60      30                                                          60    0.01    0.00  1.0000
   1 -29  -6      47      28                                                          47   -0.01    0.00  1.0000
   1  29   7      59      23                                                          59    0.02    0.00  1.0000
  -1  29   7      65      36                                                          65    0.02    0.00  1.0000
  -1  29  -7      89      45                                                          89   -0.02    0.00  1.0000
   1  29  -7       0      42                                                           0   -0.02    0.00  1.0000
  -1 -29  -7      41      18                                                          41    0.02    0.00  1.0000
   1 -29  -7       0      30                                                           0    0.02    0.00  1.0000
   1  29   8     111     159                                                         110    0.04    0.00  1.0000
  -1  29   8       1      39                                                           1   -0.04    0.00  1.0000
  -1  29  -8     102     143                                                         101    0.04    0.00  1.0000
   1  29  -8      37      44                                                          36   -0.04    0.00  1.0000
  -1 -29  -8      25      26                                                          25    0.04    0.00  1.0000
   1 -29  -8      17      33                                                          17   -0.04    0.00  1.0000
   1  29   9      35      32                                                          35    0.02    0.00  1.0000
  -1  29   9      79      62                                                          79    0.02    0.00  1.0000
  -1  29  -9      95      67                                                          96   -0.02    0.00  1.0000
   1  29  -9      23      45                                                          23   -0.02    0.00  1.0000
  -1 -29  -9     135      50                                                         136    0.02    0.00  1.0000
   1 -29  -9      34      29                                                          34    0.02    0.00  1.0000
   1  31   1      61      55                                                          63    0.12    0.00  1.0000
  -1  31   1     114      82                                                         117    0.12    0.00  1.0000
   1  31  -1      32      54                                                          34   -0.12    0.00  1.0000
  -1  31  -1       8      52                                                           9   -0.12    0.00  1.0000
  -1 -31   1       0      18                                                           0   -0.12    0.00  1.0000
  -1 -31  -1       3      34                                                           4    0.12    0.00  1.0000
   1 -31   1       5      20                                                           6   -0.12    0.00  1.0000
   1 -31  -1       2      37                                                           3    0.12    0.00  1.0000
   1  31   2     200      94                                                         199   -0.01    0.00  1.0000
  -1  31   2      24      40                                                          24    0.01    0.00  1.0000
   1  31  -2      75      43                                                          75    0.01    0.00  1.0000
  -1  31  -2     136      74                                                         136   -0.01    0.00  1.0000
  -1 -31   2      31      27                                                          31    0.01    0.00  1.0000
  -1 -31  -2      31      26                                                          31   -0.01    0.00  1.0000
   1 -31   2       6      15                                                           6   -0.01    0.00  1.0000
   1 -31  -2      49      35                                                          49    0.01    0.00  1.0000
   1  31   3     127      51                                                         130   -0.10    0.00  1.0000
  -1  31   3      73      50                                                          75   -0.10    0.00  1.0000
   1  31  -3     138      47                                                         141    0.10    0.00  1.0000
  -1  31  -3      65      48                                                          67    0.10    0.00  1.0000
  -1 -31   3      24      17                                                          25    0.10    0.00  1.0000
  -1 -31  -3      64      29                                                          66   -0.10    0.00  1.0000
   1 -31   3      29      19                                                          31    0.10    0.00  1.0000
   1 -31  -3      18      27                                                          19   -0.10    0.00  1.0000
   1  31   4     112      51                                                         114    0.07    0.00  1.0000
  -1  31   4      18      58                                                          19   -0.07    0.00  1.0000
   1  31  -4      99      46                                                         101   -0.07    0.00  1.0000
  -1  31  -4      71      50                                                          73    0.07    0.00  1.0000
  -1 -31  -4      39      15                                                          40    0.07    0.00  1.0000
   1 -31  -4      33      21                                                          34   -0.07    0.00  1.0000
   1  31   5       1      49                                                           1   -0.05    0.00  1.0000
  -1  31   5      53      22                                                          54   -0.05    0.00  1.0000
   1  31  -5      27      43                                                          28    0.05    0.00  1.0000
  -1  31  -5       1      46                                                           1    0.05    0.00  1.0000
  -1 -31  -5       1      30                                                           1   -0.05    0.00  1.0000
   1 -31  -5      68      28                                                          69   -0.05    0.00  1.0000
   1  31   6      93     169                                                          93   -0.01    0.00  1.0000
  -1  31   6       8      35                                                           8    0.01    0.00  1.0000
  -1  31  -6      49      45                                                          49   -0.01    0.00  1.0000
   1  31  -6      19      40                                                          19    0.01    0.00  1.0000
  -1 -31  -6      31      34                                                          31   -0.01    0.00  1.0000
   1 -31  -6      70     131                                                          70    0.01    0.00  1.0000
   1  31   7      49      77                                                          55    0.30    0.00  1.0000
  -1  31   7     110      54                                                         119    0.30    0.00  1.0000
   1  31  -7      58      49                                                          64   -0.30    0.00  1.0000
  -1  31  -7      29      48                                                          34   -0.30    0.00  1.0000
  -1 -31  -7      72      26                                                          79    0.30    0.00  1.0000
   1 -31  -7      35      29                                                          40    0.30    0.00  1.0000
   1  33   1       5     184                                                           6   -0.16    0.00  1.0000
  -1  33   1       1      56                                                           1   -0.16    0.00  1.0000
   1  33  -1      48     364                                                          51    0.16    0.00  1.0000
  -1  33  -1      13     234                                                          15    0.16    0.00  1.0000
  -1 -33   1       0      29                                                           0    0.16    0.00  1.0000
  -1 -33  -1       1      26                                                           1   -0.16    0.00  1.0000
   1 -33   1       0      26                                                           0    0.16    0.00  1.0000
   1 -33  -1       1      32                                                           1   -0.16    0.00  1.0000
   1  33   2       2      46                                                           2    0.03    0.00  1.0000
  -1  33   2     144     183                                                         145   -0.03    0.00  1.0000
   1  33  -2      26      46                                                          26   -0.03    0.00  1.0000
  -1  33  -2     115     146                                                         116    0.03    0.00  1.0000
  -1 -33   2       2      19                                                           2   -0.03    0.00  1.0000
  -1 -33  -2      28      26                                                          28    0.03    0.00  1.0000
   1 -33   2      14      20                                                          14    0.03    0.00  1.0000
   1 -33  -2      81      38                                                          82   -0.03    0.00  1.0000
   1  33   3      40      45                                                          42   -0.11    0.00  1.0000
  -1  33   3      58      53                                                          60   -0.11    0.00  1.0000
   1  33  -3      78      40                                                          81    0.11    0.00  1.0000
  -1  33  -3     233     335                                                         238    0.11    0.00  1.0000
  -1 -33  -3       3      17                                                           4   -0.11    0.00  1.0000
   1 -33  -3      17      35                                                          18   -0.11    0.00  1.0000
   1  33   4      43      48                                                          44   -0.05    0.00  1.0000
  -1  33   4     107      64                                                         109    0.05    0.00  1.0000
   1  33  -4      45      48                                                          46    0.05    0.00  1.0000
  -1  33  -4      16      55                                                          17   -0.05    0.00  1.0000
  -1 -33  -4      85      42                                                          86   -0.05    0.00  1.0000
   1 -33  -4      69      47                                                          70    0.05    0.00  1.0000
   1  33   5      72      33                                                          74    0.09    0.00  1.0000
  -1  33   5     151      46                                                         154    0.09    0.00  1.0000
   1  33  -5     165      71                                                         168   -0.09    0.00  1.0000
  -1  33  -5     137      53                                                         140   -0.09    0.00  1.0000
  -1 -33  -5       4      18                                                           5    0.09    0.00  1.0000
   1 -33  -5     127      43                                                         130    0.09    0.00  1.0000
   2   0   0  324696     199                                                      316202    5.47    0.00  1.0000
   2   0  -2     476      78                                                         497   -0.35    0.00  1.0000
  -2   0  -2     470      59                                                         491   -0.35    0.00  1.0000
   2   0   2     532      54                                                         554   -0.35    0.00  1.0000
  -2   0  -2     570      44                                                         593   -0.35    0.00  1.0000
   2   0   2     479      38                                                         500   -0.35    0.00  1.0000
   2   0  -2     519      37                                                         541   -0.35    0.00  1.0000
  -2   0   2     480      35                                                         501   -0.35    0.00  1.0000
   2   0  -4    2963     111                                                        2945    0.12    0.00  1.0000
  -2   0  -4    3001      93                                                        2982    0.12    0.00  1.0000
   2   0   4    2976      91                                                        2957    0.12    0.00  1.0000
   2   0  -4    3024      94                                                        3005    0.12    0.00  1.0000
  -2   0  -4    3015      94                                                        2996    0.12    0.00  1.0000
   2   0   4    3000      92                                                        2981    0.12    0.00  1.0000
   2   0  -4    3073      92                                                        3054    0.12    0.00  1.0000
  -2   0   4    3094      92                                                        3075    0.12    0.00  1.0000
   2   0  -6    1766      83                                                        1804    0.33    0.00  1.0000
  -2   0  -6    1603      81                                                        1639    0.33    0.00  1.0000
   2   0  -6    1751      74                                                        1789    0.33    0.00  1.0000
   2   0   6    1676      70                                                        1713    0.33    0.00  1.0000
  -2   0  -6    1632      77                                                        1669    0.33    0.00  1.0000
   2   0   6    1693      66                                                        1730    0.33    0.00  1.0000
   2   0  -6    1746      69                                                        1784    0.33    0.00  1.0000
  -2   0   6    1677      85                                                        1714    0.33    0.00  1.0000
   2   0  -8    3156      75                                                        3171   -0.10    0.00  1.0000
  -2   0  -8    3102      77                                                        3117   -0.10    0.00  1.0000
   2   0  -8    2987      57                                                        3002   -0.10    0.00  1.0000
   2   0   8    2950      53                                                        2964   -0.10    0.00  1.0000
  -2   0  -8    3462      68                                                        3478   -0.10    0.00  1.0000
   2   0  -8    3318      43                                                        3333   -0.10    0.00  1.0000
   2   0   8    3184      45                                                        3199   -0.10    0.00  1.0000
  -2   0   8    3357      46                                                        3372   -0.10    0.00  1.0000
  -2   0 -10    2712     160                                                        2701    0.08    0.00  1.0000
   2   0 -10    2985     176                                                        2974    0.08    0.00  1.0000
  -2   0 -10    2704     159                                                        2693    0.08    0.00  1.0000
   2   0 -10    2711     199                                                        2700    0.08    0.00  1.0000
   2   0  10    2629     149                                                        2618    0.08    0.00  1.0000
  -2   0  10    2988     170                                                        2977    0.08    0.00  1.0000
  -2   0 -12     389     105                                                         389   -0.01    0.00  1.0000
   2   0 -12     444      94                                                         444   -0.01    0.00  1.0000
  -2   0 -12     405      73                                                         405   -0.01    0.00  1.0000
   2   0 -12     367      77                                                         367   -0.01    0.00  1.0000
   2   0  12     349      42                                                         349   -0.01    0.00  1.0000
  -2   0  12     295      56                                                         295   -0.01    0.00  1.0000
  -2   0 -14       5      35                                                          10   -0.60    0.00  1.0000
   2   0 -14      11      19                                                          17   -0.60    0.00  1.0000
  -2   0 -14       5      34                                                          10   -0.60    0.00  1.0000
   2   0 -14       5      36                                                          10   -0.60    0.00  1.0000
  -2   0 -16      30      32                                                          30   -0.02    0.00  1.0000
   2   0 -16      57     150                                                          57   -0.02    0.00  1.0000
  -2  -2  -1      96     112                                                          98    0.08    0.00  1.0000
  -2   2   1      21     178                                                          22   -0.08    0.00  1.0000
   2  -2   1     183     217                                                         186   -0.08    0.00  1.0000
  -2   2   2     326      81                                                         334    0.17    0.00  1.0000
   2  -2  -2     364     130                                                         373    0.17    0.00  1.0000
  -2   2  -2     369      94                                                         378    0.17    0.00  1.0000
   2  -2   2     374      88                                                         383    0.17    0.00  1.0000
  -2  -2   2     368      84                                                         377    0.17    0.00  1.0000
  -2  -2  -2     386      33                                                         395    0.17    0.00  1.0000
   2   2  -2     404      40                                                         413    0.17    0.00  1.0000
  -2   2  -2     393      33                                                         402    0.17    0.00  1.0000
   2  -2   2     388      29                                                         397    0.17    0.00  1.0000
  -2  -2  -2     414      34                                                         423    0.17    0.00  1.0000
   2   2   2     365      85                                                         374    0.17    0.00  1.0000
   2  -2  -2     358      85                                                         367    0.17    0.00  1.0000
  -2   2   2     326      77                                                         334    0.17    0.00  1.0000
   2   2  -2     405      29                                                         414    0.17    0.00  1.0000
  -2   2   3   69648    1054                                                       69520   -0.18    0.00  1.0000
   2  -2  -3   69682    1048                                                       69554   -0.18    0.00  1.0000
  -2   2  -3   66900     998                                                       66775   -0.18    0.00  1.0000
   2  -2   3   64640     959                                                       64517   -0.18    0.00  1.0000
   2   2  -3   69805    1054                                                       69677    0.18    0.00  1.0000
  -2  -2  -3   66646     992                                                       66521    0.18    0.00  1.0000
  -2  -2   3   65270     967                                                       65146    0.18    0.00  1.0000
   2   2   3   60934     901                                                       60814    0.18    0.00  1.0000
  -2   2  -3   66455     990                                                       66330   -0.18    0.00  1.0000
   2  -2   3   66295     983                                                       66170   -0.18    0.00  1.0000
  -2  -2  -3   67503    1005                                                       67377    0.18    0.00  1.0000
   2   2   3   64237     954                                                       64114    0.18    0.00  1.0000
   2   2  -3   67614     997                                                       67488    0.18    0.00  1.0000
   2  -2  -3   65987     983                                                       65862   -0.18    0.00  1.0000
  -2  -2   3   65408     963                                                       65284    0.18    0.00  1.0000
   2  -2  -4      31      27                                                          32   -0.08    0.00  1.0000
  -2   2  -4      59      20                                                          61   -0.08    0.00  1.0000
   2  -2   4      99      37                                                         101   -0.08    0.00  1.0000
   2   2  -4      57      30                                                          59   -0.08    0.00  1.0000
  -2  -2  -4      51      28                                                          53   -0.08    0.00  1.0000
  -2  -2   4      63      19                                                          65   -0.08    0.00  1.0000
   2   2   4      32      20                                                          33   -0.08    0.00  1.0000
  -2   2  -4      87      39                                                          89   -0.08    0.00  1.0000
   2  -2   4      69      21                                                          71   -0.08    0.00  1.0000
  -2  -2  -4      63      33                                                          65   -0.08    0.00  1.0000
   2   2   4      47      20                                                          49   -0.08    0.00  1.0000
   2   2  -4      83      22                                                          85   -0.08    0.00  1.0000
   2  -2  -4      69      19                                                          71   -0.08    0.00  1.0000
  -2   2   4      72      21                                                          74   -0.08    0.00  1.0000
  -2  -2   4      59      17                                                          61   -0.08    0.00  1.0000
  -2   2  -5   47007     715                                                       46937    0.12    0.00  1.0000
   2  -2   5   46503     702                                                       46433    0.12    0.00  1.0000
  -2  -2  -5   47211     723                                                       47141   -0.12    0.00  1.0000
  -2  -2   5   47442     715                                                       47372   -0.12    0.00  1.0000
   2  -2  -5   46999     714                                                       46929    0.12    0.00  1.0000
  -2   2  -5   45925     691                                                       45856    0.12    0.00  1.0000
  -2  -2  -5   45662     693                                                       45593   -0.12    0.00  1.0000
   2  -2   5   47250     709                                                       47180    0.12    0.00  1.0000
   2   2  -5   47448     711                                                       47378   -0.12    0.00  1.0000
   2   2   5   46197     706                                                       46127   -0.12    0.00  1.0000
   2  -2  -5   47107     724                                                       47037    0.12    0.00  1.0000
  -2   2   5   45191     689                                                       45122    0.12    0.00  1.0000
  -2  -2   5   47056     703                                                       46986   -0.12    0.00  1.0000
   2  -2  -6    5984     152                                                        6032   -0.22    0.00  1.0000
  -2   2  -6    5835      70                                                        5882   -0.22    0.00  1.0000
  -2  -2  -6    5545      64                                                        5591   -0.22    0.00  1.0000
   2  -2  -6    5702      66                                                        5748   -0.22    0.00  1.0000
  -2  -2   6    5450      51                                                        5495   -0.22    0.00  1.0000
  -2   2  -6    5789      84                                                        5836   -0.22    0.00  1.0000
  -2  -2  -6    5439      99                                                        5484   -0.22    0.00  1.0000
   2   2  -6    5351      77                                                        5396   -0.22    0.00  1.0000
   2  -2   6    5648      48                                                        5694   -0.22    0.00  1.0000
   2   2   6    5442      50                                                        5487   -0.22    0.00  1.0000
   2  -2  -6    5521      56                                                        5567   -0.22    0.00  1.0000
  -2   2   6    5473      51                                                        5519   -0.22    0.00  1.0000
  -2  -2   6    5417      39                                                        5462   -0.22    0.00  1.0000
  -2  -2  -7      68      32                                                          69    0.05    0.00  1.0000
   2  -2  -7     154      54                                                         156   -0.05    0.00  1.0000
  -2   2  -7     155      24                                                         157   -0.05    0.00  1.0000
   2   2  -7     133      43                                                         135    0.05    0.00  1.0000
  -2  -2  -7     126      31                                                         127    0.05    0.00  1.0000
   2  -2  -7     184      24                                                         186   -0.05    0.00  1.0000
   2  -2   7     124      24                                                         125   -0.05    0.00  1.0000
  -2  -2   7     141      18                                                         143    0.05    0.00  1.0000
  -2   2  -7     141      22                                                         143   -0.05    0.00  1.0000
  -2  -2  -7      97      23                                                          98    0.05    0.00  1.0000
   2   2  -7      90      21                                                          91    0.05    0.00  1.0000
   2  -2  -7     123      28                                                         124   -0.05    0.00  1.0000
   2  -2   7     128      25                                                         129   -0.05    0.00  1.0000
   2   2   7     109      22                                                         110    0.05    0.00  1.0000
  -2   2   7     130      42                                                         131   -0.05    0.00  1.0000
  -2  -2   7     102      17                                                         103    0.05    0.00  1.0000
  -2  -2  -8     431      88                                                         429    0.03    0.00  1.0000
   2  -2  -8     396     117                                                         394    0.03    0.00  1.0000
  -2   2  -8     405      92                                                         403    0.03    0.00  1.0000
   2   2  -8     467      92                                                         465    0.03    0.00  1.0000
  -2  -2  -8     401      87                                                         399    0.03    0.00  1.0000
   2  -2  -8     459      89                                                         457    0.03    0.00  1.0000
   2  -2   8     365      55                                                         363    0.03    0.00  1.0000
  -2  -2   8     306      28                                                         304    0.03    0.00  1.0000
  -2   2  -8     514     106                                                         512    0.03    0.00  1.0000
  -2  -2  -8     414      80                                                         412    0.03    0.00  1.0000
   2   2  -8     437      59                                                         435    0.03    0.00  1.0000
   2  -2  -8     421      93                                                         419    0.03    0.00  1.0000
   2  -2   8     393      30                                                         391    0.03    0.00  1.0000
   2   2   8     402      50                                                         400    0.03    0.00  1.0000
  -2   2   8     435      32                                                         433    0.03    0.00  1.0000
  -2  -2   8     413      63                                                         411    0.03    0.00  1.0000
  -2   2  -9     909      66                                                         910    0.01    0.00  1.0000
   2   2  -9    1052     140                                                        1053   -0.01    0.00  1.0000
  -2  -2  -9     914      69                                                         915   -0.01    0.00  1.0000
   2  -2  -9    1113     115                                                        1114    0.01    0.00  1.0000
  -2   2  -9     890      61                                                         891    0.01    0.00  1.0000
  -2  -2  -9     964      69                                                         965   -0.01    0.00  1.0000
   2   2  -9     846      59                                                         847   -0.01    0.00  1.0000
   2  -2  -9     889      89                                                         890    0.01    0.00  1.0000
   2  -2   9    1017      63                                                        1018    0.01    0.00  1.0000
   2   2   9    1014      96                                                        1015   -0.01    0.00  1.0000
  -2   2   9     975      60                                                         976    0.01    0.00  1.0000
  -2  -2   9     965      56                                                         966   -0.01    0.00  1.0000
  -2   2 -10      74      34                                                          74    0.00    0.00  1.0000
   2   2 -10     107      22                                                         107    0.00    0.00  1.0000
  -2  -2 -10      96      37                                                          96    0.00    0.00  1.0000
   2  -2 -10      87      32                                                          87    0.00    0.00  1.0000
  -2   2 -10      94      30                                                          94    0.00    0.00  1.0000
  -2  -2 -10      87      26                                                          87    0.00    0.00  1.0000
   2   2 -10      12      12                                                          12    0.00    0.00  1.0000
   2  -2 -10     162      36                                                         162    0.00    0.00  1.0000
   2  -2  10      74      13                                                          74    0.00    0.00  1.0000
   2   2  10      47      15                                                          47    0.00    0.00  1.0000
  -2   2  10      66      18                                                          66    0.00    0.00  1.0000
  -2  -2  10      39      17                                                          39    0.00    0.00  1.0000
  -2   2 -11     128      47                                                         133    0.15    0.00  1.0000
   2   2 -11     145      47                                                         150   -0.15    0.00  1.0000
  -2  -2 -11      99      33                                                         103   -0.15    0.00  1.0000
   2  -2 -11      42      39                                                          45    0.15    0.00  1.0000
  -2   2 -11     126      34                                                         131    0.15    0.00  1.0000
  -2  -2 -11      94      83                                                          98   -0.15    0.00  1.0000
   2   2 -11     125      39                                                         130   -0.15    0.00  1.0000
   2  -2 -11     104      36                                                         108    0.15    0.00  1.0000
   2  -2  11     112      28                                                         116    0.15    0.00  1.0000
   2   2  11     116      36                                                         121   -0.15    0.00  1.0000
  -2  -2  11      64      25                                                          67   -0.15    0.00  1.0000
  -2   2 -12      66      29                                                          65    0.05    0.00  1.0000
   2   2 -12     110      50                                                         108    0.05    0.00  1.0000
  -2  -2 -12      72      44                                                          71    0.05    0.00  1.0000
   2  -2 -12      55      52                                                          54    0.05    0.00  1.0000
  -2   2 -12      91      57                                                          90    0.05    0.00  1.0000
  -2  -2 -12       7       9                                                           7    0.05    0.00  1.0000
   2   2 -12      15      16                                                          14    0.05    0.00  1.0000
   2  -2 -12     106      33                                                         105    0.05    0.00  1.0000
   2  -2  12       7       8                                                           7    0.05    0.00  1.0000
  -2   2  12      22      20                                                          21    0.05    0.00  1.0000
  -2  -2  12       1      14                                                           1    0.05    0.00  1.0000
  -2   2 -13      53      27                                                          53   -0.01    0.00  1.0000
   2   2 -13      47      24                                                          47    0.01    0.00  1.0000
  -2  -2 -13      34      38                                                          34    0.01    0.00  1.0000
   2  -2 -13       0      27                                                           0   -0.01    0.00  1.0000
  -2   2 -13      42      38                                                          42   -0.01    0.00  1.0000
  -2  -2 -13      16      22                                                          16    0.01    0.00  1.0000
   2   2 -13      59      21                                                          59    0.01    0.00  1.0000
   2  -2 -13      45      22                                                          45   -0.01    0.00  1.0000
  -2   2 -14       0      28                                                           0    0.50    0.00  1.0000
   2   2 -14       2      30                                                           4    0.50    0.00  1.0000
  -2  -2 -14       2      29                                                           4    0.50    0.00  1.0000
   2  -2 -14       0      27                                                           0    0.50    0.00  1.0000
   2   2 -14       0      20                                                           0    0.50    0.00  1.0000
  -2  -2 -14       1      29                                                           2    0.50    0.00  1.0000
   2  -2 -14       2       9                                                           4    0.50    0.00  1.0000
  -2   2 -15       0      31                                                           0    0.02    0.00  1.0000
   2   2 -15       0      30                                                           0   -0.02    0.00  1.0000
  -2  -2 -15      37      31                                                          37   -0.02    0.00  1.0000
   2  -2 -15      55      20                                                          55    0.02    0.00  1.0000
  -2  -2 -15      39      29                                                          39   -0.02    0.00  1.0000
   2  -2 -15      82      28                                                          83    0.02    0.00  1.0000
  -2   2 -16       7      29                                                           7   -0.06    0.00  1.0000
   2   2 -16       7      33                                                           7   -0.06    0.00  1.0000
  -2  -2 -16     116      33                                                         118   -0.06    0.00  1.0000
   2  -2 -16     108      34                                                         110   -0.06    0.00  1.0000
   2   4   0   90030      72                                                       88785    1.52    0.00  1.0000
  -2   4   0   89001      89                                                       87763    1.52    0.00  1.0000
   2  -4   0   89653      75                                                       88411    1.52    0.00  1.0000
  -2  -4   0   90640      69                                                       89391    1.52    0.00  1.0000
  -2  -4   0   90117      77                                                       88872    1.52    0.00  1.0000
   2   4   0   89470      79                                                       88229    1.52    0.00  1.0000
   2  -4   0   90235      71                                                       88989    1.52    0.00  1.0000
  -2   4   0   89406      64                                                       88166    1.52    0.00  1.0000
  -2  -4  -1   66941     849                                                       66835   -0.15    0.00  1.0000
  -2   4   1   65883     841                                                       65778    0.15    0.00  1.0000
   2  -4  -1   61091     778                                                       60990    0.15    0.00  1.0000
   2  -4   1   67709     857                                                       67603    0.15    0.00  1.0000
   2   4  -1   63986     802                                                       63883   -0.15    0.00  1.0000
   2  -4   1   66825     850                                                       66719    0.15    0.00  1.0000
  -2  -4  -1   66859     844                                                       66753   -0.15    0.00  1.0000
   2   4  -1   67621     851                                                       67515   -0.15    0.00  1.0000
   2   4   1   67622     854                                                       67516   -0.15    0.00  1.0000
   2  -4  -1   65985     831                                                       65880    0.15    0.00  1.0000
   2   4   2   40162     606                                                       40113    0.09    0.00  1.0000
  -2  -4  -2   37811     589                                                       37763    0.09    0.00  1.0000
  -2   4   2   38969     616                                                       38921    0.09    0.00  1.0000
   2  -4  -2   35159     538                                                       35113    0.09    0.00  1.0000
   2  -4   2   39282     593                                                       39234    0.09    0.00  1.0000
   2   4  -2   37905     565                                                       37857    0.09    0.00  1.0000
   2   4  -2   37920     553                                                       37872    0.09    0.00  1.0000
  -2  -4  -2   39702     590                                                       39653    0.09    0.00  1.0000
   2   4   2   38392     582                                                       38344    0.09    0.00  1.0000
   2  -4  -2   38568     575                                                       38520    0.09    0.00  1.0000
  -2   4   2   38622     575                                                       38574    0.09    0.00  1.0000
   2   4   3      81      74                                                          87   -0.22    0.00  1.0000
  -2  -4  -3      67     107                                                          72   -0.22    0.00  1.0000
  -2   4   3     104      80                                                         110    0.22    0.00  1.0000
   2  -4  -3      54      78                                                          59    0.22    0.00  1.0000
  -2   4  -3     103      60                                                         109    0.22    0.00  1.0000
   2  -4   3     116      59                                                         123    0.22    0.00  1.0000
   2   4  -3      89      68                                                          95   -0.22    0.00  1.0000
  -2   4  -3      25      41                                                          28    0.22    0.00  1.0000
  -2  -4  -3      61      83                                                          66   -0.22    0.00  1.0000
   2   4   3     222      94                                                         231   -0.22    0.00  1.0000
   2  -4  -3      74      88                                                          79    0.22    0.00  1.0000
  -2   4   3     118      82                                                         125    0.22    0.00  1.0000
  -2   4   4    1818      89                                                        1821    0.03    0.00  1.0000
  -2  -4  -4    1799     107                                                        1802    0.03    0.00  1.0000
   2  -4  -4    1576      85                                                        1579    0.03    0.00  1.0000
  -2   4  -4    1654      58                                                        1657    0.03    0.00  1.0000
   2   4  -4    1675      57                                                        1678    0.03    0.00  1.0000
   2  -4   4    1785      60                                                        1788    0.03    0.00  1.0000
  -2  -4   4    1711      56                                                        1714    0.03    0.00  1.0000
  -2  -4  -4    1676      59                                                        1679    0.03    0.00  1.0000
   2   4  -4    1764      59                                                        1767    0.03    0.00  1.0000
  -2   4  -4    1720      58                                                        1723    0.03    0.00  1.0000
   2  -4   4    1808      58                                                        1811    0.03    0.00  1.0000
   2   4  -4    1694      51                                                        1697    0.03    0.00  1.0000
  -2  -4  -4    1733      63                                                        1736    0.03    0.00  1.0000
   2   4   4    1672      57                                                        1675    0.03    0.00  1.0000
   2  -4  -4    1814      77                                                        1817    0.03    0.00  1.0000
  -2   4   4    1692      58                                                        1695    0.03    0.00  1.0000
  -2   4   5   17642     165                                                       17593   -0.13    0.00  1.0000
  -2   4  -5   17258     106                                                       17210   -0.13    0.00  1.0000
   2   4  -5   17213     120                                                       17165    0.13    0.00  1.0000
  -2  -4  -5   17938      98                                                       17889    0.13    0.00  1.0000
   2  -4   5   17456      88                                                       17408   -0.13    0.00  1.0000
   2   4  -5   17752      51                                                       17703    0.13    0.00  1.0000
  -2  -4  -5   17522     104                                                       17474    0.13    0.00  1.0000
  -2  -4  -6      55      43                                                          55    0.01    0.00  1.0000
   2  -4  -6      20      40                                                          20    0.01    0.00  1.0000
  -2   4  -6      24      15                                                          24    0.01    0.00  1.0000
   2   4  -6      21      19                                                          21    0.01    0.00  1.0000
   2  -4   6      77      28                                                          77    0.01    0.00  1.0000
  -2  -4  -6      24      22                                                          24    0.01    0.00  1.0000
  -2  -4   6      36      14                                                          36    0.01    0.00  1.0000
   2  -4  -6      15      31                                                          15    0.01    0.00  1.0000
  -2   4  -6      43      14                                                          43    0.01    0.00  1.0000
   2   4  -6      17      12                                                          17    0.01    0.00  1.0000
  -2  -4  -6      15      23                                                          15    0.01    0.00  1.0000
   2  -4   6      23       8                                                          23    0.01    0.00  1.0000
   2  -4  -6      35      20                                                          35    0.01    0.00  1.0000
   2   4   6      28      23                                                          28    0.01    0.00  1.0000
  -2   4   6      16      11                                                          16    0.01    0.00  1.0000
  -2  -4   6      28       9                                                          28    0.01    0.00  1.0000
  -2  -4  -7    1541      76                                                        1550   -0.08    0.00  1.0000
   2  -4  -7    1364      68                                                        1373    0.08    0.00  1.0000
  -2   4  -7    1463      54                                                        1472    0.08    0.00  1.0000
   2   4  -7    1486      51                                                        1495   -0.08    0.00  1.0000
   2  -4   7    1558      50                                                        1567    0.08    0.00  1.0000
  -2  -4  -7    1829      68                                                        1839   -0.08    0.00  1.0000
  -2  -4   7    1487      51                                                        1496   -0.08    0.00  1.0000
   2  -4  -7    1436      55                                                        1445    0.08    0.00  1.0000
  -2   4  -7    1490      52                                                        1499    0.08    0.00  1.0000
   2   4  -7    1520      55                                                        1529   -0.08    0.00  1.0000
  -2  -4  -7    1530      63                                                        1539   -0.08    0.00  1.0000
   2  -4   7    1577      43                                                        1586    0.08    0.00  1.0000
   2  -4  -7    1552      53                                                        1561    0.08    0.00  1.0000
   2   4   7    1539      55                                                        1548   -0.08    0.00  1.0000
  -2   4   7    1557      46                                                        1566    0.08    0.00  1.0000
  -2  -4   7    1533      42                                                        1542   -0.08    0.00  1.0000
  -2  -4  -8     167      49                                                         171    0.10    0.00  1.0000
   2  -4  -8      94      56                                                          97    0.10    0.00  1.0000
  -2   4  -8     216      58                                                         220    0.10    0.00  1.0000
   2   4  -8     230      56                                                         234    0.10    0.00  1.0000
  -2  -4  -8     221      42                                                         225    0.10    0.00  1.0000
   2  -4   8     242      29                                                         246    0.10    0.00  1.0000
   2  -4  -8     207      36                                                         211    0.10    0.00  1.0000
  -2  -4   8     185      27                                                         189    0.10    0.00  1.0000
  -2   4  -8     191      43                                                         195    0.10    0.00  1.0000
   2   4  -8     165      26                                                         168    0.10    0.00  1.0000
  -2  -4  -8     346      53                                                         351    0.10    0.00  1.0000
   2  -4  -8     194      42                                                         198    0.10    0.00  1.0000
   2  -4   8     206      21                                                         210    0.10    0.00  1.0000
   2   4   8     201      31                                                         205    0.10    0.00  1.0000
  -2   4   8     210      26                                                         214    0.10    0.00  1.0000
  -2  -4   8     191      28                                                         195    0.10    0.00  1.0000
  -2   4  -9     659      52                                                         661   -0.03    0.00  1.0000
   2   4  -9     560     129                                                         562    0.03    0.00  1.0000
  -2  -4  -9     620      41                                                         622    0.03    0.00  1.0000
   2  -4  -9     684      45                                                         686   -0.03    0.00  1.0000
  -2   4  -9     524      42                                                         526   -0.03    0.00  1.0000
   2   4  -9     604      56                                                         606    0.03    0.00  1.0000
  -2  -4  -9     471      46                                                         473    0.03    0.00  1.0000
   2  -4  -9     657      60                                                         659   -0.03    0.00  1.0000
   2  -4   9     547      43                                                         549   -0.03    0.00  1.0000
   2   4   9     580      28                                                         582    0.03    0.00  1.0000
  -2   4   9     529      31                                                         531   -0.03    0.00  1.0000
  -2  -4   9     664      43                                                         666    0.03    0.00  1.0000
  -2   4 -10      23      19                                                          25   -0.14    0.00  1.0000
   2   4 -10      36      15                                                          38   -0.14    0.00  1.0000
  -2  -4 -10      39      25                                                          41   -0.14    0.00  1.0000
   2  -4 -10       6      36                                                           7   -0.14    0.00  1.0000
  -2   4 -10      84      19                                                          88   -0.14    0.00  1.0000
   2   4 -10      68      13                                                          71   -0.14    0.00  1.0000
  -2  -4 -10      64      14                                                          67   -0.14    0.00  1.0000
   2  -4 -10     105      27                                                         109   -0.14    0.00  1.0000
   2  -4  10      53      14                                                          56   -0.14    0.00  1.0000
   2   4  10     166      25                                                         171   -0.14    0.00  1.0000
  -2   4  10       6      17                                                           7   -0.14    0.00  1.0000
  -2   4 -11     311     102                                                         319   -0.17    0.00  1.0000
   2   4 -11     283     124                                                         291    0.17    0.00  1.0000
  -2  -4 -11     450     152                                                         460    0.17    0.00  1.0000
   2  -4 -11     335     112                                                         344   -0.17    0.00  1.0000
  -2   4 -11     211      72                                                         218   -0.17    0.00  1.0000
   2   4 -11     263      86                                                         271    0.17    0.00  1.0000
  -2  -4 -11     366     141                                                         375    0.17    0.00  1.0000
   2  -4 -11     356     119                                                         365   -0.17    0.00  1.0000
   2  -4  11     304      96                                                         312   -0.17    0.00  1.0000
  -2  -4  11     279      89                                                         287    0.17    0.00  1.0000
  -2   4 -12       0      36                                                           0   -0.14    0.00  1.0000
   2   4 -12      18      31                                                          16   -0.14    0.00  1.0000
  -2  -4 -12      22      32                                                          20   -0.14    0.00  1.0000
   2  -4 -12      30      29                                                          28   -0.14    0.00  1.0000
  -2   4 -12      23      14                                                          21   -0.14    0.00  1.0000
   2   4 -12      24      13                                                          22   -0.14    0.00  1.0000
  -2  -4 -12      61      25                                                          58   -0.14    0.00  1.0000
   2  -4 -12       0      20                                                           0   -0.14    0.00  1.0000
   2  -4  12       0       5                                                           0   -0.14    0.00  1.0000
  -2  -4  12      33      14                                                          31   -0.14    0.00  1.0000
  -2   4 -13     280      79                                                         280   -0.01    0.00  1.0000
   2   4 -13     369      39                                                         369    0.01    0.00  1.0000
  -2  -4 -13     327      74                                                         327    0.01    0.00  1.0000
   2  -4 -13     289      51                                                         289   -0.01    0.00  1.0000
  -2   4 -13     220      58                                                         220   -0.01    0.00  1.0000
   2   4 -13     345      31                                                         345    0.01    0.00  1.0000
  -2  -4 -13     312      83                                                         312    0.01    0.00  1.0000
   2  -4 -13     376      35                                                         376   -0.01    0.00  1.0000
  -2   4 -14       0      18                                                           1   -0.27    0.00  1.0000
   2   4 -14       2      30                                                           3   -0.27    0.00  1.0000
  -2  -4 -14       2      19                                                           3   -0.27    0.00  1.0000
   2  -4 -14       2      28                                                           3   -0.27    0.00  1.0000
  -2   4 -14       0       9                                                           0   -0.27    0.00  1.0000
  -2  -4 -14       8      30                                                          10   -0.27    0.00  1.0000
   2  -4 -14      16      30                                                          19   -0.27    0.00  1.0000
  -2   4 -15      61      33                                                          60   -0.03    0.00  1.0000
   2   4 -15      81      32                                                          80    0.03    0.00  1.0000
  -2  -4 -15      30      32                                                          30    0.03    0.00  1.0000
   2  -4 -15      85      46                                                          84   -0.03    0.00  1.0000
  -2  -4 -15      87      37                                                          86    0.03    0.00  1.0000
   2  -4 -15      39      19                                                          39   -0.03    0.00  1.0000
  -2   4 -16      24      30                                                          27    0.21    0.00  1.0000
   2   4 -16       7      28                                                           9    0.21    0.00  1.0000
  -2  -4 -16       0      43                                                           0    0.21    0.00  1.0000
   2  -4 -16      15      35                                                          17    0.21    0.00  1.0000
  -2  -4 -16       7      17                                                           9    0.21    0.00  1.0000
   2   6   0   30451    1348                                                       30279    0.36    0.00  1.0000
  -2   6   0   29439    1330                                                       29270    0.36    0.00  1.0000
   2  -6   0   32163    1402                                                       31986    0.36    0.00  1.0000
  -2  -6   0   28514    1302                                                       28348    0.36    0.00  1.0000
  -2  -6   0   27062    1254                                                       26900    0.36    0.00  1.0000
   2   6   0   27978    1278                                                       27813    0.36    0.00  1.0000
   2  -6   0   33622    1424                                                       33441    0.36    0.00  1.0000
  -2   6   0   27512    1266                                                       27349    0.36    0.00  1.0000
  -2   6   1   69184     915                                                       69074   -0.15    0.00  1.0000
  -2  -6  -1   71401     941                                                       71290    0.15    0.00  1.0000
   2  -6  -1   67042     882                                                       66934   -0.15    0.00  1.0000
  -2   6  -1   70037     923                                                       69927   -0.15    0.00  1.0000
   2   6  -1   68394     891                                                       68285    0.15    0.00  1.0000
   2  -6   1   69945     919                                                       69835   -0.15    0.00  1.0000
  -2  -6   1   69530     905                                                       69420    0.15    0.00  1.0000
   2  -6   1   68308     903                                                       68199   -0.15    0.00  1.0000
  -2  -6   1   68610     890                                                       68501    0.15    0.00  1.0000
  -2  -6  -1   67851     893                                                       67743    0.15    0.00  1.0000
   2   6   1   67616     879                                                       67508    0.15    0.00  1.0000
   2   6  -1   69704     902                                                       69594    0.15    0.00  1.0000
   2  -6  -1   67482     880                                                       67374   -0.15    0.00  1.0000
  -2   6   1   66603     868                                                       66496   -0.15    0.00  1.0000
   2   6   2   15527     401                                                       15533   -0.02    0.00  1.0000
  -2  -6  -2   15103     358                                                       15109   -0.02    0.00  1.0000
  -2   6   2   15571     365                                                       15577   -0.02    0.00  1.0000
   2  -6  -2   14518     274                                                       14524   -0.02    0.00  1.0000
  -2   6  -2   15738     286                                                       15744   -0.02    0.00  1.0000
   2   6  -2   14697     259                                                       14703   -0.02    0.00  1.0000
   2  -6   2   14630     261                                                       14636   -0.02    0.00  1.0000
  -2  -6   2   14849     298                                                       14855   -0.02    0.00  1.0000
   2  -6   2   15435     291                                                       15441   -0.02    0.00  1.0000
  -2  -6  -2   15807     297                                                       15813   -0.02    0.00  1.0000
   2   6  -2   14658     243                                                       14664   -0.02    0.00  1.0000
   2  -6  -2   15283     290                                                       15289   -0.02    0.00  1.0000
  -2   6   2   15804     289                                                       15810   -0.02    0.00  1.0000
   2   6   3    7217     159                                                        7252    0.15    0.00  1.0000
  -2   6   3    6693     180                                                        6727   -0.15    0.00  1.0000
  -2  -6  -3    6387     145                                                        6420    0.15    0.00  1.0000
   2  -6  -3    6412     150                                                        6445   -0.15    0.00  1.0000
  -2   6  -3    6481     124                                                        6514   -0.15    0.00  1.0000
   2   6  -3    6323     128                                                        6356    0.15    0.00  1.0000
   2  -6   3    6480     128                                                        6513   -0.15    0.00  1.0000
  -2  -6   3    6298     127                                                        6331    0.15    0.00  1.0000
  -2   6  -3    6332     127                                                        6365   -0.15    0.00  1.0000
   2  -6   3    6656     138                                                        6690   -0.15    0.00  1.0000
  -2  -6  -3    6262     119                                                        6295    0.15    0.00  1.0000
   2   6   3    6354     122                                                        6387    0.15    0.00  1.0000
   2  -6  -3    6478     122                                                        6511   -0.15    0.00  1.0000
  -2   6   3    6464     120                                                        6497   -0.15    0.00  1.0000
   2   6   4      63      33                                                          65   -0.09    0.00  1.0000
  -2   6   4      83      35                                                          85   -0.09    0.00  1.0000
  -2  -6  -4     104      24                                                         107   -0.09    0.00  1.0000
   2  -6  -4     168      40                                                         171   -0.09    0.00  1.0000
  -2   6  -4     116      37                                                         119   -0.09    0.00  1.0000
   2   6  -4     157      26                                                         160   -0.09    0.00  1.0000
   2  -6   4     126      25                                                         129   -0.09    0.00  1.0000
  -2  -6   4     149      19                                                         152   -0.09    0.00  1.0000
  -2   6  -4     104      15                                                         107   -0.09    0.00  1.0000
   2  -6   4      98      16                                                         101   -0.09    0.00  1.0000
  -2  -6  -4     123      18                                                         126   -0.09    0.00  1.0000
   2   6   4      30      14                                                          31   -0.09    0.00  1.0000
   2  -6  -4     175      37                                                         178   -0.09    0.00  1.0000
  -2   6   4     108      20                                                         111   -0.09    0.00  1.0000
  -2   6   5     714     127                                                         711    0.04    0.00  1.0000
  -2  -6  -5     668     116                                                         665   -0.04    0.00  1.0000
   2  -6  -5     572      82                                                         569    0.04    0.00  1.0000
  -2   6  -5     733     115                                                         730    0.04    0.00  1.0000
   2   6  -5     821      64                                                         818   -0.04    0.00  1.0000
   2  -6   5     672      82                                                         669    0.04    0.00  1.0000
  -2  -6   5     673      75                                                         670   -0.04    0.00  1.0000
  -2  -6  -5     626      70                                                         623   -0.04    0.00  1.0000
  -2   6  -5     525      55                                                         522    0.04    0.00  1.0000
   2  -6   5     553      51                                                         550    0.04    0.00  1.0000
  -2  -6  -5     611      82                                                         608   -0.04    0.00  1.0000
   2   6   5     549      71                                                         546   -0.04    0.00  1.0000
   2  -6  -5     639      74                                                         636    0.04    0.00  1.0000
  -2   6   5     502      66                                                         499    0.04    0.00  1.0000
  -2   6   6      85      27                                                          82    0.12    0.00  1.0000
  -2  -6  -6     154      47                                                         150    0.12    0.00  1.0000
   2  -6  -6      65      35                                                          62    0.12    0.00  1.0000
  -2   6  -6     131      18                                                         127    0.12    0.00  1.0000
   2   6  -6     103      23                                                         100    0.12    0.00  1.0000
   2  -6   6     107      15                                                         104    0.12    0.00  1.0000
  -2  -6   6     153      24                                                         149    0.12    0.00  1.0000
  -2  -6  -6     150      33                                                         146    0.12    0.00  1.0000
   2   6  -6      71       8                                                          68    0.12    0.00  1.0000
  -2   6  -6      92      16                                                          89    0.12    0.00  1.0000
   2   6  -6      95       9                                                          92    0.12    0.00  1.0000
   2  -6   6     110      16                                                         106    0.12    0.00  1.0000
  -2  -6  -6     164      29                                                         160    0.12    0.00  1.0000
   2  -6  -6      82      18                                                          79    0.12    0.00  1.0000
   2   6   6      98      16                                                          95    0.12    0.00  1.0000
  -2   6   6      58      16                                                          55    0.12    0.00  1.0000
  -2  -6  -7      44      17                                                          42    0.09    0.00  1.0000
   2  -6  -7     141      53                                                         138   -0.09    0.00  1.0000
  -2   6  -7      76      41                                                          74   -0.09    0.00  1.0000
   2   6  -7      51      28                                                          49    0.09    0.00  1.0000
   2  -6   7      56      20                                                          54   -0.09    0.00  1.0000
  -2  -6   7      74      27                                                          72    0.09    0.00  1.0000
  -2  -6  -7     148      43                                                         145    0.09    0.00  1.0000
   2  -6  -7      58      23                                                          56   -0.09    0.00  1.0000
  -2   6  -7      50      18                                                          48   -0.09    0.00  1.0000
   2   6  -7      31      11                                                          30    0.09    0.00  1.0000
  -2  -6  -7      80      29                                                          78    0.09    0.00  1.0000
   2  -6   7      25      12                                                          24   -0.09    0.00  1.0000
   2  -6  -7      71      34                                                          69   -0.09    0.00  1.0000
   2   6   7      55      14                                                          53    0.09    0.00  1.0000
  -2   6   7      45      13                                                          43   -0.09    0.00  1.0000
  -2  -6   7      57      11                                                          55    0.09    0.00  1.0000
  -2  -6  -8      18      30                                                          20   -0.18    0.00  1.0000
  -2   6  -8      20      34                                                          22   -0.18    0.00  1.0000
   2   6  -8      79      42                                                          83   -0.18    0.00  1.0000
  -2  -6  -8       1      25                                                           2   -0.18    0.00  1.0000
  -2  -6   8      50      22                                                          54   -0.18    0.00  1.0000
   2  -6  -8      25      29                                                          28   -0.18    0.00  1.0000
  -2   6  -8      35      19                                                          38   -0.18    0.00  1.0000
   2   6  -8      15      11                                                          17   -0.18    0.00  1.0000
  -2  -6  -8      26      34                                                          29   -0.18    0.00  1.0000
   2  -6   8      24      13                                                          26   -0.18    0.00  1.0000
   2  -6  -8      18      23                                                          20   -0.18    0.00  1.0000
   2   6   8      26      18                                                          29   -0.18    0.00  1.0000
  -2   6   8      40      25                                                          43   -0.18    0.00  1.0000
  -2  -6   8      34      12                                                          37   -0.18    0.00  1.0000
  -2   6  -9      56      32                                                          57    0.07    0.00  1.0000
   2   6  -9      89      45                                                          91   -0.07    0.00  1.0000
  -2  -6  -9     118      46                                                         120   -0.07    0.00  1.0000
   2  -6  -9      14      29                                                          15    0.07    0.00  1.0000
  -2   6  -9      49      25                                                          50    0.07    0.00  1.0000
   2   6  -9      47      18                                                          48   -0.07    0.00  1.0000
  -2  -6  -9      43      27                                                          44   -0.07    0.00  1.0000
   2  -6  -9      33      36                                                          34    0.07    0.00  1.0000
   2  -6   9      18      17                                                          19    0.07    0.00  1.0000
   2   6   9      36      26                                                          37   -0.07    0.00  1.0000
  -2   6   9      41      25                                                          42    0.07    0.00  1.0000
  -2  -6   9      14      10                                                          15   -0.07    0.00  1.0000
  -2   6 -10     148      42                                                         142    0.18    0.00  1.0000
   2   6 -10     231      52                                                         224    0.18    0.00  1.0000
  -2  -6 -10     270      61                                                         262    0.18    0.00  1.0000
   2  -6 -10      43      50                                                          40    0.18    0.00  1.0000
  -2   6 -10     120      36                                                         115    0.18    0.00  1.0000
   2   6 -10     133      38                                                         127    0.18    0.00  1.0000
  -2  -6 -10     137      42                                                         131    0.18    0.00  1.0000
   2  -6 -10     174      43                                                         168    0.18    0.00  1.0000
   2  -6  10      95      27                                                          90    0.18    0.00  1.0000
  -2  -6  10     137      26                                                         131    0.18    0.00  1.0000
  -2   6 -11     295     120                                                         298    0.07    0.00  1.0000
   2   6 -11     232      64                                                         235   -0.07    0.00  1.0000
  -2  -6 -11     235      69                                                         238   -0.07    0.00  1.0000
   2  -6 -11     274     101                                                         277    0.07    0.00  1.0000
  -2   6 -11     183      59                                                         186    0.07    0.00  1.0000
   2   6 -11     118      40                                                         120   -0.07    0.00  1.0000
  -2  -6 -11     377     119                                                         381   -0.07    0.00  1.0000
   2  -6 -11     255     100                                                         258    0.07    0.00  1.0000
   2  -6  11     197      48                                                         200    0.07    0.00  1.0000
  -2  -6  11     197      42                                                         200   -0.07    0.00  1.0000
  -2   6 -12     425     129                                                         416    0.17    0.00  1.0000
   2   6 -12     549     110                                                         538    0.17    0.00  1.0000
  -2  -6 -12     517     139                                                         507    0.17    0.00  1.0000
   2  -6 -12     583     129                                                         572    0.17    0.00  1.0000
  -2   6 -12     407     111                                                         398    0.17    0.00  1.0000
   2   6 -12     385      83                                                         376    0.17    0.00  1.0000
  -2  -6 -12     466     134                                                         456    0.17    0.00  1.0000
   2  -6 -12     460      87                                                         450    0.17    0.00  1.0000
  -2   6 -13      10      20                                                          10    0.02    0.00  1.0000
   2   6 -13      31      19                                                          31   -0.02    0.00  1.0000
  -2  -6 -13       1      28                                                           1   -0.02    0.00  1.0000
   2  -6 -13      69      43                                                          68    0.02    0.00  1.0000
  -2   6 -13      33      19                                                          33    0.02    0.00  1.0000
   2   6 -13      10       8                                                          10   -0.02    0.00  1.0000
  -2  -6 -13      75      32                                                          74   -0.02    0.00  1.0000
   2  -6 -13      24      25                                                          24    0.02    0.00  1.0000
  -2   6 -14      48      31                                                          47    0.06    0.00  1.0000
   2   6 -14       3      35                                                           3    0.06    0.00  1.0000
  -2  -6 -14      57      35                                                          56    0.06    0.00  1.0000
   2  -6 -14      52      29                                                          51    0.06    0.00  1.0000
  -2  -6 -14      68      37                                                          67    0.06    0.00  1.0000
   2  -6 -14      13      14                                                          12    0.06    0.00  1.0000
  -2   6 -15      92      33                                                          92    0.02    0.00  1.0000
   2   6 -15      24      15                                                          24   -0.02    0.00  1.0000
  -2  -6 -15      58      37                                                          58   -0.02    0.00  1.0000
   2  -6 -15      48      21                                                          48    0.02    0.00  1.0000
  -2  -6 -15      14      30                                                          14   -0.02    0.00  1.0000
   2  -6 -15      26      15                                                          26    0.02    0.00  1.0000
  -2   6 -16      24      19                                                          21   -0.25    0.00  1.0000
   2   6 -16       8      29                                                           6   -0.25    0.00  1.0000
  -2  -6 -16       3      27                                                           2   -0.25    0.00  1.0000
   2  -6 -16      11      14                                                           9   -0.25    0.00  1.0000
  -2  -6 -16       3      21                                                           2   -0.25    0.00  1.0000
   2  -6 -16       0      18                                                           0   -0.25    0.00  1.0000
   2   8   0    4688      47                                                        4788   -0.53    0.00  1.0000
  -2   8   0    5033      58                                                        5137   -0.53    0.00  1.0000
   2  -8   0    4727      44                                                        4827   -0.53    0.00  1.0000
  -2  -8   0    4817      42                                                        4918   -0.53    0.00  1.0000
  -2  -8   0    4661      48                                                        4761   -0.53    0.00  1.0000
   2   8   0    4749      56                                                        4850   -0.53    0.00  1.0000
   2  -8   0    4978      41                                                        5081   -0.53    0.00  1.0000
  -2   8   0    4874      39                                                        4976   -0.53    0.00  1.0000
   2   8   1    9037     197                                                        9051   -0.05    0.00  1.0000
  -2   8   1    9152     209                                                        9166    0.05    0.00  1.0000
  -2  -8  -1    9050     193                                                        9064   -0.05    0.00  1.0000
   2  -8  -1    9139     199                                                        9153    0.05    0.00  1.0000
  -2   8  -1    9109     197                                                        9123    0.05    0.00  1.0000
   2   8  -1    9022     198                                                        9036   -0.05    0.00  1.0000
   2  -8   1    9064     189                                                        9078    0.05    0.00  1.0000
  -2  -8   1    9131     186                                                        9145   -0.05    0.00  1.0000
  -2  -8   1    8880     178                                                        8894   -0.05    0.00  1.0000
  -2  -8  -1    9189     189                                                        9203   -0.05    0.00  1.0000
   2   8   1    9129     190                                                        9143   -0.05    0.00  1.0000
   2   8  -1    8982     178                                                        8996   -0.05    0.00  1.0000
   2  -8  -1    9392     193                                                        9406    0.05    0.00  1.0000
  -2   8   1    9402     190                                                        9416    0.05    0.00  1.0000
  -2   8  -1    8933     187                                                        8947    0.05    0.00  1.0000
   2   8   2    8488     174                                                        8425   -0.25    0.00  1.0000
  -2   8   2    9335     183                                                        9269   -0.25    0.00  1.0000
  -2  -8  -2    8479     154                                                        8416   -0.25    0.00  1.0000
   2  -8  -2    8776     160                                                        8712   -0.25    0.00  1.0000
  -2   8  -2    8735     142                                                        8671   -0.25    0.00  1.0000
   2   8  -2    8787     138                                                        8723   -0.25    0.00  1.0000
   2  -8   2    8589     139                                                        8525   -0.25    0.00  1.0000
  -2  -8   2    8497     133                                                        8434   -0.25    0.00  1.0000
   2  -8   2    8415     170                                                        8352   -0.25    0.00  1.0000
  -2  -8   2    8465     127                                                        8402   -0.25    0.00  1.0000
  -2  -8  -2    8624     164                                                        8560   -0.25    0.00  1.0000
   2   8   2    9079     144                                                        9014   -0.25    0.00  1.0000
   2   8  -2    8484     129                                                        8421   -0.25    0.00  1.0000
   2  -8  -2    8590     135                                                        8526   -0.25    0.00  1.0000
  -2   8   2    8732     137                                                        8668   -0.25    0.00  1.0000
   2  -8   2    8338     125                                                        8275   -0.25    0.00  1.0000
   2   8   3   17450     318                                                       17467   -0.05    0.00  1.0000
  -2   8   3   16707     382                                                       16724    0.05    0.00  1.0000
  -2  -8  -3   16894     297                                                       16911   -0.05    0.00  1.0000
   2  -8  -3   16223     287                                                       16240    0.05    0.00  1.0000
  -2   8  -3   16139     290                                                       16156    0.05    0.00  1.0000
   2   8  -3   16796     280                                                       16813   -0.05    0.00  1.0000
   2  -8   3   16175     268                                                       16192    0.05    0.00  1.0000
  -2  -8   3   17059     277                                                       17076   -0.05    0.00  1.0000
   2  -8   3   16401     275                                                       16418    0.05    0.00  1.0000
  -2  -8  -3   16793     279                                                       16810   -0.05    0.00  1.0000
   2  -8  -3   16026     272                                                       16043    0.05    0.00  1.0000
  -2   8   3   16785     275                                                       16802    0.05    0.00  1.0000
   2  -8   3   17157     273                                                       17174    0.05    0.00  1.0000
  -2   8   4   16311     291                                                       16237    0.21    0.00  1.0000
  -2  -8  -4   16286     145                                                       16212    0.21    0.00  1.0000
   2  -8  -4   17096     198                                                       17020    0.21    0.00  1.0000
  -2   8  -4   16837     128                                                       16761    0.21    0.00  1.0000
   2  -8   4   16222     138                                                       16148    0.21    0.00  1.0000
  -2   8  -4   16991     170                                                       16915    0.21    0.00  1.0000
   2   8   4   16530     125                                                       16455    0.21    0.00  1.0000
   2  -8  -4   16240     118                                                       16166    0.21    0.00  1.0000
  -2   8   4   16652      94                                                       16577    0.21    0.00  1.0000
   2   8   5     908     166                                                         914   -0.07    0.00  1.0000
  -2   8   5    1035     167                                                        1041    0.07    0.00  1.0000
  -2  -8  -5     837     116                                                         842   -0.07    0.00  1.0000
   2  -8  -5     833     176                                                         838    0.07    0.00  1.0000
  -2   8  -5    1160      69                                                        1166    0.07    0.00  1.0000
[truncated: 3,706,433 more chars]
