# Supplementary material for: Superior thermoelasticity and shape-memory nanopores in a porous supramolecular organic framework
Source: Nat Commun. 2016 May 11;7:11564. doi: 10.1038/ncomms11564 (PMC4865851; doi:10.1038/ncomms11564)
Supplement: Supplementary Data 6 — 1o during temperature cycle (collected at 243 K) [file ncomms11564-s7.cif]

 
_audit_creation_method            'SHELXL-2014/7'
_shelx_SHELXL_version_number      '2014/7'
_chemical_name_systematic         ?
_chemical_name_common             'C20 H17 N2 O4'
_chemical_melting_point           ?
_chemical_formula_moiety          'C20 H17 N2 O4'
_chemical_formula_sum
 'C20 H17 N2 O4' 
_chemical_formula_weight          349.35

loop_
 _atom_type_symbol
 _atom_type_description
 _atom_type_scat_dispersion_real
 _atom_type_scat_dispersion_imag
 _atom_type_scat_source
 'C'  'C'   0.0181   0.0091
 'International Tables Vol C Tables 4.2.6.8 and 6.1.1.4'
 'H'  'H'   0.0000   0.0000
 'International Tables Vol C Tables 4.2.6.8 and 6.1.1.4'
 'N'  'N'   0.0311   0.0180
 'International Tables Vol C Tables 4.2.6.8 and 6.1.1.4'
 'O'  'O'   0.0492   0.0322
 'International Tables Vol C Tables 4.2.6.8 and 6.1.1.4'
 
_space_group_crystal_system       orthorhombic
_space_group_IT_number            68
_space_group_name_H-M_alt         'C c c a'
_space_group_name_Hall            '-C 2b 2bc'
 
_shelx_space_group_comment
;
The symmetry employed for this shelxl refinement is uniquely defined
by the following loop, which should always be used as a source of
symmetry information in preference to the above space-group names.
They are only intended as comments.
;
 
loop_
 _space_group_symop_operation_xyz
 'x, y, z'
 '-x, -y+1/2, z'
 'x, -y+1/2, -z+1/2'
 '-x, y, -z+1/2'
 'x+1/2, y+1/2, z'
 '-x+1/2, -y+1, z'
 'x+1/2, -y+1, -z+1/2'
 '-x+1/2, y+1/2, -z+1/2'
 '-x, -y, -z'
 'x, y-1/2, -z'
 '-x, y-1/2, z-1/2'
 'x, -y, z-1/2'
 '-x+1/2, -y+1/2, -z'
 'x+1/2, y, -z'
 '-x+1/2, y, z-1/2'
 'x+1/2, -y+1/2, z-1/2'
 
_cell_length_a                    22.691(5)
_cell_length_b                    26.989(6)
_cell_length_c                    12.841(3)
_cell_angle_alpha                 90
_cell_angle_beta                  90
_cell_angle_gamma                 90
_cell_volume                      7864(3)
_cell_formula_units_Z             16
_cell_measurement_temperature     243(2)
_cell_measurement_reflns_used     12197
_cell_measurement_theta_min       1.7950
_cell_measurement_theta_max       30.8755
 
_exptl_crystal_description        Needle
_exptl_crystal_colour             Colorless
_exptl_crystal_density_meas       ?
_exptl_crystal_density_method     ?
_exptl_crystal_density_diffrn     1.180          
_exptl_crystal_F_000              2928
_exptl_transmission_factor_min    ?
_exptl_transmission_factor_max    ?
_exptl_crystal_size_max           0.14
_exptl_crystal_size_mid           0.09
_exptl_crystal_size_min           0.09
_exptl_absorpt_coefficient_mu     0.686
_shelx_estimated_absorpt_T_min    ?
_shelx_estimated_absorpt_T_max    ?
_exptl_absorpt_correction_type    'Multi-scan'
_exptl_absorpt_correction_T_min   0.8924 
_exptl_absorpt_correction_T_max   1.0000
_exptl_absorpt_process_details    ?
_exptl_absorpt_special_details    ?
_diffrn_ambient_temperature       243(2)
_diffrn_radiation_wavelength      1.54178
_diffrn_radiation_type            CuK\a
_diffrn_source                    ?
_diffrn_measurement_device_type   'Rigaku CCD'
_diffrn_measurement_method        \w
_diffrn_detector_area_resol_mean  ?
_diffrn_reflns_number             30876
_diffrn_reflns_av_unetI/netI      0.0290
_diffrn_reflns_av_R_equivalents   0.0511
_diffrn_reflns_limit_h_min        -25
_diffrn_reflns_limit_h_max        27
_diffrn_reflns_limit_k_min        -32
_diffrn_reflns_limit_k_max        32
_diffrn_reflns_limit_l_min        -15
_diffrn_reflns_limit_l_max        12
_diffrn_reflns_theta_min          3.896
_diffrn_reflns_theta_max          68.214
_diffrn_reflns_theta_full         67.679
_diffrn_measured_fraction_theta_max   0.985
_diffrn_measured_fraction_theta_full  0.985
_diffrn_reflns_Laue_measured_fraction_max    0.985
_diffrn_reflns_Laue_measured_fraction_full   0.985
_diffrn_reflns_point_group_measured_fraction_max   0.985
_diffrn_reflns_point_group_measured_fraction_full  0.985
_reflns_number_total              3555
_reflns_number_gt                 2820
_reflns_threshold_expression      'I > 2\s(I)'
_reflns_Friedel_coverage          0.000
_reflns_Friedel_fraction_max      .
_reflns_Friedel_fraction_full     .
 
_reflns_special_details
;
 Reflections were merged by SHELXL according to the crystal
 class for the calculation of statistics and refinement.
 
 _reflns_Friedel_fraction is defined as the number of unique
 Friedel pairs measured divided by the number that would be
 possible theoretically, ignoring centric projections and
 systematic absences.
;
 
_computing_data_collection        'CrystalClear' 
_computing_cell_refinement        'CrystalClear' 
_computing_data_reduction         'SHELXL-2014/7 (Sheldrick, 2014)'
_computing_structure_solution     'SHELXL-2014/7 (Sheldrick, 2014)'
_computing_structure_refinement   'SHELXL-2014/7 (Sheldrick, 2014)'
_computing_molecular_graphics     'SHELXL-2014/7 (Sheldrick, 2014)'
_computing_publication_material   'SHELXL-2014/7 (Sheldrick, 2014)'
_refine_special_details           ?
loop_
  _platon_squeeze_void_nr
  _platon_squeeze_void_average_x
  _platon_squeeze_void_average_y
  _platon_squeeze_void_average_z
  _platon_squeeze_void_volume
  _platon_squeeze_void_count_electrons
  _platon_squeeze_void_content
   1  0.000  0.250 -0.032       263         9 ' '
   2  0.500  0.250  0.009       263         9 ' '
   3  0.000  0.750  0.009       263         9 ' '
   4  0.500  0.750 -0.032       263         9 ' '
_platon_squeeze_details
;?
 The following poor diffraction spots were omitted in the refinement.
 OMIT          3   1   1
 OMIT          8   8   0
 OMIT           1   1   1
 OMIT           2   4   0
 OMIT           1   3   1
 OMIT         2   2   2
 OMIT          2   0   2
 OMIT          2   4   3
 OMIT           2   2   1
 OMIT         4   0   0
 OMIT        10   6   0
 OMIT         0   8   0
 OMIT         10   4   0
 OMIT          2   2   0
 OMIT         1  11   1
 OMIT        0   0   4
 OMIT         4   8   0
 OMIT        8   4   0
 OMIT        0   6   2
 OMIT        4   8   1
 OMIT        4  12   0
 OMIT       8   2   2
 OMIT         2   8   0
 OMIT        5   5   1
 OMIT        1   9   1
 OMIT          7   7   3
 OMIT        6   4   1
 OMIT          0   2   2
 OMIT         6   8   0
 OMIT         1   3   6
 OMIT       4  10   2
 OMIT        4   6   2
 OMIT        2   8   2
 OMIT        1   9   2
 OMIT        5   3   5
 OMIT       3   9   1
 OMIT      10   2   0
 OMIT         3   3   1
 OMIT      2  10   0
 OMIT       2   8   5
 OMIT       0   0   2
 OMIT      1   3   5
 OMIT      1   1   3
 OMIT      8   8   1
 OMIT       8   6   0
 OMIT     2   2   4
 OMIT        3   1   3
 OMIT      7   7   1
 OMIT     1   5   2
 OMIT     10   0   2
 OMIT    3   7   2
 The following constraints were performed in the refinement.
 ISOR 0.2 C8B
 DFIX 1.25 0.02 C8A O4B C8A O3B
 DFIX 1.25 0.02 C8B O4A C8B O3A
 DFIX 2.22 0.02 O3A O4A O3B O4B
 DFIX 1.50 0.02 C1 C8B
 Because the disorder, desolvation process, and thermal cycling, the structure refine with poor R value.
;
_refine_ls_structure_factor_coef  Fsqd
_refine_ls_matrix_type            full
_refine_ls_weighting_scheme       calc
_refine_ls_weighting_details
'w=1/[\s^2^(Fo^2^)+(0.1204P)^2^+11.4557P] where P=(Fo^2^+2Fc^2^)/3'
_atom_sites_solution_primary      ?
_atom_sites_solution_secondary    ?
_atom_sites_solution_hydrogens    mixed
_refine_ls_hydrogen_treatment     constr
_refine_ls_extinction_method      none
_refine_ls_extinction_coef        .
_refine_ls_number_reflns          3555
_refine_ls_number_parameters      271
_refine_ls_number_restraints      13
_refine_ls_R_factor_all           0.1542
_refine_ls_R_factor_gt            0.1347
_refine_ls_wR_factor_ref          0.3453
_refine_ls_wR_factor_gt           0.3316
_refine_ls_goodness_of_fit_ref    1.176
_refine_ls_restrained_S_all       1.175
_refine_ls_shift/su_max           0.000
_refine_ls_shift/su_mean          0.000
 
loop_
 _atom_site_label
 _atom_site_type_symbol
 _atom_site_fract_x
 _atom_site_fract_y
 _atom_site_fract_z
 _atom_site_U_iso_or_equiv
 _atom_site_adp_type
 _atom_site_occupancy
 _atom_site_site_symmetry_order  
 _atom_site_calc_flag
 _atom_site_refinement_flags_posn
 _atom_site_refinement_flags_adp
 _atom_site_refinement_flags_occupancy
 _atom_site_disorder_assembly
 _atom_site_disorder_group
O1 O 0.1323(2) 0.44341(16) 1.2405(3) 0.1335(16) Uani 1 1 d . . . . .
N1 N 0.0700(3) 0.4321(2) 1.4089(4) 0.1257(17) Uani 1 1 d . . . . .
H1 H 0.1100 0.4381 1.2916 0.151 Uiso 1 1 d R U . . .
C1 C 0.1863(3) 0.4089(3) 0.8922(4) 0.115(2) Uani 1 1 d D . . . .
O2 O 0.10191(19) 0.37191(16) 1.1750(4) 0.1381(16) Uani 1 1 d . . . . .
N2 N 0.1739(2) 0.3185(3) 0.5814(4) 0.130(2) Uani 1 1 d . . . . .
H2A H 0.1749 0.3528 0.6987 0.156 Uiso 1 1 d R U . . .
C2 C 0.2223(2) 0.44928(19) 0.8942(3) 0.0917(14) Uani 1 1 d . . . . .
H2 H 0.2423 0.4583 0.8320 0.110 Uiso 1 1 calc R U . . .
O3A O 0.1577(5) 0.3470(3) 0.7768(6) 0.103(3) Uani 0.5 1 d D . P . .
O3B O 0.1388(5) 0.3319(3) 0.8244(6) 0.123(3) Uani 0.5 1 d D . P . .
C3 C 0.2312(2) 0.47811(13) 0.9833(2) 0.0764(12) Uani 1 1 d . . . . .
O4A O 0.2085(7) 0.4068(5) 0.6992(6) 0.160(5) Uani 0.5 1 d D . P . .
O4B O 0.2009(6) 0.3816(5) 0.7387(8) 0.132(5) Uani 0.5 1 d D . P . .
C4 C 0.1995(2) 0.46453(14) 1.0723(3) 0.0814(13) Uani 1 1 d . . . . .
H4 H 0.2029 0.4840 1.1337 0.098 Uiso 1 1 calc R U . . .
C5 C 0.1634(2) 0.42362(16) 1.0728(3) 0.0868(13) Uani 1 1 d . . . . .
C6 C 0.1566(3) 0.39568(17) 0.9827(5) 0.1117(19) Uani 1 1 d . . . . .
H6 H 0.1316 0.3675 0.9830 0.134 Uiso 1 1 calc R U . . .
C7 C 0.1288(3) 0.4096(2) 1.1670(5) 0.1130(18) Uani 1 1 d . . . . .
C8A C 0.1670(5) 0.3700(4) 0.8128(9) 0.085(3) Uani 0.5 1 d D . P . .
C8B C 0.1895(5) 0.3865(6) 0.7812(10) 0.103(6) Uani 0.5 1 d D U P . .
C9 C 0.1666(4) 0.2710(4) 0.5691(4) 0.148(3) Uani 1 1 d . . . . .
H9 H 0.1598 0.2512 0.6290 0.178 Uiso 1 1 calc R U . . .
C10 C 0.1681(4) 0.2490(3) 0.4761(4) 0.150(3) Uani 1 1 d . . . . .
H10 H 0.1628 0.2141 0.4719 0.179 Uiso 1 1 calc R U . . .
C11 C 0.1767(4) 0.2748(2) 0.3890(4) 0.140(3) Uani 1 1 d . . . . .
C12 C 0.1848(3) 0.3253(2) 0.3991(4) 0.126(2) Uani 1 1 d . . . . .
H12 H 0.1906 0.3457 0.3397 0.151 Uiso 1 1 calc R U . . .
C13 C 0.1841(3) 0.3450(2) 0.4978(5) 0.120(2) Uani 1 1 d . . . . .
H13 H 0.1915 0.3794 0.5058 0.144 Uiso 1 1 calc R U . . .
C14A C 0.2037(8) 0.2454(9) 0.2853(9) 0.150(7) Uani 0.5 1 d . . P . .
C14B C 0.1537(11) 0.2445(6) 0.2207(8) 0.155(6) Uani 0.5 1 d . . P . .
C15 C 0.0835(4) 0.4637(3) 1.4779(7) 0.171(4) Uani 1 1 d . . . . .
H15 H 0.1116 0.4885 1.4607 0.205 Uiso 1 1 calc R U . . .
C16 C 0.0593(5) 0.4640(4) 1.5779(6) 0.190(4) Uani 1 1 d . . . . .
H16 H 0.0723 0.4877 1.6276 0.228 Uiso 1 1 calc R U . . .
C17 C 0.0182(4) 0.4314(4) 1.6036(6) 0.152(3) Uani 1 1 d . . . . .
C18 C 0.0045(3) 0.3971(3) 1.5307(7) 0.154(3) Uani 1 1 d . . . . .
H18 H -0.0233 0.3718 1.5460 0.185 Uiso 1 1 calc R U . . .
C19 C 0.0310(3) 0.3990(3) 1.4339(5) 0.133(2) Uani 1 1 d . . . . .
H19 H 0.0202 0.3750 1.3833 0.159 Uiso 1 1 calc R U . . .
C20 C -0.0159(5) 0.4313(6) 1.7082(6) 0.225(6) Uani 1 1 d . . . . .
H20A H -0.0418 0.4608 1.7100 0.271 Uiso 1 1 calc R U . . .
H20B H -0.0417 0.4017 1.7098 0.271 Uiso 1 1 calc R U . . .
 
loop_
 _atom_site_aniso_label
 _atom_site_aniso_U_11
 _atom_site_aniso_U_22
 _atom_site_aniso_U_33
 _atom_site_aniso_U_23
 _atom_site_aniso_U_13
 _atom_site_aniso_U_12
O1 0.182(4) 0.120(3) 0.099(2) 0.008(2) 0.044(3) -0.042(3)
N1 0.134(4) 0.128(4) 0.114(4) 0.001(3) 0.027(3) -0.033(3)
C1 0.135(5) 0.127(5) 0.082(3) -0.053(3) -0.035(3) 0.028(4)
O2 0.142(3) 0.105(3) 0.167(4) 0.035(3) -0.019(3) -0.042(2)
N2 0.139(4) 0.188(6) 0.063(3) -0.045(3) -0.021(2) 0.040(4)
C2 0.119(4) 0.105(3) 0.051(2) -0.026(2) -0.014(2) 0.023(3)
O3A 0.181(9) 0.067(5) 0.061(4) -0.013(4) -0.005(5) -0.033(5)
O3B 0.191(9) 0.110(7) 0.068(5) -0.012(4) -0.001(5) -0.034(6)
C3 0.123(4) 0.065(2) 0.0415(17) -0.0034(14) -0.0119(18) 0.024(2)
O4A 0.263(12) 0.166(11) 0.051(5) -0.037(5) 0.027(6) -0.071(10)
O4B 0.225(15) 0.107(8) 0.064(7) -0.013(5) -0.006(7) -0.036(9)
C4 0.130(4) 0.066(2) 0.0481(19) -0.0027(16) -0.005(2) -0.010(2)
C5 0.112(4) 0.069(2) 0.079(3) 0.000(2) -0.012(2) 0.004(2)
C6 0.133(4) 0.068(3) 0.134(5) -0.035(3) -0.044(4) 0.002(3)
C7 0.138(5) 0.090(4) 0.112(4) 0.016(3) -0.018(3) -0.021(3)
C8A 0.061(6) 0.079(6) 0.115(8) -0.039(6) 0.011(5) -0.055(5)
C8B 0.036(5) 0.126(11) 0.148(14) -0.043(10) 0.014(6) -0.059(5)
C9 0.207(8) 0.176(7) 0.062(3) -0.001(4) -0.001(4) -0.008(6)
C10 0.253(9) 0.109(4) 0.087(4) -0.010(3) -0.007(4) -0.040(5)
C11 0.246(8) 0.116(4) 0.058(3) -0.031(3) 0.002(3) -0.054(5)
C12 0.185(6) 0.120(4) 0.073(3) -0.020(3) 0.000(3) -0.022(4)
C13 0.148(5) 0.108(4) 0.104(4) -0.047(4) -0.009(4) -0.014(3)
C14A 0.144(11) 0.214(16) 0.093(10) -0.072(13) -0.020(7) 0.020(13)
C14B 0.228(17) 0.170(13) 0.066(8) -0.072(8) -0.035(9) 0.069(13)
C15 0.187(8) 0.178(7) 0.147(6) -0.019(6) 0.058(6) -0.095(6)
C16 0.222(9) 0.211(8) 0.137(6) -0.050(6) 0.065(6) -0.120(8)
C17 0.142(6) 0.192(7) 0.123(5) -0.013(5) 0.050(4) -0.055(5)
C18 0.143(6) 0.153(6) 0.168(7) -0.026(5) 0.064(5) -0.066(5)
C19 0.125(5) 0.137(5) 0.136(5) -0.012(4) 0.029(4) -0.030(4)
C20 0.186(10) 0.356(16) 0.135(7) -0.035(7) 0.048(6) -0.100(10)
 
_geom_special_details
;
 All esds (except the esd in the dihedral angle between two l.s. planes)
 are estimated using the full covariance matrix.  The cell esds are taken
 into account individually in the estimation of esds in distances, angles
 and torsion angles; correlations between esds in cell parameters are only
 used when they are defined by crystal symmetry.  An approximate (isotropic)
 treatment of cell esds is used for estimating esds involving l.s. planes.
;
 
loop_
 _geom_bond_atom_site_label_1
 _geom_bond_atom_site_label_2
 _geom_bond_distance
 _geom_bond_site_symmetry_2
 _geom_bond_publ_flag
O1 C7 1.315(7) . ?
O1 H1 0.8410 . ?
N1 C15 1.268(8) . ?
N1 C19 1.296(8) . ?
C1 C2 1.364(8) . ?
C1 C6 1.389(9) . ?
C1 C8A 1.526(12) . ?
C1 C8B 1.549(12) . ?
O2 C7 1.191(6) . ?
N2 C9 1.301(9) . ?
N2 C13 1.310(8) . ?
C2 C3 1.399(5) . ?
C2 H2 0.9500 . ?
O3A C8A 0.802(9) . ?
O3A O3B 0.851(8) . ?
O3A C8B 1.289(12) . ?
O3A O4B 1.438(15) . ?
O3A H2A 1.0865 . ?
O3B C8A 1.221(11) . ?
C3 C4 1.400(6) . ?
C3 C3 1.457(9) 6 ?
O4A O4B 0.865(13) . ?
O4A C8B 1.262(15) . ?
O4B C8B 0.618(14) . ?
O4B C8A 1.262(12) . ?
O4B H2A 1.1023 . ?
C4 C5 1.374(6) . ?
C4 H4 0.9500 . ?
C5 C6 1.389(7) . ?
C5 C7 1.492(8) . ?
C6 H6 0.9500 . ?
C8A C8B 0.790(13) . ?
C8A H2A 1.5469 . ?
C8B H2A 1.4352 . ?
C9 C10 1.335(9) . ?
C9 H9 0.9500 . ?
C10 C11 1.333(8) . ?
C10 H10 0.9500 . ?
C11 C12 1.379(8) . ?
C11 C14B 1.591(12) 3 ?
C11 C14A 1.667(14) . ?
C12 C13 1.374(7) . ?
C12 H12 0.9500 . ?
C13 H13 0.9500 . ?
C14A C14A 0.94(3) 3 ?
C14A C14B 1.17(2) 3 ?
C14A C14B 1.405(17) . ?
C14B C14B 0.808(16) 3 ?
C14B C14A 1.17(2) 3 ?
C14B C11 1.591(12) 3 ?
C15 C16 1.396(10) . ?
C15 H15 0.9500 . ?
C16 C17 1.325(10) . ?
C16 H16 0.9500 . ?
C17 C18 1.352(10) . ?
C17 C20 1.551(11) . ?
C18 C19 1.382(9) . ?
C18 H18 0.9500 . ?
C19 H19 0.9500 . ?
C20 C20 1.293(18) 4_558 ?
C20 H20A 0.9900 . ?
C20 H20B 0.9900 . ?
 
loop_
 _geom_angle_atom_site_label_1
 _geom_angle_atom_site_label_2
 _geom_angle_atom_site_label_3
 _geom_angle
 _geom_angle_site_symmetry_1
 _geom_angle_site_symmetry_3
 _geom_angle_publ_flag
C7 O1 H1 113.9 . . ?
C15 N1 C19 117.0(6) . . ?
C2 C1 C6 118.6(4) . . ?
C2 C1 C8A 137.2(7) . . ?
C6 C1 C8A 104.1(7) . . ?
C2 C1 C8B 107.5(7) . . ?
C6 C1 C8B 133.9(8) . . ?
C8A C1 C8B 29.8(5) . . ?
C9 N2 C13 117.4(5) . . ?
C1 C2 C3 123.2(5) . . ?
C1 C2 H2 118.4 . . ?
C3 C2 H2 118.4 . . ?
C8A O3A O3B 95.1(13) . . ?
C8A O3A C8B 35.6(10) . . ?
O3B O3A C8B 130.4(13) . . ?
C8A O3A O4B 61.0(10) . . ?
O3B O3A O4B 154.0(13) . . ?
C8B O3A O4B 25.4(7) . . ?
C8A O3A H2A 109.1 . . ?
O3B O3A H2A 155.8 . . ?
C8B O3A H2A 73.8 . . ?
O4B O3A H2A 49.4 . . ?
O3A O3B C8A 40.9(8) . . ?
C2 C3 C4 116.6(4) . . ?
C2 C3 C3 122.4(3) . 6 ?
C4 C3 C3 120.9(2) . 6 ?
O4B O4A C8B 26.2(12) . . ?
C8B O4B O4A 116(3) . . ?
C8B O4B C8A 30.0(15) . . ?
O4A O4B C8A 139(2) . . ?
C8B O4B O3A 63.6(16) . . ?
O4A O4B O3A 148(2) . . ?
C8A O4B O3A 33.8(5) . . ?
C8B O4B H2A 109.9 . . ?
O4A O4B H2A 112.9 . . ?
C8A O4B H2A 81.4 . . ?
O3A O4B H2A 48.4 . . ?
C5 C4 C3 121.3(4) . . ?
C5 C4 H4 119.3 . . ?
C3 C4 H4 119.3 . . ?
C4 C5 C6 119.9(5) . . ?
C4 C5 C7 121.4(4) . . ?
C6 C5 C7 118.6(5) . . ?
C5 C6 C1 120.2(5) . . ?
C5 C6 H6 119.9 . . ?
C1 C6 H6 119.9 . . ?
O2 C7 O1 124.1(6) . . ?
O2 C7 C5 123.8(6) . . ?
O1 C7 C5 112.0(5) . . ?
C8B C8A O3A 108.1(17) . . ?
C8B C8A O3B 151.3(15) . . ?
O3A C8A O3B 44.0(8) . . ?
C8B C8A O4B 23.0(11) . . ?
O3A C8A O4B 85.3(13) . . ?
O3B C8A O4B 128.4(12) . . ?
C8B C8A C1 76.7(11) . . ?
O3A C8A C1 172.7(14) . . ?
O3B C8A C1 130.4(10) . . ?
O4B C8A C1 99.1(9) . . ?
C8B C8A H2A 66.9 . . ?
O3A C8A H2A 41.6 . . ?
O3B C8A H2A 85.6 . . ?
O4B C8A H2A 44.8 . . ?
C1 C8A H2A 143.7 . . ?
O4B C8B C8A 127(2) . . ?
O4B C8B O4A 38(2) . . ?
C8A C8B O4A 153.3(16) . . ?
O4B C8B O3A 91.0(19) . . ?
C8A C8B O3A 36.3(9) . . ?
O4A C8B O3A 120.9(10) . . ?
O4B C8B C1 156.3(19) . . ?
C8A C8B C1 73.5(13) . . ?
O4A C8B C1 127.9(10) . . ?
O3A C8B C1 109.6(10) . . ?
O4B C8B H2A 46.2 . . ?
C8A C8B H2A 82.6 . . ?
O4A C8B H2A 74.8 . . ?
O3A C8B H2A 46.6 . . ?
C1 C8B H2A 156.1 . . ?
N2 C9 C10 123.0(6) . . ?
N2 C9 H9 118.5 . . ?
C10 C9 H9 118.5 . . ?
C11 C10 C9 121.3(7) . . ?
C11 C10 H10 119.3 . . ?
C9 C10 H10 119.3 . . ?
C10 C11 C12 117.3(5) . . ?
C10 C11 C14B 121.5(7) . 3 ?
C12 C11 C14B 116.8(8) . 3 ?
C10 C11 C14A 118.3(10) . . ?
C12 C11 C14A 119.7(10) . . ?
C14B C11 C14A 42.0(8) 3 . ?
C13 C12 C11 117.8(6) . . ?
C13 C12 H12 121.1 . . ?
C11 C12 H12 121.1 . . ?
N2 C13 C12 123.1(6) . . ?
N2 C13 H13 118.4 . . ?
C12 C13 H13 118.4 . . ?
C14A C14A C14B 82.8(15) 3 3 ?
C14A C14A C14B 55.6(8) 3 . ?
C14B C14A C14B 35.1(9) 3 . ?
C14A C14A C11 130(3) 3 . ?
C14B C14A C11 65.5(9) 3 . ?
C14B C14A C11 100.6(10) . . ?
C14B C14B C14A 88.7(10) 3 3 ?
C14B C14B C14A 56.2(9) 3 . ?
C14A C14B C14A 41.6(15) 3 . ?
C14B C14B C11 160.8(10) 3 3 ?
C14A C14B C11 72.5(12) 3 3 ?
C14A C14B C11 105.3(12) . 3 ?
N1 C15 C16 123.5(6) . . ?
N1 C15 H15 118.2 . . ?
C16 C15 H15 118.2 . . ?
C17 C16 C15 120.1(7) . . ?
C17 C16 H16 120.0 . . ?
C15 C16 H16 120.0 . . ?
C16 C17 C18 116.4(6) . . ?
C16 C17 C20 124.7(8) . . ?
C18 C17 C20 118.9(7) . . ?
C17 C18 C19 119.8(6) . . ?
C17 C18 H18 120.1 . . ?
C19 C18 H18 120.1 . . ?
N1 C19 C18 123.1(7) . . ?
N1 C19 H19 118.5 . . ?
C18 C19 H19 118.5 . . ?
C20 C20 C17 116.1(12) 4_558 . ?
C20 C20 H20A 108.3 4_558 . ?
C17 C20 H20A 108.3 . . ?
C20 C20 H20B 108.3 4_558 . ?
C17 C20 H20B 108.3 . . ?
H20A C20 H20B 107.4 . . ?
 
loop_
 _geom_torsion_atom_site_label_1
 _geom_torsion_atom_site_label_2
 _geom_torsion_atom_site_label_3
 _geom_torsion_atom_site_label_4
 _geom_torsion
 _geom_torsion_site_symmetry_1
 _geom_torsion_site_symmetry_2
 _geom_torsion_site_symmetry_3
 _geom_torsion_site_symmetry_4
 _geom_torsion_publ_flag
C6 C1 C2 C3 0.4(8) . . . . ?
C8A C1 C2 C3 -179.4(8) . . . . ?
C8B C1 C2 C3 -178.6(7) . . . . ?
C8B O3A O3B C8A 6.0(14) . . . . ?
O4B O3A O3B C8A 22(3) . . . . ?
C1 C2 C3 C4 -2.0(7) . . . . ?
C1 C2 C3 C3 -178.5(5) . . . 6 ?
C8B O4A O4B C8A 23.7(17) . . . . ?
C8B O4A O4B O3A 81(4) . . . . ?
C8A O3A O4B C8B -4(2) . . . . ?
O3B O3A O4B C8B -29(5) . . . . ?
C8A O3A O4B O4A -101(3) . . . . ?
O3B O3A O4B O4A -126(4) . . . . ?
C8B O3A O4B O4A -97(4) . . . . ?
O3B O3A O4B C8A -25(3) . . . . ?
C8B O3A O4B C8A 4(2) . . . . ?
C2 C3 C4 C5 2.7(6) . . . . ?
C3 C3 C4 C5 179.3(5) 6 . . . ?
C3 C4 C5 C6 -1.9(7) . . . . ?
C3 C4 C5 C7 -178.9(4) . . . . ?
C4 C5 C6 C1 0.2(8) . . . . ?
C7 C5 C6 C1 177.3(5) . . . . ?
C2 C1 C6 C5 0.5(8) . . . . ?
C8A C1 C6 C5 -179.6(6) . . . . ?
C8B C1 C6 C5 179.2(9) . . . . ?
C4 C5 C7 O2 -171.8(5) . . . . ?
C6 C5 C7 O2 11.2(8) . . . . ?
C4 C5 C7 O1 7.0(7) . . . . ?
C6 C5 C7 O1 -170.0(5) . . . . ?
O3B O3A C8A C8B 172(2) . . . . ?
O4B O3A C8A C8B 3.0(17) . . . . ?
C8B O3A C8A O3B -172(2) . . . . ?
O4B O3A C8A O3B -169.2(15) . . . . ?
O3B O3A C8A O4B 169.2(15) . . . . ?
C8B O3A C8A O4B -3.0(17) . . . . ?
O3A O3B C8A C8B -16(4) . . . . ?
O3A O3B C8A O4B -13.8(19) . . . . ?
O3A O3B C8A C1 -174(2) . . . . ?
O4A O4B C8A C8B -46(4) . . . . ?
O3A O4B C8A C8B -173(4) . . . . ?
C8B O4B C8A O3A 173(4) . . . . ?
O4A O4B C8A O3A 126(3) . . . . ?
C8B O4B C8A O3B -178(4) . . . . ?
O4A O4B C8A O3B 136(2) . . . . ?
O3A O4B C8A O3B 9.5(13) . . . . ?
C8B O4B C8A C1 -13(4) . . . . ?
O4A O4B C8A C1 -60(3) . . . . ?
O3A O4B C8A C1 174.1(15) . . . . ?
C2 C1 C8A C8B 1.7(18) . . . . ?
C6 C1 C8A C8B -178.2(14) . . . . ?
C2 C1 C8A O3B 171.0(10) . . . . ?
C6 C1 C8A O3B -8.8(15) . . . . ?
C8B C1 C8A O3B 169(2) . . . . ?
C2 C1 C8A O4B 6.9(14) . . . . ?
C6 C1 C8A O4B -173.0(9) . . . . ?
C8B C1 C8A O4B 5.2(16) . . . . ?
O4A O4B C8B C8A 148(3) . . . . ?
O3A O4B C8B C8A 4(3) . . . . ?
C8A O4B C8B O4A -148(3) . . . . ?
O3A O4B C8B O4A -144(2) . . . . ?
O4A O4B C8B O3A 144(2) . . . . ?
C8A O4B C8B O3A -4(3) . . . . ?
O4A O4B C8B C1 -65(8) . . . . ?
C8A O4B C8B C1 147(10) . . . . ?
O3A O4B C8B C1 151(8) . . . . ?
O3A C8A C8B O4B -8(4) . . . . ?
O3B C8A C8B O4B 4(7) . . . . ?
C1 C8A C8B O4B 167(4) . . . . ?
O3A C8A C8B O4A 39(5) . . . . ?
O3B C8A C8B O4A 50(7) . . . . ?
O4B C8A C8B O4A 46(3) . . . . ?
C1 C8A C8B O4A -147(4) . . . . ?
O3B C8A C8B O3A 11(3) . . . . ?
O4B C8A C8B O3A 8(4) . . . . ?
C1 C8A C8B O3A 174.3(16) . . . . ?
O3A C8A C8B C1 -174.3(16) . . . . ?
O3B C8A C8B C1 -163(4) . . . . ?
O4B C8A C8B C1 -167(4) . . . . ?
O4B O4A C8B C8A -69(5) . . . . ?
O4B O4A C8B O3A -43(3) . . . . ?
O4B O4A C8B C1 153(3) . . . . ?
C8A O3A C8B O4B 174(3) . . . . ?
O3B O3A C8B O4B 164(3) . . . . ?
O3B O3A C8B C8A -10(3) . . . . ?
O4B O3A C8B C8A -174(4) . . . . ?
C8A O3A C8B O4A -161(3) . . . . ?
O3B O3A C8B O4A -171(2) . . . . ?
O4B O3A C8B O4A 25(2) . . . . ?
C8A O3A C8B C1 5.8(17) . . . . ?
O3B O3A C8B C1 -4(3) . . . . ?
O4B O3A C8B C1 -168(3) . . . . ?
C2 C1 C8B O4B 28(8) . . . . ?
C6 C1 C8B O4B -150(7) . . . . ?
C8A C1 C8B O4B -153(8) . . . . ?
C2 C1 C8B C8A -178.8(13) . . . . ?
C6 C1 C8B C8A 2.4(19) . . . . ?
C2 C1 C8B O4A -16.8(18) . . . . ?
C6 C1 C8B O4A 164.4(13) . . . . ?
C8A C1 C8B O4A 162(2) . . . . ?
C2 C1 C8B O3A 177.6(9) . . . . ?
C6 C1 C8B O3A -1.2(17) . . . . ?
C8A C1 C8B O3A -3.6(10) . . . . ?
C13 N2 C9 C10 -1.1(12) . . . . ?
N2 C9 C10 C11 -0.7(14) . . . . ?
C9 C10 C11 C12 0.7(13) . . . . ?
C9 C10 C11 C14B -154.8(13) . . . 3 ?
C9 C10 C11 C14A 156.6(10) . . . . ?
C10 C11 C12 C13 0.9(12) . . . . ?
C14B C11 C12 C13 157.6(10) 3 . . . ?
C14A C11 C12 C13 -154.5(8) . . . . ?
C9 N2 C13 C12 2.9(10) . . . . ?
C11 C12 C13 N2 -2.9(11) . . . . ?
C10 C11 C14A C14A 162(2) . . . 3 ?
C12 C11 C14A C14A -42(2) . . . 3 ?
C14B C11 C14A C14A 55.7(13) 3 . . 3 ?
C10 C11 C14A C14B 106.7(15) . . . 3 ?
C12 C11 C14A C14B -98.1(16) . . . 3 ?
C10 C11 C14A C14B 108.9(14) . . . . ?
C12 C11 C14A C14B -95.9(14) . . . . ?
C14B C11 C14A C14B 2.2(16) 3 . . . ?
C14A C14A C14B C14B -135(5) 3 . . 3 ?
C11 C14A C14B C14B -3(3) . . . 3 ?
C14B C14A C14B C14A 135(5) 3 . . 3 ?
C11 C14A C14B C14A 132(4) . . . 3 ?
C14A C14A C14B C11 39(3) 3 . . 3 ?
C14B C14A C14B C11 174(4) 3 . . 3 ?
C11 C14A C14B C11 170.9(13) . . . 3 ?
C19 N1 C15 C16 0.9(14) . . . . ?
N1 C15 C16 C17 -2.8(17) . . . . ?
C15 C16 C17 C18 3.8(15) . . . . ?
C15 C16 C17 C20 -174.1(11) . . . . ?
C16 C17 C18 C19 -3.1(14) . . . . ?
C20 C17 C18 C19 174.9(9) . . . . ?
C15 N1 C19 C18 -0.1(12) . . . . ?
C17 C18 C19 N1 1.3(13) . . . . ?
C16 C17 C20 C20 -53.7(12) . . . 4_558 ?
C18 C17 C20 C20 128.5(7) . . . 4_558 ?
 
loop_
 _geom_hbond_atom_site_label_D 
 _geom_hbond_atom_site_label_H 
 _geom_hbond_atom_site_label_A 
 _geom_hbond_distance_DH 
 _geom_hbond_distance_HA 
 _geom_hbond_distance_DA 
 _geom_hbond_angle_DHA 
 _geom_hbond_site_symmetry_A 
O1 H1 N1  0.84 1.77 2.602(6) 172.0 .
O3A H2A N2  1.09 1.77 2.650(8) 134.9 .
O4B H2A N2  1.10 1.77 2.713(12) 140.6 .
 
_refine_diff_density_max    0.187
_refine_diff_density_min   -0.209
_refine_diff_density_rms    0.041

_shelx_res_file
;

    E:\hyg-498\HYB4D1~1\h.res created by SHELXL-2014/7

REM  h in Ccca
REM R1 =  0.2459 for   2999 Fo > 4sig(Fo)  and  0.2846 for all   4364 data
REM    235 parameters refined using      0 restraints
REM Highest difference peak  0.788,  deepest hole -0.514,  1-sigma level  0.155
REM  h in Ccca
REM R1 =  0.2435 for   2897 Fo > 4sig(Fo)  and  0.2789 for all   4133 data
REM    247 parameters refined using      0 restraints
REM Highest difference peak  0.920,  deepest hole -0.601,  1-sigma level  0.185
REM  h in Ccca
REM R1 =  0.1379 for   2408 Fo > 4sig(Fo)  and  0.1741 for all   3448 data
REM    271 parameters refined using      7 restraints
REM Highest difference peak  0.228,  deepest hole -0.210,  1-sigma level  0.043
REM  h in Ccca
REM R1 =  0.2208 for   2565 Fo > 4sig(Fo)  and  0.2521 for all   3518 data
REM    271 parameters refined using      7 restraints
REM Highest difference peak  0.458,  deepest hole -0.374,  1-sigma level  0.091
REM  h in Ccca
REM R1 =  0.1910 for   2753 Fo > 4sig(Fo)  and  0.2172 for all   3517 data
REM    271 parameters refined using      7 restraints
REM Highest difference peak  0.298,  deepest hole -0.326,  1-sigma level  0.065
REM  h in Ccca
REM R1 =  0.1819 for   2763 Fo > 4sig(Fo)  and  0.2085 for all   3558 data
REM    271 parameters refined using      7 restraints
REM Highest difference peak  0.306,  deepest hole -0.263,  1-sigma level  0.052
REM  h in Ccca
REM R1 =  0.1865 for   2804 Fo > 4sig(Fo)  and  0.2161 for all   3614 data
REM    271 parameters refined using      7 restraints
REM Highest difference peak  0.195,  deepest hole -0.181,  1-sigma level  0.043
REM  h in Ccca
REM R1 =  0.1485 for   2909 Fo > 4sig(Fo)  and  0.1639 for all   3487 data
REM    271 parameters refined using      7 restraints
REM Highest difference peak  0.278,  deepest hole -0.209,  1-sigma level  0.052
REM  h in Ccca
REM R1 =  0.1412 for   2948 Fo > 4sig(Fo)  and  0.1549 for all   3504 data
REM    271 parameters refined using      7 restraints
REM Highest difference peak  0.216,  deepest hole -0.213,  1-sigma level  0.049
REM  h in Ccca
REM R1 =  0.1363 for   2964 Fo > 4sig(Fo)  and  0.1499 for all   3516 data
REM    271 parameters refined using      7 restraints
REM Highest difference peak  0.240,  deepest hole -0.179,  1-sigma level  0.043
REM  h in Ccca
REM R1 =  0.1438 for   2844 Fo > 4sig(Fo)  and  0.1614 for all   3528 data
REM    271 parameters refined using      7 restraints
REM Highest difference peak  0.246,  deepest hole -0.224,  1-sigma level  0.059
TITL h in Ccca
CELL 1.54178 22.6910 26.9886 12.8411 90.000 90.000 90.000
ZERR 16.0000 0.0045 0.0055 0.0025 0.000 0.000 0.000
LATT 7
SYMM -X, 0.5-Y, Z
SYMM X, 0.5-Y, 0.5-Z
SYMM -X, Y, 0.5-Z
SFAC C H N O
UNIT 320 272 32 64
MERG 2
SHEL 999.00 0.83
FMAP 2
GRID
PLAN 20
TEMP -100
BOND $H
CONF
HTAB O1 N1
HTAB O3A N2
HTAB O4B N2
DFIX 1.25 0.02 C8A O4B C8A O3B
DFIX 1.25 0.02 C8B O4A C8B O3A
DFIX 2.22 0.02 O3A O4A O3B O4B
DFIX 1.50 0.02 C1 C8B
OMIT          3   1   1
OMIT          8   8   0
OMIT           1   1   1
OMIT           2   4   0
OMIT           1   3   1
OMIT         2   2   2
OMIT          2   0   2
OMIT          2   4   3
OMIT           2   2   1
OMIT         4   0   0
OMIT        10   6   0
OMIT         0   8   0
OMIT         10   4   0
OMIT          2   2   0
OMIT         1  11   1
OMIT        0   0   4
OMIT         4   8   0
OMIT        8   4   0
OMIT        0   6   2
OMIT        4   8   1
OMIT        4  12   0
OMIT       8   2   2
OMIT         2   8   0
OMIT        5   5   1
OMIT        1   9   1
OMIT          7   7   3
OMIT        6   4   1
OMIT          0   2   2
OMIT         6   8   0
OMIT         1   3   6
OMIT       4  10   2
OMIT        4   6   2
OMIT        2   8   2
OMIT        1   9   2
OMIT        5   3   5
OMIT       3   9   1
OMIT      10   2   0
OMIT         3   3   1
OMIT      2  10   0
OMIT       2   8   5
OMIT       0   0   2
OMIT      1   3   5
OMIT      1   1   3
OMIT      8   8   1
OMIT       8   6   0
OMIT     2   2   4
OMIT        3   1   3
OMIT      7   7   1
OMIT     1   5   2
OMIT     10   0   2
OMIT    3   7   2
ISOR 0.2 C8B
L.S. 20
ACTA
WGHT    0.120400   11.455700
FVAR       1.44461
O1    4    0.132324    0.443411    1.240538    11.00000    0.18196    0.11973 =
         0.09888    0.00801    0.04397   -0.04247
N1    3    0.070011    0.432058    1.408923    11.00000    0.13407    0.12850 =
         0.11448    0.00080    0.02701   -0.03316
AFIX   3
H1    2    0.109991    0.438098    1.291603    11.00000   -1.20000
AFIX   0
C1    1    0.186285    0.408857    0.892162    11.00000    0.13514    0.12729 =
         0.08177   -0.05295   -0.03538    0.02825
O2    4    0.101911    0.371914    1.175047    11.00000    0.14212    0.10467 =
         0.16742    0.03533   -0.01948   -0.04206
N2    3    0.173902    0.318480    0.581367    11.00000    0.13899    0.18795 =
         0.06261   -0.04509   -0.02057    0.03978
AFIX   3
H2A   2    0.174932    0.352790    0.698747    11.00000   -1.20000
AFIX   0
C2    1    0.222309    0.449283    0.894179    11.00000    0.11937    0.10465 =
         0.05107   -0.02553   -0.01365    0.02281
AFIX  43
H2    2    0.242326    0.458307    0.832031    11.00000   -1.20000
AFIX   0
O3A   4    0.157742    0.347024    0.776783    10.50000    0.18141    0.06720 =
         0.06140   -0.01326   -0.00520   -0.03283
O3B   4    0.138769    0.331921    0.824353    10.50000    0.19123    0.11008 =
         0.06817   -0.01245   -0.00112   -0.03370
C3    1    0.231219    0.478108    0.983323    11.00000    0.12297    0.06461 =
         0.04147   -0.00340   -0.01191    0.02353
O4A   4    0.208452    0.406831    0.699193    10.50000    0.26285    0.16589 =
         0.05141   -0.03747    0.02747   -0.07102
O4B   4    0.200852    0.381640    0.738680    10.50000    0.22463    0.10745 =
         0.06352   -0.01277   -0.00593   -0.03606
C4    1    0.199469    0.464529    1.072328    11.00000    0.13029    0.06600 =
         0.04805   -0.00268   -0.00519   -0.00978
AFIX  43
H4    2    0.202906    0.483995    1.133668    11.00000   -1.20000
AFIX   0
C5    1    0.163445    0.423625    1.072759    11.00000    0.11233    0.06939 =
         0.07882    0.00041   -0.01181    0.00367
C6    1    0.156628    0.395683    0.982684    11.00000    0.13290    0.06829 =
         0.13392   -0.03483   -0.04440    0.00210
AFIX  43
H6    2    0.131597    0.367467    0.982991    11.00000   -1.20000
AFIX   0
C7    1    0.128786    0.409646    1.166990    11.00000    0.13764    0.08964 =
         0.11174    0.01606   -0.01768   -0.02099
C8A   1    0.167046    0.370002    0.812801    10.50000    0.06113    0.07906 =
         0.11523   -0.03852    0.01097   -0.05466
C8B   1    0.189508    0.386542    0.781188    10.50000    0.03597    0.12624 =
         0.14802   -0.04328    0.01386   -0.05855
C9    1    0.166558    0.271044    0.569070    11.00000    0.20679    0.17576 =
         0.06222   -0.00096   -0.00073   -0.00814
AFIX  43
H9    2    0.159819    0.251204    0.629008    11.00000   -1.20000
AFIX   0
C10   1    0.168055    0.248955    0.476072    11.00000    0.25316    0.10886 =
         0.08656   -0.01017   -0.00721   -0.04031
AFIX  43
H10   2    0.162827    0.214087    0.471869    11.00000   -1.20000
AFIX   0
C11   1    0.176739    0.274837    0.389010    11.00000    0.24636    0.11597 =
         0.05770   -0.03069    0.00187   -0.05445
C12   1    0.184787    0.325264    0.399075    11.00000    0.18531    0.11983 =
         0.07257   -0.01958   -0.00012   -0.02174
AFIX  43
H12   2    0.190590    0.345712    0.339737    11.00000   -1.20000
AFIX   0
C13   1    0.184135    0.344961    0.497770    11.00000    0.14809    0.10821 =
         0.10414   -0.04739   -0.00860   -0.01389
AFIX  43
H13   2    0.191451    0.379410    0.505762    11.00000   -1.20000
AFIX   0
C14A  1    0.203724    0.245420    0.285286    10.50000    0.14378    0.21405 =
         0.09273   -0.07196   -0.01997    0.01988
C14B  1    0.153747    0.244537    0.220695    10.50000    0.22813    0.16959 =
         0.06643   -0.07208   -0.03495    0.06862
C15   1    0.083496    0.463684    1.477944    11.00000    0.18743    0.17811 =
         0.14691   -0.01853    0.05833   -0.09533
AFIX  43
H15   2    0.111580    0.488470    1.460717    11.00000   -1.20000
AFIX   0
C16   1    0.059292    0.464041    1.577895    11.00000    0.22241    0.21088 =
         0.13682   -0.04972    0.06472   -0.11951
AFIX  43
H16   2    0.072328    0.487717    1.627558    11.00000   -1.20000
AFIX   0
C17   1    0.018168    0.431408    1.603585    11.00000    0.14160    0.19154 =
         0.12282   -0.01273    0.04951   -0.05478
C18   1    0.004486    0.397099    1.530739    11.00000    0.14289    0.15274 =
         0.16767   -0.02586    0.06445   -0.06646
AFIX  43
H18   2   -0.023267    0.371769    1.546038    11.00000   -1.20000
AFIX   0
C19   1    0.031034    0.399023    1.433926    11.00000    0.12455    0.13668 =
         0.13631   -0.01189    0.02922   -0.02986
AFIX  43
H19   2    0.020202    0.375005    1.383343    11.00000   -1.20000
AFIX   0
C20   1   -0.015927    0.431266    1.708245    11.00000    0.18594    0.35551 =
         0.13480   -0.03529    0.04804   -0.10001
AFIX  23
H20A  2   -0.041822    0.460776    1.709957    11.00000   -1.20000
H20B  2   -0.041667    0.401656    1.709761    11.00000   -1.20000
AFIX   0
HKLF 4

REM  h in Ccca
REM R1 =  0.1347 for    2820 Fo > 4sig(Fo)  and  0.1542 for all    3555 data
REM    271 parameters refined using     13 restraints

END

WGHT      0.1204     11.4521

REM Highest difference peak  0.187,  deepest hole -0.209,  1-sigma level  0.041
Q1    1   0.1371  0.2908  0.2023  11.00000  0.05    0.19
Q2    1  -0.0253  0.3978  1.7805  11.00000  0.05    0.18
Q3    1   0.1339  0.3184  0.7561  11.00000  0.05    0.16
Q4    1  -0.0294  0.4373  1.6785  11.00000  0.05    0.15
Q5    1   0.0000  0.4971  1.7500  10.50000  0.05    0.14
Q6    1   0.1239  0.3099  0.5964  11.00000  0.05    0.14
Q7    1   0.1735  0.3695  0.9945  11.00000  0.05    0.14
Q8    1   0.0337  0.5195  1.6188  11.00000  0.05    0.13
Q9    1   0.0000  0.4566  1.7500  10.50000  0.05    0.13
Q10   1  -0.0088  0.4532  1.7298  11.00000  0.05    0.13
Q11   1   0.2398  0.3966  0.4615  11.00000  0.05    0.12
Q12   1   0.0579  0.3813  1.1955  11.00000  0.05    0.12
Q13   1   0.1150  0.2444  0.4656  11.00000  0.05    0.12
Q14   1   0.0514  0.3573  1.4176  11.00000  0.05    0.12
Q15   1   0.2495  0.3920  0.4466  11.00000  0.05    0.11
Q16   1   0.1846  0.2252  0.2646  11.00000  0.05    0.11
Q17   1   0.0024  0.4309  1.5446  11.00000  0.05    0.11
Q18   1   0.1303  0.3566  0.8184  11.00000  0.05    0.11
Q19   1   0.1226  0.2040  0.4650  11.00000  0.05    0.11
Q20   1   0.1549  0.4491  1.0761  11.00000  0.05    0.11
;
_shelx_res_checksum   41135

_shelx_hkl_file
;
   0   0  -4   24783     311                                                       24962    0.34    0.00  1.0000
   0   0   4   24760     316                                                       24939    0.34    0.00  1.0000
   0   0  -4   23918     300                                                       24094    0.34    0.00  1.0000
   0   0   4   24096     295                                                       24273    0.34    0.00  1.0000
   0   0  -6   89285    2087                                                       89296   -0.01    0.00  1.0000
   0   0   6   92667    2160                                                       92678   -0.01    0.00  1.0000
   0   0  -6   93062    2167                                                       93073   -0.01    0.00  1.0000
   0   0   6   93657    2179                                                       93668   -0.01    0.00  1.0000
   0   0  -8      48      37                                                          52   -0.16    0.00  1.0000
   0   0  -8     151      34                                                         158   -0.16    0.00  1.0000
   0   0   8     169      35                                                         176   -0.16    0.00  1.0000
   0   0 -10   17067     183                                                       17543    1.07    0.00  1.0000
   0   0 -10   17207     172                                                       17685    1.07    0.00  1.0000
   0   0  10   16462     768                                                       16929    1.07    0.00  1.0000
   0   0 -12    2428     159                                                        2556    0.76    0.00  1.0000
   0   0 -12    2591     152                                                        2723    0.76    0.00  1.0000
   0   0  12    2470     144                                                        2599    0.76    0.00  1.0000
   0   0 -14     207      37                                                         232    0.49    0.00  1.0000
   0   0 -14     109      29                                                         127    0.49    0.00  1.0000
   0   0 -16      11      46                                                          28    1.21    0.00  1.0000
   0  -2   2   22225     297                                                       22033   -0.38    0.00  1.0000
   0   2  -2   22350     311                                                       22157   -0.38    0.00  1.0000
   0  -2  -2   23422     292                                                       23224   -0.38    0.00  1.0000
   0   2   2   21925     273                                                       21734   -0.38    0.00  1.0000
   0  -2  -2   23034     279                                                       22838   -0.38    0.00  1.0000
   0   2  -4    1408      80                                                        1369   -0.31    0.00  1.0000
   0  -2  -4    1537      61                                                        1496   -0.31    0.00  1.0000
   0   2   4    1511      58                                                        1470   -0.31    0.00  1.0000
   0   2  -4    1591      63                                                        1549   -0.31    0.00  1.0000
   0  -2  -4    1583      56                                                        1541   -0.31    0.00  1.0000
   0   2  -4    1460      62                                                        1420   -0.31    0.00  1.0000
   0   2   4    1537      53                                                        1496   -0.31    0.00  1.0000
   0  -2   4    1642      66                                                        1600   -0.31    0.00  1.0000
   0   2  -6    5132     316                                                        5110    0.09    0.00  1.0000
   0  -2  -6    4749     283                                                        4727    0.09    0.00  1.0000
   0   2  -6    5065     302                                                        5043    0.09    0.00  1.0000
   0   2   6    5050     296                                                        5028    0.09    0.00  1.0000
   0  -2  -6    5362     316                                                        5339    0.09    0.00  1.0000
   0   2  -6    4979     297                                                        4957    0.09    0.00  1.0000
   0   2   6    5315     308                                                        5292    0.09    0.00  1.0000
   0  -2   6    5155     301                                                        5133    0.09    0.00  1.0000
   0   2  -8     564      85                                                         576    0.15    0.00  1.0000
   0  -2  -8     509      69                                                         521    0.15    0.00  1.0000
   0   2  -8     336      60                                                         346    0.15    0.00  1.0000
   0   2   8     360      51                                                         370    0.15    0.00  1.0000
   0  -2  -8     417      42                                                         428    0.15    0.00  1.0000
   0   2  -8     450      50                                                         461    0.15    0.00  1.0000
   0   2   8     363      69                                                         373    0.15    0.00  1.0000
   0  -2   8     526      39                                                         538    0.15    0.00  1.0000
   0  -2 -10       0      50                                                           3   -1.03    0.00  1.0000
   0   2 -10       0      38                                                           3   -1.03    0.00  1.0000
   0  -2 -10       9      41                                                          22   -1.03    0.00  1.0000
   0   2 -10      24      50                                                          44   -1.03    0.00  1.0000
   0  -2  10       0      23                                                           2   -1.03    0.00  1.0000
   0   2  10       3      21                                                           0   -1.03    0.00  1.0000
   0  -2 -12     303      77                                                         263   -0.70    0.00  1.0000
   0   2 -12     389      85                                                         344   -0.70    0.00  1.0000
   0  -2 -12     250      62                                                         214   -0.70    0.00  1.0000
   0   2 -12     346     116                                                         303   -0.70    0.00  1.0000
   0   2  12     176      57                                                         146   -0.70    0.00  1.0000
   0  -2 -14     153      44                                                         166   -0.31    0.00  1.0000
   0   2 -14     185      52                                                         199   -0.31    0.00  1.0000
   0  -2 -14     115      28                                                         126   -0.31    0.00  1.0000
   0   2 -14     148      38                                                         161   -0.31    0.00  1.0000
   0  -2 -16       3      22                                                           0   -1.07    0.00  1.0000
   0   2 -16      23      46                                                           9   -1.07    0.00  1.0000
   0  -4   0  188216     246                                                      166278   15.47    0.00  1.0000
   0   4   0  188162     233                                                      166227   15.47    0.00  1.0000
   0   4   0  189746     238                                                      167716   15.47    0.00  1.0000
   0  -4   0  189834     240                                                      167799   15.47    0.00  1.0000
   0   4  -2   77616     946                                                       78437    0.87    0.00  1.0000
   0  -4  -2   78248     934                                                       79072    0.87    0.00  1.0000
   0   4   2   76364     906                                                       77178    0.87    0.00  1.0000
   0   4   2   81796     963                                                       82638    0.87    0.00  1.0000
   0   4  -2   78328     934                                                       79152    0.87    0.00  1.0000
   0  -4   2   78252     930                                                       79076    0.87    0.00  1.0000
   0  -4   4    2979     216                                                        2935    0.24    0.00  1.0000
   0   4  -4    2686     122                                                        2644    0.24    0.00  1.0000
   0  -4  -4    2885     115                                                        2842    0.24    0.00  1.0000
   0   4   4    2913     114                                                        2869    0.24    0.00  1.0000
   0  -4  -4    2934     108                                                        2890    0.24    0.00  1.0000
   0   4   4    2918     105                                                        2874    0.24    0.00  1.0000
   0   4  -4    2946     117                                                        2902    0.24    0.00  1.0000
   0  -4   4    2941     115                                                        2897    0.24    0.00  1.0000
   0   4  -6   10809     377                                                       10823   -0.04    0.00  1.0000
   0  -4  -6   10599     291                                                       10613   -0.04    0.00  1.0000
   0   4   6   10440     260                                                       10454   -0.04    0.00  1.0000
   0   4  -6   10757     274                                                       10771   -0.04    0.00  1.0000
   0  -4  -6   10403     254                                                       10417   -0.04    0.00  1.0000
   0   4  -6   10566     264                                                       10580   -0.04    0.00  1.0000
   0   4   6   10527     253                                                       10541   -0.04    0.00  1.0000
   0  -4   6   10255     256                                                       10268   -0.04    0.00  1.0000
   0   4  -8    1726     174                                                        1700   -0.18    0.00  1.0000
   0  -4  -8    1445      66                                                        1421   -0.18    0.00  1.0000
   0   4  -8    1491      77                                                        1467   -0.18    0.00  1.0000
   0   4   8    1492      54                                                        1468   -0.18    0.00  1.0000
   0  -4  -8    1525      58                                                        1501   -0.18    0.00  1.0000
   0   4  -8    1715      79                                                        1689   -0.18    0.00  1.0000
   0   4   8    1535      51                                                        1511   -0.18    0.00  1.0000
   0  -4   8    1448      58                                                        1424   -0.18    0.00  1.0000
   0  -4 -10      24      51                                                          12    0.83    0.00  1.0000
   0   4 -10      57      56                                                          38    0.83    0.00  1.0000
   0  -4 -10      16      24                                                           7    0.83    0.00  1.0000
   0   4 -10      37      42                                                          22    0.83    0.00  1.0000
   0  -4  10      53      38                                                          35    0.83    0.00  1.0000
   0   4  10      11      17                                                           4    0.83    0.00  1.0000
   0  -4 -12      71      38                                                          55    0.60    0.00  1.0000
   0   4 -12     172      69                                                         147    0.60    0.00  1.0000
   0  -4 -12      40      30                                                          28    0.60    0.00  1.0000
   0   4 -12     144      38                                                         121    0.60    0.00  1.0000
   0   4  12      97      24                                                          78    0.60    0.00  1.0000
   0  -4 -14      66      22                                                          64   -0.06    0.00  1.0000
   0   4 -14      95      24                                                          93   -0.06    0.00  1.0000
   0   4 -14     105      33                                                         103   -0.06    0.00  1.0000
   0  -4 -16       5      45                                                          11    0.64    0.00  1.0000
   0   4 -16       0      34                                                           3    0.64    0.00  1.0000
   0   4 -16       0      26                                                           3    0.64    0.00  1.0000
   0  -6   2    7052     252                                                        7031   -0.07    0.00  1.0000
   0   6  -2    6609     198                                                        6589   -0.07    0.00  1.0000
   0  -6  -2    6722     190                                                        6702   -0.07    0.00  1.0000
   0   6   2    6695     192                                                        6675   -0.07    0.00  1.0000
   0   6   2    6673     201                                                        6653   -0.07    0.00  1.0000
   0   6  -2    6545     207                                                        6525   -0.07    0.00  1.0000
   0  -6   2    6188     173                                                        6168   -0.07    0.00  1.0000
   0   6   2    6533     175                                                        6513   -0.07    0.00  1.0000
   0  -6   4     295      99                                                         287   -0.14    0.00  1.0000
   0   6  -4     249      80                                                         242   -0.14    0.00  1.0000
   0  -6  -4     167      71                                                         161   -0.14    0.00  1.0000
   0   6   4     187      65                                                         181   -0.14    0.00  1.0000
   0  -6  -4      62      31                                                          58   -0.14    0.00  1.0000
   0   6   4     110      35                                                         105   -0.14    0.00  1.0000
   0   6  -4     233      77                                                         226   -0.14    0.00  1.0000
   0  -6   4     169      55                                                         163   -0.14    0.00  1.0000
   0   6  -6   29082     732                                                       28807   -0.48    0.00  1.0000
   0  -6  -6   29106     711                                                       28831   -0.48    0.00  1.0000
   0   6   6   29371     689                                                       29095   -0.48    0.00  1.0000
   0   6  -6   29350     682                                                       29074   -0.48    0.00  1.0000
   0   6   6   30544     692                                                       30262   -0.48    0.00  1.0000
   0  -6   6   31722     731                                                       31435   -0.48    0.00  1.0000
   0  -6  -8     147      83                                                         160    0.32    0.00  1.0000
   0   6  -8     130      64                                                         143    0.32    0.00  1.0000
   0  -6  -8     184      44                                                         199    0.32    0.00  1.0000
   0   6  -8     103      54                                                         114    0.32    0.00  1.0000
   0   6   8     153      36                                                         167    0.32    0.00  1.0000
   0  -6   8     119      36                                                         131    0.32    0.00  1.0000
   0  -6 -10     332      90                                                         359   -0.43    0.00  1.0000
   0   6 -10     558     118                                                         593   -0.43    0.00  1.0000
   0  -6 -10     282      56                                                         307   -0.43    0.00  1.0000
   0   6 -10     270      63                                                         295   -0.43    0.00  1.0000
   0   6  10     378      65                                                         407   -0.43    0.00  1.0000
   0  -6 -12     843     140                                                         792   -0.53    0.00  1.0000
   0   6 -12    1191     237                                                        1130   -0.53    0.00  1.0000
   0  -6 -12    1153      74                                                        1093   -0.53    0.00  1.0000
   0   6 -12    1245     116                                                        1183   -0.53    0.00  1.0000
   0  -6 -14      26      49                                                          32    0.34    0.00  1.0000
   0   6 -14      51      32                                                          59    0.34    0.00  1.0000
   0   6 -14      52      40                                                          61    0.34    0.00  1.0000
   0  -6 -16      63      37                                                          62   -0.03    0.00  1.0000
   0   6 -16      27      20                                                          27   -0.03    0.00  1.0000
   0   6 -16      39      42                                                          38   -0.03    0.00  1.0000
   0  -8   0     573     102                                                         692   -1.41    0.00  1.0000
   0   8   0     320     114                                                         411   -1.41    0.00  1.0000
   0   8   0     584      89                                                         704   -1.41    0.00  1.0000
   0  -8   0     527     136                                                         642   -1.41    0.00  1.0000
   0  -8   2      65      44                                                          30   -1.53    0.00  1.0000
   0   8  -2      35      48                                                          11   -1.53    0.00  1.0000
   0  -8  -2      88      40                                                          46   -1.53    0.00  1.0000
   0   8   2      42      13                                                          15   -1.53    0.00  1.0000
   0   8  -2      88      22                                                          46   -1.53    0.00  1.0000
   0  -8   2     104      32                                                          58   -1.53    0.00  1.0000
   0   8   2      97      25                                                          53   -1.53    0.00  1.0000
   0  -8  -2      35       9                                                          11   -1.53    0.00  1.0000
   0  -8   4  108365    2569                                                      108383    0.02    0.00  1.0000
   0   8  -4  110564    2558                                                      110582    0.02    0.00  1.0000
   0  -8  -4  102856    2391                                                      102874    0.02    0.00  1.0000
   0   8   4  102128    2343                                                      102146    0.02    0.00  1.0000
   0   8   4  100771    2295                                                      100789    0.02    0.00  1.0000
   0   8  -4  101484    2323                                                      101502    0.02    0.00  1.0000
   0  -8   4   98805    2268                                                       98822    0.02    0.00  1.0000
   0   8   4   95419    2171                                                       95436    0.02    0.00  1.0000
   0  -8   6   60726     513                                                       61618    1.07    0.00  1.0000
   0   8  -6   65196    7721                                                       66120    1.07    0.00  1.0000
   0  -8  -6   65445    7748                                                       66371    1.07    0.00  1.0000
   0   8   6   61901     268                                                       62801    1.07    0.00  1.0000
   0   8  -6   63623    7526                                                       64536    1.07    0.00  1.0000
   0   8   6   61742      81                                                       62641    1.07    0.00  1.0000
   0  -8  -8     215      46                                                         191   -0.50    0.00  1.0000
   0   8  -8     297      67                                                         269   -0.50    0.00  1.0000
   0  -8  -8     265      44                                                         238   -0.50    0.00  1.0000
   0   8  -8     265      50                                                         238   -0.50    0.00  1.0000
   0  -8   8     215      41                                                         191   -0.50    0.00  1.0000
   0   8   8     267      35                                                         240   -0.50    0.00  1.0000
   0  -8 -10    1304     158                                                        1300    0.04    0.00  1.0000
   0   8 -10    1127     126                                                        1123    0.04    0.00  1.0000
   0  -8 -10    1040     114                                                        1036    0.04    0.00  1.0000
   0   8 -10    1181     130                                                        1177    0.04    0.00  1.0000
   0   8  10     990      92                                                         986    0.04    0.00  1.0000
   0  -8 -12     764     134                                                         721    0.47    0.00  1.0000
   0   8 -12     883     231                                                         837    0.47    0.00  1.0000
   0  -8 -12     610     123                                                         572    0.47    0.00  1.0000
   0   8 -12    1050     191                                                         999    0.47    0.00  1.0000
   0  -8 -14     240      82                                                         215   -0.50    0.00  1.0000
   0   8 -14     164      54                                                         143   -0.50    0.00  1.0000
   0   8 -14     183      65                                                         161   -0.50    0.00  1.0000
   0  -8 -16      61      71                                                          72   -0.40    0.00  1.0000
   0   8 -16     122      82                                                         137   -0.40    0.00  1.0000
   0   8 -16      42      34                                                          51   -0.40    0.00  1.0000
   0 -10   0   49694     808                                                       48949    1.00    0.00  1.0000
   0  10   0   47503     774                                                       46775    1.00    0.00  1.0000
   0  10   0   49280     768                                                       48538    1.00    0.00  1.0000
   0 -10   0   48062     752                                                       47330    1.00    0.00  1.0000
   0 -10   2    7034     657                                                        7661    2.17    0.00  1.0000
   0  10  -2    6391     264                                                        6989    2.17    0.00  1.0000
   0 -10  -2    6755     260                                                        7370    2.17    0.00  1.0000
   0  10   2    6422     249                                                        7021    2.17    0.00  1.0000
   0  10  -2    6506     247                                                        7109    2.17    0.00  1.0000
   0  10   2    6487     241                                                        7089    2.17    0.00  1.0000
   0 -10   2    6478     243                                                        7080    2.17    0.00  1.0000
   0 -10  -2    6720     244                                                        7333    2.17    0.00  1.0000
   0  10  -4    4358     291                                                        4332    0.12    0.00  1.0000
   0 -10  -4    4949     348                                                        4921    0.12    0.00  1.0000
   0  10   4    4472     291                                                        4445    0.12    0.00  1.0000
   0  10   4    4663     294                                                        4636    0.12    0.00  1.0000
   0  10  -4    4786     311                                                        4759    0.12    0.00  1.0000
   0  10   4    4508     277                                                        4481    0.12    0.00  1.0000
   0 -10   4    4528     287                                                        4501    0.12    0.00  1.0000
   0 -10   6    2969     152                                                        2791   -0.99    0.00  1.0000
   0  10  -6    2680     113                                                        2511   -0.99    0.00  1.0000
   0 -10  -6    2728      83                                                        2557   -0.99    0.00  1.0000
   0  10   6    3050      67                                                        2869   -0.99    0.00  1.0000
   0  10  -6    3024      90                                                        2844   -0.99    0.00  1.0000
   0 -10   6    2623      68                                                        2456   -0.99    0.00  1.0000
   0 -10  -8     860     145                                                         797    0.65    0.00  1.0000
   0  10  -8    1185      78                                                        1111    0.65    0.00  1.0000
   0 -10 -10      93      54                                                          90    0.10    0.00  1.0000
   0  10 -10      31      42                                                          29    0.10    0.00  1.0000
   0  10 -10      65      43                                                          62    0.10    0.00  1.0000
   0 -10 -12      71      38                                                          79   -0.29    0.00  1.0000
   0  10 -12     105      45                                                         115   -0.29    0.00  1.0000
   0  10 -12     127      54                                                         138   -0.29    0.00  1.0000
   0 -10 -14      34      55                                                          22    0.69    0.00  1.0000
   0  10 -14      21      44                                                          12    0.69    0.00  1.0000
   0  10 -14      78      54                                                          59    0.69    0.00  1.0000
   0 -12   0    4081     221                                                        4147    0.31    0.00  1.0000
   0  12   0    4019     189                                                        4085    0.31    0.00  1.0000
   0  12   0    4631     230                                                        4701    0.31    0.00  1.0000
   0 -12   0    4744     204                                                        4815    0.31    0.00  1.0000
   0 -12   2    4416     351                                                        4151   -1.20    0.00  1.0000
   0  12  -2    4490     353                                                        4223   -1.20    0.00  1.0000
   0 -12  -2    4118     360                                                        3862   -1.20    0.00  1.0000
   0  12   2    4322     321                                                        4060   -1.20    0.00  1.0000
   0  12  -2    4283     320                                                        4022   -1.20    0.00  1.0000
   0  12   2    4274     329                                                        4014   -1.20    0.00  1.0000
   0 -12  -2    4391     322                                                        4127   -1.20    0.00  1.0000
   0 -12   4    1888     310                                                        1927   -0.27    0.00  1.0000
   0  12  -4    1692      91                                                        1729   -0.27    0.00  1.0000
   0 -12  -4    1612     250                                                        1648   -0.27    0.00  1.0000
   0  12   4    1604     258                                                        1640   -0.27    0.00  1.0000
   0  12   4    1636     221                                                        1672   -0.27    0.00  1.0000
   0  12  -4    1813     125                                                        1851   -0.27    0.00  1.0000
   0  12   4    1788      68                                                        1826   -0.27    0.00  1.0000
   0 -12   6     495     102                                                         504    0.12    0.00  1.0000
   0  12  -6     527      96                                                         537    0.12    0.00  1.0000
   0 -12  -6     567      60                                                         577    0.12    0.00  1.0000
   0  12   6     510      38                                                         519    0.12    0.00  1.0000
   0  12   6     494      33                                                         503    0.12    0.00  1.0000
   0  12  -6     575      60                                                         585    0.12    0.00  1.0000
   0 -12   6     542      51                                                         552    0.12    0.00  1.0000
   0 -12   8     616     172                                                         684   -0.79    0.00  1.0000
   0 -12  -8     500     165                                                         561   -0.79    0.00  1.0000
   0  12  -8     567      84                                                         632   -0.79    0.00  1.0000
   0 -12 -10     849      86                                                         851    0.02    0.00  1.0000
   0  12 -10     828     187                                                         830    0.02    0.00  1.0000
   0  12 -10     756     134                                                         758    0.02    0.00  1.0000
   0 -12 -12      41      50                                                          43   -0.08    0.00  1.0000
   0  12 -12      67      41                                                          69   -0.08    0.00  1.0000
   0  12 -12     147      59                                                         150   -0.08    0.00  1.0000
   0 -12 -14      39      49                                                          23   -0.87    0.00  1.0000
   0  12 -14      69      38                                                          47   -0.87    0.00  1.0000
   0  12 -14      66      62                                                          44   -0.87    0.00  1.0000
   0 -14   0   27676     720                                                       27847   -0.31    0.00  1.0000
   0  14   0   27199     703                                                       27369   -0.31    0.00  1.0000
   0  14   0   25579     637                                                       25744   -0.31    0.00  1.0000
   0 -14   0   26640     661                                                       26808   -0.31    0.00  1.0000
   0 -14   2   15496     227                                                       15548   -0.12    0.00  1.0000
   0  14  -2   14813     206                                                       14864   -0.12    0.00  1.0000
   0  14  -2   15118     212                                                       15170   -0.12    0.00  1.0000
   0  14   2   15102     167                                                       15154   -0.12    0.00  1.0000
   0 -14   2   15037     162                                                       15088   -0.12    0.00  1.0000
   0 -14  -2   15251     113                                                       15303   -0.12    0.00  1.0000
   0 -14   4    8904     332                                                        8795    0.34    0.00  1.0000
   0  14  -4    8758     184                                                        8650    0.34    0.00  1.0000
   0 -14  -4    9181     291                                                        9070    0.34    0.00  1.0000
   0  14   4    9199     201                                                        9088    0.34    0.00  1.0000
   0  14   4    9107     108                                                        8997    0.34    0.00  1.0000
   0 -14   6       2      63                                                           0    0.84    0.00  1.0000
   0 -14  -6      27      26                                                          44    0.84    0.00  1.0000
   0  14   6      10      12                                                          21    0.84    0.00  1.0000
   0  14  -6       2      49                                                           0    0.84    0.00  1.0000
   0  14   6      20      11                                                          35    0.84    0.00  1.0000
   0 -14   8     181      77                                                         225    0.92    0.00  1.0000
   0 -14  -8     280     109                                                         334    0.92    0.00  1.0000
   0  14  -8     178      70                                                         222    0.92    0.00  1.0000
   0 -14 -10     247      52                                                         250   -0.06    0.00  1.0000
   0  14 -10     204      61                                                         207   -0.06    0.00  1.0000
   0  14 -10     271      67                                                         274   -0.06    0.00  1.0000
   0 -14 -12      11      54                                                           6    0.49    0.00  1.0000
   0  14 -12      75      51                                                          61    0.49    0.00  1.0000
   0  14 -12     207      48                                                         184    0.49    0.00  1.0000
   0  14 -14     185     102                                                         151    0.78    0.00  1.0000
   0  14 -14     227      82                                                         189    0.78    0.00  1.0000
   0 -16   0    1736     137                                                        1800   -0.45    0.00  1.0000
   0  16   0    1834     130                                                        1899   -0.45    0.00  1.0000
   0  16   0    1983      73                                                        2051   -0.45    0.00  1.0000
   0 -16   0    1860     102                                                        1926   -0.45    0.00  1.0000
   0 -16   2   18653     267                                                       18433    0.48    0.00  1.0000
   0  16  -2   16888     179                                                       16679    0.48    0.00  1.0000
   0 -16  -2   17462     206                                                       17250    0.48    0.00  1.0000
   0  16   2   17132     266                                                       16922    0.48    0.00  1.0000
   0  16  -2   17645     166                                                       17431    0.48    0.00  1.0000
   0  16   2   17958     125                                                       17743    0.48    0.00  1.0000
   0 -16   2   17484     178                                                       17271    0.48    0.00  1.0000
   0 -16  -2   17703     154                                                       17489    0.48    0.00  1.0000
   0 -16   4     158      71                                                         167   -0.20    0.00  1.0000
   0  16  -4      74      47                                                          80   -0.20    0.00  1.0000
   0 -16  -4      63      55                                                          68   -0.20    0.00  1.0000
   0  16   4      35      33                                                          39   -0.20    0.00  1.0000
   0  16   4      64      31                                                          70   -0.20    0.00  1.0000
   0  16  -4      55      44                                                          60   -0.20    0.00  1.0000
   0  16   4      53      25                                                          58   -0.20    0.00  1.0000
   0 -16   6    2220     361                                                        2432   -1.30    0.00  1.0000
   0 -16  -6    2072     155                                                        2277   -1.30    0.00  1.0000
   0  16   6    1959      48                                                        2158   -1.30    0.00  1.0000
   0  16  -6    2044     165                                                        2247   -1.30    0.00  1.0000
   0  16   6    1878      35                                                        2073   -1.30    0.00  1.0000
   0 -16   8     190      90                                                         233   -0.88    0.00  1.0000
   0 -16  -8      57      33                                                          82   -0.88    0.00  1.0000
   0  16  -8      82      49                                                         111   -0.88    0.00  1.0000
   0 -16 -10      94      41                                                         100   -0.17    0.00  1.0000
   0  16 -10      57      44                                                          61   -0.17    0.00  1.0000
   0 -16 -12       8      54                                                           3   -0.66    0.00  1.0000
   0  16 -12     145      47                                                         119   -0.66    0.00  1.0000
   0  16 -12     122      60                                                          99   -0.66    0.00  1.0000
   0 -16 -14      43      47                                                          52   -0.38    0.00  1.0000
   0  16 -14       6      38                                                          10   -0.38    0.00  1.0000
   0  16 -14      98      67                                                         111   -0.38    0.00  1.0000
   0 -18   0     119     111                                                         155    0.93    0.00  1.0000
   0  18   0     131      90                                                         169    0.93    0.00  1.0000
   0  18   0      50      65                                                          75    0.93    0.00  1.0000
   0 -18   0     104      80                                                         138    0.93    0.00  1.0000
   0 -18   2    2581     197                                                        2597   -0.09    0.00  1.0000
   0 -18  -2    3305     268                                                        3323   -0.09    0.00  1.0000
   0  18  -2    2394     156                                                        2409   -0.09    0.00  1.0000
   0  18   2    2013     279                                                        2027   -0.09    0.00  1.0000
   0  18  -2    2513     232                                                        2529   -0.09    0.00  1.0000
   0  18   2    2782     204                                                        2799   -0.09    0.00  1.0000
   0 -18   2    2557     148                                                        2573   -0.09    0.00  1.0000
   0 -18  -2    2502     153                                                        2518   -0.09    0.00  1.0000
   0 -18   4     204      71                                                         194   -0.20    0.00  1.0000
   0 -18  -4     271      71                                                         260   -0.20    0.00  1.0000
   0  18   4     212      54                                                         202   -0.20    0.00  1.0000
   0  18  -4     409      72                                                         395   -0.20    0.00  1.0000
   0  18   4     280      43                                                         269   -0.20    0.00  1.0000
   0 -18   6    1664     356                                                        1497    1.25    0.00  1.0000
   0 -18  -6    1813     145                                                        1639    1.25    0.00  1.0000
   0  18   6    1764     142                                                        1592    1.25    0.00  1.0000
   0  18   6    1808     120                                                        1634    1.25    0.00  1.0000
   0  18  -6    2166     139                                                        1975    1.25    0.00  1.0000
   0 -18   8     785     244                                                         841    0.58    0.00  1.0000
   0 -18  -8     899     204                                                         959    0.58    0.00  1.0000
   0  18  -8     988     170                                                        1051    0.58    0.00  1.0000
   0 -18  10      33      71                                                          42    0.43    0.00  1.0000
   0 -18 -10      63      40                                                          75    0.43    0.00  1.0000
   0  18 -10      31      44                                                          40    0.43    0.00  1.0000
   0 -18 -12       0      62                                                           0    0.42    0.00  1.0000
   0  18 -12      84      63                                                          97    0.42    0.00  1.0000
   0  18 -12     245      77                                                         267    0.42    0.00  1.0000
   0 -18 -14      44      29                                                          43    0.03    0.00  1.0000
   0  18 -14     113      49                                                         112    0.03    0.00  1.0000
   0  18 -14       1      50                                                           1    0.03    0.00  1.0000
   0 -20   0     362     139                                                         413   -0.76    0.00  1.0000
   0  20   0     211      67                                                         250   -0.76    0.00  1.0000
   0 -20   0     222      49                                                         262   -0.76    0.00  1.0000
   0 -20   2       1      75                                                           1    0.02    0.00  1.0000
   0 -20  -2      47     100                                                          47    0.02    0.00  1.0000
   0  20  -2       0      35                                                           0    0.02    0.00  1.0000
   0  20   2      19      46                                                          19    0.02    0.00  1.0000
   0 -20  -2       3      19                                                           3    0.02    0.00  1.0000
   0 -20   4    2979     530                                                        3096    0.63    0.00  1.0000
   0 -20  -4    3495     227                                                        3622    0.63    0.00  1.0000
   0  20   4    3282     237                                                        3405    0.63    0.00  1.0000
   0  20  -4    3186     199                                                        3307    0.63    0.00  1.0000
   0  20   4    3110     165                                                        3230    0.63    0.00  1.0000
   0 -20   6     249      92                                                         202   -0.94    0.00  1.0000
   0 -20  -6      45      65                                                          26   -0.94    0.00  1.0000
   0  20   6      67      17                                                          44   -0.94    0.00  1.0000
   0  20  -6     148      47                                                         112   -0.94    0.00  1.0000
   0 -20   8     572     182                                                         554   -0.23    0.00  1.0000
   0 -20  -8     578     174                                                         559   -0.23    0.00  1.0000
   0  20  -8     445     110                                                         429   -0.23    0.00  1.0000
   0 -20  10      41      69                                                          35   -0.29    0.00  1.0000
   0 -20 -10      39      30                                                          33   -0.29    0.00  1.0000
   0  20 -10      92      62                                                          83   -0.29    0.00  1.0000
   0 -20 -12      79      52                                                          74    0.16    0.00  1.0000
   0  20 -12       4      46                                                           3    0.16    0.00  1.0000
   0  20 -12      13      43                                                          11    0.16    0.00  1.0000
   0 -22   0     468      67                                                         473   -0.07    0.00  1.0000
   0  22   0     509      48                                                         515   -0.07    0.00  1.0000
   0 -22   2     600     102                                                         637   -0.44    0.00  1.0000
   0 -22  -2     407      91                                                         438   -0.44    0.00  1.0000
   0  22  -2     700      87                                                         740   -0.44    0.00  1.0000
   0  22   2     667      79                                                         706   -0.44    0.00  1.0000
   0 -22  -2     622      54                                                         660   -0.44    0.00  1.0000
   0 -22   4    6031     714                                                        6223   -0.73    0.00  1.0000
   0 -22  -4    7779     341                                                        7996   -0.73    0.00  1.0000
   0  22   4    6216     360                                                        6411   -0.73    0.00  1.0000
   0  22  -4    7055     341                                                        7262   -0.73    0.00  1.0000
   0  22   4    6940     272                                                        7146   -0.73    0.00  1.0000
   0 -22   6     368      82                                                         337    0.49    0.00  1.0000
   0 -22  -6     158      40                                                         138    0.49    0.00  1.0000
   0  22   6     155      35                                                         135    0.49    0.00  1.0000
   0  22   6     224      32                                                         200    0.49    0.00  1.0000
   0  22  -6     319      74                                                         290    0.49    0.00  1.0000
   0 -22   8       0      79                                                           0    0.10    0.00  1.0000
   0 -22  -8     224      67                                                         219    0.10    0.00  1.0000
   0  22  -8     139      79                                                         135    0.10    0.00  1.0000
   0 -22  10       2      73                                                           4   -0.25    0.00  1.0000
   0 -22 -10       2      65                                                           4   -0.25    0.00  1.0000
   0  22 -10      40      54                                                          45   -0.25    0.00  1.0000
   0 -22 -12       1      58                                                           0   -0.71    0.00  1.0000
   0  22 -12      69      56                                                          90   -0.71    0.00  1.0000
   0  22 -12      23      35                                                          36   -0.71    0.00  1.0000
   0 -24   0      89      97                                                         136    1.34    0.00  1.0000
   0  24   0      43      41                                                          77    1.34    0.00  1.0000
   0 -24   2    1304     141                                                        1232    0.60    0.00  1.0000
   0 -24  -2    1474     156                                                        1398    0.60    0.00  1.0000
   0  24  -2    1352     156                                                        1279    0.60    0.00  1.0000
   0  24   2    1246      72                                                        1176    0.60    0.00  1.0000
   0 -24   4     893     259                                                         854    0.40    0.00  1.0000
   0 -24  -4    1484     159                                                        1433    0.40    0.00  1.0000
   0  24   4     561     158                                                         530    0.40    0.00  1.0000
   0  24   4    1047      80                                                        1004    0.40    0.00  1.0000
   0  24  -4    1248     112                                                        1201    0.40    0.00  1.0000
   0 -24   6     344     128                                                         342   -0.04    0.00  1.0000
   0 -24  -6      76      64                                                          75   -0.04    0.00  1.0000
   0  24   6     164      31                                                         162   -0.04    0.00  1.0000
   0  24  -6     127      57                                                         126   -0.04    0.00  1.0000
   0 -24   8     314     117                                                         323   -0.15    0.00  1.0000
   0 -24  -8     317      75                                                         326   -0.15    0.00  1.0000
   0  24  -8     369     121                                                         379   -0.15    0.00  1.0000
   0 -24 -10     103      44                                                          81    0.68    0.00  1.0000
   0  24 -10       5      50                                                           1    0.68    0.00  1.0000
   0 -24 -12     163      75                                                         127    0.89    0.00  1.0000
   0  24 -12     121      37                                                          90    0.89    0.00  1.0000
   0  24 -12     191      75                                                         152    0.89    0.00  1.0000
   0 -26   0       2      79                                                           5   -2.21    0.00  1.0000
   0  26   0      58      72                                                         129   -2.21    0.00  1.0000
   0 -26   2      93      74                                                          94   -0.03    0.00  1.0000
   0 -26  -2     137      74                                                         138   -0.03    0.00  1.0000
   0  26   2      90      19                                                          91   -0.03    0.00  1.0000
   0  26  -2      96      38                                                          97   -0.03    0.00  1.0000
   0 -26   4     138      82                                                         140    0.05    0.00  1.0000
   0 -26  -4      60      72                                                          61    0.05    0.00  1.0000
   0  26   4       7      23                                                           7    0.05    0.00  1.0000
   0  26  -4      82      70                                                          84    0.05    0.00  1.0000
   0 -26   6     281      98                                                         290   -0.15    0.00  1.0000
   0 -26  -6     420      75                                                         431   -0.15    0.00  1.0000
   0 -26   8     104      76                                                         101    0.10    0.00  1.0000
   0 -26  -8     106      65                                                         103    0.10    0.00  1.0000
   0  26  -8      79      51                                                          76    0.10    0.00  1.0000
   0 -26  10     109     121                                                         131   -0.61    0.00  1.0000
   0 -26 -10      13      61                                                          22   -0.61    0.00  1.0000
   0  26 -10      70      34                                                          88   -0.61    0.00  1.0000
   0 -28   0      21     123                                                          61    1.90    0.00  1.0000
   0 -28   2     319     105                                                         276   -0.74    0.00  1.0000
   0 -28  -2     994     164                                                         917   -0.74    0.00  1.0000
   0  28   2     698     101                                                         634   -0.74    0.00  1.0000
   0  28  -2     755      77                                                         688   -0.74    0.00  1.0000
   0 -28   4       6      60                                                           8   -0.20    0.00  1.0000
   0 -28  -4       0      72                                                           0   -0.20    0.00  1.0000
   0  28   4       4      17                                                           5   -0.20    0.00  1.0000
   0  28  -4      12      46                                                          15   -0.20    0.00  1.0000
   0 -28   6     172      97                                                         173   -0.03    0.00  1.0000
   0 -28  -6     240      76                                                         242   -0.03    0.00  1.0000
   0  28  -6     262      75                                                         264   -0.03    0.00  1.0000
   0 -28   8       2      71                                                           2    0.04    0.00  1.0000
   0 -28  -8     419     140                                                         416    0.04    0.00  1.0000
   0  28  -8      75      54                                                          74    0.04    0.00  1.0000
   0 -30   0      77      84                                                          97   -0.64    0.00  1.0000
   0  30   0      94      39                                                         116   -0.64    0.00  1.0000
   0 -30   2     101      65                                                         134    0.92    0.00  1.0000
   0 -30  -2     201     127                                                         247    0.92    0.00  1.0000
   0  30   2      42      30                                                          65    0.92    0.00  1.0000
   0  30  -2      16      40                                                          31    0.92    0.00  1.0000
   0 -30   4       3      77                                                           3   -0.03    0.00  1.0000
   0 -30  -4       3      83                                                           3   -0.03    0.00  1.0000
   0  30   4      16      31                                                          16   -0.03    0.00  1.0000
   0  30  -4      55      49                                                          56   -0.03    0.00  1.0000
   0 -30   6     238      95                                                         225    0.26    0.00  1.0000
   0 -30  -6      13      66                                                          10    0.26    0.00  1.0000
   0  30  -6      29      51                                                          24    0.26    0.00  1.0000
   0 -30   8     175      89                                                         174    0.03    0.00  1.0000
   0 -30  -8     181      82                                                         180    0.03    0.00  1.0000
   0  30  -8      80      29                                                          79    0.03    0.00  1.0000
   0 -32   0       7      78                                                           4   -0.38    0.00  1.0000
   0  32   0      14      45                                                          10   -0.38    0.00  1.0000
   0 -32   2      89      79                                                         103   -0.41    0.00  1.0000
   0 -32  -2     219     128                                                         240   -0.41    0.00  1.0000
   0  32   2      99      55                                                         113   -0.41    0.00  1.0000
   0  32  -2      50      29                                                          60   -0.41    0.00  1.0000
   0 -32   4      24      93                                                          30    0.36    0.00  1.0000
   0 -32  -4       0      81                                                           0    0.36    0.00  1.0000
   0  32  -4       0      40                                                           0    0.36    0.00  1.0000
   0 -32  -6      74      85                                                          79   -0.16    0.00  1.0000
   0  32  -6       0      46                                                           0   -0.16    0.00  1.0000
   0 -34   0      68      81                                                          58    0.39    0.00  1.0000
   0  34   0      89      45                                                          77    0.39    0.00  1.0000
   0 -34   2     236     103                                                         248   -0.22    0.00  1.0000
   0 -34  -2     430     147                                                         446   -0.22    0.00  1.0000
   0  34   2       0      27                                                           1   -0.22    0.00  1.0000
   0  34  -2      47      40                                                          52   -0.22    0.00  1.0000
   1  -1   1     864      23                                                         695   -1.80    0.00  1.0000
  -1   1  -1    1717      41                                                        1475   -1.80    0.00  1.0000
   1  -1  -1     864      12                                                         695    1.80    0.00  1.0000
  -1  -1  -1     864      13                                                         695    1.80    0.00  1.0000
   1   1  -1     864      11                                                         695   -1.80    0.00  1.0000
  -1  -1  -1    1696      34                                                        1455    1.80    0.00  1.0000
   1  -1  -1    1286      17                                                        1077    1.80    0.00  1.0000
   1   1  -1     864      14                                                         695   -1.80    0.00  1.0000
  -1   1  -1     864      12                                                         695   -1.80    0.00  1.0000
   1  -1   2     874      46                                                         854    0.21    0.00  1.0000
  -1   1  -2    1041      75                                                        1019    0.21    0.00  1.0000
   1  -1  -2     946      39                                                         925   -0.21    0.00  1.0000
  -1   1   2    1011      44                                                         989   -0.21    0.00  1.0000
  -1  -1  -2     989      41                                                         967    0.21    0.00  1.0000
   1   1   2     869      34                                                         849    0.21    0.00  1.0000
   1   1  -2     964      48                                                         943   -0.21    0.00  1.0000
  -1  -1   2     901      50                                                         880   -0.21    0.00  1.0000
   1  -1  -2     918      38                                                         897   -0.21    0.00  1.0000
  -1   1   2     905      34                                                         884   -0.21    0.00  1.0000
   1   1  -2     888      39                                                         867   -0.21    0.00  1.0000
  -1  -1   2     905      35                                                         884   -0.21    0.00  1.0000
  -1  -1  -2     945      38                                                         924    0.21    0.00  1.0000
  -1   1  -2    1033      56                                                        1011    0.21    0.00  1.0000
   1  -1   2     912      36                                                         891    0.21    0.00  1.0000
   1   1   2     902      34                                                         881    0.21    0.00  1.0000
  -1   1  -3     490     138                                                         521    0.41    0.00  1.0000
   1  -1  -3     278     113                                                         302   -0.41    0.00  1.0000
  -1   1   3     224      99                                                         245   -0.41    0.00  1.0000
  -1  -1  -3     288     117                                                         312   -0.41    0.00  1.0000
   1   1  -3     402     124                                                         430    0.41    0.00  1.0000
   1   1   3     297     118                                                         321   -0.41    0.00  1.0000
  -1  -1   3     397     114                                                         425    0.41    0.00  1.0000
  -1   1  -3     430     117                                                         459    0.41    0.00  1.0000
   1  -1  -3     267     109                                                         290   -0.41    0.00  1.0000
   1   1  -3     272     112                                                         296    0.41    0.00  1.0000
  -1   1   3     306      59                                                         331   -0.41    0.00  1.0000
  -1  -1   3     343      65                                                         369    0.41    0.00  1.0000
  -1  -1  -3     244     102                                                         266   -0.41    0.00  1.0000
  -1   1  -3     350      98                                                         377    0.41    0.00  1.0000
   1  -1   3     283     114                                                         307    0.41    0.00  1.0000
   1   1   3     314      61                                                         339   -0.41    0.00  1.0000
  -1   1  -4    3894     181                                                        3927   -0.15    0.00  1.0000
   1  -1  -4    3780     147                                                        3812    0.15    0.00  1.0000
  -1  -1  -4    3807     130                                                        3839   -0.15    0.00  1.0000
   1   1  -4    3874     137                                                        3907    0.15    0.00  1.0000
  -1   1  -4    3893     136                                                        3926   -0.15    0.00  1.0000
   1   1   4    3878     131                                                        3911   -0.15    0.00  1.0000
  -1  -1   4    3899     133                                                        3932    0.15    0.00  1.0000
   1  -1  -4    3842     130                                                        3874    0.15    0.00  1.0000
   1   1  -4    3865     132                                                        3898    0.15    0.00  1.0000
  -1   1   4    3780     127                                                        3812    0.15    0.00  1.0000
  -1  -1  -4    3908     129                                                        3941   -0.15    0.00  1.0000
  -1  -1   4    3828     130                                                        3860    0.15    0.00  1.0000
  -1   1  -4    3910     132                                                        3943   -0.15    0.00  1.0000
   1   1   4    3801     125                                                        3833   -0.15    0.00  1.0000
   1  -1   4    3768     126                                                        3800   -0.15    0.00  1.0000
  -1   1  -5    2927     161                                                        2801    0.70    0.00  1.0000
   1  -1  -5    2643      71                                                        2523   -0.70    0.00  1.0000
  -1  -1  -5    2646      83                                                        2526   -0.70    0.00  1.0000
   1   1  -5    2861      77                                                        2736    0.70    0.00  1.0000
  -1   1  -5    2916      83                                                        2790    0.70    0.00  1.0000
  -1   1   5    2652      71                                                        2532   -0.70    0.00  1.0000
   1   1   5    2724      68                                                        2602   -0.70    0.00  1.0000
  -1  -1   5    2813     113                                                        2689    0.70    0.00  1.0000
   1  -1  -5    2950      88                                                        2823   -0.70    0.00  1.0000
   1   1  -5    2798      78                                                        2674    0.70    0.00  1.0000
  -1  -1  -5    2907      86                                                        2781   -0.70    0.00  1.0000
  -1   1   5    3039     119                                                        2910   -0.70    0.00  1.0000
  -1   1  -5    2896      96                                                        2770    0.70    0.00  1.0000
  -1  -1   5    2759      70                                                        2636    0.70    0.00  1.0000
   1   1   5    2742      64                                                        2620   -0.70    0.00  1.0000
   1  -1   5    2801      69                                                        2677    0.70    0.00  1.0000
  -1   1  -6    6009     184                                                        6038    0.11    0.00  1.0000
   1  -1  -6    5834     635                                                        5863   -0.11    0.00  1.0000
  -1  -1  -6    5950     159                                                        5979    0.11    0.00  1.0000
   1   1  -6    5818     628                                                        5846   -0.11    0.00  1.0000
  -1   1   6    6092     160                                                        6121   -0.11    0.00  1.0000
   1   1   6    5662     611                                                        5690    0.11    0.00  1.0000
  -1  -1   6    5466     588                                                        5494   -0.11    0.00  1.0000
   1  -1  -6    5986     154                                                        6015   -0.11    0.00  1.0000
   1   1  -6    6574     175                                                        6604   -0.11    0.00  1.0000
  -1  -1  -6    6221     162                                                        6250    0.11    0.00  1.0000
  -1   1  -6    6519     173                                                        6549    0.11    0.00  1.0000
  -1   1   6    5886     632                                                        5915   -0.11    0.00  1.0000
  -1  -1   6    6075     168                                                        6104   -0.11    0.00  1.0000
   1   1   6    5842     626                                                        5871    0.11    0.00  1.0000
   1  -1   6    6176     156                                                        6205    0.11    0.00  1.0000
  -1   1  -7      10      38                                                          14   -0.36    0.00  1.0000
   1  -1  -7       1      34                                                           3    0.36    0.00  1.0000
  -1  -1  -7      55      31                                                          64    0.36    0.00  1.0000
   1   1  -7      77      24                                                          88   -0.36    0.00  1.0000
  -1   1  -7      64      42                                                          74   -0.36    0.00  1.0000
  -1   1   7      20      26                                                          26    0.36    0.00  1.0000
   1  -1  -7      20      19                                                          26    0.36    0.00  1.0000
   1   1  -7     106      31                                                         119   -0.36    0.00  1.0000
  -1  -1  -7      72      28                                                          83    0.36    0.00  1.0000
  -1   1  -7       5      24                                                           8   -0.36    0.00  1.0000
  -1   1   7      35      18                                                          42    0.36    0.00  1.0000
  -1  -1   7      75      20                                                          86   -0.36    0.00  1.0000
   1  -1   7      34      25                                                          41   -0.36    0.00  1.0000
   1   1  -8    1356      85                                                        1352   -0.03    0.00  1.0000
  -1   1  -8    1074     173                                                        1071    0.03    0.00  1.0000
  -1  -1  -8    1462     150                                                        1458    0.03    0.00  1.0000
   1   1  -8    1302     192                                                        1299   -0.03    0.00  1.0000
  -1   1  -8    1527     162                                                        1523    0.03    0.00  1.0000
  -1   1   8    1164      57                                                        1161   -0.03    0.00  1.0000
   1  -1  -8    1343      58                                                        1339   -0.03    0.00  1.0000
   1   1  -8    1425      68                                                        1421   -0.03    0.00  1.0000
  -1  -1  -8    1456     117                                                        1452    0.03    0.00  1.0000
  -1   1  -8    1299      62                                                        1296    0.03    0.00  1.0000
  -1   1   8    1377      47                                                        1373   -0.03    0.00  1.0000
  -1  -1   8    1419      83                                                        1415   -0.03    0.00  1.0000
   1  -1   8    1355      49                                                        1351    0.03    0.00  1.0000
   1   1   8    1226      37                                                        1223    0.03    0.00  1.0000
   1  -1  -9     186      67                                                         166    0.46    0.00  1.0000
  -1  -1  -9     367      88                                                         338    0.46    0.00  1.0000
   1   1  -9     416      92                                                         385   -0.46    0.00  1.0000
  -1   1  -9     455     108                                                         423   -0.46    0.00  1.0000
   1  -1  -9     443     118                                                         411    0.46    0.00  1.0000
   1   1  -9     417      89                                                         386   -0.46    0.00  1.0000
  -1  -1  -9     445      81                                                         413    0.46    0.00  1.0000
  -1   1  -9     509      51                                                         475   -0.46    0.00  1.0000
  -1   1   9     349      81                                                         321    0.46    0.00  1.0000
  -1  -1   9     382      72                                                         353   -0.46    0.00  1.0000
   1  -1   9     438      78                                                         406   -0.46    0.00  1.0000
   1   1   9     548      55                                                         513    0.46    0.00  1.0000
   1  -1 -10    9028     441                                                        9027    0.00    0.00  1.0000
  -1  -1 -10    9925     469                                                        9924    0.00    0.00  1.0000
   1   1 -10    9194     429                                                        9193    0.00    0.00  1.0000
  -1   1 -10    9573     476                                                        9572    0.00    0.00  1.0000
   1  -1 -10    8868     413                                                        8867    0.00    0.00  1.0000
   1   1 -10    9592     443                                                        9591    0.00    0.00  1.0000
  -1  -1 -10    9625     445                                                        9624    0.00    0.00  1.0000
  -1   1 -10    8763     418                                                        8762    0.00    0.00  1.0000
  -1   1  10    8771     397                                                        8770    0.00    0.00  1.0000
  -1  -1  10    9622     440                                                        9621    0.00    0.00  1.0000
   1  -1  10    8733     398                                                        8732    0.00    0.00  1.0000
   1   1  10    9169     415                                                        9168    0.00    0.00  1.0000
   1  -1 -11      54      54                                                          48    0.27    0.00  1.0000
  -1  -1 -11     158      73                                                         147    0.27    0.00  1.0000
   1   1 -11     241      96                                                         227   -0.27    0.00  1.0000
  -1   1 -11     200      89                                                         187   -0.27    0.00  1.0000
   1  -1 -11     210      73                                                         197    0.27    0.00  1.0000
   1   1 -11     127      76                                                         117   -0.27    0.00  1.0000
  -1  -1 -11     109      63                                                         100    0.27    0.00  1.0000
  -1   1 -11     179      77                                                         167   -0.27    0.00  1.0000
  -1   1  11      63      45                                                          56    0.27    0.00  1.0000
  -1  -1  11      83      49                                                          75   -0.27    0.00  1.0000
   1  -1  11      87      49                                                          79   -0.27    0.00  1.0000
   1   1  11     108      50                                                          99    0.27    0.00  1.0000
   1  -1 -12    6128     895                                                        6135    0.03    0.00  1.0000
  -1  -1 -12    5778     372                                                        5784   -0.03    0.00  1.0000
   1   1 -12    6183     853                                                        6190    0.03    0.00  1.0000
  -1   1 -12    6013     364                                                        6020   -0.03    0.00  1.0000
   1  -1 -12    6534     895                                                        6541    0.03    0.00  1.0000
   1   1 -12    6521     895                                                        6528    0.03    0.00  1.0000
  -1  -1 -12    5880     341                                                        5886   -0.03    0.00  1.0000
  -1   1 -12    6584     902                                                        6591   -0.03    0.00  1.0000
  -1   1  12    5289     288                                                        5295    0.03    0.00  1.0000
   1  -1  12    5777     309                                                        5783   -0.03    0.00  1.0000
   1   1  12    5665     301                                                        5671   -0.03    0.00  1.0000
   1  -1 -13      45      38                                                          51   -0.26    0.00  1.0000
  -1  -1 -13      17      44                                                          21   -0.26    0.00  1.0000
   1   1 -13      50      33                                                          56    0.26    0.00  1.0000
  -1   1 -13       4      32                                                           6    0.26    0.00  1.0000
   1  -1 -13       1      16                                                           2   -0.26    0.00  1.0000
   1   1 -13       4      29                                                           6    0.26    0.00  1.0000
  -1  -1 -13      79      46                                                          87   -0.26    0.00  1.0000
  -1   1 -13      46      39                                                          52    0.26    0.00  1.0000
   1  -1 -14     267      66                                                         271    0.07    0.00  1.0000
  -1  -1 -14     303      71                                                         307   -0.07    0.00  1.0000
   1   1 -14     169      38                                                         172    0.07    0.00  1.0000
  -1   1 -14     236      79                                                         240   -0.07    0.00  1.0000
   1  -1 -14     322      52                                                         326    0.07    0.00  1.0000
  -1  -1 -14     158      69                                                         161   -0.07    0.00  1.0000
   1   1 -14     281      72                                                         285    0.07    0.00  1.0000
  -1   1 -14     221      73                                                         224   -0.07    0.00  1.0000
   1  -1 -15       1      60                                                           0    0.57    0.00  1.0000
  -1  -1 -15      15      36                                                          23    0.57    0.00  1.0000
   1   1 -15      10      38                                                          17   -0.57    0.00  1.0000
  -1   1 -15      10      34                                                          17   -0.57    0.00  1.0000
   1   1 -15       1      98                                                           4   -0.57    0.00  1.0000
  -1   1 -15       1      42                                                           0   -0.57    0.00  1.0000
   1  -1 -16     262      59                                                         262    0.00    0.00  1.0000
  -1  -1 -16     312      68                                                         312    0.00    0.00  1.0000
   1   1 -16     383      90                                                         383    0.00    0.00  1.0000
  -1   1 -16     228      53                                                         228    0.00    0.00  1.0000
  -1  -3   1    1212      83                                                        1156    0.49    0.00  1.0000
   1   3  -1    1460     104                                                        1398    0.49    0.00  1.0000
   1  -3   1    1567     126                                                        1503    0.49    0.00  1.0000
  -1   3  -1    1621     136                                                        1556    0.49    0.00  1.0000
   1  -3  -1    1447     109                                                        1385   -0.49    0.00  1.0000
  -1   3   1    1377     107                                                        1317   -0.49    0.00  1.0000
  -1  -3  -1    1249      80                                                        1192   -0.49    0.00  1.0000
   1   3   1    1123      74                                                        1069   -0.49    0.00  1.0000
   1  -3  -1    1160      71                                                        1105   -0.49    0.00  1.0000
  -1   3   1    1281      85                                                        1223   -0.49    0.00  1.0000
   1   3  -1    1167      73                                                        1112    0.49    0.00  1.0000
  -1  -3   1    1294      84                                                        1236    0.49    0.00  1.0000
  -1  -3  -1    1155      65                                                        1100   -0.49    0.00  1.0000
  -1   3  -1    1191      74                                                        1135    0.49    0.00  1.0000
   1  -3   1    1285      85                                                        1227    0.49    0.00  1.0000
  -1  -3   2    5647     229                                                        5541    0.42    0.00  1.0000
   1   3  -2    5630     237                                                        5524    0.42    0.00  1.0000
   1  -3   2    5464     193                                                        5360   -0.42    0.00  1.0000
  -1   3  -2    5663     198                                                        5557   -0.42    0.00  1.0000
   1  -3  -2    5529     171                                                        5424    0.42    0.00  1.0000
  -1   3   2    5268     162                                                        5166    0.42    0.00  1.0000
  -1  -3  -2    5385     165                                                        5282   -0.42    0.00  1.0000
   1   3   2    5142     163                                                        5041   -0.42    0.00  1.0000
   1  -3  -2    5529     170                                                        5424    0.42    0.00  1.0000
  -1   3   2    5457     171                                                        5353    0.42    0.00  1.0000
   1   3  -2    5415     166                                                        5311    0.42    0.00  1.0000
  -1  -3   2    5375     165                                                        5272    0.42    0.00  1.0000
  -1   3  -2    5453     167                                                        5349   -0.42    0.00  1.0000
   1  -3   3    8952     159                                                        8850   -0.32    0.00  1.0000
   1   3  -3    9050     159                                                        8948   -0.32    0.00  1.0000
  -1   3  -3    9115     199                                                        9012   -0.32    0.00  1.0000
   1  -3  -3    9008     123                                                        8906    0.32    0.00  1.0000
  -1  -3  -3    9061     129                                                        8959    0.32    0.00  1.0000
  -1   3   3    9145     126                                                        9042    0.32    0.00  1.0000
   1   3   3    8547     109                                                        8448    0.32    0.00  1.0000
   1  -3  -3    8919     112                                                        8818    0.32    0.00  1.0000
  -1   3   3    9147     112                                                        9044    0.32    0.00  1.0000
  -1  -3  -3    8902      98                                                        8801    0.32    0.00  1.0000
   1   3  -3    8898     118                                                        8797   -0.32    0.00  1.0000
  -1  -3   3    8712     116                                                        8612   -0.32    0.00  1.0000
  -1   3  -3    9043     125                                                        8941   -0.32    0.00  1.0000
   1  -3   3    8847     112                                                        8746   -0.32    0.00  1.0000
   1   3   3    8766      95                                                        8665    0.32    0.00  1.0000
   1  -3   4    2762     135                                                        2712    0.28    0.00  1.0000
   1   3  -4    2954     139                                                        2902   -0.28    0.00  1.0000
  -1   3  -4    2717     129                                                        2667    0.28    0.00  1.0000
   1  -3  -4    2802     103                                                        2752   -0.28    0.00  1.0000
  -1  -3  -4    2764     100                                                        2714    0.28    0.00  1.0000
  -1   3   4    2800     103                                                        2750   -0.28    0.00  1.0000
   1   3   4    2685      96                                                        2636    0.28    0.00  1.0000
   1   3  -4    2750     113                                                        2700   -0.28    0.00  1.0000
   1  -3  -4    2750      99                                                        2700   -0.28    0.00  1.0000
  -1  -3  -4    2811      95                                                        2761    0.28    0.00  1.0000
  -1   3   4    2810     100                                                        2760   -0.28    0.00  1.0000
   1   3  -4    2698     101                                                        2649   -0.28    0.00  1.0000
  -1  -3   4    2707      99                                                        2657   -0.28    0.00  1.0000
  -1   3  -4    2636      94                                                        2587    0.28    0.00  1.0000
   1  -3   4    2761     101                                                        2711    0.28    0.00  1.0000
   1   3   4    2698      92                                                        2649    0.28    0.00  1.0000
   1   3  -5     163      91                                                         150    0.31    0.00  1.0000
  -1   3  -5     215      93                                                         200    0.31    0.00  1.0000
   1  -3  -5     136      71                                                         124   -0.31    0.00  1.0000
  -1  -3  -5     153      78                                                         140   -0.31    0.00  1.0000
   1   3   5     170      66                                                         157   -0.31    0.00  1.0000
   1   3  -5     153      65                                                         140    0.31    0.00  1.0000
   1  -3  -5      94      47                                                          84   -0.31    0.00  1.0000
  -1  -3  -5     107      47                                                          96   -0.31    0.00  1.0000
   1   3  -5     131      66                                                         119    0.31    0.00  1.0000
  -1   3   5     111      53                                                         100   -0.31    0.00  1.0000
  -1  -3   5     146      58                                                         134    0.31    0.00  1.0000
   1   3   5     115      54                                                         104   -0.31    0.00  1.0000
   1   3  -6    1551     115                                                        1583    0.24    0.00  1.0000
  -1   3  -6    1455     122                                                        1486   -0.24    0.00  1.0000
   1  -3  -6    1594     116                                                        1626    0.24    0.00  1.0000
  -1  -3  -6    1707     159                                                        1740   -0.24    0.00  1.0000
  -1   3   6    1564     108                                                        1596    0.24    0.00  1.0000
   1   3  -6    1618     119                                                        1650    0.24    0.00  1.0000
   1   3   6    1522     106                                                        1553   -0.24    0.00  1.0000
   1  -3  -6    1576     113                                                        1608    0.24    0.00  1.0000
  -1  -3  -6    1703     131                                                        1736   -0.24    0.00  1.0000
   1   3  -6    1626     124                                                        1659    0.24    0.00  1.0000
  -1   3  -6    1323      97                                                        1352   -0.24    0.00  1.0000
  -1   3   6    1596     106                                                        1628    0.24    0.00  1.0000
  -1  -3   6    1634     113                                                        1667    0.24    0.00  1.0000
   1   3   6    1559     104                                                        1591   -0.24    0.00  1.0000
   1  -3   6    1536     106                                                        1568   -0.24    0.00  1.0000
   1   3  -7     367      43                                                         356   -0.18    0.00  1.0000
  -1   3  -7     379      62                                                         368   -0.18    0.00  1.0000
   1  -3  -7     259      39                                                         250    0.18    0.00  1.0000
  -1  -3  -7     301      39                                                         291    0.18    0.00  1.0000
   1   3  -7     242      48                                                         233   -0.18    0.00  1.0000
  -1   3   7     343      42                                                         332    0.18    0.00  1.0000
  -1   3  -7     239      42                                                         230   -0.18    0.00  1.0000
   1   3   7     256      38                                                         247    0.18    0.00  1.0000
   1  -3  -7     307      46                                                         297    0.18    0.00  1.0000
  -1  -3  -7     276      37                                                         266    0.18    0.00  1.0000
   1   3  -7     259      59                                                         250   -0.18    0.00  1.0000
  -1   3  -7     278      54                                                         268   -0.18    0.00  1.0000
  -1   3   7     261      38                                                         252    0.18    0.00  1.0000
  -1  -3   7     269      33                                                         259   -0.18    0.00  1.0000
   1  -3   7     308      45                                                         298   -0.18    0.00  1.0000
   1   3   7     259      24                                                         250    0.18    0.00  1.0000
   1   3  -8    2132     294                                                        2140    0.05    0.00  1.0000
  -1   3  -8    2648     142                                                        2657   -0.05    0.00  1.0000
   1  -3  -8    2710     149                                                        2719    0.05    0.00  1.0000
  -1  -3  -8    2320      78                                                        2329   -0.05    0.00  1.0000
   1   3  -8    2625     158                                                        2634    0.05    0.00  1.0000
  -1   3  -8    2417     155                                                        2426   -0.05    0.00  1.0000
  -1   3   8    2517      68                                                        2526    0.05    0.00  1.0000
   1   3   8    2319      75                                                        2328   -0.05    0.00  1.0000
   1  -3  -8    2438      92                                                        2447    0.05    0.00  1.0000
  -1  -3  -8    2360      61                                                        2369   -0.05    0.00  1.0000
   1   3  -8    2430      93                                                        2439    0.05    0.00  1.0000
  -1   3  -8    2401      70                                                        2410   -0.05    0.00  1.0000
  -1   3   8    2264      47                                                        2272    0.05    0.00  1.0000
  -1  -3   8    2474      69                                                        2483    0.05    0.00  1.0000
   1  -3   8    2414      54                                                        2423   -0.05    0.00  1.0000
   1  -3  -9    1130     201                                                        1069   -0.54    0.00  1.0000
  -1  -3  -9     898      80                                                         844   -0.54    0.00  1.0000
   1   3  -9    1005     199                                                         948    0.54    0.00  1.0000
  -1   3  -9    1005     176                                                         948    0.54    0.00  1.0000
   1  -3  -9     801      85                                                         750   -0.54    0.00  1.0000
  -1  -3  -9     975     104                                                         919   -0.54    0.00  1.0000
   1   3  -9     972      92                                                         916    0.54    0.00  1.0000
  -1   3  -9    1115     194                                                        1055    0.54    0.00  1.0000
  -1   3   9     930     134                                                         875   -0.54    0.00  1.0000
  -1  -3   9     951     123                                                         896    0.54    0.00  1.0000
   1  -3   9    1010      80                                                         953    0.54    0.00  1.0000
   1   3   9     848      64                                                         796   -0.54    0.00  1.0000
   1  -3 -10     129      47                                                         129    0.01    0.00  1.0000
  -1  -3 -10     276      82                                                         277   -0.01    0.00  1.0000
   1   3 -10     218      57                                                         219    0.01    0.00  1.0000
  -1   3 -10     196      58                                                         197   -0.01    0.00  1.0000
   1  -3 -10     166      48                                                         166    0.01    0.00  1.0000
  -1  -3 -10     181      54                                                         181   -0.01    0.00  1.0000
   1   3 -10     124      37                                                         124    0.01    0.00  1.0000
  -1   3 -10     251      58                                                         252   -0.01    0.00  1.0000
  -1   3  10     155      41                                                         155    0.01    0.00  1.0000
  -1  -3  10     195      48                                                         196    0.01    0.00  1.0000
   1  -3  10     212      45                                                         213   -0.01    0.00  1.0000
   1   3  10     182      26                                                         182   -0.01    0.00  1.0000
   1  -3 -11    5335     154                                                        5339    0.02    0.00  1.0000
  -1  -3 -11    5406     163                                                        5410    0.02    0.00  1.0000
   1   3 -11    5121     138                                                        5125   -0.02    0.00  1.0000
  -1   3 -11    4973     459                                                        4977   -0.02    0.00  1.0000
   1  -3 -11    5118      97                                                        5122    0.02    0.00  1.0000
  -1  -3 -11    5025     430                                                        5029    0.02    0.00  1.0000
   1   3 -11    5217     130                                                        5221   -0.02    0.00  1.0000
  -1   3 -11    5317     125                                                        5321   -0.02    0.00  1.0000
  -1   3  11    4581     395                                                        4584    0.02    0.00  1.0000
   1  -3  11    4797     413                                                        4801   -0.02    0.00  1.0000
   1   3  11    4830     412                                                        4834    0.02    0.00  1.0000
   1  -3 -12     326      73                                                         322   -0.06    0.00  1.0000
  -1  -3 -12     363      82                                                         359    0.06    0.00  1.0000
   1   3 -12     251      64                                                         248   -0.06    0.00  1.0000
  -1   3 -12     203      53                                                         200    0.06    0.00  1.0000
   1  -3 -12     256      49                                                         253   -0.06    0.00  1.0000
  -1  -3 -12     298      55                                                         294    0.06    0.00  1.0000
   1   3 -12     374      65                                                         370   -0.06    0.00  1.0000
  -1   3 -12     333      55                                                         329    0.06    0.00  1.0000
  -1   3  12     340      37                                                         336   -0.06    0.00  1.0000
   1   3  12     224      38                                                         221    0.06    0.00  1.0000
   1  -3 -13      89      59                                                          88   -0.04    0.00  1.0000
  -1  -3 -13      38      47                                                          37   -0.04    0.00  1.0000
   1   3 -13       2      29                                                           2    0.04    0.00  1.0000
  -1   3 -13      93      44                                                          92    0.04    0.00  1.0000
   1  -3 -13       0      27                                                           0   -0.04    0.00  1.0000
  -1  -3 -13       6      18                                                           6   -0.04    0.00  1.0000
   1   3 -13      55      49                                                          54    0.04    0.00  1.0000
  -1   3 -13       4      27                                                           4    0.04    0.00  1.0000
   1  -3 -14     125      42                                                         120   -0.14    0.00  1.0000
  -1  -3 -14     170      70                                                         164    0.14    0.00  1.0000
   1   3 -14     151      47                                                         145   -0.14    0.00  1.0000
  -1   3 -14     147      44                                                         141    0.14    0.00  1.0000
   1  -3 -14      84      38                                                          80   -0.14    0.00  1.0000
  -1  -3 -14     102      32                                                          97    0.14    0.00  1.0000
   1   3 -14     129      73                                                         124   -0.14    0.00  1.0000
  -1   3 -14      65      39                                                          61    0.14    0.00  1.0000
   1  -3 -15     102      41                                                         103   -0.03    0.00  1.0000
  -1  -3 -15      33      50                                                          34   -0.03    0.00  1.0000
   1   3 -15      70      47                                                          71    0.03    0.00  1.0000
  -1   3 -15      20     150                                                          20    0.03    0.00  1.0000
   1   3 -15      83      57                                                          84    0.03    0.00  1.0000
  -1   3 -15      32      28                                                          33    0.03    0.00  1.0000
   1  -3 -16     278      79                                                         276   -0.03    0.00  1.0000
  -1  -3 -16     256     101                                                         254    0.03    0.00  1.0000
   1   3 -16     289     118                                                         287   -0.03    0.00  1.0000
  -1   3 -16     301      49                                                         299    0.03    0.00  1.0000
  -1  -5   1   12275     190                                                       12513    0.63    0.00  1.0000
   1  -5   1   12683     184                                                       12925    0.63    0.00  1.0000
   1   5  -1   12163     154                                                       12400    0.63    0.00  1.0000
  -1   5  -1   12133     170                                                       12370    0.63    0.00  1.0000
   1  -5  -1   12221     213                                                       12458   -0.63    0.00  1.0000
  -1  -5  -1   12350     166                                                       12589   -0.63    0.00  1.0000
  -1   5   1   12264     154                                                       12502   -0.63    0.00  1.0000
   1   5   1   12225     139                                                       12463   -0.63    0.00  1.0000
   1   5  -1   11931     140                                                       12166    0.63    0.00  1.0000
   1   5   1   12360     134                                                       12599   -0.63    0.00  1.0000
  -1  -5   1   12082     142                                                       12318    0.63    0.00  1.0000
  -1  -5  -1   12131     132                                                       12368   -0.63    0.00  1.0000
  -1   5  -1   12119     161                                                       12356    0.63    0.00  1.0000
   1  -5   1   12461     148                                                       12701    0.63    0.00  1.0000
  -1   5   1   12528     137                                                       12768   -0.63    0.00  1.0000
   1  -5  -1   12462     136                                                       12702   -0.63    0.00  1.0000
  -1  -5   2     660     132                                                         634   -0.30    0.00  1.0000
   1  -5   2     732     142                                                         705    0.30    0.00  1.0000
   1   5  -2     572     115                                                         548   -0.30    0.00  1.0000
  -1   5  -2     717     143                                                         690    0.30    0.00  1.0000
   1  -5  -2     911     114                                                         880   -0.30    0.00  1.0000
  -1  -5  -2     521      97                                                         498    0.30    0.00  1.0000
  -1   5   2     841      48                                                         812   -0.30    0.00  1.0000
   1  -5  -2     442      90                                                         421   -0.30    0.00  1.0000
  -1   5   2     549     104                                                         525   -0.30    0.00  1.0000
   1   5  -2     396      79                                                         376   -0.30    0.00  1.0000
  -1  -5   2     639     127                                                         613   -0.30    0.00  1.0000
  -1   5  -2     684     120                                                         658    0.30    0.00  1.0000
   1  -5   2     923      49                                                         892    0.30    0.00  1.0000
  -1  -5  -2     483      82                                                         461    0.30    0.00  1.0000
  -1  -5   3    9455     184                                                        9358    0.30    0.00  1.0000
   1  -5   3    9738     198                                                        9640    0.30    0.00  1.0000
   1   5  -3    9460     186                                                        9363    0.30    0.00  1.0000
  -1   5  -3    9428     214                                                        9332    0.30    0.00  1.0000
   1  -5  -3    9161     131                                                        9066   -0.30    0.00  1.0000
  -1  -5  -3    9346     130                                                        9250   -0.30    0.00  1.0000
  -1   5   3    9401     134                                                        9305   -0.30    0.00  1.0000
   1   5   3    9536     132                                                        9439   -0.30    0.00  1.0000
   1  -5  -3    9308     136                                                        9212   -0.30    0.00  1.0000
  -1   5   3    9631     121                                                        9533   -0.30    0.00  1.0000
   1   5  -3    9338     138                                                        9242    0.30    0.00  1.0000
  -1  -5   3    9426     128                                                        9330    0.30    0.00  1.0000
  -1   5  -3    9558     139                                                        9461    0.30    0.00  1.0000
   1  -5   3    9520     127                                                        9423    0.30    0.00  1.0000
  -1  -5   4   52362     674                                                       52283    0.10    0.00  1.0000
   1  -5   4   50223     724                                                       50146   -0.10    0.00  1.0000
  -1   5  -4   51337     688                                                       51259   -0.10    0.00  1.0000
   1  -5  -4   52348     617                                                       52269    0.10    0.00  1.0000
  -1  -5  -4   52193     643                                                       52114   -0.10    0.00  1.0000
  -1   5   4   52097     613                                                       52018    0.10    0.00  1.0000
   1  -5  -4   52019     610                                                       51940    0.10    0.00  1.0000
  -1   5   4   49541     567                                                       49464    0.10    0.00  1.0000
  -1   5  -4   52107     616                                                       52028   -0.10    0.00  1.0000
  -1  -5   4   48318     566                                                       48242    0.10    0.00  1.0000
   1  -5   5   31276     876                                                       30685   -1.00    0.00  1.0000
   1   5  -5   29893     718                                                       29315   -1.00    0.00  1.0000
  -1   5  -5   29566     720                                                       28992   -1.00    0.00  1.0000
   1  -5  -5   32002     739                                                       31404    1.00    0.00  1.0000
  -1  -5  -5   31145     713                                                       30555    1.00    0.00  1.0000
  -1   5   5   30131     691                                                       29551    1.00    0.00  1.0000
   1   5  -5   28014     637                                                       27455   -1.00    0.00  1.0000
   1  -5  -5   30430     691                                                       29847    1.00    0.00  1.0000
  -1  -5  -5   30165     672                                                       29585    1.00    0.00  1.0000
  -1   5   5   31154     699                                                       30564    1.00    0.00  1.0000
   1   5  -5   31333     715                                                       30742   -1.00    0.00  1.0000
  -1   5  -5   31394     714                                                       30802   -1.00    0.00  1.0000
  -1  -5   5   31626     716                                                       31032   -1.00    0.00  1.0000
   1  -5   5   30558     694                                                       29974   -1.00    0.00  1.0000
   1   5  -6     243      83                                                         233   -0.19    0.00  1.0000
  -1   5  -6     279      49                                                         269    0.19    0.00  1.0000
   1  -5  -6     302      50                                                         291   -0.19    0.00  1.0000
  -1  -5  -6     428      78                                                         415    0.19    0.00  1.0000
  -1   5   6     321      60                                                         310   -0.19    0.00  1.0000
   1   5   6     309      51                                                         298    0.19    0.00  1.0000
   1   5  -6     327      57                                                         316   -0.19    0.00  1.0000
  -1   5  -6     332      77                                                         321    0.19    0.00  1.0000
   1  -5  -6     331      42                                                         320   -0.19    0.00  1.0000
  -1  -5  -6     287      41                                                         277    0.19    0.00  1.0000
   1   5  -6     308      46                                                         297   -0.19    0.00  1.0000
  -1   5   6     358      45                                                         346   -0.19    0.00  1.0000
  -1   5  -6     329      45                                                         318    0.19    0.00  1.0000
  -1  -5   6     274      51                                                         264   -0.19    0.00  1.0000
   1  -5   6     287      36                                                         277    0.19    0.00  1.0000
   1   5   6     503      67                                                         489    0.19    0.00  1.0000
   1   5  -7      11      50                                                          16    0.43    0.00  1.0000
  -1   5  -7      23      50                                                          30    0.43    0.00  1.0000
   1  -5  -7      30      36                                                          38   -0.43    0.00  1.0000
  -1  -5  -7       2      29                                                           4   -0.43    0.00  1.0000
  -1   5   7       8      15                                                          13   -0.43    0.00  1.0000
   1   5   7       1      26                                                           3   -0.43    0.00  1.0000
   1   5  -7       1      35                                                           3    0.43    0.00  1.0000
  -1   5  -7      12      33                                                          17    0.43    0.00  1.0000
   1  -5  -7       9      16                                                          14   -0.43    0.00  1.0000
   1   5  -7       1      31                                                           3    0.43    0.00  1.0000
  -1   5  -7       7      32                                                          11    0.43    0.00  1.0000
  -1   5   7       7      13                                                          11   -0.43    0.00  1.0000
  -1  -5   7      48      37                                                          58    0.43    0.00  1.0000
   1  -5   7      36      23                                                          45    0.43    0.00  1.0000
   1   5   7      10      12                                                          15   -0.43    0.00  1.0000
   1   5  -8     893     132                                                         892   -0.01    0.00  1.0000
   1  -5  -8    1222     173                                                        1221   -0.01    0.00  1.0000
  -1  -5  -8     988      81                                                         987    0.01    0.00  1.0000
   1   5  -8    1035      76                                                        1034   -0.01    0.00  1.0000
   1   5   8    1164      57                                                        1163    0.01    0.00  1.0000
  -1   5  -8    1108      76                                                        1107    0.01    0.00  1.0000
   1  -5  -8    1101     100                                                        1100   -0.01    0.00  1.0000
  -1  -5  -8    1063      58                                                        1062    0.01    0.00  1.0000
   1   5  -8    1126      70                                                        1125   -0.01    0.00  1.0000
  -1   5  -8    1207      71                                                        1206    0.01    0.00  1.0000
  -1   5   8    1085      34                                                        1084   -0.01    0.00  1.0000
  -1  -5   8     954     145                                                         953   -0.01    0.00  1.0000
   1  -5   8    1055     129                                                        1054    0.01    0.00  1.0000
   1   5   8    1132      33                                                        1131    0.01    0.00  1.0000
   1  -5  -9     715      95                                                         665    0.57    0.00  1.0000
  -1  -5  -9     616     100                                                         570    0.57    0.00  1.0000
   1   5  -9     707      62                                                         657   -0.57    0.00  1.0000
  -1   5  -9     654      64                                                         606   -0.57    0.00  1.0000
   1  -5  -9     616     106                                                         570    0.57    0.00  1.0000
  -1  -5  -9     726      57                                                         675    0.57    0.00  1.0000
   1   5  -9     547     198                                                         503   -0.57    0.00  1.0000
  -1   5  -9     718      71                                                         668   -0.57    0.00  1.0000
  -1   5   9     641      53                                                         594    0.57    0.00  1.0000
  -1  -5   9     532      98                                                         489   -0.57    0.00  1.0000
   1  -5   9     986      76                                                         927   -0.57    0.00  1.0000
   1   5   9     488     105                                                         447    0.57    0.00  1.0000
   1  -5 -10    1677     253                                                        1674   -0.02    0.00  1.0000
  -1  -5 -10    1794     139                                                        1791    0.02    0.00  1.0000
   1   5 -10    1642     115                                                        1639   -0.02    0.00  1.0000
  -1   5 -10    1710     222                                                        1707    0.02    0.00  1.0000
   1  -5 -10    1594      98                                                        1591   -0.02    0.00  1.0000
  -1  -5 -10    1459      83                                                        1456    0.02    0.00  1.0000
   1   5 -10    1465     106                                                        1462   -0.02    0.00  1.0000
  -1   5 -10    1677     175                                                        1674    0.02    0.00  1.0000
  -1   5  10    1579      80                                                        1576   -0.02    0.00  1.0000
  -1  -5  10    1660      94                                                        1657   -0.02    0.00  1.0000
   1  -5  10    1291     151                                                        1288    0.02    0.00  1.0000
   1   5  10    1472      76                                                        1469    0.02    0.00  1.0000
   1  -5 -11     166      62                                                         151   -0.36    0.00  1.0000
  -1  -5 -11     173      81                                                         157   -0.36    0.00  1.0000
   1   5 -11     155      53                                                         140    0.36    0.00  1.0000
  -1   5 -11     164      66                                                         149    0.36    0.00  1.0000
   1  -5 -11      74      28                                                          64   -0.36    0.00  1.0000
  -1  -5 -11     153      37                                                         138   -0.36    0.00  1.0000
   1   5 -11     147      57                                                         133    0.36    0.00  1.0000
  -1   5 -11     200      55                                                         183    0.36    0.00  1.0000
  -1   5  11      71      22                                                          61   -0.36    0.00  1.0000
   1   5  11     133      25                                                         119   -0.36    0.00  1.0000
   1  -5 -12     313     116                                                         317    0.06    0.00  1.0000
  -1  -5 -12     232      62                                                         235   -0.06    0.00  1.0000
   1   5 -12     261      78                                                         265    0.06    0.00  1.0000
  -1   5 -12     373     101                                                         377   -0.06    0.00  1.0000
   1  -5 -12     340      50                                                         344    0.06    0.00  1.0000
  -1  -5 -12     231      71                                                         234   -0.06    0.00  1.0000
   1   5 -12     369      73                                                         373    0.06    0.00  1.0000
  -1   5 -12     335      91                                                         339   -0.06    0.00  1.0000
  -1   5  12     197      56                                                         200    0.06    0.00  1.0000
   1   5  12     196      43                                                         199   -0.06    0.00  1.0000
   1  -5 -13      77      24                                                          70    0.23    0.00  1.0000
  -1  -5 -13      22      32                                                          18    0.23    0.00  1.0000
   1   5 -13      95      67                                                          87   -0.23    0.00  1.0000
  -1   5 -13      63      43                                                          57   -0.23    0.00  1.0000
   1  -5 -13       7      19                                                           5    0.23    0.00  1.0000
  -1  -5 -13      17      19                                                          14    0.23    0.00  1.0000
   1   5 -13       5      35                                                           3   -0.23    0.00  1.0000
  -1   5 -13       7      33                                                           5   -0.23    0.00  1.0000
   1  -5 -14      85      36                                                          87    0.06    0.00  1.0000
  -1  -5 -14      41      46                                                          42   -0.06    0.00  1.0000
   1   5 -14      39      30                                                          40    0.06    0.00  1.0000
  -1   5 -14      69      43                                                          71   -0.06    0.00  1.0000
   1   5 -14     152      58                                                         155    0.06    0.00  1.0000
  -1   5 -14      83      25                                                          85   -0.06    0.00  1.0000
   1  -5 -15      99      24                                                         115   -0.44    0.00  1.0000
  -1  -5 -15      65      42                                                          78   -0.44    0.00  1.0000
   1   5 -15      89      49                                                         104    0.44    0.00  1.0000
  -1   5 -15      76      42                                                          90    0.44    0.00  1.0000
   1   5 -15      23      34                                                          31    0.44    0.00  1.0000
  -1   5 -15       9      32                                                          14    0.44    0.00  1.0000
   1  -5 -16      53      23                                                          51    0.09    0.00  1.0000
  -1  -5 -16     130      57                                                         126   -0.09    0.00  1.0000
   1   5 -16      69      48                                                          66    0.09    0.00  1.0000
  -1   5 -16     112      54                                                         109   -0.09    0.00  1.0000
   1   5 -16       5      27                                                           4    0.09    0.00  1.0000
  -1   5 -16      48      32                                                          46   -0.09    0.00  1.0000
  -1  -7   1   10280     154                                                       10523   -0.71    0.00  1.0000
   1  -7   1    9888     276                                                       10126   -0.71    0.00  1.0000
   1   7  -1    9806     263                                                       10043   -0.71    0.00  1.0000
  -1   7  -1   10417     153                                                       10661   -0.71    0.00  1.0000
   1  -7  -1   10028     625                                                       10268    0.71    0.00  1.0000
  -1  -7  -1   10127     631                                                       10368    0.71    0.00  1.0000
  -1   7   1    9811     250                                                       10048    0.71    0.00  1.0000
   1   7   1   10068     628                                                       10308    0.71    0.00  1.0000
   1   7  -1    9887     249                                                       10125   -0.71    0.00  1.0000
   1   7   1    9885     255                                                       10123    0.71    0.00  1.0000
  -1  -7   1   10739     172                                                       10987   -0.71    0.00  1.0000
  -1   7  -1    9696     252                                                        9932   -0.71    0.00  1.0000
  -1  -7  -1    9870     245                                                       10108    0.71    0.00  1.0000
   1  -7   1   10023     632                                                       10263   -0.71    0.00  1.0000
  -1   7   1    9977     256                                                       10216    0.71    0.00  1.0000
   1  -7  -1    9631     238                                                        9866    0.71    0.00  1.0000
  -1  -7   2     193      64                                                         199    0.14    0.00  1.0000
   1  -7   2      50     123                                                          53   -0.14    0.00  1.0000
   1   7  -2     145      69                                                         151    0.14    0.00  1.0000
  -1   7  -2     305      92                                                         313   -0.14    0.00  1.0000
   1  -7  -2     140      48                                                         146    0.14    0.00  1.0000
  -1  -7  -2     229      59                                                         236   -0.14    0.00  1.0000
  -1   7   2     179      37                                                         185    0.14    0.00  1.0000
   1   7   2     226      48                                                         233   -0.14    0.00  1.0000
  -1   7   2      46      26                                                          49    0.14    0.00  1.0000
   1   7  -2     163      53                                                         169    0.14    0.00  1.0000
   1   7   2     246      49                                                         253   -0.14    0.00  1.0000
  -1  -7   2     217      49                                                         224    0.14    0.00  1.0000
  -1   7  -2     181      54                                                         187   -0.14    0.00  1.0000
   1  -7   2     140      32                                                         146   -0.14    0.00  1.0000
  -1  -7  -2     222      45                                                         229   -0.14    0.00  1.0000
  -1   7   2     138      32                                                         144    0.14    0.00  1.0000
  -1  -7   3    4528     240                                                        4614   -0.38    0.00  1.0000
   1  -7   3    3906     348                                                        3986   -0.38    0.00  1.0000
   1   7  -3    3660     215                                                        3737   -0.38    0.00  1.0000
  -1   7  -3    3503     180                                                        3578   -0.38    0.00  1.0000
   1  -7  -3    3595     142                                                        3671    0.38    0.00  1.0000
  -1  -7  -3    3665     143                                                        3742    0.38    0.00  1.0000
  -1   7   3    3602     139                                                        3679    0.38    0.00  1.0000
   1   7   3    3559     136                                                        3635    0.38    0.00  1.0000
   1   7   3    3649     138                                                        3726    0.38    0.00  1.0000
  -1   7   3    3679     144                                                        3756    0.38    0.00  1.0000
   1   7  -3    3621     145                                                        3698   -0.38    0.00  1.0000
  -1   7  -3    3693     198                                                        3770   -0.38    0.00  1.0000
  -1  -7   3    3753     147                                                        3831   -0.38    0.00  1.0000
   1  -7   3    4013     155                                                        4094   -0.38    0.00  1.0000
  -1   7   3    3593     130                                                        3669    0.38    0.00  1.0000
  -1  -7   4    1570     222                                                        1551    0.15    0.00  1.0000
   1  -7   4    1192     224                                                        1175   -0.15    0.00  1.0000
   1   7  -4    1246     191                                                        1229    0.15    0.00  1.0000
  -1   7  -4    1089     219                                                        1073   -0.15    0.00  1.0000
   1  -7  -4    1190      76                                                        1173    0.15    0.00  1.0000
  -1  -7  -4    1407     160                                                        1389   -0.15    0.00  1.0000
  -1   7   4    1098      52                                                        1082    0.15    0.00  1.0000
   1   7   4    1391     102                                                        1373   -0.15    0.00  1.0000
   1  -7  -4    1248     102                                                        1231    0.15    0.00  1.0000
  -1   7   4    1241      45                                                        1224    0.15    0.00  1.0000
   1   7  -4    1300      66                                                        1282    0.15    0.00  1.0000
  -1   7  -4    1352     101                                                        1334   -0.15    0.00  1.0000
  -1  -7   4    1348      65                                                        1330    0.15    0.00  1.0000
   1  -7   4    1199      53                                                        1182   -0.15    0.00  1.0000
  -1  -7   5    7168     246                                                        7305    0.48    0.00  1.0000
   1  -7   5    6798     283                                                        6932    0.48    0.00  1.0000
   1   7  -5    6542     257                                                        6673    0.48    0.00  1.0000
  -1   7  -5    7077     345                                                        7213    0.48    0.00  1.0000
   1  -7  -5    7015     210                                                        7151   -0.48    0.00  1.0000
  -1  -7  -5    6591     197                                                        6722   -0.48    0.00  1.0000
  -1   7   5    6838     228                                                        6972   -0.48    0.00  1.0000
   1   7   5    6300     197                                                        6429   -0.48    0.00  1.0000
   1  -7  -5    6990     199                                                        7125   -0.48    0.00  1.0000
  -1   7   5    7083     193                                                        7219   -0.48    0.00  1.0000
   1   7  -5    6937     214                                                        7072    0.48    0.00  1.0000
  -1   7  -5    6603     196                                                        6735    0.48    0.00  1.0000
  -1  -7   5    6877     219                                                        7011    0.48    0.00  1.0000
   1  -7   5    6958     202                                                        7093    0.48    0.00  1.0000
   1  -7   6   33862     422                                                       33888   -0.04    0.00  1.0000
  -1   7  -6   32549     302                                                       32575   -0.04    0.00  1.0000
   1  -7  -6   32537     186                                                       32563    0.04    0.00  1.0000
  -1  -7  -6   31938     250                                                       31964   -0.04    0.00  1.0000
  -1   7   6   33248     179                                                       33274    0.04    0.00  1.0000
   1   7   6   32589     270                                                       32615   -0.04    0.00  1.0000
   1  -7  -6   33005     190                                                       33031    0.04    0.00  1.0000
  -1   7   6   32988     102                                                       33014    0.04    0.00  1.0000
   1   7  -6   33092     192                                                       33118    0.04    0.00  1.0000
  -1   7  -6   33318     181                                                       33344   -0.04    0.00  1.0000
  -1  -7   6   32146     189                                                       32172    0.04    0.00  1.0000
   1   7  -7    1554     212                                                        1549    0.03    0.00  1.0000
  -1   7  -7    1639     215                                                        1634    0.03    0.00  1.0000
   1  -7  -7    1883     102                                                        1878   -0.03    0.00  1.0000
  -1  -7  -7    1950     103                                                        1945   -0.03    0.00  1.0000
  -1   7   7    1689      53                                                        1684   -0.03    0.00  1.0000
   1   7   7    1747      51                                                        1742   -0.03    0.00  1.0000
   1   7  -7    1803      77                                                        1798    0.03    0.00  1.0000
  -1  -7  -7    1599      44                                                        1594   -0.03    0.00  1.0000
   1  -7  -7    1588      62                                                        1583   -0.03    0.00  1.0000
   1   7  -7    1927     108                                                        1922    0.03    0.00  1.0000
  -1   7   7    1743      46                                                        1738   -0.03    0.00  1.0000
  -1   7  -7    2027      91                                                        2022    0.03    0.00  1.0000
  -1  -7   7    1559      81                                                        1554    0.03    0.00  1.0000
   1  -7   7    1671      62                                                        1666    0.03    0.00  1.0000
   1   7   7    1705      27                                                        1700   -0.03    0.00  1.0000
   1  -7  -8     369      78                                                         363   -0.09    0.00  1.0000
  -1  -7  -8     363      84                                                         357    0.09    0.00  1.0000
   1   7  -8     285      79                                                         280   -0.09    0.00  1.0000
  -1   7  -8     425      92                                                         418    0.09    0.00  1.0000
   1  -7  -8     306      58                                                         300   -0.09    0.00  1.0000
  -1  -7  -8     276      55                                                         271    0.09    0.00  1.0000
   1   7  -8     355      74                                                         349   -0.09    0.00  1.0000
  -1   7  -8     356      82                                                         350    0.09    0.00  1.0000
  -1   7   8     273      57                                                         268   -0.09    0.00  1.0000
  -1  -7   8     335      68                                                         329   -0.09    0.00  1.0000
   1  -7   8     377      69                                                         371    0.09    0.00  1.0000
   1   7   8     283      51                                                         278    0.09    0.00  1.0000
   1  -7  -9    2014     236                                                        2082   -0.45    0.00  1.0000
  -1  -7  -9    1834     109                                                        1899   -0.45    0.00  1.0000
   1   7  -9    1864     101                                                        1930    0.45    0.00  1.0000
  -1   7  -9    1861      77                                                        1927    0.45    0.00  1.0000
   1  -7  -9    2039      83                                                        2108   -0.45    0.00  1.0000
  -1  -7  -9    1875      43                                                        1941   -0.45    0.00  1.0000
   1   7  -9    1937     144                                                        2004    0.45    0.00  1.0000
  -1   7  -9    1827      78                                                        1892    0.45    0.00  1.0000
  -1   7   9    1788      49                                                        1852   -0.45    0.00  1.0000
   1  -7   9    2009      80                                                        2077    0.45    0.00  1.0000
   1   7   9    1933      34                                                        2000   -0.45    0.00  1.0000
   1  -7 -10     809     198                                                         807    0.02    0.00  1.0000
  -1  -7 -10     746     130                                                         744   -0.02    0.00  1.0000
   1   7 -10    1002     114                                                         999    0.02    0.00  1.0000
  -1   7 -10     844     103                                                         842   -0.02    0.00  1.0000
   1  -7 -10     745     109                                                         743    0.02    0.00  1.0000
  -1  -7 -10     847      75                                                         845   -0.02    0.00  1.0000
   1   7 -10     862     149                                                         860    0.02    0.00  1.0000
  -1   7 -10     709     162                                                         707   -0.02    0.00  1.0000
  -1   7  10     617      76                                                         615    0.02    0.00  1.0000
   1   7  10     777      66                                                         775   -0.02    0.00  1.0000
   1  -7 -11      68      45                                                          55    0.48    0.00  1.0000
  -1  -7 -11      46      83                                                          36    0.48    0.00  1.0000
   1   7 -11      51      37                                                          40   -0.48    0.00  1.0000
  -1   7 -11      50      53                                                          39   -0.48    0.00  1.0000
   1  -7 -11      30      28                                                          22    0.48    0.00  1.0000
  -1  -7 -11       3      15                                                           1    0.48    0.00  1.0000
   1   7 -11       6      42                                                           3   -0.48    0.00  1.0000
  -1   7 -11     134      58                                                         116   -0.48    0.00  1.0000
  -1   7  11      30      13                                                          22    0.48    0.00  1.0000
   1   7  11      12      10                                                           7    0.48    0.00  1.0000
   1  -7 -12       0      47                                                           0   -0.04    0.00  1.0000
  -1  -7 -12       0      51                                                           0    0.04    0.00  1.0000
   1   7 -12     135      70                                                         136   -0.04    0.00  1.0000
  -1   7 -12     126      62                                                         127    0.04    0.00  1.0000
   1  -7 -12     117      30                                                         118   -0.04    0.00  1.0000
  -1  -7 -12      10      11                                                          10    0.04    0.00  1.0000
   1   7 -12      40      39                                                          41   -0.04    0.00  1.0000
  -1   7 -12      27      37                                                          28    0.04    0.00  1.0000
   1  -7 -13      42      32                                                          41   -0.06    0.00  1.0000
  -1  -7 -13      16      49                                                          15   -0.06    0.00  1.0000
   1   7 -13      21      42                                                          20    0.06    0.00  1.0000
  -1   7 -13      56      57                                                          55    0.06    0.00  1.0000
   1  -7 -13       8      20                                                           7   -0.06    0.00  1.0000
   1   7 -13       1      38                                                           1    0.06    0.00  1.0000
  -1   7 -13       0      39                                                           0    0.06    0.00  1.0000
   1  -7 -14     162      68                                                         166    0.09    0.00  1.0000
  -1  -7 -14     156      63                                                         160   -0.09    0.00  1.0000
   1   7 -14     234      71                                                         239    0.09    0.00  1.0000
  -1   7 -14      32      47                                                          34   -0.09    0.00  1.0000
   1   7 -14     236      76                                                         241    0.09    0.00  1.0000
  -1   7 -14     117      48                                                         120   -0.09    0.00  1.0000
   1  -7 -15      18      49                                                          25    0.44    0.00  1.0000
  -1  -7 -15       2      49                                                           5    0.44    0.00  1.0000
   1   7 -15      92      82                                                         107   -0.44    0.00  1.0000
  -1   7 -15      40      23                                                          50   -0.44    0.00  1.0000
   1   7 -15     116      62                                                         133   -0.44    0.00  1.0000
  -1   7 -15       8      47                                                          13   -0.44    0.00  1.0000
   1  -7 -16     398     165                                                         388   -0.14    0.00  1.0000
   1   7 -16     188      60                                                         181   -0.14    0.00  1.0000
  -1   7 -16     182      96                                                         176    0.14    0.00  1.0000
   1   7 -16     107      94                                                         102   -0.14    0.00  1.0000
  -1   7 -16     372      56                                                         363    0.14    0.00  1.0000
  -1  -9   1    1608     114                                                        1672    0.47    0.00  1.0000
   1  -9   1    1328      89                                                        1386    0.47    0.00  1.0000
   1   9  -1    1368      94                                                        1427    0.47    0.00  1.0000
  -1   9  -1    1384      87                                                        1443    0.47    0.00  1.0000
   1  -9  -1    1438      84                                                        1498   -0.47    0.00  1.0000
  -1  -9  -1    1534     117                                                        1596   -0.47    0.00  1.0000
  -1   9   1    1521     115                                                        1583   -0.47    0.00  1.0000
   1   9   1    1403      79                                                        1463   -0.47    0.00  1.0000
   1   9  -1    1207      69                                                        1262    0.47    0.00  1.0000
   1   9   1    1384      80                                                        1443   -0.47    0.00  1.0000
  -1   9  -1    1420      85                                                        1480    0.47    0.00  1.0000
  -1  -9   1    1184      59                                                        1239    0.47    0.00  1.0000
  -1   9   1    1285      68                                                        1342   -0.47    0.00  1.0000
  -1  -9  -1    1331      69                                                        1389   -0.47    0.00  1.0000
   1  -9   1    1239      64                                                        1295    0.47    0.00  1.0000
   1  -9  -1    1409      85                                                        1469   -0.47    0.00  1.0000
  -1  -9   2    8302     289                                                        8363   -0.20    0.00  1.0000
   1  -9   2    8497     190                                                        8559    0.20    0.00  1.0000
   1   9  -2    8791     177                                                        8854   -0.20    0.00  1.0000
  -1   9  -2    8375     176                                                        8437    0.20    0.00  1.0000
   1  -9  -2    8407     161                                                        8469   -0.20    0.00  1.0000
  -1  -9  -2    8213     138                                                        8274    0.20    0.00  1.0000
  -1   9   2    8345     128                                                        8407   -0.20    0.00  1.0000
   1   9   2    8157     152                                                        8218    0.20    0.00  1.0000
   1   9  -2    8339     130                                                        8401   -0.20    0.00  1.0000
   1   9   2    8059     639                                                        8120    0.20    0.00  1.0000
  -1   9  -2    7824     257                                                        7884    0.20    0.00  1.0000
  -1  -9   2    7934     631                                                        7994   -0.20    0.00  1.0000
   1  -9   2    8055     639                                                        8116    0.20    0.00  1.0000
  -1   9   2    8054     638                                                        8115   -0.20    0.00  1.0000
  -1  -9  -2    7997     632                                                        8057    0.20    0.00  1.0000
  -1  -9   3    1575     154                                                        1523    0.39    0.00  1.0000
   1  -9   3    1425     177                                                        1375    0.39    0.00  1.0000
   1   9  -3    1293      82                                                        1246    0.39    0.00  1.0000
  -1   9  -3    1197      76                                                        1152    0.39    0.00  1.0000
   1  -9  -3    1399     153                                                        1350   -0.39    0.00  1.0000
  -1  -9  -3    1540     159                                                        1488   -0.39    0.00  1.0000
  -1   9   3    1176      45                                                        1131   -0.39    0.00  1.0000
   1   9   3    1229      92                                                        1183   -0.39    0.00  1.0000
  -1   9   3    1300     132                                                        1253   -0.39    0.00  1.0000
   1   9  -3    1218      59                                                        1172    0.39    0.00  1.0000
   1   9   3    1173      53                                                        1128   -0.39    0.00  1.0000
  -1   9  -3     780     105                                                         743    0.39    0.00  1.0000
  -1  -9   3    1201      52                                                        1156    0.39    0.00  1.0000
   1  -9   3    1308      55                                                        1261    0.39    0.00  1.0000
  -1   9   3    1366      62                                                        1317   -0.39    0.00  1.0000
  -1  -9  -3    1146      45                                                        1102   -0.39    0.00  1.0000
  -1  -9   4   24887     634                                                       24780   -0.20    0.00  1.0000
   1   9  -4   22744     623                                                       22641   -0.20    0.00  1.0000
  -1   9  -4   23639     589                                                       23534    0.20    0.00  1.0000
   1  -9  -4   23661     576                                                       23556   -0.20    0.00  1.0000
  -1  -9  -4   23710     569                                                       23605    0.20    0.00  1.0000
  -1   9   4   23596     559                                                       23492   -0.20    0.00  1.0000
   1   9   4   22964     540                                                       22861    0.20    0.00  1.0000
   1   9   4   23082     530                                                       22979    0.20    0.00  1.0000
   1   9  -4   24453     587                                                       24347   -0.20    0.00  1.0000
  -1   9  -4   23685     567                                                       23580    0.20    0.00  1.0000
  -1  -9   4   23106     543                                                       23003   -0.20    0.00  1.0000
  -1   9   4   22521     516                                                       22419   -0.20    0.00  1.0000
  -1  -9   5     329     121                                                         296    0.56    0.00  1.0000
   1  -9   5     274      78                                                         244    0.56    0.00  1.0000
   1   9  -5     307      78                                                         275    0.56    0.00  1.0000
  -1   9  -5     174     124                                                         150    0.56    0.00  1.0000
   1  -9  -5     257      55                                                         228   -0.56    0.00  1.0000
  -1  -9  -5     218      43                                                         191   -0.56    0.00  1.0000
  -1   9   5     334      63                                                         300   -0.56    0.00  1.0000
   1   9   5     221      61                                                         194   -0.56    0.00  1.0000
  -1   9   5     248      55                                                         219   -0.56    0.00  1.0000
   1   9  -5     251      64                                                         222    0.56    0.00  1.0000
  -1   9  -5     196      61                                                         170    0.56    0.00  1.0000
  -1  -9   5     245      57                                                         216    0.56    0.00  1.0000
   1  -9   5     316      58                                                         283    0.56    0.00  1.0000
  -1   9   5     255      38                                                         226   -0.56    0.00  1.0000
  -1  -9   6      11      80                                                          12    0.05    0.00  1.0000
   1  -9   6      83      51                                                          85   -0.05    0.00  1.0000
   1   9  -6     113      70                                                         115    0.05    0.00  1.0000
  -1   9  -6     122      82                                                         124   -0.05    0.00  1.0000
   1  -9  -6      44      42                                                          45    0.05    0.00  1.0000
  -1  -9  -6     139      53                                                         141   -0.05    0.00  1.0000
  -1   9   6     125      33                                                         127    0.05    0.00  1.0000
   1   9   6      98      31                                                         100   -0.05    0.00  1.0000
   1  -9  -6      96      23                                                          98    0.05    0.00  1.0000
  -1   9   6     126      24                                                         128    0.05    0.00  1.0000
   1   9  -6     135      48                                                         137    0.05    0.00  1.0000
  -1   9  -6     187      75                                                         189   -0.05    0.00  1.0000
  -1  -9   6     120      48                                                         122    0.05    0.00  1.0000
   1  -9   6      52      30                                                          53   -0.05    0.00  1.0000
   1  -9   7     917     142                                                         850   -0.67    0.00  1.0000
   1   9  -7     836     131                                                         772   -0.67    0.00  1.0000
  -1   9  -7     560     194                                                         508   -0.67    0.00  1.0000
   1  -9  -7     812      66                                                         749    0.67    0.00  1.0000
  -1  -9  -7     787     125                                                         725    0.67    0.00  1.0000
  -1   9   7     517     153                                                         467    0.67    0.00  1.0000
   1   9   7     713      88                                                         654    0.67    0.00  1.0000
   1  -9  -7     684     105                                                         626    0.67    0.00  1.0000
   1   9  -7     878      75                                                         812   -0.67    0.00  1.0000
  -1   9   7     687      31                                                         629    0.67    0.00  1.0000
  -1   9  -7     863     144                                                         798   -0.67    0.00  1.0000
  -1  -9   7     742      63                                                         682   -0.67    0.00  1.0000
   1  -9   7     803      62                                                         740   -0.67    0.00  1.0000
   1  -9  -8     414     119                                                         428    0.21    0.00  1.0000
  -1  -9  -8     117      49                                                         125   -0.21    0.00  1.0000
   1   9  -8     443     111                                                         458    0.21    0.00  1.0000
   1  -9  -8     237      54                                                         248    0.21    0.00  1.0000
   1   9  -8     430      91                                                         445    0.21    0.00  1.0000
  -1   9  -8     407      87                                                         421   -0.21    0.00  1.0000
  -1   9   8     276      59                                                         288    0.21    0.00  1.0000
   1  -9   8     229      49                                                         240   -0.21    0.00  1.0000
   1  -9  -9     579     122                                                         557    0.27    0.00  1.0000
  -1  -9  -9     482      93                                                         462    0.27    0.00  1.0000
   1   9  -9     510      94                                                         490   -0.27    0.00  1.0000
  -1   9  -9     523     121                                                         503   -0.27    0.00  1.0000
   1  -9  -9     455      92                                                         436    0.27    0.00  1.0000
   1   9  -9     533     108                                                         512   -0.27    0.00  1.0000
  -1   9  -9     580     103                                                         558   -0.27    0.00  1.0000
  -1   9   9     486      86                                                         466    0.27    0.00  1.0000
   1  -9 -10      63      34                                                          63    0.01    0.00  1.0000
  -1  -9 -10     117      54                                                         117   -0.01    0.00  1.0000
   1   9 -10      27      45                                                          27    0.01    0.00  1.0000
  -1   9 -10       0      39                                                           0   -0.01    0.00  1.0000
   1  -9 -10      30      14                                                          30    0.01    0.00  1.0000
   1   9 -10      61      61                                                          61    0.01    0.00  1.0000
  -1   9 -10      65      61                                                          65   -0.01    0.00  1.0000
  -1   9  10       1       5                                                           1    0.01    0.00  1.0000
   1  -9 -11     727      94                                                         751   -0.26    0.00  1.0000
  -1  -9 -11     662     110                                                         685   -0.26    0.00  1.0000
   1   9 -11     764     130                                                         789    0.26    0.00  1.0000
  -1   9 -11     800      81                                                         825    0.26    0.00  1.0000
   1  -9 -11     534      92                                                         555   -0.26    0.00  1.0000
   1   9 -11     697     146                                                         721    0.26    0.00  1.0000
  -1   9 -11     523     121                                                         544    0.26    0.00  1.0000
  -1   9  11     621      34                                                         643   -0.26    0.00  1.0000
   1  -9 -12      84      46                                                          84   -0.01    0.00  1.0000
  -1  -9 -12       0      44                                                           0    0.01    0.00  1.0000
   1   9 -12      64      32                                                          64   -0.01    0.00  1.0000
  -1   9 -12      80      41                                                          80    0.01    0.00  1.0000
   1  -9 -12      87      22                                                          87   -0.01    0.00  1.0000
   1   9 -12       0      37                                                           0   -0.01    0.00  1.0000
  -1   9 -12      95      39                                                          95    0.01    0.00  1.0000
   1  -9 -13      72      45                                                          80   -0.26    0.00  1.0000
  -1  -9 -13     124      57                                                         134   -0.26    0.00  1.0000
   1   9 -13      31      46                                                          36    0.26    0.00  1.0000
  -1   9 -13       0      47                                                           1    0.26    0.00  1.0000
   1   9 -13       0      45                                                           1    0.26    0.00  1.0000
  -1   9 -13      28      34                                                          33    0.26    0.00  1.0000
   1  -9 -14      24      71                                                          21   -0.18    0.00  1.0000
  -1  -9 -14      98      51                                                          92    0.18    0.00  1.0000
   1   9 -14       0      51                                                           0   -0.18    0.00  1.0000
  -1   9 -14     119      65                                                         112    0.18    0.00  1.0000
   1   9 -14      62      26                                                          57   -0.18    0.00  1.0000
  -1   9 -14      13      43                                                          11    0.18    0.00  1.0000
   1  -9 -15     112      60                                                         118   -0.16    0.00  1.0000
  -1  -9 -15      38      46                                                          41   -0.16    0.00  1.0000
   1   9 -15     150      61                                                         157    0.16    0.00  1.0000
  -1   9 -15      89      47                                                          94    0.16    0.00  1.0000
   1   9 -15      35      53                                                          38    0.16    0.00  1.0000
  -1   9 -15      14      51                                                          16    0.16    0.00  1.0000
   1  -9 -16      83      61                                                          87    0.14    0.00  1.0000
  -1  -9 -16     141      64                                                         146   -0.14    0.00  1.0000
   1   9 -16     110      56                                                         115    0.14    0.00  1.0000
  -1   9 -16       0      45                                                           0   -0.14    0.00  1.0000
   1   9 -16      35      46                                                          38    0.14    0.00  1.0000
  -1   9 -16      25      35                                                          27   -0.14    0.00  1.0000
  -1 -11   1     304      65                                                         344   -0.67    0.00  1.0000
   1 -11   1     632     120                                                         690   -0.67    0.00  1.0000
   1  11  -1     118      46                                                         144   -0.67    0.00  1.0000
  -1  11  -1     499      52                                                         550   -0.67    0.00  1.0000
  -1 -11  -1     279      51                                                         318    0.67    0.00  1.0000
   1 -11  -1     118      63                                                         144    0.67    0.00  1.0000
  -1  11   1     118      31                                                         144    0.67    0.00  1.0000
   1  11   1     118      27                                                         144    0.67    0.00  1.0000
   1  11  -1     118      34                                                         144   -0.67    0.00  1.0000
   1  11   1     118      23                                                         144    0.67    0.00  1.0000
  -1  11  -1     259      22                                                         296   -0.67    0.00  1.0000
  -1 -11   1     252      18                                                         289   -0.67    0.00  1.0000
  -1  11   1     370      39                                                         414    0.67    0.00  1.0000
  -1 -11  -1     166      19                                                         196    0.67    0.00  1.0000
   1 -11   1     229      13                                                         264   -0.67    0.00  1.0000
   1 -11  -1     329      26                                                         371    0.67    0.00  1.0000
  -1 -11   2     373      74                                                         348    0.38    0.00  1.0000
   1 -11   2     331     100                                                         308   -0.38    0.00  1.0000
   1  11  -2     238      55                                                         218    0.38    0.00  1.0000
  -1  11  -2     264      55                                                         243   -0.38    0.00  1.0000
   1 -11  -2     284      62                                                         263    0.38    0.00  1.0000
  -1 -11  -2     270      54                                                         249   -0.38    0.00  1.0000
  -1  11   2     417      66                                                         391    0.38    0.00  1.0000
   1  11   2     422      66                                                         396   -0.38    0.00  1.0000
   1  11  -2     292      49                                                         270    0.38    0.00  1.0000
   1  11   2     427      63                                                         401   -0.38    0.00  1.0000
  -1  11  -2     384      57                                                         359   -0.38    0.00  1.0000
  -1 -11   2     360      61                                                         336    0.38    0.00  1.0000
  -1  11   2     352      44                                                         328    0.38    0.00  1.0000
   1 -11   2     352      45                                                         328   -0.38    0.00  1.0000
  -1 -11  -2     345      44                                                         321   -0.38    0.00  1.0000
   1 -11  -2     314      38                                                         291    0.38    0.00  1.0000
  -1 -11   3     476      89                                                         494   -0.24    0.00  1.0000
   1 -11   3     837     118                                                         860   -0.24    0.00  1.0000
   1  11  -3     450      78                                                         467   -0.24    0.00  1.0000
  -1  11  -3     479      97                                                         497   -0.24    0.00  1.0000
   1 -11  -3     604     110                                                         624    0.24    0.00  1.0000
  -1 -11  -3     499      92                                                         517    0.24    0.00  1.0000
  -1  11   3     500      64                                                         518    0.24    0.00  1.0000
   1  11   3     357      49                                                         372    0.24    0.00  1.0000
  -1  11   3     349      65                                                         364    0.24    0.00  1.0000
   1  11  -3     430      71                                                         447   -0.24    0.00  1.0000
   1  11   3     327      58                                                         342    0.24    0.00  1.0000
  -1  11  -3     574      80                                                         593   -0.24    0.00  1.0000
  -1 -11   3     434      84                                                         451   -0.24    0.00  1.0000
  -1  11   3     552      92                                                         571    0.24    0.00  1.0000
   1 -11   3     555      70                                                         574   -0.24    0.00  1.0000
  -1 -11  -3     417      59                                                         434    0.24    0.00  1.0000
  -1 -11   4    3518     278                                                        3537    0.10    0.00  1.0000
   1 -11   4    3544     297                                                        3564   -0.10    0.00  1.0000
   1  11  -4    3390     236                                                        3409    0.10    0.00  1.0000
  -1  11  -4    3522     247                                                        3542   -0.10    0.00  1.0000
   1 -11  -4    3667     241                                                        3687    0.10    0.00  1.0000
  -1 -11  -4    3494     241                                                        3513   -0.10    0.00  1.0000
  -1  11   4    3430     223                                                        3449    0.10    0.00  1.0000
   1  11   4    3451     221                                                        3470   -0.10    0.00  1.0000
   1  11   4    3370     224                                                        3389   -0.10    0.00  1.0000
  -1  11   4    3500     237                                                        3519    0.10    0.00  1.0000
   1  11   4    3414     212                                                        3433   -0.10    0.00  1.0000
  -1  11  -4    3544     235                                                        3564   -0.10    0.00  1.0000
  -1 -11   4    3721     238                                                        3741    0.10    0.00  1.0000
   1 -11   4    3461     223                                                        3480   -0.10    0.00  1.0000
  -1  11   4    3404     214                                                        3423    0.10    0.00  1.0000
  -1 -11   5    7760     339                                                        8027   -0.89    0.00  1.0000
   1 -11   5    7740     237                                                        8007   -0.89    0.00  1.0000
   1  11  -5    8503     182                                                        8782   -0.89    0.00  1.0000
  -1  11  -5    7422     156                                                        7683   -0.89    0.00  1.0000
   1 -11  -5    7926     224                                                        8196    0.89    0.00  1.0000
  -1 -11  -5    8203     137                                                        8477    0.89    0.00  1.0000
  -1  11   5    7743     126                                                        8010    0.89    0.00  1.0000
   1  11   5    8524     179                                                        8804    0.89    0.00  1.0000
  -1  11   5    7812      97                                                        8080    0.89    0.00  1.0000
   1  11   5    7988      35                                                        8259    0.89    0.00  1.0000
   1  11  -5    7746     126                                                        8013   -0.89    0.00  1.0000
  -1  11  -5    8166     128                                                        8440   -0.89    0.00  1.0000
  -1 -11   5    8140     105                                                        8413   -0.89    0.00  1.0000
   1 -11   5    8255     100                                                        8530   -0.89    0.00  1.0000
  -1 -11   6     235      92                                                         233   -0.05    0.00  1.0000
   1 -11   6     492     114                                                         489    0.05    0.00  1.0000
   1  11  -6     378      85                                                         375   -0.05    0.00  1.0000
  -1  11  -6      84      80                                                          83    0.05    0.00  1.0000
   1 -11  -6     334      58                                                         331   -0.05    0.00  1.0000
  -1 -11  -6     193      60                                                         191    0.05    0.00  1.0000
  -1  11   6     233      45                                                         231   -0.05    0.00  1.0000
   1  11   6     179      42                                                         177    0.05    0.00  1.0000
  -1  11   6     218      37                                                         216   -0.05    0.00  1.0000
   1  11  -6     322      65                                                         319   -0.05    0.00  1.0000
  -1  11  -6     200      52                                                         198    0.05    0.00  1.0000
  -1 -11   6     181      40                                                         179   -0.05    0.00  1.0000
   1 -11   6     160      35                                                         158    0.05    0.00  1.0000
  -1  11   6     276      21                                                         273   -0.05    0.00  1.0000
  -1 -11   7     745     134                                                         820    0.79    0.00  1.0000
   1 -11   7     846     173                                                         925    0.79    0.00  1.0000
   1  11  -7     673     114                                                         744    0.79    0.00  1.0000
   1 -11  -7     827      80                                                         906   -0.79    0.00  1.0000
  -1 -11  -7     848      84                                                         928   -0.79    0.00  1.0000
   1  11   7     787     135                                                         864   -0.79    0.00  1.0000
  -1  11   7     777      54                                                         853   -0.79    0.00  1.0000
   1  11  -7     941     111                                                        1025    0.79    0.00  1.0000
  -1  11  -7     816     132                                                         894    0.79    0.00  1.0000
   1 -11   8     112      67                                                         102    0.29    0.00  1.0000
   1 -11  -8     172      57                                                         159   -0.29    0.00  1.0000
  -1 -11  -8      50      71                                                          43    0.29    0.00  1.0000
   1  11  -8      67      43                                                          59   -0.29    0.00  1.0000
  -1  11  -8     239      70                                                         224    0.29    0.00  1.0000
  -1  11   8      88      15                                                          79   -0.29    0.00  1.0000
   1 -11  -9     169      32                                                         163   -0.13    0.00  1.0000
  -1 -11  -9      93      50                                                          89   -0.13    0.00  1.0000
   1  11  -9     332      76                                                         324    0.13    0.00  1.0000
  -1  11  -9     233      61                                                         226    0.13    0.00  1.0000
   1  11  -9     319      70                                                         311    0.13    0.00  1.0000
  -1  11  -9     240      64                                                         233    0.13    0.00  1.0000
   1 -11 -10     307      63                                                         311   -0.06    0.00  1.0000
  -1 -11 -10     339      89                                                         343    0.06    0.00  1.0000
   1  11 -10     276      67                                                         280   -0.06    0.00  1.0000
  -1  11 -10     312      68                                                         316    0.06    0.00  1.0000
   1  11 -10     362      73                                                         366   -0.06    0.00  1.0000
  -1  11 -10     306      73                                                         310    0.06    0.00  1.0000
   1 -11 -11       7      50                                                           6   -0.09    0.00  1.0000
  -1 -11 -11       7      49                                                           6   -0.09    0.00  1.0000
   1  11 -11      11      49                                                          10    0.09    0.00  1.0000
  -1  11 -11      26      38                                                          24    0.09    0.00  1.0000
   1  11 -11       0      41                                                           0    0.09    0.00  1.0000
  -1  11 -11       7      40                                                           6    0.09    0.00  1.0000
   1 -11 -12     530     111                                                         526    0.05    0.00  1.0000
  -1 -11 -12     442     158                                                         439   -0.05    0.00  1.0000
   1  11 -12     384      85                                                         381    0.05    0.00  1.0000
  -1  11 -12     432      85                                                         429   -0.05    0.00  1.0000
   1  11 -12     198      89                                                         196    0.05    0.00  1.0000
  -1  11 -12     247      60                                                         244   -0.05    0.00  1.0000
   1 -11 -13      69      49                                                          78    0.31    0.00  1.0000
  -1 -11 -13      76      56                                                          85    0.31    0.00  1.0000
   1  11 -13     133      65                                                         145   -0.31    0.00  1.0000
  -1  11 -13     139      58                                                         152   -0.31    0.00  1.0000
   1  11 -13     116      65                                                         128   -0.31    0.00  1.0000
  -1  11 -13      68      43                                                          77   -0.31    0.00  1.0000
   1 -11 -14      45     143                                                          48    0.13    0.00  1.0000
  -1 -11 -14      42     126                                                          45   -0.13    0.00  1.0000
   1  11 -14       2      40                                                           3    0.13    0.00  1.0000
  -1  11 -14      42     129                                                          45   -0.13    0.00  1.0000
   1  11 -14      86      45                                                          90    0.13    0.00  1.0000
  -1  11 -14      85      33                                                          89   -0.13    0.00  1.0000
   1 -11 -15      28      29                                                          28    0.02    0.00  1.0000
  -1 -11 -15       2      43                                                           2    0.02    0.00  1.0000
   1  11 -15       5      39                                                           5   -0.02    0.00  1.0000
  -1  11 -15     127      44                                                         128   -0.02    0.00  1.0000
   1  11 -15      38      22                                                          38   -0.02    0.00  1.0000
  -1  11 -15      44      38                                                          44   -0.02    0.00  1.0000
  -1 -13   1    4395     285                                                        4232    0.73    0.00  1.0000
   1 -13   1    4765     329                                                        4596    0.73    0.00  1.0000
  -1 -13  -1    5897     631                                                        5708   -0.73    0.00  1.0000
   1 -13  -1    5272     355                                                        5094   -0.73    0.00  1.0000
   1  13  -1    4714     295                                                        4546    0.73    0.00  1.0000
  -1  13  -1    4467     288                                                        4303    0.73    0.00  1.0000
  -1  13   1    4535     286                                                        4370   -0.73    0.00  1.0000
   1  13   1    4643     307                                                        4476   -0.73    0.00  1.0000
   1  13  -1    4711     311                                                        4543    0.73    0.00  1.0000
   1  13   1    4572     297                                                        4406   -0.73    0.00  1.0000
  -1  13  -1    4515     307                                                        4350    0.73    0.00  1.0000
  -1  13   1    4731     290                                                        4562   -0.73    0.00  1.0000
  -1 -13   1    4919     300                                                        4747    0.73    0.00  1.0000
  -1 -13  -1    4583     280                                                        4417   -0.73    0.00  1.0000
   1 -13   1    4360     301                                                        4198    0.73    0.00  1.0000
   1 -13  -1    4428     268                                                        4265   -0.73    0.00  1.0000
  -1 -13   2     935      86                                                         896   -0.38    0.00  1.0000
   1 -13   2    1358     129                                                        1311    0.38    0.00  1.0000
   1  13  -2    1392     112                                                        1345   -0.38    0.00  1.0000
  -1  13  -2    1216     106                                                        1172    0.38    0.00  1.0000
   1 -13  -2    1357     233                                                        1310   -0.38    0.00  1.0000
  -1 -13  -2    1452     226                                                        1404    0.38    0.00  1.0000
  -1  13   2    1128      82                                                        1086   -0.38    0.00  1.0000
   1  13   2    1470     187                                                        1421    0.38    0.00  1.0000
   1  13  -2    1324     102                                                        1278   -0.38    0.00  1.0000
   1  13   2    1207     111                                                        1163    0.38    0.00  1.0000
  -1  13  -2    1340     188                                                        1294    0.38    0.00  1.0000
  -1  13   2    1175      83                                                        1132   -0.38    0.00  1.0000
  -1 -13   2    1425      96                                                        1377   -0.38    0.00  1.0000
   1 -13   2    1223      84                                                        1179    0.38    0.00  1.0000
  -1 -13  -2    1593     105                                                        1542    0.38    0.00  1.0000
   1 -13  -2    1252     117                                                        1207   -0.38    0.00  1.0000
  -1 -13   3     621      70                                                         621    0.01    0.00  1.0000
   1 -13   3     716     112                                                         716    0.01    0.00  1.0000
   1  13  -3     581      64                                                         581    0.01    0.00  1.0000
  -1  13  -3     651      76                                                         651    0.01    0.00  1.0000
   1 -13  -3     501      61                                                         501   -0.01    0.00  1.0000
  -1 -13  -3     610      55                                                         610   -0.01    0.00  1.0000
  -1  13   3     475      41                                                         475   -0.01    0.00  1.0000
   1  13   3     669      75                                                         669   -0.01    0.00  1.0000
  -1  13   3     545      70                                                         545   -0.01    0.00  1.0000
   1  13  -3     493      65                                                         493    0.01    0.00  1.0000
   1  13   3     460      54                                                         460   -0.01    0.00  1.0000
  -1  13  -3     474      49                                                         474    0.01    0.00  1.0000
  -1 -13   3     617      51                                                         617    0.01    0.00  1.0000
  -1  13   3     443      31                                                         443   -0.01    0.00  1.0000
   1 -13   3     453      70                                                         453    0.01    0.00  1.0000
  -1 -13  -3     529      46                                                         529   -0.01    0.00  1.0000
  -1 -13   4     176      69                                                         177   -0.02    0.00  1.0000
   1 -13   4      87      55                                                          88    0.02    0.00  1.0000
   1  13  -4     245      76                                                         246   -0.02    0.00  1.0000
  -1  13  -4     160      47                                                         161    0.02    0.00  1.0000
   1 -13  -4      24      39                                                          24   -0.02    0.00  1.0000
  -1 -13  -4     110      64                                                         111    0.02    0.00  1.0000
  -1  13   4      94      21                                                          95   -0.02    0.00  1.0000
   1  13   4     145      36                                                         146    0.02    0.00  1.0000
   1  13   4     162      54                                                         163    0.02    0.00  1.0000
  -1  13   4     150      34                                                         151   -0.02    0.00  1.0000
   1  13  -4      97      33                                                          98   -0.02    0.00  1.0000
   1  13   4     161      23                                                         162    0.02    0.00  1.0000
  -1  13  -4     144      44                                                         145    0.02    0.00  1.0000
  -1 -13   4     125      46                                                         126   -0.02    0.00  1.0000
  -1  13   4      93      26                                                          94   -0.02    0.00  1.0000
   1 -13   4     140      34                                                         141    0.02    0.00  1.0000
  -1 -13   5     242      75                                                         227    0.30    0.00  1.0000
   1 -13   5     322      84                                                         304    0.30    0.00  1.0000
   1  13  -5     329      90                                                         311    0.30    0.00  1.0000
  -1  13  -5     182      68                                                         169    0.30    0.00  1.0000
   1 -13  -5     278      65                                                         262   -0.30    0.00  1.0000
  -1 -13  -5     300      73                                                         283   -0.30    0.00  1.0000
  -1  13   5     224      55                                                         209   -0.30    0.00  1.0000
   1  13   5     252      46                                                         236   -0.30    0.00  1.0000
   1  13   5     242      42                                                         227   -0.30    0.00  1.0000
  -1  13   5     221      37                                                         206   -0.30    0.00  1.0000
   1  13   5     246      41                                                         231   -0.30    0.00  1.0000
   1  13  -5     264      65                                                         248    0.30    0.00  1.0000
  -1  13  -5     266      58                                                         250    0.30    0.00  1.0000
  -1 -13   5     283      42                                                         266    0.30    0.00  1.0000
  -1  13   5     238      26                                                         223   -0.30    0.00  1.0000
   1 -13   5     181      39                                                         168    0.30    0.00  1.0000
  -1 -13   6     543      84                                                         544   -0.01    0.00  1.0000
   1 -13   6     368      92                                                         369    0.01    0.00  1.0000
   1  13  -6     370      83                                                         371   -0.01    0.00  1.0000
  -1  13  -6     157      66                                                         158    0.01    0.00  1.0000
   1 -13  -6     570     100                                                         571   -0.01    0.00  1.0000
  -1 -13  -6     370      80                                                         371    0.01    0.00  1.0000
  -1  13   6     276      58                                                         277   -0.01    0.00  1.0000
   1  13   6     317      61                                                         318    0.01    0.00  1.0000
  -1  13   6     334      64                                                         335   -0.01    0.00  1.0000
   1  13  -6     556      92                                                         557   -0.01    0.00  1.0000
  -1  13  -6     395      80                                                         396    0.01    0.00  1.0000
  -1  13   6     395      63                                                         396   -0.01    0.00  1.0000
  -1 -13   7      46      44                                                          36   -0.48    0.00  1.0000
   1 -13   7      49      48                                                          38   -0.48    0.00  1.0000
   1 -13  -7      16      40                                                          10    0.48    0.00  1.0000
  -1 -13  -7      60      55                                                          48    0.48    0.00  1.0000
  -1  13   7      18      11                                                          12    0.48    0.00  1.0000
   1  13  -7       3      46                                                           1   -0.48    0.00  1.0000
  -1  13  -7      12      43                                                           7   -0.48    0.00  1.0000
  -1 -13   8    1723     298                                                        1678    0.32    0.00  1.0000
   1 -13   8    1670     297                                                        1626   -0.32    0.00  1.0000
   1 -13  -8    2079     132                                                        2030    0.32    0.00  1.0000
  -1 -13  -8    1862     285                                                        1815   -0.32    0.00  1.0000
   1  13  -8    2078     133                                                        2029    0.32    0.00  1.0000
  -1  13  -8    2040     127                                                        1991   -0.32    0.00  1.0000
   1 -13   9     261     140                                                         263   -0.04    0.00  1.0000
   1 -13  -9     121      46                                                         122    0.04    0.00  1.0000
  -1 -13  -9     137      64                                                         138    0.04    0.00  1.0000
   1  13  -9     118      29                                                         119   -0.04    0.00  1.0000
   1  13  -9     251      85                                                         253   -0.04    0.00  1.0000
  -1  13  -9     231      79                                                         233   -0.04    0.00  1.0000
   1 -13 -10     192      87                                                         197    0.12    0.00  1.0000
  -1 -13 -10     292      62                                                         299   -0.12    0.00  1.0000
   1  13 -10     203      64                                                         209    0.12    0.00  1.0000
  -1  13 -10     145      86                                                         150   -0.12    0.00  1.0000
   1  13 -10     257     119                                                         263    0.12    0.00  1.0000
  -1  13 -10     158      48                                                         163   -0.12    0.00  1.0000
   1 -13 -11       9      38                                                           7    0.25    0.00  1.0000
  -1 -13 -11       0      45                                                           0    0.25    0.00  1.0000
   1  13 -11      48      44                                                          42   -0.25    0.00  1.0000
  -1  13 -11      21      27                                                          17   -0.25    0.00  1.0000
   1  13 -11      26      24                                                          22   -0.25    0.00  1.0000
  -1  13 -11      12      37                                                           9   -0.25    0.00  1.0000
   1 -13 -12      51      38                                                          52   -0.03    0.00  1.0000
  -1 -13 -12     209      70                                                         211    0.03    0.00  1.0000
   1  13 -12      24      47                                                          25   -0.03    0.00  1.0000
  -1  13 -12      72      43                                                          73    0.03    0.00  1.0000
   1  13 -12     169      60                                                         170   -0.03    0.00  1.0000
  -1  13 -12      89      30                                                          90    0.03    0.00  1.0000
   1 -13 -13      25      43                                                          25   -0.02    0.00  1.0000
  -1 -13 -13       3      46                                                           3   -0.02    0.00  1.0000
   1  13 -13      48      52                                                          47    0.02    0.00  1.0000
  -1  13 -13      54      46                                                          53    0.02    0.00  1.0000
   1  13 -13      28      30                                                          28    0.02    0.00  1.0000
  -1  13 -13      60      31                                                          59    0.02    0.00  1.0000
   1 -13 -14     187      64                                                         187    0.01    0.00  1.0000
  -1 -13 -14     167      55                                                         167   -0.01    0.00  1.0000
   1  13 -14     192      61                                                         192    0.01    0.00  1.0000
  -1  13 -14     156      59                                                         156   -0.01    0.00  1.0000
   1 -13 -15      36      52                                                          37   -0.06    0.00  1.0000
  -1 -13 -15      38      45                                                          39   -0.06    0.00  1.0000
   1  13 -15       2      26                                                           2    0.06    0.00  1.0000
  -1  13 -15      27      43                                                          28    0.06    0.00  1.0000
   1  13 -15       0      43                                                           0    0.06    0.00  1.0000
  -1  13 -15     130      70                                                         132    0.06    0.00  1.0000
  -1 -15   1     341      87                                                         333    0.13    0.00  1.0000
   1 -15   1     308      68                                                         301    0.13    0.00  1.0000
  -1 -15  -1     566      99                                                         556   -0.13    0.00  1.0000
   1 -15  -1     482      99                                                         473   -0.13    0.00  1.0000
   1  15  -1     334      66                                                         326    0.13    0.00  1.0000
  -1  15  -1     295      48                                                         288    0.13    0.00  1.0000
  -1  15   1     382      89                                                         374   -0.13    0.00  1.0000
   1  15   1     404      62                                                         396   -0.13    0.00  1.0000
   1  15  -1     366      79                                                         358    0.13    0.00  1.0000
   1  15   1     356      60                                                         348   -0.13    0.00  1.0000
  -1  15  -1     349      71                                                         341    0.13    0.00  1.0000
  -1  15   1     382      77                                                         374   -0.13    0.00  1.0000
  -1 -15   1     335      54                                                         327    0.13    0.00  1.0000
  -1 -15  -1     284      35                                                         277   -0.13    0.00  1.0000
   1 -15   1     339      50                                                         331    0.13    0.00  1.0000
   1 -15  -1     294      35                                                         287   -0.13    0.00  1.0000
  -1 -15   2    1007     104                                                         997    0.09    0.00  1.0000
   1 -15   2    1038      95                                                        1028   -0.09    0.00  1.0000
   1  15  -2    1227     103                                                        1216    0.09    0.00  1.0000
  -1  15  -2    1591     107                                                        1579   -0.09    0.00  1.0000
  -1 -15  -2    1209      97                                                        1199   -0.09    0.00  1.0000
   1 -15  -2    1639     147                                                        1627    0.09    0.00  1.0000
  -1  15   2    1100      95                                                        1090    0.09    0.00  1.0000
   1  15   2    1114     106                                                        1104   -0.09    0.00  1.0000
   1  15  -2    1052      74                                                        1042    0.09    0.00  1.0000
   1  15   2    1128     122                                                        1118   -0.09    0.00  1.0000
  -1  15  -2    1224      82                                                        1213   -0.09    0.00  1.0000
  -1  15   2    1109     113                                                        1099    0.09    0.00  1.0000
  -1 -15   2    1237      68                                                        1226    0.09    0.00  1.0000
   1 -15   2    1171      60                                                        1161   -0.09    0.00  1.0000
  -1 -15  -2    1080     112                                                        1070   -0.09    0.00  1.0000
   1 -15  -2    1114      50                                                        1104    0.09    0.00  1.0000
  -1 -15   3    3203     386                                                        3243    0.21    0.00  1.0000
   1 -15   3    3357     171                                                        3398    0.21    0.00  1.0000
   1  15  -3    3022     121                                                        3061    0.21    0.00  1.0000
  -1  15  -3    3337     137                                                        3378    0.21    0.00  1.0000
   1 -15  -3    3122     118                                                        3162   -0.21    0.00  1.0000
  -1 -15  -3    3498     152                                                        3540   -0.21    0.00  1.0000
  -1  15   3    3361     101                                                        3402   -0.21    0.00  1.0000
   1  15   3    3327     198                                                        3368   -0.21    0.00  1.0000
  -1  15   3    3572     238                                                        3614   -0.21    0.00  1.0000
   1  15  -3    3419     109                                                        3460    0.21    0.00  1.0000
   1  15   3    3181      79                                                        3221   -0.21    0.00  1.0000
  -1  15  -3    3504     104                                                        3546    0.21    0.00  1.0000
  -1  15   3    3574      76                                                        3616   -0.21    0.00  1.0000
  -1 -15   3    3462      85                                                        3504    0.21    0.00  1.0000
   1 -15   3    3381      78                                                        3422    0.21    0.00  1.0000
  -1 -15  -3    3353      61                                                        3394   -0.21    0.00  1.0000
  -1 -15   4     192      93                                                         194    0.03    0.00  1.0000
   1 -15   4     303      96                                                         305   -0.03    0.00  1.0000
   1  15  -4     170      54                                                         172    0.03    0.00  1.0000
  -1  15  -4     197      60                                                         199   -0.03    0.00  1.0000
   1 -15  -4     155      80                                                         156    0.03    0.00  1.0000
  -1 -15  -4     194      76                                                         196   -0.03    0.00  1.0000
  -1  15   4     134      34                                                         135    0.03    0.00  1.0000
   1  15   4     122      27                                                         123   -0.03    0.00  1.0000
   1  15   4      98      30                                                          99   -0.03    0.00  1.0000
  -1  15   4      81      34                                                          82    0.03    0.00  1.0000
   1  15  -4     160      65                                                         161    0.03    0.00  1.0000
   1  15   4     139      32                                                         140   -0.03    0.00  1.0000
  -1  15  -4     224      64                                                         226   -0.03    0.00  1.0000
  -1  15   4     163      36                                                         164    0.03    0.00  1.0000
  -1 -15   4      42      30                                                          43    0.03    0.00  1.0000
   1 -15   4     161      41                                                         162   -0.03    0.00  1.0000
  -1 -15   5     779      87                                                         742    0.39    0.00  1.0000
   1 -15   5    1103     114                                                        1059    0.39    0.00  1.0000
   1  15  -5     716     103                                                         681    0.39    0.00  1.0000
  -1  15  -5    1124     121                                                        1080    0.39    0.00  1.0000
   1 -15  -5     810      63                                                         773   -0.39    0.00  1.0000
  -1 -15  -5    1131      83                                                        1087   -0.39    0.00  1.0000
  -1  15   5     773      57                                                         737   -0.39    0.00  1.0000
   1  15   5     682      96                                                         648   -0.39    0.00  1.0000
   1  15   5     824      69                                                         786   -0.39    0.00  1.0000
  -1  15   5     884      80                                                         845   -0.39    0.00  1.0000
   1  15   5     873      71                                                         834   -0.39    0.00  1.0000
   1  15  -5     782      74                                                         745    0.39    0.00  1.0000
  -1  15  -5     813      95                                                         776    0.39    0.00  1.0000
  -1  15   5     759      30                                                         723   -0.39    0.00  1.0000
  -1 -15   6    1024     155                                                        1032    0.07    0.00  1.0000
   1 -15   6     923     160                                                         931   -0.07    0.00  1.0000
   1 -15  -6     918     148                                                         926    0.07    0.00  1.0000
  -1 -15  -6     819     206                                                         826   -0.07    0.00  1.0000
  -1  15   6     703      68                                                         710    0.07    0.00  1.0000
   1  15   6     836      21                                                         843   -0.07    0.00  1.0000
   1  15  -6    1018     189                                                        1026    0.07    0.00  1.0000
  -1  15  -6     802      72                                                         809   -0.07    0.00  1.0000
  -1  15   6     791      32                                                         798    0.07    0.00  1.0000
  -1 -15   7       2      64                                                           4    0.29    0.00  1.0000
   1 -15   7     112      86                                                         123    0.29    0.00  1.0000
   1 -15  -7      23      45                                                          28   -0.29    0.00  1.0000
  -1 -15  -7       2      30                                                           4   -0.29    0.00  1.0000
  -1  15   7       2       7                                                           4   -0.29    0.00  1.0000
   1  15  -7      52      51                                                          59    0.29    0.00  1.0000
  -1  15  -7       2      44                                                           4    0.29    0.00  1.0000
  -1  15   7      13       7                                                          17   -0.29    0.00  1.0000
  -1 -15   8      76      57                                                          68   -0.29    0.00  1.0000
   1 -15   8     196      90                                                         183    0.29    0.00  1.0000
   1 -15  -8       0      37                                                           0   -0.29    0.00  1.0000
  -1 -15  -8     130      55                                                         119    0.29    0.00  1.0000
   1  15  -8     135      65                                                         124   -0.29    0.00  1.0000
  -1  15  -8      42      43                                                          36    0.29    0.00  1.0000
  -1 -15   9     218     104                                                         223   -0.09    0.00  1.0000
   1 -15   9      85      86                                                          88   -0.09    0.00  1.0000
   1 -15  -9     113      65                                                         116    0.09    0.00  1.0000
  -1 -15  -9      22      34                                                          23    0.09    0.00  1.0000
   1  15  -9      45      50                                                          47   -0.09    0.00  1.0000
  -1  15  -9      41      49                                                          43   -0.09    0.00  1.0000
   1 -15 -10    1657     125                                                        1673   -0.12    0.00  1.0000
  -1 -15 -10     915     277                                                         927    0.12    0.00  1.0000
   1  15 -10    1284     113                                                        1298   -0.12    0.00  1.0000
   1  15 -10    1763     211                                                        1780   -0.12    0.00  1.0000
  -1  15 -10    1468     130                                                        1483    0.12    0.00  1.0000
   1 -15 -11     163      94                                                         160   -0.08    0.00  1.0000
  -1 -15 -11      95      54                                                          93   -0.08    0.00  1.0000
   1  15 -11      51      38                                                          49    0.08    0.00  1.0000
  -1  15 -11      75      55                                                          73    0.08    0.00  1.0000
   1  15 -11       9      45                                                           8    0.08    0.00  1.0000
  -1  15 -11     160      73                                                         157    0.08    0.00  1.0000
   1 -15 -12     212     109                                                         216   -0.07    0.00  1.0000
  -1 -15 -12      81      46                                                          83    0.07    0.00  1.0000
   1  15 -12     301      62                                                         305   -0.07    0.00  1.0000
  -1  15 -12     291      72                                                         295    0.07    0.00  1.0000
   1  15 -12     412      73                                                         417   -0.07    0.00  1.0000
  -1  15 -12     176      81                                                         179    0.07    0.00  1.0000
   1 -15 -13       2      47                                                           3   -0.26    0.00  1.0000
  -1 -15 -13      11     126                                                          14   -0.26    0.00  1.0000
   1  15 -13      27      51                                                          32    0.26    0.00  1.0000
  -1  15 -13      35      44                                                          40    0.26    0.00  1.0000
   1  15 -13      44      54                                                          50    0.26    0.00  1.0000
  -1  15 -13       3      79                                                           5    0.26    0.00  1.0000
   1 -15 -14      89      58                                                          93   -0.13    0.00  1.0000
  -1 -15 -14     151      64                                                         156    0.13    0.00  1.0000
   1  15 -14      96      42                                                         100   -0.13    0.00  1.0000
  -1  15 -14     247      65                                                         254    0.13    0.00  1.0000
   1  15 -14     141      45                                                         146   -0.13    0.00  1.0000
  -1  15 -14     219      83                                                         226    0.13    0.00  1.0000
   1 -15 -15       0      39                                                           0    0.07    0.00  1.0000
  -1 -15 -15       1      48                                                           1    0.07    0.00  1.0000
   1  15 -15      55      51                                                          57   -0.07    0.00  1.0000
  -1  15 -15      16      36                                                          17   -0.07    0.00  1.0000
   1  15 -15      38      46                                                          39   -0.07    0.00  1.0000
  -1  15 -15      22      41                                                          23   -0.07    0.00  1.0000
  -1 -17   1    1598      98                                                        1426   -1.31    0.00  1.0000
   1 -17   1    1452     122                                                        1288   -1.31    0.00  1.0000
  -1 -17  -1    2184     145                                                        1982    1.31    0.00  1.0000
   1 -17  -1    1603     119                                                        1431    1.31    0.00  1.0000
  -1  17  -1    1913     106                                                        1724   -1.31    0.00  1.0000
   1  17  -1    1550      71                                                        1381   -1.31    0.00  1.0000
  -1  17   1    1408     134                                                        1247    1.31    0.00  1.0000
   1  17   1    1618      61                                                        1445    1.31    0.00  1.0000
   1  17  -1    1690      84                                                        1513   -1.31    0.00  1.0000
   1  17   1    1566      55                                                        1396    1.31    0.00  1.0000
  -1  17  -1    1427      69                                                        1265   -1.31    0.00  1.0000
  -1  17   1    1587      83                                                        1416    1.31    0.00  1.0000
  -1 -17   1    1226     137                                                        1076   -1.31    0.00  1.0000
  -1 -17  -1    1514      79                                                        1347    1.31    0.00  1.0000
   1 -17   1    1603      68                                                        1431   -1.31    0.00  1.0000
   1 -17  -1    1468      42                                                        1303    1.31    0.00  1.0000
  -1 -17   2    2093     160                                                        2132    0.25    0.00  1.0000
   1 -17   2    1998     154                                                        2037   -0.25    0.00  1.0000
   1  17  -2    1986      97                                                        2024    0.25    0.00  1.0000
  -1  17  -2    1752      97                                                        1788   -0.25    0.00  1.0000
  -1 -17  -2    2107     121                                                        2147   -0.25    0.00  1.0000
   1 -17  -2    1610      88                                                        1645    0.25    0.00  1.0000
  -1  17   2    1526     217                                                        1560    0.25    0.00  1.0000
   1  17   2    1634     152                                                        1669   -0.25    0.00  1.0000
   1  17  -2    2050      88                                                        2089    0.25    0.00  1.0000
   1  17   2    1868      57                                                        1905   -0.25    0.00  1.0000
  -1  17  -2    1881      89                                                        1918   -0.25    0.00  1.0000
  -1  17   2    1805      77                                                        1842    0.25    0.00  1.0000
  -1 -17   2    1792     109                                                        1828    0.25    0.00  1.0000
   1 -17   2    1838      59                                                        1875   -0.25    0.00  1.0000
  -1 -17  -2    1619      84                                                        1654   -0.25    0.00  1.0000
   1 -17  -2    1965      55                                                        2003    0.25    0.00  1.0000
  -1 -17   3     167      81                                                         150   -0.40    0.00  1.0000
   1 -17   3     130      61                                                         115   -0.40    0.00  1.0000
   1  17  -3      56      42                                                          46   -0.40    0.00  1.0000
  -1  17  -3       4      44                                                           2   -0.40    0.00  1.0000
   1 -17  -3     182      74                                                         164    0.40    0.00  1.0000
  -1 -17  -3      69      80                                                          58    0.40    0.00  1.0000
  -1  17   3      45      27                                                          36    0.40    0.00  1.0000
   1  17   3      51      35                                                          42    0.40    0.00  1.0000
  -1  17   3     216      79                                                         197    0.40    0.00  1.0000
   1  17  -3      73      63                                                          62   -0.40    0.00  1.0000
   1  17   3      72      39                                                          61    0.40    0.00  1.0000
  -1  17  -3       3      41                                                           1   -0.40    0.00  1.0000
  -1  17   3       6      28                                                           3    0.40    0.00  1.0000
  -1 -17   3      55      42                                                          45   -0.40    0.00  1.0000
  -1 -17  -3     103      38                                                          90    0.40    0.00  1.0000
  -1 -17   4       0      72                                                           0   -0.03    0.00  1.0000
   1 -17   4       0      53                                                           0    0.03    0.00  1.0000
   1  17  -4     147      66                                                         146   -0.03    0.00  1.0000
   1 -17  -4      17      57                                                          17   -0.03    0.00  1.0000
  -1 -17  -4       0      55                                                           0    0.03    0.00  1.0000
   1  17   4       6      33                                                           6    0.03    0.00  1.0000
  -1  17   4      54      21                                                          53   -0.03    0.00  1.0000
   1  17  -4       0      47                                                           0   -0.03    0.00  1.0000
   1  17   4       0      18                                                           0    0.03    0.00  1.0000
  -1  17  -4       0      43                                                           0    0.03    0.00  1.0000
  -1  17   4      56      15                                                          55   -0.03    0.00  1.0000
  -1 -17   5     260      44                                                         231   -0.55    0.00  1.0000
   1 -17   5     579      83                                                         536   -0.55    0.00  1.0000
   1 -17  -5     306      50                                                         275    0.55    0.00  1.0000
  -1 -17  -5     289      56                                                         259    0.55    0.00  1.0000
   1  17   5     253      31                                                         225    0.55    0.00  1.0000
  -1  17   5     251      58                                                         223    0.55    0.00  1.0000
   1  17   5     272      25                                                         242    0.55    0.00  1.0000
   1  17  -5     337      33                                                         304   -0.55    0.00  1.0000
  -1  17  -5     414      67                                                         377   -0.55    0.00  1.0000
  -1  17   5     266      23                                                         237    0.55    0.00  1.0000
  -1 -17   6    1069     189                                                        1081   -0.11    0.00  1.0000
   1 -17   6     815     183                                                         826    0.11    0.00  1.0000
   1 -17  -6     697     139                                                         707   -0.11    0.00  1.0000
  -1 -17  -6     700     143                                                         710    0.11    0.00  1.0000
   1  17   6     726      93                                                         736    0.11    0.00  1.0000
   1  17   6     749      45                                                         759    0.11    0.00  1.0000
   1  17  -6     799     165                                                         810   -0.11    0.00  1.0000
  -1  17  -6     601      89                                                         610    0.11    0.00  1.0000
  -1  17   6     697      70                                                         707   -0.11    0.00  1.0000
  -1 -17   7     684     146                                                         650   -0.39    0.00  1.0000
   1 -17   7     953     160                                                         912   -0.39    0.00  1.0000
   1 -17  -7     624     136                                                         591    0.39    0.00  1.0000
  -1 -17  -7     626     120                                                         593    0.39    0.00  1.0000
  -1  17   7     605      97                                                         573    0.39    0.00  1.0000
   1  17  -7     897     103                                                         858   -0.39    0.00  1.0000
  -1  17  -7     791     131                                                         754   -0.39    0.00  1.0000
  -1  17   7     564      85                                                         533    0.39    0.00  1.0000
  -1 -17   8     352     121                                                         340    0.20    0.00  1.0000
   1 -17   8     312     105                                                         300   -0.20    0.00  1.0000
   1 -17  -8     379      93                                                         366    0.20    0.00  1.0000
  -1 -17  -8     272      95                                                         261   -0.20    0.00  1.0000
   1  17  -8     534      79                                                         519    0.20    0.00  1.0000
  -1  17  -8     406     101                                                         393   -0.20    0.00  1.0000
  -1 -17   9     190      56                                                         178    0.27    0.00  1.0000
   1 -17   9     142      62                                                         131    0.27    0.00  1.0000
   1 -17  -9     195      49                                                         182   -0.27    0.00  1.0000
  -1 -17  -9     121      52                                                         111   -0.27    0.00  1.0000
   1  17  -9     290      73                                                         275    0.27    0.00  1.0000
  -1  17  -9      63      46                                                          56    0.27    0.00  1.0000
   1 -17  10    1902     190                                                        1894   -0.05    0.00  1.0000
   1 -17 -10     902     244                                                         897    0.05    0.00  1.0000
  -1 -17 -10    1141     316                                                        1135   -0.05    0.00  1.0000
   1  17 -10    1229     316                                                        1223    0.05    0.00  1.0000
  -1  17 -10    1367     270                                                        1360   -0.05    0.00  1.0000
   1 -17 -11     105      37                                                         114   -0.25    0.00  1.0000
  -1 -17 -11       0      55                                                           0   -0.25    0.00  1.0000
   1  17 -11      37      26                                                          42    0.25    0.00  1.0000
  -1  17 -11     155      63                                                         166    0.25    0.00  1.0000
   1  17 -11       0      50                                                           0    0.25    0.00  1.0000
  -1  17 -11       0      47                                                           0    0.25    0.00  1.0000
   1 -17 -12       0      51                                                           0    0.23    0.00  1.0000
  -1 -17 -12      37      47                                                          42   -0.23    0.00  1.0000
   1  17 -12      15      44                                                          18    0.23    0.00  1.0000
  -1  17 -12       3      25                                                           5   -0.23    0.00  1.0000
   1  17 -12      55      48                                                          61    0.23    0.00  1.0000
  -1  17 -12      79      21                                                          86   -0.23    0.00  1.0000
   1 -17 -13      24      40                                                          29    0.26    0.00  1.0000
  -1 -17 -13       1      48                                                           2    0.26    0.00  1.0000
   1  17 -13       0      48                                                           0   -0.26    0.00  1.0000
  -1  17 -13       8      43                                                          11   -0.26    0.00  1.0000
   1  17 -13       6      36                                                           8   -0.26    0.00  1.0000
  -1  17 -13       0      28                                                           0   -0.26    0.00  1.0000
   1 -17 -14     143      40                                                         136    0.17    0.00  1.0000
  -1 -17 -14      70      33                                                          65   -0.17    0.00  1.0000
   1  17 -14      75      71                                                          70    0.17    0.00  1.0000
  -1  17 -14      24      45                                                          21   -0.17    0.00  1.0000
   1  17 -14       0      47                                                           0    0.17    0.00  1.0000
  -1  17 -14       0      44                                                           0   -0.17    0.00  1.0000
  -1 -19   1      42     115                                                          80    1.47    0.00  1.0000
   1 -19   1      10      82                                                          32    1.47    0.00  1.0000
  -1 -19  -1      39      95                                                          76   -1.47    0.00  1.0000
   1 -19  -1       6      77                                                          25   -1.47    0.00  1.0000
  -1  19  -1      33      66                                                          67    1.47    0.00  1.0000
   1  19  -1       0      49                                                           7    1.47    0.00  1.0000
  -1  19   1       1      50                                                          13   -1.47    0.00  1.0000
   1  19   1       0      32                                                           5   -1.47    0.00  1.0000
   1  19  -1       2      37                                                           1    1.47    0.00  1.0000
   1  19   1       6      30                                                           0   -1.47    0.00  1.0000
  -1  19  -1       1      43                                                           3    1.47    0.00  1.0000
  -1  19   1      11      52                                                          33   -1.47    0.00  1.0000
  -1 -19   1       2      35                                                          16    1.47    0.00  1.0000
  -1 -19  -1       0      45                                                           7   -1.47    0.00  1.0000
   1 -19   1       1      37                                                           3    1.47    0.00  1.0000
   1 -19  -1       0      33                                                           7   -1.47    0.00  1.0000
  -1 -19   2    3416     197                                                        3337   -0.40    0.00  1.0000
   1 -19   2    3696     211                                                        3614    0.40    0.00  1.0000
  -1 -19  -2    3148     126                                                        3073    0.40    0.00  1.0000
   1 -19  -2    3811     141                                                        3728   -0.40    0.00  1.0000
   1  19  -2    3390     117                                                        3312   -0.40    0.00  1.0000
   1  19   2    2787     205                                                        2716    0.40    0.00  1.0000
   1  19  -2    3398     131                                                        3320   -0.40    0.00  1.0000
   1  19   2    3419      83                                                        3340    0.40    0.00  1.0000
  -1  19  -2    3886     135                                                        3802    0.40    0.00  1.0000
  -1  19   2    3729      83                                                        3647   -0.40    0.00  1.0000
  -1 -19  -2    3154      94                                                        3079    0.40    0.00  1.0000
   1 -19  -2    3531     140                                                        3451   -0.40    0.00  1.0000
  -1 -19   3     219      79                                                         244    0.49    0.00  1.0000
   1 -19   3       4      86                                                           8    0.49    0.00  1.0000
   1  19  -3     144      54                                                         165    0.49    0.00  1.0000
  -1 -19  -3     228      70                                                         254   -0.49    0.00  1.0000
   1 -19  -3     239     107                                                         266   -0.49    0.00  1.0000
   1  19   3      93      33                                                         110   -0.49    0.00  1.0000
  -1  19   3      44      41                                                          56   -0.49    0.00  1.0000
   1  19  -3      17      45                                                          25    0.49    0.00  1.0000
   1  19   3      58      13                                                          71   -0.49    0.00  1.0000
  -1  19  -3      40      14                                                          51    0.49    0.00  1.0000
  -1  19   3       4      24                                                           8   -0.49    0.00  1.0000
  -1 -19  -3      40       8                                                          51   -0.49    0.00  1.0000
  -1 -19   4     467     131                                                         465   -0.02    0.00  1.0000
   1 -19   4     620     148                                                         618    0.02    0.00  1.0000
   1 -19  -4     443     101                                                         442   -0.02    0.00  1.0000
  -1 -19  -4     378      99                                                         377    0.02    0.00  1.0000
   1  19   4     426      86                                                         425    0.02    0.00  1.0000
  -1  19   4     411      99                                                         410   -0.02    0.00  1.0000
   1  19   4     402      68                                                         401    0.02    0.00  1.0000
   1  19  -4     770      82                                                         768   -0.02    0.00  1.0000
  -1  19  -4     545     144                                                         543    0.02    0.00  1.0000
  -1  19   4     471      79                                                         469   -0.02    0.00  1.0000
  -1 -19   5       1      69                                                           3    0.37    0.00  1.0000
   1 -19   5      80     105                                                          91    0.37    0.00  1.0000
   1 -19  -5      57      59                                                          67   -0.37    0.00  1.0000
  -1 -19  -5       0      55                                                           0   -0.37    0.00  1.0000
   1  19   5       1      26                                                           3   -0.37    0.00  1.0000
  -1  19   5       4      35                                                           7   -0.37    0.00  1.0000
   1  19   5       0      18                                                           0   -0.37    0.00  1.0000
   1  19  -5       1      48                                                           3    0.37    0.00  1.0000
  -1  19  -5       8      48                                                          12    0.37    0.00  1.0000
  -1  19   5       2      20                                                           4   -0.37    0.00  1.0000
  -1 -19   6       1      76                                                           1    0.10    0.00  1.0000
   1 -19   6     149     105                                                         153   -0.10    0.00  1.0000
   1 -19  -6     182      95                                                         186    0.10    0.00  1.0000
  -1 -19  -6      94      80                                                          97   -0.10    0.00  1.0000
   1  19   6       1      12                                                           1   -0.10    0.00  1.0000
  -1  19   6      35      31                                                          37    0.10    0.00  1.0000
   1  19   6      76      26                                                          79   -0.10    0.00  1.0000
   1  19  -6     159      86                                                         163    0.10    0.00  1.0000
  -1  19  -6      86      68                                                          89   -0.10    0.00  1.0000
  -1  19   6      32      21                                                          34    0.10    0.00  1.0000
  -1 -19   7    1260     280                                                        1203    0.48    0.00  1.0000
   1 -19   7    1202     198                                                        1146    0.48    0.00  1.0000
   1 -19  -7    1131     229                                                        1077   -0.48    0.00  1.0000
  -1 -19  -7    1298     192                                                        1240   -0.48    0.00  1.0000
  -1  19   7    1129      94                                                        1075   -0.48    0.00  1.0000
   1  19  -7    1669     140                                                        1603    0.48    0.00  1.0000
  -1  19  -7    1270     149                                                        1212    0.48    0.00  1.0000
  -1  19   7    1477      54                                                        1415   -0.48    0.00  1.0000
  -1 -19   8     391      70                                                         397   -0.09    0.00  1.0000
   1 -19  -8     270      54                                                         275   -0.09    0.00  1.0000
  -1 -19  -8     309      51                                                         314    0.09    0.00  1.0000
   1  19  -8     344      90                                                         350   -0.09    0.00  1.0000
  -1  19  -8     429      90                                                         435    0.09    0.00  1.0000
  -1 -19   9       2      69                                                           4   -0.42    0.00  1.0000
   1 -19   9      31      49                                                          40   -0.42    0.00  1.0000
   1 -19  -9      38      40                                                          47    0.42    0.00  1.0000
  -1 -19  -9      34      61                                                          43    0.42    0.00  1.0000
   1  19  -9       9      40                                                          14   -0.42    0.00  1.0000
  -1  19  -9       9      23                                                          14   -0.42    0.00  1.0000
  -1 -19  10     699     119                                                         695    0.04    0.00  1.0000
   1 -19  10     653     136                                                         649   -0.04    0.00  1.0000
   1 -19 -10     209      84                                                         207    0.04    0.00  1.0000
  -1 -19 -10     428     130                                                         425   -0.04    0.00  1.0000
   1  19 -10     603     123                                                         600    0.04    0.00  1.0000
  -1  19 -10     641     133                                                         637   -0.04    0.00  1.0000
   1 -19 -11     106      51                                                          93    0.39    0.00  1.0000
  -1 -19 -11     101     103                                                          88    0.39    0.00  1.0000
   1  19 -11      58      38                                                          48   -0.39    0.00  1.0000
   1  19 -11     212      85                                                         193   -0.39    0.00  1.0000
  -1  19 -11      53      53                                                          44   -0.39    0.00  1.0000
   1 -19 -12     176      62                                                         191   -0.33    0.00  1.0000
  -1 -19 -12      54      36                                                          63    0.33    0.00  1.0000
   1  19 -12      49      22                                                          57   -0.33    0.00  1.0000
  -1  19 -12     126      50                                                         139    0.33    0.00  1.0000
   1  19 -12     147      54                                                         161   -0.33    0.00  1.0000
  -1  19 -12      63      33                                                          72    0.33    0.00  1.0000
   1 -19 -13      16      45                                                          17   -0.08    0.00  1.0000
  -1 -19 -13       9      50                                                          10   -0.08    0.00  1.0000
   1  19 -13       3      42                                                           3    0.08    0.00  1.0000
  -1  19 -13      10      50                                                          11    0.08    0.00  1.0000
   1  19 -13      15      43                                                          16    0.08    0.00  1.0000
  -1  19 -13       9      35                                                          10    0.08    0.00  1.0000
  -1 -21   1     169     122                                                         188   -0.43    0.00  1.0000
   1 -21   1     124     121                                                         141   -0.43    0.00  1.0000
  -1 -21  -1     352     146                                                         380    0.43    0.00  1.0000
   1 -21  -1     297     146                                                         322    0.43    0.00  1.0000
   1  21   1     125      62                                                         142    0.43    0.00  1.0000
   1  21  -1      86      58                                                         100   -0.43    0.00  1.0000
  -1  21  -1     139      87                                                         157   -0.43    0.00  1.0000
  -1  21   1     175      67                                                         195    0.43    0.00  1.0000
  -1 -21  -1     106      55                                                         121    0.43    0.00  1.0000
   1 -21  -1      93      37                                                         107    0.43    0.00  1.0000
  -1 -21   2     242     108                                                         259    0.32    0.00  1.0000
   1 -21   2     167      88                                                         181   -0.32    0.00  1.0000
  -1 -21  -2      76      67                                                          86   -0.32    0.00  1.0000
   1 -21  -2       0      85                                                           0    0.32    0.00  1.0000
   1  21  -2      49      51                                                          57    0.32    0.00  1.0000
   1  21   2     116      37                                                         128   -0.32    0.00  1.0000
  -1  21  -2      57      43                                                          65   -0.32    0.00  1.0000
  -1  21   2      23      14                                                          28    0.32    0.00  1.0000
  -1 -21  -2      25      23                                                          31   -0.32    0.00  1.0000
   1 -21  -2      42      25                                                          49    0.32    0.00  1.0000
  -1 -21   3     220      80                                                         235   -0.29    0.00  1.0000
   1 -21   3     220     100                                                         235   -0.29    0.00  1.0000
  -1 -21  -3     134      65                                                         146    0.29    0.00  1.0000
   1 -21  -3     129     102                                                         140    0.29    0.00  1.0000
  -1  21   3     107      53                                                         118    0.29    0.00  1.0000
   1  21   3      51      23                                                          58    0.29    0.00  1.0000
   1  21  -3     107      70                                                         118   -0.29    0.00  1.0000
  -1  21  -3      90      68                                                         100   -0.29    0.00  1.0000
  -1  21   3      46      28                                                          53    0.29    0.00  1.0000
  -1 -21  -3      70      24                                                          79    0.29    0.00  1.0000
  -1 -21   4     825     141                                                         828    0.03    0.00  1.0000
   1 -21   4    1035     215                                                        1038   -0.03    0.00  1.0000
   1 -21  -4    1079     141                                                        1082    0.03    0.00  1.0000
  -1 -21  -4    1256     160                                                        1259   -0.03    0.00  1.0000
   1  21   4     940     111                                                         943   -0.03    0.00  1.0000
  -1  21   4     839     179                                                         842    0.03    0.00  1.0000
   1  21   4     958     151                                                         961   -0.03    0.00  1.0000
   1  21  -4    1013     126                                                        1016    0.03    0.00  1.0000
  -1  21  -4    1162     134                                                        1165   -0.03    0.00  1.0000
  -1  21   4    1012     176                                                        1015    0.03    0.00  1.0000
  -1 -21   5     224      70                                                         210   -0.29    0.00  1.0000
   1 -21   5      83      70                                                          74   -0.29    0.00  1.0000
   1 -21  -5     106      71                                                          96    0.29    0.00  1.0000
  -1 -21  -5      89      68                                                          80    0.29    0.00  1.0000
   1  21   5      90      39                                                          81    0.29    0.00  1.0000
  -1  21   5       9      19                                                           6    0.29    0.00  1.0000
   1  21   5       9      11                                                           6    0.29    0.00  1.0000
   1  21  -5     126      58                                                         115   -0.29    0.00  1.0000
  -1  21  -5     129      47                                                         118   -0.29    0.00  1.0000
  -1  21   5      26      14                                                          21    0.29    0.00  1.0000
  -1 -21   6      67      52                                                          67   -0.01    0.00  1.0000
   1 -21   6       0      82                                                           0    0.01    0.00  1.0000
   1 -21  -6      38      40                                                          38   -0.01    0.00  1.0000
  -1 -21  -6      47      63                                                          47    0.01    0.00  1.0000
   1  21   6      12      16                                                          12    0.01    0.00  1.0000
  -1  21   6      58      19                                                          58   -0.01    0.00  1.0000
   1  21   6       0       9                                                           0    0.01    0.00  1.0000
   1  21  -6       0      50                                                           0   -0.01    0.00  1.0000
  -1  21  -6      91      52                                                          91    0.01    0.00  1.0000
  -1  21   6      42      20                                                          42   -0.01    0.00  1.0000
  -1 -21   7     168      99                                                         186   -0.40    0.00  1.0000
   1 -21   7      35      71                                                          43   -0.40    0.00  1.0000
   1 -21  -7      73      47                                                          85    0.40    0.00  1.0000
  -1  21   7      24      15                                                          31    0.40    0.00  1.0000
   1  21  -7     134      86                                                         150   -0.40    0.00  1.0000
  -1  21   7      34      15                                                          42    0.40    0.00  1.0000
  -1  21  -7       0      53                                                           0   -0.40    0.00  1.0000
  -1 -21   8     305     108                                                         304    0.02    0.00  1.0000
   1 -21   8     312     114                                                         311   -0.02    0.00  1.0000
  -1 -21  -8     212      64                                                         211   -0.02    0.00  1.0000
   1  21  -8     407      95                                                         406    0.02    0.00  1.0000
  -1  21  -8     378      91                                                         377   -0.02    0.00  1.0000
  -1 -21   9     150     111                                                         167    0.39    0.00  1.0000
   1 -21   9     141      87                                                         157    0.39    0.00  1.0000
   1 -21  -9      51      46                                                          61   -0.39    0.00  1.0000
  -1 -21  -9       1      54                                                           2   -0.39    0.00  1.0000
   1  21  -9      15      47                                                          20    0.39    0.00  1.0000
  -1  21  -9      15      25                                                          21    0.39    0.00  1.0000
  -1 -21  10      28      56                                                          30   -0.09    0.00  1.0000
   1 -21  10      81      43                                                          84    0.09    0.00  1.0000
   1 -21 -10      86      44                                                          89   -0.09    0.00  1.0000
  -1 -21 -10       0      60                                                           0    0.09    0.00  1.0000
   1  21 -10      70      59                                                          73   -0.09    0.00  1.0000
  -1  21 -10      54      69                                                          56    0.09    0.00  1.0000
   1 -21  11      15      66                                                          12    0.23    0.00  1.0000
   1 -21 -11       2      67                                                           1   -0.23    0.00  1.0000
  -1 -21 -11     136     145                                                         127   -0.23    0.00  1.0000
   1  21 -11       2      49                                                           1    0.23    0.00  1.0000
   1  21 -11       2     114                                                           1    0.23    0.00  1.0000
  -1  21 -11       2      61                                                           1    0.23    0.00  1.0000
   1 -21 -12     112      63                                                         102    0.27    0.00  1.0000
  -1 -21 -12     353      83                                                         336   -0.27    0.00  1.0000
   1  21 -12     157     103                                                         146    0.27    0.00  1.0000
  -1  21 -12     115      67                                                         105   -0.27    0.00  1.0000
   1  21 -12     152      55                                                         141    0.27    0.00  1.0000
  -1  21 -12     121      66                                                         111   -0.27    0.00  1.0000
   1 -21 -13      59      55                                                          59   -0.01    0.00  1.0000
  -1 -21 -13      55      60                                                          55   -0.01    0.00  1.0000
   1  21 -13       2      42                                                           2    0.01    0.00  1.0000
  -1  21 -13      15      41                                                          15    0.01    0.00  1.0000
   1  21 -13       9      67                                                           9    0.01    0.00  1.0000
  -1  21 -13      31      47                                                          31    0.01    0.00  1.0000
  -1 -23   1     281     114                                                         254   -0.49    0.00  1.0000
   1 -23   1     103      93                                                          87   -0.49    0.00  1.0000
  -1 -23  -1      26      78                                                          18    0.49    0.00  1.0000
   1 -23  -1      89      88                                                          74    0.49    0.00  1.0000
   1  23  -1       9      33                                                           5   -0.49    0.00  1.0000
   1  23   1      82      39                                                          68    0.49    0.00  1.0000
  -1  23  -1      50      32                                                          39   -0.49    0.00  1.0000
  -1  23   1      49      32                                                          38    0.49    0.00  1.0000
  -1 -23   2      64      84                                                          68   -0.16    0.00  1.0000
   1 -23   2       0      89                                                           0    0.16    0.00  1.0000
  -1 -23  -2     113     108                                                         119    0.16    0.00  1.0000
   1 -23  -2      81      83                                                          86   -0.16    0.00  1.0000
   1  23   2       0      25                                                           0    0.16    0.00  1.0000
   1  23  -2      60      22                                                          64   -0.16    0.00  1.0000
  -1  23  -2      20      33                                                          22    0.16    0.00  1.0000
  -1  23   2      31      24                                                          34   -0.16    0.00  1.0000
  -1 -23  -2      40      25                                                          43    0.16    0.00  1.0000
   1 -23  -2       7      16                                                           8   -0.16    0.00  1.0000
  -1 -23   3     493     138                                                         506   -0.17    0.00  1.0000
   1 -23   3     467      96                                                         480   -0.17    0.00  1.0000
  -1 -23  -3     941     152                                                         959    0.17    0.00  1.0000
   1 -23  -3     771     115                                                         787    0.17    0.00  1.0000
  -1  23   3     409      77                                                         421    0.17    0.00  1.0000
   1  23   3     395      67                                                         407    0.17    0.00  1.0000
   1  23  -3     408      81                                                         420   -0.17    0.00  1.0000
  -1  23  -3     656      82                                                         671   -0.17    0.00  1.0000
  -1  23   3     366      76                                                         377    0.17    0.00  1.0000
  -1 -23  -3     462      36                                                         475    0.17    0.00  1.0000
  -1 -23   4     155     116                                                         153    0.05    0.00  1.0000
   1 -23   4      91      59                                                          90   -0.05    0.00  1.0000
  -1 -23  -4      75      78                                                          74   -0.05    0.00  1.0000
   1 -23  -4      13      79                                                          12    0.05    0.00  1.0000
   1  23   4       0      31                                                           0   -0.05    0.00  1.0000
  -1  23   4     104      62                                                         102    0.05    0.00  1.0000
   1  23   4      25      16                                                          24   -0.05    0.00  1.0000
   1  23  -4       0      42                                                           0    0.05    0.00  1.0000
  -1  23  -4      16      45                                                          15   -0.05    0.00  1.0000
  -1  23   4      83      40                                                          82    0.05    0.00  1.0000
  -1 -23   5     261     123                                                         247    0.26    0.00  1.0000
   1 -23   5     338     110                                                         322    0.26    0.00  1.0000
  -1 -23  -5     125      74                                                         115   -0.26    0.00  1.0000
   1 -23  -5     349     110                                                         333   -0.26    0.00  1.0000
   1  23   5      43      53                                                          37   -0.26    0.00  1.0000
  -1  23   5      64      45                                                          57   -0.26    0.00  1.0000
   1  23   5      93      38                                                          85   -0.26    0.00  1.0000
   1  23  -5     153      81                                                         142    0.26    0.00  1.0000
  -1  23  -5      99      52                                                          90    0.26    0.00  1.0000
  -1  23   5     152      49                                                         141   -0.26    0.00  1.0000
  -1 -23   6     941     328                                                         955   -0.13    0.00  1.0000
   1 -23   6    1005     259                                                        1019    0.13    0.00  1.0000
   1 -23  -6    1342     171                                                        1358   -0.13    0.00  1.0000
  -1 -23  -6    1423     103                                                        1440    0.13    0.00  1.0000
   1  23   6    1259     205                                                        1275    0.13    0.00  1.0000
   1  23  -6    1650     115                                                        1668   -0.13    0.00  1.0000
  -1  23   6    1250     215                                                        1266   -0.13    0.00  1.0000
  -1  23  -6    1279     321                                                        1295    0.13    0.00  1.0000
  -1 -23   7     130      90                                                         117    0.34    0.00  1.0000
   1 -23   7      14      88                                                          10    0.34    0.00  1.0000
   1 -23  -7     102      55                                                          91   -0.34    0.00  1.0000
  -1 -23  -7     110      45                                                          98   -0.34    0.00  1.0000
   1  23  -7      24      53                                                          19    0.34    0.00  1.0000
  -1  23   7      27      21                                                          21   -0.34    0.00  1.0000
  -1  23  -7       0      46                                                           0    0.34    0.00  1.0000
  -1 -23   8     100      67                                                         100   -0.01    0.00  1.0000
   1 -23   8       0      73                                                           0    0.01    0.00  1.0000
   1 -23  -8     113      69                                                         113   -0.01    0.00  1.0000
  -1 -23  -8     317      98                                                         318    0.01    0.00  1.0000
   1  23  -8     141      51                                                         141   -0.01    0.00  1.0000
  -1  23  -8      40      49                                                          40    0.01    0.00  1.0000
  -1 -23   9     557     148                                                         556   -0.01    0.00  1.0000
   1 -23   9     148      51                                                         147   -0.01    0.00  1.0000
   1 -23  -9     130      70                                                         129    0.01    0.00  1.0000
  -1 -23  -9      56      54                                                          56    0.01    0.00  1.0000
   1  23  -9     129      53                                                         128   -0.01    0.00  1.0000
  -1  23  -9     139      75                                                         138   -0.01    0.00  1.0000
  -1 -23  10      84      51                                                          86    0.05    0.00  1.0000
   1 -23  10       1      79                                                           1   -0.05    0.00  1.0000
   1 -23 -10     105      94                                                         107    0.05    0.00  1.0000
  -1 -23 -10     162      78                                                         164   -0.05    0.00  1.0000
   1  23 -10       4      47                                                           4    0.05    0.00  1.0000
  -1  23 -10      92      54                                                          94   -0.05    0.00  1.0000
   1 -23  11      25      75                                                          24    0.06    0.00  1.0000
   1 -23 -11       0      52                                                           0   -0.06    0.00  1.0000
  -1 -23 -11       0      45                                                           0   -0.06    0.00  1.0000
   1  23 -11      20      66                                                          19    0.06    0.00  1.0000
  -1  23 -11       5      58                                                           5    0.06    0.00  1.0000
   1 -23 -12      76      31                                                          73   -0.09    0.00  1.0000
  -1 -23 -12     200      97                                                         196    0.09    0.00  1.0000
   1  23 -12       8      39                                                           7   -0.09    0.00  1.0000
  -1  23 -12       0      37                                                           0    0.09    0.00  1.0000
   1  23 -12      10      44                                                           9   -0.09    0.00  1.0000
  -1  23 -12     106      41                                                         103    0.09    0.00  1.0000
  -1 -25   1     240     120                                                         257    0.32    0.00  1.0000
   1 -25   1     357     117                                                         378    0.32    0.00  1.0000
  -1 -25  -1     176      82                                                         191   -0.32    0.00  1.0000
   1 -25  -1     305     105                                                         324   -0.32    0.00  1.0000
   1  25   1     142      43                                                         155   -0.32    0.00  1.0000
   1  25  -1     158      36                                                         172    0.32    0.00  1.0000
  -1  25  -1     220      46                                                         236    0.32    0.00  1.0000
  -1  25   1     135      19                                                         148   -0.32    0.00  1.0000
  -1 -25   2     900     174                                                         895    0.05    0.00  1.0000
   1 -25   2     691     122                                                         687   -0.05    0.00  1.0000
  -1 -25  -2    1067     178                                                        1062   -0.05    0.00  1.0000
   1 -25  -2    1137     159                                                        1132    0.05    0.00  1.0000
   1  25   2     550     121                                                         546   -0.05    0.00  1.0000
   1  25  -2     630      84                                                         626    0.05    0.00  1.0000
  -1  25  -2     771      87                                                         767   -0.05    0.00  1.0000
  -1  25   2     799      74                                                         795    0.05    0.00  1.0000
  -1 -25   3     380     120                                                         349    0.49    0.00  1.0000
   1 -25   3     271      63                                                         245    0.49    0.00  1.0000
  -1 -25  -3     466     120                                                         431   -0.49    0.00  1.0000
   1 -25  -3     532     100                                                         495   -0.49    0.00  1.0000
   1  25   3     319      61                                                         290   -0.49    0.00  1.0000
   1  25  -3     283      70                                                         256    0.49    0.00  1.0000
  -1  25  -3     199      52                                                         176    0.49    0.00  1.0000
  -1  25   3     305      49                                                         277   -0.49    0.00  1.0000
  -1 -25  -3     289      35                                                         262   -0.49    0.00  1.0000
  -1 -25   4     953     285                                                         964   -0.11    0.00  1.0000
   1 -25   4     943     297                                                         954    0.11    0.00  1.0000
  -1 -25  -4    1500     152                                                        1514    0.11    0.00  1.0000
   1 -25  -4    1339     119                                                        1352   -0.11    0.00  1.0000
   1  25   4     641     207                                                         650    0.11    0.00  1.0000
   1  25   4    1279      62                                                        1292    0.11    0.00  1.0000
   1  25  -4    1260     220                                                        1273   -0.11    0.00  1.0000
  -1  25  -4    1066     256                                                        1078    0.11    0.00  1.0000
  -1  25   4    1154     190                                                        1166   -0.11    0.00  1.0000
  -1 -25   5       0      75                                                           0   -0.01    0.00  1.0000
   1 -25   5     336      89                                                         337   -0.01    0.00  1.0000
   1 -25  -5      67      69                                                          67    0.01    0.00  1.0000
  -1 -25  -5      92      64                                                          92    0.01    0.00  1.0000
   1  25   5      83      33                                                          83    0.01    0.00  1.0000
   1  25  -5      15      51                                                          15   -0.01    0.00  1.0000
  -1  25  -5      11      50                                                          11   -0.01    0.00  1.0000
  -1  25   5       0      21                                                           0    0.01    0.00  1.0000
  -1 -25   6     186      67                                                         174    0.27    0.00  1.0000
   1 -25   6     240     115                                                         226   -0.27    0.00  1.0000
   1 -25  -6       0      77                                                           0    0.27    0.00  1.0000
  -1 -25  -6     220     105                                                         207   -0.27    0.00  1.0000
   1  25   6     172      40                                                         160   -0.27    0.00  1.0000
   1  25  -6     160      72                                                         149    0.27    0.00  1.0000
  -1  25   6     201      47                                                         188    0.27    0.00  1.0000
  -1  25  -6     276      72                                                         261   -0.27    0.00  1.0000
  -1 -25   7      61      43                                                          50   -0.45    0.00  1.0000
   1 -25   7      76      61                                                          63   -0.45    0.00  1.0000
   1 -25  -7      37      67                                                          28    0.45    0.00  1.0000
  -1 -25  -7      29      60                                                          21    0.45    0.00  1.0000
   1  25  -7      63      58                                                          52   -0.45    0.00  1.0000
  -1  25  -7      12      50                                                           7   -0.45    0.00  1.0000
  -1 -25   8      96      52                                                          94    0.06    0.00  1.0000
   1 -25   8     323      69                                                         319   -0.06    0.00  1.0000
   1 -25  -8     210      60                                                         207    0.06    0.00  1.0000
  -1 -25  -8      24      38                                                          23   -0.06    0.00  1.0000
   1  25  -8     148      56                                                         145    0.06    0.00  1.0000
  -1  25  -8     157      55                                                         154   -0.06    0.00  1.0000
  -1 -25   9     133      81                                                         109   -0.64    0.00  1.0000
   1 -25   9     307     119                                                         270   -0.64    0.00  1.0000
   1 -25  -9     111      72                                                          89    0.64    0.00  1.0000
  -1 -25  -9      27      81                                                          17    0.64    0.00  1.0000
   1  25  -9     106      40                                                          85   -0.64    0.00  1.0000
  -1  25  -9      67      39                                                          50   -0.64    0.00  1.0000
  -1 -25  10     166      86                                                         166    0.01    0.00  1.0000
   1 -25  10       0      59                                                           0   -0.01    0.00  1.0000
   1 -25 -10      95      69                                                          95    0.01    0.00  1.0000
  -1 -25 -10      23      55                                                          23   -0.01    0.00  1.0000
   1  25 -10      91      27                                                          91    0.01    0.00  1.0000
  -1  25 -10       0      49                                                           0   -0.01    0.00  1.0000
  -1 -25  11      48     123                                                          54   -0.27    0.00  1.0000
   1 -25  11      54     117                                                          61   -0.27    0.00  1.0000
   1 -25 -11       1      62                                                           2    0.27    0.00  1.0000
  -1 -25 -11       0      43                                                           1    0.27    0.00  1.0000
   1  25 -11       6      49                                                           8   -0.27    0.00  1.0000
  -1  25 -11       3      51                                                           5   -0.27    0.00  1.0000
  -1 -27   1      53     116                                                          44    0.39    0.00  1.0000
   1 -27   1      45      72                                                          37    0.39    0.00  1.0000
  -1 -27  -1       4      82                                                           2   -0.39    0.00  1.0000
   1 -27  -1      63     107                                                          53   -0.39    0.00  1.0000
   1  27   1      31      48                                                          24   -0.39    0.00  1.0000
   1  27  -1      45      40                                                          37    0.39    0.00  1.0000
  -1  27  -1       8      41                                                           5    0.39    0.00  1.0000
  -1  27   1      21      30                                                          15   -0.39    0.00  1.0000
  -1 -27   2     134      72                                                         135   -0.02    0.00  1.0000
   1 -27   2     260     102                                                         261    0.02    0.00  1.0000
   1 -27  -2       0      79                                                           0   -0.02    0.00  1.0000
   1  27   2     248      56                                                         249    0.02    0.00  1.0000
   1  27  -2      79      48                                                          80   -0.02    0.00  1.0000
  -1  27  -2      73      40                                                          74    0.02    0.00  1.0000
  -1  27   2     150      55                                                         151   -0.02    0.00  1.0000
  -1 -27   3      21     106                                                          26   -0.29    0.00  1.0000
   1 -27   3      34      77                                                          40   -0.29    0.00  1.0000
  -1 -27  -3     117     133                                                         128    0.29    0.00  1.0000
   1 -27  -3     153     109                                                         165    0.29    0.00  1.0000
   1  27   3       0      24                                                           1    0.29    0.00  1.0000
   1  27  -3       0      44                                                           1   -0.29    0.00  1.0000
  -1  27  -3       5      23                                                           7   -0.29    0.00  1.0000
  -1  27   3       0      15                                                           0    0.29    0.00  1.0000
  -1 -27   4     292     133                                                         289    0.05    0.00  1.0000
   1 -27   4     365     130                                                         362   -0.05    0.00  1.0000
  -1 -27  -4     267      90                                                         264   -0.05    0.00  1.0000
   1 -27  -4     386     135                                                         383    0.05    0.00  1.0000
   1  27   4     462     115                                                         458   -0.05    0.00  1.0000
   1  27  -4     605     110                                                         601    0.05    0.00  1.0000
  -1  27   4     504     117                                                         500    0.05    0.00  1.0000
  -1  27  -4     570     151                                                         566   -0.05    0.00  1.0000
  -1 -27   5      35      90                                                          44   -0.43    0.00  1.0000
   1 -27   5      77     113                                                          90   -0.43    0.00  1.0000
  -1 -27  -5     104      72                                                         119    0.43    0.00  1.0000
   1 -27  -5       1      88                                                           0    0.43    0.00  1.0000
   1  27   5       2      20                                                           4    0.43    0.00  1.0000
   1  27  -5      69      59                                                          82   -0.43    0.00  1.0000
  -1  27   5      48      28                                                          59    0.43    0.00  1.0000
  -1  27  -5       0      46                                                           1   -0.43    0.00  1.0000
  -1 -27   6      80      60                                                          91   -0.34    0.00  1.0000
   1 -27   6       1      83                                                           2    0.34    0.00  1.0000
  -1 -27  -6     131      98                                                         144    0.34    0.00  1.0000
   1 -27  -6     178     106                                                         194   -0.34    0.00  1.0000
   1  27  -6     134      57                                                         148   -0.34    0.00  1.0000
  -1  27  -6      93      51                                                         104    0.34    0.00  1.0000
  -1 -27   7     140      80                                                         162    0.54    0.00  1.0000
   1 -27   7     187      66                                                         213    0.54    0.00  1.0000
   1 -27  -7       1      87                                                           3   -0.54    0.00  1.0000
  -1 -27  -7     157      76                                                         181   -0.54    0.00  1.0000
   1  27  -7      88      48                                                         106    0.54    0.00  1.0000
  -1  27  -7     157      89                                                         181    0.54    0.00  1.0000
  -1 -27   8       3      72                                                           2   -0.15    0.00  1.0000
   1 -27   8     145      80                                                         139    0.15    0.00  1.0000
   1 -27  -8     199      81                                                         192   -0.15    0.00  1.0000
  -1 -27  -8     199      65                                                         192    0.15    0.00  1.0000
   1  27  -8     225      91                                                         218   -0.15    0.00  1.0000
  -1  27  -8     178      74                                                         171    0.15    0.00  1.0000
  -1 -27   9     124      83                                                         172    1.18    0.00  1.0000
   1 -27   9     127      65                                                         176    1.18    0.00  1.0000
   1 -27  -9     333     135                                                         410   -1.18    0.00  1.0000
  -1 -27  -9       1      55                                                           1   -1.18    0.00  1.0000
   1  27  -9      59      63                                                          94    1.18    0.00  1.0000
  -1  27  -9       9      37                                                          25    1.18    0.00  1.0000
  -1 -27  10     327     115                                                         326   -0.02    0.00  1.0000
   1 -27  10     220      80                                                         219    0.02    0.00  1.0000
   1 -27 -10      73      93                                                          72   -0.02    0.00  1.0000
  -1 -27 -10       0      63                                                           0    0.02    0.00  1.0000
   1  27 -10     128      56                                                         127   -0.02    0.00  1.0000
  -1  27 -10     180      67                                                         179    0.02    0.00  1.0000
  -1 -29   1      47      88                                                          61   -0.57    0.00  1.0000
   1 -29   1     207     143                                                         236   -0.57    0.00  1.0000
  -1 -29  -1      55      86                                                          70    0.57    0.00  1.0000
   1 -29  -1      62      81                                                          78    0.57    0.00  1.0000
   1  29   1      66      42                                                          83    0.57    0.00  1.0000
   1  29  -1      44      42                                                          58   -0.57    0.00  1.0000
  -1  29   1      17      34                                                          26    0.57    0.00  1.0000
  -1 -29   2      27      70                                                          26    0.05    0.00  1.0000
   1 -29   2     244     110                                                         241   -0.05    0.00  1.0000
  -1 -29  -2      78      87                                                          76   -0.05    0.00  1.0000
   1 -29  -2      47      79                                                          46    0.05    0.00  1.0000
   1  29   2      37      45                                                          36   -0.05    0.00  1.0000
   1  29  -2       0      43                                                           0    0.05    0.00  1.0000
  -1  29  -2      53      34                                                          52   -0.05    0.00  1.0000
  -1  29   2      11      19                                                          10    0.05    0.00  1.0000
  -1 -29   3      18      49                                                          15   -0.19    0.00  1.0000
   1 -29   3     129      98                                                         122   -0.19    0.00  1.0000
  -1 -29  -3       7      82                                                           5    0.19    0.00  1.0000
   1 -29  -3      86      83                                                          80    0.19    0.00  1.0000
   1  29   3      20      34                                                          17    0.19    0.00  1.0000
   1  29  -3      11      39                                                           9   -0.19    0.00  1.0000
  -1  29   3      26      34                                                          23    0.19    0.00  1.0000
  -1  29  -3      30      61                                                          27   -0.19    0.00  1.0000
  -1 -29   4      71      74                                                          68    0.10    0.00  1.0000
   1 -29   4     135      60                                                         131   -0.10    0.00  1.0000
  -1 -29  -4     161     118                                                         157   -0.10    0.00  1.0000
   1 -29  -4     213      86                                                         208    0.10    0.00  1.0000
   1  29   4     107      38                                                         104   -0.10    0.00  1.0000
   1  29  -4     229      84                                                         224    0.10    0.00  1.0000
  -1  29   4     111      34                                                         107    0.10    0.00  1.0000
  -1 -29   5       1      79                                                           0    0.67    0.00  1.0000
   1 -29   5     154     123                                                         184    0.67    0.00  1.0000
  -1 -29  -5     119     115                                                         145   -0.67    0.00  1.0000
   1 -29  -5     108      80                                                         133   -0.67    0.00  1.0000
   1  29  -5      20      91                                                          31    0.67    0.00  1.0000
  -1  29  -5     113      41                                                         139    0.67    0.00  1.0000
  -1 -29   6      73      56                                                          83    0.32    0.00  1.0000
   1 -29   6       0      87                                                           0   -0.32    0.00  1.0000
  -1 -29  -6     212      92                                                         228   -0.32    0.00  1.0000
   1 -29  -6     105      95                                                         116    0.32    0.00  1.0000
   1  29  -6      74      47                                                          84    0.32    0.00  1.0000
  -1  29  -6       0      57                                                           0   -0.32    0.00  1.0000
  -1 -29   7     106      69                                                          93   -0.40    0.00  1.0000
   1 -29   7     132      81                                                         117   -0.40    0.00  1.0000
   1 -29  -7     174     104                                                         157    0.40    0.00  1.0000
  -1 -29  -7      22      64                                                          16    0.40    0.00  1.0000
   1  29  -7      78      34                                                          67   -0.40    0.00  1.0000
  -1  29  -7      50      43                                                          41   -0.40    0.00  1.0000
  -1 -29   8     148      79                                                         157    0.22    0.00  1.0000
   1 -29   8      92      84                                                          99   -0.22    0.00  1.0000
   1 -29  -8      53      71                                                          58    0.22    0.00  1.0000
  -1 -29  -8       0      68                                                           0   -0.22    0.00  1.0000
   1  29  -8       3      26                                                           4    0.22    0.00  1.0000
  -1  29  -8       1      50                                                           2   -0.22    0.00  1.0000
  -1 -29   9      17      71                                                          37   -1.15    0.00  1.0000
   1 -29   9      33      63                                                          59   -1.15    0.00  1.0000
   1 -29  -9       0      83                                                           6    1.15    0.00  1.0000
   1  29  -9      59      58                                                          93   -1.15    0.00  1.0000
  -1  29  -9      39      64                                                          67   -1.15    0.00  1.0000
  -1 -31   1     115     118                                                         114    0.02    0.00  1.0000
   1 -31   1       0     142                                                           0    0.02    0.00  1.0000
  -1 -31  -1     118     143                                                         117   -0.02    0.00  1.0000
   1 -31  -1       5      91                                                           5   -0.02    0.00  1.0000
   1  31   1       2      44                                                           2   -0.02    0.00  1.0000
   1  31  -1       0     135                                                           0    0.02    0.00  1.0000
  -1  31   1      21      46                                                          21   -0.02    0.00  1.0000
  -1  31  -1       4      38                                                           4    0.02    0.00  1.0000
  -1 -31   2     155      64                                                         158   -0.08    0.00  1.0000
   1 -31   2     314     100                                                         319    0.08    0.00  1.0000
  -1 -31  -2     324     143                                                         329    0.08    0.00  1.0000
   1 -31  -2       0      89                                                           0   -0.08    0.00  1.0000
   1  31   2      75      40                                                          77    0.08    0.00  1.0000
   1  31  -2       0      49                                                           0   -0.08    0.00  1.0000
  -1  31   2      15      41                                                          16   -0.08    0.00  1.0000
  -1  31  -2      51     143                                                          53    0.08    0.00  1.0000
  -1 -31   3      57      84                                                          66    0.33    0.00  1.0000
   1 -31   3       0      87                                                           0    0.33    0.00  1.0000
  -1 -31  -3     123      80                                                         136   -0.33    0.00  1.0000
   1 -31  -3       0      83                                                           0   -0.33    0.00  1.0000
   1  31   3      28     107                                                          34   -0.33    0.00  1.0000
   1  31  -3      54      43                                                          63    0.33    0.00  1.0000
  -1  31   3      29     111                                                          35   -0.33    0.00  1.0000
  -1  31  -3      12      50                                                          16    0.33    0.00  1.0000
  -1 -31   4     248     123                                                         260   -0.23    0.00  1.0000
   1 -31   4       3      60                                                           4    0.23    0.00  1.0000
  -1 -31  -4     162     109                                                         172    0.23    0.00  1.0000
   1 -31  -4     135      82                                                         144   -0.23    0.00  1.0000
   1  31  -4       0      40                                                           0   -0.23    0.00  1.0000
  -1  31  -4      56      46                                                          62    0.23    0.00  1.0000
  -1 -31   5     108      71                                                          92   -0.47    0.00  1.0000
   1 -31   5       3      70                                                           1   -0.47    0.00  1.0000
  -1 -31  -5      51      66                                                          40    0.47    0.00  1.0000
   1 -31  -5      61      67                                                          49    0.47    0.00  1.0000
   1  31  -5     205      61                                                         183   -0.47    0.00  1.0000
  -1  31  -5      35      47                                                          26   -0.47    0.00  1.0000
  -1 -31   6      62      61                                                          56   -0.23    0.00  1.0000
   1 -31   6      33      48                                                          29    0.23    0.00  1.0000
  -1 -31  -6     262     151                                                         250    0.23    0.00  1.0000
   1 -31  -6     217     120                                                         206   -0.23    0.00  1.0000
   1  31  -6      26      42                                                          22   -0.23    0.00  1.0000
  -1  31  -6       4      53                                                           3    0.23    0.00  1.0000
  -1 -31   7     174      60                                                         171    0.06    0.00  1.0000
   1 -31   7      61      76                                                          59    0.06    0.00  1.0000
   1 -31  -7       0      78                                                           0   -0.06    0.00  1.0000
  -1 -31  -7      33      76                                                          32   -0.06    0.00  1.0000
   1  31  -7      63      24                                                          61    0.06    0.00  1.0000
  -1  31  -7       3      46                                                           3    0.06    0.00  1.0000
  -1 -33   1       1      67                                                           0    0.62    0.00  1.0000
   1 -33   1      22      77                                                          33    0.62    0.00  1.0000
  -1 -33  -1       0      75                                                           1   -0.62    0.00  1.0000
   1 -33  -1     188     176                                                         218   -0.62    0.00  1.0000
   1  33   1       1      35                                                           0   -0.62    0.00  1.0000
   1  33  -1       1      20                                                           0    0.62    0.00  1.0000
  -1  33   1       1      25                                                           0   -0.62    0.00  1.0000
  -1  33  -1       0      37                                                           1    0.62    0.00  1.0000
  -1 -33   2      35      64                                                          34    0.04    0.00  1.0000
   1 -33   2      65      52                                                          64   -0.04    0.00  1.0000
  -1 -33  -2       0      75                                                           0   -0.04    0.00  1.0000
   1 -33  -2      21      80                                                          20    0.04    0.00  1.0000
   1  33   2      28      20                                                          27   -0.04    0.00  1.0000
   1  33  -2      72      63                                                          71    0.04    0.00  1.0000
  -1  33   2      13      30                                                          13    0.04    0.00  1.0000
  -1  33  -2      19      43                                                          18   -0.04    0.00  1.0000
  -1 -33   3     206      66                                                         208    0.04    0.00  1.0000
   1 -33   3      77      86                                                          78    0.04    0.00  1.0000
   1 -33  -3     100      82                                                         101   -0.04    0.00  1.0000
   1  33  -3      65      38                                                          66    0.04    0.00  1.0000
  -1  33  -3       0      41                                                           0    0.04    0.00  1.0000
  -1 -33   4     168      71                                                         179    0.24    0.00  1.0000
   1 -33   4       0      98                                                           0   -0.24    0.00  1.0000
  -1 -33  -4      76      80                                                          83   -0.24    0.00  1.0000
   1 -33  -4     143     120                                                         153    0.24    0.00  1.0000
   1  33  -4      43      66                                                          48    0.24    0.00  1.0000
  -1  33  -4      53      45                                                          59   -0.24    0.00  1.0000
  -1 -33   5      64      78                                                          64    0.01    0.00  1.0000
   1 -33   5     125     108                                                         124    0.01    0.00  1.0000
  -1 -33  -5      42      78                                                          42   -0.01    0.00  1.0000
   1 -33  -5     143      88                                                         142   -0.01    0.00  1.0000
   1  33  -5      64      46                                                          64    0.01    0.00  1.0000
  -1  33  -5       0      41                                                           0    0.01    0.00  1.0000
  -2   0   0  355770     210                                                      299669   29.10    0.00  1.0000
  -2   0  -2     595      81                                                         609   -0.17    0.00  1.0000
   2   0  -2     537      53                                                         551   -0.17    0.00  1.0000
  -2   0   2     527      52                                                         541   -0.17    0.00  1.0000
  -2   0  -2     448      48                                                         460   -0.17    0.00  1.0000
   2   0  -2     625      62                                                         640   -0.17    0.00  1.0000
  -2   0   2     555      56                                                         569   -0.17    0.00  1.0000
  -2   0  -2     631      56                                                         646   -0.17    0.00  1.0000
   2   0   2     591      54                                                         605   -0.17    0.00  1.0000
  -2   0  -4    4610     165                                                        4583    0.12    0.00  1.0000
   2   0  -4    4506     148                                                        4480    0.12    0.00  1.0000
  -2   0   4    4791     149                                                        4764    0.12    0.00  1.0000
  -2   0  -4    4616     147                                                        4589    0.12    0.00  1.0000
   2   0  -4    4828     155                                                        4801    0.12    0.00  1.0000
  -2   0   4    4733     149                                                        4706    0.12    0.00  1.0000
  -2   0  -4    4675     143                                                        4648    0.12    0.00  1.0000
   2   0   4    4577     139                                                        4550    0.12    0.00  1.0000
  -2   0  -6    2608     175                                                        2641    0.19    0.00  1.0000
   2   0  -6    2673     162                                                        2706    0.19    0.00  1.0000
  -2   0  -6    2810     164                                                        2844    0.19    0.00  1.0000
  -2   0   6    2858     160                                                        2892    0.19    0.00  1.0000
   2   0  -6    2870     165                                                        2904    0.19    0.00  1.0000
  -2   0   6    2769     155                                                        2803    0.19    0.00  1.0000
  -2   0  -6    2750     164                                                        2784    0.19    0.00  1.0000
   2   0   6    2628     143                                                        2661    0.19    0.00  1.0000
  -2   0  -8    4653     148                                                        4677   -0.11    0.00  1.0000
   2   0  -8    4422     103                                                        4446   -0.11    0.00  1.0000
  -2   0  -8    4058      94                                                        4081   -0.11    0.00  1.0000
  -2   0   8    4200      76                                                        4223   -0.11    0.00  1.0000
   2   0  -8    4434      91                                                        4458   -0.11    0.00  1.0000
  -2   0  -8    3971      77                                                        3993   -0.11    0.00  1.0000
  -2   0   8    4410      68                                                        4434   -0.11    0.00  1.0000
   2   0   8    4198      58                                                        4221   -0.11    0.00  1.0000
   2   0 -10    4072     200                                                        3890    0.85    0.00  1.0000
  -2   0 -10    4282     204                                                        4096    0.85    0.00  1.0000
   2   0 -10    3893     181                                                        3716    0.85    0.00  1.0000
  -2   0 -10    4386     199                                                        4198    0.85    0.00  1.0000
  -2   0  10    3881     178                                                        3704    0.85    0.00  1.0000
   2   0  10    4079     179                                                        3897    0.85    0.00  1.0000
   2   0 -12     275      65                                                         238    0.69    0.00  1.0000
  -2   0 -12     504      88                                                         453    0.69    0.00  1.0000
   2   0 -12     466     102                                                         417    0.69    0.00  1.0000
  -2   0 -12     420      65                                                         373    0.69    0.00  1.0000
  -2   0  12     346      32                                                         304    0.69    0.00  1.0000
   2   0  12     346      42                                                         304    0.69    0.00  1.0000
   2   0 -14       4      34                                                           2    0.28    0.00  1.0000
  -2   0 -14       0      25                                                           0    0.28    0.00  1.0000
   2   0 -14       9      28                                                           6    0.28    0.00  1.0000
  -2   0 -14      17      32                                                          13    0.28    0.00  1.0000
   2   0 -16      80      49                                                          47    1.22    0.00  1.0000
  -2   0 -16     109      61                                                          70    1.22    0.00  1.0000
   2   2  -1     796     129                                                         748   -0.51    0.00  1.0000
   2  -2   1     797     128                                                         749    0.51    0.00  1.0000
  -2   2  -1     767     128                                                         720    0.51    0.00  1.0000
   2  -2  -1     453      67                                                         417    0.51    0.00  1.0000
  -2   2   1     550      80                                                         510    0.51    0.00  1.0000
  -2  -2  -1     577      82                                                         536   -0.51    0.00  1.0000
   2   2   1     602      89                                                         561   -0.51    0.00  1.0000
   2   2  -1     667      96                                                         623   -0.51    0.00  1.0000
   2  -2  -1     639     102                                                         596    0.51    0.00  1.0000
  -2   2   1     673     113                                                         629    0.51    0.00  1.0000
   2   2   1     812     123                                                         764   -0.51    0.00  1.0000
  -2  -2  -1     741     107                                                         695   -0.51    0.00  1.0000
   2   2  -1     706     112                                                         661   -0.51    0.00  1.0000
  -2  -2   1     847      82                                                         798   -0.51    0.00  1.0000
  -2   2  -1     699     109                                                         654    0.51    0.00  1.0000
   2  -2   1     621      92                                                         579    0.51    0.00  1.0000
   2  -2   2     447     143                                                         432   -0.22    0.00  1.0000
  -2   2  -2     499      55                                                         483   -0.22    0.00  1.0000
   2  -2  -2     468      40                                                         452   -0.22    0.00  1.0000
  -2   2   2     451      38                                                         436   -0.22    0.00  1.0000
  -2  -2  -2     550      43                                                         533   -0.22    0.00  1.0000
   2   2  -2     495      40                                                         479   -0.22    0.00  1.0000
  -2  -2  -2     619      45                                                         601   -0.22    0.00  1.0000
   2  -2  -2     448      50                                                         433   -0.22    0.00  1.0000
  -2   2   2     500      40                                                         484   -0.22    0.00  1.0000
   2   2  -2     569      47                                                         552   -0.22    0.00  1.0000
  -2  -2   2     467      38                                                         451   -0.22    0.00  1.0000
  -2   2  -2     485      50                                                         469   -0.22    0.00  1.0000
   2  -2   2     458      36                                                         442   -0.22    0.00  1.0000
  -2  -2  -2     490      32                                                         474   -0.22    0.00  1.0000
   2  -2  -3  100192    1135                                                       99164   -0.97    0.00  1.0000
  -2   2   3   95799    1072                                                       94794   -0.97    0.00  1.0000
  -2  -2  -3   97823    1101                                                       96807    0.97    0.00  1.0000
   2   2  -3   97284    1091                                                       96271    0.97    0.00  1.0000
   2   2   3   99712    1110                                                       98686    0.97    0.00  1.0000
   2  -2  -3   97028    1090                                                       96016   -0.97    0.00  1.0000
  -2   2   3   95525    1062                                                       94521   -0.97    0.00  1.0000
  -2  -2   3   96440    1080                                                       95431    0.97    0.00  1.0000
  -2   2  -3   97652    1087                                                       96637   -0.97    0.00  1.0000
  -2   2  -4      10      35                                                          11   -0.12    0.00  1.0000
   2  -2  -4       0      33                                                           0   -0.12    0.00  1.0000
  -2   2   4      17      29                                                          19   -0.12    0.00  1.0000
  -2  -2  -4      60      36                                                          63   -0.12    0.00  1.0000
   2   2  -4      87      48                                                          91   -0.12    0.00  1.0000
   2   2   4      70      24                                                          73   -0.12    0.00  1.0000
  -2  -2   4      48      25                                                          51   -0.12    0.00  1.0000
   2  -2  -4      52      27                                                          55   -0.12    0.00  1.0000
  -2   2   4     110      32                                                         114   -0.12    0.00  1.0000
   2   2  -4      71      23                                                          75   -0.12    0.00  1.0000
  -2  -2   4       5      23                                                           6   -0.12    0.00  1.0000
  -2  -2  -4      59      18                                                          62   -0.12    0.00  1.0000
  -2   2  -4      73      32                                                          77   -0.12    0.00  1.0000
   2  -2   4     138      42                                                         143   -0.12    0.00  1.0000
   2   2   4      99      27                                                         103   -0.12    0.00  1.0000
  -2   2  -5   72768     879                                                       72456    0.34    0.00  1.0000
   2  -2  -5   70160     796                                                       69853    0.34    0.00  1.0000
  -2  -2  -5   71932     832                                                       71622   -0.34    0.00  1.0000
  -2   2   5   69902     783                                                       69596    0.34    0.00  1.0000
   2   2  -5   69932     807                                                       69626   -0.34    0.00  1.0000
   2   2   5   70216     792                                                       69909   -0.34    0.00  1.0000
  -2   2  -5   69421     789                                                       69116    0.34    0.00  1.0000
   2  -2  -5   69967     791                                                       69661    0.34    0.00  1.0000
   2   2  -5   69601     788                                                       69296   -0.34    0.00  1.0000
  -2   2   5   70585     799                                                       70277    0.34    0.00  1.0000
  -2  -2  -5   69809     768                                                       69503   -0.34    0.00  1.0000
  -2  -2   5   70135     799                                                       69828   -0.34    0.00  1.0000
  -2   2  -5   70850     794                                                       70542    0.34    0.00  1.0000
   2  -2   5   68575     767                                                       68272    0.34    0.00  1.0000
   2   2   5   67750     745                                                       67449   -0.34    0.00  1.0000
  -2   2  -6    8367     231                                                        8405   -0.12    0.00  1.0000
   2  -2  -6    8360     202                                                        8398   -0.12    0.00  1.0000
  -2  -2  -6    8245     200                                                        8282   -0.12    0.00  1.0000
   2   2  -6    8132     203                                                        8169   -0.12    0.00  1.0000
  -2   2  -6    8120     195                                                        8157   -0.12    0.00  1.0000
   2   2   6    8192     193                                                        8229   -0.12    0.00  1.0000
   2  -2  -6    8364     208                                                        8402   -0.12    0.00  1.0000
   2   2  -6    7852     186                                                        7888   -0.12    0.00  1.0000
  -2  -2  -6    8149     186                                                        8186   -0.12    0.00  1.0000
  -2   2   6    8125     190                                                        8162   -0.12    0.00  1.0000
  -2  -2   6    7886     183                                                        7923   -0.12    0.00  1.0000
  -2   2  -6    8068     194                                                        8105   -0.12    0.00  1.0000
   2  -2   6    7822     180                                                        7858   -0.12    0.00  1.0000
   2   2   6    8184     186                                                        8221   -0.12    0.00  1.0000
   2   2  -7     100      46                                                         106    0.16    0.00  1.0000
  -2   2  -7     107      55                                                         113   -0.16    0.00  1.0000
   2  -2  -7     172      29                                                         179   -0.16    0.00  1.0000
  -2  -2  -7      76      26                                                          81    0.16    0.00  1.0000
   2   2  -7     140      42                                                         147    0.16    0.00  1.0000
  -2   2  -7     136      41                                                         142   -0.16    0.00  1.0000
  -2   2   7     193      37                                                         201   -0.16    0.00  1.0000
   2   2   7      77      26                                                          82    0.16    0.00  1.0000
   2  -2  -7     151      38                                                         158   -0.16    0.00  1.0000
   2   2  -7     145      39                                                         152    0.16    0.00  1.0000
  -2  -2  -7     124      24                                                         130    0.16    0.00  1.0000
  -2   2  -7     174      41                                                         181   -0.16    0.00  1.0000
  -2   2   7     102      23                                                         108   -0.16    0.00  1.0000
  -2  -2   7     119      25                                                         125    0.16    0.00  1.0000
   2  -2   7     149      32                                                         156   -0.16    0.00  1.0000
   2   2   7     139      25                                                         145    0.16    0.00  1.0000
   2   2  -8     712     143                                                         702    0.12    0.00  1.0000
  -2   2  -8     421      90                                                         413    0.12    0.00  1.0000
   2  -2  -8     739      59                                                         728    0.12    0.00  1.0000
  -2  -2  -8     623     121                                                         613    0.12    0.00  1.0000
   2   2  -8     650     132                                                         640    0.12    0.00  1.0000
  -2   2  -8     790      76                                                         779    0.12    0.00  1.0000
  -2   2   8     580      50                                                         571    0.12    0.00  1.0000
   2   2   8     488      87                                                         479    0.12    0.00  1.0000
   2  -2  -8     605     104                                                         595    0.12    0.00  1.0000
   2   2  -8     700     130                                                         690    0.12    0.00  1.0000
  -2  -2  -8     663      45                                                         653    0.12    0.00  1.0000
  -2   2  -8     789     141                                                         778    0.12    0.00  1.0000
  -2   2   8     717      63                                                         707    0.12    0.00  1.0000
  -2  -2   8     646      42                                                         636    0.12    0.00  1.0000
   2  -2   8     598      71                                                         588    0.12    0.00  1.0000
   2   2   8     627      32                                                         617    0.12    0.00  1.0000
   2  -2  -9    1464     145                                                        1465    0.00    0.00  1.0000
  -2  -2  -9    1547     160                                                        1548    0.00    0.00  1.0000
   2   2  -9    1332     105                                                        1333    0.00    0.00  1.0000
  -2   2  -9    1455     178                                                        1456    0.00    0.00  1.0000
   2  -2  -9    1476     106                                                        1477    0.00    0.00  1.0000
   2   2  -9    1391     113                                                        1392    0.00    0.00  1.0000
  -2  -2  -9    1415     135                                                        1416    0.00    0.00  1.0000
  -2   2  -9    1314     159                                                        1315    0.00    0.00  1.0000
  -2   2   9    1374     105                                                        1375    0.00    0.00  1.0000
  -2  -2   9    1344     100                                                        1345    0.00    0.00  1.0000
   2  -2   9    1280     117                                                        1281    0.00    0.00  1.0000
   2   2   9    1301     102                                                        1302    0.00    0.00  1.0000
   2  -2 -10     212      52                                                         172   -0.85    0.00  1.0000
  -2  -2 -10     159      83                                                         125   -0.85    0.00  1.0000
   2   2 -10       6      51                                                           1   -0.85    0.00  1.0000
  -2   2 -10     103      53                                                          76   -0.85    0.00  1.0000
   2  -2 -10     125      40                                                          95   -0.85    0.00  1.0000
   2   2 -10      34      40                                                          19   -0.85    0.00  1.0000
  -2  -2 -10      28      19                                                          15   -0.85    0.00  1.0000
  -2   2 -10      85      32                                                          61   -0.85    0.00  1.0000
  -2   2  10     133      32                                                         102   -0.85    0.00  1.0000
  -2  -2  10     101      31                                                          74   -0.85    0.00  1.0000
   2  -2  10     182      40                                                         145   -0.85    0.00  1.0000
   2   2  10      70      22                                                          48   -0.85    0.00  1.0000
   2  -2 -11     188      63                                                         176   -0.27    0.00  1.0000
  -2  -2 -11      76      48                                                          68    0.27    0.00  1.0000
   2   2 -11      88      45                                                          80    0.27    0.00  1.0000
  -2   2 -11     192      77                                                         180   -0.27    0.00  1.0000
   2  -2 -11     150      54                                                         139   -0.27    0.00  1.0000
   2   2 -11      82      44                                                          74    0.27    0.00  1.0000
  -2  -2 -11     136      46                                                         126    0.27    0.00  1.0000
  -2   2 -11     105      42                                                          96   -0.27    0.00  1.0000
  -2   2  11      49      19                                                          43   -0.27    0.00  1.0000
  -2  -2  11      36      23                                                          31    0.27    0.00  1.0000
   2  -2  11     107      34                                                          98   -0.27    0.00  1.0000
   2   2  11      89      36                                                          81    0.27    0.00  1.0000
   2  -2 -12      33      54                                                          46   -0.62    0.00  1.0000
  -2  -2 -12       5      49                                                          11   -0.62    0.00  1.0000
   2   2 -12      19      40                                                          29   -0.62    0.00  1.0000
  -2   2 -12     137      73                                                         163   -0.62    0.00  1.0000
   2  -2 -12      53      28                                                          69   -0.62    0.00  1.0000
   2   2 -12      54      36                                                          71   -0.62    0.00  1.0000
  -2  -2 -12      30      17                                                          43   -0.62    0.00  1.0000
  -2   2 -12      47      45                                                          62   -0.62    0.00  1.0000
  -2   2  12      32      12                                                          45   -0.62    0.00  1.0000
   2  -2 -13       8      45                                                          10    0.17    0.00  1.0000
  -2  -2 -13      43      32                                                          47   -0.17    0.00  1.0000
   2   2 -13       0      44                                                           0   -0.17    0.00  1.0000
  -2   2 -13      66      30                                                          71    0.17    0.00  1.0000
   2  -2 -13     127      45                                                         134    0.17    0.00  1.0000
  -2  -2 -13       8      19                                                          10   -0.17    0.00  1.0000
   2   2 -13     115      53                                                         121   -0.17    0.00  1.0000
  -2   2 -13      27      14                                                          30    0.17    0.00  1.0000
   2  -2 -14     100      68                                                          96   -0.13    0.00  1.0000
  -2  -2 -14      65      29                                                          61   -0.13    0.00  1.0000
   2   2 -14      16      36                                                          14   -0.13    0.00  1.0000
  -2   2 -14       0      53                                                           0   -0.13    0.00  1.0000
   2  -2 -14      48      24                                                          45   -0.13    0.00  1.0000
  -2  -2 -14      14      20                                                          12   -0.13    0.00  1.0000
   2   2 -14       4      19                                                           3   -0.13    0.00  1.0000
  -2   2 -14      43      41                                                          40   -0.13    0.00  1.0000
   2  -2 -15      87      45                                                         105    0.55    0.00  1.0000
  -2  -2 -15     107      51                                                         127   -0.55    0.00  1.0000
   2   2 -15     177      53                                                         203   -0.55    0.00  1.0000
  -2   2 -15     143      62                                                         166    0.55    0.00  1.0000
   2   2 -15      87      33                                                         105   -0.55    0.00  1.0000
  -2   2 -15      81      39                                                          99    0.55    0.00  1.0000
   2  -2 -16      28      26                                                          52   -1.11    0.00  1.0000
  -2  -2 -16      54      46                                                          85   -1.11    0.00  1.0000
   2   2 -16      14      36                                                          32   -1.11    0.00  1.0000
  -2   2 -16      15      46                                                          33   -1.11    0.00  1.0000
  -2  -4   0  103620      98                                                       90796   12.21    0.00  1.0000
   2  -4   0  102824      99                                                       90051   12.21    0.00  1.0000
  -2   4   0  103122      99                                                       90330   12.21    0.00  1.0000
   2   4   0  102800      87                                                       90028   12.21    0.00  1.0000
   2   4   0  104319      99                                                       91450   12.21    0.00  1.0000
  -2  -4   0  104079      97                                                       91226   12.21    0.00  1.0000
  -2   4   0  104868      98                                                       91964   12.21    0.00  1.0000
   2  -4   0  104771     102                                                       91874   12.21    0.00  1.0000
   2  -4   1   80892     958                                                       81440   -0.57    0.00  1.0000
  -2   4   1   82121     955                                                       82673   -0.57    0.00  1.0000
  -2  -4  -1   77017     889                                                       77552    0.57    0.00  1.0000
   2   4   1   83014     956                                                       83569    0.57    0.00  1.0000
   2   4  -1   82877     961                                                       83432    0.57    0.00  1.0000
  -2  -4  -1   79201     912                                                       79743    0.57    0.00  1.0000
  -2   4  -1   80962     938                                                       81510   -0.57    0.00  1.0000
  -2  -4   2   58501     665                                                       58027    0.58    0.00  1.0000
  -2  -4  -2   58632     640                                                       58158    0.58    0.00  1.0000
  -2  -4  -2   59635     640                                                       59157    0.58    0.00  1.0000
   2   4  -2   59823     659                                                       59344    0.58    0.00  1.0000
  -2   4  -2   59690     663                                                       59211    0.58    0.00  1.0000
   2  -4   2   58650     641                                                       58176    0.58    0.00  1.0000
  -2  -4   3     204      83                                                         261   -1.11    0.00  1.0000
   2   4  -3     169      79                                                         221   -1.11    0.00  1.0000
   2  -4   3      91      52                                                         130    1.11    0.00  1.0000
  -2   4  -3     145      89                                                         194    1.11    0.00  1.0000
   2  -4  -3     147      53                                                         196    1.11    0.00  1.0000
  -2   4   3     168      55                                                         220    1.11    0.00  1.0000
  -2  -4  -3     165      65                                                         217   -1.11    0.00  1.0000
   2   4   3     195      57                                                         251   -1.11    0.00  1.0000
   2  -4  -3     184      57                                                         238    1.11    0.00  1.0000
  -2   4   3     186      59                                                         241    1.11    0.00  1.0000
   2   4  -3     108      46                                                         150   -1.11    0.00  1.0000
  -2  -4   3     151      52                                                         201   -1.11    0.00  1.0000
  -2   4  -3     228      70                                                         288    1.11    0.00  1.0000
   2  -4   3     135      44                                                         182    1.11    0.00  1.0000
   2  -4   4    2850     144                                                        2873    0.13    0.00  1.0000
   2   4  -4    2944     115                                                        2968    0.13    0.00  1.0000
   2  -4  -4    2468     101                                                        2490    0.13    0.00  1.0000
  -2  -4  -4    2924     146                                                        2948    0.13    0.00  1.0000
  -2   4   4    2740      91                                                        2763    0.13    0.00  1.0000
   2   4   4    2681      86                                                        2704    0.13    0.00  1.0000
   2   4  -4    2594     116                                                        2616    0.13    0.00  1.0000
  -2  -4  -4    2827     102                                                        2850    0.13    0.00  1.0000
   2  -4  -4    2746     113                                                        2769    0.13    0.00  1.0000
  -2   4   4    2824      92                                                        2847    0.13    0.00  1.0000
  -2  -4  -4    2747      81                                                        2770    0.13    0.00  1.0000
   2   4  -4    2740      99                                                        2763    0.13    0.00  1.0000
  -2  -4   4    2889      93                                                        2913    0.13    0.00  1.0000
  -2   4  -4    3024     125                                                        3048    0.13    0.00  1.0000
   2  -4   4    2723      91                                                        2746    0.13    0.00  1.0000
   2  -4   5   26013     613                                                       25867   -0.27    0.00  1.0000
   2   4  -5   24942     618                                                       24799    0.27    0.00  1.0000
   2  -4  -5   25687     630                                                       25542   -0.27    0.00  1.0000
  -2  -4  -5   26135     623                                                       25989    0.27    0.00  1.0000
  -2   4   5   25925     584                                                       25780   -0.27    0.00  1.0000
   2   4  -5   26529     593                                                       26382    0.27    0.00  1.0000
   2  -4  -5   25944     577                                                       25799   -0.27    0.00  1.0000
  -2   4   5   25794     568                                                       25649   -0.27    0.00  1.0000
  -2  -4  -5   26449     579                                                       26302    0.27    0.00  1.0000
   2   4  -5   26397     594                                                       26250    0.27    0.00  1.0000
  -2  -4   5   25751     577                                                       25606    0.27    0.00  1.0000
  -2   4  -5   25033     561                                                       24890   -0.27    0.00  1.0000
   2  -4   5   24975     554                                                       24832   -0.27    0.00  1.0000
   2   4   5   25700     561                                                       25555    0.27    0.00  1.0000
   2   4  -6      74      66                                                          69    0.17    0.00  1.0000
  -2   4  -6      10      43                                                           8    0.17    0.00  1.0000
   2  -4  -6     106      35                                                         100    0.17    0.00  1.0000
  -2  -4  -6      29      38                                                          26    0.17    0.00  1.0000
  -2   4   6      42      34                                                          38    0.17    0.00  1.0000
   2   4  -6      21      35                                                          18    0.17    0.00  1.0000
   2   4   6      43      30                                                          39    0.17    0.00  1.0000
  -2   4  -6      46      36                                                          42    0.17    0.00  1.0000
   2  -4  -6      38      29                                                          35    0.17    0.00  1.0000
  -2  -4  -6      26      22                                                          23    0.17    0.00  1.0000
   2   4  -6       4      40                                                           3    0.17    0.00  1.0000
  -2   4   6      46      14                                                          42    0.17    0.00  1.0000
  -2   4  -6       4      30                                                           3    0.17    0.00  1.0000
  -2  -4   6      50      39                                                          46    0.17    0.00  1.0000
   2  -4   6      29      32                                                          26    0.17    0.00  1.0000
   2   4   6      53      13                                                          49    0.17    0.00  1.0000
   2   4  -7    2136     110                                                        2166   -0.19    0.00  1.0000
   2  -4  -7    2012      77                                                        2041    0.19    0.00  1.0000
  -2  -4  -7    2225     108                                                        2256   -0.19    0.00  1.0000
  -2   4   7    1973     115                                                        2002    0.19    0.00  1.0000
   2   4   7    2048      63                                                        2078   -0.19    0.00  1.0000
  -2   4  -7    2157      81                                                        2187    0.19    0.00  1.0000
   2  -4  -7    2146      57                                                        2176    0.19    0.00  1.0000
  -2  -4  -7    1992      70                                                        2021   -0.19    0.00  1.0000
   2   4  -7    2177      68                                                        2208   -0.19    0.00  1.0000
  -2   4   7    2275      59                                                        2306    0.19    0.00  1.0000
  -2   4  -7    2316      72                                                        2348    0.19    0.00  1.0000
  -2  -4   7    2088      54                                                        2118   -0.19    0.00  1.0000
   2  -4   7    2066      84                                                        2096    0.19    0.00  1.0000
   2   4   7    2182      37                                                        2213   -0.19    0.00  1.0000
   2   4  -8      82      66                                                          77   -0.17    0.00  1.0000
  -2   4  -8     108      60                                                         102   -0.17    0.00  1.0000
   2  -4  -8     161      52                                                         154   -0.17    0.00  1.0000
  -2  -4  -8     147      48                                                         140   -0.17    0.00  1.0000
   2   4  -8     277      57                                                         267   -0.17    0.00  1.0000
  -2   4   8     139      33                                                         132   -0.17    0.00  1.0000
  -2   4  -8     306      70                                                         296   -0.17    0.00  1.0000
   2   4   8     153      36                                                         146   -0.17    0.00  1.0000
   2  -4  -8      97      31                                                          91   -0.17    0.00  1.0000
  -2  -4  -8     193      38                                                         185   -0.17    0.00  1.0000
   2   4  -8     265      47                                                         255   -0.17    0.00  1.0000
  -2   4  -8     163      59                                                         156   -0.17    0.00  1.0000
  -2   4   8     201      38                                                         193   -0.17    0.00  1.0000
  -2  -4   8     142      38                                                         135   -0.17    0.00  1.0000
   2  -4   8     135      34                                                         128   -0.17    0.00  1.0000
   2   4   8     107      28                                                         101   -0.17    0.00  1.0000
   2  -4  -9    1148      72                                                        1143    0.04    0.00  1.0000
  -2  -4  -9     802     136                                                         798   -0.04    0.00  1.0000
   2   4  -9    1022     161                                                        1017   -0.04    0.00  1.0000
  -2   4  -9     928     136                                                         923    0.04    0.00  1.0000
   2  -4  -9     763     108                                                         759    0.04    0.00  1.0000
  -2  -4  -9     852      37                                                         848   -0.04    0.00  1.0000
   2   4  -9     981      69                                                         976   -0.04    0.00  1.0000
  -2   4  -9     926      78                                                         921    0.04    0.00  1.0000
  -2   4   9     945      74                                                         940    0.04    0.00  1.0000
  -2  -4   9     767     124                                                         763   -0.04    0.00  1.0000
   2  -4   9     840      59                                                         836    0.04    0.00  1.0000
   2   4   9     923      33                                                         918   -0.04    0.00  1.0000
   2  -4 -10      75      53                                                          55    0.74    0.00  1.0000
  -2  -4 -10       2      44                                                           0    0.74    0.00  1.0000
   2   4 -10      44      50                                                          29    0.74    0.00  1.0000
  -2   4 -10     190      57                                                         157    0.74    0.00  1.0000
   2  -4 -10      15      24                                                           7    0.74    0.00  1.0000
  -2  -4 -10     150      31                                                         121    0.74    0.00  1.0000
   2   4 -10     107      29                                                          83    0.74    0.00  1.0000
  -2   4 -10     158      45                                                         128    0.74    0.00  1.0000
  -2   4  10      43      15                                                          28    0.74    0.00  1.0000
  -2  -4  10      57      21                                                          40    0.74    0.00  1.0000
   2  -4  10      98      27                                                          75    0.74    0.00  1.0000
   2   4  10      38      15                                                          24    0.74    0.00  1.0000
   2  -4 -11     358      70                                                         331    0.44    0.00  1.0000
  -2  -4 -11     419     120                                                         389   -0.44    0.00  1.0000
   2   4 -11     359     108                                                         332   -0.44    0.00  1.0000
  -2   4 -11     541     131                                                         507    0.44    0.00  1.0000
   2  -4 -11     358      82                                                         331    0.44    0.00  1.0000
  -2  -4 -11     356      95                                                         329   -0.44    0.00  1.0000
   2   4 -11     415      96                                                         385   -0.44    0.00  1.0000
  -2   4 -11     455      73                                                         424    0.44    0.00  1.0000
  -2   4  11     302      85                                                         277    0.44    0.00  1.0000
   2   4  11     360      35                                                         333   -0.44    0.00  1.0000
   2  -4 -12      36      42                                                          47    0.49    0.00  1.0000
  -2  -4 -12       0      45                                                           2    0.49    0.00  1.0000
   2   4 -12       0      49                                                           2    0.49    0.00  1.0000
  -2   4 -12      59      49                                                          72    0.49    0.00  1.0000
   2  -4 -12      43      26                                                          55    0.49    0.00  1.0000
  -2  -4 -12      19      13                                                          27    0.49    0.00  1.0000
   2   4 -12      71      53                                                          85    0.49    0.00  1.0000
  -2   4 -12      27      30                                                          36    0.49    0.00  1.0000
  -2   4  12       4      15                                                           8    0.49    0.00  1.0000
   2   4  12      18      14                                                          26    0.49    0.00  1.0000
   2  -4 -13     381      91                                                         396   -0.23    0.00  1.0000
  -2  -4 -13     346      92                                                         361    0.23    0.00  1.0000
   2   4 -13     448     110                                                         465    0.23    0.00  1.0000
  -2   4 -13     256      81                                                         269   -0.23    0.00  1.0000
   2  -4 -13     258      58                                                         271   -0.23    0.00  1.0000
  -2  -4 -13     205      66                                                         216    0.23    0.00  1.0000
   2   4 -13     429     132                                                         445    0.23    0.00  1.0000
  -2   4 -13     328      64                                                         342   -0.23    0.00  1.0000
   2  -4 -14      61      44                                                          65   -0.15    0.00  1.0000
  -2  -4 -14      30      44                                                          33   -0.15    0.00  1.0000
   2   4 -14       1      53                                                           2   -0.15    0.00  1.0000
  -2   4 -14      79      60                                                          84   -0.15    0.00  1.0000
   2  -4 -14       0      22                                                           0   -0.15    0.00  1.0000
   2   4 -14      45      54                                                          48   -0.15    0.00  1.0000
  -2   4 -14       3      31                                                           4   -0.15    0.00  1.0000
   2  -4 -15      30      34                                                          41   -0.56    0.00  1.0000
  -2  -4 -15      62      53                                                          78    0.56    0.00  1.0000
   2   4 -15      26      30                                                          37    0.56    0.00  1.0000
  -2   4 -15      31      26                                                          42   -0.56    0.00  1.0000
   2   4 -15      48      51                                                          62    0.56    0.00  1.0000
  -2   4 -15      31      46                                                          42   -0.56    0.00  1.0000
   2  -4 -16      19      27                                                          31    0.73    0.00  1.0000
  -2  -4 -16      18      36                                                          30    0.73    0.00  1.0000
   2   4 -16      33      75                                                          49    0.73    0.00  1.0000
  -2   4 -16       0      43                                                           2    0.73    0.00  1.0000
   2   4 -16      47      38                                                          66    0.73    0.00  1.0000
  -2  -6   0   47312    1472                                                       48995   -2.28    0.00  1.0000
  -2   6   0   47937    1489                                                       49631   -2.28    0.00  1.0000
  -2  -6   0   46219    1438                                                       47882   -2.28    0.00  1.0000
   2  -6   0   47800    1468                                                       49491   -2.28    0.00  1.0000
   2   6  -1   88019    1017                                                       88235   -0.22    0.00  1.0000
  -2   6  -1   87853    1027                                                       88069    0.22    0.00  1.0000
   2  -6  -1   90661    1059                                                       90880    0.22    0.00  1.0000
  -2  -6  -1   91510    1052                                                       91731   -0.22    0.00  1.0000
  -2   6   1   90106    1059                                                       90325    0.22    0.00  1.0000
  -2   6   1   90235    1051                                                       90454    0.22    0.00  1.0000
   2   6   1   90351    1022                                                       90570   -0.22    0.00  1.0000
   2   6  -1   89270    1020                                                       89488   -0.22    0.00  1.0000
  -2  -6   1   88931    1014                                                       89148   -0.22    0.00  1.0000
  -2  -6  -1   87595     990                                                       87811   -0.22    0.00  1.0000
  -2   6  -1   88264    1007                                                       88481    0.22    0.00  1.0000
   2  -6   1   90439    1036                                                       90658    0.22    0.00  1.0000
  -2  -6   2   22484     338                                                       22381    0.20    0.00  1.0000
   2  -6   2   23632     503                                                       23527    0.20    0.00  1.0000
   2   6  -2   22696     327                                                       22593    0.20    0.00  1.0000
  -2   6  -2   21561     317                                                       21460    0.20    0.00  1.0000
   2  -6  -2   23567     312                                                       23462    0.20    0.00  1.0000
  -2  -6  -2   22826     298                                                       22722    0.20    0.00  1.0000
  -2   6   2   22805     302                                                       22701    0.20    0.00  1.0000
   2   6   2   22635     290                                                       22532    0.20    0.00  1.0000
  -2   6   2   23328     323                                                       23223    0.20    0.00  1.0000
   2   6   2   22986     288                                                       22882    0.20    0.00  1.0000
   2   6  -2   22684     300                                                       22581    0.20    0.00  1.0000
  -2  -6   2   22555     310                                                       22452    0.20    0.00  1.0000
  -2  -6  -2   22067     270                                                       21965    0.20    0.00  1.0000
  -2   6  -2   22603     296                                                       22500    0.20    0.00  1.0000
  -2  -6   3   10739     263                                                       10930    0.55    0.00  1.0000
   2  -6   3   11117     207                                                       11312   -0.55    0.00  1.0000
   2   6  -3   10637     210                                                       10828    0.55    0.00  1.0000
  -2   6  -3   10849     322                                                       11041   -0.55    0.00  1.0000
   2  -6  -3   10832     157                                                       11024   -0.55    0.00  1.0000
  -2   6   3   10934     148                                                       11127   -0.55    0.00  1.0000
   2   6   3   10880     149                                                       11073    0.55    0.00  1.0000
   2  -6  -3   10582     173                                                       10772   -0.55    0.00  1.0000
  -2   6   3   11012     171                                                       11206   -0.55    0.00  1.0000
   2   6  -3   10771     153                                                       10963    0.55    0.00  1.0000
  -2  -6   3   10775     152                                                       10967    0.55    0.00  1.0000
  -2   6  -3   10853     156                                                       11045   -0.55    0.00  1.0000
   2  -6   3   10465     143                                                       10654   -0.55    0.00  1.0000
  -2  -6   4      12      60                                                          14   -0.13    0.00  1.0000
   2  -6   4     197      66                                                         203   -0.13    0.00  1.0000
   2   6  -4     200      54                                                         206   -0.13    0.00  1.0000
  -2   6  -4     137      44                                                         142   -0.13    0.00  1.0000
   2  -6  -4      12      38                                                          14   -0.13    0.00  1.0000
  -2  -6  -4     138      34                                                         143   -0.13    0.00  1.0000
  -2   6   4      59      20                                                          62   -0.13    0.00  1.0000
   2   6   4     126      24                                                         131   -0.13    0.00  1.0000
   2  -6  -4     126      32                                                         131   -0.13    0.00  1.0000
   2   6  -4      83      34                                                          87   -0.13    0.00  1.0000
  -2  -6   4      70      29                                                          74   -0.13    0.00  1.0000
  -2   6  -4     108      36                                                         112   -0.13    0.00  1.0000
   2  -6   4      50      15                                                          53   -0.13    0.00  1.0000
   2  -6   5     473     141                                                         480   -0.10    0.00  1.0000
   2   6  -5     567      73                                                         575    0.10    0.00  1.0000
  -2   6  -5     250      71                                                         255   -0.10    0.00  1.0000
   2  -6  -5     426      54                                                         433   -0.10    0.00  1.0000
  -2  -6  -5     635      74                                                         643    0.10    0.00  1.0000
  -2   6   5     408      52                                                         415   -0.10    0.00  1.0000
   2   6   5     367      47                                                         373    0.10    0.00  1.0000
   2   6  -5     468      52                                                         475    0.10    0.00  1.0000
   2  -6  -5     411      47                                                         418   -0.10    0.00  1.0000
  -2   6   5     358      45                                                         364   -0.10    0.00  1.0000
   2   6  -5     505      72                                                         512    0.10    0.00  1.0000
  -2  -6   5     550      58                                                         558    0.10    0.00  1.0000
  -2   6  -5     529      61                                                         537   -0.10    0.00  1.0000
   2  -6   5     409      44                                                         416   -0.10    0.00  1.0000
   2   6  -6      85      61                                                         105   -0.60    0.00  1.0000
  -2   6  -6     204      53                                                         234   -0.60    0.00  1.0000
   2  -6  -6     214      47                                                         244   -0.60    0.00  1.0000
  -2  -6  -6     167      35                                                         194   -0.60    0.00  1.0000
  -2   6   6     180      35                                                         208   -0.60    0.00  1.0000
   2   6   6     168      30                                                         195   -0.60    0.00  1.0000
   2   6  -6     208      47                                                         238   -0.60    0.00  1.0000
  -2  -6  -6     129      23                                                         153   -0.60    0.00  1.0000
   2  -6  -6     208      54                                                         238   -0.60    0.00  1.0000
  -2  -6  -6     120      18                                                         143   -0.60    0.00  1.0000
  -2   6   6     168      28                                                         195   -0.60    0.00  1.0000
   2   6  -6     114      48                                                         136   -0.60    0.00  1.0000
  -2   6  -6     119      51                                                         142   -0.60    0.00  1.0000
  -2  -6   6     204      37                                                         234   -0.60    0.00  1.0000
   2  -6   6     174      31                                                         201   -0.60    0.00  1.0000
   2   6  -7      24      33                                                          25    0.07    0.00  1.0000
  -2   6  -7     139      74                                                         142   -0.07    0.00  1.0000
   2  -6  -7      46      57                                                          48   -0.07    0.00  1.0000
  -2  -6  -7      64      48                                                          66    0.07    0.00  1.0000
  -2   6   7      72      30                                                          74   -0.07    0.00  1.0000
   2   6   7      48      28                                                          50    0.07    0.00  1.0000
   2   6  -7      71      53                                                          73    0.07    0.00  1.0000
  -2   6  -7       0      31                                                           0   -0.07    0.00  1.0000
   2  -6  -7      20      26                                                          21   -0.07    0.00  1.0000
  -2  -6  -7      16      11                                                          17    0.07    0.00  1.0000
   2   6  -7      67      45                                                          69    0.07    0.00  1.0000
  -2   6   7      16      13                                                          17   -0.07    0.00  1.0000
  -2   6  -7       5      34                                                           5   -0.07    0.00  1.0000
  -2  -6   7      25      27                                                          26    0.07    0.00  1.0000
   2  -6   7      42      30                                                          43   -0.07    0.00  1.0000
   2   6   7      28       8                                                          29    0.07    0.00  1.0000
   2   6  -8      35      59                                                          30    0.28    0.00  1.0000
   2  -6  -8       0      49                                                           0    0.28    0.00  1.0000
  -2  -6  -8      98      43                                                          89    0.28    0.00  1.0000
   2   6  -8     117      35                                                         107    0.28    0.00  1.0000
   2   6   8      75      26                                                          67    0.28    0.00  1.0000
  -2   6  -8     142      70                                                         131    0.28    0.00  1.0000
   2  -6  -8      71      30                                                          63    0.28    0.00  1.0000
  -2  -6  -8      54      21                                                          47    0.28    0.00  1.0000
   2   6  -8     103      27                                                          94    0.28    0.00  1.0000
  -2   6   8      45      20                                                          39    0.28    0.00  1.0000
  -2   6  -8     121      56                                                         111    0.28    0.00  1.0000
  -2  -6   8      75      37                                                          67    0.28    0.00  1.0000
   2  -6   8      74      22                                                          66    0.28    0.00  1.0000
   2   6   8      97      16                                                          88    0.28    0.00  1.0000
   2  -6  -9     144      62                                                         139   -0.13    0.00  1.0000
  -2  -6  -9      42      51                                                          39    0.13    0.00  1.0000
   2   6  -9      31      23                                                          29    0.13    0.00  1.0000
  -2   6  -9      12      44                                                          11   -0.13    0.00  1.0000
   2  -6  -9      28      22                                                          26   -0.13    0.00  1.0000
  -2  -6  -9      55      17                                                          52    0.13    0.00  1.0000
   2   6  -9      41      42                                                          38    0.13    0.00  1.0000
  -2   6  -9      99      50                                                          95   -0.13    0.00  1.0000
  -2   6   9      68      23                                                          64   -0.13    0.00  1.0000
  -2  -6   9      15      20                                                          13    0.13    0.00  1.0000
   2  -6   9       9      16                                                           8   -0.13    0.00  1.0000
   2   6   9      42      18                                                          39    0.13    0.00  1.0000
   2  -6 -10     102      50                                                         116   -0.40    0.00  1.0000
  -2  -6 -10      84      50                                                          97   -0.40    0.00  1.0000
   2   6 -10     113      55                                                         128   -0.40    0.00  1.0000
  -2   6 -10     221      82                                                         242   -0.40    0.00  1.0000
   2  -6 -10     169      47                                                         187   -0.40    0.00  1.0000
  -2  -6 -10     180      49                                                         199   -0.40    0.00  1.0000
   2   6 -10     132      49                                                         148   -0.40    0.00  1.0000
  -2   6 -10     313      77                                                         337   -0.40    0.00  1.0000
  -2   6  10     128      35                                                         144   -0.40    0.00  1.0000
   2   6  10     170      42                                                         188   -0.40    0.00  1.0000
   2  -6 -11     258      82                                                         233   -0.47    0.00  1.0000
  -2  -6 -11     494     112                                                         459    0.47    0.00  1.0000
   2   6 -11     284      94                                                         258    0.47    0.00  1.0000
  -2   6 -11     272      88                                                         246   -0.47    0.00  1.0000
   2  -6 -11     196      75                                                         174   -0.47    0.00  1.0000
  -2  -6 -11     214      73                                                         191    0.47    0.00  1.0000
   2   6 -11     327      84                                                         299    0.47    0.00  1.0000
  -2   6 -11     180      75                                                         159   -0.47    0.00  1.0000
  -2   6  11     209      39                                                         187   -0.47    0.00  1.0000
   2   6  11     322      49                                                         294    0.47    0.00  1.0000
   2  -6 -12     646     217                                                         684   -0.44    0.00  1.0000
  -2  -6 -12     661     204                                                         699   -0.44    0.00  1.0000
   2   6 -12     632     231                                                         670   -0.44    0.00  1.0000
  -2   6 -12     367     144                                                         396   -0.44    0.00  1.0000
   2  -6 -12     716     124                                                         756   -0.44    0.00  1.0000
  -2  -6 -12     581     108                                                         617   -0.44    0.00  1.0000
   2   6 -12     735     218                                                         776   -0.44    0.00  1.0000
  -2   6 -12     734     128                                                         775   -0.44    0.00  1.0000
   2  -6 -13      62      32                                                          59    0.12    0.00  1.0000
  -2  -6 -13       0      46                                                           0   -0.12    0.00  1.0000
   2   6 -13       0      43                                                           0   -0.12    0.00  1.0000
  -2   6 -13      86      28                                                          82    0.12    0.00  1.0000
   2  -6 -13      24      13                                                          22    0.12    0.00  1.0000
   2   6 -13      15      36                                                          13   -0.12    0.00  1.0000
  -2   6 -13      66      44                                                          63    0.12    0.00  1.0000
   2  -6 -14       2      43                                                           1    0.34    0.00  1.0000
  -2  -6 -14       2      49                                                           1    0.34    0.00  1.0000
   2   6 -14      79      46                                                          69    0.34    0.00  1.0000
  -2   6 -14      54      26                                                          46    0.34    0.00  1.0000
   2   6 -14      62      40                                                          53    0.34    0.00  1.0000
  -2   6 -14      87      49                                                          77    0.34    0.00  1.0000
   2  -6 -15      38      50                                                          39   -0.04    0.00  1.0000
  -2  -6 -15      93      48                                                          94    0.04    0.00  1.0000
   2   6 -15      32      38                                                          33    0.04    0.00  1.0000
  -2   6 -15      83      49                                                          84   -0.04    0.00  1.0000
   2   6 -15     102      43                                                         103    0.04    0.00  1.0000
  -2   6 -15      41      26                                                          42   -0.04    0.00  1.0000
   2  -6 -16      12      48                                                          10   -0.15    0.00  1.0000
  -2  -6 -16      75      39                                                          71   -0.15    0.00  1.0000
   2   6 -16      82      42                                                          77   -0.15    0.00  1.0000
  -2   6 -16      68      31                                                          64   -0.15    0.00  1.0000
   2   6 -16       4      29                                                           3   -0.15    0.00  1.0000
  -2   6 -16      43      42                                                          40   -0.15    0.00  1.0000
  -2  -8   0    9792      78                                                       10288   -1.47    0.00  1.0000
   2  -8   0   10443     106                                                       10955   -1.47    0.00  1.0000
  -2   8   0    9780      64                                                       10275   -1.47    0.00  1.0000
   2   8   0    9795      91                                                       10291   -1.47    0.00  1.0000
   2   8   0    9916      96                                                       10415   -1.47    0.00  1.0000
  -2  -8   0    9406      41                                                        9892   -1.47    0.00  1.0000
  -2   8   0    9850      60                                                       10347   -1.47    0.00  1.0000
   2  -8   0   10101      52                                                       10604   -1.47    0.00  1.0000
  -2  -8   1   17508     267                                                       17585   -0.17    0.00  1.0000
   2  -8   1   16834     283                                                       16910    0.17    0.00  1.0000
   2   8  -1   16386     241                                                       16461   -0.17    0.00  1.0000
  -2   8  -1   17084     249                                                       17160    0.17    0.00  1.0000
   2  -8  -1   17182     244                                                       17259    0.17    0.00  1.0000
  -2  -8  -1   17130     230                                                       17207   -0.17    0.00  1.0000
  -2   8   1   17264     237                                                       17341    0.17    0.00  1.0000
   2   8   1   17148     220                                                       17225   -0.17    0.00  1.0000
   2   8   1   17033     220                                                       17109   -0.17    0.00  1.0000
   2   8  -1   16840     244                                                       16916   -0.17    0.00  1.0000
  -2  -8   1   17112     222                                                       17188   -0.17    0.00  1.0000
  -2  -8  -1   16952     219                                                       17028   -0.17    0.00  1.0000
  -2   8  -1   18095     241                                                       18174    0.17    0.00  1.0000
   2  -8   1   17314     223                                                       17391    0.17    0.00  1.0000
   2  -8  -1   16665     214                                                       16740    0.17    0.00  1.0000
  -2  -8   2   11894     237                                                       11283   -1.68    0.00  1.0000
   2  -8   2   12137     250                                                       11520   -1.68    0.00  1.0000
   2   8  -2   11812     193                                                       11203   -1.68    0.00  1.0000
  -2   8  -2   12153     208                                                       11535   -1.68    0.00  1.0000
   2  -8  -2   11654     243                                                       11049   -1.68    0.00  1.0000
  -2  -8  -2   11822     207                                                       11213   -1.68    0.00  1.0000
  -2   8   2   11208     162                                                       10615   -1.68    0.00  1.0000
   2   8   2   11448     145                                                       10849   -1.68    0.00  1.0000
  -2   8   2   11374     175                                                       10777   -1.68    0.00  1.0000
   2   8   2   11315     133                                                       10719   -1.68    0.00  1.0000
   2   8  -2   11785     171                                                       11177   -1.68    0.00  1.0000
  -2  -8   2   11938     180                                                       11326   -1.68    0.00  1.0000
  -2  -8  -2   11600     143                                                       10997   -1.68    0.00  1.0000
  -2   8  -2   11437     153                                                       10838   -1.68    0.00  1.0000
   2  -8   2   11524     152                                                       10923   -1.68    0.00  1.0000
  -2   8   2   11573     141                                                       10970   -1.68    0.00  1.0000
   2  -8   3   24764     387                                                       24777    0.02    0.00  1.0000
   2   8  -3   24953     396                                                       24966   -0.02    0.00  1.0000
  -2   8  -3   25507     361                                                       25520    0.02    0.00  1.0000
   2  -8  -3   25248     347                                                       25261    0.02    0.00  1.0000
  -2  -8  -3   25353     320                                                       25366   -0.02    0.00  1.0000
  -2   8   3   25105     315                                                       25118    0.02    0.00  1.0000
   2   8   3   25212     310                                                       25225   -0.02    0.00  1.0000
  -2   8   3   25108     337                                                       25121    0.02    0.00  1.0000
   2   8   3   24371     281                                                       24384   -0.02    0.00  1.0000
   2   8  -3   25354     322                                                       25367   -0.02    0.00  1.0000
  -2  -8   3   24267     306                                                       24280   -0.02    0.00  1.0000
  -2   8  -3   25117     337                                                       25130    0.02    0.00  1.0000
   2  -8   3   25706     319                                                       25719    0.02    0.00  1.0000
  -2  -8  -3   24963     286                                                       24976   -0.02    0.00  1.0000
  -2   8   3   25155     298                                                       25168    0.02    0.00  1.0000
  -2  -8   4   25975     697                                                       25920    0.10    0.00  1.0000
   2  -8   4   27810     718                                                       27753    0.10    0.00  1.0000
   2   8  -4   24773     621                                                       24719    0.10    0.00  1.0000
  -2   8  -4   26055     670                                                       26000    0.10    0.00  1.0000
   2  -8  -4   26254     630                                                       26199    0.10    0.00  1.0000
  -2   8   4   24613     611                                                       24559    0.10    0.00  1.0000
   2   8   4   26008     639                                                       25953    0.10    0.00  1.0000
   2  -8  -4   26746     677                                                       26690    0.10    0.00  1.0000
[truncated: 3,734,683 more chars]
