# Supplementary material for: Superior thermoelasticity and shape-memory nanopores in a porous supramolecular organic framework
Source: Nat Commun. 2016 May 11;7:11564. doi: 10.1038/ncomms11564 (PMC4865851; doi:10.1038/ncomms11564)
Supplement: Supplementary Data 7 — 1o during temperature cycle (collected at 273 K) [file ncomms11564-s8.cif]

 

 
_audit_creation_method            'SHELXL-2014/7'
_shelx_SHELXL_version_number      '2014/7'
_chemical_name_systematic         ?
_chemical_name_common             'C20 H17 N2 O4'
_chemical_melting_point           ?
_chemical_formula_moiety          'C20 H17 N2 O4'
_chemical_formula_sum
 'C20 H17 N2 O4' 
_chemical_formula_weight          349.35

loop_
 _atom_type_symbol
 _atom_type_description
 _atom_type_scat_dispersion_real
 _atom_type_scat_dispersion_imag
 _atom_type_scat_source
 'C'  'C'   0.0181   0.0091
 'International Tables Vol C Tables 4.2.6.8 and 6.1.1.4'
 'H'  'H'   0.0000   0.0000
 'International Tables Vol C Tables 4.2.6.8 and 6.1.1.4'
 'N'  'N'   0.0311   0.0180
 'International Tables Vol C Tables 4.2.6.8 and 6.1.1.4'
 'O'  'O'   0.0492   0.0322
 'International Tables Vol C Tables 4.2.6.8 and 6.1.1.4'
 
_space_group_crystal_system       orthorhombic
_space_group_IT_number            68
_space_group_name_H-M_alt         'C c c a'
_space_group_name_Hall            '-C 2b 2bc'
 
_shelx_space_group_comment
;
The symmetry employed for this shelxl refinement is uniquely defined
by the following loop, which should always be used as a source of
symmetry information in preference to the above space-group names.
They are only intended as comments.
;
 
loop_
 _space_group_symop_operation_xyz
 'x, y, z'
 '-x, -y+1/2, z'
 'x, -y+1/2, -z+1/2'
 '-x, y, -z+1/2'
 'x+1/2, y+1/2, z'
 '-x+1/2, -y+1, z'
 'x+1/2, -y+1, -z+1/2'
 '-x+1/2, y+1/2, -z+1/2'
 '-x, -y, -z'
 'x, y-1/2, -z'
 '-x, y-1/2, z-1/2'
 'x, -y, z-1/2'
 '-x+1/2, -y+1/2, -z'
 'x+1/2, y, -z'
 '-x+1/2, y, z-1/2'
 'x+1/2, -y+1/2, z-1/2'
 
_cell_length_a                    22.819(6)
_cell_length_b                    27.035(7)
_cell_length_c                    12.839(3)
_cell_angle_alpha                 90
_cell_angle_beta                  90
_cell_angle_gamma                 90
_cell_volume                      7920(4)
_cell_formula_units_Z             16
_cell_measurement_temperature     273(2)
_cell_measurement_reflns_used     12103
_cell_measurement_theta_min       1.7849
_cell_measurement_theta_max       30.7720
 
_exptl_crystal_description        Needle
_exptl_crystal_colour             Colorless
_exptl_crystal_density_meas       ?
_exptl_crystal_density_method     ?
_exptl_crystal_density_diffrn     1.172          
_exptl_crystal_F_000              2928
_exptl_transmission_factor_min    ?
_exptl_transmission_factor_max    ?
_exptl_crystal_size_max           0.14
_exptl_crystal_size_mid           0.09
_exptl_crystal_size_min           0.09
_exptl_absorpt_coefficient_mu     0.681
_shelx_estimated_absorpt_T_min    ?
_shelx_estimated_absorpt_T_max    ?
_exptl_absorpt_correction_type    ?
_exptl_absorpt_correction_T_min   0.8662
_exptl_absorpt_correction_T_max   1.0000
_exptl_absorpt_process_details    ?
_exptl_absorpt_special_details    ?
_diffrn_ambient_temperature       273(2)
_diffrn_radiation_wavelength      1.54178
_diffrn_radiation_type            CuK\a
_diffrn_source                    ?
_diffrn_measurement_device_type   'Rigaku CCD'
_diffrn_measurement_method        \w
_diffrn_detector_area_resol_mean  ?
_diffrn_reflns_number             30861
_diffrn_reflns_av_unetI/netI      0.0299
_diffrn_reflns_av_R_equivalents   0.0507
_diffrn_reflns_limit_h_min        -27
_diffrn_reflns_limit_h_max        25
_diffrn_reflns_limit_k_min        -32
_diffrn_reflns_limit_k_max        32
_diffrn_reflns_limit_l_min        -12
_diffrn_reflns_limit_l_max        15
_diffrn_reflns_theta_min          6.549
_diffrn_reflns_theta_max          68.232
_diffrn_reflns_theta_full         67.679
_diffrn_measured_fraction_theta_max   0.985
_diffrn_measured_fraction_theta_full  0.985
_diffrn_reflns_Laue_measured_fraction_max    0.985
_diffrn_reflns_Laue_measured_fraction_full   0.985
_diffrn_reflns_point_group_measured_fraction_max   0.985
_diffrn_reflns_point_group_measured_fraction_full  0.985
_reflns_number_total              3578
_reflns_number_gt                 2785
_reflns_threshold_expression      'I > 2\s(I)'
_reflns_Friedel_coverage          0.000
_reflns_Friedel_fraction_max      .
_reflns_Friedel_fraction_full     .
 
_reflns_special_details
;
 Reflections were merged by SHELXL according to the crystal
 class for the calculation of statistics and refinement.
 
 _reflns_Friedel_fraction is defined as the number of unique
 Friedel pairs measured divided by the number that would be
 possible theoretically, ignoring centric projections and
 systematic absences.
;
 
_computing_data_collection        'CrystalClear'
_computing_cell_refinement        'CrystalClear'
_computing_data_reduction         'SHELXL-2014/7 (Sheldrick, 2014)'
_computing_structure_solution     'SHELXL-2014/7 (Sheldrick, 2014)'
_computing_structure_refinement   'SHELXL-2014/7 (Sheldrick, 2014)'
_computing_molecular_graphics     'SHELXL-2014/7 (Sheldrick, 2014)'
_computing_publication_material   'SHELXL-2014/7 (Sheldrick, 2014)'
_refine_special_details           ?
loop_
  _platon_squeeze_void_nr
  _platon_squeeze_void_average_x
  _platon_squeeze_void_average_y
  _platon_squeeze_void_average_z
  _platon_squeeze_void_volume
  _platon_squeeze_void_count_electrons
  _platon_squeeze_void_content
   1  0.000  0.250 -0.028       275         5 ' '
   2  0.500  0.250  0.010       275         5 ' '
   3  0.000  0.750  0.010       275         5 ' '
   4  0.500  0.750 -0.028       275         5 ' '
_platon_squeeze_details
;?
 The following poor diffraction spots were omitted in the refinement.
OMIT           3   1   1
OMIT           8   8   0
OMIT            1   1   1
OMIT            2   4   0
OMIT            1   3   1
OMIT          2   2   2
OMIT           2   0   2
OMIT           2   4   3
OMIT            2   2   1
OMIT          4   0   0
OMIT         10   6   0
OMIT          0   8   0
OMIT          10   4   0
OMIT           2   2   0
OMIT          1  11   1
OMIT         0   0   4
OMIT          4   8   0
OMIT         8   4   0
OMIT         0   6   2
OMIT         4   8   1
OMIT         4  12   0
OMIT        8   2   2
OMIT          2   8   0
OMIT         5   5   1
OMIT         1   9   1
OMIT           7   7   3
OMIT         6   4   1
OMIT           0   2   2
OMIT          6   8   0
OMIT          1   3   6
OMIT        4  10   2
OMIT         4   6   2
OMIT         2   8   2
OMIT         1   9   2
OMIT         5   3   5
OMIT        3   9   1
OMIT       10   2   0
OMIT          3   3   1
OMIT       2  10   0
OMIT        2   8   5
OMIT        0   0   2
OMIT       1   3   5
OMIT       1   1   3
OMIT       8   8   1
OMIT        8   6   0
OMIT      2   2   4
OMIT         3   1   3
OMIT       7   7   1
OMIT      1   5   2
OMIT      10   0   2
OMIT     3   7   2
The following constraints were performed in the refinement.
ISOR 0.2 C8A
DFIX 1.25 0.02 C8A O4B C8A O3B
DFIX 1.25 0.02 C8B O4A C8B O3A
DFIX 2.22 0.02 O3A O4A O3B O4B
DFIX 1.50 0.02 C1 C8B
C8A was rifined isotropically.
Because the disorder, desolvation process, and thermal cycling, the structure refine with poor R value.
;
_refine_ls_structure_factor_coef  Fsqd
_refine_ls_matrix_type            full
_refine_ls_weighting_scheme       calc
_refine_ls_weighting_details
'w=1/[\s^2^(Fo^2^)+(0.1166P)^2^+12.9098P] where P=(Fo^2^+2Fc^2^)/3'
_atom_sites_solution_primary      ?
_atom_sites_solution_secondary    ?
_atom_sites_solution_hydrogens    mixed
_refine_ls_hydrogen_treatment     constr
_refine_ls_extinction_method      none
_refine_ls_extinction_coef        .
_refine_ls_number_reflns          3578
_refine_ls_number_parameters      266
_refine_ls_number_restraints      7
_refine_ls_R_factor_all           0.1693
_refine_ls_R_factor_gt            0.1438
_refine_ls_wR_factor_ref          0.3594
_refine_ls_wR_factor_gt           0.3428
_refine_ls_goodness_of_fit_ref    1.181
_refine_ls_restrained_S_all       1.182
_refine_ls_shift/su_max           0.078
_refine_ls_shift/su_mean          0.011
 
loop_
 _atom_site_label
 _atom_site_type_symbol
 _atom_site_fract_x
 _atom_site_fract_y
 _atom_site_fract_z
 _atom_site_U_iso_or_equiv
 _atom_site_adp_type
 _atom_site_occupancy
 _atom_site_site_symmetry_order  
 _atom_site_calc_flag
 _atom_site_refinement_flags_posn
 _atom_site_refinement_flags_adp
 _atom_site_refinement_flags_occupancy
 _atom_site_disorder_assembly
 _atom_site_disorder_group
O1 O 0.13306(18) 0.44346(13) 1.2404(3) 0.1373(12) Uani 1 1 d . . . . .
N1 N 0.07015(19) 0.43236(17) 1.4087(3) 0.1266(14) Uani 1 1 d . . . . .
H1 H 0.1107 0.4382 1.2921 0.152 Uiso 1 1 d R U . . .
C1 C 0.1858(2) 0.40875(17) 0.8930(3) 0.1143(15) Uani 1 1 d D . . . .
O2 O 0.10205(18) 0.37233(13) 1.1743(3) 0.1464(13) Uani 1 1 d . . . . .
N2 N 0.1735(2) 0.3184(2) 0.5820(3) 0.1465(16) Uani 1 1 d . . . . .
H2A H 0.1763 0.3514 0.7040 0.176 Uiso 1 1 d R U . . .
C2 C 0.2222(2) 0.44954(15) 0.8941(2) 0.0965(12) Uani 1 1 d . . . . .
H2 H 0.2423 0.4583 0.8320 0.116 Uiso 1 1 calc R U . . .
O3A O 0.1576(4) 0.3466(2) 0.7781(4) 0.124(2) Uani 0.5 1 d D . P . .
O3B O 0.1374(4) 0.3327(2) 0.8244(5) 0.143(3) Uani 0.5 1 d D . P . .
C3 C 0.23037(17) 0.47843(12) 0.9837(2) 0.0786(10) Uani 1 1 d . . . . .
O4A O 0.2090(4) 0.4054(3) 0.7015(4) 0.173(3) Uani 0.5 1 d D . P . .
O4B O 0.1994(3) 0.3814(2) 0.7414(5) 0.116(2) Uani 0.5 1 d D . P . .
C4 C 0.19948(18) 0.46438(12) 1.0730(2) 0.0797(10) Uani 1 1 d . . . . .
H4 H 0.2035 0.4833 1.1349 0.096 Uiso 1 1 calc R U . . .
C5 C 0.16360(18) 0.42391(13) 1.0730(3) 0.0845(11) Uani 1 1 d . . . . .
C6 C 0.1564(2) 0.39553(15) 0.9841(4) 0.1120(14) Uani 1 1 d . . . . .
H6 H 0.1316 0.3673 0.9852 0.134 Uiso 1 1 calc R U . . .
C7 C 0.1293(2) 0.40990(17) 1.1665(4) 0.1136(15) Uani 1 1 d . . . . .
C8A C 0.1668(4) 0.3695(4) 0.8154(8) 0.107(3) Uiso 0.5 1 d D . P . .
C8B C 0.1867(6) 0.3865(5) 0.7826(7) 0.176(5) Uani 0.5 1 d D . P . .
C9 C 0.1666(4) 0.2704(3) 0.5688(4) 0.163(3) Uani 1 1 d . . . . .
H9 H 0.1608 0.2502 0.6284 0.195 Uiso 1 1 calc R U . . .
C10 C 0.1674(4) 0.2491(2) 0.4750(4) 0.170(3) Uani 1 1 d . . . . .
H10 H 0.1609 0.2145 0.4697 0.204 Uiso 1 1 calc R U . . .
C11 C 0.1771(3) 0.27498(19) 0.3891(3) 0.151(2) Uani 1 1 d . . . . .
C12 C 0.1846(3) 0.3250(2) 0.3996(4) 0.136(2) Uani 1 1 d . . . . .
H12 H 0.1903 0.3454 0.3402 0.163 Uiso 1 1 calc R U . . .
C13 C 0.1838(2) 0.34499(19) 0.4980(4) 0.1307(18) Uani 1 1 d . . . . .
H13 H 0.1910 0.3794 0.5058 0.157 Uiso 1 1 calc R U . . .
C14A C 0.2023(6) 0.2461(5) 0.2864(6) 0.152(4) Uani 0.5 1 d . . P . .
C14B C 0.1534(7) 0.2445(4) 0.2222(6) 0.173(5) Uani 0.5 1 d . . P . .
C15 C 0.0833(3) 0.4629(3) 1.4786(5) 0.178(3) Uani 1 1 d . . . . .
H15 H 0.1112 0.4878 1.4617 0.214 Uiso 1 1 calc R U . . .
C16 C 0.0603(3) 0.4632(3) 1.5789(5) 0.193(3) Uani 1 1 d . . . . .
H16 H 0.0747 0.4860 1.6291 0.231 Uiso 1 1 calc R U . . .
C17 C 0.0184(3) 0.4318(3) 1.6041(4) 0.153(2) Uani 1 1 d . . . . .
C18 C 0.0045(3) 0.3976(2) 1.5310(5) 0.155(2) Uani 1 1 d . . . . .
H18 H -0.0231 0.3723 1.5465 0.186 Uiso 1 1 calc R U . . .
C19 C 0.0307(3) 0.3997(2) 1.4332(4) 0.1419(19) Uani 1 1 d . . . . .
H19 H 0.0193 0.3762 1.3821 0.170 Uiso 1 1 calc R U . . .
C20 C -0.0154(4) 0.4317(4) 1.7090(5) 0.233(4) Uani 1 1 d . . . . .
H20A H -0.0411 0.4612 1.7106 0.280 Uiso 1 1 calc R U . . .
H20B H -0.0410 0.4022 1.7105 0.280 Uiso 1 1 calc R U . . .
 
loop_
 _atom_site_aniso_label
 _atom_site_aniso_U_11
 _atom_site_aniso_U_22
 _atom_site_aniso_U_33
 _atom_site_aniso_U_23
 _atom_site_aniso_U_13
 _atom_site_aniso_U_12
O1 0.185(3) 0.122(2) 0.1041(19) 0.0061(18) 0.047(2) -0.039(2)
N1 0.126(3) 0.143(3) 0.111(3) -0.007(2) 0.027(2) -0.029(3)
C1 0.142(4) 0.112(3) 0.089(2) -0.051(2) -0.032(2) 0.018(3)
O2 0.166(3) 0.114(2) 0.160(3) 0.031(2) -0.012(2) -0.046(2)
N2 0.167(4) 0.205(4) 0.0675(18) -0.053(2) -0.031(2) 0.055(3)
C2 0.129(3) 0.113(3) 0.0479(16) -0.0227(17) -0.0164(18) 0.018(2)
O3A 0.208(7) 0.091(4) 0.072(3) -0.020(3) -0.006(4) -0.044(4)
O3B 0.223(7) 0.112(4) 0.094(4) -0.015(3) -0.005(4) -0.071(4)
C3 0.117(3) 0.0724(18) 0.0460(14) -0.0016(13) -0.0131(16) 0.0207(17)
O4A 0.302(9) 0.173(5) 0.043(2) -0.044(3) 0.038(4) -0.105(6)
O4B 0.179(6) 0.090(3) 0.079(3) -0.008(3) -0.014(4) -0.055(4)
C4 0.118(3) 0.0720(19) 0.0489(15) -0.0004(14) -0.0053(17) -0.0023(19)
C5 0.101(3) 0.0728(19) 0.079(2) 0.0037(18) -0.0100(19) -0.0036(19)
C6 0.129(3) 0.081(2) 0.126(3) -0.030(2) -0.041(3) 0.005(2)
C7 0.138(4) 0.085(2) 0.118(3) 0.015(2) -0.016(3) -0.016(3)
C8B 0.139(10) 0.253(13) 0.136(8) -0.115(7) 0.010(7) -0.015(9)
C9 0.236(7) 0.173(5) 0.079(3) -0.002(3) 0.001(4) -0.004(5)
C10 0.313(9) 0.117(3) 0.081(3) -0.013(3) 0.001(4) -0.038(5)
C11 0.271(7) 0.121(3) 0.061(2) -0.035(2) 0.007(3) -0.054(4)
C12 0.205(5) 0.123(4) 0.079(3) -0.013(3) -0.005(3) -0.014(4)
C13 0.167(5) 0.118(3) 0.107(3) -0.050(3) -0.023(3) -0.003(3)
C14A 0.151(8) 0.203(9) 0.103(7) -0.078(8) -0.038(5) 0.021(9)
C14B 0.218(12) 0.209(10) 0.093(6) -0.106(6) -0.036(6) 0.062(8)
C15 0.202(5) 0.202(6) 0.131(4) -0.017(4) 0.058(4) -0.100(4)
C16 0.204(5) 0.229(6) 0.145(4) -0.060(4) 0.061(4) -0.124(4)
C17 0.147(4) 0.199(6) 0.115(3) -0.019(4) 0.039(3) -0.055(4)
C18 0.146(4) 0.172(5) 0.148(4) -0.012(4) 0.051(3) -0.064(4)
C19 0.144(4) 0.152(4) 0.129(4) -0.019(3) 0.029(3) -0.039(4)
C20 0.224(8) 0.355(12) 0.121(5) -0.019(5) 0.050(5) -0.073(8)
 
_geom_special_details
;
 All esds (except the esd in the dihedral angle between two l.s. planes)
 are estimated using the full covariance matrix.  The cell esds are taken
 into account individually in the estimation of esds in distances, angles
 and torsion angles; correlations between esds in cell parameters are only
 used when they are defined by crystal symmetry.  An approximate (isotropic)
 treatment of cell esds is used for estimating esds involving l.s. planes.
;
 
loop_
 _geom_bond_atom_site_label_1
 _geom_bond_atom_site_label_2
 _geom_bond_distance
 _geom_bond_site_symmetry_2
 _geom_bond_publ_flag
O1 C7 1.316(6) . ?
O1 H1 0.8494 . ?
N1 C15 1.257(7) . ?
N1 C19 1.300(7) . ?
C1 C2 1.380(6) . ?
C1 C6 1.395(7) . ?
C1 C8A 1.518(11) . ?
C1 C8B 1.540(10) . ?
O2 C7 1.195(5) . ?
N2 C13 1.316(7) . ?
N2 C9 1.319(8) . ?
C2 C3 1.403(4) . ?
C2 H2 0.9500 . ?
O3A C8A 0.811(11) . ?
O3A O3B 0.840(8) . ?
O3A C8B 1.268(12) . ?
O3A O4B 1.420(9) . ?
O3A H2A 1.0512 . ?
O3B C8A 1.206(10) . ?
O3B C8B 1.915(13) . ?
C3 C4 1.399(5) . ?
C3 C3 1.471(7) 6 ?
O4A O4B 0.855(7) . ?
O4A C8B 1.266(11) . ?
O4B C8B 0.619(11) . ?
O4B C8A 1.249(10) . ?
O4B H2A 1.0790 . ?
C4 C5 1.367(5) . ?
C4 H4 0.9500 . ?
C5 C6 1.385(5) . ?
C5 C7 1.482(6) . ?
C6 H6 0.9500 . ?
C8A C8B 0.771(14) . ?
C8A H2A 1.5276 . ?
C8B H2A 1.4056 . ?
C9 C10 1.335(7) . ?
C9 H9 0.9500 . ?
C10 C11 1.324(7) . ?
C10 H10 0.9500 . ?
C11 C12 1.370(7) . ?
C11 C14B 1.615(9) 3 ?
C11 C14A 1.636(11) . ?
C12 C13 1.375(6) . ?
C12 H12 0.9500 . ?
C13 H13 0.9500 . ?
C14A C14A 0.958(19) 3 ?
C14A C14B 1.151(18) 3 ?
C14A C14B 1.389(15) . ?
C14B C14B 0.775(13) 3 ?
C14B C14A 1.151(18) 3 ?
C14B C11 1.616(9) 3 ?
C15 C16 1.390(8) . ?
C15 H15 0.9500 . ?
C16 C17 1.318(8) . ?
C16 H16 0.9500 . ?
C17 C18 1.356(8) . ?
C17 C20 1.552(9) . ?
C18 C19 1.392(7) . ?
C18 H18 0.9500 . ?
C19 H19 0.9500 . ?
C20 C20 1.266(15) 4_558 ?
C20 H20A 0.9900 . ?
C20 H20B 0.9900 . ?
 
loop_
 _geom_angle_atom_site_label_1
 _geom_angle_atom_site_label_2
 _geom_angle_atom_site_label_3
 _geom_angle
 _geom_angle_site_symmetry_1
 _geom_angle_site_symmetry_3
 _geom_angle_publ_flag
C7 O1 H1 114.1 . . ?
C15 N1 C19 116.1(5) . . ?
C2 C1 C6 119.1(3) . . ?
C2 C1 C8A 137.4(5) . . ?
C6 C1 C8A 103.5(5) . . ?
C2 C1 C8B 108.2(6) . . ?
C6 C1 C8B 132.7(6) . . ?
C8A C1 C8B 29.2(5) . . ?
C13 N2 C9 116.9(4) . . ?
C1 C2 C3 122.2(4) . . ?
C1 C2 H2 118.9 . . ?
C3 C2 H2 118.9 . . ?
C8A O3A O3B 93.8(10) . . ?
C8A O3A C8B 35.6(8) . . ?
O3B O3A C8B 129.5(9) . . ?
C8A O3A O4B 61.1(8) . . ?
O3B O3A O4B 154.0(8) . . ?
C8B O3A O4B 25.8(5) . . ?
C8A O3A H2A 109.6 . . ?
O3B O3A H2A 156.6 . . ?
C8B O3A H2A 73.9 . . ?
O4B O3A H2A 49.0 . . ?
O3A O3B C8A 42.1(6) . . ?
O3A O3B C8B 30.7(6) . . ?
C8A O3B C8B 11.4(6) . . ?
C4 C3 C2 117.0(3) . . ?
C4 C3 C3 121.5(2) . 6 ?
C2 C3 C3 121.5(3) . 6 ?
O4B O4A C8B 25.7(7) . . ?
C8B O4B O4A 117.5(16) . . ?
C8B O4B C8A 29.3(13) . . ?
O4A O4B C8A 143.4(11) . . ?
C8B O4B O3A 63.2(13) . . ?
O4A O4B O3A 150.9(11) . . ?
C8A O4B O3A 34.6(5) . . ?
C8B O4B H2A 108.7 . . ?
O4A O4B H2A 115.5 . . ?
C8A O4B H2A 81.7 . . ?
O3A O4B H2A 47.4 . . ?
C5 C4 C3 121.3(3) . . ?
C5 C4 H4 119.4 . . ?
C3 C4 H4 119.4 . . ?
C4 C5 C6 121.0(4) . . ?
C4 C5 C7 121.4(3) . . ?
C6 C5 C7 117.6(4) . . ?
C5 C6 C1 119.4(4) . . ?
C5 C6 H6 120.3 . . ?
C1 C6 H6 120.3 . . ?
O2 C7 O1 124.1(5) . . ?
O2 C7 C5 124.0(5) . . ?
O1 C7 C5 111.9(4) . . ?
C8B C8A O3A 106.6(15) . . ?
C8B C8A O3B 150.6(15) . . ?
O3A C8A O3B 44.0(7) . . ?
C8B C8A O4B 23.1(9) . . ?
O3A C8A O4B 84.3(10) . . ?
O3B C8A O4B 128.0(10) . . ?
C8B C8A C1 77.0(11) . . ?
O3A C8A C1 174.5(12) . . ?
O3B C8A C1 132.3(8) . . ?
O4B C8A C1 98.7(7) . . ?
C8B C8A H2A 66.2 . . ?
O3A C8A H2A 40.4 . . ?
O3B C8A H2A 84.5 . . ?
O4B C8A H2A 44.3 . . ?
C1 C8A H2A 142.9 . . ?
O4B C8B C8A 128(2) . . ?
O4B C8B O4A 36.8(10) . . ?
C8A C8B O4A 157.8(16) . . ?
O4B C8B O3A 90.9(14) . . ?
C8A C8B O3A 37.8(10) . . ?
O4A C8B O3A 121.1(8) . . ?
O4B C8B C1 151.8(18) . . ?
C8A C8B C1 73.8(11) . . ?
O4A C8B C1 127.2(9) . . ?
O3A C8B C1 111.5(8) . . ?
O4B C8B O3B 110.1(14) . . ?
C8A C8B O3B 18.0(10) . . ?
O4A C8B O3B 140.6(8) . . ?
O3A C8B O3B 19.8(4) . . ?
C1 C8B O3B 91.8(6) . . ?
O4B C8B H2A 46.6 . . ?
C8A C8B H2A 83.7 . . ?
O4A C8B H2A 75.5 . . ?
O3A C8B H2A 45.9 . . ?
C1 C8B H2A 157.3 . . ?
O3B C8B H2A 65.7 . . ?
N2 C9 C10 122.6(5) . . ?
N2 C9 H9 118.7 . . ?
C10 C9 H9 118.7 . . ?
C11 C10 C9 121.8(6) . . ?
C11 C10 H10 119.1 . . ?
C9 C10 H10 119.1 . . ?
C10 C11 C12 117.4(4) . . ?
C10 C11 C14B 120.6(6) . 3 ?
C12 C11 C14B 116.8(6) . 3 ?
C10 C11 C14A 118.5(7) . . ?
C12 C11 C14A 120.4(7) . . ?
C14B C11 C14A 41.4(6) 3 . ?
C11 C12 C13 118.5(5) . . ?
C11 C12 H12 120.7 . . ?
C13 C12 H12 120.7 . . ?
N2 C13 C12 122.7(5) . . ?
N2 C13 H13 118.6 . . ?
C12 C13 H13 118.6 . . ?
C14A C14A C14B 81.9(8) 3 3 ?
C14A C14A C14B 55.1(6) 3 . ?
C14B C14A C14B 33.9(7) 3 . ?
C14A C14A C11 133.0(19) 3 . ?
C14B C14A C11 68.3(7) 3 . ?
C14B C14A C11 102.2(8) . . ?
C14B C14B C14A 90.2(7) 3 3 ?
C14B C14B C14A 55.9(7) 3 . ?
C14A C14B C14A 43.1(10) 3 . ?
C14B C14B C11 160.3(7) 3 3 ?
C14A C14B C11 70.3(8) 3 3 ?
C14A C14B C11 105.5(9) . 3 ?
N1 C15 C16 125.0(6) . . ?
N1 C15 H15 117.5 . . ?
C16 C15 H15 117.5 . . ?
C17 C16 C15 119.9(6) . . ?
C17 C16 H16 120.0 . . ?
C15 C16 H16 120.0 . . ?
C16 C17 C18 116.1(5) . . ?
C16 C17 C20 125.1(7) . . ?
C18 C17 C20 118.8(6) . . ?
C17 C18 C19 119.6(5) . . ?
C17 C18 H18 120.2 . . ?
C19 C18 H18 120.2 . . ?
N1 C19 C18 123.0(5) . . ?
N1 C19 H19 118.5 . . ?
C18 C19 H19 118.5 . . ?
C20 C20 C17 116.5(11) 4_558 . ?
C20 C20 H20A 108.2 4_558 . ?
C17 C20 H20A 108.2 . . ?
C20 C20 H20B 108.2 4_558 . ?
C17 C20 H20B 108.2 . . ?
H20A C20 H20B 107.3 . . ?
 
loop_
 _geom_torsion_atom_site_label_1
 _geom_torsion_atom_site_label_2
 _geom_torsion_atom_site_label_3
 _geom_torsion_atom_site_label_4
 _geom_torsion
 _geom_torsion_site_symmetry_1
 _geom_torsion_site_symmetry_2
 _geom_torsion_site_symmetry_3
 _geom_torsion_site_symmetry_4
 _geom_torsion_publ_flag
C6 C1 C2 C3 -0.4(7) . . . . ?
C8A C1 C2 C3 -179.1(7) . . . . ?
C8B C1 C2 C3 179.4(6) . . . . ?
C8B O3A O3B C8A 0.3(13) . . . . ?
O4B O3A O3B C8A 14(2) . . . . ?
C8A O3A O3B C8B -0.3(13) . . . . ?
O4B O3A O3B C8B 13.5(17) . . . . ?
C1 C2 C3 C4 -0.5(6) . . . . ?
C1 C2 C3 C3 179.5(4) . . . 6 ?
C8B O4A O4B C8A 18.5(17) . . . . ?
C8B O4A O4B O3A 84(3) . . . . ?
C8A O3A O4B C8B -8.6(19) . . . . ?
O3B O3A O4B C8B -24(3) . . . . ?
C8A O3A O4B O4A -108(2) . . . . ?
O3B O3A O4B O4A -123(3) . . . . ?
C8B O3A O4B O4A -99(3) . . . . ?
O3B O3A O4B C8A -16(2) . . . . ?
C8B O3A O4B C8A 8.6(19) . . . . ?
C2 C3 C4 C5 0.9(5) . . . . ?
C3 C3 C4 C5 -179.2(4) 6 . . . ?
C3 C4 C5 C6 -0.3(6) . . . . ?
C3 C4 C5 C7 -178.0(4) . . . . ?
C4 C5 C6 C1 -0.6(6) . . . . ?
C7 C5 C6 C1 177.1(4) . . . . ?
C2 C1 C6 C5 0.9(7) . . . . ?
C8A C1 C6 C5 -179.9(5) . . . . ?
C8B C1 C6 C5 -178.7(8) . . . . ?
C4 C5 C7 O2 -172.1(5) . . . . ?
C6 C5 C7 O2 10.2(7) . . . . ?
C4 C5 C7 O1 7.1(6) . . . . ?
C6 C5 C7 O1 -170.6(4) . . . . ?
O3B O3A C8A C8B 179.6(17) . . . . ?
O4B O3A C8A C8B 6.4(15) . . . . ?
C8B O3A C8A O3B -179.6(17) . . . . ?
O4B O3A C8A O3B -173.1(10) . . . . ?
O3B O3A C8A O4B 173.1(10) . . . . ?
C8B O3A C8A O4B -6.4(15) . . . . ?
O3A O3B C8A C8B -1(3) . . . . ?
C8B O3B C8A O3A 1(3) . . . . ?
O3A O3B C8A O4B -8.7(13) . . . . ?
C8B O3B C8A O4B -8(3) . . . . ?
O3A O3B C8A C1 -174.3(17) . . . . ?
C8B O3B C8A C1 -173(4) . . . . ?
O4A O4B C8A C8B -35(3) . . . . ?
O3A O4B C8A C8B -164(4) . . . . ?
C8B O4B C8A O3A 164(4) . . . . ?
O4A O4B C8A O3A 129.0(17) . . . . ?
C8B O4B C8A O3B 170(4) . . . . ?
O4A O4B C8A O3B 135.1(16) . . . . ?
O3A O4B C8A O3B 6.1(9) . . . . ?
C8B O4B C8A C1 -20(3) . . . . ?
O4A O4B C8A C1 -55.6(18) . . . . ?
O3A O4B C8A C1 175.3(13) . . . . ?
C2 C1 C8A C8B -2.9(17) . . . . ?
C6 C1 C8A C8B 178.2(14) . . . . ?
C2 C1 C8A O3B 173.8(9) . . . . ?
C6 C1 C8A O3B -5.1(13) . . . . ?
C8B C1 C8A O3B 177(2) . . . . ?
C2 C1 C8A O4B 5.2(11) . . . . ?
C6 C1 C8A O4B -173.7(6) . . . . ?
C8B C1 C8A O4B 8.1(12) . . . . ?
O4A O4B C8B C8A 157(2) . . . . ?
O3A O4B C8B C8A 10(2) . . . . ?
C8A O4B C8B O4A -157(2) . . . . ?
O3A O4B C8B O4A -147.2(13) . . . . ?
O4A O4B C8B O3A 147.2(13) . . . . ?
C8A O4B C8B O3A -10(2) . . . . ?
O4A O4B C8B C1 -69(4) . . . . ?
C8A O4B C8B C1 134(6) . . . . ?
O3A O4B C8B C1 144(4) . . . . ?
O4A O4B C8B O3B 152.1(11) . . . . ?
C8A O4B C8B O3B -5.1(19) . . . . ?
O3A O4B C8B O3B 4.8(6) . . . . ?
O3A C8A C8B O4B -16(4) . . . . ?
O3B C8A C8B O4B -16(6) . . . . ?
C1 C8A C8B O4B 159(3) . . . . ?
O3A C8A C8B O4A 21(6) . . . . ?
O3B C8A C8B O4A 22(8) . . . . ?
O4B C8A C8B O4A 38(3) . . . . ?
C1 C8A C8B O4A -163(5) . . . . ?
O3B C8A C8B O3A 1(2) . . . . ?
O4B C8A C8B O3A 16(4) . . . . ?
C1 C8A C8B O3A 175.7(14) . . . . ?
O3A C8A C8B C1 -175.7(14) . . . . ?
O3B C8A C8B C1 -175(3) . . . . ?
O4B C8A C8B C1 -159(3) . . . . ?
O3A C8A C8B O3B -1(2) . . . . ?
O4B C8A C8B O3B 16(6) . . . . ?
C1 C8A C8B O3B 175(3) . . . . ?
O4B O4A C8B C8A -54(5) . . . . ?
O4B O4A C8B O3A -39.2(17) . . . . ?
O4B O4A C8B C1 146(3) . . . . ?
O4B O4A C8B O3B -43.8(19) . . . . ?
C8A O3A C8B O4B 167(3) . . . . ?
O3B O3A C8B O4B 166.5(17) . . . . ?
O3B O3A C8B C8A -1(2) . . . . ?
O4B O3A C8B C8A -167(3) . . . . ?
C8A O3A C8B O4A -171(3) . . . . ?
O3B O3A C8B O4A -171.3(14) . . . . ?
O4B O3A C8B O4A 22.2(10) . . . . ?
C8A O3A C8B C1 4.5(14) . . . . ?
O3B O3A C8B C1 4(2) . . . . ?
O4B O3A C8B C1 -163(2) . . . . ?
C8A O3A C8B O3B 1(2) . . . . ?
O4B O3A C8B O3B -166.5(17) . . . . ?
C2 C1 C8B O4B 35(4) . . . . ?
C6 C1 C8B O4B -146(4) . . . . ?
C8A C1 C8B O4B -143(5) . . . . ?
C2 C1 C8B C8A 177.9(12) . . . . ?
C6 C1 C8B C8A -2.4(18) . . . . ?
C2 C1 C8B O4A -10.1(16) . . . . ?
C6 C1 C8B O4A 169.6(10) . . . . ?
C8A C1 C8B O4A 172(2) . . . . ?
C2 C1 C8B O3A 175.1(9) . . . . ?
C6 C1 C8B O3A -5.2(16) . . . . ?
C8A C1 C8B O3A -2.9(9) . . . . ?
C2 C1 C8B O3B 176.4(5) . . . . ?
C6 C1 C8B O3B -3.9(11) . . . . ?
C8A C1 C8B O3B -1.5(10) . . . . ?
C13 N2 C9 C10 -2.7(11) . . . . ?
N2 C9 C10 C11 2.1(13) . . . . ?
C9 C10 C11 C12 -1.8(12) . . . . ?
C9 C10 C11 C14B -155.4(9) . . . 3 ?
C9 C10 C11 C14A 156.6(8) . . . . ?
C10 C11 C12 C13 2.3(10) . . . . ?
C14B C11 C12 C13 156.9(8) 3 . . . ?
C14A C11 C12 C13 -155.8(7) . . . . ?
C9 N2 C13 C12 3.3(9) . . . . ?
C11 C12 C13 N2 -3.1(9) . . . . ?
C10 C11 C14A C14A 159.6(14) . . . 3 ?
C12 C11 C14A C14A -42.6(16) . . . 3 ?
C14B C11 C14A C14A 54.5(11) 3 . . 3 ?
C10 C11 C14A C14B 105.0(11) . . . 3 ?
C12 C11 C14A C14B -97.2(11) . . . 3 ?
C10 C11 C14A C14B 106.4(11) . . . . ?
C12 C11 C14A C14B -95.8(10) . . . . ?
C14B C11 C14A C14B 1.4(11) 3 . . . ?
C14A C14A C14B C14B -137(3) 3 . . 3 ?
C11 C14A C14B C14B -2.3(19) . . . 3 ?
C14B C14A C14B C14A 137(3) 3 . . 3 ?
C11 C14A C14B C14A 135(2) . . . 3 ?
C14A C14A C14B C11 36.0(18) 3 . . 3 ?
C14B C14A C14B C11 173(2) 3 . . 3 ?
C11 C14A C14B C11 170.5(7) . . . 3 ?
C19 N1 C15 C16 1.9(11) . . . . ?
N1 C15 C16 C17 -4.9(13) . . . . ?
C15 C16 C17 C18 6.1(11) . . . . ?
C15 C16 C17 C20 -173.4(8) . . . . ?
C16 C17 C18 C19 -5.0(11) . . . . ?
C20 C17 C18 C19 174.5(7) . . . . ?
C15 N1 C19 C18 -0.7(10) . . . . ?
C17 C18 C19 N1 2.4(11) . . . . ?
C16 C17 C20 C20 -51.8(9) . . . 4_558 ?
C18 C17 C20 C20 128.8(6) . . . 4_558 ?
 
loop_
 _geom_hbond_atom_site_label_D 
 _geom_hbond_atom_site_label_H 
 _geom_hbond_atom_site_label_A 
 _geom_hbond_distance_DH 
 _geom_hbond_distance_HA 
 _geom_hbond_distance_DA 
 _geom_hbond_angle_DHA 
 _geom_hbond_site_symmetry_A 
O1 H1 N1  0.85 1.77 2.611(5) 172.6 .
O3A H2A N2  1.05 1.80 2.656(6) 135.4 .
O4B H2A N2  1.08 1.80 2.726(7) 140.8 .
 
_refine_diff_density_max    0.209
_refine_diff_density_min   -0.170
_refine_diff_density_rms    0.037

_shelx_res_file
;

    E:\hyg-498\HY5B15~1\h.res created by SHELXL-2014/7

REM  h in Ccca
REM R1 =  0.2459 for   2999 Fo > 4sig(Fo)  and  0.2846 for all   4364 data
REM    235 parameters refined using      0 restraints
REM Highest difference peak  0.788,  deepest hole -0.514,  1-sigma level  0.155
REM  h in Ccca
REM R1 =  0.2435 for   2897 Fo > 4sig(Fo)  and  0.2789 for all   4133 data
REM    247 parameters refined using      0 restraints
REM Highest difference peak  0.920,  deepest hole -0.601,  1-sigma level  0.185
REM  h in Ccca
REM R1 =  0.1379 for   2408 Fo > 4sig(Fo)  and  0.1741 for all   3448 data
REM    271 parameters refined using      7 restraints
REM Highest difference peak  0.228,  deepest hole -0.210,  1-sigma level  0.043
REM  h in Ccca
REM R1 =  0.2208 for   2565 Fo > 4sig(Fo)  and  0.2521 for all   3518 data
REM    271 parameters refined using      7 restraints
REM Highest difference peak  0.458,  deepest hole -0.374,  1-sigma level  0.091
REM  h in Ccca
REM R1 =  0.1910 for   2753 Fo > 4sig(Fo)  and  0.2172 for all   3517 data
REM    271 parameters refined using      7 restraints
REM Highest difference peak  0.298,  deepest hole -0.326,  1-sigma level  0.065
REM  h in Ccca
REM R1 =  0.1819 for   2763 Fo > 4sig(Fo)  and  0.2085 for all   3558 data
REM    271 parameters refined using      7 restraints
REM Highest difference peak  0.306,  deepest hole -0.263,  1-sigma level  0.052
REM  h in Ccca
REM R1 =  0.1865 for   2804 Fo > 4sig(Fo)  and  0.2161 for all   3614 data
REM    271 parameters refined using      7 restraints
REM Highest difference peak  0.195,  deepest hole -0.181,  1-sigma level  0.043
REM  h in Ccca
REM R1 =  0.1485 for   2909 Fo > 4sig(Fo)  and  0.1639 for all   3487 data
REM    271 parameters refined using      7 restraints
REM Highest difference peak  0.278,  deepest hole -0.209,  1-sigma level  0.052
REM  h in Ccca
REM R1 =  0.1412 for   2948 Fo > 4sig(Fo)  and  0.1549 for all   3504 data
REM    271 parameters refined using      7 restraints
REM Highest difference peak  0.216,  deepest hole -0.213,  1-sigma level  0.049
REM  h in Ccca
REM R1 =  0.1363 for   2964 Fo > 4sig(Fo)  and  0.1499 for all   3516 data
REM    271 parameters refined using      7 restraints
REM Highest difference peak  0.240,  deepest hole -0.179,  1-sigma level  0.043
REM  h in Ccca
REM R1 =  0.1438 for   2844 Fo > 4sig(Fo)  and  0.1614 for all   3528 data
REM    271 parameters refined using      7 restraints
REM Highest difference peak  0.246,  deepest hole -0.224,  1-sigma level  0.059
REM  h in Ccca
REM R1 =  0.1366 for   2820 Fo > 4sig(Fo)  and  0.1560 for all   3555 data
REM    271 parameters refined using      7 restraints
REM Highest difference peak  0.187,  deepest hole -0.208,  1-sigma level  0.043
TITL h in Ccca
CELL 1.54178 22.8191 27.0354 12.8386 90.000 90.000 90.000
ZERR 16.0000 0.0058 0.0070 0.0033 0.000 0.000 0.000
LATT 7
SYMM -X, 0.5-Y, Z
SYMM X, 0.5-Y, 0.5-Z
SYMM -X, Y, 0.5-Z
SFAC C H N O
UNIT 320 272 32 64
MERG 2
SHEL 999.00 0.83
FMAP 2
GRID
PLAN 20
TEMP -100
BOND $H
CONF
HTAB O1 N1
HTAB O3A N2
HTAB O4B N2
DFIX 1.25 0.02 C8A O4B C8A O3B
DFIX 1.25 0.02 C8B O4A C8B O3A
DFIX 2.22 0.02 O3A O4A O3B O4B
DFIX 1.50 0.02 C1 C8B
OMIT           3   1   1
OMIT           8   8   0
OMIT            1   1   1
OMIT            2   4   0
OMIT            1   3   1
OMIT          2   2   2
OMIT           2   0   2
OMIT           2   4   3
OMIT            2   2   1
OMIT          4   0   0
OMIT         10   6   0
OMIT          0   8   0
OMIT          10   4   0
OMIT           2   2   0
OMIT          1  11   1
OMIT         0   0   4
OMIT          4   8   0
OMIT         8   4   0
OMIT         0   6   2
OMIT         4   8   1
OMIT         4  12   0
OMIT        8   2   2
OMIT          2   8   0
OMIT         5   5   1
OMIT         1   9   1
OMIT           7   7   3
OMIT         6   4   1
OMIT           0   2   2
OMIT          6   8   0
OMIT          1   3   6
OMIT        4  10   2
OMIT         4   6   2
OMIT         2   8   2
OMIT         1   9   2
OMIT         5   3   5
OMIT        3   9   1
OMIT       10   2   0
OMIT          3   3   1
OMIT       2  10   0
OMIT        2   8   5
OMIT        0   0   2
OMIT       1   3   5
OMIT       1   1   3
OMIT       8   8   1
OMIT        8   6   0
OMIT      2   2   4
OMIT         3   1   3
OMIT       7   7   1
OMIT      1   5   2
OMIT      10   0   2
OMIT     3   7   2
ISOR 0.2 C8A
DAMP 500
L.S. 20
ACTA
WGHT    0.116600   12.909800
FVAR       1.70653
O1    4    0.133064    0.443463    1.240433    11.00000    0.18532    0.12229 =
         0.10415    0.00614    0.04721   -0.03890
N1    3    0.070148    0.432356    1.408693    11.00000    0.12613    0.14293 =
         0.11067   -0.00666    0.02669   -0.02889
AFIX   3
H1    2    0.110658    0.438196    1.292083    11.00000   -1.20000
AFIX   0
C1    1    0.185794    0.408753    0.893037    11.00000    0.14236    0.11182 =
         0.08862   -0.05096   -0.03211    0.01835
O2    4    0.102055    0.372326    1.174257    11.00000    0.16573    0.11366 =
         0.15991    0.03115   -0.01229   -0.04554
N2    3    0.173538    0.318435    0.581985    11.00000    0.16704    0.20478 =
         0.06754   -0.05339   -0.03067    0.05537
AFIX   3
H2A   2    0.176338    0.351365    0.704035    11.00000   -1.20000
AFIX   0
C2    1    0.222170    0.449540    0.894076    11.00000    0.12877    0.11285 =
         0.04789   -0.02273   -0.01640    0.01814
AFIX  43
H2    2    0.242328    0.458345    0.832045    11.00000   -1.20000
AFIX   0
O3A   4    0.157568    0.346601    0.778136    10.50000    0.20792    0.09146 =
         0.07193   -0.02032   -0.00588   -0.04353
O3B   4    0.137410    0.332691    0.824402    10.50000    0.22335    0.11224 =
         0.09359   -0.01515   -0.00487   -0.07066
C3    1    0.230372    0.478428    0.983677    11.00000    0.11740    0.07243 =
         0.04599   -0.00155   -0.01306    0.02071
O4A   4    0.209006    0.405398    0.701549    10.50000    0.30207    0.17271 =
         0.04280   -0.04411    0.03762   -0.10504
O4B   4    0.199379    0.381370    0.741372    10.50000    0.17887    0.08969 =
         0.07860   -0.00769   -0.01352   -0.05505
C4    1    0.199482    0.464382    1.073038    11.00000    0.11821    0.07198 =
         0.04890   -0.00040   -0.00534   -0.00235
AFIX  43
H4    2    0.203528    0.483340    1.134925    11.00000   -1.20000
AFIX   0
C5    1    0.163599    0.423909    1.072998    11.00000    0.10132    0.07275 =
         0.07939    0.00375   -0.01004   -0.00361
C6    1    0.156377    0.395533    0.984149    11.00000    0.12943    0.08068 =
         0.12584   -0.03025   -0.04132    0.00474
AFIX  43
H6    2    0.131601    0.367299    0.985213    11.00000   -1.20000
AFIX   0
C7    1    0.129306    0.409895    1.166519    11.00000    0.13823    0.08514 =
         0.11758    0.01548   -0.01632   -0.01625
C8A   1    0.166808    0.369511    0.815438    10.50000    0.10716
C8B   1    0.186726    0.386481    0.782636    10.50000    0.13879    0.25257 =
         0.13580   -0.11465    0.01024   -0.01477
C9    1    0.166628    0.270407    0.568779    11.00000    0.23607    0.17319 =
         0.07942   -0.00239    0.00083   -0.00391
AFIX  43
H9    2    0.160844    0.250159    0.628374    11.00000   -1.20000
AFIX   0
C10   1    0.167442    0.249131    0.474954    11.00000    0.31292    0.11697 =
         0.08118   -0.01311    0.00062   -0.03750
AFIX  43
H10   2    0.160925    0.214516    0.469671    11.00000   -1.20000
AFIX   0
C11   1    0.177087    0.274979    0.389097    11.00000    0.27109    0.12144 =
         0.06060   -0.03479    0.00680   -0.05435
C12   1    0.184623    0.324993    0.399625    11.00000    0.20456    0.12347 =
         0.07881   -0.01332   -0.00478   -0.01439
AFIX  43
H12   2    0.190270    0.345402    0.340232    11.00000   -1.20000
AFIX   0
C13   1    0.183832    0.344992    0.498049    11.00000    0.16663    0.11801 =
         0.10735   -0.04980   -0.02268   -0.00294
AFIX  43
H13   2    0.191014    0.379408    0.505802    11.00000   -1.20000
AFIX   0
C14A  1    0.202331    0.246141    0.286417    10.50000    0.15094    0.20320 =
         0.10307   -0.07817   -0.03762    0.02058
C14B  1    0.153385    0.244465    0.222176    10.50000    0.21838    0.20866 =
         0.09260   -0.10562   -0.03576    0.06179
C15   1    0.083340    0.462948    1.478621    11.00000    0.20182    0.20226 =
         0.13075   -0.01703    0.05819   -0.10002
AFIX  43
H15   2    0.111187    0.487799    1.461672    11.00000   -1.20000
AFIX   0
C16   1    0.060287    0.463187    1.578870    11.00000    0.20401    0.22906 =
         0.14509   -0.06009    0.06070   -0.12372
AFIX  43
H16   2    0.074664    0.485959    1.629098    11.00000   -1.20000
AFIX   0
C17   1    0.018446    0.431765    1.604123    11.00000    0.14666    0.19883 =
         0.11457   -0.01921    0.03861   -0.05543
C18   1    0.004457    0.397550    1.531043    11.00000    0.14592    0.17180 =
         0.14797   -0.01235    0.05100   -0.06411
AFIX  43
H18   2   -0.023100    0.372251    1.546473    11.00000   -1.20000
AFIX   0
C19   1    0.030704    0.399697    1.433247    11.00000    0.14406    0.15224 =
         0.12935   -0.01855    0.02905   -0.03911
AFIX  43
H19   2    0.019254    0.376208    1.382113    11.00000   -1.20000
AFIX   0
C20   1   -0.015374    0.431689    1.708982    11.00000    0.22422    0.35493 =
         0.12122   -0.01925    0.05018   -0.07283
AFIX  23
H20A  2   -0.041109    0.461159    1.710565    11.00000   -1.20000
H20B  2   -0.041019    0.402161    1.710465    11.00000   -1.20000
AFIX   0
HKLF 4

REM  h in Ccca
REM R1 =  0.1438 for    2785 Fo > 4sig(Fo)  and  0.1693 for all    3578 data
REM    266 parameters refined using      7 restraints

END

WGHT      0.1153     13.3169

REM Highest difference peak  0.209,  deepest hole -0.170,  1-sigma level  0.037
Q1    1  -0.0186  0.3929  1.7729  11.00000  0.05    0.21
Q2    1   0.1392  0.2500  0.2500  10.50000  0.05    0.16
Q3    1   0.1432  0.2394  0.2091  11.00000  0.05    0.16
Q4    1   0.0416  0.4025  1.5814  11.00000  0.05    0.14
Q5    1  -0.0270  0.4363  1.6994  11.00000  0.05    0.14
Q6    1   0.1364  0.2993  0.1993  11.00000  0.05    0.13
Q7    1   0.1805  0.2225  0.2639  11.00000  0.05    0.13
Q8    1   0.0415  0.3749  1.5942  11.00000  0.05    0.13
Q9    1   0.0121  0.3525  1.5397  11.00000  0.05    0.13
Q10   1   0.2586  0.4001  0.6247  11.00000  0.05    0.12
Q11   1   0.1443  0.4523  1.0593  11.00000  0.05    0.12
Q12   1   0.2435  0.3944  0.4778  11.00000  0.05    0.12
Q13   1   0.1274  0.4882  1.2385  11.00000  0.05    0.12
Q14   1   0.2158  0.3004  0.3851  11.00000  0.05    0.12
Q15   1   0.0769  0.4011  1.1987  11.00000  0.05    0.12
Q16   1   0.1330  0.3112  0.7603  11.00000  0.05    0.11
Q17   1   0.1404  0.3034  0.5771  11.00000  0.05    0.11
Q18   1   0.2370  0.3866  0.7224  11.00000  0.05    0.11
Q19   1   0.1808  0.3708  0.9871  11.00000  0.05    0.11
Q20   1   0.0531  0.4071  1.3997  11.00000  0.05    0.11
;
_shelx_res_checksum   13403

_shelx_hkl_file
;
   0   0   4   34778     493                                                       34253   -0.69    0.00  1.0000
   0   0  -4   34291     489                                                       33770   -0.69    0.00  1.0000
   0   0   4   33299     460                                                       32785   -0.69    0.00  1.0000
   0   0  -4   33818     468                                                       33300   -0.69    0.00  1.0000
   0   0   6  128889    1354                                                      127780    0.75    0.00  1.0000
   0   0   6  130858    1355                                                      129741    0.75    0.00  1.0000
   0   0   8      31      60                                                          34   -0.12    0.00  1.0000
   0   0   8      53      70                                                          57   -0.12    0.00  1.0000
   0   0   8      44      44                                                          47   -0.12    0.00  1.0000
   0   0  -8      57      39                                                          61   -0.12    0.00  1.0000
   0   0  10   26455     496                                                       26665    0.31    0.00  1.0000
   0   0  10   25288     737                                                       25493    0.31    0.00  1.0000
   0   0 -10   26769     170                                                       26980    0.31    0.00  1.0000
   0   0  12    3214     573                                                        3236    0.09    0.00  1.0000
   0   0  12    3911     188                                                        3935    0.09    0.00  1.0000
   0   0 -12    3097     137                                                        3118    0.09    0.00  1.0000
   0   0  14       9      66                                                          12    0.26    0.00  1.0000
   0   0  14       0      43                                                           0    0.26    0.00  1.0000
   0   0  16      22      66                                                          22    0.02    0.00  1.0000
   0  -2   2   32970     440                                                       33122    0.20    0.00  1.0000
   0   2  -2   32574     439                                                       32725    0.20    0.00  1.0000
   0  -2   2   33721     440                                                       33875    0.20    0.00  1.0000
   0   2   2   32787     433                                                       32939    0.20    0.00  1.0000
   0  -2  -2   32305     426                                                       32456    0.20    0.00  1.0000
   0   2   4    2235      98                                                        2363    0.65    0.00  1.0000
   0  -2   4    2116     140                                                        2240    0.65    0.00  1.0000
   0   2  -4    2245      80                                                        2373    0.65    0.00  1.0000
   0   2   4    2104      83                                                        2228    0.65    0.00  1.0000
   0  -2   4    2129      74                                                        2254    0.65    0.00  1.0000
   0   2   4    2129      83                                                        2254    0.65    0.00  1.0000
   0   2  -4    2153      89                                                        2279    0.65    0.00  1.0000
   0  -2  -4    2210      80                                                        2337    0.65    0.00  1.0000
   0   2   6    7452     264                                                        7666   -0.60    0.00  1.0000
   0  -2   6    7264     256                                                        7476   -0.60    0.00  1.0000
   0   2   6    7161     243                                                        7371   -0.60    0.00  1.0000
   0   2  -6    7391     244                                                        7604   -0.60    0.00  1.0000
   0  -2   6    7711     259                                                        7929   -0.60    0.00  1.0000
   0   2   6    7629     280                                                        7846   -0.60    0.00  1.0000
   0   2  -6    7276     229                                                        7488   -0.60    0.00  1.0000
   0  -2  -6    7220     233                                                        7431   -0.60    0.00  1.0000
   0   2   8     620     150                                                         620    0.00    0.00  1.0000
   0  -2   8     718     110                                                         718    0.00    0.00  1.0000
   0   2   8     616     114                                                         616    0.00    0.00  1.0000
   0   2  -8     622      90                                                         622    0.00    0.00  1.0000
   0  -2   8     711     116                                                         711    0.00    0.00  1.0000
   0   2   8     694     128                                                         694    0.00    0.00  1.0000
   0   2  -8     683      49                                                         683    0.00    0.00  1.0000
   0  -2  -8     706      58                                                         706    0.00    0.00  1.0000
   0  -2  10      32      64                                                          29   -0.12    0.00  1.0000
   0   2  10      57      51                                                          53   -0.12    0.00  1.0000
   0  -2  10      32      37                                                          29   -0.12    0.00  1.0000
   0   2  10     316     116                                                         308   -0.12    0.00  1.0000
   0  -2 -10      46      36                                                          43   -0.12    0.00  1.0000
   0   2 -10      65      42                                                          61   -0.12    0.00  1.0000
   0  -2  12     703     132                                                         694   -0.08    0.00  1.0000
   0   2  12     574     177                                                         566   -0.08    0.00  1.0000
   0  -2  12     478      96                                                         470   -0.08    0.00  1.0000
   0   2  12     422      96                                                         415   -0.08    0.00  1.0000
   0   2 -12     326      94                                                         320   -0.08    0.00  1.0000
   0  -2  14     106      54                                                          91   -0.36    0.00  1.0000
   0   2  14     112      39                                                          97   -0.36    0.00  1.0000
   0  -2  14      10      39                                                           6   -0.36    0.00  1.0000
   0   2  14      33      48                                                          25   -0.36    0.00  1.0000
   0  -2  16      43      66                                                          42   -0.02    0.00  1.0000
   0   2  16       3      66                                                           3   -0.02    0.00  1.0000
   0  -4   0  261983     406                                                      250753    5.41    0.00  1.0000
   0   4   0  257611     374                                                      246476    5.41    0.00  1.0000
   0   4   0  256449     348                                                      245340    5.41    0.00  1.0000
   0  -4  -2  112886    1543                                                      113283    0.29    0.00  1.0000
   0   4   2  111247    1485                                                      111641    0.29    0.00  1.0000
   0  -4   2  114999    1524                                                      115400    0.29    0.00  1.0000
   0   4  -2  117244    1544                                                      117648    0.29    0.00  1.0000
   0   4   2  115342    1518                                                      115743    0.29    0.00  1.0000
   0  -4  -2  110948    1456                                                      111341    0.29    0.00  1.0000
   0  -4  -4    4116     194                                                        4249   -0.50    0.00  1.0000
   0   4   4    4213     185                                                        4348   -0.50    0.00  1.0000
   0  -4   4    4276     172                                                        4412   -0.50    0.00  1.0000
   0   4  -4    4065     160                                                        4197   -0.50    0.00  1.0000
   0  -4   4    4101     154                                                        4234   -0.50    0.00  1.0000
   0   4  -4    4054     144                                                        4186   -0.50    0.00  1.0000
   0   4   4    3909     153                                                        4039   -0.50    0.00  1.0000
   0   4   6   15583     259                                                       15435    0.29    0.00  1.0000
   0  -4   6   15086     264                                                       14941    0.29    0.00  1.0000
   0   4  -6   15221     220                                                       15075    0.29    0.00  1.0000
   0   4   6   14429     214                                                       14287    0.29    0.00  1.0000
   0  -4   6   15094     214                                                       14949    0.29    0.00  1.0000
   0   4   6   15092     244                                                       14947    0.29    0.00  1.0000
   0   4  -6   15417     174                                                       15270    0.29    0.00  1.0000
   0  -4  -6   15153     196                                                       15008    0.29    0.00  1.0000
   0   4   8    2298     158                                                        2338    0.20    0.00  1.0000
   0  -4   8    2381     348                                                        2422    0.20    0.00  1.0000
   0   4   8    2370     156                                                        2411    0.20    0.00  1.0000
   0   4  -8    2195     120                                                        2234    0.20    0.00  1.0000
   0  -4   8    2377     155                                                        2418    0.20    0.00  1.0000
   0   4   8    2496     141                                                        2538    0.20    0.00  1.0000
   0   4  -8    2216     106                                                        2255    0.20    0.00  1.0000
   0  -4  -8    2294     120                                                        2334    0.20    0.00  1.0000
   0  -4  10      61      74                                                          69   -0.24    0.00  1.0000
   0   4  10      34      46                                                          40   -0.24    0.00  1.0000
   0  -4  10      29      55                                                          35   -0.24    0.00  1.0000
   0   4  10      11      39                                                          15   -0.24    0.00  1.0000
   0  -4 -10      65      63                                                          73   -0.24    0.00  1.0000
   0   4 -10       0      27                                                           1   -0.24    0.00  1.0000
   0  -4  12     172      68                                                         169    0.06    0.00  1.0000
   0   4  12     190      99                                                         187    0.06    0.00  1.0000
   0  -4  12     118      53                                                         115    0.06    0.00  1.0000
   0   4  12     156      51                                                         153    0.06    0.00  1.0000
   0   4 -12     143      32                                                         140    0.06    0.00  1.0000
   0  -4  14       1      70                                                           4    0.52    0.00  1.0000
   0   4  14      43      90                                                          58    0.52    0.00  1.0000
   0  -4  14       6      19                                                          13    0.52    0.00  1.0000
   0   4  14       1      41                                                           4    0.52    0.00  1.0000
   0  -4  16      36      55                                                          35    0.04    0.00  1.0000
   0   4  16      13      35                                                          12    0.04    0.00  1.0000
   0   4  16      19      43                                                          18    0.04    0.00  1.0000
   0  -6  -2    8439     315                                                        8367   -0.19    0.00  1.0000
   0   6   2    8245     324                                                        8174   -0.19    0.00  1.0000
   0  -6   2    8275     260                                                        8204   -0.19    0.00  1.0000
   0   6  -2    8333     250                                                        8262   -0.19    0.00  1.0000
   0   6  -2    8296     282                                                        8225   -0.19    0.00  1.0000
   0   6   2    8321     251                                                        8250   -0.19    0.00  1.0000
   0  -6  -2    7669     228                                                        7601   -0.19    0.00  1.0000
   0   6  -2    8060     229                                                        7990   -0.19    0.00  1.0000
   0  -6  -4     246     143                                                         261    0.23    0.00  1.0000
   0   6   4     253      97                                                         268    0.23    0.00  1.0000
   0  -6   4     223     100                                                         237    0.23    0.00  1.0000
   0   6  -4     186      72                                                         199    0.23    0.00  1.0000
   0   6  -4     187      69                                                         200    0.23    0.00  1.0000
   0   6   4     214      89                                                         228    0.23    0.00  1.0000
   0  -6  -4     314     113                                                         331    0.23    0.00  1.0000
   0   6   6   40383     607                                                       40327   -0.07    0.00  1.0000
   0  -6   6   39559     542                                                       39504   -0.07    0.00  1.0000
   0   6  -6   41783     564                                                       41726   -0.07    0.00  1.0000
   0  -6   6   39900     427                                                       39845   -0.07    0.00  1.0000
   0   6   6   40034     459                                                       39979   -0.07    0.00  1.0000
   0   6  -6   42394     428                                                       42337   -0.07    0.00  1.0000
   0  -6  -6   41904     462                                                       41847   -0.07    0.00  1.0000
   0  -6   8     247      87                                                         230   -0.26    0.00  1.0000
   0   6   8     240      54                                                         224   -0.26    0.00  1.0000
   0  -6   8      94      23                                                          84   -0.26    0.00  1.0000
   0   6   8     173      36                                                         159   -0.26    0.00  1.0000
   0  -6  -8     122      52                                                         110   -0.26    0.00  1.0000
   0   6  -8     176      35                                                         162   -0.26    0.00  1.0000
   0  -6  10     664     149                                                         629    0.33    0.00  1.0000
   0   6  10     545      98                                                         514    0.33    0.00  1.0000
   0  -6  10     666     116                                                         631    0.33    0.00  1.0000
   0   6  10     587     110                                                         555    0.33    0.00  1.0000
   0   6 -10     549      93                                                         518    0.33    0.00  1.0000
   0  -6  12    1392     284                                                        1385   -0.05    0.00  1.0000
   0   6  12    1117     160                                                        1110   -0.05    0.00  1.0000
   0  -6  12     540     169                                                         535   -0.05    0.00  1.0000
   0   6  12    1074     270                                                        1068   -0.05    0.00  1.0000
   0  -6  14     111     105                                                          92   -0.46    0.00  1.0000
   0   6  14     264      74                                                         234   -0.46    0.00  1.0000
   0   6  14     209      50                                                         183   -0.46    0.00  1.0000
   0  -6  16     704     202                                                         696   -0.07    0.00  1.0000
   0   6  16     375     112                                                         369   -0.07    0.00  1.0000
   0   6  16      72      50                                                          69   -0.07    0.00  1.0000
   0  -8   0    1690     133                                                        1907   -1.25    0.00  1.0000
   0   8   0    1146     155                                                        1326   -1.25    0.00  1.0000
   0   8   0    1876     170                                                        2104   -1.25    0.00  1.0000
   0  -8   0    1632     151                                                        1845   -1.25    0.00  1.0000
   0  -8  -2     252      72                                                         230   -0.34    0.00  1.0000
   0   8   2     370      78                                                         344   -0.34    0.00  1.0000
   0  -8   2     402      79                                                         374   -0.34    0.00  1.0000
   0   8  -2     449      81                                                         420   -0.34    0.00  1.0000
   0   8   2     408      71                                                         380   -0.34    0.00  1.0000
   0   8  -2     314      43                                                         290   -0.34    0.00  1.0000
   0  -8  -2     422      70                                                         394   -0.34    0.00  1.0000
   0  -8   2     437      65                                                         408   -0.34    0.00  1.0000
   0  -8  -4  145364    1581                                                      145438    0.05    0.00  1.0000
   0   8   4  139738    1537                                                      139811    0.05    0.00  1.0000
   0  -8   4  140517    1535                                                      140590    0.05    0.00  1.0000
   0   8  -4  138752    1431                                                      138825    0.05    0.00  1.0000
   0   8  -4  146402    1436                                                      146476    0.05    0.00  1.0000
   0   8   4  141010    1460                                                      141083    0.05    0.00  1.0000
   0  -8  -4  136792    1366                                                      136864    0.05    0.00  1.0000
   0   8  -6   84751    1973                                                       84740   -0.01    0.00  1.0000
   0  -8  -6   84887    1960                                                       84876   -0.01    0.00  1.0000
   0  -8   8      10      83                                                          12    0.15    0.00  1.0000
   0   8   8     113      50                                                         120    0.15    0.00  1.0000
   0  -8   8      65      35                                                          70    0.15    0.00  1.0000
   0   8   8     159      52                                                         167    0.15    0.00  1.0000
   0  -8  -8     132      52                                                         139    0.15    0.00  1.0000
   0  -8  10    2147     222                                                        2164   -0.09    0.00  1.0000
   0   8  10    1817     200                                                        1833   -0.09    0.00  1.0000
   0  -8  10    1697     185                                                        1712   -0.09    0.00  1.0000
   0   8  10    2241     384                                                        2259   -0.09    0.00  1.0000
   0   8 -10    1715     155                                                        1730   -0.09    0.00  1.0000
   0  -8  12     990     180                                                         972    0.14    0.00  1.0000
   0   8  12    1050     286                                                        1032    0.14    0.00  1.0000
   0  -8  12     764     168                                                         749    0.14    0.00  1.0000
   0   8  12    1115     344                                                        1096    0.14    0.00  1.0000
   0  -8  14       2      94                                                           3    0.10    0.00  1.0000
   0   8  14     132     101                                                         137    0.10    0.00  1.0000
   0   8  14     185      90                                                         191    0.10    0.00  1.0000
   0  -8  16       9      81                                                           8    0.07    0.00  1.0000
   0   8  16       2      74                                                           2    0.07    0.00  1.0000
   0   8  16      10      38                                                           9    0.07    0.00  1.0000
   0 -10   0   64096    1190                                                       63745    0.34    0.00  1.0000
   0  10   0   61126    1141                                                       60783    0.34    0.00  1.0000
   0  10   0   64499    1147                                                       64146    0.34    0.00  1.0000
   0 -10   0   63325    1132                                                       62976    0.34    0.00  1.0000
   0 -10  -2    9238     366                                                        9432    0.49    0.00  1.0000
   0  10   2    9198     346                                                        9391    0.49    0.00  1.0000
   0 -10   2    9439     384                                                        9635    0.49    0.00  1.0000
   0  10  -2    8863     328                                                        9053    0.49    0.00  1.0000
   0  10   2    9396     356                                                        9591    0.49    0.00  1.0000
   0  10  -2    9327     321                                                        9522    0.49    0.00  1.0000
   0 -10  -2    9606     335                                                        9803    0.49    0.00  1.0000
   0 -10   2    9149     312                                                        9342    0.49    0.00  1.0000
   0 -10  -4    6774     269                                                        6828   -0.16    0.00  1.0000
   0  10   4    6321     313                                                        6373   -0.16    0.00  1.0000
   0 -10   4    5918     234                                                        5969   -0.16    0.00  1.0000
   0  10  -4    7414     259                                                        7471   -0.16    0.00  1.0000
   0  10  -4    6265     237                                                        6317   -0.16    0.00  1.0000
   0  10   4    6621     262                                                        6675   -0.16    0.00  1.0000
   0  10  -4    6322     207                                                        6374   -0.16    0.00  1.0000
   0 -10  -4    6915     234                                                        6970   -0.16    0.00  1.0000
   0 -10  -6    4560     299                                                        4573    0.05    0.00  1.0000
   0  10   6    3715     218                                                        3727    0.05    0.00  1.0000
   0 -10   6    4337     247                                                        4350    0.05    0.00  1.0000
   0  10  -6    3863     283                                                        3875    0.05    0.00  1.0000
   0  10   6    3823     198                                                        3835    0.05    0.00  1.0000
   0 -10  -6    3965     204                                                        3977    0.05    0.00  1.0000
   0 -10   8     677     244                                                         682   -0.04    0.00  1.0000
   0  10   8     817     157                                                         822   -0.04    0.00  1.0000
   0 -10  10     180      95                                                         187   -0.12    0.00  1.0000
   0  10  10      73      64                                                          77   -0.12    0.00  1.0000
   0  10  10     100      41                                                         105   -0.12    0.00  1.0000
   0 -10  12     156      85                                                         177   -0.40    0.00  1.0000
   0  10  12     279      64                                                         307   -0.40    0.00  1.0000
   0  10  12     192      51                                                         216   -0.40    0.00  1.0000
   0 -10  14     225      71                                                         203    0.37    0.00  1.0000
   0  10  14      74      68                                                          61    0.37    0.00  1.0000
   0  10  14     127      50                                                         110    0.37    0.00  1.0000
   0 -12   0    5659     253                                                        5822    0.52    0.00  1.0000
   0  12   0    5430     213                                                        5590    0.52    0.00  1.0000
   0  12   0    5936     168                                                        6103    0.52    0.00  1.0000
   0 -12  -2    6661     285                                                        6663    0.01    0.00  1.0000
   0  12   2    6613     186                                                        6615    0.01    0.00  1.0000
   0 -12   2    6877     231                                                        6879    0.01    0.00  1.0000
   0  12  -2    6367     269                                                        6369    0.01    0.00  1.0000
   0  12   2    6299     274                                                        6301    0.01    0.00  1.0000
   0  12  -2    6835     172                                                        6837    0.01    0.00  1.0000
   0 -12  -2    6806     150                                                        6808    0.01    0.00  1.0000
   0 -12   2    6856     140                                                        6858    0.01    0.00  1.0000
   0 -12  -4    1887     125                                                        1875    0.07    0.00  1.0000
   0  12   4    1899     157                                                        1887    0.07    0.00  1.0000
   0 -12   4    1915     120                                                        1903    0.07    0.00  1.0000
   0  12  -4    2004     195                                                        1991    0.07    0.00  1.0000
   0  12  -4    1992     143                                                        1979    0.07    0.00  1.0000
   0  12   4    1763      87                                                        1751    0.07    0.00  1.0000
   0  12  -4    2002      87                                                        1989    0.07    0.00  1.0000
   0 -12  -4    1863     174                                                        1851    0.07    0.00  1.0000
   0 -12  -6     873     227                                                         863   -0.08    0.00  1.0000
   0  12   6     600      86                                                         592   -0.08    0.00  1.0000
   0 -12   6     618     102                                                         610   -0.08    0.00  1.0000
   0  12  -6     591      58                                                         583   -0.08    0.00  1.0000
   0  12   6     603      87                                                         595   -0.08    0.00  1.0000
   0 -12  -6     471      72                                                         464   -0.08    0.00  1.0000
   0 -12  -8     855     141                                                         852    0.03    0.00  1.0000
   0 -12   8    1036     212                                                        1032    0.03    0.00  1.0000
   0  12   8    1316     122                                                        1312    0.03    0.00  1.0000
   0 -12  10    1043     111                                                        1035   -0.06    0.00  1.0000
   0  12  10    1200     207                                                        1191   -0.06    0.00  1.0000
   0  12  10    1028     292                                                        1020   -0.06    0.00  1.0000
   0 -12  12     510      97                                                         438    0.81    0.00  1.0000
   0  12  12     483      88                                                         413    0.81    0.00  1.0000
   0  12  12     336      56                                                         278    0.81    0.00  1.0000
   0 -12  14     351     136                                                         300   -0.69    0.00  1.0000
   0  12  14     167      47                                                         132   -0.69    0.00  1.0000
   0  12  14     186      85                                                         149   -0.69    0.00  1.0000
   0 -14   0   37429     545                                                       37737   -0.39    0.00  1.0000
   0  14   0   35065     493                                                       35364   -0.39    0.00  1.0000
   0  14   0   37981     496                                                       38292   -0.39    0.00  1.0000
   0 -14   0   35445     441                                                       35745   -0.39    0.00  1.0000
   0 -14  -2   19133     704                                                       19405   -0.48    0.00  1.0000
   0  14   2   18995     587                                                       19266   -0.48    0.00  1.0000
   0  14  -2   19704     589                                                       19980   -0.48    0.00  1.0000
   0  14   2   19985     593                                                       20263   -0.48    0.00  1.0000
   0  14  -2   19626     549                                                       19902   -0.48    0.00  1.0000
   0 -14  -2   18345     526                                                       18612   -0.48    0.00  1.0000
   0 -14   2   19723     553                                                       19999   -0.48    0.00  1.0000
   0 -14  -4   10815     568                                                       10786    0.07    0.00  1.0000
   0  14   4    9614     557                                                        9586    0.07    0.00  1.0000
   0 -14   4   11045     527                                                       11015    0.07    0.00  1.0000
   0  14  -4   10871     472                                                       10842    0.07    0.00  1.0000
   0  14  -4   10982     557                                                       10953    0.07    0.00  1.0000
   0  14   4   10910     475                                                       10881    0.07    0.00  1.0000
   0  14  -4   10780     451                                                       10751    0.07    0.00  1.0000
   0 -14  -4   11170     479                                                       11140    0.07    0.00  1.0000
   0 -14  -6      62      74                                                          64    0.06    0.00  1.0000
   0 -14   6     203      86                                                         206    0.06    0.00  1.0000
   0  14  -6      81      65                                                          83    0.06    0.00  1.0000
   0  14   6      83      52                                                          85    0.06    0.00  1.0000
   0 -14  -8     343     174                                                         338   -0.07    0.00  1.0000
   0 -14   8     180     105                                                         176   -0.07    0.00  1.0000
   0  14   8     420      95                                                         414   -0.07    0.00  1.0000
   0 -14  10     399     105                                                         351    0.60    0.00  1.0000
   0  14  10     266      63                                                         227    0.60    0.00  1.0000
   0  14  10     246      67                                                         209    0.60    0.00  1.0000
   0 -14  12     206     103                                                         278   -1.14    0.00  1.0000
   0  14  12     252      73                                                         331   -1.14    0.00  1.0000
   0  14  12     217      68                                                         291   -1.14    0.00  1.0000
   0 -14  14     268      90                                                         222    0.72    0.00  1.0000
   0  14  14     256     117                                                         211    0.72    0.00  1.0000
   0  14  14     282      74                                                         234    0.72    0.00  1.0000
   0 -16   0    3031     226                                                        3057   -0.12    0.00  1.0000
   0  16   0    2505     147                                                        2529   -0.12    0.00  1.0000
   0  16   0    2416     126                                                        2439   -0.12    0.00  1.0000
   0 -16   0    2792     112                                                        2817   -0.12    0.00  1.0000
   0 -16  -2   20019    1000                                                       19834    0.32    0.00  1.0000
   0  16   2   19676     788                                                       19492    0.32    0.00  1.0000
   0  16  -2   20677     817                                                       20489    0.32    0.00  1.0000
   0  16   2   20670     798                                                       20482    0.32    0.00  1.0000
   0  16  -2   20903     149                                                       20714    0.32    0.00  1.0000
   0 -16  -2   20873     169                                                       20684    0.32    0.00  1.0000
   0 -16   2   20707     800                                                       20519    0.32    0.00  1.0000
   0 -16  -4       6      77                                                           7   -0.07    0.00  1.0000
   0  16   4      82      92                                                          85   -0.07    0.00  1.0000
   0  16  -4      92      33                                                          95   -0.07    0.00  1.0000
   0  16  -4       6      38                                                           7   -0.07    0.00  1.0000
   0  16   4       6      58                                                           7   -0.07    0.00  1.0000
   0  16  -4      11      14                                                          12   -0.07    0.00  1.0000
   0 -16  -6    2642     470                                                        2645   -0.01    0.00  1.0000
   0 -16   6    3238     289                                                        3241   -0.01    0.00  1.0000
   0  16  -6    3151     231                                                        3154   -0.01    0.00  1.0000
   0  16   6    2954     475                                                        2957   -0.01    0.00  1.0000
   0 -16  -8     106      96                                                         112    0.13    0.00  1.0000
   0 -16   8      19      97                                                          21    0.13    0.00  1.0000
   0  16   8      14      70                                                          16    0.13    0.00  1.0000
   0 -16  10     184     106                                                         249   -1.07    0.00  1.0000
   0  16  10      85      48                                                         131   -1.07    0.00  1.0000
   0 -16  12     153     159                                                         216    1.14    0.00  1.0000
   0  16  12     101      64                                                         154    1.14    0.00  1.0000
   0  16  12      47      77                                                          84    1.14    0.00  1.0000
   0 -16  14     131      75                                                         156   -0.52    0.00  1.0000
   0  16  14      32      53                                                          45   -0.52    0.00  1.0000
   0  16  14     164      94                                                         192   -0.52    0.00  1.0000
   0 -18   0     145     111                                                         160    0.30    0.00  1.0000
   0  18   0      70      83                                                          81    0.30    0.00  1.0000
   0  18   0     162      82                                                         178    0.30    0.00  1.0000
   0 -18   0     264      66                                                         285    0.30    0.00  1.0000
   0 -18  -2    3828     505                                                        3778    0.20    0.00  1.0000
   0 -18   2    3919     262                                                        3869    0.20    0.00  1.0000
   0  18  -2    3184     174                                                        3139    0.20    0.00  1.0000
   0  18   2    4002     194                                                        3951    0.20    0.00  1.0000
   0  18  -2    3613     217                                                        3565    0.20    0.00  1.0000
   0 -18  -2    3512     185                                                        3464    0.20    0.00  1.0000
   0 -18   2    3446     183                                                        3399    0.20    0.00  1.0000
   0 -18  -4     456      73                                                         449   -0.08    0.00  1.0000
   0 -18   4     441     121                                                         434   -0.08    0.00  1.0000
   0  18  -4     715     118                                                         706   -0.08    0.00  1.0000
   0  18   4     420      91                                                         413   -0.08    0.00  1.0000
   0  18  -4     386      61                                                         379   -0.08    0.00  1.0000
   0 -18  -6    1428     302                                                        1422    0.04    0.00  1.0000
   0 -18   6    1049     163                                                        1044    0.04    0.00  1.0000
   0  18  -6    1557     160                                                        1551    0.04    0.00  1.0000
   0  18  -6    1605     120                                                        1599    0.04    0.00  1.0000
   0  18   6    1783     148                                                        1776    0.04    0.00  1.0000
   0 -18  -8    1262     291                                                        1231   -0.21    0.00  1.0000
   0 -18   8    1241     182                                                        1210   -0.21    0.00  1.0000
   0  18   8    1724     287                                                        1688   -0.21    0.00  1.0000
   0 -18 -10     440     153                                                         538    1.08    0.00  1.0000
   0 -18  10     165      82                                                         227    1.08    0.00  1.0000
   0  18  10     116      67                                                         169    1.08    0.00  1.0000
   0 -18  12     430     156                                                         368   -0.76    0.00  1.0000
   0  18  12     245      68                                                         199   -0.76    0.00  1.0000
   0  18  12     299      75                                                         248   -0.76    0.00  1.0000
   0 -18  14     193     104                                                         179    0.24    0.00  1.0000
   0  18  14      19      60                                                          15    0.24    0.00  1.0000
   0  18  14     118      78                                                         107    0.24    0.00  1.0000
   0 -20   0     443     172                                                         458   -0.17    0.00  1.0000
   0  20   0     189     128                                                         199   -0.17    0.00  1.0000
   0 -20   0     212     146                                                         223   -0.17    0.00  1.0000
   0 -20  -2      11      88                                                          17   -0.42    0.00  1.0000
   0 -20   2     254     208                                                         282   -0.42    0.00  1.0000
   0  20   2       2      50                                                           5   -0.42    0.00  1.0000
   0  20  -2       5      47                                                          10   -0.42    0.00  1.0000
   0 -20   2      13      32                                                          20   -0.42    0.00  1.0000
   0 -20  -4    4273     307                                                        4334    0.23    0.00  1.0000
   0 -20   4    4394     303                                                        4456    0.23    0.00  1.0000
   0  20  -4    2354     553                                                        2399    0.23    0.00  1.0000
   0  20  -4    3689     154                                                        3746    0.23    0.00  1.0000
   0  20   4    3555     306                                                        3611    0.23    0.00  1.0000
   0 -20  -6     143      53                                                         137   -0.11    0.00  1.0000
   0 -20   6     163     162                                                         157   -0.11    0.00  1.0000
   0  20  -6     130      39                                                         125   -0.11    0.00  1.0000
   0  20  -6      83      24                                                          79   -0.11    0.00  1.0000
   0  20   6      79      68                                                          75   -0.11    0.00  1.0000
   0 -20  -8     308     177                                                         326    0.25    0.00  1.0000
   0 -20   8     636     149                                                         662    0.25    0.00  1.0000
   0  20   8     521     166                                                         545    0.25    0.00  1.0000
   0 -20 -10     181     126                                                         150   -0.58    0.00  1.0000
   0 -20  10     157     118                                                         129   -0.58    0.00  1.0000
   0  20  10     245      89                                                         209   -0.58    0.00  1.0000
   0 -20  12     232      98                                                         219    0.21    0.00  1.0000
   0  20  12     114      44                                                         105    0.21    0.00  1.0000
   0  20  12     342     107                                                         326    0.21    0.00  1.0000
   0 -22   0     205      57                                                         206   -0.01    0.00  1.0000
   0  22   0     125      42                                                         126   -0.01    0.00  1.0000
   0 -22  -2     862     218                                                         832    0.25    0.00  1.0000
   0  22  -2     823     129                                                         794    0.25    0.00  1.0000
   0  22   2     785     139                                                         756    0.25    0.00  1.0000
   0 -22   2     549     116                                                         525    0.25    0.00  1.0000
   0 -22  -4    6171     900                                                        6239   -0.21    0.00  1.0000
   0 -22   4    6957     485                                                        7029   -0.21    0.00  1.0000
   0  22  -4    5743     640                                                        5809   -0.21    0.00  1.0000
   0  22  -4    8152     449                                                        8230   -0.21    0.00  1.0000
   0  22   4    8439     504                                                        8519   -0.21    0.00  1.0000
   0 -22  -6     311     121                                                         305    0.08    0.00  1.0000
   0 -22   6     108     112                                                         104    0.08    0.00  1.0000
   0  22  -6     114      45                                                         110    0.08    0.00  1.0000
   0  22  -6     205      33                                                         200    0.08    0.00  1.0000
   0  22   6     365     105                                                         358    0.08    0.00  1.0000
   0 -22  -8     285     142                                                         297   -0.17    0.00  1.0000
   0 -22   8     247     165                                                         258   -0.17    0.00  1.0000
   0  22   8     181      61                                                         190   -0.17    0.00  1.0000
   0 -22 -10      63      97                                                          65   -0.07    0.00  1.0000
   0 -22  10       3     120                                                           4   -0.07    0.00  1.0000
   0  22  10      49      64                                                          51   -0.07    0.00  1.0000
   0 -22  12     264     187                                                         273    0.14    0.00  1.0000
   0  22  12      31      60                                                          34    0.14    0.00  1.0000
   0  22  12      39      50                                                          43    0.14    0.00  1.0000
   0 -24   0     266     116                                                         277    0.17    0.00  1.0000
   0  24   0     323      62                                                         336    0.17    0.00  1.0000
   0 -24  -2    1258     196                                                        1285   -0.18    0.00  1.0000
   0  24  -2    1407     181                                                        1435   -0.18    0.00  1.0000
   0  24   2    1292     256                                                        1319   -0.18    0.00  1.0000
   0 -24   2     821     164                                                         843   -0.18    0.00  1.0000
   0 -24  -4    1347     213                                                        1341    0.04    0.00  1.0000
   0 -24   4    1454     206                                                        1447    0.04    0.00  1.0000
   0  24  -4     688     301                                                         683    0.04    0.00  1.0000
   0  24  -4    1231     187                                                        1225    0.04    0.00  1.0000
   0  24   4    1389     128                                                        1382    0.04    0.00  1.0000
   0 -24  -6     188      91                                                         193    0.10    0.00  1.0000
   0 -24   6     375     108                                                         383    0.10    0.00  1.0000
   0  24   6     280      74                                                         287    0.10    0.00  1.0000
   0 -24  -8     325     142                                                         324    0.01    0.00  1.0000
   0 -24   8     455     141                                                         454    0.01    0.00  1.0000
   0  24   8     520     151                                                         519    0.01    0.00  1.0000
   0 -24 -10     123      69                                                         103    0.45    0.00  1.0000
   0 -24  10     291     127                                                         260    0.45    0.00  1.0000
   0  24  10     187      48                                                         163    0.45    0.00  1.0000
   0 -24  12       3     123                                                           4   -0.15    0.00  1.0000
   0  24  12      65      44                                                          70   -0.15    0.00  1.0000
   0 -26   0      27      77                                                          33   -0.25    0.00  1.0000
   0  26   0      87      83                                                          97   -0.25    0.00  1.0000
   0 -26  -2      71      64                                                          88    0.48    0.00  1.0000
   0 -26   2       1     152                                                           3    0.48    0.00  1.0000
   0  26  -2       0      43                                                           1    0.48    0.00  1.0000
   0  26   2      46      72                                                          60    0.48    0.00  1.0000
   0 -26  -4     165      80                                                         159    0.12    0.00  1.0000
   0 -26   4     173     118                                                         167    0.12    0.00  1.0000
   0  26  -4      28      46                                                          25    0.12    0.00  1.0000
   0  26   4      40      68                                                          37    0.12    0.00  1.0000
   0 -26  -6     307     124                                                         326   -0.26    0.00  1.0000
   0 -26   6      88     168                                                          98   -0.26    0.00  1.0000
   0  26   6     693     186                                                         721   -0.26    0.00  1.0000
   0 -26  -8      49     119                                                          47    0.08    0.00  1.0000
   0 -26   8       1     117                                                           1    0.08    0.00  1.0000
   0  26   8      66      75                                                          63    0.08    0.00  1.0000
   0 -26 -10     131     120                                                         152   -0.42    0.00  1.0000
   0 -26  10     193     180                                                         218   -0.42    0.00  1.0000
   0  26  10      33      58                                                          44   -0.42    0.00  1.0000
   0 -28   0     699     128                                                         681    0.17    0.00  1.0000
   0  28   0     208      62                                                         198    0.17    0.00  1.0000
   0 -28  -2     787     178                                                         697   -0.81    0.00  1.0000
   0 -28   2     624     165                                                         544   -0.81    0.00  1.0000
   0  28  -2     518     111                                                         445   -0.81    0.00  1.0000
   0  28   2     884     123                                                         788   -0.81    0.00  1.0000
   0 -28  -4       0      85                                                           0   -0.10    0.00  1.0000
   0 -28   4       0     102                                                           0   -0.10    0.00  1.0000
   0  28  -4      15      21                                                          13   -0.10    0.00  1.0000
   0  28   4      54      32                                                          51   -0.10    0.00  1.0000
   0 -28  -6       8      68                                                           5    0.26    0.00  1.0000
   0 -28   6     313     138                                                         295    0.26    0.00  1.0000
   0  28   6     339      75                                                         320    0.26    0.00  1.0000
   0 -28  -8     164      69                                                         168   -0.09    0.00  1.0000
   0 -28   8      49     208                                                          51   -0.09    0.00  1.0000
   0  28   8     119      71                                                         123   -0.09    0.00  1.0000
   0 -28 -10     178      68                                                         168    0.19    0.00  1.0000
   0 -28  10       2     115                                                           1    0.19    0.00  1.0000
   0  28  10      96      69                                                          88    0.19    0.00  1.0000
   0 -30   0      21      83                                                          22   -0.03    0.00  1.0000
   0  30   0      14      77                                                          14   -0.03    0.00  1.0000
   0 -30  -2      33      70                                                          52    0.73    0.00  1.0000
   0 -30   2       0     100                                                           4    0.73    0.00  1.0000
   0  30  -2      38      67                                                          59    0.73    0.00  1.0000
   0  30   2      29      58                                                          48    0.73    0.00  1.0000
   0 -30  -4     133      86                                                         140   -0.15    0.00  1.0000
   0 -30   4     250     118                                                         260   -0.15    0.00  1.0000
   0  30   4     223      66                                                         232   -0.15    0.00  1.0000
   0 -30  -6      36      33                                                          40   -0.15    0.00  1.0000
   0 -30   6     175     118                                                         183   -0.15    0.00  1.0000
   0  30   6       0      78                                                           1   -0.15    0.00  1.0000
   0 -30  -8      94      59                                                          90    0.11    0.00  1.0000
   0 -30   8      18     128                                                          16    0.11    0.00  1.0000
   0  30   8     189      77                                                         183    0.11    0.00  1.0000
   0 -32   0     273      70                                                         276    0.04    0.00  1.0000
   0  32   0      51      50                                                          52    0.04    0.00  1.0000
   0 -32  -2      18      53                                                          23   -0.28    0.00  1.0000
   0 -32   2      47      82                                                          55   -0.28    0.00  1.0000
   0  32  -2      44      52                                                          52   -0.28    0.00  1.0000
   0  32   2       8      59                                                          12   -0.28    0.00  1.0000
   0 -32  -4     140     124                                                         166    0.51    0.00  1.0000
   0 -32   4     103     155                                                         125    0.51    0.00  1.0000
   0  32   4    1039     471                                                        1107    0.51    0.00  1.0000
   0 -32  -6      53      91                                                          50    0.09    0.00  1.0000
   0 -32   6      28     127                                                          26    0.09    0.00  1.0000
   0  32   6       1      39                                                           1    0.09    0.00  1.0000
   0 -34   0     253     112                                                         267   -0.22    0.00  1.0000
   0  34   0      53      42                                                          60   -0.22    0.00  1.0000
   0 -34  -2     132     102                                                         139   -0.15    0.00  1.0000
   0 -34   2     225     113                                                         234   -0.15    0.00  1.0000
   0  34   2     178      48                                                         186   -0.15    0.00  1.0000
   0 -34  -4     124      71                                                         159   -0.72    0.00  1.0000
   0 -34   4       2     105                                                           0   -0.72    0.00  1.0000
   0  34   4     173      87                                                         214   -0.72    0.00  1.0000
  -1  -1  -1    1264      24                                                        1108    1.10    0.00  1.0000
   1   1   1    2171      40                                                        1965    1.10    0.00  1.0000
  -1  -1   1    1264      23                                                        1108   -1.10    0.00  1.0000
   1  -1   1    1264      18                                                        1108   -1.10    0.00  1.0000
  -1   1   1    1264      18                                                        1108    1.10    0.00  1.0000
   1  -1   1    2427      45                                                        2209   -1.10    0.00  1.0000
  -1  -1   1    1488      18                                                        1318   -1.10    0.00  1.0000
   1   1  -1    2049      22                                                        1849   -1.10    0.00  1.0000
  -1   1   1    1264      17                                                        1108    1.10    0.00  1.0000
   1  -1  -1    2506      61                                                        2284    1.10    0.00  1.0000
   1   1   1    1264      17                                                        1108    1.10    0.00  1.0000
  -1  -1  -2    1240     137                                                        1226    0.09    0.00  1.0000
   1   1   2    1286      64                                                        1272    0.09    0.00  1.0000
  -1  -1   2    1198      56                                                        1185   -0.09    0.00  1.0000
   1   1  -2    1332      62                                                        1318   -0.09    0.00  1.0000
   1  -1   2    1108      51                                                        1095    0.09    0.00  1.0000
  -1   1  -2    1079     105                                                        1066    0.09    0.00  1.0000
  -1   1   2    1078     104                                                        1065   -0.09    0.00  1.0000
   1  -1  -2    1019     159                                                        1007   -0.09    0.00  1.0000
  -1  -1   2    1069      99                                                        1056   -0.09    0.00  1.0000
   1   1  -2    1283      50                                                        1269   -0.09    0.00  1.0000
  -1   1   2    1153      55                                                        1140   -0.09    0.00  1.0000
   1  -1  -2    1148      50                                                        1135   -0.09    0.00  1.0000
   1  -1   2    1055      94                                                        1042    0.09    0.00  1.0000
   1   1   2    1133      51                                                        1120    0.09    0.00  1.0000
  -1  -1  -2    1041     161                                                        1028    0.09    0.00  1.0000
  -1   1  -2    1107      48                                                        1094    0.09    0.00  1.0000
   1   1   3     640     243                                                         693   -0.50    0.00  1.0000
  -1  -1   3     656     158                                                         709    0.50    0.00  1.0000
   1  -1   3     780      68                                                         838    0.50    0.00  1.0000
  -1   1   3     679     164                                                         733   -0.50    0.00  1.0000
  -1   1  -3     614     146                                                         666    0.50    0.00  1.0000
   1  -1  -3     792     171                                                         851   -0.50    0.00  1.0000
   1   1   3     679     222                                                         733   -0.50    0.00  1.0000
  -1  -1   3     721     107                                                         777    0.50    0.00  1.0000
  -1   1   3     730     146                                                         786   -0.50    0.00  1.0000
   1   1  -3     641     150                                                         694    0.50    0.00  1.0000
   1  -1  -3     757      88                                                         814   -0.50    0.00  1.0000
   1  -1   3     708     178                                                         764    0.50    0.00  1.0000
   1   1   3     694     164                                                         749   -0.50    0.00  1.0000
  -1  -1  -3     762      52                                                         820   -0.50    0.00  1.0000
  -1   1  -3     814      48                                                         873    0.50    0.00  1.0000
   1   1   4    5576     221                                                        5590   -0.05    0.00  1.0000
  -1  -1   4    5939     279                                                        5953    0.05    0.00  1.0000
   1  -1   4    5424     200                                                        5438   -0.05    0.00  1.0000
  -1   1   4    5421     194                                                        5435    0.05    0.00  1.0000
   1   1  -4    4908     166                                                        4921    0.05    0.00  1.0000
   1   1   4    5321     183                                                        5335   -0.05    0.00  1.0000
  -1   1  -4    5264     179                                                        5278   -0.05    0.00  1.0000
   1  -1  -4    5408     182                                                        5422    0.05    0.00  1.0000
  -1  -1   4    5266     182                                                        5280    0.05    0.00  1.0000
  -1   1   4    5600     193                                                        5614    0.05    0.00  1.0000
   1   1  -4    5145     172                                                        5158    0.05    0.00  1.0000
   1  -1   4    5323     179                                                        5337   -0.05    0.00  1.0000
   1  -1  -4    5500     183                                                        5514    0.05    0.00  1.0000
   1   1   4    5296     176                                                        5310   -0.05    0.00  1.0000
  -1  -1  -4    5284     173                                                        5298   -0.05    0.00  1.0000
  -1   1  -4    5747     193                                                        5761   -0.05    0.00  1.0000
   1   1   5    3631     132                                                        3567   -0.26    0.00  1.0000
  -1  -1   5    3524     131                                                        3461    0.26    0.00  1.0000
   1  -1   5    3386     106                                                        3325    0.26    0.00  1.0000
  -1   1   5    3334     101                                                        3273   -0.26    0.00  1.0000
   1   1   5    3372     110                                                        3311   -0.26    0.00  1.0000
   1   1  -5    3571     102                                                        3508    0.26    0.00  1.0000
  -1   1  -5    3635     102                                                        3571    0.26    0.00  1.0000
   1  -1  -5    3551      98                                                        3488   -0.26    0.00  1.0000
  -1  -1   5    3707     113                                                        3643    0.26    0.00  1.0000
  -1   1   5    3638     113                                                        3574   -0.26    0.00  1.0000
   1  -1   5    3497      98                                                        3435    0.26    0.00  1.0000
   1   1   5    3742     113                                                        3677   -0.26    0.00  1.0000
   1   1  -5    3608      99                                                        3545    0.26    0.00  1.0000
   1  -1  -5    3523      99                                                        3460   -0.26    0.00  1.0000
  -1  -1  -5    3637      97                                                        3573   -0.26    0.00  1.0000
  -1   1  -5    3969     112                                                        3902    0.26    0.00  1.0000
   1   1   6    8717     241                                                        8718    0.00    0.00  1.0000
   1  -1   6    7778     167                                                        7779    0.00    0.00  1.0000
  -1   1   6    7480     268                                                        7481    0.00    0.00  1.0000
   1   1   6    8068     163                                                        8069    0.00    0.00  1.0000
   1   1  -6    8069     135                                                        8070    0.00    0.00  1.0000
  -1   1  -6    7453     258                                                        7454    0.00    0.00  1.0000
  -1  -1   6    8206     145                                                        8207    0.00    0.00  1.0000
  -1   1   6    7836     130                                                        7837    0.00    0.00  1.0000
   1  -1   6    7995     140                                                        7996    0.00    0.00  1.0000
   1   1   6    8037     130                                                        8038    0.00    0.00  1.0000
   1   1  -6    8129     116                                                        8130    0.00    0.00  1.0000
   1  -1  -6    8182     126                                                        8183    0.00    0.00  1.0000
  -1  -1  -6    8246     120                                                        8247    0.00    0.00  1.0000
  -1   1  -6    8078     109                                                        8079    0.00    0.00  1.0000
  -1   1   7      57      56                                                          50   -0.25    0.00  1.0000
   1   1   7      57      63                                                          50   -0.25    0.00  1.0000
  -1  -1   7      46      50                                                          39    0.25    0.00  1.0000
   1  -1   7      21      42                                                          17    0.25    0.00  1.0000
  -1   1   7      31      47                                                          26   -0.25    0.00  1.0000
   1   1   7       0      68                                                           0   -0.25    0.00  1.0000
   1   1  -7      20      42                                                          16    0.25    0.00  1.0000
  -1  -1   7      81      45                                                          72    0.25    0.00  1.0000
  -1   1   7       6      38                                                           4   -0.25    0.00  1.0000
   1  -1   7       5      37                                                           3    0.25    0.00  1.0000
   1   1   7      20      32                                                          16   -0.25    0.00  1.0000
   1   1  -7       5      15                                                           3    0.25    0.00  1.0000
   1  -1  -7      29      45                                                          24   -0.25    0.00  1.0000
  -1  -1  -7       0      28                                                           0   -0.25    0.00  1.0000
  -1   1  -7      28      36                                                          23    0.25    0.00  1.0000
  -1   1   8    1458      84                                                        1467    0.06    0.00  1.0000
   1   1   8    1064     322                                                        1071   -0.06    0.00  1.0000
  -1  -1   8    1476     128                                                        1485    0.06    0.00  1.0000
   1  -1   8    1688     270                                                        1697   -0.06    0.00  1.0000
  -1   1   8    1568     124                                                        1577    0.06    0.00  1.0000
   1   1   8    1737     248                                                        1746   -0.06    0.00  1.0000
   1   1  -8    1136     209                                                        1144    0.06    0.00  1.0000
  -1  -1   8    1415      97                                                        1424    0.06    0.00  1.0000
  -1   1   8    1614     111                                                        1623    0.06    0.00  1.0000
   1  -1   8    1434     126                                                        1443   -0.06    0.00  1.0000
   1   1   8    1638     244                                                        1647   -0.06    0.00  1.0000
   1   1  -8    1701      99                                                        1710    0.06    0.00  1.0000
   1  -1  -8    1353     169                                                        1361    0.06    0.00  1.0000
  -1  -1  -8    1879     154                                                        1889   -0.06    0.00  1.0000
  -1   1  -8    1512     116                                                        1521   -0.06    0.00  1.0000
  -1  -1   9     571     125                                                         556   -0.15    0.00  1.0000
   1  -1   9     539     168                                                         524   -0.15    0.00  1.0000
  -1   1   9     385      98                                                         373    0.15    0.00  1.0000
   1   1   9     357      92                                                         345    0.15    0.00  1.0000
  -1  -1   9     367      76                                                         355   -0.15    0.00  1.0000
  -1   1   9     418     138                                                         405    0.15    0.00  1.0000
   1  -1   9     378      87                                                         366   -0.15    0.00  1.0000
   1   1   9     395     105                                                         383    0.15    0.00  1.0000
   1   1  -9     220      68                                                         211   -0.15    0.00  1.0000
   1  -1  -9     380      81                                                         368    0.15    0.00  1.0000
  -1  -1  -9     559      61                                                         544    0.15    0.00  1.0000
  -1   1  -9     375      61                                                         363   -0.15    0.00  1.0000
  -1  -1  10   12131     424                                                       12130    0.00    0.00  1.0000
   1  -1  10   13150     437                                                       13149    0.00    0.00  1.0000
  -1   1  10   13046     440                                                       13045    0.00    0.00  1.0000
   1   1  10   12529     517                                                       12528    0.00    0.00  1.0000
  -1  -1  10   12751     440                                                       12750    0.00    0.00  1.0000
  -1   1  10   11805     434                                                       11804    0.00    0.00  1.0000
   1  -1  10   12380     392                                                       12379    0.00    0.00  1.0000
   1   1  10   12423     395                                                       12422    0.00    0.00  1.0000
   1  -1 -10   12395     376                                                       12394    0.00    0.00  1.0000
   1   1 -10   12946     389                                                       12945    0.00    0.00  1.0000
  -1  -1 -10   12267     369                                                       12266    0.00    0.00  1.0000
  -1   1 -10   12722     389                                                       12721    0.00    0.00  1.0000
  -1  -1  11      50      91                                                          63   -0.42    0.00  1.0000
   1  -1  11      81     107                                                          97   -0.42    0.00  1.0000
  -1   1  11      28     104                                                          38    0.42    0.00  1.0000
   1   1  11      28      27                                                          38    0.42    0.00  1.0000
  -1   1  11       5      52                                                           9    0.42    0.00  1.0000
   1  -1  11      35      57                                                          46   -0.42    0.00  1.0000
   1   1  11      81      78                                                          97    0.42    0.00  1.0000
   1  -1 -11       0      45                                                           2    0.42    0.00  1.0000
   1   1 -11      47      40                                                          60   -0.42    0.00  1.0000
  -1   1 -11       7      37                                                          13   -0.42    0.00  1.0000
  -1  -1  12    8244     591                                                        8252    0.02    0.00  1.0000
   1  -1  12    8305     310                                                        8313   -0.02    0.00  1.0000
  -1   1  12    8350     209                                                        8358    0.02    0.00  1.0000
   1   1  12    8691     292                                                        8699   -0.02    0.00  1.0000
  -1  -1  12    8501     175                                                        8509    0.02    0.00  1.0000
  -1   1  12    8113     340                                                        8121    0.02    0.00  1.0000
   1  -1  12    8827     178                                                        8835   -0.02    0.00  1.0000
   1   1  12    7751     312                                                        7758   -0.02    0.00  1.0000
   1   1 -12    7847     300                                                        7854    0.02    0.00  1.0000
  -1  -1 -12    7752     323                                                        7759   -0.02    0.00  1.0000
  -1   1 -12    7743     294                                                        7750   -0.02    0.00  1.0000
  -1  -1  13       3      70                                                           1   -0.33    0.00  1.0000
   1  -1  13     121      67                                                         107   -0.33    0.00  1.0000
  -1   1  13     121      62                                                         107    0.33    0.00  1.0000
   1   1  13      29      69                                                          22    0.33    0.00  1.0000
  -1  -1  13      70      63                                                          59   -0.33    0.00  1.0000
  -1   1  13      22      57                                                          16    0.33    0.00  1.0000
   1  -1  13      18      43                                                          13   -0.33    0.00  1.0000
   1   1  13       3      52                                                           1    0.33    0.00  1.0000
  -1  -1  14     329      87                                                         326   -0.04    0.00  1.0000
   1  -1  14     471     112                                                         468    0.04    0.00  1.0000
  -1   1  14     225      79                                                         223   -0.04    0.00  1.0000
   1   1  14      91      62                                                          90    0.04    0.00  1.0000
  -1  -1  14     473     106                                                         470   -0.04    0.00  1.0000
  -1   1  14     399     116                                                         396   -0.04    0.00  1.0000
   1  -1  14     446     112                                                         443    0.04    0.00  1.0000
   1   1  14     362      97                                                         359    0.04    0.00  1.0000
  -1  -1  15      48      77                                                          45    0.11    0.00  1.0000
   1  -1  15      48      37                                                          45    0.11    0.00  1.0000
  -1   1  15      49      45                                                          46   -0.11    0.00  1.0000
   1   1  15       0      66                                                           0   -0.11    0.00  1.0000
  -1  -1  15       1      44                                                           1    0.11    0.00  1.0000
  -1   1  15       1      62                                                           1   -0.11    0.00  1.0000
   1   1  15      18      49                                                          16   -0.11    0.00  1.0000
  -1  -1  16     200      77                                                         199    0.02    0.00  1.0000
   1  -1  16     190     103                                                         189   -0.02    0.00  1.0000
  -1   1  16     240      94                                                         239    0.02    0.00  1.0000
   1   1  16     259      90                                                         258   -0.02    0.00  1.0000
   1  -3  -1    1807     101                                                        1739   -0.39    0.00  1.0000
  -1   3   1    1789     114                                                        1721   -0.39    0.00  1.0000
  -1  -3  -1    2085     144                                                        2012   -0.39    0.00  1.0000
   1   3   1    1951     145                                                        1880   -0.39    0.00  1.0000
  -1  -3   1    2090     136                                                        2017    0.39    0.00  1.0000
   1   3  -1    1871     107                                                        1802    0.39    0.00  1.0000
   1  -3   1    1719     109                                                        1653    0.39    0.00  1.0000
  -1   3  -1    1649     120                                                        1584    0.39    0.00  1.0000
  -1  -3   1    1927     127                                                        1857    0.39    0.00  1.0000
   1   3  -1    2116     144                                                        2042    0.39    0.00  1.0000
  -1   3   1    1686      90                                                        1620   -0.39    0.00  1.0000
   1  -3   1    1877     114                                                        1808    0.39    0.00  1.0000
   1  -3  -1    2012     131                                                        1940   -0.39    0.00  1.0000
   1   3   1    1658      89                                                        1593   -0.39    0.00  1.0000
  -1  -3  -1    1920     107                                                        1850   -0.39    0.00  1.0000
   1  -3  -2    7644     319                                                        7576    0.19    0.00  1.0000
  -1   3   2    7246     240                                                        7180    0.19    0.00  1.0000
  -1  -3  -2    7159     230                                                        7093   -0.19    0.00  1.0000
   1   3   2    7358     239                                                        7291   -0.19    0.00  1.0000
  -1  -3   2    7583     241                                                        7515    0.19    0.00  1.0000
   1   3  -2    7169     221                                                        7103    0.19    0.00  1.0000
   1  -3   2    7288     226                                                        7222   -0.19    0.00  1.0000
  -1   3  -2    6987     215                                                        6922   -0.19    0.00  1.0000
  -1  -3   2    7564     259                                                        7496    0.19    0.00  1.0000
   1   3  -2    7207     227                                                        7141    0.19    0.00  1.0000
  -1   3   2    7222     230                                                        7156    0.19    0.00  1.0000
   1  -3  -2    7146     219                                                        7080    0.19    0.00  1.0000
   1   3   2    7365     224                                                        7298   -0.19    0.00  1.0000
  -1  -3  -2    6867     210                                                        6803   -0.19    0.00  1.0000
  -1  -3  -3   11542     205                                                       11477    0.15    0.00  1.0000
  -1   3   3   11526     211                                                       11461    0.15    0.00  1.0000
   1   3   3   11546     192                                                       11481    0.15    0.00  1.0000
  -1  -3   3   12227     193                                                       12160   -0.15    0.00  1.0000
   1  -3   3   11829     204                                                       11763   -0.15    0.00  1.0000
   1   3  -3   11948     180                                                       11882   -0.15    0.00  1.0000
  -1   3  -3   11401     163                                                       11336   -0.15    0.00  1.0000
  -1  -3   3   11993     180                                                       11926   -0.15    0.00  1.0000
   1   3  -3   11940     169                                                       11874   -0.15    0.00  1.0000
   1  -3   3   11657     153                                                       11591   -0.15    0.00  1.0000
  -1   3   3   11816     181                                                       11750    0.15    0.00  1.0000
   1  -3  -3   12249     192                                                       12182    0.15    0.00  1.0000
   1   3   3   11668     171                                                       11602    0.15    0.00  1.0000
  -1  -3  -3   11627     163                                                       11561    0.15    0.00  1.0000
  -1   3  -3   11819     148                                                       11753   -0.15    0.00  1.0000
  -1  -3  -4    3251     156                                                        3227    0.10    0.00  1.0000
  -1   3   4    4298     225                                                        4270   -0.10    0.00  1.0000
   1   3   4    4060     165                                                        4033    0.10    0.00  1.0000
  -1  -3   4    3859     155                                                        3833   -0.10    0.00  1.0000
   1  -3   4    3778     209                                                        3752    0.10    0.00  1.0000
   1   3  -4    3834     142                                                        3808   -0.10    0.00  1.0000
  -1   3  -4    3624     133                                                        3599    0.10    0.00  1.0000
  -1   3   4    3442     132                                                        3417   -0.10    0.00  1.0000
  -1  -3   4    3594     132                                                        3569   -0.10    0.00  1.0000
   1  -3   4    3654     124                                                        3628    0.10    0.00  1.0000
   1   3  -4    3735     141                                                        3709   -0.10    0.00  1.0000
  -1   3   4    3720     144                                                        3694   -0.10    0.00  1.0000
   1  -3  -4    3781     137                                                        3755   -0.10    0.00  1.0000
   1   3   4    3740     135                                                        3714    0.10    0.00  1.0000
  -1  -3  -4    3603     126                                                        3578    0.10    0.00  1.0000
  -1   3   5     238      80                                                         233   -0.08    0.00  1.0000
   1   3   5     354     126                                                         348   -0.08    0.00  1.0000
  -1  -3   5     292      90                                                         287    0.08    0.00  1.0000
   1  -3   5     252     108                                                         247    0.08    0.00  1.0000
  -1   3  -5     212      78                                                         207    0.08    0.00  1.0000
  -1   3   5     323      93                                                         317   -0.08    0.00  1.0000
  -1  -3   5     277      85                                                         272    0.08    0.00  1.0000
   1  -3   5     289      87                                                         284    0.08    0.00  1.0000
  -1   3   5     229     109                                                         224   -0.08    0.00  1.0000
   1   3  -5     292      80                                                         287    0.08    0.00  1.0000
   1  -3  -5     309      94                                                         303   -0.08    0.00  1.0000
  -1  -3  -5     354     101                                                         348   -0.08    0.00  1.0000
  -1   3  -5     207      54                                                         202    0.08    0.00  1.0000
  -1   3   6    1939     130                                                        1940    0.01    0.00  1.0000
   1   3   6    2143     302                                                        2144   -0.01    0.00  1.0000
  -1  -3   6    2050     119                                                        2051    0.01    0.00  1.0000
   1  -3   6    1855     130                                                        1856   -0.01    0.00  1.0000
   1   3  -6    1714      82                                                        1715    0.01    0.00  1.0000
  -1   3   6    1705     105                                                        1706    0.01    0.00  1.0000
  -1   3  -6    1845      95                                                        1846   -0.01    0.00  1.0000
   1   3   6    1571      98                                                        1572   -0.01    0.00  1.0000
  -1  -3   6    1751      82                                                        1752    0.01    0.00  1.0000
   1  -3   6    1939      84                                                        1940   -0.01    0.00  1.0000
  -1   3   6    2234     156                                                        2235    0.01    0.00  1.0000
   1   3   6    2083     169                                                        2084   -0.01    0.00  1.0000
   1   3  -6    1841      75                                                        1842    0.01    0.00  1.0000
   1  -3  -6    1799      88                                                        1800    0.01    0.00  1.0000
  -1  -3  -6    1850      86                                                        1851   -0.01    0.00  1.0000
  -1   3  -6    1884      71                                                        1885   -0.01    0.00  1.0000
  -1   3   7     312      51                                                         307    0.07    0.00  1.0000
   1   3   7     159      80                                                         155    0.07    0.00  1.0000
  -1  -3   7     216      58                                                         212   -0.07    0.00  1.0000
   1  -3   7     256      84                                                         251   -0.07    0.00  1.0000
  -1   3   7     101      49                                                          98    0.07    0.00  1.0000
   1   3  -7     244      51                                                         239   -0.07    0.00  1.0000
   1   3   7     223      45                                                         219    0.07    0.00  1.0000
  -1   3  -7     209      57                                                         205   -0.07    0.00  1.0000
  -1  -3   7     223      46                                                         219   -0.07    0.00  1.0000
   1  -3   7     186      34                                                         182   -0.07    0.00  1.0000
  -1   3   7     245      76                                                         240    0.07    0.00  1.0000
   1   3   7     208      45                                                         204    0.07    0.00  1.0000
   1   3  -7     274      56                                                         269   -0.07    0.00  1.0000
   1  -3  -7     228      37                                                         224    0.07    0.00  1.0000
  -1   3  -7     212      37                                                         208   -0.07    0.00  1.0000
  -1   3   8    3985     370                                                        3955   -0.12    0.00  1.0000
   1   3   8    3299     188                                                        3272    0.12    0.00  1.0000
  -1  -3   8    3607     272                                                        3579   -0.12    0.00  1.0000
   1  -3   8    3632     197                                                        3604    0.12    0.00  1.0000
  -1   3   8    3973     205                                                        3943   -0.12    0.00  1.0000
   1   3   8    3431     178                                                        3403    0.12    0.00  1.0000
   1   3  -8    3494     166                                                        3466   -0.12    0.00  1.0000
  -1   3  -8    3859     196                                                        3830    0.12    0.00  1.0000
  -1  -3   8    3689     263                                                        3660   -0.12    0.00  1.0000
   1  -3   8    3855     202                                                        3826    0.12    0.00  1.0000
  -1   3   8    3954     277                                                        3924   -0.12    0.00  1.0000
   1   3   8    3924     228                                                        3894    0.12    0.00  1.0000
   1   3  -8    3936     176                                                        3906   -0.12    0.00  1.0000
   1  -3  -8    3693     179                                                        3664   -0.12    0.00  1.0000
  -1  -3  -8    4461     206                                                        4429    0.12    0.00  1.0000
  -1   3  -8    3428     153                                                        3400    0.12    0.00  1.0000
  -1  -3   9    1277     161                                                        1236    0.28    0.00  1.0000
   1  -3   9    1233     190                                                        1193    0.28    0.00  1.0000
  -1   3   9    1146     119                                                        1107   -0.28    0.00  1.0000
   1   3   9    1214     244                                                        1174   -0.28    0.00  1.0000
  -1  -3   9    1244     136                                                        1203    0.28    0.00  1.0000
   1  -3   9    1302     161                                                        1261    0.28    0.00  1.0000
  -1   3   9    1125     133                                                        1086   -0.28    0.00  1.0000
   1   3   9    1300     137                                                        1259   -0.28    0.00  1.0000
   1   3  -9    1275     111                                                        1234    0.28    0.00  1.0000
   1  -3  -9    1270     113                                                        1229   -0.28    0.00  1.0000
  -1  -3  -9    1259     135                                                        1218   -0.28    0.00  1.0000
  -1   3  -9    1311     115                                                        1269    0.28    0.00  1.0000
  -1  -3  10     170      69                                                         170    0.00    0.00  1.0000
   1  -3  10     248     100                                                         248    0.00    0.00  1.0000
  -1   3  10     383      84                                                         383    0.00    0.00  1.0000
   1   3  10     318      86                                                         318    0.00    0.00  1.0000
  -1  -3  10     331      75                                                         331    0.00    0.00  1.0000
   1  -3  10     313      91                                                         313    0.00    0.00  1.0000
  -1   3  10     279      83                                                         279    0.00    0.00  1.0000
   1   3  10     321      82                                                         321    0.00    0.00  1.0000
   1   3 -10     186      35                                                         186    0.00    0.00  1.0000
   1  -3 -10     141      45                                                         141    0.00    0.00  1.0000
  -1  -3 -10     292      54                                                         292    0.00    0.00  1.0000
  -1   3 -10     203      40                                                         203    0.00    0.00  1.0000
  -1  -3  11    8346     199                                                        8285    0.16    0.00  1.0000
   1  -3  11    8466     256                                                        8405    0.16    0.00  1.0000
  -1   3  11    8147     261                                                        8087   -0.16    0.00  1.0000
   1   3  11    7505     684                                                        7447   -0.16    0.00  1.0000
  -1  -3  11    7434     650                                                        7377    0.16    0.00  1.0000
   1  -3  11    7916     155                                                        7857    0.16    0.00  1.0000
  -1   3  11    7619     671                                                        7561   -0.16    0.00  1.0000
   1   3  11    8207     165                                                        8147   -0.16    0.00  1.0000
   1   3 -11    7179     619                                                        7123    0.16    0.00  1.0000
  -1  -3 -11    7042     610                                                        6986   -0.16    0.00  1.0000
  -1   3 -11    7645     663                                                        7587    0.16    0.00  1.0000
  -1  -3  12     259      93                                                         256   -0.05    0.00  1.0000
   1  -3  12     389     101                                                         385    0.05    0.00  1.0000
  -1   3  12     665     141                                                         660   -0.05    0.00  1.0000
   1   3  12     514     112                                                         510    0.05    0.00  1.0000
  -1  -3  12     471      70                                                         467   -0.05    0.00  1.0000
   1  -3  12     592     153                                                         587    0.05    0.00  1.0000
  -1   3  12     500     136                                                         496   -0.05    0.00  1.0000
   1   3  12     462      94                                                         458    0.05    0.00  1.0000
   1   3 -12     601      50                                                         596   -0.05    0.00  1.0000
  -1   3 -12     457      65                                                         453    0.05    0.00  1.0000
  -1  -3  13      66      34                                                          50    0.51    0.00  1.0000
   1  -3  13     145      78                                                         121    0.51    0.00  1.0000
  -1   3  13      74      56                                                          57   -0.51    0.00  1.0000
   1   3  13      16      63                                                           9   -0.51    0.00  1.0000
  -1  -3  13      16      51                                                           9    0.51    0.00  1.0000
   1  -3  13      57      32                                                          42    0.51    0.00  1.0000
  -1   3  13      85      70                                                          67   -0.51    0.00  1.0000
   1   3  13      27      40                                                          17   -0.51    0.00  1.0000
  -1  -3  14     108      46                                                         111    0.08    0.00  1.0000
   1  -3  14     140      74                                                         144   -0.08    0.00  1.0000
  -1   3  14     139      68                                                         143    0.08    0.00  1.0000
   1   3  14      77      68                                                          80   -0.08    0.00  1.0000
  -1  -3  14     184      73                                                         188    0.08    0.00  1.0000
   1  -3  14      69      46                                                          72   -0.08    0.00  1.0000
  -1   3  14     248      81                                                         253    0.08    0.00  1.0000
   1   3  14     188      72                                                         192   -0.08    0.00  1.0000
  -1  -3  15      82      68                                                          76   -0.17    0.00  1.0000
   1  -3  15      16      84                                                          13   -0.17    0.00  1.0000
  -1   3  15     110      76                                                         103    0.17    0.00  1.0000
   1   3  15     112      61                                                         105    0.17    0.00  1.0000
  -1   3  15     141      91                                                         133    0.17    0.00  1.0000
   1   3  15      86      64                                                          80    0.17    0.00  1.0000
  -1  -3  16     291     134                                                         287   -0.05    0.00  1.0000
   1  -3  16     251      92                                                         248    0.05    0.00  1.0000
  -1   3  16     170      70                                                         167   -0.05    0.00  1.0000
   1   3  16     429     184                                                         425    0.05    0.00  1.0000
  -1   3  16     114      53                                                         112   -0.05    0.00  1.0000
   1  -5  -1   17968     301                                                       18024   -0.10    0.00  1.0000
  -1  -5  -1   17719     263                                                       17775   -0.10    0.00  1.0000
  -1   5   1   17129     296                                                       17184   -0.10    0.00  1.0000
   1   5   1   17008     243                                                       17063   -0.10    0.00  1.0000
  -1  -5   1   17359     248                                                       17414    0.10    0.00  1.0000
   1  -5   1   17870     313                                                       17926    0.10    0.00  1.0000
   1   5  -1   17805     260                                                       17861    0.10    0.00  1.0000
  -1   5  -1   17352     243                                                       17407    0.10    0.00  1.0000
  -1   5  -1   17854     213                                                       17910    0.10    0.00  1.0000
  -1   5   1   17591     229                                                       17647   -0.10    0.00  1.0000
   1  -5  -1   17231     233                                                       17286   -0.10    0.00  1.0000
   1   5   1   18015     228                                                       18071   -0.10    0.00  1.0000
  -1  -5  -1   18060     227                                                       18117   -0.10    0.00  1.0000
   1   5  -1   18166     215                                                       18223    0.10    0.00  1.0000
   1  -5  -2     724     135                                                         711   -0.11    0.00  1.0000
  -1  -5  -2     998     207                                                         983    0.11    0.00  1.0000
  -1   5   2     610     127                                                         598   -0.11    0.00  1.0000
   1   5   2     794     164                                                         781    0.11    0.00  1.0000
  -1  -5   2     973     173                                                         958   -0.11    0.00  1.0000
   1  -5   2     544     119                                                         533    0.11    0.00  1.0000
   1   5  -2     922     153                                                         908   -0.11    0.00  1.0000
  -1   5  -2     479      83                                                         469    0.11    0.00  1.0000
  -1  -5   2     382     109                                                         373   -0.11    0.00  1.0000
   1   5  -2     726     149                                                         713   -0.11    0.00  1.0000
  -1   5   2     566     132                                                         555   -0.11    0.00  1.0000
   1  -5  -2     778     169                                                         765   -0.11    0.00  1.0000
   1   5   2    1023     111                                                        1008    0.11    0.00  1.0000
   1  -5   2     606     100                                                         594    0.11    0.00  1.0000
   1  -5  -3   13623     246                                                       13710    0.18    0.00  1.0000
  -1  -5  -3   13871     453                                                       13959    0.18    0.00  1.0000
  -1   5   3   13339     267                                                       13425    0.18    0.00  1.0000
   1   5   3   13231     219                                                       13317    0.18    0.00  1.0000
  -1  -5   3   13533     218                                                       13620   -0.18    0.00  1.0000
   1  -5   3   13491     211                                                       13578   -0.18    0.00  1.0000
   1   5  -3   13810     211                                                       13898   -0.18    0.00  1.0000
  -1   5  -3   13453     205                                                       13540   -0.18    0.00  1.0000
  -1  -5   3   13187     262                                                       13273   -0.18    0.00  1.0000
   1   5  -3   13206     189                                                       13292   -0.18    0.00  1.0000
  -1   5   3   13779     205                                                       13867    0.18    0.00  1.0000
   1  -5  -3   13835     206                                                       13923    0.18    0.00  1.0000
   1   5   3   13574     201                                                       13661    0.18    0.00  1.0000
   1  -5  -4   69450     961                                                       69347    0.10    0.00  1.0000
  -1  -5  -4   70276    1018                                                       70173   -0.10    0.00  1.0000
  -1   5   4   70351     973                                                       70248    0.10    0.00  1.0000
   1   5   4   71509    1042                                                       71405   -0.10    0.00  1.0000
  -1  -5   4   70048     933                                                       69945    0.10    0.00  1.0000
   1  -5   4   69968     949                                                       69865   -0.10    0.00  1.0000
   1   5  -4   68313     922                                                       68211    0.10    0.00  1.0000
  -1  -5   4   68005     884                                                       67903    0.10    0.00  1.0000
   1   5  -4   71989     920                                                       71884    0.10    0.00  1.0000
  -1   5   4   69662     969                                                       69559    0.10    0.00  1.0000
   1   5   4   70470     921                                                       70367   -0.10    0.00  1.0000
  -1  -5  -4   67435     871                                                       67334   -0.10    0.00  1.0000
  -1  -5  -5   40826     794                                                       40573    0.31    0.00  1.0000
  -1   5   5   41789     531                                                       41533    0.31    0.00  1.0000
   1   5   5   42386     524                                                       42128    0.31    0.00  1.0000
  -1  -5   5   44000     524                                                       43737   -0.31    0.00  1.0000
   1  -5   5   43238     485                                                       42977   -0.31    0.00  1.0000
  -1   5  -5   42465     479                                                       42206   -0.31    0.00  1.0000
  -1  -5   5   42694     450                                                       42435   -0.31    0.00  1.0000
   1  -5   5   42884     433                                                       42624   -0.31    0.00  1.0000
   1   5  -5   43255     438                                                       42994   -0.31    0.00  1.0000
  -1   5   5   41938     574                                                       41681    0.31    0.00  1.0000
   1   5   5   41529     460                                                       41273    0.31    0.00  1.0000
   1  -5  -5   42095     490                                                       41838    0.31    0.00  1.0000
  -1  -5  -5   42212     442                                                       41954    0.31    0.00  1.0000
  -1   5  -5   43458     422                                                       43196   -0.31    0.00  1.0000
  -1   5   6     549     105                                                         548   -0.01    0.00  1.0000
   1   5   6     204     101                                                         204    0.01    0.00  1.0000
  -1  -5   6     632      90                                                         631   -0.01    0.00  1.0000
   1  -5   6     519      89                                                         518    0.01    0.00  1.0000
   1   5  -6     533      89                                                         532   -0.01    0.00  1.0000
  -1   5  -6     466      74                                                         465    0.01    0.00  1.0000
  -1   5   6     443      74                                                         442   -0.01    0.00  1.0000
  -1  -5   6     458      85                                                         457   -0.01    0.00  1.0000
   1  -5   6     416      61                                                         415    0.01    0.00  1.0000
  -1   5   6     413      69                                                         412   -0.01    0.00  1.0000
   1   5  -6     429      69                                                         428   -0.01    0.00  1.0000
   1   5   6     328      56                                                         327    0.01    0.00  1.0000
   1  -5  -6     466      61                                                         465   -0.01    0.00  1.0000
  -1  -5  -6     419      57                                                         418    0.01    0.00  1.0000
  -1   5  -6     379      55                                                         378    0.01    0.00  1.0000
   1   5   7      21      56                                                          17    0.23    0.00  1.0000
  -1  -5   7     124      71                                                         114   -0.23    0.00  1.0000
   1  -5   7      14      57                                                          11   -0.23    0.00  1.0000
   1   5  -7      81      54                                                          73   -0.23    0.00  1.0000
  -1   5  -7      42      27                                                          36   -0.23    0.00  1.0000
  -1   5   7      55      47                                                          48    0.23    0.00  1.0000
   1   5   7      35      26                                                          30    0.23    0.00  1.0000
  -1  -5   7      66      31                                                          58   -0.23    0.00  1.0000
   1  -5   7       5      20                                                           3   -0.23    0.00  1.0000
  -1   5   7      78      52                                                          70    0.23    0.00  1.0000
   1   5   7       4      39                                                           2    0.23    0.00  1.0000
   1   5  -7     100      31                                                          91   -0.23    0.00  1.0000
   1  -5  -7      59      34                                                          52    0.23    0.00  1.0000
  -1   5  -7       5      11                                                           3   -0.23    0.00  1.0000
  -1   5   8    1254     257                                                        1267    0.09    0.00  1.0000
  -1  -5   8    1455     117                                                        1469    0.09    0.00  1.0000
   1  -5   8    1663     221                                                        1678   -0.09    0.00  1.0000
  -1   5   8    1578     132                                                        1593    0.09    0.00  1.0000
  -1   5  -8    1455      89                                                        1469   -0.09    0.00  1.0000
   1   5   8    1601     127                                                        1616   -0.09    0.00  1.0000
  -1  -5   8    1613     148                                                        1628    0.09    0.00  1.0000
   1  -5   8    1577     143                                                        1592   -0.09    0.00  1.0000
  -1   5   8    1503     113                                                        1517    0.09    0.00  1.0000
   1   5   8    1711     133                                                        1726   -0.09    0.00  1.0000
   1   5  -8    1639      93                                                        1654    0.09    0.00  1.0000
   1  -5  -8    1304     182                                                        1317    0.09    0.00  1.0000
  -1   5  -8    1335      68                                                        1349   -0.09    0.00  1.0000
  -1  -5   9     960     116                                                         922   -0.30    0.00  1.0000
   1  -5   9    1012     144                                                         973   -0.30    0.00  1.0000
  -1   5   9    1004     125                                                         966    0.30    0.00  1.0000
   1   5   9     981     116                                                         943    0.30    0.00  1.0000
  -1  -5   9    1035     197                                                         996   -0.30    0.00  1.0000
   1  -5   9     786     156                                                         752   -0.30    0.00  1.0000
  -1   5   9     995     154                                                         957    0.30    0.00  1.0000
   1   5   9    1027     160                                                         988    0.30    0.00  1.0000
   1   5  -9     982     120                                                         944   -0.30    0.00  1.0000
   1  -5  -9    1128      98                                                        1087    0.30    0.00  1.0000
  -1  -5  -9     843     101                                                         808    0.30    0.00  1.0000
  -1   5  -9     878      96                                                         842   -0.30    0.00  1.0000
  -1  -5  10    1942     138                                                        1941    0.00    0.00  1.0000
   1  -5  10    1817     132                                                        1816    0.00    0.00  1.0000
  -1   5  10    1934     132                                                        1933    0.00    0.00  1.0000
   1   5  10    1802     330                                                        1801    0.00    0.00  1.0000
  -1  -5  10    1906     107                                                        1905    0.00    0.00  1.0000
   1  -5  10    2011      99                                                        2010    0.00    0.00  1.0000
  -1   5  10    2059     249                                                        2058    0.00    0.00  1.0000
   1   5  10    1808     128                                                        1807    0.00    0.00  1.0000
   1   5 -10    1936      83                                                        1935    0.00    0.00  1.0000
  -1  -5 -10    1610      76                                                        1609    0.00    0.00  1.0000
  -1   5 -10    2021      81                                                        2020    0.00    0.00  1.0000
  -1  -5  11     156      85                                                         151    0.11    0.00  1.0000
   1  -5  11     222     108                                                         216    0.11    0.00  1.0000
  -1   5  11     209      91                                                         203   -0.11    0.00  1.0000
   1   5  11     199      81                                                         193   -0.11    0.00  1.0000
  -1  -5  11      52      24                                                          49    0.11    0.00  1.0000
   1  -5  11     185      57                                                         179    0.11    0.00  1.0000
  -1   5  11      96      54                                                          92   -0.11    0.00  1.0000
   1   5  11     229      67                                                         222   -0.11    0.00  1.0000
  -1   5 -11     141      32                                                         136    0.11    0.00  1.0000
  -1  -5  12     395     123                                                         398    0.03    0.00  1.0000
   1  -5  12     217     108                                                         219   -0.03    0.00  1.0000
  -1   5  12     488     104                                                         491    0.03    0.00  1.0000
   1   5  12     264     103                                                         266   -0.03    0.00  1.0000
  -1  -5  12     175      72                                                         177    0.03    0.00  1.0000
   1  -5  12     258      62                                                         260   -0.03    0.00  1.0000
  -1   5  12     102      39                                                         103    0.03    0.00  1.0000
   1   5  12     323      73                                                         325   -0.03    0.00  1.0000
   1   5 -12     175      36                                                         177    0.03    0.00  1.0000
  -1   5 -12     312      28                                                         314   -0.03    0.00  1.0000
  -1  -5  13      18      76                                                           8   -0.67    0.00  1.0000
   1  -5  13     203      77                                                         166   -0.67    0.00  1.0000
  -1   5  13      18      75                                                           8    0.67    0.00  1.0000
   1   5  13      48      49                                                          31    0.67    0.00  1.0000
  -1  -5  13      18      32                                                           8   -0.67    0.00  1.0000
   1  -5  13     126      53                                                          97   -0.67    0.00  1.0000
  -1   5  13      37      43                                                          22    0.67    0.00  1.0000
   1   5  13      74      75                                                          52    0.67    0.00  1.0000
  -1  -5  14     196      85                                                         199   -0.05    0.00  1.0000
   1  -5  14       0      76                                                           0    0.05    0.00  1.0000
  -1   5  14      85      72                                                          87   -0.05    0.00  1.0000
   1   5  14       0      65                                                           0    0.05    0.00  1.0000
  -1   5  14     170      64                                                         172   -0.05    0.00  1.0000
   1   5  14       0      56                                                           0    0.05    0.00  1.0000
  -1  -5  15     100      47                                                         109    0.22    0.00  1.0000
   1  -5  15     131     117                                                         141    0.22    0.00  1.0000
  -1   5  15      54      54                                                          61   -0.22    0.00  1.0000
   1   5  15       0      76                                                           0   -0.22    0.00  1.0000
  -1   5  15       0      61                                                           0   -0.22    0.00  1.0000
   1   5  15      88      95                                                          97   -0.22    0.00  1.0000
  -1  -5  16      71      81                                                          68    0.08    0.00  1.0000
   1  -5  16      73      70                                                          70   -0.08    0.00  1.0000
  -1   5  16      12      50                                                          11    0.08    0.00  1.0000
   1   5  16      94      62                                                          91   -0.08    0.00  1.0000
  -1   5  16     116      59                                                         113    0.08    0.00  1.0000
   1   5  16     142      46                                                         138   -0.08    0.00  1.0000
   1  -7  -1   12916     322                                                       12863   -0.11    0.00  1.0000
  -1  -7  -1   13749     240                                                       13694   -0.11    0.00  1.0000
  -1   7   1   12958     206                                                       12905   -0.11    0.00  1.0000
   1   7   1   12571     359                                                       12519   -0.11    0.00  1.0000
  -1  -7   1   13386     228                                                       13332    0.11    0.00  1.0000
   1  -7   1   13095     205                                                       13042    0.11    0.00  1.0000
   1   7  -1   12665     354                                                       12612    0.11    0.00  1.0000
  -1   7  -1   12622     345                                                       12570    0.11    0.00  1.0000
  -1   7   1   12959     238                                                       12906   -0.11    0.00  1.0000
  -1   7  -1   13067     178                                                       13014    0.11    0.00  1.0000
   1  -7  -1   12915     217                                                       12862   -0.11    0.00  1.0000
   1   7   1   12500     337                                                       12448   -0.11    0.00  1.0000
   1  -7   1   13352     176                                                       13298    0.11    0.00  1.0000
  -1  -7  -1   12563     336                                                       12511   -0.11    0.00  1.0000
   1   7  -1   12740     345                                                       12687    0.11    0.00  1.0000
  -1  -7   1   12418     328                                                       12366    0.11    0.00  1.0000
   1  -7  -2     459      96                                                         458   -0.01    0.00  1.0000
  -1  -7  -2      63     125                                                          63    0.01    0.00  1.0000
  -1   7   2     281      65                                                         280   -0.01    0.00  1.0000
   1   7   2     302      75                                                         301    0.01    0.00  1.0000
  -1  -7   2     438     101                                                         437   -0.01    0.00  1.0000
   1  -7   2     327      79                                                         326    0.01    0.00  1.0000
   1   7  -2     202      45                                                         201   -0.01    0.00  1.0000
  -1   7  -2     364      69                                                         363    0.01    0.00  1.0000
   1   7  -2     624     126                                                         623   -0.01    0.00  1.0000
  -1   7   2     456      84                                                         455   -0.01    0.00  1.0000
  -1   7  -2     311      51                                                         310    0.01    0.00  1.0000
   1  -7  -2     296      58                                                         295   -0.01    0.00  1.0000
   1   7   2     352      72                                                         351    0.01    0.00  1.0000
  -1  -7  -2     274      63                                                         273    0.01    0.00  1.0000
   1  -7   2     403      66                                                         402    0.01    0.00  1.0000
   1   7  -2     254      45                                                         253   -0.01    0.00  1.0000
   1  -7  -3    4834     258                                                        4775   -0.21    0.00  1.0000
  -1  -7  -3    5536     239                                                        5473   -0.21    0.00  1.0000
  -1   7   3    5461     294                                                        5398   -0.21    0.00  1.0000
   1   7   3    5212     265                                                        5151   -0.21    0.00  1.0000
  -1  -7   3    5485     229                                                        5422    0.21    0.00  1.0000
   1  -7   3    6338     320                                                        6270    0.21    0.00  1.0000
   1   7  -3    5115     206                                                        5054    0.21    0.00  1.0000
  -1   7  -3    5107     200                                                        5046    0.21    0.00  1.0000
  -1   7  -3    4819     186                                                        4760    0.21    0.00  1.0000
   1   7  -3    5444     289                                                        5381    0.21    0.00  1.0000
  -1   7   3    5361     215                                                        5299   -0.21    0.00  1.0000
   1  -7  -3    5192     206                                                        5131   -0.21    0.00  1.0000
   1   7   3    5300     261                                                        5238   -0.21    0.00  1.0000
  -1  -7  -3    5426     254                                                        5364   -0.21    0.00  1.0000
   1   7  -3    4993     178                                                        4933    0.21    0.00  1.0000
   1  -7  -4    2260     240                                                        2269   -0.04    0.00  1.0000
  -1  -7  -4    2292     132                                                        2301    0.04    0.00  1.0000
  -1   7   4    2470     188                                                        2479   -0.04    0.00  1.0000
   1   7   4    2112     115                                                        2120    0.04    0.00  1.0000
  -1  -7   4    2073     136                                                        2081   -0.04    0.00  1.0000
   1  -7   4    1989     154                                                        1997    0.04    0.00  1.0000
   1   7  -4    2126     101                                                        2134   -0.04    0.00  1.0000
  -1   7  -4    2182      98                                                        2190    0.04    0.00  1.0000
  -1  -7   4    2295     201                                                        2304   -0.04    0.00  1.0000
   1   7  -4    1999     105                                                        2007   -0.04    0.00  1.0000
  -1   7   4    2057     131                                                        2065   -0.04    0.00  1.0000
   1   7   4    2168     110                                                        2176    0.04    0.00  1.0000
   1  -7  -4    2312     124                                                        2321   -0.04    0.00  1.0000
  -1  -7  -4    2214     105                                                        2222    0.04    0.00  1.0000
   1  -7  -5    9547     270                                                        9608   -0.15    0.00  1.0000
  -1   7   5    8938     322                                                        8997   -0.15    0.00  1.0000
   1   7   5    9901     221                                                        9963   -0.15    0.00  1.0000
  -1  -7   5    9531     232                                                        9592    0.15    0.00  1.0000
   1  -7   5    9132     193                                                        9192    0.15    0.00  1.0000
   1   7  -5    9565     180                                                        9626    0.15    0.00  1.0000
  -1   7  -5    8856     156                                                        8915    0.15    0.00  1.0000
  -1  -7   5    9155     246                                                        9215    0.15    0.00  1.0000
   1   7  -5    9584     144                                                        9645    0.15    0.00  1.0000
  -1   7   5    8949     177                                                        9008   -0.15    0.00  1.0000
   1   7   5    9178     179                                                        9238   -0.15    0.00  1.0000
   1  -7  -5    8937     215                                                        8996   -0.15    0.00  1.0000
  -1  -7  -5    9969     166                                                       10031   -0.15    0.00  1.0000
  -1  -7  -6   42469    1231                                                       42468    0.00    0.00  1.0000
  -1   7   6   42341    1046                                                       42340    0.00    0.00  1.0000
   1   7   6   42339    1040                                                       42338    0.00    0.00  1.0000
  -1  -7   6   44324    1069                                                       44323    0.00    0.00  1.0000
   1  -7   6   46097    1101                                                       46096    0.00    0.00  1.0000
   1   7  -6   43419    1023                                                       43418    0.00    0.00  1.0000
  -1   7  -6   42803    1017                                                       42802    0.00    0.00  1.0000
  -1  -7   6   44890    1067                                                       44889    0.00    0.00  1.0000
  -1   7   6   43413    1089                                                       43412    0.00    0.00  1.0000
   1   7  -6   43800    1012                                                       43799    0.00    0.00  1.0000
   1   7   6   43875    1033                                                       43874    0.00    0.00  1.0000
   1  -7  -6   43613    1022                                                       43612    0.00    0.00  1.0000
  -1  -7  -6   46210    1081                                                       46209    0.00    0.00  1.0000
  -1   7   7    1765     320                                                        1696   -0.40    0.00  1.0000
   1   7   7    1800     287                                                        1731   -0.40    0.00  1.0000
  -1  -7   7    2458     179                                                        2377    0.40    0.00  1.0000
   1  -7   7    2004     159                                                        1931    0.40    0.00  1.0000
   1   7  -7    2064     162                                                        1990    0.40    0.00  1.0000
  -1   7  -7    2144     121                                                        2068    0.40    0.00  1.0000
  -1   7   7    2053     310                                                        1979   -0.40    0.00  1.0000
  -1  -7   7    1982     162                                                        1909    0.40    0.00  1.0000
   1  -7   7    2082     105                                                        2007    0.40    0.00  1.0000
  -1   7   7    2275     150                                                        2197   -0.40    0.00  1.0000
   1   7   7    2049     146                                                        1975   -0.40    0.00  1.0000
   1   7  -7    2120     109                                                        2045    0.40    0.00  1.0000
   1  -7  -7    1904     135                                                        1833   -0.40    0.00  1.0000
  -1   7  -7    1803      87                                                        1734    0.40    0.00  1.0000
  -1  -7   8     327      98                                                         323   -0.05    0.00  1.0000
   1  -7   8     265      86                                                         261    0.05    0.00  1.0000
  -1   7   8     274      89                                                         270   -0.05    0.00  1.0000
   1   7   8     506     112                                                         501    0.05    0.00  1.0000
  -1  -7   8     411      77                                                         407   -0.05    0.00  1.0000
   1  -7   8     394      58                                                         390    0.05    0.00  1.0000
  -1   7   8     321      78                                                         317   -0.05    0.00  1.0000
   1   7   8     468      92                                                         463    0.05    0.00  1.0000
   1   7  -8     280      52                                                         276   -0.05    0.00  1.0000
  -1  -7  -8     502      82                                                         497    0.05    0.00  1.0000
  -1   7  -8     245      46                                                         242    0.05    0.00  1.0000
  -1  -7   9    3018     285                                                        3044    0.11    0.00  1.0000
   1  -7   9    2584     263                                                        2608    0.11    0.00  1.0000
  -1   7   9    2707     246                                                        2731   -0.11    0.00  1.0000
   1   7   9    2544     231                                                        2567   -0.11    0.00  1.0000
  -1  -7   9    2173     192                                                        2195    0.11    0.00  1.0000
   1  -7   9    2478     213                                                        2501    0.11    0.00  1.0000
  -1   7   9    2384     222                                                        2407   -0.11    0.00  1.0000
   1   7   9    2403     249                                                        2426   -0.11    0.00  1.0000
   1   7  -9    2511     202                                                        2534    0.11    0.00  1.0000
  -1   7  -9    2398     196                                                        2421    0.11    0.00  1.0000
  -1  -7  10    1038     166                                                        1035    0.02    0.00  1.0000
   1  -7  10     820     182                                                         818   -0.02    0.00  1.0000
  -1   7  10     984     138                                                         981    0.02    0.00  1.0000
   1   7  10     884     103                                                         882   -0.02    0.00  1.0000
  -1  -7  10     763      94                                                         761    0.02    0.00  1.0000
   1  -7  10     880     177                                                         878   -0.02    0.00  1.0000
  -1   7  10    1031     194                                                        1028    0.02    0.00  1.0000
   1   7  10     754     112                                                         752   -0.02    0.00  1.0000
   1   7 -10     746      83                                                         744    0.02    0.00  1.0000
  -1   7 -10     886      81                                                         884   -0.02    0.00  1.0000
  -1  -7  11     103      95                                                          97   -0.16    0.00  1.0000
   1  -7  11      78      75                                                          72   -0.16    0.00  1.0000
  -1   7  11      23      34                                                          20    0.16    0.00  1.0000
   1   7  11      58      46                                                          53    0.16    0.00  1.0000
  -1  -7  11     110      65                                                         103   -0.16    0.00  1.0000
   1  -7  11      40      35                                                          36   -0.16    0.00  1.0000
  -1   7  11     131      84                                                         124    0.16    0.00  1.0000
   1   7  11      22      51                                                          19    0.16    0.00  1.0000
  -1   7 -11       4      10                                                           3   -0.16    0.00  1.0000
  -1  -7  12       0      81                                                           0    0.01    0.00  1.0000
   1  -7  12     106      68                                                         105   -0.01    0.00  1.0000
  -1   7  12      60      71                                                          60    0.01    0.00  1.0000
   1   7  12      81      60                                                          81   -0.01    0.00  1.0000
  -1  -7  12      49      29                                                          49    0.01    0.00  1.0000
   1  -7  12      24      21                                                          24   -0.01    0.00  1.0000
  -1   7  12     167      93                                                         166    0.01    0.00  1.0000
   1   7  12      47      59                                                          47   -0.01    0.00  1.0000
  -1  -7  13      12      84                                                          22    0.62    0.00  1.0000
   1  -7  13      34      53                                                          50    0.62    0.00  1.0000
  -1   7  13       0      67                                                           3   -0.62    0.00  1.0000
   1   7  13       2      62                                                           0   -0.62    0.00  1.0000
  -1  -7  13      35      51                                                          51    0.62    0.00  1.0000
  -1   7  13      90      89                                                         115   -0.62    0.00  1.0000
   1   7  13      49      58                                                          68   -0.62    0.00  1.0000
  -1  -7  14      41      86                                                          40   -0.02    0.00  1.0000
   1  -7  14     376     127                                                         374    0.02    0.00  1.0000
  -1   7  14     145      53                                                         144   -0.02    0.00  1.0000
   1   7  14     155      70                                                         154    0.02    0.00  1.0000
  -1   7  14     129      66                                                         128   -0.02    0.00  1.0000
   1   7  14     119      62                                                         118    0.02    0.00  1.0000
  -1  -7  15     164     174                                                         173   -0.16    0.00  1.0000
   1  -7  15      76      89                                                          82   -0.16    0.00  1.0000
  -1   7  15       0      66                                                           0    0.16    0.00  1.0000
   1   7  15     132     125                                                         140    0.16    0.00  1.0000
  -1   7  15       0      57                                                           0    0.16    0.00  1.0000
   1   7  15       0      42                                                           0    0.16    0.00  1.0000
  -1  -7  16     551     202                                                         541   -0.10    0.00  1.0000
   1  -7  16     233      80                                                         227    0.10    0.00  1.0000
  -1   7  16     514     189                                                         505   -0.10    0.00  1.0000
   1   7  16     394     155                                                         386    0.10    0.00  1.0000
  -1   7  16     225     179                                                         219   -0.10    0.00  1.0000
   1   7  16     186     104                                                         180    0.10    0.00  1.0000
   1  -9  -1    1400     101                                                        1330    0.46    0.00  1.0000
  -1  -9  -1    1435     144                                                        1364    0.46    0.00  1.0000
  -1   9   1    1212      98                                                        1147    0.46    0.00  1.0000
   1   9   1     963      69                                                         905    0.46    0.00  1.0000
  -1  -9   1    1300     129                                                        1233   -0.46    0.00  1.0000
   1  -9   1    1449     123                                                        1378   -0.46    0.00  1.0000
   1   9  -1    1139      75                                                        1076   -0.46    0.00  1.0000
  -1   9   1    1347     104                                                        1278    0.46    0.00  1.0000
  -1   9  -1    1246      82                                                        1180   -0.46    0.00  1.0000
   1  -9  -1    1227      91                                                        1162    0.46    0.00  1.0000
   1   9   1    1255      91                                                        1189    0.46    0.00  1.0000
   1   9  -1    1414     103                                                        1344   -0.46    0.00  1.0000
   1  -9   1    1220      81                                                        1155   -0.46    0.00  1.0000
  -1  -9  -1    1204      75                                                        1139    0.46    0.00  1.0000
  -1  -9   1    1312      93                                                        1244   -0.46    0.00  1.0000
   1  -9  -2   11207     231                                                       11189    0.04    0.00  1.0000
  -1  -9  -2   12150     253                                                       12131   -0.04    0.00  1.0000
  -1   9   2   11365     244                                                       11347    0.04    0.00  1.0000
   1   9   2   11069    1037                                                       11051   -0.04    0.00  1.0000
  -1  -9   2   11395     228                                                       11377    0.04    0.00  1.0000
   1  -9   2   10819     370                                                       10801   -0.04    0.00  1.0000
   1   9  -2   10708     350                                                       10691    0.04    0.00  1.0000
  -1   9  -2   10883     352                                                       10865   -0.04    0.00  1.0000
   1   9  -2   11506     272                                                       11488    0.04    0.00  1.0000
  -1   9   2   11090    1032                                                       11072    0.04    0.00  1.0000
  -1   9  -2   10932     347                                                       10914   -0.04    0.00  1.0000
   1   9   2   11017     356                                                       10999   -0.04    0.00  1.0000
   1  -9  -2   11176     189                                                       11158    0.04    0.00  1.0000
  -1  -9  -2   10931     343                                                       10913   -0.04    0.00  1.0000
   1   9  -2   10552     340                                                       10535    0.04    0.00  1.0000
   1  -9   2   10681     325                                                       10664   -0.04    0.00  1.0000
   1  -9  -3    1463     230                                                        1466    0.02    0.00  1.0000
  -1  -9  -3    1558     224                                                        1561    0.02    0.00  1.0000
  -1   9   3    1271     203                                                        1274    0.02    0.00  1.0000
   1   9   3    1640     237                                                        1643    0.02    0.00  1.0000
  -1  -9   3    1472     110                                                        1475   -0.02    0.00  1.0000
   1  -9   3    1576     110                                                        1579   -0.02    0.00  1.0000
   1   9  -3    1876      92                                                        1879   -0.02    0.00  1.0000
  -1   9  -3    1792     177                                                        1795   -0.02    0.00  1.0000
   1   9  -3    1760     178                                                        1763   -0.02    0.00  1.0000
  -1   9  -3    1392      69                                                        1395   -0.02    0.00  1.0000
  -1   9   3    1281     170                                                        1284    0.02    0.00  1.0000
   1   9   3    1516     187                                                        1519    0.02    0.00  1.0000
   1  -9  -3    1484      95                                                        1487    0.02    0.00  1.0000
  -1  -9  -3    1174     152                                                        1177    0.02    0.00  1.0000
   1   9  -3    1464      49                                                        1467   -0.02    0.00  1.0000
   1  -9  -4   32329     476                                                       32316   -0.02    0.00  1.0000
  -1  -9  -4   31429     454                                                       31417    0.02    0.00  1.0000
  -1   9   4   31891     423                                                       31879   -0.02    0.00  1.0000
   1   9   4   31149     446                                                       31137    0.02    0.00  1.0000
  -1  -9   4   32643     441                                                       32630   -0.02    0.00  1.0000
   1  -9   4   31268     624                                                       31256    0.02    0.00  1.0000
  -1   9  -4   31114     467                                                       31102    0.02    0.00  1.0000
   1   9  -4   30950     353                                                       30938   -0.02    0.00  1.0000
  -1   9  -4   31246     320                                                       31234    0.02    0.00  1.0000
  -1   9   4   32059     414                                                       32046   -0.02    0.00  1.0000
   1   9   4   32137     396                                                       32124    0.02    0.00  1.0000
   1  -9  -4   30421     398                                                       30409   -0.02    0.00  1.0000
  -1  -9  -4   32162     371                                                       32149    0.02    0.00  1.0000
   1   9  -4   30541     318                                                       30529   -0.02    0.00  1.0000
   1  -9  -5     334     101                                                         324   -0.14    0.00  1.0000
  -1  -9  -5     382     103                                                         371   -0.14    0.00  1.0000
  -1   9   5     369     114                                                         358   -0.14    0.00  1.0000
   1   9   5     319     131                                                         309   -0.14    0.00  1.0000
  -1  -9   5     401     121                                                         390    0.14    0.00  1.0000
   1  -9   5     310      78                                                         300    0.14    0.00  1.0000
   1   9  -5     290      86                                                         281    0.14    0.00  1.0000
  -1   9  -5     328     117                                                         318    0.14    0.00  1.0000
   1   9  -5     309      69                                                         299    0.14    0.00  1.0000
  -1   9   5     276      76                                                         267   -0.14    0.00  1.0000
   1   9   5     308      93                                                         298   -0.14    0.00  1.0000
   1  -9  -5     292      68                                                         283   -0.14    0.00  1.0000
  -1  -9  -5     324      69                                                         314   -0.14    0.00  1.0000
   1   9  -5     369      58                                                         358    0.14    0.00  1.0000
  -1  -9  -6     119     106                                                         121   -0.04    0.00  1.0000
  -1   9   6     145      61                                                         147    0.04    0.00  1.0000
   1   9   6      85      45                                                          86   -0.04    0.00  1.0000
  -1  -9   6     205      65                                                         207    0.04    0.00  1.0000
   1  -9   6      80      52                                                          81   -0.04    0.00  1.0000
   1   9  -6      92      37                                                          93    0.04    0.00  1.0000
  -1   9  -6      41      15                                                          42   -0.04    0.00  1.0000
  -1  -9   6     101      42                                                         102    0.04    0.00  1.0000
   1   9  -6      61      21                                                          62    0.04    0.00  1.0000
  -1   9   6     144      74                                                         146    0.04    0.00  1.0000
   1   9   6     116      82                                                         118   -0.04    0.00  1.0000
   1  -9  -6      95      52                                                          96    0.04    0.00  1.0000
  -1  -9  -6     158      54                                                         160   -0.04    0.00  1.0000
  -1  -9  -7    1031     204                                                        1019    0.09    0.00  1.0000
  -1   9   7     749     158                                                         739    0.09    0.00  1.0000
   1   9   7     766     140                                                         755    0.09    0.00  1.0000
  -1  -9   7     754      92                                                         744   -0.09    0.00  1.0000
   1  -9   7     799      86                                                         788   -0.09    0.00  1.0000
   1   9  -7     900      79                                                         889   -0.09    0.00  1.0000
  -1   9  -7     911     163                                                         900   -0.09    0.00  1.0000
  -1  -9   7     751     125                                                         741   -0.09    0.00  1.0000
  -1   9   7     866     168                                                         855    0.09    0.00  1.0000
   1   9   7     984     156                                                         972    0.09    0.00  1.0000
   1   9  -7     668      69                                                         658   -0.09    0.00  1.0000
   1  -9  -7     794      82                                                         783    0.09    0.00  1.0000
  -1  -9  -7     760      61                                                         750    0.09    0.00  1.0000
  -1  -9   8     641     158                                                         650    0.09    0.00  1.0000
   1  -9   8     349      74                                                         356   -0.09    0.00  1.0000
  -1   9   8     517     123                                                         525    0.09    0.00  1.0000
  -1  -9   8     347      78                                                         354    0.09    0.00  1.0000
  -1   9   8     560     129                                                         569    0.09    0.00  1.0000
   1   9   8     667     114                                                         676   -0.09    0.00  1.0000
   1   9  -8     415      71                                                         422    0.09    0.00  1.0000
  -1  -9   9     653      85                                                         658    0.05    0.00  1.0000
   1  -9   9     800     130                                                         806    0.05    0.00  1.0000
  -1   9   9     780      92                                                         786   -0.05    0.00  1.0000
   1   9   9     774     160                                                         780   -0.05    0.00  1.0000
  -1  -9   9     591     138                                                         596    0.05    0.00  1.0000
  -1   9   9    1043     109                                                        1049   -0.05    0.00  1.0000
   1   9   9     922     169                                                         928   -0.05    0.00  1.0000
   1   9  -9     665      74                                                         670    0.05    0.00  1.0000
  -1  -9  10     150      67                                                         148   -0.05    0.00  1.0000
   1  -9  10      46      88                                                          45    0.05    0.00  1.0000
  -1   9  10      54      72                                                          53   -0.05    0.00  1.0000
   1   9  10     103      63                                                         101    0.05    0.00  1.0000
  -1  -9  10      21      41                                                          20   -0.05    0.00  1.0000
  -1   9  10      28      47                                                          27   -0.05    0.00  1.0000
   1   9  10      43      41                                                          42    0.05    0.00  1.0000
  -1  -9  11     977     207                                                         979    0.01    0.00  1.0000
   1  -9  11    1081     129                                                        1083    0.01    0.00  1.0000
  -1   9  11    1129     201                                                        1131   -0.01    0.00  1.0000
   1   9  11     971      95                                                         973   -0.01    0.00  1.0000
  -1   9  11    1204     129                                                        1206   -0.01    0.00  1.0000
   1   9  11    1156     105                                                        1158   -0.01    0.00  1.0000
   1   9 -11     935      57                                                         937    0.01    0.00  1.0000
  -1  -9  12       0      74                                                           0   -0.06    0.00  1.0000
   1  -9  12     174      94                                                         177    0.06    0.00  1.0000
  -1   9  12       0      59                                                           0   -0.06    0.00  1.0000
   1   9  12       0      71                                                           0    0.06    0.00  1.0000
  -1  -9  12     155      46                                                         158   -0.06    0.00  1.0000
  -1   9  12     114      82                                                         116   -0.06    0.00  1.0000
   1   9  12      67      60                                                          69    0.06    0.00  1.0000
  -1  -9  13       3      59                                                           1   -0.35    0.00  1.0000
   1  -9  13      81      67                                                          69   -0.35    0.00  1.0000
  -1   9  13      74      45                                                          62    0.35    0.00  1.0000
   1   9  13      13      39                                                           8    0.35    0.00  1.0000
  -1   9  13      13      41                                                           8    0.35    0.00  1.0000
   1   9  13     117      72                                                         102    0.35    0.00  1.0000
  -1  -9  14      88      75                                                          90    0.06    0.00  1.0000
   1  -9  14     170      88                                                         173   -0.06    0.00  1.0000
  -1   9  14      55      93                                                          57    0.06    0.00  1.0000
   1   9  14     111      64                                                         114   -0.06    0.00  1.0000
  -1   9  14      95      44                                                          97    0.06    0.00  1.0000
   1   9  14     188      67                                                         191   -0.06    0.00  1.0000
  -1  -9  15      44      54                                                          43   -0.02    0.00  1.0000
   1  -9  15     167     108                                                         166   -0.02    0.00  1.0000
  -1   9  15     109      94                                                         108    0.02    0.00  1.0000
   1   9  15      31      55                                                          30    0.02    0.00  1.0000
  -1   9  15       1      56                                                           1    0.02    0.00  1.0000
   1   9  15      16      88                                                          16    0.02    0.00  1.0000
  -1  -9  16     139      60                                                         144    0.11    0.00  1.0000
   1  -9  16       0      73                                                           0   -0.11    0.00  1.0000
  -1   9  16       0      66                                                           0    0.11    0.00  1.0000
   1   9  16     248     111                                                         255   -0.11    0.00  1.0000
  -1   9  16     206      88                                                         213    0.11    0.00  1.0000
   1   9  16     141      80                                                         146   -0.11    0.00  1.0000
   1 -11  -1       0      88                                                           0   -0.25    0.00  1.0000
  -1 -11  -1       4      72                                                           2   -0.25    0.00  1.0000
  -1  11   1      35      73                                                          29   -0.25    0.00  1.0000
   1  11   1       0      77                                                           0   -0.25    0.00  1.0000
   1 -11   1       6      94                                                           4    0.25    0.00  1.0000
  -1 -11   1      35     109                                                          29    0.25    0.00  1.0000
   1  11  -1       0      67                                                           0    0.25    0.00  1.0000
  -1  11  -1       6      30                                                           4    0.25    0.00  1.0000
  -1  11   1      35      38                                                          29   -0.25    0.00  1.0000
  -1  11  -1       4      18                                                           2    0.25    0.00  1.0000
   1  11   1       6      61                                                           4   -0.25    0.00  1.0000
   1  11  -1       6      27                                                           4    0.25    0.00  1.0000
   1 -11  -1       5      54                                                           3   -0.25    0.00  1.0000
   1 -11   1       0      26                                                           0    0.25    0.00  1.0000
  -1 -11  -1       4      29                                                           2   -0.25    0.00  1.0000
  -1 -11   1       6      36                                                           4    0.25    0.00  1.0000
   1 -11  -2     619     132                                                         614    0.04    0.00  1.0000
  -1 -11  -2     678     121                                                         673   -0.04    0.00  1.0000
  -1  11   2     552      87                                                         548    0.04    0.00  1.0000
   1  11   2     493      93                                                         489   -0.04    0.00  1.0000
  -1 -11   2     537      95                                                         533    0.04    0.00  1.0000
   1 -11   2     524     108                                                         520   -0.04    0.00  1.0000
   1  11  -2     431      63                                                         427    0.04    0.00  1.0000
  -1  11  -2     305      52                                                         302   -0.04    0.00  1.0000
  -1  11   2     520      72                                                         516    0.04    0.00  1.0000
  -1  11  -2     571      88                                                         567   -0.04    0.00  1.0000
   1  11   2     498      82                                                         494   -0.04    0.00  1.0000
   1 -11  -2     564      73                                                         560    0.04    0.00  1.0000
   1  11  -2     459      80                                                         455    0.04    0.00  1.0000
  -1 -11  -2     499      92                                                         495   -0.04    0.00  1.0000
   1 -11   2     478      54                                                         474   -0.04    0.00  1.0000
  -1 -11   2     495      68                                                         491    0.04    0.00  1.0000
   1 -11  -3     577     137                                                         590    0.13    0.00  1.0000
  -1 -11  -3     782     146                                                         797    0.13    0.00  1.0000
  -1  11   3     525     115                                                         537    0.13    0.00  1.0000
   1  11   3     637     190                                                         650    0.13    0.00  1.0000
  -1 -11   3     576     122                                                         589   -0.13    0.00  1.0000
   1 -11   3     578     108                                                         591   -0.13    0.00  1.0000
   1  11  -3     681     119                                                         695   -0.13    0.00  1.0000
  -1  11  -3     481      84                                                         492   -0.13    0.00  1.0000
   1  11  -3     513     108                                                         525   -0.13    0.00  1.0000
  -1  11   3     438      90                                                         449    0.13    0.00  1.0000
  -1  11  -3     434      62                                                         445   -0.13    0.00  1.0000
   1  11   3     599     104                                                         612    0.13    0.00  1.0000
   1 -11  -3     356      65                                                         366    0.13    0.00  1.0000
   1  11  -3     715     136                                                         729   -0.13    0.00  1.0000
  -1 -11  -3     591      83                                                         604    0.13    0.00  1.0000
   1 -11   3     617      93                                                         630   -0.13    0.00  1.0000
   1 -11  -4    5040     256                                                        5060    0.07    0.00  1.0000
  -1 -11  -4    4860     223                                                        4880   -0.07    0.00  1.0000
  -1  11   4    4962     304                                                        4982    0.07    0.00  1.0000
   1  11   4    5037     255                                                        5057   -0.07    0.00  1.0000
  -1 -11   4    5934     360                                                        5956    0.07    0.00  1.0000
   1 -11   4    4978     221                                                        4998   -0.07    0.00  1.0000
   1  11  -4    4700     184                                                        4720    0.07    0.00  1.0000
  -1  11  -4    5277     203                                                        5298   -0.07    0.00  1.0000
  -1  11  -4    4806     212                                                        4826   -0.07    0.00  1.0000
   1  11  -4    5324     341                                                        5345    0.07    0.00  1.0000
  -1  11  -4    5174     179                                                        5195   -0.07    0.00  1.0000
  -1  11   4    4565     180                                                        4584    0.07    0.00  1.0000
   1  11   4    4250     170                                                        4269   -0.07    0.00  1.0000
  -1 -11  -4    4764     173                                                        4784   -0.07    0.00  1.0000
   1  11  -4    4847     163                                                        4867    0.07    0.00  1.0000
   1 -11  -5   10259     334                                                       10325    0.16    0.00  1.0000
  -1 -11  -5   11209     362                                                       11278    0.16    0.00  1.0000
  -1  11   5   11297     314                                                       11366    0.16    0.00  1.0000
   1  11   5    9878     447                                                        9943    0.16    0.00  1.0000
  -1 -11   5   11220     328                                                       11289   -0.16    0.00  1.0000
   1 -11   5   11749     341                                                       11820   -0.16    0.00  1.0000
   1  11  -5   10199     294                                                       10265   -0.16    0.00  1.0000
  -1  11  -5   11691     298                                                       11762   -0.16    0.00  1.0000
   1  11  -5   11085     264                                                       11154   -0.16    0.00  1.0000
  -1  11   5   11445     302                                                       11515    0.16    0.00  1.0000
   1  11   5   10393     428                                                       10460    0.16    0.00  1.0000
   1 -11  -5   10817     274                                                       10885    0.16    0.00  1.0000
  -1 -11  -5   10009     329                                                       10074    0.16    0.00  1.0000
   1  11  -5   10133     231                                                       10199   -0.16    0.00  1.0000
   1 -11  -6     452     111                                                         444   -0.09    0.00  1.0000
  -1 -11  -6     237      91                                                         232    0.09    0.00  1.0000
  -1  11   6     317      49                                                         311   -0.09    0.00  1.0000
   1  11   6     478     102                                                         470    0.09    0.00  1.0000
  -1 -11   6     296      88                                                         290   -0.09    0.00  1.0000
   1 -11   6     311      79                                                         305    0.09    0.00  1.0000
   1  11  -6     204      37                                                         199   -0.09    0.00  1.0000
  -1  11  -6     278      63                                                         272    0.09    0.00  1.0000
   1  11  -6     283      35                                                         277   -0.09    0.00  1.0000
  -1  11   6     417      84                                                         410   -0.09    0.00  1.0000
   1  11   6     375      80                                                         368    0.09    0.00  1.0000
   1 -11  -6     394      52                                                         387   -0.09    0.00  1.0000
  -1 -11  -6     233      32                                                         228    0.09    0.00  1.0000
   1 -11  -7    1026     225                                                         944    0.64    0.00  1.0000
  -1 -11  -7    1128     159                                                        1042    0.64    0.00  1.0000
  -1 -11   7    1229     124                                                        1139   -0.64    0.00  1.0000
   1 -11   7    1033     114                                                         951   -0.64    0.00  1.0000
  -1  11  -7     895     111                                                         818   -0.64    0.00  1.0000
  -1  11   7    1295     119                                                        1202    0.64    0.00  1.0000
   1  11   7     937     153                                                         859    0.64    0.00  1.0000
  -1 -11  -8       0      85                                                           0    0.18    0.00  1.0000
  -1 -11   8      11      87                                                           9   -0.18    0.00  1.0000
   1 -11   8     181     114                                                         171    0.18    0.00  1.0000
  -1  11   8     105      65                                                          98   -0.18    0.00  1.0000
   1  11   8     173      89                                                         164    0.18    0.00  1.0000
  -1 -11   9     233     109                                                         231    0.04    0.00  1.0000
   1 -11   9     196      88                                                         194    0.04    0.00  1.0000
  -1  11   9     329      99                                                         326   -0.04    0.00  1.0000
  -1  11   9      85      64                                                          84   -0.04    0.00  1.0000
   1  11   9     286      87                                                         283   -0.04    0.00  1.0000
  -1 -11  10     376     126                                                         371    0.07    0.00  1.0000
   1 -11  10     290      86                                                         285   -0.07    0.00  1.0000
  -1  11  10     451     115                                                         445    0.07    0.00  1.0000
   1  11  10     548     126                                                         542   -0.07    0.00  1.0000
  -1  11  10     459     159                                                         453    0.07    0.00  1.0000
   1  11  10     355      99                                                         350   -0.07    0.00  1.0000
  -1 -11  11       0      91                                                           0    0.16    0.00  1.0000
   1 -11  11     264     125                                                         275    0.16    0.00  1.0000
  -1  11  11      11      65                                                          13   -0.16    0.00  1.0000
   1  11  11      33      64                                                          37   -0.16    0.00  1.0000
  -1  11  11      60      34                                                          65   -0.16    0.00  1.0000
   1  11  11      34      54                                                          38   -0.16    0.00  1.0000
  -1 -11  12     480     112                                                         475    0.06    0.00  1.0000
   1 -11  12     623     169                                                         617   -0.06    0.00  1.0000
  -1  11  12     419     103                                                         414    0.06    0.00  1.0000
   1  11  12     404     106                                                         399   -0.06    0.00  1.0000
  -1  11  12     603     121                                                         597    0.06    0.00  1.0000
   1  11  12     400     123                                                         395   -0.06    0.00  1.0000
  -1 -11  13       1      62                                                           1    0.08    0.00  1.0000
   1 -11  13      76      62                                                          73    0.08    0.00  1.0000
  -1  11  13      19      32                                                          18   -0.08    0.00  1.0000
   1  11  13     107     103                                                         103   -0.08    0.00  1.0000
  -1  11  13     131      63                                                         127   -0.08    0.00  1.0000
   1  11  13      19      55                                                          18   -0.08    0.00  1.0000
  -1 -11  14     129      60                                                         131   -0.03    0.00  1.0000
   1 -11  14     243      96                                                         245    0.03    0.00  1.0000
  -1  11  14       0      44                                                           0   -0.03    0.00  1.0000
   1  11  14      62      68                                                          63    0.03    0.00  1.0000
  -1  11  14       0      61                                                           0   -0.03    0.00  1.0000
   1  11  14      66      70                                                          67    0.03    0.00  1.0000
  -1 -11  15     192     102                                                         180    0.22    0.00  1.0000
   1 -11  15      67      88                                                          60    0.22    0.00  1.0000
  -1  11  15      36      64                                                          31   -0.22    0.00  1.0000
   1  11  15      73      98                                                          65   -0.22    0.00  1.0000
  -1  11  15       0      58                                                           0   -0.22    0.00  1.0000
   1  11  15       3      32                                                           2   -0.22    0.00  1.0000
   1 -13  -1    5243     295                                                        5165   -0.26    0.00  1.0000
  -1 -13  -1    5642     285                                                        5561   -0.26    0.00  1.0000
   1 -13   1    5178     253                                                        5101    0.26    0.00  1.0000
  -1 -13   1    5327     255                                                        5248    0.26    0.00  1.0000
  -1  13   1    5643     249                                                        5562   -0.26    0.00  1.0000
   1  13  -1    5465     243                                                        5385    0.26    0.00  1.0000
  -1  13  -1    5368     230                                                        5289    0.26    0.00  1.0000
  -1  13   1    5224     210                                                        5146   -0.26    0.00  1.0000
  -1  13  -1    5387     202                                                        5308    0.26    0.00  1.0000
   1  13   1    4898     244                                                        4823   -0.26    0.00  1.0000
   1  13  -1    5189     201                                                        5111    0.26    0.00  1.0000
   1 -13  -1    5140     211                                                        5063   -0.26    0.00  1.0000
   1 -13   1    5325     195                                                        5246    0.26    0.00  1.0000
  -1 -13  -1    5110     189                                                        5033   -0.26    0.00  1.0000
  -1 -13   1    5235     189                                                        5157    0.26    0.00  1.0000
   1 -13  -2    2101     321                                                        2077   -0.13    0.00  1.0000
  -1 -13  -2    1810     268                                                        1788    0.13    0.00  1.0000
  -1  13   2    1694     127                                                        1672   -0.13    0.00  1.0000
   1  13   2    1620     118                                                        1599    0.13    0.00  1.0000
  -1 -13   2    1694     133                                                        1672   -0.13    0.00  1.0000
   1 -13   2    2140     160                                                        2116    0.13    0.00  1.0000
   1  13  -2    1565      95                                                        1544   -0.13    0.00  1.0000
  -1  13  -2    1778     198                                                        1756    0.13    0.00  1.0000
  -1  13   2    1747     145                                                        1725   -0.13    0.00  1.0000
  -1  13  -2    1642      75                                                        1621    0.13    0.00  1.0000
   1  13   2    1670     124                                                        1648    0.13    0.00  1.0000
   1  13  -2    1586      75                                                        1565   -0.13    0.00  1.0000
   1 -13  -2    1779     181                                                        1757   -0.13    0.00  1.0000
  -1 -13  -2    1657     176                                                        1635    0.13    0.00  1.0000
  -1 -13   2    1820      78                                                        1797   -0.13    0.00  1.0000
   1 -13  -3     509      84                                                         520   -0.12    0.00  1.0000
  -1 -13  -3     718     108                                                         732   -0.12    0.00  1.0000
  -1  13   3     928     102                                                         944   -0.12    0.00  1.0000
   1  13   3     722     100                                                         736   -0.12    0.00  1.0000
  -1 -13   3     745     106                                                         759    0.12    0.00  1.0000
   1 -13   3     704      76                                                         718    0.12    0.00  1.0000
   1  13  -3     571      62                                                         583    0.12    0.00  1.0000
  -1  13  -3     508      56                                                         519    0.12    0.00  1.0000
   1  13  -3     644      92                                                         657    0.12    0.00  1.0000
  -1  13  -3     712      87                                                         726    0.12    0.00  1.0000
  -1  13   3     660      93                                                         673   -0.12    0.00  1.0000
   1  13   3     631      68                                                         644   -0.12    0.00  1.0000
   1  13  -3     543      40                                                         555    0.12    0.00  1.0000
   1 -13  -3     675      72                                                         688   -0.12    0.00  1.0000
  -1 -13  -3     574      47                                                         586   -0.12    0.00  1.0000
   1 -13   3     617      61                                                         630    0.12    0.00  1.0000
   1 -13  -4     487     128                                                         495   -0.09    0.00  1.0000
  -1 -13  -4     239      42                                                         245    0.09    0.00  1.0000
  -1  13   4     198      74                                                         203   -0.09    0.00  1.0000
   1  13   4     358      85                                                         365    0.09    0.00  1.0000
  -1 -13   4     175     104                                                         180   -0.09    0.00  1.0000
   1 -13   4     322     131                                                         329    0.09    0.00  1.0000
   1  13  -4     191      43                                                         196   -0.09    0.00  1.0000
  -1  13  -4     232      43                                                         238    0.09    0.00  1.0000
  -1  13  -4     240      58                                                         246    0.09    0.00  1.0000
   1  13  -4     243      74                                                         249   -0.09    0.00  1.0000
  -1  13  -4     181      28                                                         186    0.09    0.00  1.0000
  -1  13   4     215      41                                                         221   -0.09    0.00  1.0000
   1  13   4     133      47                                                         137    0.09    0.00  1.0000
   1  13  -4     119      34                                                         123   -0.09    0.00  1.0000
   1 -13  -4     238      44                                                         244   -0.09    0.00  1.0000
  -1 -13  -4     154      40                                                         159    0.09    0.00  1.0000
   1 -13  -5     549     172                                                         558    0.09    0.00  1.0000
  -1 -13  -5     263     111                                                         269    0.09    0.00  1.0000
  -1  13   5     324     103                                                         331    0.09    0.00  1.0000
   1  13   5     234     108                                                         240    0.09    0.00  1.0000
  -1 -13   5     119     107                                                         123   -0.09    0.00  1.0000
   1 -13   5     609     137                                                         618   -0.09    0.00  1.0000
   1  13  -5     339      76                                                         346   -0.09    0.00  1.0000
  -1  13  -5     348     109                                                         355   -0.09    0.00  1.0000
  -1  13  -5     328      56                                                         335   -0.09    0.00  1.0000
   1  13  -5     335      66                                                         342   -0.09    0.00  1.0000
  -1  13   5     333     109                                                         340    0.09    0.00  1.0000
   1  13   5     374     113                                                         381    0.09    0.00  1.0000
   1  13  -5     286      39                                                         292   -0.09    0.00  1.0000
   1 -13  -5     266      57                                                         272    0.09    0.00  1.0000
  -1 -13  -5     281      54                                                         287    0.09    0.00  1.0000
   1 -13  -6     155     123                                                         149    0.11    0.00  1.0000
  -1 -13  -6     557     135                                                         546   -0.11    0.00  1.0000
  -1  13   6     332      67                                                         324    0.11    0.00  1.0000
  -1 -13   6     411      99                                                         402    0.11    0.00  1.0000
   1 -13   6     360      99                                                         351   -0.11    0.00  1.0000
   1  13  -6     513      73                                                         503    0.11    0.00  1.0000
  -1  13  -6     409      77                                                         400   -0.11    0.00  1.0000
   1  13  -6     440      66                                                         430    0.11    0.00  1.0000
  -1  13   6     737     115                                                         725    0.11    0.00  1.0000
   1  13   6     431      71                                                         422   -0.11    0.00  1.0000
   1  13  -6     518      52                                                         508    0.11    0.00  1.0000
   1 -13  -7      26      89                                                          59   -1.25    0.00  1.0000
  -1 -13  -7       0      46                                                          10   -1.25    0.00  1.0000
  -1 -13   7      22      92                                                          53    1.25    0.00  1.0000
   1 -13   7      43      84                                                          83    1.25    0.00  1.0000
  -1  13   7       9      79                                                          31   -1.25    0.00  1.0000
   1  13   7       3      39                                                          18   -1.25    0.00  1.0000
   1 -13  -8    2048     503                                                        2009    0.21    0.00  1.0000
  -1 -13  -8    2144     487                                                        2104   -0.21    0.00  1.0000
  -1 -13   8    2716     225                                                        2671    0.21    0.00  1.0000
   1 -13   8    2433     162                                                        2390   -0.21    0.00  1.0000
  -1  13   8    2928     155                                                        2881    0.21    0.00  1.0000
   1  13   8    2704     173                                                        2659   -0.21    0.00  1.0000
  -1 -13  -9     112     102                                                         124    0.27    0.00  1.0000
  -1 -13   9     301     104                                                         320   -0.27    0.00  1.0000
   1 -13   9     387     101                                                         409   -0.27    0.00  1.0000
  -1  13   9     229      58                                                         246    0.27    0.00  1.0000
   1  13   9     242      74                                                         260    0.27    0.00  1.0000
  -1 -13  10     382     105                                                         378   -0.06    0.00  1.0000
   1 -13  10     146      96                                                         143    0.06    0.00  1.0000
  -1  13  10     256      63                                                         252   -0.06    0.00  1.0000
  -1  13  10     223      69                                                         220   -0.06    0.00  1.0000
   1  13  10     280      85                                                         276    0.06    0.00  1.0000
  -1 -13  11     186      81                                                         170   -0.28    0.00  1.0000
   1 -13  11     195     120                                                         179   -0.28    0.00  1.0000
  -1  13  11      47      66                                                          39    0.28    0.00  1.0000
   1  13  11     130      87                                                         117    0.28    0.00  1.0000
  -1  13  11      67      40                                                          58    0.28    0.00  1.0000
   1  13  11     127      61                                                         114    0.28    0.00  1.0000
  -1 -13  12     159     100                                                         160   -0.02    0.00  1.0000
   1 -13  12     350     134                                                         351    0.02    0.00  1.0000
  -1  13  12     483     130                                                         485   -0.02    0.00  1.0000
   1  13  12     143      62                                                         144    0.02    0.00  1.0000
  -1  13  12     127      57                                                         128   -0.02    0.00  1.0000
   1  13  12      74      66                                                          75    0.02    0.00  1.0000
  -1 -13  13       1     104                                                           1   -0.02    0.00  1.0000
   1 -13  13      76     134                                                          77   -0.02    0.00  1.0000
  -1  13  13     203     112                                                         204    0.02    0.00  1.0000
   1  13  13      56      89                                                          57    0.02    0.00  1.0000
  -1  13  13      55      58                                                          56    0.02    0.00  1.0000
   1  13  13       6      31                                                           6    0.02    0.00  1.0000
  -1 -13  14     295      96                                                         294   -0.01    0.00  1.0000
  -1  13  14     373     110                                                         372   -0.01    0.00  1.0000
   1  13  14     162      55                                                         162    0.01    0.00  1.0000
  -1  13  14     189      32                                                         189   -0.01    0.00  1.0000
   1  13  14     139      30                                                         139    0.01    0.00  1.0000
  -1 -13  15       0      89                                                           0   -0.25    0.00  1.0000
   1 -13  15     189     102                                                         175   -0.25    0.00  1.0000
  -1  13  15       0      64                                                           0    0.25    0.00  1.0000
   1  13  15     134      41                                                         122    0.25    0.00  1.0000
  -1  13  15       0      66                                                           0    0.25    0.00  1.0000
   1  13  15       0      55                                                           0    0.25    0.00  1.0000
   1 -15  -1     709     128                                                         748    0.35    0.00  1.0000
  -1 -15  -1     691     160                                                         730    0.35    0.00  1.0000
   1 -15   1     614     120                                                         651   -0.35    0.00  1.0000
  -1 -15   1     551     123                                                         586   -0.35    0.00  1.0000
  -1  15   1     279      85                                                         304    0.35    0.00  1.0000
   1  15   1     692      97                                                         731    0.35    0.00  1.0000
   1  15  -1     624      82                                                         661   -0.35    0.00  1.0000
  -1  15  -1     645     155                                                         683   -0.35    0.00  1.0000
  -1  15   1     434      78                                                         465    0.35    0.00  1.0000
  -1  15  -1     564      94                                                         599   -0.35    0.00  1.0000
   1  15   1     488     102                                                         521    0.35    0.00  1.0000
   1  15  -1     561     102                                                         596   -0.35    0.00  1.0000
   1 -15  -1     435      71                                                         466    0.35    0.00  1.0000
   1 -15   1     412      75                                                         442   -0.35    0.00  1.0000
  -1 -15  -1     595      56                                                         631    0.35    0.00  1.0000
  -1 -15   1     600      51                                                         636   -0.35    0.00  1.0000
   1 -15  -2    1588     274                                                        1568    0.12    0.00  1.0000
  -1 -15  -2    1449     167                                                        1430   -0.12    0.00  1.0000
  -1  15   2    1936     128                                                        1914    0.12    0.00  1.0000
   1 -15   2    1535     121                                                        1516   -0.12    0.00  1.0000
  -1 -15   2    1194     119                                                        1177    0.12    0.00  1.0000
   1  15  -2    1764     234                                                        1743    0.12    0.00  1.0000
  -1  15  -2    1232      70                                                        1215   -0.12    0.00  1.0000
  -1  15   2    1353      82                                                        1335    0.12    0.00  1.0000
  -1  15  -2    1645      66                                                        1625   -0.12    0.00  1.0000
   1  15   2    1395     226                                                        1376   -0.12    0.00  1.0000
   1  15  -2    1659      66                                                        1639    0.12    0.00  1.0000
   1 -15  -2    1488     193                                                        1469    0.12    0.00  1.0000
  -1 -15  -2    1517     185                                                        1498   -0.12    0.00  1.0000
   1 -15   2    1607     101                                                        1587   -0.12    0.00  1.0000
  -1 -15   2    1684     134                                                        1664    0.12    0.00  1.0000
   1 -15  -3    5079     391                                                        5067    0.04    0.00  1.0000
  -1 -15  -3    4580     312                                                        4569    0.04    0.00  1.0000
  -1  15   3    4133     234                                                        4123    0.04    0.00  1.0000
   1  15   3    3718     230                                                        3708    0.04    0.00  1.0000
  -1 -15   3    4326     285                                                        4315   -0.04    0.00  1.0000
   1 -15   3    4630     289                                                        4619   -0.04    0.00  1.0000
   1  15  -3    3984     203                                                        3974   -0.04    0.00  1.0000
  -1  15  -3    4137     211                                                        4127   -0.04    0.00  1.0000
   1  15  -3    3661     253                                                        3651   -0.04    0.00  1.0000
  -1  15  -3    4320     204                                                        4309   -0.04    0.00  1.0000
  -1  15   3    4676     321                                                        4665    0.04    0.00  1.0000
   1  15   3    4503     233                                                        4492    0.04    0.00  1.0000
   1  15  -3    4349     205                                                        4338   -0.04    0.00  1.0000
   1 -15  -3    4309     213                                                        4298    0.04    0.00  1.0000
  -1 -15  -3    4127     271                                                        4117    0.04    0.00  1.0000
   1 -15   3    4687     220                                                        4676   -0.04    0.00  1.0000
   1 -15  -4      87      78                                                          89    0.06    0.00  1.0000
  -1 -15  -4     219      79                                                         223   -0.06    0.00  1.0000
  -1  15   4     118      65                                                         121    0.06    0.00  1.0000
   1  15   4     192     105                                                         196   -0.06    0.00  1.0000
  -1 -15   4     163     148                                                         166    0.06    0.00  1.0000
   1 -15   4     346      99                                                         351   -0.06    0.00  1.0000
   1  15  -4     267      58                                                         271    0.06    0.00  1.0000
  -1  15  -4     115      60                                                         118   -0.06    0.00  1.0000
   1  15  -4      39      39                                                          41    0.06    0.00  1.0000
  -1  15  -4      69      36                                                          71   -0.06    0.00  1.0000
  -1  15   4      91      36                                                          94    0.06    0.00  1.0000
   1  15   4     115      33                                                         118   -0.06    0.00  1.0000
   1  15  -4      92      31                                                          95    0.06    0.00  1.0000
   1 -15  -4     137      44                                                         140    0.06    0.00  1.0000
  -1 -15  -4     132      48                                                         135   -0.06    0.00  1.0000
   1 -15  -5    1023     116                                                         991   -0.25    0.00  1.0000
  -1 -15  -5     914     129                                                         884   -0.25    0.00  1.0000
  -1  15   5     690      96                                                         664   -0.25    0.00  1.0000
   1  15   5     781     135                                                         753   -0.25    0.00  1.0000
  -1 -15   5     943     126                                                         912    0.25    0.00  1.0000
   1 -15   5     664     113                                                         638    0.25    0.00  1.0000
   1  15  -5    1027      96                                                         995    0.25    0.00  1.0000
  -1  15  -5     942      61                                                         911    0.25    0.00  1.0000
  -1  15  -5    1052      98                                                        1020    0.25    0.00  1.0000
   1  15  -5    1015     116                                                         983    0.25    0.00  1.0000
  -1  15  -5     934      85                                                         903    0.25    0.00  1.0000
  -1  15   5    1376     118                                                        1339   -0.25    0.00  1.0000
   1  15   5    1128     136                                                        1094   -0.25    0.00  1.0000
   1  15  -5     972      68                                                         941    0.25    0.00  1.0000
   1 -15  -6    1109     236                                                        1099   -0.07    0.00  1.0000
  -1 -15  -6    1213     244                                                        1203    0.07    0.00  1.0000
  -1 -15   6    1185     167                                                        1175   -0.07    0.00  1.0000
   1 -15   6     695     110                                                         687    0.07    0.00  1.0000
   1  15  -6    1207     103                                                        1197   -0.07    0.00  1.0000
  -1  15   6    1302     147                                                        1292   -0.07    0.00  1.0000
   1  15   6    1076     133                                                        1067    0.07    0.00  1.0000
   1  15  -6     972      96                                                         963   -0.07    0.00  1.0000
   1 -15  -7     192     139                                                         269    1.24    0.00  1.0000
  -1 -15  -7       3      92                                                          19    1.24    0.00  1.0000
  -1 -15   7     105      65                                                         163   -1.24    0.00  1.0000
   1 -15   7      86      49                                                         139   -1.24    0.00  1.0000
  -1  15   7      99      49                                                         156    1.24    0.00  1.0000
   1  15   7       3      63                                                          19    1.24    0.00  1.0000
   1 -15  -8     107      46                                                         102   -0.13    0.00  1.0000
  -1 -15  -8      86      58                                                          81    0.13    0.00  1.0000
  -1 -15   8     225     112                                                         217   -0.13    0.00  1.0000
   1 -15   8      60      90                                                          56    0.13    0.00  1.0000
  -1  15   8     214      88                                                         206   -0.13    0.00  1.0000
   1  15   8       0      46                                                           0    0.13    0.00  1.0000
   1 -15  -9     123      94                                                         107   -0.36    0.00  1.0000
  -1 -15  -9     223     126                                                         202   -0.36    0.00  1.0000
  -1 -15   9     340     123                                                         314    0.36    0.00  1.0000
   1 -15   9     157     103                                                         139    0.36    0.00  1.0000
  -1  15   9     234      92                                                         212   -0.36    0.00  1.0000
   1  15   9     179      92                                                         160   -0.36    0.00  1.0000
  -1 -15  10    2025     203                                                        2018    0.04    0.00  1.0000
   1 -15  10    1534     138                                                        1528   -0.04    0.00  1.0000
  -1  15  10    1680     130                                                        1674    0.04    0.00  1.0000
  -1  15  10    2055     161                                                        2048    0.04    0.00  1.0000
   1  15  10    1747     359                                                        1741   -0.04    0.00  1.0000
  -1 -15  11      81      70                                                          68    0.36    0.00  1.0000
   1 -15  11      50      94                                                          40    0.36    0.00  1.0000
  -1  15  11      31      56                                                          23   -0.36    0.00  1.0000
   1  15  11      21      58                                                          15   -0.36    0.00  1.0000
  -1  15  11      31      59                                                          23   -0.36    0.00  1.0000
   1  15  11     135      95                                                         118   -0.36    0.00  1.0000
  -1 -15  12     144     104                                                         145   -0.02    0.00  1.0000
   1 -15  12     362     110                                                         364    0.02    0.00  1.0000
  -1  15  12     536     117                                                         538   -0.02    0.00  1.0000
   1  15  12     426     128                                                         428    0.02    0.00  1.0000
  -1  15  12     677     130                                                         679   -0.02    0.00  1.0000
   1  15  12     441     116                                                         443    0.02    0.00  1.0000
  -1 -15  13       1      84                                                           1    0.14    0.00  1.0000
   1 -15  13       6      95                                                           7    0.14    0.00  1.0000
  -1  15  13       6      84                                                           7   -0.14    0.00  1.0000
   1  15  13      24      87                                                          27   -0.14    0.00  1.0000
  -1  15  13       1      73                                                           2   -0.14    0.00  1.0000
   1  15  13     350     298                                                         361   -0.14    0.00  1.0000
  -1 -15  14     159     146                                                         159    0.00    0.00  1.0000
   1 -15  14     178      90                                                         178    0.00    0.00  1.0000
  -1  15  14     399     104                                                         399    0.00    0.00  1.0000
   1  15  14      22      58                                                          22    0.00    0.00  1.0000
  -1  15  14     111      70                                                         111    0.00    0.00  1.0000
   1  15  14      75      55                                                          75    0.00    0.00  1.0000
  -1 -15  15       0      96                                                           0    0.08    0.00  1.0000
   1 -15  15     243     159                                                         238    0.08    0.00  1.0000
  -1  15  15      59      45                                                          57   -0.08    0.00  1.0000
   1  15  15       0      63                                                           0   -0.08    0.00  1.0000
  -1  15  15       0      65                                                           0   -0.08    0.00  1.0000
   1  15  15       0      64                                                           0   -0.08    0.00  1.0000
   1 -17  -1    2014     276                                                        1999    0.08    0.00  1.0000
  -1 -17  -1    1562     178                                                        1549    0.08    0.00  1.0000
   1 -17   1    1888     175                                                        1874   -0.08    0.00  1.0000
  -1 -17   1    1829     168                                                        1815   -0.08    0.00  1.0000
   1  17   1    2217     194                                                        2202    0.08    0.00  1.0000
  -1  17   1    2541     185                                                        2525    0.08    0.00  1.0000
   1  17  -1    1853     142                                                        1839   -0.08    0.00  1.0000
  -1  17  -1    2475     158                                                        2459   -0.08    0.00  1.0000
  -1  17  -1    1744     168                                                        1730   -0.08    0.00  1.0000
  -1  17   1    1843     166                                                        1829    0.08    0.00  1.0000
   1  17   1    1554     238                                                        1541    0.08    0.00  1.0000
   1  17  -1    1819     222                                                        1805   -0.08    0.00  1.0000
   1 -17  -1    1716      66                                                        1702    0.08    0.00  1.0000
   1 -17   1    1791     121                                                        1777   -0.08    0.00  1.0000
  -1 -17  -1    2209     114                                                        2194    0.08    0.00  1.0000
  -1 -17   1    1552     170                                                        1539   -0.08    0.00  1.0000
   1 -17  -2    2340     412                                                        2333   -0.04    0.00  1.0000
  -1 -17  -2    2246     397                                                        2239    0.04    0.00  1.0000
  -1  17   2    2028     156                                                        2021   -0.04    0.00  1.0000
   1  17   2    2238     173                                                        2231    0.04    0.00  1.0000
  -1 -17   2    2783     218                                                        2775   -0.04    0.00  1.0000
   1 -17   2    2546     244                                                        2538    0.04    0.00  1.0000
   1  17  -2    2063     148                                                        2056   -0.04    0.00  1.0000
  -1  17  -2    2285     180                                                        2278    0.04    0.00  1.0000
  -1  17   2    2247     286                                                        2240   -0.04    0.00  1.0000
  -1  17  -2    2302     189                                                        2295    0.04    0.00  1.0000
   1  17   2    2258     201                                                        2251    0.04    0.00  1.0000
   1  17  -2    1951     126                                                        1944   -0.04    0.00  1.0000
   1 -17  -2    2145     116                                                        2138   -0.04    0.00  1.0000
  -1 -17  -2    2290     124                                                        2283    0.04    0.00  1.0000
   1 -17   2    2114     132                                                        2107    0.04    0.00  1.0000
  -1 -17   2    2189     125                                                        2182   -0.04    0.00  1.0000
   1 -17  -3     225      69                                                         223    0.03    0.00  1.0000
  -1 -17  -3     147      87                                                         145    0.03    0.00  1.0000
  -1  17   3     204     104                                                         202    0.03    0.00  1.0000
   1  17   3      92      72                                                          91    0.03    0.00  1.0000
  -1 -17   3     167     108                                                         165   -0.03    0.00  1.0000
   1 -17   3     491     190                                                         488   -0.03    0.00  1.0000
   1  17  -3      86      58                                                          85   -0.03    0.00  1.0000
  -1  17  -3       5      74                                                           5   -0.03    0.00  1.0000
   1  17  -3      80      67                                                          79   -0.03    0.00  1.0000
  -1  17  -3      66      36                                                          65   -0.03    0.00  1.0000
  -1  17   3      18      63                                                          17    0.03    0.00  1.0000
   1  17   3     219      84                                                         217    0.03    0.00  1.0000
   1  17  -3      71      31                                                          70   -0.03    0.00  1.0000
   1 -17  -3     138      54                                                         136    0.03    0.00  1.0000
  -1 -17  -3      89      49                                                          88    0.03    0.00  1.0000
   1 -17   3      92      25                                                          91   -0.03    0.00  1.0000
   1 -17  -4      40      64                                                          40    0.00    0.00  1.0000
  -1 -17  -4      46      58                                                          46    0.00    0.00  1.0000
  -1  17   4      84      91                                                          84    0.00    0.00  1.0000
  -1 -17   4     361     150                                                         361    0.00    0.00  1.0000
   1 -17   4     439     153                                                         439    0.00    0.00  1.0000
   1  17  -4      22      51                                                          22    0.00    0.00  1.0000
  -1  17  -4      87      48                                                          87    0.00    0.00  1.0000
  -1  17  -4      85      60                                                          85    0.00    0.00  1.0000
   1  17  -4     209      74                                                         209    0.00    0.00  1.0000
  -1  17  -4      28      22                                                          28    0.00    0.00  1.0000
  -1  17   4     106      61                                                         106    0.00    0.00  1.0000
   1  17   4      48      55                                                          48    0.00    0.00  1.0000
   1  17  -4      23      15                                                          23    0.00    0.00  1.0000
   1 -17  -5     540      85                                                         532    0.09    0.00  1.0000
  -1 -17  -5     629      95                                                         620    0.09    0.00  1.0000
  -1 -17   5     475     120                                                         467   -0.09    0.00  1.0000
   1 -17   5     655     109                                                         646   -0.09    0.00  1.0000
  -1  17  -5     404      69                                                         397   -0.09    0.00  1.0000
   1  17  -5     454      81                                                         446   -0.09    0.00  1.0000
  -1  17  -5     321      33                                                         314   -0.09    0.00  1.0000
  -1  17   5     411      59                                                         404    0.09    0.00  1.0000
   1  17   5     298      53                                                         292    0.09    0.00  1.0000
   1  17  -5     225      24                                                         220   -0.09    0.00  1.0000
   1 -17  -6     712     131                                                         715   -0.02    0.00  1.0000
  -1 -17  -6     833     161                                                         836    0.02    0.00  1.0000
  -1 -17   6     861     131                                                         864   -0.02    0.00  1.0000
   1 -17   6     820     119                                                         823    0.02    0.00  1.0000
   1  17  -6    1253      76                                                        1256   -0.02    0.00  1.0000
  -1  17  -6     982      42                                                         985    0.02    0.00  1.0000
  -1  17   6    1057     106                                                        1060   -0.02    0.00  1.0000
   1  17   6     983     122                                                         986    0.02    0.00  1.0000
   1  17  -6     956      91                                                         959   -0.02    0.00  1.0000
   1 -17  -7     625     217                                                         699   -0.70    0.00  1.0000
  -1 -17  -7     739     194                                                         819   -0.70    0.00  1.0000
  -1 -17   7    1060     140                                                        1156    0.70    0.00  1.0000
   1 -17   7    1108     169                                                        1206    0.70    0.00  1.0000
  -1  17   7    1167     175                                                        1267   -0.70    0.00  1.0000
   1  17   7     817     152                                                         901   -0.70    0.00  1.0000
   1 -17  -8     389     152                                                         390   -0.01    0.00  1.0000
  -1 -17  -8     495     133                                                         496    0.01    0.00  1.0000
  -1 -17   8     556     108                                                         557   -0.01    0.00  1.0000
   1 -17   8     335     112                                                         336    0.01    0.00  1.0000
  -1  17   8     539      91                                                         540   -0.01    0.00  1.0000
   1  17   8     437     129                                                         438    0.01    0.00  1.0000
   1 -17  -9     146      75                                                         156    0.20    0.00  1.0000
  -1 -17  -9     115      74                                                         124    0.20    0.00  1.0000
  -1 -17   9     176      66                                                         187   -0.20    0.00  1.0000
   1 -17   9     302      98                                                         316   -0.20    0.00  1.0000
  -1  17   9      93      41                                                         101    0.20    0.00  1.0000
   1  17   9     267     108                                                         280    0.20    0.00  1.0000
  -1 -17 -10     975     339                                                         982    0.05    0.00  1.0000
  -1 -17  10    1307     210                                                        1315   -0.05    0.00  1.0000
   1 -17  10    1475     337                                                        1483    0.05    0.00  1.0000
  -1  17  10    1591     466                                                        1600   -0.05    0.00  1.0000
   1  17  10    1377     378                                                        1385    0.05    0.00  1.0000
  -1 -17  11      28      63                                                          21   -0.36    0.00  1.0000
   1 -17  11      39     104                                                          30   -0.36    0.00  1.0000
  -1  17  11      85      62                                                          72    0.36    0.00  1.0000
  -1  17  11      23      74                                                          16    0.36    0.00  1.0000
   1  17  11       6      43                                                           3    0.36    0.00  1.0000
  -1 -17  12      86     109                                                          85    0.02    0.00  1.0000
   1 -17  12     140     109                                                         139   -0.02    0.00  1.0000
  -1  17  12     188      69                                                         187    0.02    0.00  1.0000
   1  17  12     195      76                                                         194   -0.02    0.00  1.0000
  -1  17  12       0      70                                                           0    0.02    0.00  1.0000
   1  17  12     390     105                                                         388   -0.02    0.00  1.0000
  -1 -17  13      29     138                                                          34   -0.22    0.00  1.0000
   1 -17  13      14     102                                                          18   -0.22    0.00  1.0000
  -1  17  13       0      99                                                           1    0.22    0.00  1.0000
   1  17  13      12      60                                                          15    0.22    0.00  1.0000
  -1  17  13      12      69                                                          15    0.22    0.00  1.0000
   1  17  13      11      92                                                          14    0.22    0.00  1.0000
  -1 -17  14     116      69                                                         119    0.07    0.00  1.0000
   1 -17  14       0      93                                                           0   -0.07    0.00  1.0000
  -1  17  14     105      70                                                         108    0.07    0.00  1.0000
   1  17  14     157      82                                                         161   -0.07    0.00  1.0000
  -1  17  14      70     105                                                          72    0.07    0.00  1.0000
   1  17  14      86      74                                                          89   -0.07    0.00  1.0000
   1 -19  -1      26      64                                                          35   -0.42    0.00  1.0000
  -1 -19  -1     230     115                                                         257   -0.42    0.00  1.0000
   1 -19   1     218     151                                                         244    0.42    0.00  1.0000
  -1 -19   1     210     154                                                         236    0.42    0.00  1.0000
  -1  19   1      98     102                                                         116   -0.42    0.00  1.0000
   1  19   1      52      74                                                          65   -0.42    0.00  1.0000
   1  19  -1      20      69                                                          28    0.42    0.00  1.0000
  -1  19  -1      32      67                                                          42    0.42    0.00  1.0000
  -1  19   1      16      57                                                          23   -0.42    0.00  1.0000
  -1  19  -1      58      70                                                          72    0.42    0.00  1.0000
   1  19   1     197      95                                                         222   -0.42    0.00  1.0000
   1  19  -1      49      71                                                          62    0.42    0.00  1.0000
   1 -19  -1       5      29                                                           9   -0.42    0.00  1.0000
   1 -19   1      42      41                                                          54    0.42    0.00  1.0000
  -1 -19  -1      16      55                                                          24   -0.42    0.00  1.0000
  -1 -19   1      78      51                                                          94    0.42    0.00  1.0000
   1 -19  -2    4006     713                                                        3993   -0.05    0.00  1.0000
  -1 -19  -2    4768     544                                                        4754    0.05    0.00  1.0000
   1 -19   2    4642     423                                                        4629    0.05    0.00  1.0000
  -1 -19   2    4243     408                                                        4230   -0.05    0.00  1.0000
  -1  19   2    4191     353                                                        4178   -0.05    0.00  1.0000
  -1  19  -2    4198     405                                                        4185    0.05    0.00  1.0000
  -1  19  -2    4669     150                                                        4655    0.05    0.00  1.0000
  -1  19   2    4338     377                                                        4325   -0.05    0.00  1.0000
   1  19   2    4305     349                                                        4292    0.05    0.00  1.0000
   1  19  -2    4534     396                                                        4521   -0.05    0.00  1.0000
   1 -19   2    4204     322                                                        4191    0.05    0.00  1.0000
  -1 -19   2    4107     331                                                        4094   -0.05    0.00  1.0000
   1 -19  -3     340     133                                                         341   -0.02    0.00  1.0000
  -1 -19  -3     160      94                                                         161   -0.02    0.00  1.0000
  -1 -19   3     150     113                                                         151    0.02    0.00  1.0000
   1 -19   3      13     108                                                          13    0.02    0.00  1.0000
  -1  19  -3       2      52                                                           2    0.02    0.00  1.0000
   1  19  -3     140      83                                                         141    0.02    0.00  1.0000
  -1  19  -3      49      36                                                          50    0.02    0.00  1.0000
  -1  19   3     153      74                                                         154   -0.02    0.00  1.0000
   1  19   3     146      88                                                         147   -0.02    0.00  1.0000
   1  19  -3       5      16                                                           5    0.02    0.00  1.0000
   1 -19   3      36      19                                                          36    0.02    0.00  1.0000
   1 -19  -4     523     128                                                         521   -0.02    0.00  1.0000
  -1 -19  -4     714     163                                                         711    0.02    0.00  1.0000
  -1 -19   4     458     138                                                         456   -0.02    0.00  1.0000
   1 -19   4     589     152                                                         587    0.02    0.00  1.0000
  -1  19  -4     544     140                                                         542    0.02    0.00  1.0000
   1  19  -4     483     110                                                         481   -0.02    0.00  1.0000
  -1  19  -4     525      91                                                         523    0.02    0.00  1.0000
  -1  19   4     454     104                                                         452   -0.02    0.00  1.0000
   1  19   4     789      88                                                         786    0.02    0.00  1.0000
   1  19  -4     521     105                                                         519   -0.02    0.00  1.0000
   1 -19  -5       3      82                                                           2    0.20    0.00  1.0000
  -1 -19  -5       0      56                                                           0    0.20    0.00  1.0000
  -1 -19   5     350     183                                                         335   -0.20    0.00  1.0000
   1 -19   5     223     140                                                         211   -0.20    0.00  1.0000
  -1  19  -5       8      28                                                           6   -0.20    0.00  1.0000
   1  19  -5     262     110                                                         249   -0.20    0.00  1.0000
  -1  19  -5      28      29                                                          24   -0.20    0.00  1.0000
  -1  19   5       3      73                                                           2    0.20    0.00  1.0000
   1  19   5     135      48                                                         126    0.20    0.00  1.0000
   1  19  -5      18      14                                                          15   -0.20    0.00  1.0000
   1 -19  -6     160      74                                                         165    0.10    0.00  1.0000
  -1 -19  -6       0      91                                                           0   -0.10    0.00  1.0000
  -1 -19   6     229     122                                                         235    0.10    0.00  1.0000
   1 -19   6       0     101                                                           0   -0.10    0.00  1.0000
  -1  19  -6      73      29                                                          76   -0.10    0.00  1.0000
   1  19  -6      57      31                                                          60    0.10    0.00  1.0000
  -1  19  -6      29      17                                                          31   -0.10    0.00  1.0000
  -1  19   6     127      87                                                         132    0.10    0.00  1.0000
   1  19  -6      18      13                                                          20    0.10    0.00  1.0000
   1  19   6     181     106                                                         186   -0.10    0.00  1.0000
   1 -19  -7    1084     304                                                        1103    0.14    0.00  1.0000
  -1 -19  -7    1231     397                                                        1252    0.14    0.00  1.0000
  -1 -19   7    1450     185                                                        1472   -0.14    0.00  1.0000
   1 -19   7    1826     211                                                        1851   -0.14    0.00  1.0000
   1  19  -7    1258      80                                                        1279   -0.14    0.00  1.0000
  -1  19   7    1592     279                                                        1615    0.14    0.00  1.0000
   1  19   7    1609     272                                                        1633    0.14    0.00  1.0000
   1 -19  -8     176     100                                                         172    0.07    0.00  1.0000
  -1 -19  -8     176      63                                                         172   -0.07    0.00  1.0000
  -1 -19   8     351     148                                                         346    0.07    0.00  1.0000
   1 -19   8       0     102                                                           0   -0.07    0.00  1.0000
  -1  19   8     580     170                                                         573    0.07    0.00  1.0000
   1  19   8     423     146                                                         417   -0.07    0.00  1.0000
   1 -19  -9      53     116                                                          53    0.00    0.00  1.0000
  -1 -19  -9     335     168                                                         335    0.00    0.00  1.0000
  -1 -19   9     103     107                                                         103    0.00    0.00  1.0000
   1 -19   9      11     100                                                          11    0.00    0.00  1.0000
  -1  19   9      90      86                                                          90    0.00    0.00  1.0000
   1 -19 -10     534     154                                                         524    0.11    0.00  1.0000
  -1 -19 -10     421     155                                                         412   -0.11    0.00  1.0000
  -1 -19  10     510     123                                                         500    0.11    0.00  1.0000
   1 -19  10     490     119                                                         480   -0.11    0.00  1.0000
  -1  19  10     897     105                                                         884    0.11    0.00  1.0000
   1  19  10     715     153                                                         703   -0.11    0.00  1.0000
  -1 -19  11     109     111                                                         117    0.18    0.00  1.0000
   1 -19  11     242     113                                                         254    0.18    0.00  1.0000
  -1  19  11     199      53                                                         209   -0.18    0.00  1.0000
  -1  19  11     135      63                                                         144   -0.18    0.00  1.0000
   1  19  11      26      77                                                          30   -0.18    0.00  1.0000
  -1 -19  12     130      50                                                         129    0.03    0.00  1.0000
   1 -19  12     435     115                                                         433   -0.03    0.00  1.0000
  -1  19  12     119      63                                                         118    0.03    0.00  1.0000
   1  19  12     202      75                                                         200   -0.03    0.00  1.0000
  -1  19  12       0      71                                                           0    0.03    0.00  1.0000
   1  19  12     310      75                                                         308   -0.03    0.00  1.0000
  -1 -19  13      11      91                                                          13    0.12    0.00  1.0000
   1 -19  13     189     142                                                         196    0.12    0.00  1.0000
  -1  19  13      48      70                                                          52   -0.12    0.00  1.0000
   1  19  13      47      40                                                          51   -0.12    0.00  1.0000
  -1  19  13      70      93                                                          74   -0.12    0.00  1.0000
   1  19  13     109      94                                                         114   -0.12    0.00  1.0000
   1 -21  -1     368     164                                                         388    0.26    0.00  1.0000
  -1 -21  -1     374     112                                                         394    0.26    0.00  1.0000
   1 -21   1     473     163                                                         496   -0.26    0.00  1.0000
  -1 -21   1     147     105                                                         160   -0.26    0.00  1.0000
  -1  21  -1     368     168                                                         388   -0.26    0.00  1.0000
  -1  21   1     241      75                                                         258    0.26    0.00  1.0000
   1  21   1     159      58                                                         172    0.26    0.00  1.0000
   1  21  -1     273      62                                                         291   -0.26    0.00  1.0000
   1 -21   1     289      58                                                         307   -0.26    0.00  1.0000
  -1 -21   1     248      50                                                         265   -0.26    0.00  1.0000
   1 -21  -2     177      85                                                         181    0.08    0.00  1.0000
  -1 -21  -2       0     102                                                           0   -0.08    0.00  1.0000
   1 -21   2      88     142                                                          91   -0.08    0.00  1.0000
  -1 -21   2     177     118                                                         181    0.08    0.00  1.0000
  -1  21  -2      22      32                                                          24   -0.08    0.00  1.0000
  -1  21   2      69      50                                                          72    0.08    0.00  1.0000
   1  21   2       0      48                                                           0   -0.08    0.00  1.0000
   1  21  -2      78      50                                                          81    0.08    0.00  1.0000
   1 -21   2      23      20                                                          25   -0.08    0.00  1.0000
  -1 -21   2      84      38                                                          87    0.08    0.00  1.0000
   1 -21  -3      80      93                                                          74   -0.16    0.00  1.0000
  -1 -21  -3     194     133                                                         185   -0.16    0.00  1.0000
   1 -21   3     165     147                                                         157    0.16    0.00  1.0000
  -1 -21   3     154     114                                                         146    0.16    0.00  1.0000
   1  21  -3     102      99                                                          96    0.16    0.00  1.0000
  -1  21  -3       5      32                                                           4    0.16    0.00  1.0000
  -1  21   3      59      39                                                          54   -0.16    0.00  1.0000
   1  21   3     178      96                                                         170   -0.16    0.00  1.0000
   1  21  -3     114      40                                                         107    0.16    0.00  1.0000
   1 -21   3       0      16                                                           0    0.16    0.00  1.0000
   1 -21  -4    1384     246                                                        1381   -0.02    0.00  1.0000
  -1 -21  -4    1180     228                                                        1177    0.02    0.00  1.0000
   1 -21   4    2011     278                                                        2007    0.02    0.00  1.0000
  -1 -21   4    1921     263                                                        1918   -0.02    0.00  1.0000
   1  21  -4    1100     267                                                        1097   -0.02    0.00  1.0000
  -1  21  -4    1233     214                                                        1230    0.02    0.00  1.0000
  -1  21   4    1489     179                                                        1486   -0.02    0.00  1.0000
   1  21   4    1656     199                                                        1653    0.02    0.00  1.0000
   1  21  -4    1485     225                                                        1482   -0.02    0.00  1.0000
   1 -21  -5      78      64                                                          89   -0.30    0.00  1.0000
  -1 -21  -5     365     101                                                         389   -0.30    0.00  1.0000
  -1 -21   5     117     168                                                         131    0.30    0.00  1.0000
   1 -21   5      49     119                                                          58    0.30    0.00  1.0000
  -1  21  -5      56      38                                                          66    0.30    0.00  1.0000
   1  21  -5       0      45                                                           1    0.30    0.00  1.0000
  -1  21  -5      58      21                                                          68    0.30    0.00  1.0000
  -1  21   5     329     118                                                         352   -0.30    0.00  1.0000
   1  21   5     111      65                                                         124   -0.30    0.00  1.0000
   1  21  -5      95      34                                                         107    0.30    0.00  1.0000
   1 -21  -6      98      80                                                         102   -0.11    0.00  1.0000
  -1 -21  -6      82      68                                                          86    0.11    0.00  1.0000
  -1 -21   6     150     128                                                         155   -0.11    0.00  1.0000
   1 -21   6       0     116                                                           0    0.11    0.00  1.0000
  -1  21  -6      89      43                                                          93    0.11    0.00  1.0000
   1  21  -6      48      42                                                          51   -0.11    0.00  1.0000
  -1  21  -6      15      21                                                          17    0.11    0.00  1.0000
  -1  21   6      83      66                                                          87   -0.11    0.00  1.0000
   1  21  -6      37      23                                                          40   -0.11    0.00  1.0000
   1  21   6       0      65                                                           0    0.11    0.00  1.0000
   1 -21  -7      67      63                                                          71    0.12    0.00  1.0000
  -1 -21  -7     278      67                                                         286    0.12    0.00  1.0000
  -1 -21   7     118     175                                                         123   -0.12    0.00  1.0000
   1  21  -7      60      18                                                          64   -0.12    0.00  1.0000
   1  21  -7      27      15                                                          30   -0.12    0.00  1.0000
  -1  21   7     142      57                                                         148    0.12    0.00  1.0000
   1  21   7     182      96                                                         188    0.12    0.00  1.0000
   1 -21  -8     446     121                                                         445    0.01    0.00  1.0000
  -1 -21  -8     365      97                                                         364   -0.01    0.00  1.0000
  -1 -21   8     395     124                                                         394    0.01    0.00  1.0000
   1 -21   8     739     150                                                         738   -0.01    0.00  1.0000
  -1  21   8     935     171                                                         934    0.01    0.00  1.0000
   1  21   8     332      85                                                         331   -0.01    0.00  1.0000
   1 -21  -9     191      67                                                         192   -0.01    0.00  1.0000
  -1 -21  -9      71      77                                                          71   -0.01    0.00  1.0000
  -1 -21   9     186     108                                                         187    0.01    0.00  1.0000
   1 -21   9     177     155                                                         178    0.01    0.00  1.0000
  -1  21   9       0      70                                                           0   -0.01    0.00  1.0000
   1  21   9      82      52                                                          82   -0.01    0.00  1.0000
   1 -21 -10      33      58                                                          30   -0.13    0.00  1.0000
  -1 -21 -10     103     107                                                          98    0.13    0.00  1.0000
  -1 -21  10     158     137                                                         151   -0.13    0.00  1.0000
   1 -21  10       2     103                                                           1    0.13    0.00  1.0000
  -1  21  10      40      75                                                          37   -0.13    0.00  1.0000
   1  21  10      46      70                                                          42    0.13    0.00  1.0000
  -1 -21 -11      64      98                                                          73   -0.25    0.00  1.0000
  -1 -21  11     104     127                                                         115    0.25    0.00  1.0000
   1 -21  11       1     118                                                           2    0.25    0.00  1.0000
  -1  21  11      42      55                                                          49   -0.25    0.00  1.0000
   1  21  11      17      42                                                          22   -0.25    0.00  1.0000
  -1 -21  12      43     157                                                          45   -0.08    0.00  1.0000
   1 -21  12       0      99                                                           0    0.08    0.00  1.0000
  -1  21  12      35      73                                                          37   -0.08    0.00  1.0000
  -1  21  12      28      46                                                          30   -0.08    0.00  1.0000
  -1 -21  13      10     118                                                           9    0.06    0.00  1.0000
   1 -21  13      69     170                                                          67    0.06    0.00  1.0000
  -1  21  13      23      59                                                          22   -0.06    0.00  1.0000
   1  21  13      15      47                                                          14   -0.06    0.00  1.0000
  -1  21  13      31      78                                                          30   -0.06    0.00  1.0000
   1  21  13      20      49                                                          19   -0.06    0.00  1.0000
   1 -23  -1     165      55                                                         160    0.10    0.00  1.0000
  -1 -23  -1     129      90                                                         124    0.10    0.00  1.0000
   1 -23   1     216     147                                                         210   -0.10    0.00  1.0000
  -1 -23   1      55     110                                                          52   -0.10    0.00  1.0000
  -1  23  -1      55      39                                                          52   -0.10    0.00  1.0000
  -1  23   1     135      48                                                         130    0.10    0.00  1.0000
   1  23   1     107      42                                                         103    0.10    0.00  1.0000
   1  23  -1      55      37                                                          52   -0.10    0.00  1.0000
   1 -23   1      55      21                                                          52   -0.10    0.00  1.0000
   1 -23  -2     198      98                                                         195   -0.05    0.00  1.0000
  -1 -23  -2     377     117                                                         373    0.05    0.00  1.0000
   1 -23   2     330     122                                                         326    0.05    0.00  1.0000
  -1 -23   2     318     203                                                         314   -0.05    0.00  1.0000
  -1  23  -2      74      41                                                          72    0.05    0.00  1.0000
  -1  23   2      66      60                                                          64   -0.05    0.00  1.0000
   1  23   2       2      54                                                           2    0.05    0.00  1.0000
   1  23  -2      27      30                                                          26   -0.05    0.00  1.0000
   1 -23   2      63      28                                                          61    0.05    0.00  1.0000
  -1 -23   2      11      20                                                          10   -0.05    0.00  1.0000
   1 -23  -3     543     145                                                         585    0.43    0.00  1.0000
  -1 -23  -3     502     124                                                         543    0.43    0.00  1.0000
   1 -23   3     242     183                                                         270   -0.43    0.00  1.0000
   1  23  -3     315     114                                                         347   -0.43    0.00  1.0000
  -1  23  -3     684      89                                                         731   -0.43    0.00  1.0000
  -1  23   3     706     103                                                         754    0.43    0.00  1.0000
   1  23   3     483     114                                                         523    0.43    0.00  1.0000
   1  23  -3     511      91                                                         552   -0.43    0.00  1.0000
   1 -23   3     469      75                                                         508   -0.43    0.00  1.0000
   1 -23  -4     115      71                                                         112    0.08    0.00  1.0000
  -1 -23  -4       0     104                                                           0   -0.08    0.00  1.0000
   1 -23   4     495     320                                                         488   -0.08    0.00  1.0000
  -1 -23   4      42     121                                                          40    0.08    0.00  1.0000
  -1  23  -4       0      49                                                           0   -0.08    0.00  1.0000
   1  23  -4     271      67                                                         266    0.08    0.00  1.0000
  -1  23  -4     114      39                                                         111   -0.08    0.00  1.0000
  -1  23   4      18      69                                                          17    0.08    0.00  1.0000
   1  23   4     105      62                                                         102   -0.08    0.00  1.0000
   1  23  -4     237      59                                                         232    0.08    0.00  1.0000
   1 -23  -5     254      69                                                         265    0.17    0.00  1.0000
  -1 -23  -5      79      65                                                          85    0.17    0.00  1.0000
  -1 -23   5     223     149                                                         233   -0.17    0.00  1.0000
   1 -23   5     627     220                                                         644   -0.17    0.00  1.0000
  -1  23  -5     164      43                                                         173   -0.17    0.00  1.0000
   1  23  -5     126      59                                                         134   -0.17    0.00  1.0000
  -1  23  -5      72      27                                                          78   -0.17    0.00  1.0000
  -1  23   5     236      47                                                         247    0.17    0.00  1.0000
   1  23  -5      57      26                                                          62   -0.17    0.00  1.0000
   1  23   5     221      52                                                         231    0.17    0.00  1.0000
   1 -23  -6    1528     376                                                        1519    0.06    0.00  1.0000
  -1 -23  -6    1322     320                                                        1313   -0.06    0.00  1.0000
  -1 -23   6    2091     408                                                        2080    0.06    0.00  1.0000
   1 -23   6    1485     242                                                        1476   -0.06    0.00  1.0000
  -1  23  -6    1412     183                                                        1403   -0.06    0.00  1.0000
   1  23  -6    1592     177                                                        1582    0.06    0.00  1.0000
  -1  23   6    2037     524                                                        2026    0.06    0.00  1.0000
   1  23   6    1704     324                                                        1694   -0.06    0.00  1.0000
   1 -23  -7     131      85                                                         124   -0.16    0.00  1.0000
  -1 -23  -7      64      76                                                          59   -0.16    0.00  1.0000
  -1 -23   7       2     116                                                           1    0.16    0.00  1.0000
   1 -23   7       2     101                                                           1    0.16    0.00  1.0000
   1  23  -7      15      14                                                          13    0.16    0.00  1.0000
  -1  23   7     146      79                                                         138   -0.16    0.00  1.0000
   1  23   7     203     117                                                         194   -0.16    0.00  1.0000
   1 -23  -8     166      53                                                         176   -0.18    0.00  1.0000
  -1 -23  -8     212      95                                                         223    0.18    0.00  1.0000
  -1 -23   8     142     125                                                         151   -0.18    0.00  1.0000
   1 -23   8     172     159                                                         182    0.18    0.00  1.0000
  -1  23   8     126      78                                                         134   -0.18    0.00  1.0000
   1  23   8     259     118                                                         271    0.18    0.00  1.0000
   1 -23  -9       7      99                                                          10   -0.21    0.00  1.0000
  -1 -23  -9       7      71                                                          10   -0.21    0.00  1.0000
  -1 -23   9     643     222                                                         665    0.21    0.00  1.0000
   1 -23   9     131     107                                                         141    0.21    0.00  1.0000
  -1  23   9       7      68                                                          10   -0.21    0.00  1.0000
   1  23   9     278      94                                                         293   -0.21    0.00  1.0000
   1 -23 -10      84      80                                                          87    0.07    0.00  1.0000
  -1 -23 -10     191     134                                                         195   -0.07    0.00  1.0000
  -1 -23  10      41     123                                                          43    0.07    0.00  1.0000
   1 -23  10      51     113                                                          53   -0.07    0.00  1.0000
  -1  23  10     163      84                                                         167    0.07    0.00  1.0000
   1  23  10       7      69                                                           8   -0.07    0.00  1.0000
  -1 -23 -11       4      62                                                          13    0.75    0.00  1.0000
  -1 -23  11       0     160                                                           2   -0.75    0.00  1.0000
   1 -23  11       4     104                                                          13   -0.75    0.00  1.0000
  -1  23  11      21      56                                                          38    0.75    0.00  1.0000
   1  23  11       4      79                                                          13    0.75    0.00  1.0000
  -1 -23  12      77     113                                                          81    0.10    0.00  1.0000
   1 -23  12     136      95                                                         141   -0.10    0.00  1.0000
  -1  23  12      12      38                                                          14    0.10    0.00  1.0000
  -1  23  12     148      71                                                         153    0.10    0.00  1.0000
   1  23  12     106      59                                                         110   -0.10    0.00  1.0000
   1 -25  -1     178      72                                                         189   -0.20    0.00  1.0000
  -1 -25  -1     187      43                                                         198   -0.20    0.00  1.0000
   1 -25   1     267     157                                                         281    0.20    0.00  1.0000
  -1 -25   1       3     105                                                           5    0.20    0.00  1.0000
  -1  25  -1     115      36                                                         124    0.20    0.00  1.0000
  -1  25   1     142      60                                                         152   -0.20    0.00  1.0000
   1  25  -1     217      61                                                         229    0.20    0.00  1.0000
   1  25   1     332      98                                                         347   -0.20    0.00  1.0000
   1 -25  -2     648     144                                                         649   -0.01    0.00  1.0000
  -1 -25  -2     918     170                                                         919    0.01    0.00  1.0000
   1 -25   2     629     129                                                         630    0.01    0.00  1.0000
  -1 -25   2     310     113                                                         310   -0.01    0.00  1.0000
  -1  25  -2     588     141                                                         589    0.01    0.00  1.0000
  -1  25   2     868     127                                                         869   -0.01    0.00  1.0000
   1  25  -2     860      98                                                         861   -0.01    0.00  1.0000
   1  25   2     660     117                                                         661    0.01    0.00  1.0000
   1 -25  -3     289      74                                                         250   -0.58    0.00  1.0000
  -1 -25  -3     287      60                                                         248   -0.58    0.00  1.0000
   1 -25   3     419     111                                                         371    0.58    0.00  1.0000
  -1 -25   3     426     161                                                         378    0.58    0.00  1.0000
   1  25  -3     168      62                                                         138    0.58    0.00  1.0000
  -1  25  -3     279      64                                                         240    0.58    0.00  1.0000
  -1  25   3     222      75                                                         188   -0.58    0.00  1.0000
   1  25   3     271      69                                                         233   -0.58    0.00  1.0000
   1  25  -3     259      51                                                         222    0.58    0.00  1.0000
   1 -25   3     165      44                                                         136    0.58    0.00  1.0000
   1 -25  -4     899     331                                                         908   -0.08    0.00  1.0000
  -1 -25  -4    1138     275                                                        1149    0.08    0.00  1.0000
   1 -25   4    1172     225                                                        1183    0.08    0.00  1.0000
  -1 -25   4     700     174                                                         708   -0.08    0.00  1.0000
   1  25  -4     572     269                                                         580   -0.08    0.00  1.0000
  -1  25  -4    1120     217                                                        1131    0.08    0.00  1.0000
  -1  25   4    1176     291                                                        1187   -0.08    0.00  1.0000
   1  25  -4    1113     232                                                        1124   -0.08    0.00  1.0000
   1  25   4    1211     248                                                        1222    0.08    0.00  1.0000
   1 -25  -5     101      93                                                         100   -0.01    0.00  1.0000
  -1 -25  -5      17      68                                                          17   -0.01    0.00  1.0000
  -1 -25   5      37     150                                                          37    0.01    0.00  1.0000
   1 -25   5     130     178                                                         129    0.01    0.00  1.0000
  -1  25  -5       6      41                                                           6    0.01    0.00  1.0000
  -1  25   5       3      61                                                           3   -0.01    0.00  1.0000
   1  25  -5       0      30                                                           0    0.01    0.00  1.0000
   1  25   5       0      68                                                           0   -0.01    0.00  1.0000
   1 -25  -6     205      90                                                         205    0.00    0.00  1.0000
  -1 -25  -6     179      96                                                         179    0.00    0.00  1.0000
  -1 -25   6     341     216                                                         341    0.00    0.00  1.0000
   1 -25   6     939     307                                                         939    0.00    0.00  1.0000
   1  25  -6     142      46                                                         142    0.00    0.00  1.0000
  -1  25   6     193     111                                                         193    0.00    0.00  1.0000
   1  25   6     139      71                                                         139    0.00    0.00  1.0000
   1 -25  -7     106      54                                                          98    0.19    0.00  1.0000
  -1 -25  -7     125      73                                                         116    0.19    0.00  1.0000
  -1 -25   7     341     175                                                         327   -0.19    0.00  1.0000
   1 -25   7       9     107                                                           7   -0.19    0.00  1.0000
  -1  25   7      71      77                                                          65    0.19    0.00  1.0000
   1  25   7      61      81                                                          55    0.19    0.00  1.0000
   1 -25  -8     346     129                                                         323    0.31    0.00  1.0000
  -1 -25  -8       3      97                                                           1   -0.31    0.00  1.0000
  -1 -25   8     355     197                                                         332    0.31    0.00  1.0000
   1 -25   8     340     169                                                         317   -0.31    0.00  1.0000
  -1  25   8     140      71                                                         126    0.31    0.00  1.0000
   1  25   8       3      77                                                           1   -0.31    0.00  1.0000
   1 -25  -9      95      84                                                          77    0.47    0.00  1.0000
  -1 -25  -9       9      87                                                           4    0.47    0.00  1.0000
  -1 -25   9       9     129                                                           4   -0.47    0.00  1.0000
   1 -25   9     300     176                                                         267   -0.47    0.00  1.0000
  -1  25   9      50      72                                                          37    0.47    0.00  1.0000
   1  25   9     130     107                                                         109    0.47    0.00  1.0000
   1 -25 -10      45      64                                                          47    0.06    0.00  1.0000
  -1 -25 -10      98      65                                                         100   -0.06    0.00  1.0000
  -1 -25  10     426     158                                                         431    0.06    0.00  1.0000
   1 -25  10       0     103                                                           0   -0.06    0.00  1.0000
  -1  25  10      61      67                                                          63    0.06    0.00  1.0000
   1  25  10     135     118                                                         138   -0.06    0.00  1.0000
   1 -25 -11      69     141                                                         106   -0.97    0.00  1.0000
  -1 -25 -11       1      47                                                           1   -0.97    0.00  1.0000
  -1 -25  11      48     135                                                          80    0.97    0.00  1.0000
   1 -25  11       5     115                                                          17    0.97    0.00  1.0000
  -1  25  11       0      70                                                           2   -0.97    0.00  1.0000
   1  25  11       8      64                                                          23   -0.97    0.00  1.0000
   1 -27  -1       0      91                                                           0    0.08    0.00  1.0000
  -1 -27  -1      74      89                                                          77    0.08    0.00  1.0000
   1 -27   1      12      65                                                          13   -0.08    0.00  1.0000
  -1 -27   1     145     139                                                         149   -0.08    0.00  1.0000
  -1  27  -1       0      47                                                           0   -0.08    0.00  1.0000
  -1  27   1       7      53                                                           8    0.08    0.00  1.0000
   1  27  -1       0      43                                                           0   -0.08    0.00  1.0000
   1  27   1       1      49                                                           1    0.08    0.00  1.0000
   1 -27  -2     254      98                                                         251    0.05    0.00  1.0000
  -1 -27  -2     357     106                                                         353   -0.05    0.00  1.0000
   1 -27   2     137     140                                                         135   -0.05    0.00  1.0000
  -1 -27   2     237     155                                                         234    0.05    0.00  1.0000
  -1  27  -2     158      44                                                         156   -0.05    0.00  1.0000
  -1  27   2     264      90                                                         261    0.05    0.00  1.0000
   1  27  -2      69      44                                                          67    0.05    0.00  1.0000
   1  27   2     238      73                                                         235   -0.05    0.00  1.0000
   1 -27  -3     134      90                                                         156    0.45    0.00  1.0000
  -1 -27  -3       1     100                                                           4    0.45    0.00  1.0000
   1 -27   3     120     113                                                         141   -0.45    0.00  1.0000
  -1 -27   3     214     125                                                         242   -0.45    0.00  1.0000
  -1  27  -3      14      46                                                          22   -0.45    0.00  1.0000
  -1  27   3      21      69                                                          30    0.45    0.00  1.0000
   1  27  -3      17      32                                                          26   -0.45    0.00  1.0000
   1  27   3      24      64                                                          34    0.45    0.00  1.0000
   1 -27  -4     624     160                                                         623    0.01    0.00  1.0000
  -1 -27  -4     563     151                                                         562   -0.01    0.00  1.0000
   1 -27   4     649     173                                                         648   -0.01    0.00  1.0000
  -1  27  -4     450      93                                                         449   -0.01    0.00  1.0000
  -1  27   4     694     125                                                         693    0.01    0.00  1.0000
   1  27  -4     610     114                                                         609    0.01    0.00  1.0000
   1  27   4     415     111                                                         414   -0.01    0.00  1.0000
   1 -27  -5     110      81                                                         111    0.01    0.00  1.0000
  -1 -27  -5      10      36                                                          10    0.01    0.00  1.0000
   1 -27   5      37     116                                                          37   -0.01    0.00  1.0000
  -1 -27   5       6     117                                                           6   -0.01    0.00  1.0000
  -1  27  -5       7      47                                                           7   -0.01    0.00  1.0000
  -1  27   5      12      75                                                          12    0.01    0.00  1.0000
   1  27  -5       1      38                                                           1   -0.01    0.00  1.0000
   1  27   5      16      73                                                          16    0.01    0.00  1.0000
   1 -27  -6     202      50                                                         204   -0.04    0.00  1.0000
  -1 -27  -6     137      85                                                         139    0.04    0.00  1.0000
  -1 -27   6     403     173                                                         406   -0.04    0.00  1.0000
   1 -27   6      27     109                                                          28    0.04    0.00  1.0000
  -1  27   6     176      63                                                         178   -0.04    0.00  1.0000
   1  27   6     234      83                                                         236    0.04    0.00  1.0000
   1 -27  -7       0      80                                                           1   -0.24    0.00  1.0000
  -1 -27  -7     191      54                                                         205   -0.24    0.00  1.0000
  -1 -27   7     227     170                                                         242    0.24    0.00  1.0000
   1 -27   7     128     143                                                         139    0.24    0.00  1.0000
  -1  27   7       0      66                                                           1   -0.24    0.00  1.0000
   1  27   7      63      71                                                          71   -0.24    0.00  1.0000
   1 -27  -8     230     110                                                         210   -0.32    0.00  1.0000
  -1 -27  -8     314     102                                                         291    0.32    0.00  1.0000
   1 -27   8     633     205                                                         600    0.32    0.00  1.0000
  -1 -27   8     337     175                                                         313   -0.32    0.00  1.0000
  -1  27   8     318     114                                                         295   -0.32    0.00  1.0000
   1  27   8     175      92                                                         158    0.32    0.00  1.0000
   1 -27  -9       1      87                                                           4   -0.54    0.00  1.0000
  -1 -27  -9       0      44                                                           3   -0.54    0.00  1.0000
  -1 -27   9      17     132                                                          28    0.54    0.00  1.0000
   1 -27   9       0     108                                                           1    0.54    0.00  1.0000
  -1  27   9     117      99                                                         142   -0.54    0.00  1.0000
   1  27   9      18      77                                                          29   -0.54    0.00  1.0000
   1 -27 -10       0      58                                                           0   -0.15    0.00  1.0000
  -1 -27 -10     202      72                                                         193    0.15    0.00  1.0000
  -1 -27  10     201     140                                                         192   -0.15    0.00  1.0000
   1 -27  10     217     164                                                         208    0.15    0.00  1.0000
  -1  27  10     174      70                                                         166   -0.15    0.00  1.0000
   1  27  10     109      44                                                         103    0.15    0.00  1.0000
   1 -29  -1     117      62                                                         115   -0.04    0.00  1.0000
  -1 -29  -1       0      99                                                           0   -0.04    0.00  1.0000
   1 -29   1      81     112                                                          80    0.04    0.00  1.0000
  -1 -29   1     272     123                                                         269    0.04    0.00  1.0000
  -1  29  -1      20      33                                                          19    0.04    0.00  1.0000
  -1  29   1     125      64                                                         123   -0.04    0.00  1.0000
   1  29  -1       3      51                                                           3    0.04    0.00  1.0000
   1  29   1      46      35                                                          45   -0.04    0.00  1.0000
   1 -29  -2      18      54                                                          19   -0.04    0.00  1.0000
  -1 -29  -2     266      71                                                         269    0.04    0.00  1.0000
   1 -29   2     458     163                                                         461    0.04    0.00  1.0000
  -1 -29   2     121     112                                                         123   -0.04    0.00  1.0000
  -1  29  -2     100      55                                                         102    0.04    0.00  1.0000
  -1  29   2      89      23                                                          90   -0.04    0.00  1.0000
   1  29  -2      18      38                                                          19   -0.04    0.00  1.0000
   1  29   2     124      55                                                         126    0.04    0.00  1.0000
   1 -29  -3     109      83                                                         118   -0.20    0.00  1.0000
  -1 -29  -3     256     106                                                         269   -0.20    0.00  1.0000
   1 -29   3     198     167                                                         209    0.20    0.00  1.0000
  -1 -29   3       0     119                                                           1    0.20    0.00  1.0000
  -1  29  -3      97      47                                                         105    0.20    0.00  1.0000
  -1  29   3     143      84                                                         153   -0.20    0.00  1.0000
   1  29  -3      50      39                                                          56    0.20    0.00  1.0000
   1  29   3     145      63                                                         155   -0.20    0.00  1.0000
   1 -29  -4      98      91                                                          95    0.07    0.00  1.0000
  -1 -29  -4      14      50                                                          13   -0.07    0.00  1.0000
   1 -29   4     243     168                                                         239   -0.07    0.00  1.0000
  -1 -29   4     301     166                                                         296    0.07    0.00  1.0000
  -1  29  -4      80      45                                                          78   -0.07    0.00  1.0000
  -1  29   4     298     106                                                         293    0.07    0.00  1.0000
   1  29  -4     158      46                                                         155    0.07    0.00  1.0000
   1  29   4     214      96                                                         210   -0.07    0.00  1.0000
   1 -29  -5     400      95                                                         410   -0.13    0.00  1.0000
  -1 -29  -5     210      76                                                         218   -0.13    0.00  1.0000
   1 -29   5     436     135                                                         447    0.13    0.00  1.0000
  -1 -29   5     692     261                                                         706    0.13    0.00  1.0000
  -1  29   5     191      57                                                         198   -0.13    0.00  1.0000
   1  29   5     246      50                                                         254   -0.13    0.00  1.0000
   1 -29  -6     136      62                                                         139    0.06    0.00  1.0000
  -1 -29  -6     185     142                                                         188   -0.06    0.00  1.0000
  -1 -29   6     152     134                                                         155    0.06    0.00  1.0000
   1 -29   6     415     204                                                         420   -0.06    0.00  1.0000
  -1  29   6       4      68                                                           4    0.06    0.00  1.0000
   1  29   6     108      67                                                         110   -0.06    0.00  1.0000
   1 -29  -7      49      91                                                          43    0.21    0.00  1.0000
  -1 -29  -7     146      97                                                         136    0.21    0.00  1.0000
   1 -29   7      41     115                                                          36   -0.21    0.00  1.0000
  -1 -29   7      19     120                                                          15   -0.21    0.00  1.0000
  -1  29   7      51      51                                                          45    0.21    0.00  1.0000
   1  29   7      73      67                                                          66    0.21    0.00  1.0000
   1 -29  -8     129      88                                                         140    0.24    0.00  1.0000
  -1 -29  -8      76     123                                                          85   -0.24    0.00  1.0000
  -1 -29   8       0     115                                                           1    0.24    0.00  1.0000
   1 -29   8       0     120                                                           1   -0.24    0.00  1.0000
  -1  29   8       0      66                                                           1    0.24    0.00  1.0000
   1  29   8      41      70                                                          48   -0.24    0.00  1.0000
   1 -29  -9      53      63                                                          64    0.36    0.00  1.0000
  -1 -29  -9      55      99                                                          66    0.36    0.00  1.0000
  -1 -29   9     130     156                                                         147   -0.36    0.00  1.0000
   1 -29   9       0     125                                                           1   -0.36    0.00  1.0000
  -1  29   9     117     115                                                         133    0.36    0.00  1.0000
   1  29   9      18      75                                                          25    0.36    0.00  1.0000
   1 -31  -1      28      98                                                          31    0.12    0.00  1.0000
  -1 -31  -1       4      98                                                           5    0.12    0.00  1.0000
   1 -31   1      89     109                                                          94   -0.12    0.00  1.0000
  -1 -31   1      97     108                                                         102   -0.12    0.00  1.0000
  -1  31  -1      41      53                                                          44   -0.12    0.00  1.0000
  -1  31   1      28      45                                                          31    0.12    0.00  1.0000
   1  31  -1      12      27                                                          14   -0.12    0.00  1.0000
   1  31   1      18      41                                                          20    0.12    0.00  1.0000
   1 -31  -2     156      70                                                         156   -0.01    0.00  1.0000
  -1 -31  -2     315     136                                                         315    0.01    0.00  1.0000
   1 -31   2     368     146                                                         369    0.01    0.00  1.0000
  -1 -31   2     142      89                                                         142   -0.01    0.00  1.0000
  -1  31  -2      25      40                                                          25    0.01    0.00  1.0000
  -1  31   2      48      52                                                          48   -0.01    0.00  1.0000
   1  31  -2       0      38                                                           0   -0.01    0.00  1.0000
   1  31   2      95      74                                                          95    0.01    0.00  1.0000
   1 -31  -3      66      65                                                          60    0.18    0.00  1.0000
  -1 -31  -3       2      95                                                           1    0.18    0.00  1.0000
   1 -31   3     126     114                                                         118   -0.18    0.00  1.0000
  -1 -31   3     349     182                                                         336   -0.18    0.00  1.0000
  -1  31  -3      40      25                                                          36   -0.18    0.00  1.0000
  -1  31   3     107      56                                                         100    0.18    0.00  1.0000
   1  31  -3     126      66                                                         118   -0.18    0.00  1.0000
   1  31   3       6      40                                                           4    0.18    0.00  1.0000
   1 -31  -4     109      78                                                         113   -0.09    0.00  1.0000
  -1 -31  -4     145     114                                                         149    0.09    0.00  1.0000
   1 -31   4       0     112                                                           0    0.09    0.00  1.0000
  -1 -31   4     245     115                                                         251   -0.09    0.00  1.0000
  -1  31   4     103      63                                                         107   -0.09    0.00  1.0000
   1  31   4     115      36                                                         119    0.09    0.00  1.0000
   1 -31  -5      71      67                                                          65    0.18    0.00  1.0000
  -1 -31  -5     103      72                                                          96    0.18    0.00  1.0000
   1 -31   5       2      96                                                           1   -0.18    0.00  1.0000
  -1 -31   5       2     106                                                           1   -0.18    0.00  1.0000
  -1  31   5     137      72                                                         129    0.18    0.00  1.0000
   1  31   5     138      78                                                         130    0.18    0.00  1.0000
   1 -31  -6      71      71                                                          70   -0.04    0.00  1.0000
  -1 -31  -6     134      84                                                         132    0.04    0.00  1.0000
   1 -31   6     341     171                                                         338    0.04    0.00  1.0000
  -1 -31   6     243     131                                                         240   -0.04    0.00  1.0000
  -1  31   6      68      59                                                          67   -0.04    0.00  1.0000
   1  31   6      56      49                                                          55    0.04    0.00  1.0000
   1 -31  -7      81      57                                                          77   -0.10    0.00  1.0000
  -1 -31  -7       6      97                                                           5   -0.10    0.00  1.0000
   1 -31   7     212     122                                                         206    0.10    0.00  1.0000
  -1 -31   7      81     123                                                          77    0.10    0.00  1.0000
  -1  31   7      62      62                                                          59   -0.10    0.00  1.0000
   1  31   7     215      96                                                         209   -0.10    0.00  1.0000
   1 -33  -1      10      57                                                          12   -0.17    0.00  1.0000
  -1 -33  -1       2      85                                                           3   -0.17    0.00  1.0000
   1 -33   1      22     108                                                          26    0.17    0.00  1.0000
  -1 -33   1       7      62                                                           9    0.17    0.00  1.0000
  -1  33  -1       1      49                                                           2    0.17    0.00  1.0000
  -1  33   1       2      71                                                           3   -0.17    0.00  1.0000
   1  33  -1       0      44                                                           0    0.17    0.00  1.0000
   1  33   1       0      47                                                           0   -0.17    0.00  1.0000
   1 -33  -2       0      80                                                           0    0.05    0.00  1.0000
  -1 -33  -2     128     103                                                         126   -0.05    0.00  1.0000
   1 -33   2     374     123                                                         370   -0.05    0.00  1.0000
  -1 -33   2       0      97                                                           0    0.05    0.00  1.0000
  -1  33  -2      19      21                                                          18   -0.05    0.00  1.0000
  -1  33   2     317     103                                                         314    0.05    0.00  1.0000
   1  33  -2      95      46                                                          93    0.05    0.00  1.0000
   1  33   2      15      37                                                          14   -0.05    0.00  1.0000
   1 -33  -3      13      61                                                          20   -0.43    0.00  1.0000
  -1 -33  -3     141      74                                                         163   -0.43    0.00  1.0000
   1 -33   3     264     114                                                         294    0.43    0.00  1.0000
  -1 -33   3      29     115                                                          39    0.43    0.00  1.0000
  -1  33   3     123      76                                                         143   -0.43    0.00  1.0000
   1  33   3      92      57                                                         110   -0.43    0.00  1.0000
   1 -33  -4      91      67                                                          94    0.07    0.00  1.0000
  -1 -33  -4     145     105                                                         149   -0.07    0.00  1.0000
   1 -33   4     105     105                                                         108   -0.07    0.00  1.0000
  -1 -33   4     155     169                                                         159    0.07    0.00  1.0000
  -1  33   4       0      66                                                           0    0.07    0.00  1.0000
   1  33   4      46      68                                                          48   -0.07    0.00  1.0000
   1 -33  -5      59      52                                                          57   -0.07    0.00  1.0000
  -1 -33  -5     149      90                                                         146   -0.07    0.00  1.0000
   1 -33   5     186     158                                                         182    0.07    0.00  1.0000
  -1 -33   5      90     130                                                          87    0.07    0.00  1.0000
  -1  33   5     164      74                                                         160   -0.07    0.00  1.0000
   1  33   5     171      92                                                         167   -0.07    0.00  1.0000
   2   0   2    1279      85                                                        1346   -0.45    0.00  1.0000
  -2   0   2    1228      79                                                        1294   -0.45    0.00  1.0000
   2   0  -2    1224      78                                                        1290   -0.45    0.00  1.0000
  -2   0   2    1288      86                                                        1356   -0.45    0.00  1.0000
   2   0  -2    1250      85                                                        1317   -0.45    0.00  1.0000
   2   0   2    1136      71                                                        1200   -0.45    0.00  1.0000
  -2   0  -2    1118      68                                                        1181   -0.45    0.00  1.0000
   2   0   4    6575     215                                                        6756   -0.54    0.00  1.0000
  -2   0   4    6808     214                                                        6992   -0.54    0.00  1.0000
   2   0  -4    6929     208                                                        7115   -0.54    0.00  1.0000
   2   0   4    6612     200                                                        6794   -0.54    0.00  1.0000
  -2   0   4    6771     212                                                        6955   -0.54    0.00  1.0000
   2   0  -4    6630     198                                                        6812   -0.54    0.00  1.0000
   2   0   4    6662     194                                                        6844   -0.54    0.00  1.0000
  -2   0  -4    6654     194                                                        6836   -0.54    0.00  1.0000
   2   0   6    3058     140                                                        3291    1.01    0.00  1.0000
  -2   0   6    3228     152                                                        3467    1.01    0.00  1.0000
   2   0   6    3175     146                                                        3412    1.01    0.00  1.0000
   2   0  -6    3392     129                                                        3637    1.01    0.00  1.0000
  -2   0   6    3592     176                                                        3844    1.01    0.00  1.0000
   2   0  -6    3275     136                                                        3516    1.01    0.00  1.0000
   2   0   6    3299     122                                                        3541    1.01    0.00  1.0000
  -2   0  -6    3025     138                                                        3257    1.01    0.00  1.0000
   2   0   8    5431     321                                                        5453   -0.07    0.00  1.0000
  -2   0   8    5750     267                                                        5773   -0.07    0.00  1.0000
   2   0   8    5355     253                                                        5377   -0.07    0.00  1.0000
   2   0  -8    5324     234                                                        5346   -0.07    0.00  1.0000
  -2   0   8    5865     262                                                        5888   -0.07    0.00  1.0000
   2   0   8    5823     270                                                        5846   -0.07    0.00  1.0000
   2   0  -8    5653     278                                                        5676   -0.07    0.00  1.0000
  -2   0  -8    5609     244                                                        5632   -0.07    0.00  1.0000
  -2   0  10    4548     198                                                        4492    0.20    0.00  1.0000
   2   0  10    5144     247                                                        5085    0.20    0.00  1.0000
  -2   0  10    4653     355                                                        4597    0.20    0.00  1.0000
   2   0  10    4760     187                                                        4703    0.20    0.00  1.0000
   2   0 -10    4722     167                                                        4665    0.20    0.00  1.0000
  -2   0 -10    4685     166                                                        4628    0.20    0.00  1.0000
  -2   0  12     328      90                                                         321    0.09    0.00  1.0000
   2   0  12     289      59                                                         283    0.09    0.00  1.0000
  -2   0  12     441     101                                                         433    0.09    0.00  1.0000
   2   0  12     296      59                                                         290    0.09    0.00  1.0000
   2   0 -12     416      45                                                         408    0.09    0.00  1.0000
  -2   0 -12     239      51                                                         233    0.09    0.00  1.0000
  -2   0  14      48      42                                                          41    0.27    0.00  1.0000
   2   0  14      27      64                                                          22    0.27    0.00  1.0000
  -2   0  14      41      48                                                          34    0.27    0.00  1.0000
   2   0  14      81      49                                                          71    0.27    0.00  1.0000
  -2   0  16       0      76                                                           0   -0.04    0.00  1.0000
   2   0  16      13      58                                                          14   -0.04    0.00  1.0000
  -2   2   1     620     126                                                         594    0.26    0.00  1.0000
  -2  -2  -1     566     103                                                         541   -0.26    0.00  1.0000
   2   2   1     531      99                                                         507   -0.26    0.00  1.0000
  -2  -2   1     638     123                                                         612   -0.26    0.00  1.0000
   2  -2   1     658     117                                                         631    0.26    0.00  1.0000
  -2   2  -1     579     106                                                         554    0.26    0.00  1.0000
  -2  -2   1     552     110                                                         528   -0.26    0.00  1.0000
   2   2  -1    1250     185                                                        1213   -0.26    0.00  1.0000
  -2   2  -1     942     161                                                         910    0.26    0.00  1.0000
   2  -2   1     610     108                                                         584    0.26    0.00  1.0000
  -2   2   1     615     118                                                         589    0.26    0.00  1.0000
   2  -2  -1     756     135                                                         727    0.26    0.00  1.0000
   2   2   1     502      95                                                         479   -0.26    0.00  1.0000
  -2  -2  -1     642     115                                                         616   -0.26    0.00  1.0000
  -2   2   2     726     105                                                         743    0.15    0.00  1.0000
  -2  -2  -2     923     212                                                         942    0.15    0.00  1.0000
   2   2   2     769      67                                                         787    0.15    0.00  1.0000
  -2  -2   2     749      53                                                         766    0.15    0.00  1.0000
   2   2  -2     802      55                                                         820    0.15    0.00  1.0000
   2  -2   2     894      51                                                         913    0.15    0.00  1.0000
  -2   2  -2     862      47                                                         881    0.15    0.00  1.0000
  -2   2   2     864      59                                                         883    0.15    0.00  1.0000
   2  -2   2     909      70                                                         928    0.15    0.00  1.0000
  -2  -2   2     813      73                                                         831    0.15    0.00  1.0000
   2   2  -2     801      56                                                         819    0.15    0.00  1.0000
  -2   2   2     893      88                                                         912    0.15    0.00  1.0000
   2  -2  -2     910      63                                                         929    0.15    0.00  1.0000
   2   2   2     725     101                                                         742    0.15    0.00  1.0000
  -2  -2  -2     662     153                                                         678    0.15    0.00  1.0000
  -2  -2  -3  143149    1807                                                      142738    0.26    0.00  1.0000
  -2  -2   3  135827    1719                                                      135427    0.26    0.00  1.0000
   2   2  -3  134923    1686                                                      134524    0.26    0.00  1.0000
   2  -2   3  137654    1718                                                      137251   -0.26    0.00  1.0000
  -2   2   3  142628    1771                                                      142218   -0.26    0.00  1.0000
  -2   2  -3  137961    1712                                                      137558   -0.26    0.00  1.0000
  -2  -2   3  142396    1788                                                      141987    0.26    0.00  1.0000
   2   2  -3  142179    1768                                                      141770    0.26    0.00  1.0000
  -2   2   3  137622    1716                                                      137219   -0.26    0.00  1.0000
   2  -2  -3  136691    1700                                                      136290   -0.26    0.00  1.0000
   2   2   3  140533    1742                                                      140126    0.26    0.00  1.0000
  -2  -2  -3  141180    1748                                                      140772    0.26    0.00  1.0000
  -2   2  -3  138398    1705                                                      137994   -0.26    0.00  1.0000
   2   2   4      57      62                                                          42    0.53    0.00  1.0000
  -2  -2   4      47      42                                                          33    0.53    0.00  1.0000
   2   2  -4     168      48                                                         141    0.53    0.00  1.0000
   2  -2   4      69      39                                                          52    0.53    0.00  1.0000
  -2   2   4     141      72                                                         117    0.53    0.00  1.0000
  -2   2  -4     112      34                                                          90    0.53    0.00  1.0000
  -2  -2   4       1      41                                                           0    0.53    0.00  1.0000
   2   2  -4     151      45                                                         126    0.53    0.00  1.0000
  -2   2   4     126      62                                                         103    0.53    0.00  1.0000
   2  -2  -4     145      49                                                         120    0.53    0.00  1.0000
   2  -2   4     116      35                                                          94    0.53    0.00  1.0000
   2   2   4      69      34                                                          52    0.53    0.00  1.0000
  -2  -2  -4      22      23                                                          13    0.53    0.00  1.0000
  -2   2  -4      79      28                                                          61    0.53    0.00  1.0000
   2   2   5   97772    1348                                                       97701   -0.06    0.00  1.0000
  -2  -2   5   95566    1255                                                       95496   -0.06    0.00  1.0000
   2  -2   5   95054    1262                                                       94984    0.06    0.00  1.0000
   2   2  -5   98435    1256                                                       98364   -0.06    0.00  1.0000
  -2   2   5   96253    1226                                                       96182    0.06    0.00  1.0000
  -2   2  -5   98616    1245                                                       98544    0.06    0.00  1.0000
   2   2   5   98262    1254                                                       98191   -0.06    0.00  1.0000
  -2  -2   5   96122    1224                                                       96051   -0.06    0.00  1.0000
  -2   2   5   96574    1226                                                       96503    0.06    0.00  1.0000
   2   2  -5   92644    1170                                                       92575   -0.06    0.00  1.0000
   2  -2  -5   96154    1221                                                       96083    0.06    0.00  1.0000
   2  -2   5   94948    1186                                                       94878    0.06    0.00  1.0000
   2   2   5   95364    1201                                                       95294   -0.06    0.00  1.0000
  -2  -2  -5   94362    1195                                                       94292   -0.06    0.00  1.0000
  -2   2  -5   95580    1187                                                       95510    0.06    0.00  1.0000
  -2   2   6   10027     203                                                       10365   -0.82    0.00  1.0000
   2   2   6   10530     232                                                       10876   -0.82    0.00  1.0000
  -2  -2   6   10114     175                                                       10453   -0.82    0.00  1.0000
   2  -2   6   10375     185                                                       10718   -0.82    0.00  1.0000
  -2   2   6    9956     227                                                       10292   -0.82    0.00  1.0000
   2   2  -6   10452     160                                                       10797   -0.82    0.00  1.0000
   2   2   6   10307     169                                                       10649   -0.82    0.00  1.0000
  -2  -2   6   10203     205                                                       10544   -0.82    0.00  1.0000
  -2   2   6   10373     182                                                       10716   -0.82    0.00  1.0000
   2  -2   6   10504     139                                                       10850   -0.82    0.00  1.0000
   2   2  -6   10498     141                                                       10843   -0.82    0.00  1.0000
   2  -2  -6   10301     149                                                       10643   -0.82    0.00  1.0000
   2   2   6   10441     232                                                       10786   -0.82    0.00  1.0000
  -2  -2  -6   10099     136                                                       10438   -0.82    0.00  1.0000
  -2   2  -6   10083     122                                                       10422   -0.82    0.00  1.0000
  -2   2   7     335      80                                                         339   -0.06    0.00  1.0000
   2   2   7      95      68                                                          97    0.06    0.00  1.0000
  -2  -2   7     160      48                                                         163    0.06    0.00  1.0000
   2  -2   7     232      82                                                         236   -0.06    0.00  1.0000
  -2   2   7     282      56                                                         286   -0.06    0.00  1.0000
   2   2   7     197      68                                                         200    0.06    0.00  1.0000
   2   2  -7     204      43                                                         207    0.06    0.00  1.0000
  -2   2  -7     198      49                                                         201   -0.06    0.00  1.0000
  -2  -2   7     189      38                                                         192    0.06    0.00  1.0000
  -2   2   7     168      38                                                         171   -0.06    0.00  1.0000
   2  -2   7     144      32                                                         147   -0.06    0.00  1.0000
   2   2   7     184      60                                                         187    0.06    0.00  1.0000
   2   2  -7     259      31                                                         263    0.06    0.00  1.0000
   2  -2  -7     208      35                                                         211   -0.06    0.00  1.0000
  -2  -2  -7     172      29                                                         175    0.06    0.00  1.0000
  -2   2  -7     138      24                                                         141   -0.06    0.00  1.0000
  -2   2   8     607     140                                                         610   -0.03    0.00  1.0000
   2   2   8     855     247                                                         859   -0.03    0.00  1.0000
  -2  -2   8     715      89                                                         719   -0.03    0.00  1.0000
   2  -2   8     890     196                                                         894   -0.03    0.00  1.0000
  -2   2   8     917     187                                                         921   -0.03    0.00  1.0000
   2   2   8     784      80                                                         788   -0.03    0.00  1.0000
   2   2  -8     750      71                                                         754   -0.03    0.00  1.0000
  -2  -2   8     979     177                                                         983   -0.03    0.00  1.0000
  -2   2   8     945     184                                                         949   -0.03    0.00  1.0000
   2  -2   8     967     147                                                         971   -0.03    0.00  1.0000
   2   2   8     948      82                                                         952   -0.03    0.00  1.0000
   2   2  -8     855      59                                                         859   -0.03    0.00  1.0000
   2  -2  -8     742     102                                                         746   -0.03    0.00  1.0000
  -2  -2  -8     854     152                                                         858   -0.03    0.00  1.0000
  -2   2  -8     868      52                                                         872   -0.03    0.00  1.0000
  -2  -2   9    1677     181                                                        1688   -0.06    0.00  1.0000
   2  -2   9    1507     180                                                        1517    0.06    0.00  1.0000
  -2   2   9    1910     340                                                        1922    0.06    0.00  1.0000
   2   2   9    1534     238                                                        1544   -0.06    0.00  1.0000
  -2  -2   9    1558     159                                                        1568   -0.06    0.00  1.0000
  -2   2   9    1573     155                                                        1584    0.06    0.00  1.0000
   2  -2   9    1571     162                                                        1582    0.06    0.00  1.0000
   2   2   9    1836     172                                                        1847   -0.06    0.00  1.0000
   2   2  -9    1482     125                                                        1492   -0.06    0.00  1.0000
   2  -2  -9    1599     174                                                        1610    0.06    0.00  1.0000
  -2  -2  -9    1784     173                                                        1795   -0.06    0.00  1.0000
  -2   2  -9    1736     141                                                        1747    0.06    0.00  1.0000
  -2  -2  10     174      62                                                         171   -0.06    0.00  1.0000
   2  -2  10     274     105                                                         270   -0.06    0.00  1.0000
  -2   2  10      79      54                                                          77   -0.06    0.00  1.0000
   2   2  10      66      35                                                          64   -0.06    0.00  1.0000
  -2  -2  10     186      87                                                         183   -0.06    0.00  1.0000
  -2   2  10      86      28                                                          84   -0.06    0.00  1.0000
   2  -2  10     202      61                                                         199   -0.06    0.00  1.0000
   2   2  10       2      50                                                           2   -0.06    0.00  1.0000
   2   2 -10     101      30                                                          99   -0.06    0.00  1.0000
   2  -2 -10     168      45                                                         165   -0.06    0.00  1.0000
  -2  -2 -10     100      51                                                          98   -0.06    0.00  1.0000
  -2   2 -10      68      42                                                          66   -0.06    0.00  1.0000
  -2  -2  11      47      50                                                          44    0.10    0.00  1.0000
   2  -2  11     171     113                                                         166   -0.10    0.00  1.0000
  -2   2  11      20      54                                                          18   -0.10    0.00  1.0000
   2   2  11      75      73                                                          72    0.10    0.00  1.0000
  -2  -2  11      26      39                                                          24    0.10    0.00  1.0000
  -2   2  11      81      83                                                          78   -0.10    0.00  1.0000
   2  -2  11      49      40                                                          46   -0.10    0.00  1.0000
   2   2  11     360      95                                                         353    0.10    0.00  1.0000
   2   2 -11     153      45                                                         148    0.10    0.00  1.0000
   2  -2 -11      70      34                                                          67   -0.10    0.00  1.0000
  -2   2 -11     185      53                                                         180   -0.10    0.00  1.0000
  -2  -2  12      80      70                                                          83   -0.08    0.00  1.0000
   2  -2  12      67      49                                                          70   -0.08    0.00  1.0000
  -2   2  12      91      93                                                          94   -0.08    0.00  1.0000
   2   2  12      66      94                                                          69   -0.08    0.00  1.0000
  -2  -2  12      67      70                                                          70   -0.08    0.00  1.0000
  -2   2  12      20      56                                                          22   -0.08    0.00  1.0000
   2  -2  12      19      30                                                          21   -0.08    0.00  1.0000
   2   2  12      78      50                                                          81   -0.08    0.00  1.0000
   2   2 -12      61      36                                                          64   -0.08    0.00  1.0000
  -2   2 -12      67      33                                                          70   -0.08    0.00  1.0000
  -2  -2  13       3      73                                                           3   -0.07    0.00  1.0000
   2  -2  13     148      71                                                         151    0.07    0.00  1.0000
  -2   2  13     109      40                                                         112    0.07    0.00  1.0000
   2   2  13     104      63                                                         107   -0.07    0.00  1.0000
  -2  -2  13     131      73                                                         134   -0.07    0.00  1.0000
  -2   2  13      73      41                                                          75    0.07    0.00  1.0000
   2  -2  13     105      49                                                         108    0.07    0.00  1.0000
   2   2  13      48      28                                                          50   -0.07    0.00  1.0000
  -2  -2  14      46      78                                                          57   -0.37    0.00  1.0000
   2  -2  14       1      70                                                           0   -0.37    0.00  1.0000
  -2   2  14      49      75                                                          60   -0.37    0.00  1.0000
   2   2  14       1      65                                                           0   -0.37    0.00  1.0000
  -2  -2  14       2      48                                                           4   -0.37    0.00  1.0000
  -2   2  14      46      75                                                          57   -0.37    0.00  1.0000
   2  -2  14       1      30                                                           0   -0.37    0.00  1.0000
   2   2  14       1      24                                                           0   -0.37    0.00  1.0000
  -2  -2  15      98      80                                                         106   -0.20    0.00  1.0000
   2  -2  15     172      83                                                         183    0.20    0.00  1.0000
  -2   2  15     154      62                                                         164    0.20    0.00  1.0000
   2   2  15     288      96                                                         302   -0.20    0.00  1.0000
  -2   2  15     146      62                                                         156    0.20    0.00  1.0000
   2   2  15      71      52                                                          78   -0.20    0.00  1.0000
  -2  -2  16      94      67                                                          92    0.06    0.00  1.0000
   2  -2  16       9      46                                                           8    0.06    0.00  1.0000
  -2   2  16      49      64                                                          47    0.06    0.00  1.0000
   2   2  16     140      82                                                         137    0.06    0.00  1.0000
   2  -4   0  137146     124                                                      130979    4.11    0.00  1.0000
  -2  -4   0  137582     133                                                      131405    4.11    0.00  1.0000
  -2   4   0  136778     120                                                      130620    4.11    0.00  1.0000
   2   4   0  137504     137                                                      131329    4.11    0.00  1.0000
  -2   4   0  135821     111                                                      129684    4.11    0.00  1.0000
   2  -4   0  136234     124                                                      130088    4.11    0.00  1.0000
   2   4   0  137759     115                                                      131578    4.11    0.00  1.0000
   2   4  -1  110441    1416                                                      110788    0.25    0.00  1.0000
   2  -4   1  118739    1496                                                      119099   -0.25    0.00  1.0000
   2   4  -1  114375    1505                                                      114728    0.25    0.00  1.0000
   2  -4   1  117721    1475                                                      118079   -0.25    0.00  1.0000
   2   4   1  116577    1465                                                      116934    0.25    0.00  1.0000
  -2  -4  -1  109307    1380                                                      109652    0.25    0.00  1.0000
  -2   4   2   83471    1040                                                       83133    0.29    0.00  1.0000
   2   4  -2   84151    1064                                                       83812    0.29    0.00  1.0000
   2   4  -2   85761    1098                                                       85419    0.29    0.00  1.0000
   2  -4   2   83890    1021                                                       83552    0.29    0.00  1.0000
  -2   4   2   84986    1060                                                       84645    0.29    0.00  1.0000
   2   4   2   81148    1003                                                       80815    0.29    0.00  1.0000
   2  -4  -3     169      88                                                         187    0.34    0.00  1.0000
  -2   4   3     172      69                                                         191    0.34    0.00  1.0000
  -2  -4  -3     233      79                                                         254   -0.34    0.00  1.0000
   2   4   3     179      85                                                         198   -0.34    0.00  1.0000
  -2  -4   3     210     104                                                         230   -0.34    0.00  1.0000
   2   4  -3     233      75                                                         255   -0.34    0.00  1.0000
   2  -4   3     245      87                                                         267    0.34    0.00  1.0000
  -2   4  -3     216      67                                                         237    0.34    0.00  1.0000
  -2  -4   3     141      68                                                         158   -0.34    0.00  1.0000
   2  -4   3      96      32                                                         110    0.34    0.00  1.0000
   2   4  -3     155      65                                                         173   -0.34    0.00  1.0000
  -2   4   3     123      68                                                         139    0.34    0.00  1.0000
   2  -4  -3     180      65                                                         199    0.34    0.00  1.0000
   2  -4   3     123      35                                                         139    0.34    0.00  1.0000
   2   4   3      85      46                                                          98   -0.34    0.00  1.0000
  -2  -4  -3     166      53                                                         184   -0.34    0.00  1.0000
  -2  -4  -4    4439     176                                                        4321   -0.44    0.00  1.0000
  -2   4   4    3730     144                                                        3622   -0.44    0.00  1.0000
   2   4   4    4130     264                                                        4016   -0.44    0.00  1.0000
  -2  -4   4    4158     166                                                        4044   -0.44    0.00  1.0000
   2  -4   4    4110     152                                                        3996   -0.44    0.00  1.0000
   2   4  -4    4162     148                                                        4047   -0.44    0.00  1.0000
  -2   4  -4    4246     141                                                        4130   -0.44    0.00  1.0000
  -2   4   4    4118     144                                                        4004   -0.44    0.00  1.0000
   2  -4   4    4152     201                                                        4038   -0.44    0.00  1.0000
  -2  -4   4    4241     156                                                        4125   -0.44    0.00  1.0000
   2   4  -4    4489     164                                                        4370   -0.44    0.00  1.0000
  -2   4   4    4465     155                                                        4346   -0.44    0.00  1.0000
   2  -4   4    4156     122                                                        4042   -0.44    0.00  1.0000
   2  -4  -4    4226     136                                                        4111   -0.44    0.00  1.0000
   2   4   4    4277     144                                                        4161   -0.44    0.00  1.0000
  -2  -4  -4    4001     129                                                        3889   -0.44    0.00  1.0000
  -2  -4  -5   33499     443                                                       33463    0.05    0.00  1.0000
  -2   4   5   35707     532                                                       35670   -0.05    0.00  1.0000
   2   4   5   34350     428                                                       34313    0.05    0.00  1.0000
  -2  -4   5   34140     489                                                       34103    0.05    0.00  1.0000
   2  -4   5   35633     416                                                       35596   -0.05    0.00  1.0000
   2   4  -5   34079     426                                                       34042    0.05    0.00  1.0000
  -2   4  -5   34012     391                                                       33975   -0.05    0.00  1.0000
  -2   4   5   33778     374                                                       33742   -0.05    0.00  1.0000
  -2  -4   5   33220     406                                                       33184    0.05    0.00  1.0000
   2   4  -5   33791     355                                                       33755    0.05    0.00  1.0000
  -2   4   5   34663     545                                                       34626   -0.05    0.00  1.0000
   2  -4   5   34630     356                                                       34593   -0.05    0.00  1.0000
   2  -4  -5   34242     383                                                       34205   -0.05    0.00  1.0000
   2   4   5   33883     374                                                       33847    0.05    0.00  1.0000
  -2  -4  -5   33017     359                                                       32981    0.05    0.00  1.0000
  -2   4  -5   33945     333                                                       33909   -0.05    0.00  1.0000
  -2   4   6     149      67                                                         129    0.41    0.00  1.0000
   2   4   6      31      54                                                          22    0.41    0.00  1.0000
  -2  -4   6     250      73                                                         224    0.41    0.00  1.0000
   2  -4   6      55      60                                                          43    0.41    0.00  1.0000
   2   4  -6     137      27                                                         118    0.41    0.00  1.0000
  -2   4   6       3      50                                                           1    0.41    0.00  1.0000
  -2   4  -6     178      63                                                         156    0.41    0.00  1.0000
  -2  -4   6     126      56                                                         108    0.41    0.00  1.0000
   2  -4   6      67      29                                                          54    0.41    0.00  1.0000
  -2   4   6       1      50                                                           0    0.41    0.00  1.0000
   2   4  -6     128      26                                                         110    0.41    0.00  1.0000
   2   4   6     154      51                                                         134    0.41    0.00  1.0000
   2  -4  -6      40      34                                                          30    0.41    0.00  1.0000
  -2  -4  -6      82      25                                                          67    0.41    0.00  1.0000
  -2   4  -6      64      12                                                          51    0.41    0.00  1.0000
  -2   4   7    2602     157                                                        2607    0.03    0.00  1.0000
   2   4   7    2507     165                                                        2512   -0.03    0.00  1.0000
  -2  -4   7    2759     148                                                        2765   -0.03    0.00  1.0000
   2  -4   7    2478     112                                                        2483    0.03    0.00  1.0000
   2   4  -7    2579     142                                                        2584   -0.03    0.00  1.0000
  -2   4   7    2700     165                                                        2706    0.03    0.00  1.0000
  -2   4  -7    2578     107                                                        2583    0.03    0.00  1.0000
   2   4   7    2737     125                                                        2743   -0.03    0.00  1.0000
  -2  -4   7    2685     116                                                        2691   -0.03    0.00  1.0000
   2  -4   7    2430     116                                                        2435    0.03    0.00  1.0000
  -2   4   7    2498     105                                                        2503    0.03    0.00  1.0000
   2   4  -7    2534      88                                                        2539   -0.03    0.00  1.0000
   2   4   7    2840     138                                                        2846   -0.03    0.00  1.0000
   2  -4  -7    2696     130                                                        2702    0.03    0.00  1.0000
  -2  -4  -7    2495      87                                                        2500   -0.03    0.00  1.0000
  -2   4  -7    2451      96                                                        2456    0.03    0.00  1.0000
  -2   4   8     203     134                                                         216    0.22    0.00  1.0000
   2   4   8      25      63                                                          30    0.22    0.00  1.0000
  -2  -4   8     170      80                                                         182    0.22    0.00  1.0000
   2  -4   8     167      87                                                         179    0.22    0.00  1.0000
  -2   4   8     171      74                                                         183    0.22    0.00  1.0000
   2   4  -8     196      53                                                         209    0.22    0.00  1.0000
   2   4   8     200      85                                                         213    0.22    0.00  1.0000
  -2   4  -8     108      40                                                         117    0.22    0.00  1.0000
  -2  -4   8     117      64                                                         127    0.22    0.00  1.0000
   2  -4   8     110      48                                                         120    0.22    0.00  1.0000
  -2   4   8     264      76                                                         279    0.22    0.00  1.0000
   2   4   8     111      43                                                         121    0.22    0.00  1.0000
   2   4  -8      92      21                                                         101    0.22    0.00  1.0000
   2  -4  -8     117      37                                                         127    0.22    0.00  1.0000
  -2  -4  -8     112      50                                                         122    0.22    0.00  1.0000
  -2   4  -8      86      39                                                          94    0.22    0.00  1.0000
  -2  -4   9     899     114                                                         894   -0.04    0.00  1.0000
   2  -4   9     765     173                                                         761    0.04    0.00  1.0000
  -2   4   9     777     173                                                         773    0.04    0.00  1.0000
   2   4   9     864     105                                                         859   -0.04    0.00  1.0000
  -2  -4   9    1077     119                                                        1072   -0.04    0.00  1.0000
   2  -4   9     916     157                                                         911    0.04    0.00  1.0000
  -2   4   9    1094     160                                                        1089    0.04    0.00  1.0000
   2   4   9     908     140                                                         903   -0.04    0.00  1.0000
   2   4  -9     834     117                                                         829   -0.04    0.00  1.0000
   2  -4  -9     855      97                                                         850    0.04    0.00  1.0000
  -2  -4  -9     793     132                                                         789   -0.04    0.00  1.0000
  -2   4  -9     831      98                                                         826    0.04    0.00  1.0000
  -2  -4  10     231     118                                                         243   -0.19    0.00  1.0000
   2  -4  10      83      49                                                          90   -0.19    0.00  1.0000
  -2   4  10       1      68                                                           2   -0.19    0.00  1.0000
   2   4  10       1      73                                                           2   -0.19    0.00  1.0000
  -2  -4  10      54      27                                                          60   -0.19    0.00  1.0000
   2  -4  10     105      58                                                         113   -0.19    0.00  1.0000
  -2   4  10      60      36                                                          66   -0.19    0.00  1.0000
   2   4  10      40      47                                                          45   -0.19    0.00  1.0000
   2   4 -10       1      24                                                           2   -0.19    0.00  1.0000
   2  -4 -10      99      48                                                         107   -0.19    0.00  1.0000
  -2  -4 -10      78      44                                                          85   -0.19    0.00  1.0000
  -2   4 -10      53      26                                                          59   -0.19    0.00  1.0000
  -2  -4  11     540     122                                                         529   -0.12    0.00  1.0000
  -2   4  11     491     132                                                         480    0.12    0.00  1.0000
   2   4  11     542     134                                                         531   -0.12    0.00  1.0000
  -2  -4  11     480     136                                                         469   -0.12    0.00  1.0000
   2  -4  11     338     117                                                         329    0.12    0.00  1.0000
  -2   4  11     402     116                                                         392    0.12    0.00  1.0000
   2   4  11     520      93                                                         509   -0.12    0.00  1.0000
   2   4 -11     470      52                                                         459   -0.12    0.00  1.0000
  -2   4 -11     447      50                                                         437    0.12    0.00  1.0000
  -2  -4  12       3      88                                                           3    0.06    0.00  1.0000
   2  -4  12      73      72                                                          75    0.06    0.00  1.0000
  -2   4  12      78      49                                                          80    0.06    0.00  1.0000
   2   4  12      83      98                                                          85    0.06    0.00  1.0000
  -2  -4  12      56      35                                                          58    0.06    0.00  1.0000
   2  -4  12       3      29                                                           3    0.06    0.00  1.0000
  -2   4  12     106      63                                                         109    0.06    0.00  1.0000
   2   4  12       3      53                                                           3    0.06    0.00  1.0000
   2   4 -12      84      38                                                          86    0.06    0.00  1.0000
  -2   4 -12      14      14                                                          15    0.06    0.00  1.0000
  -2  -4  13     454     114                                                         465    0.12    0.00  1.0000
   2  -4  13     327     161                                                         336   -0.12    0.00  1.0000
  -2   4  13     528     166                                                         539   -0.12    0.00  1.0000
   2   4  13     433     123                                                         443    0.12    0.00  1.0000
  -2  -4  13     341     108                                                         350    0.12    0.00  1.0000
   2  -4  13     459      93                                                         470   -0.12    0.00  1.0000
  -2   4  13     286     172                                                         294   -0.12    0.00  1.0000
   2   4  13     295     116                                                         304    0.12    0.00  1.0000
  -2  -4  14     108      82                                                         132    0.53    0.00  1.0000
   2  -4  14      57      76                                                          75    0.53    0.00  1.0000
  -2   4  14      24      51                                                          36    0.53    0.00  1.0000
   2   4  14      70      47                                                          90    0.53    0.00  1.0000
  -2  -4  14       0      40                                                           3    0.53    0.00  1.0000
  -2   4  14       0      62                                                           3    0.53    0.00  1.0000
   2   4  14       0      49                                                           3    0.53    0.00  1.0000
  -2  -4  15       8      76                                                           5    0.29    0.00  1.0000
   2  -4  15       8      76                                                           5   -0.29    0.00  1.0000
  -2   4  15      50      65                                                          42   -0.29    0.00  1.0000
   2   4  15      96      51                                                          85    0.29    0.00  1.0000
  -2   4  15     193      67                                                         177   -0.29    0.00  1.0000
   2   4  15      84      45                                                          74    0.29    0.00  1.0000
  -2  -4  16       3      71                                                           2   -0.09    0.00  1.0000
   2  -4  16      20      74                                                          18   -0.09    0.00  1.0000
  -2   4  16      90      87                                                          87   -0.09    0.00  1.0000
   2   4  16      28      87                                                          26   -0.09    0.00  1.0000
  -2   4  16      80      51                                                          77   -0.09    0.00  1.0000
   2   4  16      24      45                                                          22   -0.09    0.00  1.0000
   2  -6   0   64331    2314                                                       64363   -0.03    0.00  1.0000
  -2  -6   0   66210    2376                                                       66242   -0.03    0.00  1.0000
  -2   6   0   64313    2296                                                       64345   -0.03    0.00  1.0000
   2  -6   0   65005    2308                                                       65037   -0.03    0.00  1.0000
   2   6   0   64392    2295                                                       64424   -0.03    0.00  1.0000
  -2  -6   0   65629    2325                                                       65661   -0.03    0.00  1.0000
   2  -6  -1  136446    1766                                                      136460    0.01    0.00  1.0000
  -2  -6  -1  128092    1636                                                      128106   -0.01    0.00  1.0000
  -2   6   1  131544    1671                                                      131558    0.01    0.00  1.0000
   2   6   1  133522    1695                                                      133536   -0.01    0.00  1.0000
  -2  -6   1  135756    1735                                                      135770   -0.01    0.00  1.0000
   2  -6   1  128280    1606                                                      128294    0.01    0.00  1.0000
   2   6  -1  135606    1725                                                      135620   -0.01    0.00  1.0000
  -2   6  -1  126780    1577                                                      126794    0.01    0.00  1.0000
   2   6  -1  133493    1747                                                      133507   -0.01    0.00  1.0000
  -2   6  -1  131269    1622                                                      131283    0.01    0.00  1.0000
  -2   6   1  128352    1596                                                      128366    0.01    0.00  1.0000
   2  -6  -1  127029    1577                                                      127043    0.01    0.00  1.0000
   2  -6   1  124990    1541                                                      125004    0.01    0.00  1.0000
   2   6   1  123562    1531                                                      123576   -0.01    0.00  1.0000
   2   6  -1  133117    1643                                                      133131   -0.01    0.00  1.0000
   2  -6  -2   32463     499                                                       32604   -0.19    0.00  1.0000
  -2  -6  -2   33158     619                                                       33301   -0.19    0.00  1.0000
  -2   6   2   32653     491                                                       32795   -0.19    0.00  1.0000
   2   6   2   32062     508                                                       32202   -0.19    0.00  1.0000
  -2  -6   2   32295     505                                                       32436   -0.19    0.00  1.0000
   2  -6   2   32182     459                                                       32323   -0.19    0.00  1.0000
   2   6  -2   32780     481                                                       32922   -0.19    0.00  1.0000
  -2  -6   2   29876     551                                                       30011   -0.19    0.00  1.0000
   2   6  -2   31876     518                                                       32016   -0.19    0.00  1.0000
  -2   6  -2   32053     433                                                       32193   -0.19    0.00  1.0000
  -2   6   2   32272     497                                                       32413   -0.19    0.00  1.0000
   2  -6  -2   32575     461                                                       32716   -0.19    0.00  1.0000
   2  -6   2   31782     422                                                       31922   -0.19    0.00  1.0000
  -2  -6  -2   30997     427                                                       31135   -0.19    0.00  1.0000
   2  -6  -3   15072     275                                                       15191   -0.24    0.00  1.0000
  -2  -6  -3   15536     313                                                       15656    0.24    0.00  1.0000
  -2   6   3   15283     281                                                       15402   -0.24    0.00  1.0000
   2   6   3   16266     295                                                       16389    0.24    0.00  1.0000
  -2  -6   3   15038     263                                                       15156    0.24    0.00  1.0000
   2  -6   3   15253     300                                                       15372   -0.24    0.00  1.0000
   2   6  -3   15356     242                                                       15476    0.24    0.00  1.0000
  -2   6  -3   15043     235                                                       15161   -0.24    0.00  1.0000
  -2  -6   3   15837     310                                                       15959    0.24    0.00  1.0000
   2   6  -3   15343     247                                                       15463    0.24    0.00  1.0000
  -2   6   3   15349     241                                                       15469   -0.24    0.00  1.0000
   2  -6  -3   15328     271                                                       15448   -0.24    0.00  1.0000
   2   6   3   15213     230                                                       15332    0.24    0.00  1.0000
  -2  -6  -3   14569     215                                                       14686    0.24    0.00  1.0000
   2  -6  -4      61      54                                                          69    0.24    0.00  1.0000
  -2   6   4       0      49                                                           0    0.24    0.00  1.0000
   2   6   4       0      72                                                           0    0.24    0.00  1.0000
  -2  -6   4     263     119                                                         279    0.24    0.00  1.0000
   2  -6   4      48      50                                                          55    0.24    0.00  1.0000
   2   6  -4      62      40                                                          70    0.24    0.00  1.0000
  -2   6  -4      32      34                                                          38    0.24    0.00  1.0000
  -2  -6   4       0      53                                                           0    0.24    0.00  1.0000
   2   6  -4     117      49                                                         128    0.24    0.00  1.0000
  -2   6   4       0      58                                                           0    0.24    0.00  1.0000
   2  -6  -4      75      45                                                          84    0.24    0.00  1.0000
   2   6   4     117      71                                                         128    0.24    0.00  1.0000
  -2  -6  -4      30      14                                                          36    0.24    0.00  1.0000
  -2  -6  -5     555     118                                                         555   -0.01    0.00  1.0000
  -2   6   5     368      70                                                         368    0.01    0.00  1.0000
   2   6   5     424      61                                                         424   -0.01    0.00  1.0000
  -2  -6   5     352      88                                                         352   -0.01    0.00  1.0000
   2  -6   5     259      65                                                         259    0.01    0.00  1.0000
   2   6  -5     352      81                                                         352   -0.01    0.00  1.0000
  -2   6  -5     464      53                                                         464    0.01    0.00  1.0000
  -2  -6   5     346      59                                                         346   -0.01    0.00  1.0000
   2   6  -5     427      44                                                         427   -0.01    0.00  1.0000
  -2   6   5     300      72                                                         300    0.01    0.00  1.0000
   2  -6  -5     418      54                                                         418    0.01    0.00  1.0000
   2   6   5     570      85                                                         569   -0.01    0.00  1.0000
  -2  -6  -5     395      43                                                         395   -0.01    0.00  1.0000
  -2  -6  -6     219      89                                                         225   -0.11    0.00  1.0000
  -2   6   6     328      66                                                         336   -0.11    0.00  1.0000
   2   6   6     171      96                                                         177   -0.11    0.00  1.0000
  -2  -6   6     301      61                                                         309   -0.11    0.00  1.0000
   2  -6   6     361      58                                                         369   -0.11    0.00  1.0000
   2   6  -6     271      67                                                         278   -0.11    0.00  1.0000
  -2   6  -6     204      38                                                         210   -0.11    0.00  1.0000
  -2   6   6      59      67                                                          62   -0.11    0.00  1.0000
  -2  -6   6     243      65                                                         250   -0.11    0.00  1.0000
   2  -6   6     234      26                                                         241   -0.11    0.00  1.0000
   2   6  -6     176      36                                                         182   -0.11    0.00  1.0000
  -2   6   6     352      81                                                         360   -0.11    0.00  1.0000
   2   6   6     283      70                                                         290   -0.11    0.00  1.0000
   2  -6  -6     167      58                                                         173   -0.11    0.00  1.0000
  -2  -6  -6     264      44                                                         271   -0.11    0.00  1.0000
  -2   6   7      61      36                                                          63    0.08    0.00  1.0000
   2   6   7      46      34                                                          48   -0.08    0.00  1.0000
  -2  -6   7      46      79                                                          48   -0.08    0.00  1.0000
   2  -6   7     205      93                                                         210    0.08    0.00  1.0000
   2   6  -7     175      66                                                         179   -0.08    0.00  1.0000
  -2   6  -7      28      38                                                          30    0.08    0.00  1.0000
  -2   6   7     191      73                                                         195    0.08    0.00  1.0000
  -2  -6   7      72      52                                                          75   -0.08    0.00  1.0000
   2  -6   7      35      18                                                          37    0.08    0.00  1.0000
  -2   6   7     144      55                                                         148    0.08    0.00  1.0000
   2   6  -7      22      18                                                          23   -0.08    0.00  1.0000
   2   6   7      40      25                                                          42   -0.08    0.00  1.0000
   2  -6  -7     149      39                                                         153    0.08    0.00  1.0000
  -2  -6  -7      27      21                                                          29   -0.08    0.00  1.0000
  -2  -6   8      63      80                                                          71   -0.25    0.00  1.0000
   2  -6   8     159      72                                                         172   -0.25    0.00  1.0000
  -2   6   8     160      81                                                         173   -0.25    0.00  1.0000
  -2   6  -8     106      53                                                         117   -0.25    0.00  1.0000
   2   6   8     253      80                                                         269   -0.25    0.00  1.0000
  -2  -6   8     142      60                                                         154   -0.25    0.00  1.0000
   2  -6   8      84      38                                                          93   -0.25    0.00  1.0000
  -2   6   8       2      54                                                           4   -0.25    0.00  1.0000
   2   6   8      78      40                                                          87   -0.25    0.00  1.0000
   2   6  -8      76      25                                                          85   -0.25    0.00  1.0000
   2  -6  -8      89      35                                                          99   -0.25    0.00  1.0000
  -2  -6  -8      38      44                                                          44   -0.25    0.00  1.0000
  -2   6  -8      69      18                                                          78   -0.25    0.00  1.0000
  -2  -6   9     104      52                                                          93    0.26    0.00  1.0000
   2  -6   9     126      70                                                         114   -0.26    0.00  1.0000
  -2   6   9      37      52                                                          31   -0.26    0.00  1.0000
   2   6   9      33      55                                                          27    0.26    0.00  1.0000
  -2  -6   9     170      56                                                         156    0.26    0.00  1.0000
   2  -6   9      27      15                                                          22   -0.26    0.00  1.0000
  -2   6   9       5      61                                                           3   -0.26    0.00  1.0000
   2   6   9      59      51                                                          51    0.26    0.00  1.0000
   2   6  -9      53      39                                                          45    0.26    0.00  1.0000
   2  -6  -9      71      49                                                          62   -0.26    0.00  1.0000
  -2  -6  -9     145      43                                                         132    0.26    0.00  1.0000
  -2   6  -9       5      10                                                           3   -0.26    0.00  1.0000
  -2  -6  10     204      47                                                         191    0.23    0.00  1.0000
   2  -6  10     382     115                                                         364    0.23    0.00  1.0000
  -2   6  10     295     106                                                         279    0.23    0.00  1.0000
   2   6  10      95      69                                                          86    0.23    0.00  1.0000
  -2  -6  10     486     108                                                         466    0.23    0.00  1.0000
   2  -6  10     172      39                                                         160    0.23    0.00  1.0000
  -2   6  10     356      82                                                         339    0.23    0.00  1.0000
   2   6  10     472      99                                                         452    0.23    0.00  1.0000
   2   6 -10     252      44                                                         237    0.23    0.00  1.0000
  -2   6 -10     190      65                                                         177    0.23    0.00  1.0000
  -2  -6  11     481     144                                                         474    0.07    0.00  1.0000
   2  -6  11     721     188                                                         713   -0.07    0.00  1.0000
  -2   6  11     326     102                                                         321   -0.07    0.00  1.0000
   2   6  11     299     110                                                         294    0.07    0.00  1.0000
  -2  -6  11     547     109                                                         540    0.07    0.00  1.0000
   2  -6  11     314     108                                                         309   -0.07    0.00  1.0000
  -2   6  11     251      92                                                         246   -0.07    0.00  1.0000
   2   6  11     348     140                                                         342    0.07    0.00  1.0000
   2   6 -11     394      85                                                         388    0.07    0.00  1.0000
  -2   6 -11     352      73                                                         346   -0.07    0.00  1.0000
  -2  -6  12     928     223                                                         935   -0.06    0.00  1.0000
   2  -6  12     990     161                                                         997   -0.06    0.00  1.0000
  -2   6  12     729     231                                                         735   -0.06    0.00  1.0000
   2   6  12     722     219                                                         728   -0.06    0.00  1.0000
  -2  -6  12     777     119                                                         783   -0.06    0.00  1.0000
   2  -6  12     493     149                                                         498   -0.06    0.00  1.0000
  -2   6  12    1030     253                                                        1037   -0.06    0.00  1.0000
   2   6  12     901     245                                                         908   -0.06    0.00  1.0000
  -2  -6  13     320      94                                                         312   -0.10    0.00  1.0000
   2  -6  13       0      71                                                           0    0.10    0.00  1.0000
  -2   6  13     131      68                                                         126    0.10    0.00  1.0000
   2   6  13      56      37                                                          53   -0.10    0.00  1.0000
  -2  -6  13      72      39                                                          68   -0.10    0.00  1.0000
   2  -6  13      53      19                                                          50    0.10    0.00  1.0000
  -2   6  13     150      59                                                         145    0.10    0.00  1.0000
   2   6  13     218      62                                                         212   -0.10    0.00  1.0000
  -2  -6  14      85      68                                                         104   -0.47    0.00  1.0000
   2  -6  14      89      88                                                         108   -0.47    0.00  1.0000
  -2   6  14      45      44                                                          59   -0.47    0.00  1.0000
   2   6  14     229     100                                                         259   -0.47    0.00  1.0000
  -2   6  14       0      64                                                           1   -0.47    0.00  1.0000
   2   6  14     124      79                                                         146   -0.47    0.00  1.0000
  -2  -6  15      99      66                                                          91   -0.19    0.00  1.0000
   2  -6  15     486     138                                                         469    0.19    0.00  1.0000
  -2   6  15      43      68                                                          38    0.19    0.00  1.0000
   2   6  15      53      69                                                          47   -0.19    0.00  1.0000
  -2   6  15     217      94                                                         206    0.19    0.00  1.0000
   2   6  15     168      69                                                         158   -0.19    0.00  1.0000
  -2  -6  16      28      88                                                          27    0.05    0.00  1.0000
   2  -6  16      24      52                                                          23    0.05    0.00  1.0000
  -2   6  16      15      44                                                          14    0.05    0.00  1.0000
   2   6  16     141      93                                                         138    0.05    0.00  1.0000
  -2   6  16      45      32                                                          44    0.05    0.00  1.0000
   2   6  16      57      45                                                          55    0.05    0.00  1.0000
   2  -8   0   14608     104                                                       15102   -0.99    0.00  1.0000
  -2  -8   0   13860      85                                                       14342   -0.99    0.00  1.0000
   2   8   0   16145     129                                                       16664   -0.99    0.00  1.0000
  -2   8   0   14630      70                                                       15125   -0.99    0.00  1.0000
  -2   8   0   15080     107                                                       15582   -0.99    0.00  1.0000
   2  -8   0   14496      69                                                       14988   -0.99    0.00  1.0000
   2   8   0   15155      71                                                       15658   -0.99    0.00  1.0000
  -2  -8   0   15161      66                                                       15665   -0.99    0.00  1.0000
   2  -8  -1   20547     342                                                       20689    0.24    0.00  1.0000
  -2  -8  -1   21888     390                                                       22034   -0.24    0.00  1.0000
  -2   8   1   20487     333                                                       20629    0.24    0.00  1.0000
   2   8   1   20939     362                                                       21082   -0.24    0.00  1.0000
  -2  -8   1   20771     385                                                       20914   -0.24    0.00  1.0000
   2  -8   1   20659     349                                                       20801    0.24    0.00  1.0000
   2   8  -1   20374     332                                                       20515   -0.24    0.00  1.0000
  -2   8  -1   20612     328                                                       20754    0.24    0.00  1.0000
  -2   8  -1   20393     316                                                       20534    0.24    0.00  1.0000
  -2   8   1   20731     343                                                       20873    0.24    0.00  1.0000
   2  -8  -1   20759     312                                                       20901    0.24    0.00  1.0000
   2  -8   1   20123     289                                                       20263    0.24    0.00  1.0000
   2   8   1   21291     319                                                       21435   -0.24    0.00  1.0000
   2   8  -1   21097     313                                                       21241   -0.24    0.00  1.0000
  -2  -8  -1   20432     300                                                       20573   -0.24    0.00  1.0000
   2  -8  -2   15296     325                                                       15147   -0.29    0.00  1.0000
  -2  -8  -2   14823     326                                                       14676   -0.29    0.00  1.0000
  -2   8   2   14718     307                                                       14572   -0.29    0.00  1.0000
   2   8   2   14902     266                                                       14755   -0.29    0.00  1.0000
  -2  -8   2   14452     264                                                       14307   -0.29    0.00  1.0000
   2  -8   2   15105     242                                                       14957   -0.29    0.00  1.0000
   2   8  -2   14366     257                                                       14221   -0.29    0.00  1.0000
  -2   8  -2   15088     227                                                       14940   -0.29    0.00  1.0000
   2   8  -2   15118     395                                                       14970   -0.29    0.00  1.0000
  -2   8  -2   14626     198                                                       14480   -0.29    0.00  1.0000
  -2   8   2   15162     273                                                       15014   -0.29    0.00  1.0000
   2  -8  -2   15399     270                                                       15249   -0.29    0.00  1.0000
   2  -8   2   14493     187                                                       14348   -0.29    0.00  1.0000
   2   8   2   14913     216                                                       14766   -0.29    0.00  1.0000
  -2  -8  -2   14909     213                                                       14762   -0.29    0.00  1.0000
   2   8  -2   14139     205                                                       13996   -0.29    0.00  1.0000
   2  -8  -3   33871     551                                                       33964    0.12    0.00  1.0000
  -2  -8  -3   33424     529                                                       33516   -0.12    0.00  1.0000
  -2   8   3   34751     530                                                       34845    0.12    0.00  1.0000
   2   8   3   32784     629                                                       32876   -0.12    0.00  1.0000
  -2  -8   3   34900     529                                                       34994   -0.12    0.00  1.0000
   2  -8   3   34243     491                                                       34337    0.12    0.00  1.0000
   2   8  -3   33303     470                                                       33395   -0.12    0.00  1.0000
  -2   8  -3   32950     496                                                       33042    0.12    0.00  1.0000
   2   8  -3   32939     483                                                       33031   -0.12    0.00  1.0000
  -2   8   3   33910     483                                                       34003    0.12    0.00  1.0000
   2   8   3   33811     493                                                       33904   -0.12    0.00  1.0000
  -2  -8  -3   34011     464                                                       34104   -0.12    0.00  1.0000
   2  -8   3   34798     442                                                       34892    0.12    0.00  1.0000
   2   8  -3   32930     427                                                       33022   -0.12    0.00  1.0000
   2  -8  -4   33680     491                                                       33691   -0.01    0.00  1.0000
  -2  -8  -4   32637     567                                                       32647   -0.01    0.00  1.0000
  -2   8   4   33998     458                                                       34009   -0.01    0.00  1.0000
   2   8   4   33339     464                                                       33350   -0.01    0.00  1.0000
  -2  -8   4   33009     446                                                       33019   -0.01    0.00  1.0000
   2   8  -4   32274     433                                                       32284   -0.01    0.00  1.0000
  -2   8  -4   32590     427                                                       32600   -0.01    0.00  1.0000
  -2  -8   4   33875     568                                                       33886   -0.01    0.00  1.0000
   2   8  -4   31839     376                                                       31849   -0.01    0.00  1.0000
   2  -8  -4   31916     381                                                       31926   -0.01    0.00  1.0000
   2   8   4   32969     476                                                       32979   -0.01    0.00  1.0000
   2  -8  -5    2796     255                                                        2797    0.00    0.00  1.0000
  -2  -8  -5    2433     302                                                        2434    0.00    0.00  1.0000
  -2   8   5    2562     292                                                        2563    0.00    0.00  1.0000
   2   8   5    2251     300                                                        2252    0.00    0.00  1.0000
  -2  -8   5    2647     151                                                        2648    0.00    0.00  1.0000
[truncated: 3,732,536 more chars]
