# Supplementary material for: Superior thermoelasticity and shape-memory nanopores in a porous supramolecular organic framework
Source: Nat Commun. 2016 May 11;7:11564. doi: 10.1038/ncomms11564 (PMC4865851; doi:10.1038/ncomms11564)
Supplement: Supplementary Data 8 — 1o during temperature cycle (collected at 303 K) [file ncomms11564-s9.cif]

 

 
_audit_creation_method            'SHELXL-2014/7'
_shelx_SHELXL_version_number      '2014/7'
_chemical_name_systematic         ?
_chemical_name_common             'C20 H17 N2 O4' 
_chemical_melting_point           ?
_chemical_formula_moiety          'C20 H17 N2 O4' 
_chemical_formula_sum
 'C20 H17 N2 O4' 
_chemical_formula_weight          349.35

loop_
 _atom_type_symbol
 _atom_type_description
 _atom_type_scat_dispersion_real
 _atom_type_scat_dispersion_imag
 _atom_type_scat_source
 'C'  'C'   0.0181   0.0091
 'International Tables Vol C Tables 4.2.6.8 and 6.1.1.4'
 'H'  'H'   0.0000   0.0000
 'International Tables Vol C Tables 4.2.6.8 and 6.1.1.4'
 'N'  'N'   0.0311   0.0180
 'International Tables Vol C Tables 4.2.6.8 and 6.1.1.4'
 'O'  'O'   0.0492   0.0322
 'International Tables Vol C Tables 4.2.6.8 and 6.1.1.4'
 
_space_group_crystal_system       orthorhombic
_space_group_IT_number            68
_space_group_name_H-M_alt         'C c c a'
_space_group_name_Hall            '-C 2b 2bc'
 
_shelx_space_group_comment
;
The symmetry employed for this shelxl refinement is uniquely defined
by the following loop, which should always be used as a source of
symmetry information in preference to the above space-group names.
They are only intended as comments.
;
 
loop_
 _space_group_symop_operation_xyz
 'x, y, z'
 '-x, -y+1/2, z'
 'x, -y+1/2, -z+1/2'
 '-x, y, -z+1/2'
 'x+1/2, y+1/2, z'
 '-x+1/2, -y+1, z'
 'x+1/2, -y+1, -z+1/2'
 '-x+1/2, y+1/2, -z+1/2'
 '-x, -y, -z'
 'x, y-1/2, -z'
 '-x, y-1/2, z-1/2'
 'x, -y, z-1/2'
 '-x+1/2, -y+1/2, -z'
 'x+1/2, y, -z'
 '-x+1/2, y, z-1/2'
 'x+1/2, -y+1/2, z-1/2'
 
_cell_length_a                    22.975(5)
_cell_length_b                    27.014(6)
_cell_length_c                    12.824(3)
_cell_angle_alpha                 90
_cell_angle_beta                  90
_cell_angle_gamma                 90
_cell_volume                      7960(3)
_cell_formula_units_Z             16
_cell_measurement_temperature     303(2)
_cell_measurement_reflns_used     12270
_cell_measurement_theta_min       2.3275
_cell_measurement_theta_max       30.9499
 
_exptl_crystal_description        Needle 
_exptl_crystal_colour             Colorless
_exptl_crystal_density_meas       ?
_exptl_crystal_density_method     ?
_exptl_crystal_density_diffrn     1.166          
_exptl_crystal_F_000              2928
_exptl_transmission_factor_min    ?
_exptl_transmission_factor_max    ?
_exptl_crystal_size_max           0.14
_exptl_crystal_size_mid           0.09
_exptl_crystal_size_min           0.09
_exptl_absorpt_coefficient_mu     0.678
_shelx_estimated_absorpt_T_min    ?
_shelx_estimated_absorpt_T_max    ?
_exptl_absorpt_correction_type    'Multi-scan'
_exptl_absorpt_correction_T_min   0.8894
_exptl_absorpt_correction_T_max   1.0000
_exptl_absorpt_process_details    ?
_exptl_absorpt_special_details    ?
_diffrn_ambient_temperature       303(2)
_diffrn_radiation_wavelength      1.54178
_diffrn_radiation_type            CuK\a
_diffrn_source                    ?
_diffrn_measurement_device_type   'Rigaku CCD'
_diffrn_measurement_method        \w
_diffrn_detector_area_resol_mean  ?
_diffrn_reflns_number             31177
_diffrn_reflns_av_unetI/netI      0.0237
_diffrn_reflns_av_R_equivalents   0.0523
_diffrn_reflns_limit_h_min        -27
_diffrn_reflns_limit_h_max        25
_diffrn_reflns_limit_k_min        -32
_diffrn_reflns_limit_k_max        32
_diffrn_reflns_limit_l_min        -12
_diffrn_reflns_limit_l_max        15
_diffrn_reflns_theta_min          6.554
_diffrn_reflns_theta_max          68.228
_diffrn_reflns_theta_full         67.679
_diffrn_measured_fraction_theta_max   0.984
_diffrn_measured_fraction_theta_full  0.984
_diffrn_reflns_Laue_measured_fraction_max    0.984
_diffrn_reflns_Laue_measured_fraction_full   0.984
_diffrn_reflns_point_group_measured_fraction_max   0.984
_diffrn_reflns_point_group_measured_fraction_full  0.984
_reflns_number_total              3601
_reflns_number_gt                 2620
_reflns_threshold_expression      'I > 2\s(I)'
_reflns_Friedel_coverage          0.000
_reflns_Friedel_fraction_max      .
_reflns_Friedel_fraction_full     .
 
_reflns_special_details
;
 Reflections were merged by SHELXL according to the crystal
 class for the calculation of statistics and refinement.
 
 _reflns_Friedel_fraction is defined as the number of unique
 Friedel pairs measured divided by the number that would be
 possible theoretically, ignoring centric projections and
 systematic absences.
;
 
_computing_data_collection        'CrystalClear'
_computing_cell_refinement        'CrystalClear'
_computing_data_reduction         'SHELXL-2014/7 (Sheldrick, 2014)'
_computing_structure_solution     'SHELXL-2014/7 (Sheldrick, 2014)'
_computing_structure_refinement   'SHELXL-2014/7 (Sheldrick, 2014)'
_computing_molecular_graphics     'SHELXL-2014/7 (Sheldrick, 2014)'
_computing_publication_material   'SHELXL-2014/7 (Sheldrick, 2014)'
_refine_special_details           ?
loop_
  _platon_squeeze_void_nr
  _platon_squeeze_void_average_x
  _platon_squeeze_void_average_y
  _platon_squeeze_void_average_z
  _platon_squeeze_void_volume
  _platon_squeeze_void_count_electrons
  _platon_squeeze_void_content
   1  0.000  0.250 -0.031       280         4 ' '
   2  0.500  0.250  0.012       280         4 ' '
   3  0.000  0.750  0.012       280         4 ' '
   4  0.500  0.750 -0.031       280         4 ' '
_platon_squeeze_details
;?
 The following poor diffraction spots were omitted in the refinement.
OMIT            3   1   1
OMIT            8   8   0
OMIT             1   1   1
OMIT             2   4   0
OMIT             1   3   1
OMIT           2   2   2
OMIT            2   0   2
OMIT            2   4   3
OMIT             2   2   1
OMIT           4   0   0
OMIT          10   6   0
OMIT           0   8   0
OMIT           10   4   0
OMIT            2   2   0
OMIT           1  11   1
OMIT          0   0   4
OMIT           4   8   0
OMIT          8   4   0
OMIT          0   6   2
OMIT          4   8   1
OMIT          4  12   0
OMIT         8   2   2
OMIT           2   8   0
OMIT          5   5   1
OMIT          1   9   1
OMIT            7   7   3
OMIT          6   4   1
OMIT            0   2   2
OMIT           6   8   0
OMIT           1   3   6
OMIT         4  10   2
OMIT          4   6   2
OMIT          2   8   2
OMIT          1   9   2
OMIT          5   3   5
OMIT         3   9   1
OMIT        10   2   0
OMIT           3   3   1
OMIT        2  10   0
OMIT         2   8   5
OMIT         0   0   2
OMIT        1   3   5
OMIT        1   1   3
OMIT        8   8   1
OMIT         8   6   0
OMIT       2   2   4
OMIT          3   1   3
OMIT        7   7   1
OMIT       1   5   2
OMIT       10   0   2
OMIT      3   7   2
OMIT     5   3   3
The following constraints were performed in the refinement.
DFIX 1.25 0.02 C8A O4B C8A O3B
DFIX 1.25 0.02 C8B O4A C8B O3A
DFIX 2.22 0.02 O3A O4A O3B O4B
DFIX 1.50 0.02 C1 C8B
C8A and C8B were refined isotropically.
Because the disorder, desolvation process, and thermal cycling, the structure refine with poor R value.
;
_refine_ls_structure_factor_coef  Fsqd
_refine_ls_matrix_type            full
_refine_ls_weighting_scheme       calc
_refine_ls_weighting_details
'w=1/[\s^2^(Fo^2^)+(0.1205P)^2^+9.5728P] where P=(Fo^2^+2Fc^2^)/3'
_atom_sites_solution_primary      ?
_atom_sites_solution_secondary    ?
_atom_sites_solution_hydrogens    mixed
_refine_ls_hydrogen_treatment     constr
_refine_ls_extinction_method      none
_refine_ls_extinction_coef        .
_refine_ls_number_reflns          3601
_refine_ls_number_parameters      261
_refine_ls_number_restraints      7
_refine_ls_R_factor_all           0.1690
_refine_ls_R_factor_gt            0.1384
_refine_ls_wR_factor_ref          0.3604
_refine_ls_wR_factor_gt           0.3404
_refine_ls_goodness_of_fit_ref    1.205
_refine_ls_restrained_S_all       1.206
_refine_ls_shift/su_max           0.003
_refine_ls_shift/su_mean          0.001
 
loop_
 _atom_site_label
 _atom_site_type_symbol
 _atom_site_fract_x
 _atom_site_fract_y
 _atom_site_fract_z
 _atom_site_U_iso_or_equiv
 _atom_site_adp_type
 _atom_site_occupancy
 _atom_site_site_symmetry_order  
 _atom_site_calc_flag
 _atom_site_refinement_flags_posn
 _atom_site_refinement_flags_adp
 _atom_site_refinement_flags_occupancy
 _atom_site_disorder_assembly
 _atom_site_disorder_group
O1 O 0.1330(2) 0.44350(16) 1.2404(3) 0.1402(17) Uani 1 1 d . . . . .
N1 N 0.0706(2) 0.4319(2) 1.4090(4) 0.1284(17) Uani 1 1 d . . . . .
H1 H 0.1106 0.4382 1.2921 0.154 Uiso 1 1 d R U . . .
C1 C 0.1862(3) 0.4090(2) 0.8928(4) 0.1074(17) Uani 1 1 d D . . . .
O2 O 0.1019(2) 0.37283(17) 1.1742(4) 0.1502(18) Uani 1 1 d . . . . .
N2 N 0.1734(3) 0.3174(4) 0.5833(4) 0.160(3) Uani 1 1 d . . . . .
H2A H 0.1730 0.3581 0.7200 0.192 Uiso 1 1 d R U . . .
C2 C 0.2229(2) 0.44917(19) 0.8940(3) 0.0986(15) Uani 1 1 d . . . . .
H2 H 0.2435 0.4575 0.8322 0.118 Uiso 1 1 calc R U . . .
O3A O 0.1567(7) 0.3472(5) 0.7807(8) 0.138(4) Uani 0.5 1 d D . P . .
O3B O 0.1387(7) 0.3337(5) 0.8220(9) 0.152(4) Uani 0.5 1 d D . P . .
C3 C 0.23079(19) 0.47838(14) 0.9835(3) 0.0789(12) Uani 1 1 d . . . . .
O4A O 0.2095(7) 0.4052(5) 0.7030(7) 0.182(6) Uani 0.5 1 d D . P . .
O4B O 0.1999(6) 0.3828(4) 0.7382(10) 0.142(4) Uani 0.5 1 d D . P . .
C4 C 0.1998(2) 0.46475(16) 1.0733(3) 0.0840(13) Uani 1 1 d . . . . .
H4 H 0.2040 0.4838 1.1351 0.101 Uiso 1 1 calc R U . . .
C5 C 0.1633(2) 0.42413(16) 1.0734(3) 0.0879(13) Uani 1 1 d . . . . .
C6 C 0.1578(3) 0.39662(18) 0.9836(5) 0.1103(17) Uani 1 1 d . . . . .
H6 H 0.1335 0.3682 0.9843 0.132 Uiso 1 1 calc R U . . .
C7 C 0.1297(3) 0.4099(2) 1.1661(5) 0.1161(18) Uani 1 1 d . . . . .
C8A C 0.1682(7) 0.3704(6) 0.8125(11) 0.120(5) Uiso 0.5 1 d D . P . .
C8B C 0.1876(10) 0.3857(7) 0.7819(12) 0.143(8) Uiso 0.5 1 d D . P . .
C9 C 0.1646(5) 0.2709(4) 0.5684(5) 0.186(4) Uani 1 1 d . . . . .
H9 H 0.1565 0.2510 0.6276 0.223 Uiso 1 1 calc R U . . .
C10 C 0.1659(5) 0.2486(3) 0.4745(5) 0.190(4) Uani 1 1 d . . . . .
H10 H 0.1596 0.2140 0.4690 0.228 Uiso 1 1 calc R U . . .
C11 C 0.1763(4) 0.2756(3) 0.3890(4) 0.160(3) Uani 1 1 d . . . . .
C12 C 0.1846(4) 0.3247(3) 0.3999(5) 0.147(3) Uani 1 1 d . . . . .
H12 H 0.1909 0.3454 0.3411 0.177 Uiso 1 1 calc R U . . .
C13 C 0.1835(3) 0.3438(3) 0.5001(6) 0.149(3) Uani 1 1 d . . . . .
H13 H 0.1906 0.3783 0.5087 0.179 Uiso 1 1 calc R U . . .
C14A C 0.2016(10) 0.2441(10) 0.2845(11) 0.182(9) Uani 0.5 1 d . . P . .
C14B C 0.1504(11) 0.2437(6) 0.2225(10) 0.176(7) Uani 0.5 1 d . . P . .
C15 C 0.0848(4) 0.4618(4) 1.4795(6) 0.190(4) Uani 1 1 d . . . . .
H15 H 0.1140 0.4855 1.4635 0.228 Uiso 1 1 calc R U . . .
C16 C 0.0609(5) 0.4628(4) 1.5797(7) 0.210(5) Uani 1 1 d . . . . .
H16 H 0.0748 0.4857 1.6302 0.251 Uiso 1 1 calc R U . . .
C17 C 0.0185(3) 0.4315(4) 1.6032(5) 0.157(3) Uani 1 1 d . . . . .
C18 C 0.0043(4) 0.3982(3) 1.5304(6) 0.170(3) Uani 1 1 d . . . . .
H18 H -0.0237 0.3734 1.5453 0.204 Uiso 1 1 calc R U . . .
C19 C 0.0308(4) 0.3999(3) 1.4324(5) 0.147(2) Uani 1 1 d . . . . .
H19 H 0.0190 0.3767 1.3809 0.177 Uiso 1 1 calc R U . . .
C20 C -0.0142(6) 0.4321(6) 1.7093(6) 0.263(7) Uani 1 1 d . . . . .
H20A H -0.0394 0.4618 1.7101 0.315 Uiso 1 1 calc R U . . .
H20B H -0.0402 0.4029 1.7109 0.315 Uiso 1 1 calc R U . . .
 
loop_
 _atom_site_aniso_label
 _atom_site_aniso_U_11
 _atom_site_aniso_U_22
 _atom_site_aniso_U_33
 _atom_site_aniso_U_23
 _atom_site_aniso_U_13
 _atom_site_aniso_U_12
O1 0.184(4) 0.137(3) 0.099(2) 0.008(2) 0.046(3) -0.042(3)
N1 0.134(4) 0.149(4) 0.102(3) -0.004(3) 0.023(3) -0.031(3)
C1 0.131(4) 0.108(4) 0.083(3) -0.042(3) -0.025(3) 0.005(3)
O2 0.172(4) 0.123(3) 0.155(4) 0.030(3) -0.008(3) -0.056(3)
N2 0.201(6) 0.203(7) 0.075(3) -0.053(4) -0.033(3) 0.056(5)
C2 0.136(4) 0.109(3) 0.050(2) -0.023(2) -0.015(2) 0.013(3)
O3A 0.227(13) 0.101(7) 0.085(6) -0.007(5) 0.009(6) -0.049(7)
O3B 0.225(12) 0.117(8) 0.113(8) -0.020(7) -0.007(8) -0.080(7)
C3 0.108(3) 0.077(2) 0.0522(19) -0.0007(16) -0.0114(18) 0.008(2)
O4A 0.294(14) 0.182(12) 0.069(5) -0.054(6) 0.057(6) -0.137(11)
O4B 0.186(11) 0.129(8) 0.112(9) -0.016(7) -0.010(8) -0.100(7)
C4 0.118(3) 0.084(3) 0.0496(19) 0.0020(17) -0.0040(19) -0.002(2)
C5 0.104(3) 0.079(3) 0.080(3) 0.004(2) -0.007(2) -0.013(2)
C6 0.134(4) 0.081(3) 0.116(4) -0.018(3) -0.034(3) 0.000(3)
C7 0.146(5) 0.099(4) 0.103(4) 0.015(3) -0.014(3) -0.016(4)
C9 0.282(12) 0.192(8) 0.083(4) -0.007(5) 0.003(5) 0.029(8)
C10 0.353(14) 0.125(5) 0.093(4) -0.019(4) 0.004(6) -0.022(6)
C11 0.282(9) 0.133(5) 0.065(3) -0.032(3) 0.003(4) -0.036(5)
C12 0.228(8) 0.120(5) 0.093(4) -0.020(3) -0.010(4) -0.021(5)
C13 0.191(7) 0.127(5) 0.129(6) -0.064(5) -0.024(5) -0.005(5)
C14A 0.212(17) 0.229(19) 0.104(12) -0.075(16) -0.027(11) 0.040(18)
C14B 0.26(2) 0.175(14) 0.090(9) -0.112(9) -0.043(11) 0.048(14)
C15 0.223(9) 0.224(9) 0.122(5) -0.029(6) 0.050(5) -0.120(8)
C16 0.240(10) 0.252(10) 0.136(6) -0.062(6) 0.058(6) -0.128(9)
C17 0.145(6) 0.220(8) 0.105(4) -0.017(5) 0.037(4) -0.070(6)
C18 0.168(7) 0.199(8) 0.143(6) -0.025(5) 0.042(5) -0.074(6)
C19 0.156(6) 0.170(6) 0.116(5) -0.019(4) 0.026(4) -0.048(5)
C20 0.240(13) 0.43(2) 0.121(7) -0.034(7) 0.058(8) -0.094(13)
 
_geom_special_details
;
 All esds (except the esd in the dihedral angle between two l.s. planes)
 are estimated using the full covariance matrix.  The cell esds are taken
 into account individually in the estimation of esds in distances, angles
 and torsion angles; correlations between esds in cell parameters are only
 used when they are defined by crystal symmetry.  An approximate (isotropic)
 treatment of cell esds is used for estimating esds involving l.s. planes.
;
 
loop_
 _geom_bond_atom_site_label_1
 _geom_bond_atom_site_label_2
 _geom_bond_distance
 _geom_bond_site_symmetry_2
 _geom_bond_publ_flag
O1 C7 1.319(7) . ?
O1 H1 0.8509 . ?
N1 C15 1.254(8) . ?
N1 C19 1.295(8) . ?
C1 C2 1.374(7) . ?
C1 C6 1.376(8) . ?
C1 C8B 1.556(14) . ?
C1 C8A 1.522(17) . ?
O2 C7 1.191(7) . ?
N2 C9 1.286(11) . ?
N2 C13 1.306(9) . ?
C2 C3 1.405(5) . ?
C2 H2 0.9500 . ?
O3A C8A 0.793(17) . ?
O3A O3B 0.766(11) . ?
O3A C8B 1.258(16) . ?
O3A O4B 1.486(14) . ?
O3A H2A 0.9116 . ?
O3B C8A 1.208(15) . ?
O3B C8B 1.871(19) . ?
C3 C4 1.403(6) . ?
C3 C3 1.464(9) 6 ?
O4A O4B 0.786(11) . ?
O4A C8B 1.248(16) . ?
O4A C8A 1.939(14) . ?
O4B C8B 0.632(19) . ?
O4B C8A 1.246(15) . ?
O4B H2A 0.9407 . ?
C4 C5 1.381(6) . ?
C4 H4 0.9500 . ?
C5 C6 1.376(7) . ?
C5 C7 1.470(7) . ?
C6 H6 0.9500 . ?
C8A C8B 0.723(19) . ?
C8A H2A 1.2373 . ?
C8B H2A 1.1395 . ?
C9 C10 1.347(10) . ?
C9 H9 0.9500 . ?
C10 C11 1.337(9) . ?
C10 H10 0.9500 . ?
C11 C12 1.347(9) . ?
C11 C14B 1.634(15) 3 ?
C11 C14A 1.690(19) . ?
C12 C13 1.385(9) . ?
C12 H12 0.9500 . ?
C13 H13 0.9500 . ?
C14A C14A 0.94(4) 3 ?
C14A C14B 1.22(2) 3 ?
C14A C14B 1.42(2) . ?
C14B C14B 0.784(17) 3 ?
C14B C14A 1.22(2) 3 ?
C14B C11 1.634(15) 3 ?
C15 C16 1.398(10) . ?
C15 H15 0.9500 . ?
C16 C17 1.325(10) . ?
C16 H16 0.9500 . ?
C17 C18 1.337(10) . ?
C17 C20 1.554(11) . ?
C18 C19 1.396(9) . ?
C18 H18 0.9500 . ?
C19 H19 0.9500 . ?
C20 C20 1.23(2) 4_558 ?
C20 H20A 0.9900 . ?
C20 H20B 0.9900 . ?
 
loop_
 _geom_angle_atom_site_label_1
 _geom_angle_atom_site_label_2
 _geom_angle_atom_site_label_3
 _geom_angle
 _geom_angle_site_symmetry_1
 _geom_angle_site_symmetry_3
 _geom_angle_publ_flag
C7 O1 H1 114.3 . . ?
C15 N1 C19 116.5(6) . . ?
C2 C1 C6 118.3(4) . . ?
C2 C1 C8B 108.5(8) . . ?
C6 C1 C8B 133.2(8) . . ?
C2 C1 C8A 135.6(7) . . ?
C6 C1 C8A 106.1(7) . . ?
C8B C1 C8A 27.2(8) . . ?
C9 N2 C13 116.1(6) . . ?
C1 C2 C3 122.1(5) . . ?
C1 C2 H2 118.9 . . ?
C3 C2 H2 118.9 . . ?
C8A O3A O3B 102(2) . . ?
C8A O3A C8B 32.2(12) . . ?
O3B O3A C8B 134(2) . . ?
C8A O3A O4B 57.0(13) . . ?
O3B O3A O4B 158(2) . . ?
C8B O3A O4B 24.9(8) . . ?
C8A O3A H2A 92.8 . . ?
O3B O3A H2A 165.1 . . ?
C8B O3A H2A 60.9 . . ?
O4B O3A H2A 37.3 . . ?
O3A O3B C8A 40.0(13) . . ?
O3A O3B C8B 29.1(13) . . ?
C8A O3B C8B 11.0(9) . . ?
C2 C3 C4 117.2(4) . . ?
C2 C3 C3 121.7(3) . 6 ?
C4 C3 C3 121.0(3) . 6 ?
O4B O4A C8B 25.2(16) . . ?
O4B O4A C8A 22.1(14) . . ?
C8B O4A C8A 7.8(11) . . ?
C8B O4B O4A 123(3) . . ?
C8B O4B C8A 24.9(18) . . ?
O4A O4B C8A 144(2) . . ?
C8B O4B O3A 56.9(18) . . ?
O4A O4B O3A 154(2) . . ?
C8A O4B O3A 32.2(8) . . ?
C8B O4B H2A 90.7 . . ?
O4A O4B H2A 126.1 . . ?
C8A O4B H2A 67.2 . . ?
O3A O4B H2A 36.0 . . ?
C5 C4 C3 121.2(4) . . ?
C5 C4 H4 119.4 . . ?
C3 C4 H4 119.4 . . ?
C6 C5 C4 119.0(4) . . ?
C6 C5 C7 119.2(5) . . ?
C4 C5 C7 121.9(4) . . ?
C1 C6 C5 122.2(5) . . ?
C1 C6 H6 118.9 . . ?
C5 C6 H6 118.9 . . ?
O2 C7 O1 123.1(6) . . ?
O2 C7 C5 124.9(6) . . ?
O1 C7 C5 112.0(5) . . ?
C8B C8A O3A 112(2) . . ?
C8B C8A O4B 21.6(16) . . ?
O3A C8A O4B 90.8(17) . . ?
C8B C8A O3B 150(2) . . ?
O3A C8A O3B 38.4(11) . . ?
O4B C8A O3B 128.8(16) . . ?
C8B C8A C1 79.0(19) . . ?
O3A C8A C1 168.4(17) . . ?
O4B C8A C1 100.0(11) . . ?
O3B C8A C1 130.3(12) . . ?
C8B C8A O4A 13.6(18) . . ?
O3A C8A O4A 100.0(15) . . ?
O4B C8A O4A 13.7(9) . . ?
O3B C8A O4A 138.3(13) . . ?
C1 C8A O4A 91.4(8) . . ?
C8B C8A H2A 65.0 . . ?
O3A C8A H2A 47.4 . . ?
O4B C8A H2A 44.5 . . ?
O3B C8A H2A 85.7 . . ?
C1 C8A H2A 144.0 . . ?
O4A C8A H2A 52.6 . . ?
O4B C8B C8A 133(3) . . ?
O4B C8B O3A 98(2) . . ?
C8A C8B O3A 35.7(16) . . ?
O4B C8B O4A 32.0(19) . . ?
C8A C8B O4A 159(3) . . ?
O3A C8B O4A 124.6(14) . . ?
O4B C8B C1 150(3) . . ?
C8A C8B C1 73.8(19) . . ?
O3A C8B C1 109.5(12) . . ?
O4A C8B C1 125.4(13) . . ?
O4B C8B O3B 115(2) . . ?
C8A C8B O3B 18.6(16) . . ?
O3A C8B O3B 17.2(7) . . ?
O4A C8B O3B 141.6(13) . . ?
C1 C8B O3B 92.3(8) . . ?
O4B C8B H2A 55.6 . . ?
C8A C8B H2A 79.8 . . ?
O3A C8B H2A 44.3 . . ?
O4A C8B H2A 80.3 . . ?
C1 C8B H2A 153.5 . . ?
O3B C8B H2A 61.5 . . ?
N2 C9 C10 124.5(8) . . ?
N2 C9 H9 117.7 . . ?
C10 C9 H9 117.7 . . ?
C11 C10 C9 119.5(8) . . ?
C11 C10 H10 120.3 . . ?
C9 C10 H10 120.3 . . ?
C10 C11 C12 118.5(6) . . ?
C10 C11 C14B 118.6(8) . 3 ?
C12 C11 C14B 117.1(9) . 3 ?
C10 C11 C14A 115.9(11) . . ?
C12 C11 C14A 121.9(11) . . ?
C14B C11 C14A 43.2(8) 3 . ?
C11 C12 C13 117.5(6) . . ?
C11 C12 H12 121.3 . . ?
C13 C12 H12 121.3 . . ?
N2 C13 C12 123.9(7) . . ?
N2 C13 H13 118.1 . . ?
C12 C13 H13 118.1 . . ?
C14A C14A C14B 80.8(17) 3 3 ?
C14A C14A C14B 58.3(9) 3 . ?
C14B C14A C14B 33.5(9) 3 . ?
C14A C14A C11 125(4) 3 . ?
C14B C14A C11 66.0(12) 3 . ?
C14B C14A C11 99.4(12) . . ?
C14B C14B C14A 87.1(10) 3 3 ?
C14B C14B C14A 59.4(10) 3 . ?
C14A C14B C14A 40.8(19) 3 . ?
C14B C14B C11 157.9(14) 3 3 ?
C14A C14B C11 70.8(14) 3 3 ?
C14A C14B C11 101.1(12) . 3 ?
N1 C15 C16 125.0(7) . . ?
N1 C15 H15 117.5 . . ?
C16 C15 H15 117.5 . . ?
C17 C16 C15 119.0(7) . . ?
C17 C16 H16 120.5 . . ?
C15 C16 H16 120.5 . . ?
C16 C17 C18 116.7(6) . . ?
C16 C17 C20 123.2(8) . . ?
C18 C17 C20 120.1(8) . . ?
C17 C18 C19 120.0(7) . . ?
C17 C18 H18 120.0 . . ?
C19 C18 H18 120.0 . . ?
N1 C19 C18 122.6(7) . . ?
N1 C19 H19 118.7 . . ?
C18 C19 H19 118.7 . . ?
C20 C20 C17 119.1(15) 4_558 . ?
C20 C20 H20A 107.5 4_558 . ?
C17 C20 H20A 107.5 . . ?
C20 C20 H20B 107.5 4_558 . ?
C17 C20 H20B 107.5 . . ?
H20A C20 H20B 107.0 . . ?
 
loop_
 _geom_torsion_atom_site_label_1
 _geom_torsion_atom_site_label_2
 _geom_torsion_atom_site_label_3
 _geom_torsion_atom_site_label_4
 _geom_torsion
 _geom_torsion_site_symmetry_1
 _geom_torsion_site_symmetry_2
 _geom_torsion_site_symmetry_3
 _geom_torsion_site_symmetry_4
 _geom_torsion_publ_flag
C6 C1 C2 C3 -1.7(8) . . . . ?
C8B C1 C2 C3 179.6(11) . . . . ?
C8A C1 C2 C3 -179.6(10) . . . . ?
C8B O3A O3B C8A 2(3) . . . . ?
O4B O3A O3B C8A 16(6) . . . . ?
C8A O3A O3B C8B -2(3) . . . . ?
O4B O3A O3B C8B 13(5) . . . . ?
C1 C2 C3 C4 0.3(7) . . . . ?
C1 C2 C3 C3 -179.0(5) . . . 6 ?
C8A O4A O4B C8B -18(3) . . . . ?
C8B O4A O4B C8A 18(3) . . . . ?
C8B O4A O4B O3A 81(6) . . . . ?
C8A O4A O4B O3A 63(5) . . . . ?
C8A O3A O4B C8B -5(4) . . . . ?
O3B O3A O4B C8B -23(9) . . . . ?
C8A O3A O4B O4A -103(5) . . . . ?
O3B O3A O4B O4A -121(8) . . . . ?
C8B O3A O4B O4A -98(6) . . . . ?
O3B O3A O4B C8A -18(7) . . . . ?
C8B O3A O4B C8A 5(4) . . . . ?
C2 C3 C4 C5 0.3(6) . . . . ?
C3 C3 C4 C5 179.7(5) 6 . . . ?
C3 C4 C5 C6 0.3(7) . . . . ?
C3 C4 C5 C7 -178.8(4) . . . . ?
C2 C1 C6 C5 2.4(8) . . . . ?
C8B C1 C6 C5 -179.3(14) . . . . ?
C8A C1 C6 C5 -179.2(8) . . . . ?
C4 C5 C6 C1 -1.7(8) . . . . ?
C7 C5 C6 C1 177.5(5) . . . . ?
C6 C5 C7 O2 8.4(9) . . . . ?
C4 C5 C7 O2 -172.5(6) . . . . ?
C6 C5 C7 O1 -170.9(5) . . . . ?
C4 C5 C7 O1 8.3(7) . . . . ?
O3B O3A C8A C8B 177(4) . . . . ?
O4B O3A C8A C8B 4(3) . . . . ?
O3B O3A C8A O4B 173(3) . . . . ?
C8B O3A C8A O4B -4(3) . . . . ?
C8B O3A C8A O3B -177(4) . . . . ?
O4B O3A C8A O3B -173(3) . . . . ?
O3B O3A C8A C1 14(14) . . . . ?
C8B O3A C8A C1 -163(15) . . . . ?
O4B O3A C8A C1 -159(12) . . . . ?
O3B O3A C8A O4A -177(2) . . . . ?
C8B O3A C8A O4A 6(3) . . . . ?
O4B O3A C8A O4A 10.3(11) . . . . ?
O4A O4B C8A C8B -38(7) . . . . ?
O3A O4B C8A C8B -170(8) . . . . ?
C8B O4B C8A O3A 170(8) . . . . ?
O4A O4B C8A O3A 132(4) . . . . ?
C8B O4B C8A O3B 176(8) . . . . ?
O4A O4B C8A O3B 138(3) . . . . ?
O3A O4B C8A O3B 6(2) . . . . ?
C8B O4B C8A C1 -14(7) . . . . ?
O4A O4B C8A C1 -52(4) . . . . ?
O3A O4B C8A C1 176(2) . . . . ?
C8B O4B C8A O4A 38(7) . . . . ?
O3A O4B C8A O4A -132(4) . . . . ?
O3A O3B C8A C8B -6(7) . . . . ?
C8B O3B C8A O3A 6(7) . . . . ?
O3A O3B C8A O4B -9(3) . . . . ?
C8B O3B C8A O4B -3(6) . . . . ?
O3A O3B C8A C1 -176(4) . . . . ?
C8B O3B C8A C1 -170(8) . . . . ?
O3A O3B C8A O4A 5(4) . . . . ?
C8B O3B C8A O4A 11(6) . . . . ?
C2 C1 C8A C8B -2(3) . . . . ?
C6 C1 C8A C8B -180(3) . . . . ?
C2 C1 C8A O3A 162(11) . . . . ?
C6 C1 C8A O3A -16(12) . . . . ?
C8B C1 C8A O3A 164(14) . . . . ?
C2 C1 C8A O4B 3.4(16) . . . . ?
C6 C1 C8A O4B -174.7(10) . . . . ?
C8B C1 C8A O4B 5(3) . . . . ?
C2 C1 C8A O3B 173.3(15) . . . . ?
C6 C1 C8A O3B -5(2) . . . . ?
C8B C1 C8A O3B 175(4) . . . . ?
C2 C1 C8A O4A -7.4(14) . . . . ?
C6 C1 C8A O4A 174.5(7) . . . . ?
C8B C1 C8A O4A -6(3) . . . . ?
O4A O4B C8B C8A 155(5) . . . . ?
O3A O4B C8B C8A 6(5) . . . . ?
O4A O4B C8B O3A 148(3) . . . . ?
C8A O4B C8B O3A -6(5) . . . . ?
C8A O4B C8B O4A -155(5) . . . . ?
O3A O4B C8B O4A -148(3) . . . . ?
O4A O4B C8B C1 -53(10) . . . . ?
C8A O4B C8B C1 152(14) . . . . ?
O3A O4B C8B C1 159(9) . . . . ?
O4A O4B C8B O3B 152(2) . . . . ?
C8A O4B C8B O3B -2(5) . . . . ?
O3A O4B C8B O3B 3.9(15) . . . . ?
O3A C8A C8B O4B -10(9) . . . . ?
O3B C8A C8B O4B -6(13) . . . . ?
C1 C8A C8B O4B 166(7) . . . . ?
O4A C8A C8B O4B -38(6) . . . . ?
O4B C8A C8B O3A 10(9) . . . . ?
O3B C8A C8B O3A 4(5) . . . . ?
C1 C8A C8B O3A 177(3) . . . . ?
O4A C8A C8B O3A -28(13) . . . . ?
O3A C8A C8B O4A 28(13) . . . . ?
O4B C8A C8B O4A 38(6) . . . . ?
O3B C8A C8B O4A 32(16) . . . . ?
C1 C8A C8B O4A -155(10) . . . . ?
O3A C8A C8B C1 -177(3) . . . . ?
O4B C8A C8B C1 -166(7) . . . . ?
O3B C8A C8B C1 -172(7) . . . . ?
O4A C8A C8B C1 155(10) . . . . ?
O3A C8A C8B O3B -4(5) . . . . ?
O4B C8A C8B O3B 6(13) . . . . ?
C1 C8A C8B O3B 172(7) . . . . ?
O4A C8A C8B O3B -32(16) . . . . ?
C8A O3A C8B O4B 172(7) . . . . ?
O3B O3A C8B O4B 168(5) . . . . ?
O3B O3A C8B C8A -4(5) . . . . ?
O4B O3A C8B C8A -172(7) . . . . ?
C8A O3A C8B O4A -168(6) . . . . ?
O3B O3A C8B O4A -172(4) . . . . ?
O4B O3A C8B O4A 20(2) . . . . ?
C8A O3A C8B C1 4(3) . . . . ?
O3B O3A C8B C1 -1(5) . . . . ?
O4B O3A C8B C1 -169(5) . . . . ?
C8A O3A C8B O3B 4(5) . . . . ?
O4B O3A C8B O3B -168(5) . . . . ?
C8A O4A C8B O4B 58(9) . . . . ?
O4B O4A C8B C8A -58(9) . . . . ?
O4B O4A C8B O3A -39(4) . . . . ?
C8A O4A C8B O3A 20(9) . . . . ?
O4B O4A C8B C1 151(6) . . . . ?
C8A O4A C8B C1 -151(13) . . . . ?
O4B O4A C8B O3B -43(4) . . . . ?
C8A O4A C8B O3B 16(8) . . . . ?
C2 C1 C8B O4B 19(8) . . . . ?
C6 C1 C8B O4B -159(7) . . . . ?
C8A C1 C8B O4B -160(10) . . . . ?
C2 C1 C8B C8A 179(3) . . . . ?
C6 C1 C8B C8A 0(4) . . . . ?
C2 C1 C8B O3A 176.6(15) . . . . ?
C6 C1 C8B O3A -2(3) . . . . ?
C8A C1 C8B O3A -2.1(19) . . . . ?
C2 C1 C8B O4A -12(3) . . . . ?
C6 C1 C8B O4A 169.4(18) . . . . ?
C8A C1 C8B O4A 169(5) . . . . ?
C2 C1 C8B O3B 176.3(9) . . . . ?
C6 C1 C8B O3B -2.2(19) . . . . ?
C8A C1 C8B O3B -2(2) . . . . ?
O3A O3B C8B O4B -13(5) . . . . ?
C8A O3B C8B O4B 175(10) . . . . ?
O3A O3B C8B C8A 172(9) . . . . ?
C8A O3B C8B O3A -172(9) . . . . ?
O3A O3B C8B O4A 10(5) . . . . ?
C8A O3B C8B O4A -162(10) . . . . ?
O3A O3B C8B C1 179(4) . . . . ?
C8A O3B C8B C1 7(6) . . . . ?
C13 N2 C9 C10 1.0(15) . . . . ?
N2 C9 C10 C11 -1.0(17) . . . . ?
C9 C10 C11 C12 -0.6(16) . . . . ?
C9 C10 C11 C14B -153.0(13) . . . 3 ?
C9 C10 C11 C14A 158.2(12) . . . . ?
C10 C11 C12 C13 1.9(13) . . . . ?
C14B C11 C12 C13 154.7(11) 3 . . . ?
C14A C11 C12 C13 -155.5(10) . . . . ?
C9 N2 C13 C12 0.5(13) . . . . ?
C11 C12 C13 N2 -2.0(12) . . . . ?
C10 C11 C14A C14A 163.1(19) . . . 3 ?
C12 C11 C14A C14A -39(2) . . . 3 ?
C14B C11 C14A C14A 58.1(13) 3 . . 3 ?
C10 C11 C14A C14B 105.1(16) . . . 3 ?
C12 C11 C14A C14B -97.0(18) . . . 3 ?
C10 C11 C14A C14B 105.4(16) . . . . ?
C12 C11 C14A C14B -96.6(16) . . . . ?
C14B C11 C14A C14B 0.4(17) 3 . . . ?
C14A C14A C14B C14B -126(5) 3 . . 3 ?
C11 C14A C14B C14B -1(3) . . . 3 ?
C14B C14A C14B C14A 126(5) 3 . . 3 ?
C11 C14A C14B C14A 126(4) . . . 3 ?
C14A C14A C14B C11 42(3) 3 . . 3 ?
C14B C14A C14B C11 169(4) 3 . . 3 ?
C11 C14A C14B C11 168.3(13) . . . 3 ?
C19 N1 C15 C16 0.0(16) . . . . ?
N1 C15 C16 C17 -2.5(19) . . . . ?
C15 C16 C17 C18 4.7(16) . . . . ?
C15 C16 C17 C20 -175.3(11) . . . . ?
C16 C17 C18 C19 -4.7(15) . . . . ?
C20 C17 C18 C19 175.3(10) . . . . ?
C15 N1 C19 C18 0.1(12) . . . . ?
C17 C18 C19 N1 2.3(14) . . . . ?
C16 C17 C20 C20 -50.8(12) . . . 4_558 ?
C18 C17 C20 C20 129.2(8) . . . 4_558 ?
 
loop_
 _geom_hbond_atom_site_label_D 
 _geom_hbond_atom_site_label_H 
 _geom_hbond_atom_site_label_A 
 _geom_hbond_distance_DH 
 _geom_hbond_distance_HA 
 _geom_hbond_distance_DA 
 _geom_hbond_angle_DHA 
 _geom_hbond_site_symmetry_A 
O1 H1 N1  0.85 1.77 2.612(6) 172.5 .
O3A H2A N2  0.91 2.07 2.684(12) 123.7 .
O4B H2A N2  0.94 2.07 2.727(12) 125.8 .
 
_refine_diff_density_max    0.182
_refine_diff_density_min   -0.168
_refine_diff_density_rms    0.037

_shelx_res_file
;

    E:\hyg-498\HYFEE7~1\h.res created by SHELXL-2014/7

REM  h in Ccca
REM R1 =  0.2459 for   2999 Fo > 4sig(Fo)  and  0.2846 for all   4364 data
REM    235 parameters refined using      0 restraints
REM Highest difference peak  0.788,  deepest hole -0.514,  1-sigma level  0.155
REM  h in Ccca
REM R1 =  0.2435 for   2897 Fo > 4sig(Fo)  and  0.2789 for all   4133 data
REM    247 parameters refined using      0 restraints
REM Highest difference peak  0.920,  deepest hole -0.601,  1-sigma level  0.185
REM  h in Ccca
REM R1 =  0.1379 for   2408 Fo > 4sig(Fo)  and  0.1741 for all   3448 data
REM    271 parameters refined using      7 restraints
REM Highest difference peak  0.228,  deepest hole -0.210,  1-sigma level  0.043
REM  h in Ccca
REM R1 =  0.2208 for   2565 Fo > 4sig(Fo)  and  0.2521 for all   3518 data
REM    271 parameters refined using      7 restraints
REM Highest difference peak  0.458,  deepest hole -0.374,  1-sigma level  0.091
REM  h in Ccca
REM R1 =  0.1910 for   2753 Fo > 4sig(Fo)  and  0.2172 for all   3517 data
REM    271 parameters refined using      7 restraints
REM Highest difference peak  0.298,  deepest hole -0.326,  1-sigma level  0.065
REM  h in Ccca
REM R1 =  0.1819 for   2763 Fo > 4sig(Fo)  and  0.2085 for all   3558 data
REM    271 parameters refined using      7 restraints
REM Highest difference peak  0.306,  deepest hole -0.263,  1-sigma level  0.052
REM  h in Ccca
REM R1 =  0.1865 for   2804 Fo > 4sig(Fo)  and  0.2161 for all   3614 data
REM    271 parameters refined using      7 restraints
REM Highest difference peak  0.195,  deepest hole -0.181,  1-sigma level  0.043
REM  h in Ccca
REM R1 =  0.1485 for   2909 Fo > 4sig(Fo)  and  0.1639 for all   3487 data
REM    271 parameters refined using      7 restraints
REM Highest difference peak  0.278,  deepest hole -0.209,  1-sigma level  0.052
REM  h in Ccca
REM R1 =  0.1412 for   2948 Fo > 4sig(Fo)  and  0.1549 for all   3504 data
REM    271 parameters refined using      7 restraints
REM Highest difference peak  0.216,  deepest hole -0.213,  1-sigma level  0.049
REM  h in Ccca
REM R1 =  0.1363 for   2964 Fo > 4sig(Fo)  and  0.1499 for all   3516 data
REM    271 parameters refined using      7 restraints
REM Highest difference peak  0.240,  deepest hole -0.179,  1-sigma level  0.043
REM  h in Ccca
REM R1 =  0.1438 for   2844 Fo > 4sig(Fo)  and  0.1614 for all   3528 data
REM    271 parameters refined using      7 restraints
REM Highest difference peak  0.246,  deepest hole -0.224,  1-sigma level  0.059
REM  h in Ccca
REM R1 =  0.1366 for   2820 Fo > 4sig(Fo)  and  0.1560 for all   3555 data
REM    271 parameters refined using      7 restraints
REM Highest difference peak  0.187,  deepest hole -0.208,  1-sigma level  0.043
REM  h in Ccca
REM R1 =  0.1416 for   2785 Fo > 4sig(Fo)  and  0.1649 for all   3578 data
REM    271 parameters refined using      7 restraints
REM Highest difference peak  0.228,  deepest hole -0.176,  1-sigma level  0.038
TITL h in Ccca
CELL 1.54178 22.9749 27.0144 12.8244 90.000 90.000 90.000
ZERR 16.0000 0.0053 0.0062 0.0029 0.000 0.000 0.000
LATT 7
SYMM -X, 0.5-Y, Z
SYMM X, 0.5-Y, 0.5-Z
SYMM -X, Y, 0.5-Z
SFAC C H N O
UNIT 320 272 32 64
MERG 2
SHEL 999.00 0.83
FMAP 2
GRID
PLAN 20
TEMP -100
BOND $H
CONF
HTAB O1 N1
HTAB O3A N2
HTAB O4B N2
DFIX 1.25 0.02 C8A O4B C8A O3B
DFIX 1.25 0.02 C8B O4A C8B O3A
DFIX 2.22 0.02 O3A O4A O3B O4B
DFIX 1.50 0.02 C1 C8B
OMIT            3   1   1
OMIT            8   8   0
OMIT             1   1   1
OMIT             2   4   0
OMIT             1   3   1
OMIT           2   2   2
OMIT            2   0   2
OMIT            2   4   3
OMIT             2   2   1
OMIT           4   0   0
OMIT          10   6   0
OMIT           0   8   0
OMIT           10   4   0
OMIT            2   2   0
OMIT           1  11   1
OMIT          0   0   4
OMIT           4   8   0
OMIT          8   4   0
OMIT          0   6   2
OMIT          4   8   1
OMIT          4  12   0
OMIT         8   2   2
OMIT           2   8   0
OMIT          5   5   1
OMIT          1   9   1
OMIT            7   7   3
OMIT          6   4   1
OMIT            0   2   2
OMIT           6   8   0
OMIT           1   3   6
OMIT         4  10   2
OMIT          4   6   2
OMIT          2   8   2
OMIT          1   9   2
OMIT          5   3   5
OMIT         3   9   1
OMIT        10   2   0
OMIT           3   3   1
OMIT        2  10   0
OMIT         2   8   5
OMIT         0   0   2
OMIT        1   3   5
OMIT        1   1   3
OMIT        8   8   1
OMIT         8   6   0
OMIT       2   2   4
OMIT          3   1   3
OMIT        7   7   1
OMIT       1   5   2
OMIT       10   0   2
OMIT      3   7   2
OMIT     5   3   3
L.S. 20
ACTA
WGHT    0.120500    9.572800
FVAR       1.71724
O1    4    0.133007    0.443499    1.240446    11.00000    0.18444    0.13704 =
         0.09914    0.00785    0.04589   -0.04191
N1    3    0.070641    0.431950    1.408971    11.00000    0.13417    0.14912 =
         0.10196   -0.00409    0.02334   -0.03130
AFIX   3
H1    2    0.110641    0.438170    1.292131    11.00000   -1.20000
AFIX   0
C1    1    0.186214    0.408970    0.892830    11.00000    0.13149    0.10786 =
         0.08272   -0.04190   -0.02490    0.00505
O2    4    0.101921    0.372831    1.174249    11.00000    0.17225    0.12325 =
         0.15499    0.02981   -0.00768   -0.05634
N2    3    0.173448    0.317402    0.583344    11.00000    0.20059    0.20333 =
         0.07509   -0.05263   -0.03270    0.05610
AFIX   3
H2A   2    0.173008    0.358052    0.720024    11.00000   -1.20000
AFIX   0
C2    1    0.222863    0.449169    0.893980    11.00000    0.13635    0.10905 =
         0.05047   -0.02347   -0.01544    0.01287
AFIX  43
H2    2    0.243511    0.457479    0.832234    11.00000   -1.20000
AFIX   0
O3A   4    0.156684    0.347232    0.780669    10.50000    0.22741    0.10118 =
         0.08521   -0.00700    0.00936   -0.04857
O3B   4    0.138651    0.333705    0.821993    10.50000    0.22464    0.11743 =
         0.11322   -0.01981   -0.00684   -0.07981
C3    1    0.230788    0.478383    0.983522    11.00000    0.10805    0.07660 =
         0.05219   -0.00065   -0.01144    0.00793
O4A   4    0.209541    0.405212    0.702977    10.50000    0.29428    0.18212 =
         0.06941   -0.05377    0.05690   -0.13738
O4B   4    0.199919    0.382840    0.738186    10.50000    0.18612    0.12861 =
         0.11244   -0.01567   -0.01025   -0.10046
C4    1    0.199785    0.464748    1.073262    11.00000    0.11782    0.08450 =
         0.04961    0.00200   -0.00397   -0.00225
AFIX  43
H4    2    0.203971    0.483794    1.135081    11.00000   -1.20000
AFIX   0
C5    1    0.163288    0.424130    1.073355    11.00000    0.10430    0.07897 =
         0.08033    0.00360   -0.00726   -0.01253
C6    1    0.157758    0.396623    0.983560    11.00000    0.13405    0.08070 =
         0.11605   -0.01833   -0.03418    0.00020
AFIX  43
H6    2    0.133480    0.368159    0.984260    11.00000   -1.20000
AFIX   0
C7    1    0.129661    0.409890    1.166100    11.00000    0.14629    0.09895 =
         0.10321    0.01460   -0.01384   -0.01580
C8A   1    0.168213    0.370400    0.812532    10.50000    0.11969
C8B   1    0.187622    0.385664    0.781884    10.50000    0.14252
C9    1    0.164570    0.270942    0.568356    11.00000    0.28217    0.19203 =
         0.08301   -0.00724    0.00253    0.02869
AFIX  43
H9    2    0.156486    0.250984    0.627604    11.00000   -1.20000
AFIX   0
C10   1    0.165939    0.248610    0.474457    11.00000    0.35266    0.12504 =
         0.09288   -0.01896    0.00449   -0.02232
AFIX  43
H10   2    0.159606    0.213956    0.468980    11.00000   -1.20000
AFIX   0
C11   1    0.176280    0.275592    0.389022    11.00000    0.28180    0.13344 =
         0.06507   -0.03210    0.00301   -0.03562
C12   1    0.184561    0.324688    0.399875    11.00000    0.22783    0.12043 =
         0.09303   -0.02048   -0.01001   -0.02130
AFIX  43
H12   2    0.190868    0.345387    0.341065    11.00000   -1.20000
AFIX   0
C13   1    0.183527    0.343844    0.500066    11.00000    0.19143    0.12741 =
         0.12892   -0.06438   -0.02429   -0.00469
AFIX  43
H13   2    0.190569    0.378255    0.508680    11.00000   -1.20000
AFIX   0
C14A  1    0.201574    0.244141    0.284550    10.50000    0.21233    0.22874 =
         0.10383   -0.07544   -0.02693    0.04047
C14B  1    0.150380    0.243700    0.222450    10.50000    0.26402    0.17469 =
         0.08987   -0.11199   -0.04300    0.04773
C15   1    0.084800    0.461800    1.479452    11.00000    0.22329    0.22384 =
         0.12224   -0.02940    0.05008   -0.12005
AFIX  43
H15   2    0.114006    0.485517    1.463522    11.00000   -1.20000
AFIX   0
C16   1    0.060877    0.462833    1.579697    11.00000    0.24009    0.25245 =
         0.13597   -0.06153    0.05827   -0.12786
AFIX  43
H16   2    0.074805    0.485672    1.630199    11.00000   -1.20000
AFIX   0
C17   1    0.018504    0.431497    1.603210    11.00000    0.14539    0.21971 =
         0.10499   -0.01707    0.03674   -0.06973
C18   1    0.004343    0.398210    1.530354    11.00000    0.16784    0.19883 =
         0.14330   -0.02532    0.04187   -0.07402
AFIX  43
H18   2   -0.023719    0.373370    1.545256    11.00000   -1.20000
AFIX   0
C19   1    0.030771    0.399931    1.432382    11.00000    0.15649    0.16971 =
         0.11566   -0.01860    0.02595   -0.04812
AFIX  43
H19   2    0.019048    0.376705    1.380875    11.00000   -1.20000
AFIX   0
C20   1   -0.014203    0.432141    1.709277    11.00000    0.24014    0.42701 =
         0.12140   -0.03402    0.05816   -0.09382
AFIX  23
H20A  2   -0.039442    0.461841    1.710087    11.00000   -1.20000
H20B  2   -0.040195    0.402923    1.710929    11.00000   -1.20000
AFIX   0
HKLF 4

REM  h in Ccca
REM R1 =  0.1384 for    2620 Fo > 4sig(Fo)  and  0.1690 for all    3601 data
REM    261 parameters refined using      7 restraints

END

WGHT      0.1202     10.2120

REM Highest difference peak  0.182,  deepest hole -0.168,  1-sigma level  0.037
Q1    1  -0.0253  0.4374  1.6944  11.00000  0.05    0.18
Q2    1  -0.0194  0.3887  1.7651  11.00000  0.05    0.17
Q3    1   0.2021  0.4301  1.0764  11.00000  0.05    0.15
Q4    1   0.0672  0.4252  1.6185  11.00000  0.05    0.15
Q5    1   0.0111  0.3513  1.5267  11.00000  0.05    0.14
Q6    1   0.0790  0.3506  1.1563  11.00000  0.05    0.13
Q7    1   0.0432  0.3986  1.5864  11.00000  0.05    0.13
Q8    1   0.0398  0.3728  1.6009  11.00000  0.05    0.13
Q9    1   0.2316  0.5100  0.9814  11.00000  0.05    0.13
Q10   1   0.1437  0.2399  0.1959  11.00000  0.05    0.13
Q11   1   0.1629  0.2616  0.2223  11.00000  0.05    0.13
Q12   1   0.1662  0.3231  0.6609  11.00000  0.05    0.12
Q13   1   0.1244  0.3794  0.9796  11.00000  0.05    0.12
Q14   1   0.1947  0.4418  0.8845  11.00000  0.05    0.12
Q15   1   0.1478  0.2896  0.2056  11.00000  0.05    0.11
Q16   1   0.0000  0.4637  1.7500  10.50000  0.05    0.11
Q17   1   0.1735  0.3470  0.5623  11.00000  0.05    0.11
Q18   1   0.2316  0.4696  1.0420  11.00000  0.05    0.11
Q19   1  -0.0080  0.4229  1.6178  11.00000  0.05    0.11
Q20   1   0.1646  0.3603  0.9885  11.00000  0.05    0.10
;
_shelx_res_checksum   22569

_shelx_hkl_file
;
   0   0  -6  126811    1382                                                      125650    0.79    0.00  1.0000
   0   0   8     114      47                                                         138   -0.53    0.00  1.0000
   0   0   8      79      89                                                          99   -0.53    0.00  1.0000
   0   0   8      28      29                                                          41   -0.53    0.00  1.0000
   0   0  -8      47      38                                                          63   -0.53    0.00  1.0000
   0   0  10   24019     208                                                       23820   -0.31    0.00  1.0000
   0   0  12    3391     279                                                        3419    0.12    0.00  1.0000
   0   0  12    3715     277                                                        3744    0.12    0.00  1.0000
   0   0  14       1      58                                                           1    0.04    0.00  1.0000
   0   0  14       6      44                                                           6    0.04    0.00  1.0000
   0   0  16      34      40                                                          34    0.00    0.00  1.0000
   0  -2  -2   33198     504                                                       33281    0.11    0.00  1.0000
   0   2   2   31765     493                                                       31846    0.11    0.00  1.0000
   0  -2   2   31945     462                                                       32027    0.11    0.00  1.0000
   0   2  -2   31861     458                                                       31943    0.11    0.00  1.0000
   0  -2   2   31761     445                                                       31842    0.11    0.00  1.0000
   0   2  -2   32828     457                                                       32911    0.11    0.00  1.0000
   0   2   2   32154     455                                                       32236    0.11    0.00  1.0000
   0  -2  -2   31380     444                                                       31461    0.11    0.00  1.0000
   0   2   4    1529     127                                                        1588    0.36    0.00  1.0000
   0  -2   4    1515     103                                                        1574    0.36    0.00  1.0000
   0   2  -4    1415      96                                                        1472    0.36    0.00  1.0000
   0   2   4    1241      85                                                        1294    0.36    0.00  1.0000
   0  -2   4    1486      86                                                        1544    0.36    0.00  1.0000
   0   2   4    1406      85                                                        1463    0.36    0.00  1.0000
   0   2  -4    1404      84                                                        1461    0.36    0.00  1.0000
   0  -2  -4    1352      86                                                        1408    0.36    0.00  1.0000
   0   2   6    7084     138                                                        7322   -0.68    0.00  1.0000
   0  -2   6    7395     278                                                        7638   -0.68    0.00  1.0000
   0   2   6    7179     116                                                        7418   -0.68    0.00  1.0000
   0   2  -6    7381     127                                                        7624   -0.68    0.00  1.0000
   0  -2   6    7541     115                                                        7786   -0.68    0.00  1.0000
   0   2   6    6335     242                                                        6560   -0.68    0.00  1.0000
   0   2  -6    6862      66                                                        7096   -0.68    0.00  1.0000
   0  -2  -6    7194      80                                                        7434   -0.68    0.00  1.0000
   0   2   8     639     160                                                         684    0.42    0.00  1.0000
   0  -2   8     888     148                                                         941    0.42    0.00  1.0000
   0   2   8     829     179                                                         880    0.42    0.00  1.0000
   0  -2   8     720      97                                                         768    0.42    0.00  1.0000
   0   2   8     710      68                                                         758    0.42    0.00  1.0000
   0   2  -8     711      86                                                         759    0.42    0.00  1.0000
   0  -2  -8     657      49                                                         703    0.42    0.00  1.0000
   0  -2  10     396      68                                                         417    0.25    0.00  1.0000
   0   2  10      20      79                                                          25    0.25    0.00  1.0000
   0  -2  10     206      55                                                         221    0.25    0.00  1.0000
   0   2  10     210      46                                                         225    0.25    0.00  1.0000
   0   2 -10     349      44                                                         368    0.25    0.00  1.0000
   0  -2 -10     141      35                                                         153    0.25    0.00  1.0000
   0  -2  12     763     179                                                         754   -0.08    0.00  1.0000
   0   2  12     943     191                                                         932   -0.08    0.00  1.0000
   0  -2  12     603     151                                                         595   -0.08    0.00  1.0000
   0   2  12     788     189                                                         778   -0.08    0.00  1.0000
   0   2 -12     923      95                                                         913   -0.08    0.00  1.0000
   0  -2  14       3      69                                                           2   -0.10    0.00  1.0000
   0   2  14       4      90                                                           3   -0.10    0.00  1.0000
   0  -2  14      10      42                                                           9   -0.10    0.00  1.0000
   0   2  14       6      42                                                           5   -0.10    0.00  1.0000
   0  -2  16     161      82                                                         161    0.00    0.00  1.0000
   0   2  16      62      41                                                          62    0.00    0.00  1.0000
   0   2  16       8      34                                                           8    0.00    0.00  1.0000
   0  -4   0  296175     479                                                      288594    3.38    0.00  1.0000
   0   4   0  292252     447                                                      284722    3.38    0.00  1.0000
   0   4   0  287934     387                                                      280460    3.38    0.00  1.0000
   0  -4   0  294484     411                                                      286925    3.38    0.00  1.0000
   0  -4  -2  115445    1669                                                      114536   -0.65    0.00  1.0000
   0   4   2  116057    1697                                                      115145   -0.65    0.00  1.0000
   0  -4   2  111168    1570                                                      110276   -0.65    0.00  1.0000
   0   4  -2  114871    1613                                                      113964   -0.65    0.00  1.0000
   0  -4   2  114015    1599                                                      113111   -0.65    0.00  1.0000
   0   4  -2  107413    1497                                                      106536   -0.65    0.00  1.0000
   0   4   2  113987    1595                                                      113083   -0.65    0.00  1.0000
   0  -4  -2  109958    1540                                                      109071   -0.65    0.00  1.0000
   0  -4  -4    4651     260                                                        4690   -0.14    0.00  1.0000
   0   4   4    3447     203                                                        3481   -0.14    0.00  1.0000
   0  -4   4    3800     245                                                        3835   -0.14    0.00  1.0000
   0   4  -4    3755     193                                                        3790   -0.14    0.00  1.0000
   0  -4   4    3770     180                                                        3805   -0.14    0.00  1.0000
   0   4  -4    3721     176                                                        3756   -0.14    0.00  1.0000
   0   4   4    3587     182                                                        3621   -0.14    0.00  1.0000
   0  -4  -4    3670     179                                                        3705   -0.14    0.00  1.0000
   0   4   6   15141     284                                                       14896    0.48    0.00  1.0000
   0  -4   6   15860     241                                                       15609    0.48    0.00  1.0000
   0   4   6   15335     248                                                       15088    0.48    0.00  1.0000
   0  -4   6   15699     207                                                       15449    0.48    0.00  1.0000
   0   4   6   16252     222                                                       15998    0.48    0.00  1.0000
   0   4  -6   15021     177                                                       14776    0.48    0.00  1.0000
   0  -4  -6   14994     199                                                       14750    0.48    0.00  1.0000
   0   4   8    3348     300                                                        3295   -0.22    0.00  1.0000
   0  -4   8    2978     189                                                        2928   -0.22    0.00  1.0000
   0   4   8    2894     160                                                        2845   -0.22    0.00  1.0000
   0  -4   8    2889     194                                                        2840   -0.22    0.00  1.0000
   0   4   8    2941     152                                                        2892   -0.22    0.00  1.0000
   0   4  -8    2483     142                                                        2438   -0.22    0.00  1.0000
   0  -4  -8    2712     137                                                        2665   -0.22    0.00  1.0000
   0  -4  10     202      37                                                         205   -0.05    0.00  1.0000
   0   4  10      10      72                                                          11   -0.05    0.00  1.0000
   0  -4  10     119      35                                                         121   -0.05    0.00  1.0000
   0   4  10      88      46                                                          90   -0.05    0.00  1.0000
   0   4 -10     119      27                                                         121   -0.05    0.00  1.0000
   0  -4 -10      70      18                                                          72   -0.05    0.00  1.0000
   0  -4  12     176     105                                                         176    0.01    0.00  1.0000
   0   4  12      18      65                                                          18    0.01    0.00  1.0000
   0  -4  12     131      36                                                         131    0.01    0.00  1.0000
   0   4  12      50      42                                                          50    0.01    0.00  1.0000
   0   4 -12      81      29                                                          81    0.01    0.00  1.0000
   0  -4  14      58      60                                                          54    0.12    0.00  1.0000
   0   4  14      17      73                                                          15    0.12    0.00  1.0000
   0  -4  14      17      27                                                          15    0.12    0.00  1.0000
   0   4  14       5      36                                                           4    0.12    0.00  1.0000
   0  -4  16     132     103                                                         133    0.03    0.00  1.0000
   0   4  16      72      86                                                          73    0.03    0.00  1.0000
   0   4  16       0      46                                                           0    0.03    0.00  1.0000
   0  -6  -2    6942     323                                                        7473    1.51    0.00  1.0000
   0   6   2    7399     307                                                        7947    1.51    0.00  1.0000
   0  -6   2    7874     352                                                        8438    1.51    0.00  1.0000
   0   6  -2    7155     269                                                        7694    1.51    0.00  1.0000
   0   6  -2    7456     286                                                        8006    1.51    0.00  1.0000
   0   6   2    7417     279                                                        7965    1.51    0.00  1.0000
   0  -6  -2    7622     276                                                        8178    1.51    0.00  1.0000
   0   6  -2    7767     274                                                        8328    1.51    0.00  1.0000
   0  -6  -4     363     136                                                         356   -0.09    0.00  1.0000
   0   6   4     298     132                                                         292   -0.09    0.00  1.0000
   0  -6   4     314     111                                                         307   -0.09    0.00  1.0000
   0   6  -4     321      91                                                         314   -0.09    0.00  1.0000
   0  -6   4      80      49                                                          77   -0.09    0.00  1.0000
   0   6  -4     285      66                                                         279   -0.09    0.00  1.0000
   0   6   4     278      84                                                         272   -0.09    0.00  1.0000
   0  -6  -4     331      75                                                         324   -0.09    0.00  1.0000
   0  -6  -6   41776     553                                                       41421   -0.42    0.00  1.0000
   0   6   6   38975     598                                                       38632   -0.42    0.00  1.0000
   0  -6   6   41970     528                                                       41614   -0.42    0.00  1.0000
   0   6  -6   41544     560                                                       41190   -0.42    0.00  1.0000
   0  -6   6   39529     476                                                       39183   -0.42    0.00  1.0000
   0   6   6   40499     491                                                       40149   -0.42    0.00  1.0000
   0   6  -6   40179     441                                                       39831   -0.42    0.00  1.0000
   0  -6  -6   39656     463                                                       39310   -0.42    0.00  1.0000
   0  -6   8     122      70                                                         125    0.06    0.00  1.0000
   0   6   8      25      60                                                          26    0.06    0.00  1.0000
   0  -6   8      39      28                                                          41    0.06    0.00  1.0000
   0   6   8     110      53                                                         113    0.06    0.00  1.0000
   0   6  -8      83      24                                                          85    0.06    0.00  1.0000
   0  -6  -8     122      56                                                         125    0.06    0.00  1.0000
   0  -6  10     818     215                                                         845   -0.23    0.00  1.0000
   0   6  10     719     111                                                         744   -0.23    0.00  1.0000
   0  -6  10     611      75                                                         634   -0.23    0.00  1.0000
   0   6  10     675     126                                                         700   -0.23    0.00  1.0000
   0   6 -10     569      43                                                         592   -0.23    0.00  1.0000
   0  -6  12     667     172                                                         673    0.06    0.00  1.0000
   0  -6  12     417     126                                                         422    0.06    0.00  1.0000
   0   6  12     562      70                                                         568    0.06    0.00  1.0000
   0   6 -12     289      81                                                         293    0.06    0.00  1.0000
   0  -6  14     227      57                                                         234    0.11    0.00  1.0000
   0   6  14     207      52                                                         214    0.11    0.00  1.0000
   0   6  14     215      64                                                         222    0.11    0.00  1.0000
   0  -6  16     223      90                                                         217   -0.09    0.00  1.0000
   0   6  16      40      52                                                          38   -0.09    0.00  1.0000
   0   6  16     111      56                                                         107   -0.09    0.00  1.0000
   0   8   0    1182     117                                                        1479   -1.97    0.00  1.0000
   0   8   0    1119      90                                                        1409   -1.97    0.00  1.0000
   0  -8   0    1222      68                                                        1524   -1.97    0.00  1.0000
   0  -8  -2     923     173                                                        1201   -2.06    0.00  1.0000
   0   8   2     947     178                                                        1228   -2.06    0.00  1.0000
   0  -8   2     885     156                                                        1158   -2.06    0.00  1.0000
   0   8  -2    1112      94                                                        1415   -2.06    0.00  1.0000
   0   8   2     994     138                                                        1282   -2.06    0.00  1.0000
   0  -8  -2     950     129                                                        1232   -2.06    0.00  1.0000
   0   8  -2    1031     136                                                        1324   -2.06    0.00  1.0000
   0  -8  -4  138735    1786                                                      139075    0.22    0.00  1.0000
   0   8   4  127031    1744                                                      127356    0.22    0.00  1.0000
   0  -8   4  133972    1672                                                      134306    0.22    0.00  1.0000
   0   8  -4  134516    1522                                                      134851    0.22    0.00  1.0000
   0   8  -4  128813    1404                                                      129141    0.22    0.00  1.0000
   0   8   4  133794    1535                                                      134128    0.22    0.00  1.0000
   0  -8  -4  133615    1483                                                      133949    0.22    0.00  1.0000
   0  -8  -6   83910    1914                                                       84468    0.46    0.00  1.0000
   0   8   6   85028     653                                                       85589    0.46    0.00  1.0000
   0  -8   6   85874     444                                                       86438    0.46    0.00  1.0000
   0   8  -6   82148    1817                                                       82700    0.46    0.00  1.0000
   0  -8   6   84021    1812                                                       84579    0.46    0.00  1.0000
   0   8   6   84600     433                                                       85160    0.46    0.00  1.0000
   0   8  -6   85131     127                                                       85693    0.46    0.00  1.0000
   0  -8  -6   85632     326                                                       86195    0.46    0.00  1.0000
   0  -8   8      41      57                                                          41    0.02    0.00  1.0000
   0  -8   8       0       6                                                           0    0.02    0.00  1.0000
   0   8   8      62      57                                                          61    0.02    0.00  1.0000
   0   8  -8      25      18                                                          25    0.02    0.00  1.0000
   0  -8  -8     100      34                                                          99    0.02    0.00  1.0000
   0  -8  10    2156     235                                                        2083    0.38    0.00  1.0000
   0  -8  10    1969     185                                                        1899    0.38    0.00  1.0000
   0   8  10    2394     240                                                        2317    0.38    0.00  1.0000
   0   8 -10    2724     240                                                        2642    0.38    0.00  1.0000
   0  -8  12    1008     307                                                        1016   -0.06    0.00  1.0000
   0  -8  12    1160     199                                                        1169   -0.06    0.00  1.0000
   0   8  12    1081     334                                                        1090   -0.06    0.00  1.0000
   0  -8  14     154      59                                                         128   -0.53    0.00  1.0000
   0   8  14      45      56                                                          31   -0.53    0.00  1.0000
   0  -8  16       1      77                                                           1    0.09    0.00  1.0000
   0   8  16     299     134                                                         292    0.09    0.00  1.0000
   0   8  16     130      45                                                         126    0.09    0.00  1.0000
   0 -10   0   66432    1296                                                       66152    0.26    0.00  1.0000
   0  10   0   64827    1227                                                       64551    0.26    0.00  1.0000
   0  10   0   64906    1150                                                       64630    0.26    0.00  1.0000
   0 -10   0   62276    1110                                                       62005    0.26    0.00  1.0000
   0 -10  -2    8064     504                                                        8702    1.68    0.00  1.0000
   0  10   2    7706     458                                                        8330    1.68    0.00  1.0000
   0 -10   2    7765     445                                                        8391    1.68    0.00  1.0000
   0  10  -2    7640     392                                                        8261    1.68    0.00  1.0000
   0  10   2    7820     392                                                        8449    1.68    0.00  1.0000
   0  10  -2    7797     380                                                        8425    1.68    0.00  1.0000
   0 -10  -2    7700     381                                                        8324    1.68    0.00  1.0000
   0 -10   2    7575     370                                                        8194    1.68    0.00  1.0000
   0 -10  -4    5673     404                                                        5742   -0.22    0.00  1.0000
   0  10   4    5867     295                                                        5937   -0.22    0.00  1.0000
   0 -10   4    6147     273                                                        6218   -0.22    0.00  1.0000
   0  10  -4    5680     243                                                        5749   -0.22    0.00  1.0000
   0  10  -4    5941     219                                                        6011   -0.22    0.00  1.0000
   0  10   4    4971     210                                                        5035   -0.22    0.00  1.0000
   0 -10  -4    5890     225                                                        5960   -0.22    0.00  1.0000
   0  10  -4    6370     232                                                        6443   -0.22    0.00  1.0000
   0 -10  -6    4443     560                                                        4319   -0.45    0.00  1.0000
   0  10   6    3959     520                                                        3842   -0.45    0.00  1.0000
   0 -10   6    5064     411                                                        4932   -0.45    0.00  1.0000
   0  10  -6    4595     152                                                        4469   -0.45    0.00  1.0000
   0  10   6    4321     141                                                        4199   -0.45    0.00  1.0000
   0  10  -6    4227      90                                                        4106   -0.45    0.00  1.0000
   0 -10  -6    4561     127                                                        4436   -0.45    0.00  1.0000
   0 -10  -8     904     168                                                         908   -0.03    0.00  1.0000
   0 -10   8     897     189                                                         901   -0.03    0.00  1.0000
   0 -10   8     498     109                                                         501   -0.03    0.00  1.0000
   0  10   8     911     140                                                         915   -0.03    0.00  1.0000
   0  10  -8     628      50                                                         631   -0.03    0.00  1.0000
   0 -10  10     202      83                                                         217   -0.25    0.00  1.0000
   0  10  10     193      66                                                         208   -0.25    0.00  1.0000
   0 -10  10      94      24                                                         104   -0.25    0.00  1.0000
   0  10  10     184      69                                                         199   -0.25    0.00  1.0000
   0  10 -10      86      13                                                          96   -0.25    0.00  1.0000
   0 -10  12     236      82                                                         236    0.01    0.00  1.0000
   0  10  12     102      62                                                         102    0.01    0.00  1.0000
   0 -10  12      42      13                                                          42    0.01    0.00  1.0000
   0  10  12     223      66                                                         223    0.01    0.00  1.0000
   0 -10  14      42      93                                                          23    0.82    0.00  1.0000
   0  10  14     127     112                                                          91    0.82    0.00  1.0000
   0  10  14       7      42                                                           1    0.82    0.00  1.0000
   0 -12   0    5956     377                                                        6333    1.16    0.00  1.0000
   0  12   0    5383     239                                                        5742    1.16    0.00  1.0000
   0  12   0    6253     162                                                        6639    1.16    0.00  1.0000
   0 -12   0    6361     152                                                        6751    1.16    0.00  1.0000
   0 -12  -2    8270     294                                                        8035   -0.63    0.00  1.0000
   0  12   2    7688     277                                                        7461   -0.63    0.00  1.0000
   0 -12   2    7835     271                                                        7606   -0.63    0.00  1.0000
   0  12  -2    8211     282                                                        7977   -0.63    0.00  1.0000
   0  12   2    7807     156                                                        7578   -0.63    0.00  1.0000
   0  12  -2    7634     142                                                        7408   -0.63    0.00  1.0000
   0 -12   2    7784     118                                                        7556   -0.63    0.00  1.0000
   0 -12  -4    1628     255                                                        1607    0.12    0.00  1.0000
   0  12   4    1461     171                                                        1441    0.12    0.00  1.0000
   0 -12   4    1663     173                                                        1642    0.12    0.00  1.0000
   0  12  -4    1420      73                                                        1401    0.12    0.00  1.0000
   0  12  -4    1505      70                                                        1485    0.12    0.00  1.0000
   0  12   4    1584      77                                                        1564    0.12    0.00  1.0000
   0  12  -4    1274      34                                                        1256    0.12    0.00  1.0000
   0 -12  -4    1605      61                                                        1584    0.12    0.00  1.0000
   0 -12  -6     464     102                                                         497    0.36    0.00  1.0000
   0  12   6     609     117                                                         646    0.36    0.00  1.0000
   0 -12   6     414      91                                                         445    0.36    0.00  1.0000
   0  12  -6     684     114                                                         724    0.36    0.00  1.0000
   0  12   6     471      71                                                         504    0.36    0.00  1.0000
   0 -12  -6     583      57                                                         620    0.36    0.00  1.0000
   0 -12  -8     835      96                                                         845   -0.09    0.00  1.0000
   0 -12   8     767     118                                                         777   -0.09    0.00  1.0000
   0  12   8     754     153                                                         764   -0.09    0.00  1.0000
   0 -12  10    1169     219                                                        1159   -0.07    0.00  1.0000
   0  12  10     969     170                                                         960   -0.07    0.00  1.0000
   0 -12  12      70      92                                                          68    0.07    0.00  1.0000
   0  12  12      42      61                                                          40    0.07    0.00  1.0000
   0  12  12      64      75                                                          62    0.07    0.00  1.0000
   0 -12  14     184     122                                                         143   -0.77    0.00  1.0000
   0  12  14     163      60                                                         125   -0.77    0.00  1.0000
   0  12  14      76      46                                                          51   -0.77    0.00  1.0000
   0 -14   0   32329     627                                                       33149   -1.09    0.00  1.0000
   0  14   0   31519     520                                                       32329   -1.09    0.00  1.0000
   0  14   0   34050     505                                                       34891   -1.09    0.00  1.0000
   0 -14   0   34711     455                                                       35560   -1.09    0.00  1.0000
   0 -14  -2   16011     580                                                       16072   -0.12    0.00  1.0000
   0  14   2   15279     550                                                       15339   -0.12    0.00  1.0000
   0 -14   2   15636     537                                                       15696   -0.12    0.00  1.0000
   0  14  -2   16032     490                                                       16093   -0.12    0.00  1.0000
   0  14   2   16181     463                                                       16242   -0.12    0.00  1.0000
   0  14  -2   16368     446                                                       16430   -0.12    0.00  1.0000
   0 -14  -2   16184     456                                                       16245   -0.12    0.00  1.0000
   0 -14   2   16750     480                                                       16812   -0.12    0.00  1.0000
   0 -14  -4   10012     922                                                       10013    0.00    0.00  1.0000
   0  14   4   10313     563                                                       10314    0.00    0.00  1.0000
   0 -14   4   10942     645                                                       10943    0.00    0.00  1.0000
   0  14  -4   10835     507                                                       10836    0.00    0.00  1.0000
   0  14  -4   10536     509                                                       10537    0.00    0.00  1.0000
   0  14   4   10788     502                                                       10789    0.00    0.00  1.0000
   0  14  -4   10609     479                                                       10610    0.00    0.00  1.0000
   0 -14  -4   11455     528                                                       11456    0.00    0.00  1.0000
   0 -14  -6       0      97                                                           0   -0.30    0.00  1.0000
   0 -14   6     137      87                                                         123   -0.30    0.00  1.0000
   0  14  -6      46      30                                                          38   -0.30    0.00  1.0000
   0  14  -6       0       4                                                           0   -0.30    0.00  1.0000
   0  14   6      49      57                                                          41   -0.30    0.00  1.0000
   0 -14  -8     565     183                                                         596    0.31    0.00  1.0000
   0 -14   8     271     109                                                         293    0.31    0.00  1.0000
   0  14   8     424      95                                                         451    0.31    0.00  1.0000
   0 -14 -10     116      88                                                         103    0.30    0.00  1.0000
   0 -14  10     274     113                                                         254    0.30    0.00  1.0000
   0  14  10     292      73                                                         271    0.30    0.00  1.0000
   0 -14  12      58      89                                                          61   -0.08    0.00  1.0000
   0  14  12       0      71                                                           0   -0.08    0.00  1.0000
   0  14  12      52      87                                                          54   -0.08    0.00  1.0000
   0 -14  14      89      60                                                          72    0.46    0.00  1.0000
   0  14  14     132      58                                                         111    0.46    0.00  1.0000
   0  14  14     308      68                                                         275    0.46    0.00  1.0000
   0 -16   0    2584     253                                                        2535    0.23    0.00  1.0000
   0  16   0    3027     179                                                        2974    0.23    0.00  1.0000
   0  16   0    2611     110                                                        2562    0.23    0.00  1.0000
   0 -16   0    2601      95                                                        2552    0.23    0.00  1.0000
   0 -16  -2   17839     832                                                       17831    0.01    0.00  1.0000
   0  16   2   18396     378                                                       18388    0.01    0.00  1.0000
   0 -16   2   16917     802                                                       16910    0.01    0.00  1.0000
   0  16  -2   17888     784                                                       17880    0.01    0.00  1.0000
   0  16   2   18717     248                                                       18709    0.01    0.00  1.0000
   0  16  -2   18216     194                                                       18208    0.01    0.00  1.0000
   0 -16  -2   18193     140                                                       18185    0.01    0.00  1.0000
   0 -16   2   18592     124                                                       18584    0.01    0.00  1.0000
   0 -16  -4     126      56                                                         130   -0.08    0.00  1.0000
   0  16   4       0     120                                                           0   -0.08    0.00  1.0000
   0 -16   4      72     118                                                          75   -0.08    0.00  1.0000
   0  16  -4      54      47                                                          57   -0.08    0.00  1.0000
   0  16  -4     113      51                                                         117   -0.08    0.00  1.0000
   0  16   4       0      47                                                           0   -0.08    0.00  1.0000
   0  16  -4      71      18                                                          74   -0.08    0.00  1.0000
   0 -16  -6    2561     442                                                        2509    0.25    0.00  1.0000
   0 -16   6    2726     316                                                        2673    0.25    0.00  1.0000
   0  16  -6    2815     158                                                        2761    0.25    0.00  1.0000
   0  16   6    2880     211                                                        2825    0.25    0.00  1.0000
   0 -16  -8      25      83                                                          35   -0.43    0.00  1.0000
   0 -16   8       6     101                                                          11   -0.43    0.00  1.0000
   0  16   8       3      58                                                           7   -0.43    0.00  1.0000
   0 -16 -10     235     109                                                         252   -0.26    0.00  1.0000
   0 -16  10     104      97                                                         115   -0.26    0.00  1.0000
   0  16  10       0      50                                                           1   -0.26    0.00  1.0000
   0 -16  12      15     111                                                          15   -0.01    0.00  1.0000
   0  16  12       1     101                                                           1   -0.01    0.00  1.0000
   0  16  12       5      62                                                           5   -0.01    0.00  1.0000
   0 -16  14      43     127                                                          47   -0.15    0.00  1.0000
   0  16  14       0      68                                                           0   -0.15    0.00  1.0000
   0  16  14      14      54                                                          16   -0.15    0.00  1.0000
   0 -18   0     103     180                                                         117    0.33    0.00  1.0000
   0  18   0     111      99                                                         126    0.33    0.00  1.0000
   0  18   0     133      64                                                         149    0.33    0.00  1.0000
   0 -18   0     147      72                                                         164    0.33    0.00  1.0000
   0 -18  -2    4333     379                                                        4213    0.44    0.00  1.0000
   0 -18   2    4272     365                                                        4153    0.44    0.00  1.0000
   0  18   2    4682     383                                                        4557    0.44    0.00  1.0000
   0  18  -2    3438     503                                                        3331    0.44    0.00  1.0000
   0  18   2    4130     322                                                        4013    0.44    0.00  1.0000
   0  18  -2    4149     269                                                        4032    0.44    0.00  1.0000
   0 -18  -2    3985     255                                                        3870    0.44    0.00  1.0000
   0 -18   2    3859     252                                                        3746    0.44    0.00  1.0000
   0 -18  -4     342      79                                                         349    0.09    0.00  1.0000
   0 -18   4     378     145                                                         385    0.09    0.00  1.0000
   0  18  -4     153      67                                                         157    0.09    0.00  1.0000
   0  18   4     295      76                                                         301    0.09    0.00  1.0000
   0  18  -4     268      37                                                         274    0.09    0.00  1.0000
   0 -18  -6     928     184                                                         941   -0.10    0.00  1.0000
   0 -18   6    1413     223                                                        1429   -0.10    0.00  1.0000
   0  18  -6    1332      55                                                        1348   -0.10    0.00  1.0000
   0  18   6    1305     112                                                        1321   -0.10    0.00  1.0000
   0 -18  -8     872     298                                                         902    0.24    0.00  1.0000
   0 -18   8    1164     204                                                        1198    0.24    0.00  1.0000
   0  18   8    1183     285                                                        1218    0.24    0.00  1.0000
   0 -18 -10     155      80                                                         156    0.01    0.00  1.0000
   0 -18  10     302     147                                                         303    0.01    0.00  1.0000
   0  18  10      92      54                                                          92    0.01    0.00  1.0000
   0 -18  12      48     112                                                          52    0.15    0.00  1.0000
   0  18  12      25      57                                                          28    0.15    0.00  1.0000
   0  18  12      17      58                                                          20    0.15    0.00  1.0000
   0 -18  14     218     104                                                         219   -0.02    0.00  1.0000
   0  18  14      43      67                                                          43   -0.02    0.00  1.0000
   0  18  14     130      48                                                         131   -0.02    0.00  1.0000
   0 -20   0      86     166                                                          96   -0.24    0.00  1.0000
   0  20   0     266     125                                                         283   -0.24    0.00  1.0000
   0 -20   0     224      88                                                         239   -0.24    0.00  1.0000
   0 -20  -2      47     146                                                          61   -0.48    0.00  1.0000
   0 -20   2      42     158                                                          56   -0.48    0.00  1.0000
   0  20   2       1      47                                                           0   -0.48    0.00  1.0000
   0  20  -2       5      44                                                          10   -0.48    0.00  1.0000
   0 -20   2       4      31                                                           9   -0.48    0.00  1.0000
   0 -20  -4    2974     391                                                        2967   -0.03    0.00  1.0000
   0 -20   4    2961     216                                                        2954   -0.03    0.00  1.0000
   0  20  -4    3221     365                                                        3214   -0.03    0.00  1.0000
   0  20   4    3550     172                                                        3542   -0.03    0.00  1.0000
   0  20  -4    3178     121                                                        3171   -0.03    0.00  1.0000
   0 -20  -6     302     128                                                         295   -0.09    0.00  1.0000
   0 -20   6     650     218                                                         640   -0.09    0.00  1.0000
   0  20  -6      94      25                                                          90   -0.09    0.00  1.0000
   0  20  -6      48      12                                                          45   -0.09    0.00  1.0000
   0  20   6      63      24                                                          60   -0.09    0.00  1.0000
   0 -20  -8     345     123                                                         354    0.11    0.00  1.0000
   0 -20   8     275     156                                                         283    0.11    0.00  1.0000
   0  20   8     452     117                                                         462    0.11    0.00  1.0000
   0 -20 -10     185      91                                                         200    0.26    0.00  1.0000
   0 -20  10     100      86                                                         111    0.26    0.00  1.0000
   0  20  10     157      61                                                         171    0.26    0.00  1.0000
   0 -20  12      78      54                                                          87   -0.23    0.00  1.0000
   0  20  12      59      55                                                          67   -0.23    0.00  1.0000
   0  22   0     186      49                                                         196   -0.17    0.00  1.0000
   0 -22   0     183      30                                                         192   -0.17    0.00  1.0000
   0 -22  -2     655     181                                                         652    0.03    0.00  1.0000
   0 -22   2     510     265                                                         507    0.03    0.00  1.0000
   0  22   2     722      94                                                         718    0.03    0.00  1.0000
   0  22  -2     449      57                                                         446    0.03    0.00  1.0000
   0 -22   2     390      74                                                         387    0.03    0.00  1.0000
   0 -22  -4    5816    1147                                                        5817    0.00    0.00  1.0000
   0 -22   4    7441     517                                                        7443    0.00    0.00  1.0000
   0  22  -4    6237     375                                                        6239    0.00    0.00  1.0000
   0  22  -4    7337     364                                                        7339    0.00    0.00  1.0000
   0  22   4    7105     477                                                        7107    0.00    0.00  1.0000
   0 -22  -6     320      95                                                         310    0.13    0.00  1.0000
   0 -22   6     395     141                                                         384    0.13    0.00  1.0000
   0  22  -6     257      32                                                         248    0.13    0.00  1.0000
   0  22  -6     229      37                                                         221    0.13    0.00  1.0000
   0  22   6     441      87                                                         429    0.13    0.00  1.0000
   0 -22  -8     314     189                                                         335   -0.28    0.00  1.0000
   0 -22   8     394     145                                                         418   -0.28    0.00  1.0000
   0  22   8     144      67                                                         158   -0.28    0.00  1.0000
   0 -22 -10       0     107                                                           1   -0.39    0.00  1.0000
   0 -22  10     246      95                                                         272   -0.39    0.00  1.0000
   0  22  10     103      47                                                         120   -0.39    0.00  1.0000
   0 -22 -12      61      83                                                          67    0.17    0.00  1.0000
   0 -22  12     470     149                                                         486    0.17    0.00  1.0000
   0  22  12     134      70                                                         143    0.17    0.00  1.0000
   0 -24   0     110     293                                                         131    0.45    0.00  1.0000
   0  24   0       4      53                                                           8    0.45    0.00  1.0000
   0 -24  -2    1203     287                                                        1164    0.27    0.00  1.0000
   0 -24   2     940     212                                                         906    0.27    0.00  1.0000
   0  24   2    1237     100                                                        1198    0.27    0.00  1.0000
   0  24  -2    1352     181                                                        1311    0.27    0.00  1.0000
   0 -24  -4    1229     310                                                        1238   -0.06    0.00  1.0000
   0 -24   4     894     238                                                         902   -0.06    0.00  1.0000
   0  24  -4     754     127                                                         761   -0.06    0.00  1.0000
   0  24   4    1050     132                                                        1058   -0.06    0.00  1.0000
   0 -24  -6     300     104                                                         303    0.04    0.00  1.0000
   0 -24   6     376     164                                                         379    0.04    0.00  1.0000
   0  24  -6      78      17                                                          79    0.04    0.00  1.0000
   0  24   6      73      60                                                          74    0.04    0.00  1.0000
   0 -24  -8     342     175                                                         329    0.18    0.00  1.0000
   0 -24   8     332     156                                                         319    0.18    0.00  1.0000
   0  24   8     648     136                                                         630    0.18    0.00  1.0000
   0 -24 -10     202      64                                                         185    0.29    0.00  1.0000
   0 -24  10     450     133                                                         425    0.29    0.00  1.0000
   0  24  10     204     106                                                         187    0.29    0.00  1.0000
   0 -24 -12     325     118                                                         327   -0.03    0.00  1.0000
   0 -24  12       2     132                                                           2   -0.03    0.00  1.0000
   0  24  12     111      82                                                         112   -0.03    0.00  1.0000
   0 -26   0     224     226                                                         248   -0.38    0.00  1.0000
   0  26   0      18      56                                                          25   -0.38    0.00  1.0000
   0 -26  -2     196     144                                                         198   -0.03    0.00  1.0000
   0 -26   2     164     166                                                         166   -0.03    0.00  1.0000
   0  26  -2      11      30                                                          11   -0.03    0.00  1.0000
   0  26   2       5      46                                                           5   -0.03    0.00  1.0000
   0 -26  -4     193      80                                                         206    0.23    0.00  1.0000
   0 -26   4     333     185                                                         350    0.23    0.00  1.0000
   0  26  -4      10      20                                                          13    0.23    0.00  1.0000
   0  26   4       0      51                                                           1    0.23    0.00  1.0000
   0 -26  -6     328     137                                                         347   -0.25    0.00  1.0000
   0 -26   6     376     164                                                         396   -0.25    0.00  1.0000
   0  26   6     279      95                                                         297   -0.25    0.00  1.0000
   0 -26  -8     227     132                                                         227   -0.01    0.00  1.0000
   0 -26   8     142     151                                                         142   -0.01    0.00  1.0000
   0  26   8     142      51                                                         142   -0.01    0.00  1.0000
   0 -26 -10      54      98                                                          55   -0.03    0.00  1.0000
   0 -26  10     185     141                                                         186   -0.03    0.00  1.0000
   0  26  10      40      57                                                          41   -0.03    0.00  1.0000
   0 -28   0     246     181                                                         241    0.08    0.00  1.0000
   0  28   0     109      57                                                         106    0.08    0.00  1.0000
   0 -28  -2     149     146                                                         126   -0.47    0.00  1.0000
   0 -28   2     890     258                                                         833   -0.47    0.00  1.0000
   0  28  -2     600      86                                                         553   -0.47    0.00  1.0000
   0  28   2     547      93                                                         502   -0.47    0.00  1.0000
   0 -28  -4       1      78                                                           3   -0.39    0.00  1.0000
   0 -28   4       1     166                                                           0   -0.39    0.00  1.0000
   0  28  -4       1      31                                                           4   -0.39    0.00  1.0000
   0  28   4       0      51                                                           1   -0.39    0.00  1.0000
   0 -28  -6     347      97                                                         322    0.34    0.00  1.0000
   0 -28   6     499     185                                                         468    0.34    0.00  1.0000
   0  28   6     141      89                                                         125    0.34    0.00  1.0000
   0 -28  -8     146      79                                                         150   -0.07    0.00  1.0000
   0 -28   8       2     147                                                           2   -0.07    0.00  1.0000
   0  28   8      79      55                                                          82   -0.07    0.00  1.0000
   0 -28 -10     451     177                                                         470   -0.21    0.00  1.0000
   0 -28  10     303     172                                                         318   -0.21    0.00  1.0000
   0  28  10       0      53                                                           0   -0.21    0.00  1.0000
   0 -30   0     266     165                                                         264    0.03    0.00  1.0000
   0  30   0     126      40                                                         125    0.03    0.00  1.0000
   0 -30  -2     148     215                                                         184    0.67    0.00  1.0000
   0 -30   2     168     175                                                         206    0.67    0.00  1.0000
   0  30  -2      44      52                                                          64    0.67    0.00  1.0000
   0  30   2       2      47                                                           8    0.67    0.00  1.0000
   0 -30  -4     129     117                                                         110    0.42    0.00  1.0000
   0 -30   4     124     164                                                         105    0.42    0.00  1.0000
   0  30   4     306      92                                                         276    0.42    0.00  1.0000
   0 -30  -6      99      56                                                         115   -0.37    0.00  1.0000
   0 -30   6      46     152                                                          57   -0.37    0.00  1.0000
   0  30   6       1      51                                                           0   -0.37    0.00  1.0000
   0 -30  -8      59      58                                                          54    0.17    0.00  1.0000
   0 -30   8     244     176                                                         233    0.17    0.00  1.0000
   0  30   8      69      72                                                          63    0.17    0.00  1.0000
   0 -32   0      66     159                                                          76    0.29    0.00  1.0000
   0  32   0      31      36                                                          38    0.29    0.00  1.0000
   0 -32  -2      61     117                                                          73   -0.36    0.00  1.0000
   0 -32   2       3     174                                                           6   -0.36    0.00  1.0000
   0  32  -2       9      35                                                          14   -0.36    0.00  1.0000
   0  32   2       0      40                                                           2   -0.36    0.00  1.0000
   0 -32  -4       4      62                                                           2   -0.29    0.00  1.0000
   0 -32   4     334     253                                                         313   -0.29    0.00  1.0000
   0  32   4       0      48                                                           0   -0.29    0.00  1.0000
   0 -32  -6      60      88                                                          76    0.46    0.00  1.0000
   0 -32   6       1     180                                                           0    0.46    0.00  1.0000
   0  32   6      52      64                                                          67    0.46    0.00  1.0000
   0 -34   0      83     159                                                         115   -0.77    0.00  1.0000
   0  34   0      37      23                                                          59   -0.77    0.00  1.0000
   0 -34  -2      13     138                                                          15   -0.15    0.00  1.0000
   0 -34   2     316     180                                                         327   -0.15    0.00  1.0000
   0  34   2     302      77                                                         313   -0.15    0.00  1.0000
   0 -34  -4     167     132                                                         172    0.09    0.00  1.0000
   0 -34   4     174     197                                                         179    0.09    0.00  1.0000
   0  34   4       3      68                                                           4    0.09    0.00  1.0000
  -1  -1  -2    1313      85                                                        1297    0.11    0.00  1.0000
   1   1   2    1159      66                                                        1144    0.11    0.00  1.0000
  -1  -1   2    1137      57                                                        1122   -0.11    0.00  1.0000
   1   1  -2    1121      52                                                        1106   -0.11    0.00  1.0000
   1  -1   2    1179     122                                                        1164    0.11    0.00  1.0000
  -1   1  -2    1135      74                                                        1120    0.11    0.00  1.0000
  -1   1   2    1108      59                                                        1093   -0.11    0.00  1.0000
  -1  -1   2    1088      48                                                        1074   -0.11    0.00  1.0000
   1   1  -2    1038     136                                                        1024   -0.11    0.00  1.0000
  -1   1   2     981     130                                                         967   -0.11    0.00  1.0000
   1  -1  -2     991     140                                                         977   -0.11    0.00  1.0000
   1  -1   2     975     126                                                         961    0.11    0.00  1.0000
   1   1   2     953     124                                                         939    0.11    0.00  1.0000
  -1  -1  -2     971     128                                                         957    0.11    0.00  1.0000
  -1   1  -2    1292      57                                                        1276    0.11    0.00  1.0000
   1   1   3     740      74                                                         857   -1.00    0.00  1.0000
  -1  -1   3     776     117                                                         896    1.00    0.00  1.0000
   1  -1   3     756      70                                                         874    1.00    0.00  1.0000
   1   1  -3     897      72                                                        1026    1.00    0.00  1.0000
  -1   1   3     746      59                                                         864   -1.00    0.00  1.0000
  -1   1  -3     749      61                                                         867    1.00    0.00  1.0000
  -1  -1   3     764      60                                                         883    1.00    0.00  1.0000
  -1   1   3     752      62                                                         870   -1.00    0.00  1.0000
   1   1  -3     699     138                                                         813    1.00    0.00  1.0000
   1  -1  -3     723      53                                                         839   -1.00    0.00  1.0000
   1  -1   3     815      54                                                         938    1.00    0.00  1.0000
   1   1   3     815      64                                                         938   -1.00    0.00  1.0000
  -1   1  -3     852      53                                                         977    1.00    0.00  1.0000
  -1  -1  -3     614     125                                                         721   -1.00    0.00  1.0000
   1   1   4    5772     286                                                        5776   -0.01    0.00  1.0000
  -1  -1   4    5654     234                                                        5658    0.01    0.00  1.0000
   1  -1   4    5523     223                                                        5527   -0.01    0.00  1.0000
  -1   1   4    5354     217                                                        5358    0.01    0.00  1.0000
   1   1  -4    5271     212                                                        5275    0.01    0.00  1.0000
   1   1   4    5367     223                                                        5371   -0.01    0.00  1.0000
  -1   1  -4    5499     225                                                        5503   -0.01    0.00  1.0000
  -1  -1   4    5251     209                                                        5255    0.01    0.00  1.0000
  -1   1   4    5233     217                                                        5237    0.01    0.00  1.0000
   1   1  -4    5129     203                                                        5133    0.01    0.00  1.0000
   1  -1   4    5060     206                                                        5064   -0.01    0.00  1.0000
   1  -1  -4    5294     212                                                        5298    0.01    0.00  1.0000
   1   1   4    5216     209                                                        5220   -0.01    0.00  1.0000
  -1   1  -4    5257     206                                                        5261   -0.01    0.00  1.0000
  -1  -1  -4    5113     202                                                        5117   -0.01    0.00  1.0000
  -1   1   5    4225     158                                                        4102   -0.46    0.00  1.0000
   1   1   5    3998     142                                                        3878   -0.46    0.00  1.0000
  -1  -1   5    4099     146                                                        3977    0.46    0.00  1.0000
   1  -1   5    4070     171                                                        3949    0.46    0.00  1.0000
  -1   1   5    4079     137                                                        3958   -0.46    0.00  1.0000
   1   1   5    4250     145                                                        4126   -0.46    0.00  1.0000
   1   1  -5    3830     120                                                        3713    0.46    0.00  1.0000
  -1   1  -5    3878     126                                                        3760    0.46    0.00  1.0000
  -1  -1   5    3753     121                                                        3637    0.46    0.00  1.0000
  -1   1   5    4023     129                                                        3903   -0.46    0.00  1.0000
   1  -1   5    4093     122                                                        3972    0.46    0.00  1.0000
   1   1   5    3931     124                                                        3812   -0.46    0.00  1.0000
   1   1  -5    4058     121                                                        3937    0.46    0.00  1.0000
   1  -1  -5    4004     117                                                        3884   -0.46    0.00  1.0000
  -1   1  -5    3987     124                                                        3867    0.46    0.00  1.0000
  -1  -1  -5    4024     128                                                        3904   -0.46    0.00  1.0000
  -1   1   6    7084     152                                                        7095   -0.03    0.00  1.0000
   1   1   6    7587     362                                                        7599    0.03    0.00  1.0000
   1  -1   6    7067     119                                                        7078    0.03    0.00  1.0000
  -1   1   6    7156     135                                                        7167   -0.03    0.00  1.0000
   1   1   6    7292     124                                                        7304    0.03    0.00  1.0000
   1   1  -6    7493     131                                                        7505   -0.03    0.00  1.0000
  -1   1   6    7203      99                                                        7214   -0.03    0.00  1.0000
   1  -1   6    7604     118                                                        7616    0.03    0.00  1.0000
   1   1   6    7205      89                                                        7216    0.03    0.00  1.0000
   1   1  -6    7393     112                                                        7405   -0.03    0.00  1.0000
  -1   1  -6    7060     113                                                        7071    0.03    0.00  1.0000
  -1  -1  -6    7334      85                                                        7346    0.03    0.00  1.0000
   1  -1   7      81      55                                                          92   -0.28    0.00  1.0000
  -1   1   7      65      31                                                          75    0.28    0.00  1.0000
   1   1   7      73      45                                                          83    0.28    0.00  1.0000
  -1  -1   7      37      32                                                          45   -0.28    0.00  1.0000
   1  -1   7     113      51                                                         126   -0.28    0.00  1.0000
  -1   1   7      44      41                                                          52    0.28    0.00  1.0000
   1   1   7     170      53                                                         186    0.28    0.00  1.0000
   1   1  -7      41      50                                                          49   -0.28    0.00  1.0000
  -1  -1   7      60      32                                                          69   -0.28    0.00  1.0000
  -1   1   7      21      36                                                          27    0.28    0.00  1.0000
   1  -1   7       7      28                                                          11   -0.28    0.00  1.0000
   1   1   7      71      30                                                          81    0.28    0.00  1.0000
   1   1  -7      21      17                                                          27   -0.28    0.00  1.0000
   1  -1  -7       7      15                                                          11    0.28    0.00  1.0000
  -1   1  -7      34      24                                                          41   -0.28    0.00  1.0000
  -1  -1  -7      94      41                                                         106    0.28    0.00  1.0000
   1  -1   8    1331     133                                                        1330    0.00    0.00  1.0000
  -1   1   8    1247     200                                                        1246    0.00    0.00  1.0000
   1   1   8    1201     343                                                        1200    0.00    0.00  1.0000
  -1  -1   8    1349     239                                                        1348    0.00    0.00  1.0000
   1  -1   8    1204     211                                                        1203    0.00    0.00  1.0000
  -1   1   8    1163     234                                                        1162    0.00    0.00  1.0000
   1   1   8    1168      87                                                        1167    0.00    0.00  1.0000
  -1  -1   8    1268      89                                                        1267    0.00    0.00  1.0000
  -1   1   8    1262      92                                                        1261    0.00    0.00  1.0000
   1  -1   8    1429     102                                                        1428    0.00    0.00  1.0000
   1   1   8    1247     124                                                        1246    0.00    0.00  1.0000
   1   1  -8    1027      47                                                        1026    0.00    0.00  1.0000
   1  -1  -8    1195      53                                                        1194    0.00    0.00  1.0000
  -1  -1  -8    1066      60                                                        1065    0.00    0.00  1.0000
  -1   1  -8    1081      72                                                        1080    0.00    0.00  1.0000
  -1  -1   9     401     100                                                         377   -0.29    0.00  1.0000
   1  -1   9     591     102                                                         562   -0.29    0.00  1.0000
  -1   1   9     394     101                                                         371    0.29    0.00  1.0000
   1   1   9     269     106                                                         250    0.29    0.00  1.0000
  -1  -1   9     347      88                                                         325   -0.29    0.00  1.0000
  -1   1   9     410      97                                                         386    0.29    0.00  1.0000
   1  -1   9     456      57                                                         431   -0.29    0.00  1.0000
   1   1   9     315      42                                                         294    0.29    0.00  1.0000
   1   1  -9     331      56                                                         310   -0.29    0.00  1.0000
   1  -1  -9     434      60                                                         409    0.29    0.00  1.0000
  -1  -1  -9     345      41                                                         323    0.29    0.00  1.0000
  -1   1  -9     396      51                                                         373   -0.29    0.00  1.0000
  -1  -1  10   12135     486                                                       12145    0.02    0.00  1.0000
   1  -1  10   12695     341                                                       12705   -0.02    0.00  1.0000
  -1   1  10   12153     461                                                       12163    0.02    0.00  1.0000
   1   1  10   12451     434                                                       12461   -0.02    0.00  1.0000
  -1  -1  10   12876     156                                                       12887    0.02    0.00  1.0000
  -1   1  10   12867     192                                                       12878    0.02    0.00  1.0000
   1  -1  10   12903     163                                                       12914   -0.02    0.00  1.0000
   1   1  10   12712     168                                                       12722   -0.02    0.00  1.0000
   1   1 -10   11861     391                                                       11871    0.02    0.00  1.0000
   1  -1 -10   11953     398                                                       11963    0.02    0.00  1.0000
  -1  -1 -10   12162     403                                                       12172   -0.02    0.00  1.0000
  -1   1 -10   13104     129                                                       13115   -0.02    0.00  1.0000
  -1  -1  11     267     118                                                         268   -0.01    0.00  1.0000
   1  -1  11     118      70                                                         118   -0.01    0.00  1.0000
  -1   1  11      69      65                                                          69    0.01    0.00  1.0000
   1   1  11      90      77                                                          90    0.01    0.00  1.0000
  -1  -1  11      31      40                                                          31   -0.01    0.00  1.0000
  -1   1  11     244      68                                                         245    0.01    0.00  1.0000
   1  -1  11       8      40                                                           8   -0.01    0.00  1.0000
   1   1  11     202      75                                                         203    0.01    0.00  1.0000
   1   1 -11      72      49                                                          72   -0.01    0.00  1.0000
   1  -1 -11      99      41                                                          99    0.01    0.00  1.0000
  -1  -1 -11      40      35                                                          40    0.01    0.00  1.0000
  -1   1 -11      12      25                                                          12   -0.01    0.00  1.0000
  -1  -1  12    7069     538                                                        7062   -0.02    0.00  1.0000
   1  -1  12    8639     214                                                        8631    0.02    0.00  1.0000
  -1   1  12    7868     194                                                        7861   -0.02    0.00  1.0000
  -1  -1  12    7487     555                                                        7480   -0.02    0.00  1.0000
  -1   1  12    7998     152                                                        7991   -0.02    0.00  1.0000
   1  -1  12    7940     126                                                        7933    0.02    0.00  1.0000
   1   1  12    8203     149                                                        8196    0.02    0.00  1.0000
   1   1 -12    6927     501                                                        6920   -0.02    0.00  1.0000
  -1   1 -12    7028     507                                                        7021    0.02    0.00  1.0000
  -1  -1  13      56      62                                                          71    0.44    0.00  1.0000
   1  -1  13     138      78                                                         160    0.44    0.00  1.0000
  -1   1  13     114      77                                                         134   -0.44    0.00  1.0000
   1   1  13      61      56                                                          76   -0.44    0.00  1.0000
  -1  -1  13       2      32                                                           5    0.44    0.00  1.0000
  -1   1  13      34      39                                                          46   -0.44    0.00  1.0000
   1  -1  13       0      25                                                           1    0.44    0.00  1.0000
   1   1  13      13      36                                                          20   -0.44    0.00  1.0000
  -1  -1  14     215      70                                                         214   -0.01    0.00  1.0000
   1  -1  14     433     116                                                         432    0.01    0.00  1.0000
  -1   1  14     304     118                                                         303   -0.01    0.00  1.0000
   1   1  14     280     128                                                         279    0.01    0.00  1.0000
  -1  -1  14     132      51                                                         132   -0.01    0.00  1.0000
  -1   1  14     106      63                                                         106   -0.01    0.00  1.0000
   1   1  14     264      80                                                         263    0.01    0.00  1.0000
  -1  -1  15       1      75                                                           1    0.07    0.00  1.0000
   1  -1  15      33      41                                                          31    0.07    0.00  1.0000
  -1   1  15      72      58                                                          69   -0.07    0.00  1.0000
   1   1  15      45      72                                                          43   -0.07    0.00  1.0000
  -1  -1  15       0      17                                                           0    0.07    0.00  1.0000
  -1   1  15      30      32                                                          28   -0.07    0.00  1.0000
   1  -1  15      12      40                                                          11    0.07    0.00  1.0000
   1   1  15       1      34                                                           1   -0.07    0.00  1.0000
  -1  -1  16     180      70                                                         179    0.02    0.00  1.0000
   1  -1  16     346     104                                                         345   -0.02    0.00  1.0000
  -1   1  16     157      64                                                         156    0.02    0.00  1.0000
   1   1  16     371     119                                                         370   -0.02    0.00  1.0000
   1  -3  -1    1820     132                                                        1659   -0.93    0.00  1.0000
  -1   3   1    2248     201                                                        2069   -0.93    0.00  1.0000
  -1  -3  -1    2636     118                                                        2442   -0.93    0.00  1.0000
   1   3   1    1943     155                                                        1777   -0.93    0.00  1.0000
  -1  -3   1    2277     184                                                        2097    0.93    0.00  1.0000
   1   3  -1    1819     103                                                        1658    0.93    0.00  1.0000
   1  -3   1    1894     106                                                        1730    0.93    0.00  1.0000
  -1   3  -1    1575      72                                                        1426    0.93    0.00  1.0000
  -1  -3   1    2086     138                                                        1914    0.93    0.00  1.0000
   1   3  -1    1847     144                                                        1685    0.93    0.00  1.0000
  -1   3   1    1752      92                                                        1594   -0.93    0.00  1.0000
   1  -3  -1    2076     136                                                        1904   -0.93    0.00  1.0000
   1  -3   1    1908      98                                                        1743    0.93    0.00  1.0000
   1   3   1    2100     127                                                        1927   -0.93    0.00  1.0000
  -1  -3  -1    1709      88                                                        1553   -0.93    0.00  1.0000
   1  -3  -2    7567     296                                                        7493    0.21    0.00  1.0000
  -1   3   2    7415     284                                                        7342    0.21    0.00  1.0000
  -1  -3  -2    7384     296                                                        7311   -0.21    0.00  1.0000
   1   3   2    7869     311                                                        7794   -0.21    0.00  1.0000
  -1  -3   2    7826     290                                                        7751    0.21    0.00  1.0000
   1   3  -2    7241     266                                                        7169    0.21    0.00  1.0000
   1  -3   2    7012     258                                                        6941   -0.21    0.00  1.0000
  -1   3  -2    7544     276                                                        7470   -0.21    0.00  1.0000
  -1  -3   2    7393     268                                                        7320    0.21    0.00  1.0000
   1   3  -2    7486     272                                                        7412    0.21    0.00  1.0000
  -1   3   2    7707     284                                                        7632    0.21    0.00  1.0000
   1  -3  -2    7007     254                                                        6936    0.21    0.00  1.0000
   1   3   2    7328     265                                                        7255   -0.21    0.00  1.0000
  -1  -3  -2    7154     258                                                        7082   -0.21    0.00  1.0000
   1  -3  -3   11748     224                                                       11487    0.58    0.00  1.0000
  -1  -3  -3   11504     225                                                       11246    0.58    0.00  1.0000
  -1   3   3   11559     347                                                       11300    0.58    0.00  1.0000
   1   3   3   11718     406                                                       11458    0.58    0.00  1.0000
  -1  -3   3   12135     206                                                       11870   -0.58    0.00  1.0000
   1  -3   3   11864     203                                                       11602   -0.58    0.00  1.0000
   1   3  -3   11927     197                                                       11664   -0.58    0.00  1.0000
  -1   3  -3   11662     182                                                       11402   -0.58    0.00  1.0000
  -1  -3   3   11716     175                                                       11456   -0.58    0.00  1.0000
   1   3  -3   11911     171                                                       11649   -0.58    0.00  1.0000
   1  -3   3   11813     164                                                       11552   -0.58    0.00  1.0000
  -1   3   3   12118     188                                                       11853    0.58    0.00  1.0000
   1  -3  -3   11317     172                                                       11061    0.58    0.00  1.0000
   1   3   3   11732     179                                                       11472    0.58    0.00  1.0000
  -1   3  -3   11952     164                                                       11689   -0.58    0.00  1.0000
  -1  -3  -3   11695     182                                                       11435    0.58    0.00  1.0000
  -1  -3  -4    3731     192                                                        3729    0.01    0.00  1.0000
  -1   3   4    3917     211                                                        3915   -0.01    0.00  1.0000
   1   3   4    3499     191                                                        3497    0.01    0.00  1.0000
  -1  -3   4    3583     162                                                        3581   -0.01    0.00  1.0000
   1  -3   4    3643     163                                                        3641    0.01    0.00  1.0000
   1   3  -4    3777     163                                                        3775   -0.01    0.00  1.0000
  -1   3  -4    3580     156                                                        3578    0.01    0.00  1.0000
  -1   3   4    3578     158                                                        3576   -0.01    0.00  1.0000
  -1  -3   4    3619     147                                                        3617   -0.01    0.00  1.0000
   1  -3   4    3871     165                                                        3869    0.01    0.00  1.0000
   1   3  -4    3569     144                                                        3567   -0.01    0.00  1.0000
  -1   3   4    3842     161                                                        3840   -0.01    0.00  1.0000
   1  -3  -4    3104     134                                                        3102   -0.01    0.00  1.0000
   1   3   4    3434     142                                                        3432    0.01    0.00  1.0000
  -1   3  -4    3627     144                                                        3625    0.01    0.00  1.0000
  -1  -3  -4    3598     147                                                        3596    0.01    0.00  1.0000
  -1   3   5     206      76                                                         207    0.01    0.00  1.0000
   1   3   5     329     117                                                         330    0.01    0.00  1.0000
  -1  -3   5     324     108                                                         325   -0.01    0.00  1.0000
   1  -3   5     286     102                                                         287   -0.01    0.00  1.0000
   1   3  -5     245      57                                                         246   -0.01    0.00  1.0000
  -1   3  -5     232      60                                                         233   -0.01    0.00  1.0000
  -1   3   5     283      74                                                         284    0.01    0.00  1.0000
  -1  -3   5     174      85                                                         175   -0.01    0.00  1.0000
   1  -3   5     284      74                                                         285   -0.01    0.00  1.0000
  -1   3   5     263      80                                                         264    0.01    0.00  1.0000
   1   3  -5     381      89                                                         382   -0.01    0.00  1.0000
   1  -3  -5     240      56                                                         241    0.01    0.00  1.0000
  -1   3  -5     254      57                                                         255   -0.01    0.00  1.0000
  -1  -3  -5     266      63                                                         267    0.01    0.00  1.0000
  -1   3   6    1549     325                                                        1561    0.07    0.00  1.0000
   1   3   6    1520     305                                                        1532   -0.07    0.00  1.0000
  -1  -3   6    1663     261                                                        1675    0.07    0.00  1.0000
   1  -3   6    1659     112                                                        1671   -0.07    0.00  1.0000
   1   3  -6    1564      89                                                        1576    0.07    0.00  1.0000
  -1   3   6    1830     199                                                        1843    0.07    0.00  1.0000
  -1   3  -6    1532      91                                                        1544   -0.07    0.00  1.0000
   1   3   6    1644     146                                                        1656   -0.07    0.00  1.0000
  -1  -3   6    1395      74                                                        1406    0.07    0.00  1.0000
   1  -3   6    1471      71                                                        1482   -0.07    0.00  1.0000
  -1   3   6    1557      92                                                        1569    0.07    0.00  1.0000
   1   3   6    1556      85                                                        1568   -0.07    0.00  1.0000
   1   3  -6    1406      91                                                        1417    0.07    0.00  1.0000
   1  -3  -6    1375      86                                                        1386    0.07    0.00  1.0000
  -1   3  -6    1474      71                                                        1485   -0.07    0.00  1.0000
  -1  -3  -6    1464      75                                                        1475   -0.07    0.00  1.0000
  -1   3   7     416     102                                                         431   -0.18    0.00  1.0000
   1   3   7     310     106                                                         323   -0.18    0.00  1.0000
  -1  -3   7     280      49                                                         292    0.18    0.00  1.0000
   1  -3   7     162      44                                                         172    0.18    0.00  1.0000
  -1   3   7     186      40                                                         196   -0.18    0.00  1.0000
   1   3   7     377      52                                                         391   -0.18    0.00  1.0000
  -1   3  -7     244      40                                                         256    0.18    0.00  1.0000
  -1  -3   7     307      40                                                         320    0.18    0.00  1.0000
   1  -3   7     320      37                                                         333    0.18    0.00  1.0000
  -1   3   7     280      55                                                         293   -0.18    0.00  1.0000
   1   3   7     230      40                                                         241   -0.18    0.00  1.0000
   1   3  -7     273      32                                                         285    0.18    0.00  1.0000
   1  -3  -7     179      26                                                         189   -0.18    0.00  1.0000
  -1   3  -7     257      22                                                         269    0.18    0.00  1.0000
  -1  -3  -7     179      43                                                         189   -0.18    0.00  1.0000
  -1   3   8    4802     375                                                        4809    0.02    0.00  1.0000
   1   3   8    4211     256                                                        4217   -0.02    0.00  1.0000
  -1  -3   8    4523     239                                                        4530    0.02    0.00  1.0000
   1  -3   8    4256     381                                                        4262   -0.02    0.00  1.0000
  -1   3   8    4086     242                                                        4092    0.02    0.00  1.0000
   1   3   8    4150     223                                                        4156   -0.02    0.00  1.0000
  -1  -3   8    3907     217                                                        3913    0.02    0.00  1.0000
   1  -3   8    4283     223                                                        4289   -0.02    0.00  1.0000
  -1   3   8    4424     228                                                        4431    0.02    0.00  1.0000
   1   3   8    4075     206                                                        4081   -0.02    0.00  1.0000
   1   3  -8    4031     195                                                        4037    0.02    0.00  1.0000
   1  -3  -8    4060     265                                                        4066    0.02    0.00  1.0000
  -1   3  -8    3861     182                                                        3867   -0.02    0.00  1.0000
  -1  -3  -8    3793     185                                                        3799   -0.02    0.00  1.0000
  -1  -3   9    1279     264                                                        1245    0.23    0.00  1.0000
   1  -3   9    1114     276                                                        1083    0.23    0.00  1.0000
  -1   3   9    1230     132                                                        1197   -0.23    0.00  1.0000
   1   3   9     936     228                                                         907   -0.23    0.00  1.0000
  -1  -3   9    1291     193                                                        1257    0.23    0.00  1.0000
   1  -3   9    1200     114                                                        1167    0.23    0.00  1.0000
  -1   3   9    1443     237                                                        1407   -0.23    0.00  1.0000
   1   3   9    1596     214                                                        1558   -0.23    0.00  1.0000
   1   3  -9    1153     124                                                        1121    0.23    0.00  1.0000
   1  -3  -9    1019     193                                                         989   -0.23    0.00  1.0000
  -1  -3  -9    1030      95                                                        1000   -0.23    0.00  1.0000
  -1   3  -9    1235     108                                                        1202    0.23    0.00  1.0000
  -1  -3  10     376      97                                                         373   -0.04    0.00  1.0000
   1  -3  10     201      93                                                         199    0.04    0.00  1.0000
  -1   3  10     300      72                                                         297   -0.04    0.00  1.0000
   1   3  10     264     108                                                         262    0.04    0.00  1.0000
  -1  -3  10     265      86                                                         263   -0.04    0.00  1.0000
   1  -3  10     285      56                                                         282    0.04    0.00  1.0000
  -1   3  10     316      72                                                         313   -0.04    0.00  1.0000
   1   3  10     274      60                                                         272    0.04    0.00  1.0000
   1   3 -10     231      51                                                         229   -0.04    0.00  1.0000
   1  -3 -10     254      52                                                         252   -0.04    0.00  1.0000
  -1  -3 -10     313      57                                                         310    0.04    0.00  1.0000
  -1   3 -10     260      61                                                         258    0.04    0.00  1.0000
  -1  -3  11    9083     202                                                        9129   -0.12    0.00  1.0000
   1  -3  11    9926     232                                                        9974   -0.12    0.00  1.0000
  -1   3  11    8554     759                                                        8599    0.12    0.00  1.0000
   1   3  11    8485     768                                                        8530    0.12    0.00  1.0000
  -1  -3  11    8115     727                                                        8159   -0.12    0.00  1.0000
   1  -3  11    8704     756                                                        8749   -0.12    0.00  1.0000
  -1   3  11    8935     163                                                        8981    0.12    0.00  1.0000
   1   3  11    9284     180                                                        9331    0.12    0.00  1.0000
   1   3 -11    7856     688                                                        7899   -0.12    0.00  1.0000
  -1   3 -11    8228     713                                                        8272   -0.12    0.00  1.0000
  -1  -3  12     849     175                                                         852    0.03    0.00  1.0000
   1  -3  12     452     184                                                         454   -0.03    0.00  1.0000
  -1   3  12     677     154                                                         680    0.03    0.00  1.0000
   1   3  12     754     132                                                         757   -0.03    0.00  1.0000
  -1  -3  12     492     109                                                         495    0.03    0.00  1.0000
   1  -3  12     563     116                                                         566   -0.03    0.00  1.0000
  -1   3  12     608     155                                                         611    0.03    0.00  1.0000
   1   3  12     456      64                                                         458   -0.03    0.00  1.0000
   1   3 -12     615      59                                                         618    0.03    0.00  1.0000
  -1   3 -12     374      96                                                         376   -0.03    0.00  1.0000
  -1  -3  13     109      51                                                         122   -0.29    0.00  1.0000
   1  -3  13       0      64                                                           0   -0.29    0.00  1.0000
  -1   3  13      83      72                                                          94    0.29    0.00  1.0000
   1   3  13      20      39                                                          26    0.29    0.00  1.0000
  -1  -3  13       7      18                                                          10   -0.29    0.00  1.0000
   1  -3  13       2      14                                                           4   -0.29    0.00  1.0000
  -1   3  13      34      41                                                          42    0.29    0.00  1.0000
   1   3  13      65      31                                                          75    0.29    0.00  1.0000
  -1  -3  14     326     116                                                         327    0.02    0.00  1.0000
   1  -3  14     386      87                                                         387   -0.02    0.00  1.0000
  -1   3  14     122      58                                                         123    0.02    0.00  1.0000
   1   3  14     282      84                                                         283   -0.02    0.00  1.0000
  -1  -3  14     165      52                                                         166    0.02    0.00  1.0000
   1  -3  14      95      42                                                          96   -0.02    0.00  1.0000
  -1   3  14     120      77                                                         121    0.02    0.00  1.0000
   1   3  14     172      71                                                         173   -0.02    0.00  1.0000
  -1  -3  15     143      71                                                         146    0.07    0.00  1.0000
   1  -3  15     133     108                                                         136    0.07    0.00  1.0000
  -1   3  15      21      54                                                          22   -0.07    0.00  1.0000
   1   3  15      74      48                                                          76   -0.07    0.00  1.0000
  -1   3  15      72      43                                                          74   -0.07    0.00  1.0000
   1   3  15     152      77                                                         155   -0.07    0.00  1.0000
  -1  -3  16     212      73                                                         210   -0.04    0.00  1.0000
   1  -3  16     189      72                                                         187    0.04    0.00  1.0000
  -1   3  16     293      97                                                         290   -0.04    0.00  1.0000
   1   3  16     115      54                                                         113    0.04    0.00  1.0000
  -1   3  16     295      71                                                         292   -0.04    0.00  1.0000
   1   3  16     167      46                                                         165    0.04    0.00  1.0000
   1  -5  -1   18625     315                                                       18355    0.48    0.00  1.0000
  -1  -5  -1   18412     342                                                       18144    0.48    0.00  1.0000
  -1   5   1   18734     317                                                       18464    0.48    0.00  1.0000
   1   5   1   18226     320                                                       17959    0.48    0.00  1.0000
  -1  -5   1   18561     295                                                       18292   -0.48    0.00  1.0000
   1  -5   1   18553     283                                                       18284   -0.48    0.00  1.0000
   1   5  -1   18380     278                                                       18112   -0.48    0.00  1.0000
  -1   5  -1   18325     273                                                       18058   -0.48    0.00  1.0000
   1   5  -1   18898     317                                                       18626   -0.48    0.00  1.0000
  -1   5   1   17788     256                                                       17524    0.48    0.00  1.0000
  -1   5  -1   17986     233                                                       17721   -0.48    0.00  1.0000
   1  -5  -1   18510     262                                                       18241    0.48    0.00  1.0000
   1  -5   1   18238     235                                                       17971   -0.48    0.00  1.0000
   1   5   1   18532     250                                                       18263    0.48    0.00  1.0000
  -1  -5  -1   19139     262                                                       18866    0.48    0.00  1.0000
  -1  -5  -2    1048     191                                                        1033    0.11    0.00  1.0000
  -1   5   2     561     102                                                         550   -0.11    0.00  1.0000
   1   5   2     889     173                                                         875    0.11    0.00  1.0000
  -1  -5   2    1027     165                                                        1012   -0.11    0.00  1.0000
   1  -5   2     392      77                                                         383    0.11    0.00  1.0000
   1   5  -2     904     139                                                         890   -0.11    0.00  1.0000
  -1   5  -2     412      69                                                         403    0.11    0.00  1.0000
  -1  -5   2     440      91                                                         430   -0.11    0.00  1.0000
   1   5  -2     647     116                                                         635   -0.11    0.00  1.0000
  -1   5   2     452      80                                                         442   -0.11    0.00  1.0000
   1  -5  -2     319      75                                                         311   -0.11    0.00  1.0000
   1  -5  -3   13830     253                                                       13766   -0.13    0.00  1.0000
  -1  -5  -3   14094     280                                                       14030   -0.13    0.00  1.0000
  -1   5   3   13498     254                                                       13435   -0.13    0.00  1.0000
   1   5   3   13980     288                                                       13916   -0.13    0.00  1.0000
  -1  -5   3   13490     240                                                       13427    0.13    0.00  1.0000
   1  -5   3   13276     224                                                       13213    0.13    0.00  1.0000
   1   5  -3   13584     217                                                       13521    0.13    0.00  1.0000
  -1   5  -3   13720     225                                                       13656    0.13    0.00  1.0000
  -1  -5   3   13505     234                                                       13442    0.13    0.00  1.0000
   1   5  -3   13553     201                                                       13490    0.13    0.00  1.0000
  -1   5   3   14238     219                                                       14173   -0.13    0.00  1.0000
   1  -5  -3   13954     240                                                       13890   -0.13    0.00  1.0000
   1   5   3   13400     206                                                       13337   -0.13    0.00  1.0000
  -1  -5  -3   13058     198                                                       12996   -0.13    0.00  1.0000
  -1  -5  -4   67394    1053                                                       67419    0.02    0.00  1.0000
  -1   5   4   66082    1027                                                       66107   -0.02    0.00  1.0000
   1   5   4   66785    1145                                                       66810    0.02    0.00  1.0000
  -1  -5   4   66041     929                                                       66066   -0.02    0.00  1.0000
   1  -5   4   71716    1006                                                       71742    0.02    0.00  1.0000
  -1  -5   4   65987     899                                                       66012   -0.02    0.00  1.0000
   1  -5   4   66564     896                                                       66589    0.02    0.00  1.0000
   1   5  -4   67789     916                                                       67814   -0.02    0.00  1.0000
  -1   5   4   67904     935                                                       67929   -0.02    0.00  1.0000
   1   5   4   66790     918                                                       66815    0.02    0.00  1.0000
   1  -5  -4   66797     915                                                       66822   -0.02    0.00  1.0000
  -1   5  -4   67265     901                                                       67290    0.02    0.00  1.0000
  -1  -5  -4   66864     917                                                       66889    0.02    0.00  1.0000
   1  -5  -5   44961     558                                                       44636    0.37    0.00  1.0000
  -1  -5  -5   46229     918                                                       45899    0.37    0.00  1.0000
  -1   5   5   44600     577                                                       44276    0.37    0.00  1.0000
   1   5   5   45486     778                                                       45159    0.37    0.00  1.0000
  -1  -5   5   44238     540                                                       43915   -0.37    0.00  1.0000
   1  -5   5   45373     552                                                       45046   -0.37    0.00  1.0000
   1   5  -5   46212     546                                                       45882   -0.37    0.00  1.0000
  -1   5  -5   43261     518                                                       42942   -0.37    0.00  1.0000
  -1  -5   5   44552     489                                                       44228   -0.37    0.00  1.0000
   1  -5   5   42958     456                                                       42640   -0.37    0.00  1.0000
   1   5  -5   43784     475                                                       43463   -0.37    0.00  1.0000
  -1   5   5   44507     528                                                       44183    0.37    0.00  1.0000
   1   5   5   44262     518                                                       43939    0.37    0.00  1.0000
   1  -5  -5   42445     468                                                       42129    0.37    0.00  1.0000
  -1   5  -5   43533     454                                                       43213   -0.37    0.00  1.0000
  -1  -5  -5   43300     484                                                       42981    0.37    0.00  1.0000
  -1  -5  -6     434     112                                                         429    0.06    0.00  1.0000
  -1   5   6     434      71                                                         429   -0.06    0.00  1.0000
   1   5   6     625     124                                                         619    0.06    0.00  1.0000
  -1  -5   6     651     100                                                         644   -0.06    0.00  1.0000
   1  -5   6     464      66                                                         458    0.06    0.00  1.0000
   1   5  -6     412      52                                                         407   -0.06    0.00  1.0000
  -1   5  -6     444      54                                                         439    0.06    0.00  1.0000
  -1   5   6     464      61                                                         458   -0.06    0.00  1.0000
  -1  -5   6     420      61                                                         415   -0.06    0.00  1.0000
   1  -5   6     446      52                                                         441    0.06    0.00  1.0000
  -1   5   6     452      55                                                         447   -0.06    0.00  1.0000
   1   5  -6     435      45                                                         430   -0.06    0.00  1.0000
   1   5   6     507      57                                                         501    0.06    0.00  1.0000
   1  -5  -6     489      50                                                         483   -0.06    0.00  1.0000
  -1   5  -6     433      46                                                         428    0.06    0.00  1.0000
  -1  -5  -6     413      51                                                         408    0.06    0.00  1.0000
  -1   5   7      11      37                                                           9    0.15    0.00  1.0000
   1   5   7      45      75                                                          41    0.15    0.00  1.0000
  -1  -5   7     109      72                                                         103   -0.15    0.00  1.0000
   1  -5   7     109      64                                                         103   -0.15    0.00  1.0000
   1   5  -7       0      43                                                           0   -0.15    0.00  1.0000
  -1   5  -7      12      27                                                          10   -0.15    0.00  1.0000
  -1   5   7      31      51                                                          28    0.15    0.00  1.0000
   1   5   7      32      45                                                          29    0.15    0.00  1.0000
  -1  -5   7      44      32                                                          40   -0.15    0.00  1.0000
   1  -5   7      15      23                                                          13   -0.15    0.00  1.0000
  -1   5   7      43      37                                                          39    0.15    0.00  1.0000
   1   5   7      49      49                                                          45    0.15    0.00  1.0000
   1   5  -7     104      29                                                          98   -0.15    0.00  1.0000
   1  -5  -7      12      32                                                          10    0.15    0.00  1.0000
  -1  -5  -7      65      30                                                          60    0.15    0.00  1.0000
  -1   5  -7      38      26                                                          34   -0.15    0.00  1.0000
  -1   5   8    1152     226                                                        1143   -0.06    0.00  1.0000
  -1  -5   8    1510     241                                                        1500   -0.06    0.00  1.0000
   1  -5   8    1647     257                                                        1637    0.06    0.00  1.0000
  -1   5   8    1866     269                                                        1855   -0.06    0.00  1.0000
   1   5   8    1290     109                                                        1281    0.06    0.00  1.0000
  -1  -5   8    1334     113                                                        1325   -0.06    0.00  1.0000
   1  -5   8    1480     101                                                        1470    0.06    0.00  1.0000
  -1   5   8    1432     140                                                        1422   -0.06    0.00  1.0000
   1   5   8    1447     118                                                        1437    0.06    0.00  1.0000
   1   5  -8    1183      74                                                        1174   -0.06    0.00  1.0000
   1  -5  -8    1200     187                                                        1191   -0.06    0.00  1.0000
  -1  -5  -8    1396      86                                                        1386    0.06    0.00  1.0000
  -1   5  -8    1419      82                                                        1409    0.06    0.00  1.0000
  -1  -5   9     999     159                                                         994   -0.04    0.00  1.0000
   1  -5   9     998     226                                                         993   -0.04    0.00  1.0000
  -1   5   9     791     109                                                         786    0.04    0.00  1.0000
   1   5   9    1094     211                                                        1088    0.04    0.00  1.0000
  -1  -5   9     870     162                                                         865   -0.04    0.00  1.0000
   1  -5   9     998      93                                                         993   -0.04    0.00  1.0000
  -1   5   9     849      81                                                         844    0.04    0.00  1.0000
   1   5   9     810      87                                                         805    0.04    0.00  1.0000
   1   5  -9     800      76                                                         795   -0.04    0.00  1.0000
   1  -5  -9     840      75                                                         835    0.04    0.00  1.0000
  -1  -5  -9     765      72                                                         760    0.04    0.00  1.0000
  -1   5  -9     876     105                                                         871   -0.04    0.00  1.0000
  -1  -5  10    1635     270                                                        1636    0.00    0.00  1.0000
   1  -5  10    1454     116                                                        1455    0.00    0.00  1.0000
  -1   5  10    1674     127                                                        1675    0.00    0.00  1.0000
   1   5  10    1720     111                                                        1721    0.00    0.00  1.0000
  -1  -5  10    1623     102                                                        1624    0.00    0.00  1.0000
   1  -5  10    1586     151                                                        1587    0.00    0.00  1.0000
  -1   5  10    1559     273                                                        1560    0.00    0.00  1.0000
   1   5  10    1617     141                                                        1618    0.00    0.00  1.0000
   1   5 -10    1373      76                                                        1374    0.00    0.00  1.0000
  -1   5 -10    1545      71                                                        1546    0.00    0.00  1.0000
  -1  -5  11     100      71                                                          93    0.18    0.00  1.0000
   1  -5  11     229      93                                                         218    0.18    0.00  1.0000
  -1   5  11       0      65                                                           0   -0.18    0.00  1.0000
   1   5  11     137     102                                                         128   -0.18    0.00  1.0000
  -1  -5  11     157      42                                                         148    0.18    0.00  1.0000
   1  -5  11      41      26                                                          36    0.18    0.00  1.0000
  -1   5  11     100      43                                                          93   -0.18    0.00  1.0000
   1   5  11     251      85                                                         239   -0.18    0.00  1.0000
   1   5 -11      67      25                                                          61    0.18    0.00  1.0000
  -1   5 -11     111      18                                                         103    0.18    0.00  1.0000
  -1  -5  12     144      73                                                         144    0.00    0.00  1.0000
   1  -5  12      39      81                                                          39    0.00    0.00  1.0000
  -1   5  12     129     131                                                         129    0.00    0.00  1.0000
   1   5  12      71     108                                                          71    0.00    0.00  1.0000
  -1  -5  12     115      41                                                         115    0.00    0.00  1.0000
   1  -5  12     162      54                                                         162    0.00    0.00  1.0000
  -1   5  12     133      47                                                         133    0.00    0.00  1.0000
   1   5  12     142      53                                                         142    0.00    0.00  1.0000
   1   5 -12     103      27                                                         103    0.00    0.00  1.0000
  -1   5 -12     126      27                                                         126    0.00    0.00  1.0000
  -1  -5  13      68      90                                                          72    0.10    0.00  1.0000
   1  -5  13     145      48                                                         150    0.10    0.00  1.0000
  -1   5  13     129      77                                                         134   -0.10    0.00  1.0000
   1   5  13      27      69                                                          29   -0.10    0.00  1.0000
  -1  -5  13      85      29                                                          89    0.10    0.00  1.0000
   1  -5  13      55      24                                                          58    0.10    0.00  1.0000
  -1   5  13      56      44                                                          59   -0.10    0.00  1.0000
   1   5  13     112      43                                                         117   -0.10    0.00  1.0000
  -1  -5  14      49      40                                                          49    0.00    0.00  1.0000
   1  -5  14      64      54                                                          64    0.00    0.00  1.0000
  -1   5  14     150      86                                                         150    0.00    0.00  1.0000
   1   5  14      89      46                                                          89    0.00    0.00  1.0000
  -1  -5  14      28      21                                                          28    0.00    0.00  1.0000
  -1   5  14      58      37                                                          58    0.00    0.00  1.0000
   1   5  14     111      55                                                         111    0.00    0.00  1.0000
  -1  -5  15      86      60                                                          80   -0.17    0.00  1.0000
   1  -5  15      92      87                                                          86   -0.17    0.00  1.0000
  -1   5  15     160      75                                                         151    0.17    0.00  1.0000
   1   5  15       0      76                                                           0    0.17    0.00  1.0000
  -1   5  15      49      46                                                          44    0.17    0.00  1.0000
   1   5  15     150      72                                                         142    0.17    0.00  1.0000
  -1  -5  16       0      76                                                           0    0.03    0.00  1.0000
   1  -5  16      95      36                                                          94   -0.03    0.00  1.0000
  -1   5  16      96      52                                                          95    0.03    0.00  1.0000
   1   5  16     295      93                                                         293   -0.03    0.00  1.0000
  -1   5  16     172      59                                                         170    0.03    0.00  1.0000
   1   5  16      64      40                                                          63   -0.03    0.00  1.0000
   1  -7  -1   12613     473                                                       12292   -0.69    0.00  1.0000
  -1  -7  -1   13407     324                                                       13076   -0.69    0.00  1.0000
  -1   7   1   12698     463                                                       12376   -0.69    0.00  1.0000
   1   7   1   12894     280                                                       12569   -0.69    0.00  1.0000
  -1  -7   1   12764     467                                                       12441    0.69    0.00  1.0000
   1  -7   1   12757     460                                                       12434    0.69    0.00  1.0000
   1   7  -1   12449     435                                                       12130    0.69    0.00  1.0000
  -1   7  -1   13351     209                                                       13020    0.69    0.00  1.0000
  -1   7   1   12824     430                                                       12500   -0.69    0.00  1.0000
  -1   7  -1   13053     160                                                       12726    0.69    0.00  1.0000
   1  -7  -1   12878     166                                                       12553   -0.69    0.00  1.0000
   1   7   1   12801     432                                                       12477   -0.69    0.00  1.0000
   1  -7   1   12881     158                                                       12556    0.69    0.00  1.0000
  -1  -7  -1   12668     421                                                       12346   -0.69    0.00  1.0000
   1   7  -1   12604     418                                                       12283    0.69    0.00  1.0000
  -1  -7   1   12639     420                                                       12317    0.69    0.00  1.0000
   1  -7  -2     373     108                                                         371   -0.02    0.00  1.0000
  -1   7   2     144     128                                                         143   -0.02    0.00  1.0000
   1   7   2     217     122                                                         216    0.02    0.00  1.0000
  -1  -7   2     317     119                                                         315   -0.02    0.00  1.0000
   1  -7   2     278     105                                                         276    0.02    0.00  1.0000
   1   7  -2     343      77                                                         341   -0.02    0.00  1.0000
  -1   7  -2     359     109                                                         357    0.02    0.00  1.0000
   1   7  -2     322      80                                                         320   -0.02    0.00  1.0000
  -1   7   2     280      73                                                         278   -0.02    0.00  1.0000
  -1   7  -2     331      72                                                         329    0.02    0.00  1.0000
   1  -7  -2     303      67                                                         301   -0.02    0.00  1.0000
   1   7   2     286      85                                                         284    0.02    0.00  1.0000
  -1  -7  -2     297      81                                                         295    0.02    0.00  1.0000
   1  -7   2     318      65                                                         316    0.02    0.00  1.0000
   1   7  -2     216      50                                                         215   -0.02    0.00  1.0000
   1  -7  -3    5372     276                                                        5374    0.01    0.00  1.0000
  -1  -7  -3    5072     258                                                        5074    0.01    0.00  1.0000
  -1   7   3    5672     304                                                        5674    0.01    0.00  1.0000
   1   7   3    5203     292                                                        5205    0.01    0.00  1.0000
  -1  -7   3    5508     259                                                        5510   -0.01    0.00  1.0000
   1  -7   3    5451     249                                                        5453   -0.01    0.00  1.0000
   1   7  -3    5252     235                                                        5254   -0.01    0.00  1.0000
  -1   7  -3    5463     249                                                        5465   -0.01    0.00  1.0000
  -1  -7   3    4962     276                                                        4964   -0.01    0.00  1.0000
   1   7  -3    5471     235                                                        5473   -0.01    0.00  1.0000
  -1   7  -3    5186     214                                                        5188   -0.01    0.00  1.0000
   1   7   3    5053     220                                                        5055    0.01    0.00  1.0000
   1  -7  -3    5133     228                                                        5135    0.01    0.00  1.0000
  -1  -7  -3    5138     224                                                        5140    0.01    0.00  1.0000
   1  -7  -4    2693     196                                                        2688    0.03    0.00  1.0000
  -1  -7  -4    3013     247                                                        3007   -0.03    0.00  1.0000
  -1   7   4    2753     180                                                        2748    0.03    0.00  1.0000
   1   7   4    2578     411                                                        2573   -0.03    0.00  1.0000
  -1  -7   4    2562     163                                                        2557    0.03    0.00  1.0000
   1  -7   4    2525     136                                                        2520   -0.03    0.00  1.0000
   1   7  -4    2512     115                                                        2507    0.03    0.00  1.0000
  -1   7  -4    2564     119                                                        2559   -0.03    0.00  1.0000
  -1  -7   4    2701     135                                                        2696    0.03    0.00  1.0000
   1   7  -4    2656     112                                                        2651    0.03    0.00  1.0000
  -1   7   4    2660     147                                                        2655    0.03    0.00  1.0000
   1   7   4    2749     162                                                        2744   -0.03    0.00  1.0000
   1  -7  -4    2693     124                                                        2688    0.03    0.00  1.0000
  -1  -7  -4    2384     106                                                        2379   -0.03    0.00  1.0000
   1  -7  -5    7971     203                                                        8096   -0.34    0.00  1.0000
  -1  -7  -5    8678     325                                                        8808   -0.34    0.00  1.0000
  -1   7   5    8467     325                                                        8596   -0.34    0.00  1.0000
   1   7   5    9549     281                                                        9685   -0.34    0.00  1.0000
  -1  -7   5    8439     203                                                        8567    0.34    0.00  1.0000
   1  -7   5    8176     186                                                        8302    0.34    0.00  1.0000
  -1   7  -5    8563     319                                                        8692    0.34    0.00  1.0000
  -1  -7   5    8318     192                                                        8445    0.34    0.00  1.0000
   1   7  -5    8694     141                                                        8824    0.34    0.00  1.0000
  -1   7   5    8268     166                                                        8395   -0.34    0.00  1.0000
   1   7   5    9096     188                                                        9229   -0.34    0.00  1.0000
   1  -7  -5    8118     146                                                        8244   -0.34    0.00  1.0000
  -1  -7  -5    8632     159                                                        8762   -0.34    0.00  1.0000
  -1   7  -5    8234     108                                                        8361    0.34    0.00  1.0000
   1  -7  -6   41414     940                                                       41439    0.03    0.00  1.0000
  -1  -7  -6   42642    1210                                                       42667   -0.03    0.00  1.0000
  -1   7   6   42779    1009                                                       42804    0.03    0.00  1.0000
   1   7   6   39152     958                                                       39176   -0.03    0.00  1.0000
  -1  -7   6   42002     941                                                       42027    0.03    0.00  1.0000
   1  -7   6   42814    1048                                                       42839   -0.03    0.00  1.0000
   1   7  -6   43878     979                                                       43903    0.03    0.00  1.0000
  -1   7  -6   43954     981                                                       43979   -0.03    0.00  1.0000
  -1  -7   6   41883     910                                                       41908    0.03    0.00  1.0000
   1  -7   6   41975     902                                                       42000   -0.03    0.00  1.0000
   1   7  -6   42245     907                                                       42270    0.03    0.00  1.0000
  -1   7   6   44900     988                                                       44926    0.03    0.00  1.0000
   1   7   6   40559     894                                                       40583   -0.03    0.00  1.0000
   1  -7  -6   41121     906                                                       41145    0.03    0.00  1.0000
  -1  -7  -6   41327     901                                                       41351   -0.03    0.00  1.0000
  -1  -7  -7    2105     304                                                        2068   -0.19    0.00  1.0000
  -1   7   7    1613     298                                                        1581   -0.19    0.00  1.0000
   1   7   7    1510     320                                                        1479   -0.19    0.00  1.0000
  -1  -7   7    2116     376                                                        2079    0.19    0.00  1.0000
   1  -7   7    1945     194                                                        1910    0.19    0.00  1.0000
   1   7  -7    2415     147                                                        2376    0.19    0.00  1.0000
  -1   7  -7    1896     113                                                        1861    0.19    0.00  1.0000
  -1   7   7    2042     132                                                        2006   -0.19    0.00  1.0000
  -1  -7   7    1980     151                                                        1944    0.19    0.00  1.0000
   1  -7   7    1832     118                                                        1798    0.19    0.00  1.0000
  -1   7   7    1994     142                                                        1958   -0.19    0.00  1.0000
   1   7   7    1997     141                                                        1961   -0.19    0.00  1.0000
   1   7  -7    1930      99                                                        1895    0.19    0.00  1.0000
   1  -7  -7    1827     107                                                        1793   -0.19    0.00  1.0000
  -1  -7  -7    1964     115                                                        1928   -0.19    0.00  1.0000
  -1   7  -7    1995     104                                                        1959    0.19    0.00  1.0000
  -1  -7   8     122      62                                                         127    0.10    0.00  1.0000
   1  -7   8     181      87                                                         187   -0.10    0.00  1.0000
  -1   7   8     120      59                                                         125    0.10    0.00  1.0000
   1   7   8     269      67                                                         276   -0.10    0.00  1.0000
  -1  -7   8     242      55                                                         248    0.10    0.00  1.0000
   1  -7   8     241      47                                                         247   -0.10    0.00  1.0000
  -1   7   8     300      55                                                         307    0.10    0.00  1.0000
   1   7   8     421      69                                                         429   -0.10    0.00  1.0000
   1   7  -8     280      46                                                         287    0.10    0.00  1.0000
   1  -7  -8     366      56                                                         374    0.10    0.00  1.0000
  -1  -7  -8     284      51                                                         291   -0.10    0.00  1.0000
  -1   7  -8     246      40                                                         252   -0.10    0.00  1.0000
  -1  -7   9    3016     218                                                        2973   -0.19    0.00  1.0000
   1  -7   9    2611     428                                                        2571   -0.19    0.00  1.0000
  -1   7   9    2672     194                                                        2631    0.19    0.00  1.0000
   1   7   9    2809     215                                                        2767    0.19    0.00  1.0000
  -1  -7   9    3004     182                                                        2961   -0.19    0.00  1.0000
   1  -7   9    2632     187                                                        2592   -0.19    0.00  1.0000
  -1   7   9    2692     221                                                        2651    0.19    0.00  1.0000
   1   7   9    3449     237                                                        3403    0.19    0.00  1.0000
   1   7  -9    2542     154                                                        2502   -0.19    0.00  1.0000
  -1   7  -9    2703     153                                                        2662   -0.19    0.00  1.0000
  -1  -7  10     515     112                                                         513    0.02    0.00  1.0000
   1  -7  10     784     153                                                         781   -0.02    0.00  1.0000
  -1   7  10     521      97                                                         519    0.02    0.00  1.0000
   1   7  10     683     105                                                         680   -0.02    0.00  1.0000
  -1  -7  10     626     117                                                         624    0.02    0.00  1.0000
   1  -7  10     455      96                                                         453   -0.02    0.00  1.0000
  -1   7  10     490      87                                                         488    0.02    0.00  1.0000
   1   7  10     561     120                                                         559   -0.02    0.00  1.0000
   1   7 -10     664      69                                                         661    0.02    0.00  1.0000
  -1   7 -10     507      93                                                         505   -0.02    0.00  1.0000
  -1  -7  11     255     164                                                         251   -0.06    0.00  1.0000
   1  -7  11     224      92                                                         221   -0.06    0.00  1.0000
  -1   7  11      73      64                                                          71    0.06    0.00  1.0000
   1   7  11      30      67                                                          29    0.06    0.00  1.0000
  -1  -7  11     123      39                                                         120   -0.06    0.00  1.0000
   1  -7  11      73      27                                                          71   -0.06    0.00  1.0000
  -1   7  11     134      63                                                         131    0.06    0.00  1.0000
   1   7  11     106      66                                                         104    0.06    0.00  1.0000
   1   7 -11     107      35                                                         105   -0.06    0.00  1.0000
  -1  -7  12     238      96                                                         238   -0.01    0.00  1.0000
   1  -7  12      81      87                                                          81    0.01    0.00  1.0000
  -1   7  12      77      70                                                          77   -0.01    0.00  1.0000
   1   7  12       0      75                                                           0    0.01    0.00  1.0000
  -1  -7  12      36      37                                                          36   -0.01    0.00  1.0000
   1  -7  12      42      32                                                          42    0.01    0.00  1.0000
  -1   7  12     113      53                                                         113   -0.01    0.00  1.0000
   1   7  12     130      70                                                         130    0.01    0.00  1.0000
  -1  -7  13     159      77                                                         158   -0.01    0.00  1.0000
   1  -7  13      88      74                                                          87   -0.01    0.00  1.0000
  -1   7  13      90      27                                                          89    0.01    0.00  1.0000
   1   7  13     121      71                                                         120    0.01    0.00  1.0000
  -1  -7  13      75      40                                                          74   -0.01    0.00  1.0000
   1  -7  13      35      24                                                          35   -0.01    0.00  1.0000
  -1   7  13       0      54                                                           0    0.01    0.00  1.0000
   1   7  13       3      36                                                           3    0.01    0.00  1.0000
  -1  -7  14      54      78                                                          53   -0.04    0.00  1.0000
   1  -7  14       0      80                                                           0    0.04    0.00  1.0000
  -1   7  14     172      73                                                         170   -0.04    0.00  1.0000
   1   7  14      65      71                                                          64    0.04    0.00  1.0000
  -1   7  14     190      68                                                         187   -0.04    0.00  1.0000
   1   7  14     162      47                                                         160    0.04    0.00  1.0000
  -1  -7  15      60      78                                                          57    0.11    0.00  1.0000
   1  -7  15      20      66                                                          18    0.11    0.00  1.0000
  -1   7  15     150      89                                                         145   -0.11    0.00  1.0000
   1   7  15       2      65                                                           1   -0.11    0.00  1.0000
  -1   7  15      31      23                                                          29   -0.11    0.00  1.0000
   1   7  15      80      42                                                          76   -0.11    0.00  1.0000
  -1  -7  16     163      84                                                         162   -0.02    0.00  1.0000
   1  -7  16     295      84                                                         294    0.02    0.00  1.0000
  -1   7  16     213      79                                                         212   -0.02    0.00  1.0000
   1   7  16     287     109                                                         286    0.02    0.00  1.0000
  -1   7  16     431     191                                                         429   -0.02    0.00  1.0000
   1   7  16     201     106                                                         200    0.02    0.00  1.0000
   1  -9  -1    1366     134                                                        1213    1.03    0.00  1.0000
  -1  -9  -1    1482     172                                                        1323    1.03    0.00  1.0000
  -1   9   1    1497     135                                                        1337    1.03    0.00  1.0000
   1   9   1    1331     124                                                        1180    1.03    0.00  1.0000
  -1  -9   1    1331     140                                                        1180   -1.03    0.00  1.0000
   1  -9   1    1092     108                                                         956   -1.03    0.00  1.0000
   1   9  -1    1455     135                                                        1297   -1.03    0.00  1.0000
  -1   9  -1    1170      73                                                        1029   -1.03    0.00  1.0000
  -1   9   1    1304      69                                                        1155    1.03    0.00  1.0000
  -1   9  -1    1115      48                                                         977   -1.03    0.00  1.0000
   1   9   1    1406      80                                                        1251    1.03    0.00  1.0000
   1  -9  -1    1093      48                                                         957    1.03    0.00  1.0000
   1   9  -1    1191      54                                                        1049   -1.03    0.00  1.0000
   1  -9   1    1247      53                                                        1101   -1.03    0.00  1.0000
  -1  -9  -1    1272      61                                                        1125    1.03    0.00  1.0000
  -1  -9   1    1251      54                                                        1105   -1.03    0.00  1.0000
   1  -9  -2   10867     605                                                       10857    0.02    0.00  1.0000
  -1  -9  -2    9810     445                                                        9801   -0.02    0.00  1.0000
  -1   9   2   10256     447                                                       10246    0.02    0.00  1.0000
   1   9   2   10471     464                                                       10461   -0.02    0.00  1.0000
  -1  -9   2   10336     439                                                       10326    0.02    0.00  1.0000
   1  -9   2   10712     475                                                       10702   -0.02    0.00  1.0000
   1   9  -2   10492     407                                                       10482    0.02    0.00  1.0000
  -1   9  -2   10945     449                                                       10935   -0.02    0.00  1.0000
   1   9  -2   10551     450                                                       10541    0.02    0.00  1.0000
  -1   9   2   10772     418                                                       10762    0.02    0.00  1.0000
  -1   9  -2   10360     380                                                       10350   -0.02    0.00  1.0000
   1   9   2   10110     378                                                       10100   -0.02    0.00  1.0000
   1  -9  -2   11050     427                                                       11040    0.02    0.00  1.0000
  -1  -9  -2   10213     382                                                       10203   -0.02    0.00  1.0000
   1   9  -2   10146     376                                                       10136    0.02    0.00  1.0000
   1  -9   2   10539     389                                                       10529   -0.02    0.00  1.0000
   1  -9  -3    1352     163                                                        1317   -0.23    0.00  1.0000
  -1  -9  -3    1546     249                                                        1508   -0.23    0.00  1.0000
  -1   9   3    1149     163                                                        1117   -0.23    0.00  1.0000
   1   9   3    1428     107                                                        1392   -0.23    0.00  1.0000
  -1  -9   3    1632     160                                                        1593    0.23    0.00  1.0000
   1  -9   3    1500     115                                                        1463    0.23    0.00  1.0000
   1   9  -3    1273     147                                                        1239    0.23    0.00  1.0000
  -1   9  -3    1514     154                                                        1477    0.23    0.00  1.0000
  -1   9  -3    1457     149                                                        1421    0.23    0.00  1.0000
   1   9  -3    1332      84                                                        1297    0.23    0.00  1.0000
  -1   9   3    1275     150                                                        1241   -0.23    0.00  1.0000
  -1   9  -3    1462      72                                                        1426    0.23    0.00  1.0000
   1   9   3    1448      98                                                        1412   -0.23    0.00  1.0000
   1  -9  -3    1376     134                                                        1341   -0.23    0.00  1.0000
  -1  -9  -3    1721      84                                                        1681   -0.23    0.00  1.0000
   1   9  -3    1442      57                                                        1406    0.23    0.00  1.0000
   1  -9  -4   33220     556                                                       33230    0.01    0.00  1.0000
  -1  -9  -4   33747     546                                                       33757   -0.01    0.00  1.0000
  -1   9   4   31669     538                                                       31679    0.01    0.00  1.0000
   1   9   4   30728     481                                                       30737   -0.01    0.00  1.0000
  -1  -9   4   31586     448                                                       31595    0.01    0.00  1.0000
   1  -9   4   31606     504                                                       31615   -0.01    0.00  1.0000
   1   9  -4   31017     527                                                       31026    0.01    0.00  1.0000
  -1   9  -4   31138     414                                                       31147   -0.01    0.00  1.0000
   1   9  -4   32206     374                                                       32216    0.01    0.00  1.0000
  -1   9   4   32356     442                                                       32366    0.01    0.00  1.0000
   1   9   4   32364     416                                                       32374   -0.01    0.00  1.0000
   1  -9  -4   30366     425                                                       30375    0.01    0.00  1.0000
  -1  -9  -4   31879     385                                                       31889   -0.01    0.00  1.0000
   1   9  -4   31338     351                                                       31347    0.01    0.00  1.0000
   1  -9  -5     215      99                                                         219    0.07    0.00  1.0000
  -1  -9  -5     369      75                                                         375    0.07    0.00  1.0000
  -1   9   5     374     100                                                         380    0.07    0.00  1.0000
   1   9   5     348      95                                                         353    0.07    0.00  1.0000
  -1  -9   5     280      89                                                         285   -0.07    0.00  1.0000
   1  -9   5     350      78                                                         356   -0.07    0.00  1.0000
   1   9  -5     328      97                                                         333   -0.07    0.00  1.0000
  -1   9  -5     307      98                                                         312   -0.07    0.00  1.0000
  -1  -9   5     183      61                                                         187   -0.07    0.00  1.0000
   1   9  -5     252      50                                                         257   -0.07    0.00  1.0000
  -1   9   5     184      55                                                         188    0.07    0.00  1.0000
   1   9   5     304      63                                                         309    0.07    0.00  1.0000
   1  -9  -5     228      79                                                         232    0.07    0.00  1.0000
  -1  -9  -5     312      56                                                         317    0.07    0.00  1.0000
  -1  -9  -6     182     132                                                         182    0.00    0.00  1.0000
  -1   9   6     315     105                                                         315    0.00    0.00  1.0000
   1   9   6     184      83                                                         184    0.00    0.00  1.0000
  -1  -9   6     161      71                                                         161    0.00    0.00  1.0000
   1   9  -6     151      46                                                         151    0.00    0.00  1.0000
  -1   9  -6     157      56                                                         157    0.00    0.00  1.0000
  -1  -9   6      88      28                                                          88    0.00    0.00  1.0000
   1   9  -6     133      19                                                         133    0.00    0.00  1.0000
  -1   9   6     167      66                                                         167    0.00    0.00  1.0000
   1   9   6     156      71                                                         156    0.00    0.00  1.0000
  -1  -9  -6     243      45                                                         243    0.00    0.00  1.0000
   1  -9  -7     822     174                                                         809    0.11    0.00  1.0000
  -1  -9  -7     820     145                                                         807    0.11    0.00  1.0000
  -1   9   7     784     152                                                         772    0.11    0.00  1.0000
   1   9   7     898     152                                                         885    0.11    0.00  1.0000
  -1  -9   7     855     209                                                         842   -0.11    0.00  1.0000
   1  -9   7    1011     163                                                         997   -0.11    0.00  1.0000
   1   9  -7     959     164                                                         945   -0.11    0.00  1.0000
  -1   9  -7     893      95                                                         880   -0.11    0.00  1.0000
  -1  -9   7     744     134                                                         732   -0.11    0.00  1.0000
  -1   9   7     852      78                                                         839    0.11    0.00  1.0000
   1   9  -7     660      66                                                         649   -0.11    0.00  1.0000
   1   9   7     977      71                                                         963    0.11    0.00  1.0000
   1  -9  -7     632      57                                                         621    0.11    0.00  1.0000
  -1  -9  -7     871      60                                                         858    0.11    0.00  1.0000
  -1  -9  -8     806     158                                                         794    0.10    0.00  1.0000
  -1  -9   8     520     120                                                         510   -0.10    0.00  1.0000
   1  -9   8     728     135                                                         716    0.10    0.00  1.0000
   1  -9   8     410      69                                                         401    0.10    0.00  1.0000
  -1  -9   8     501      97                                                         491   -0.10    0.00  1.0000
  -1   9   8     496     107                                                         487   -0.10    0.00  1.0000
   1   9   8     540      73                                                         530    0.10    0.00  1.0000
   1   9  -8     498      79                                                         488   -0.10    0.00  1.0000
  -1   9  -8     471      35                                                         462    0.10    0.00  1.0000
  -1  -9   9     792     147                                                         821    0.24    0.00  1.0000
   1  -9   9    1108     199                                                        1142    0.24    0.00  1.0000
  -1   9   9     895      99                                                         925   -0.24    0.00  1.0000
   1  -9   9     889      80                                                         919    0.24    0.00  1.0000
  -1  -9   9     856     130                                                         886    0.24    0.00  1.0000
  -1   9   9     818      76                                                         847   -0.24    0.00  1.0000
   1   9   9     866     166                                                         896   -0.24    0.00  1.0000
   1   9  -9     837      68                                                         866    0.24    0.00  1.0000
  -1   9  -9     953      42                                                         984    0.24    0.00  1.0000
  -1  -9  10      43      42                                                          43    0.00    0.00  1.0000
   1  -9  10     172      58                                                         172    0.00    0.00  1.0000
  -1   9  10     136      68                                                         136    0.00    0.00  1.0000
   1   9  10      47      61                                                          47    0.00    0.00  1.0000
   1  -9  10      74      18                                                          74    0.00    0.00  1.0000
  -1  -9  10     111      39                                                         111    0.00    0.00  1.0000
  -1   9  10      74      46                                                          74    0.00    0.00  1.0000
   1   9  10      81      48                                                          81    0.00    0.00  1.0000
   1   9 -10      30      10                                                          30    0.00    0.00  1.0000
  -1   9 -10      22       7                                                          22    0.00    0.00  1.0000
  -1  -9  11    1162     160                                                        1142   -0.15    0.00  1.0000
   1  -9  11    1228     305                                                        1207   -0.15    0.00  1.0000
  -1  -9  11    1384     123                                                        1362   -0.15    0.00  1.0000
   1  -9  11     964     113                                                         945   -0.15    0.00  1.0000
  -1   9  11    1297     168                                                        1275    0.15    0.00  1.0000
   1   9  11    1258     140                                                        1237    0.15    0.00  1.0000
   1   9 -11    1046      79                                                        1027   -0.15    0.00  1.0000
  -1   9 -11    1102      81                                                        1082   -0.15    0.00  1.0000
  -1  -9  12      42      80                                                          43   -0.05    0.00  1.0000
   1  -9  12     109      36                                                         111    0.05    0.00  1.0000
  -1   9  12       0      65                                                           0   -0.05    0.00  1.0000
   1   9  12     134      90                                                         137    0.05    0.00  1.0000
  -1  -9  12      43      34                                                          44   -0.05    0.00  1.0000
   1  -9  12      69      28                                                          71    0.05    0.00  1.0000
  -1   9  12      99      37                                                         101   -0.05    0.00  1.0000
   1   9  12      45      29                                                          47    0.05    0.00  1.0000
  -1  -9  13     122      78                                                         125    0.05    0.00  1.0000
   1  -9  13       0      80                                                           0    0.05    0.00  1.0000
  -1   9  13      59      92                                                          61   -0.05    0.00  1.0000
   1   9  13      39      63                                                          40   -0.05    0.00  1.0000
  -1   9  13     152      70                                                         155   -0.05    0.00  1.0000
   1   9  13     132      81                                                         135   -0.05    0.00  1.0000
  -1  -9  14       0      85                                                           0    0.09    0.00  1.0000
   1  -9  14     242     132                                                         248   -0.09    0.00  1.0000
  -1   9  14      74      69                                                          77    0.09    0.00  1.0000
   1   9  14      83      73                                                          86   -0.09    0.00  1.0000
  -1   9  14     166      75                                                         171    0.09    0.00  1.0000
   1   9  14      75      50                                                          78   -0.09    0.00  1.0000
  -1  -9  15       3      91                                                           3    0.01    0.00  1.0000
   1  -9  15       1      74                                                           1    0.01    0.00  1.0000
  -1   9  15       3      64                                                           3   -0.01    0.00  1.0000
   1   9  15      34      95                                                          34   -0.01    0.00  1.0000
  -1   9  15      91      76                                                          91   -0.01    0.00  1.0000
   1   9  15       5      47                                                           5   -0.01    0.00  1.0000
  -1  -9  16     142      72                                                         143    0.03    0.00  1.0000
   1  -9  16      32      78                                                          33   -0.03    0.00  1.0000
  -1   9  16     125     140                                                         126    0.03    0.00  1.0000
   1   9  16      96      39                                                          97   -0.03    0.00  1.0000
  -1   9  16       0      46                                                           0    0.03    0.00  1.0000
   1   9  16     105      64                                                         106   -0.03    0.00  1.0000
   1 -11  -1     202     147                                                         158   -0.80    0.00  1.0000
  -1 -11  -1     264     168                                                         213   -0.80    0.00  1.0000
  -1  11   1     334     106                                                         276   -0.80    0.00  1.0000
   1  11   1     109     103                                                          77   -0.80    0.00  1.0000
  -1 -11   1     109     156                                                          77    0.80    0.00  1.0000
   1 -11   1     464     135                                                         396    0.80    0.00  1.0000
   1  11  -1     468      75                                                         399    0.80    0.00  1.0000
  -1  11  -1     456     103                                                         388    0.80    0.00  1.0000
  -1  11   1     420      37                                                         355   -0.80    0.00  1.0000
  -1  11  -1     249      35                                                         200    0.80    0.00  1.0000
   1  11   1     341      37                                                         283   -0.80    0.00  1.0000
   1 -11  -1     384      42                                                         322   -0.80    0.00  1.0000
   1  11  -1     319      34                                                         263    0.80    0.00  1.0000
   1 -11   1     313      27                                                         257    0.80    0.00  1.0000
  -1 -11  -1     109      32                                                          77   -0.80    0.00  1.0000
  -1 -11   1     237      22                                                         189    0.80    0.00  1.0000
   1 -11  -2     398     134                                                         391    0.08    0.00  1.0000
  -1 -11  -2     618     161                                                         610   -0.08    0.00  1.0000
  -1  11   2     554     123                                                         546    0.08    0.00  1.0000
   1  11   2    1002     138                                                         991   -0.08    0.00  1.0000
  -1 -11   2     660     118                                                         651    0.08    0.00  1.0000
   1 -11   2     677     166                                                         668   -0.08    0.00  1.0000
   1  11  -2     542     100                                                         534    0.08    0.00  1.0000
  -1  11  -2     594      99                                                         586   -0.08    0.00  1.0000
   1  11  -2     706     103                                                         697    0.08    0.00  1.0000
  -1  11   2     578      56                                                         570    0.08    0.00  1.0000
  -1  11  -2     671      68                                                         662   -0.08    0.00  1.0000
   1  11   2     508      51                                                         500   -0.08    0.00  1.0000
   1 -11  -2     544      52                                                         536    0.08    0.00  1.0000
   1  11  -2     560      47                                                         552    0.08    0.00  1.0000
  -1 -11  -2     688      61                                                         679   -0.08    0.00  1.0000
   1 -11   2     575      38                                                         567   -0.08    0.00  1.0000
   1 -11  -3     223     101                                                         259    0.56    0.00  1.0000
  -1 -11  -3     626     207                                                         686    0.56    0.00  1.0000
  -1  11   3     551     124                                                         607    0.56    0.00  1.0000
   1  11   3     439     140                                                         489    0.56    0.00  1.0000
  -1 -11   3     782     184                                                         849   -0.56    0.00  1.0000
   1 -11   3     448      95                                                         499   -0.56    0.00  1.0000
   1  11  -3     689     105                                                         752   -0.56    0.00  1.0000
  -1  11  -3     482      82                                                         535   -0.56    0.00  1.0000
  -1  11  -3     491      95                                                         544   -0.56    0.00  1.0000
   1  11  -3     425      74                                                         475   -0.56    0.00  1.0000
  -1  11   3     373      67                                                         419    0.56    0.00  1.0000
  -1  11  -3     377      54                                                         424   -0.56    0.00  1.0000
   1  11   3     561      73                                                         618    0.56    0.00  1.0000
   1 -11  -3     533      58                                                         588    0.56    0.00  1.0000
  -1 -11  -3     470      54                                                         522    0.56    0.00  1.0000
   1  11  -3     593      82                                                         651   -0.56    0.00  1.0000
   1 -11  -4    5061     322                                                        5055   -0.02    0.00  1.0000
  -1 -11  -4    4926     376                                                        4920    0.02    0.00  1.0000
  -1  11   4    5404     275                                                        5398   -0.02    0.00  1.0000
   1  11   4    5475     316                                                        5469    0.02    0.00  1.0000
  -1 -11   4    4855     229                                                        4849   -0.02    0.00  1.0000
   1 -11   4    5227     250                                                        5221    0.02    0.00  1.0000
   1  11  -4    5090     210                                                        5084   -0.02    0.00  1.0000
  -1  11  -4    5004     200                                                        4998    0.02    0.00  1.0000
  -1  11  -4    4691     175                                                        4685    0.02    0.00  1.0000
   1  11  -4    5019     224                                                        5013   -0.02    0.00  1.0000
  -1  11   4    5008     224                                                        5002   -0.02    0.00  1.0000
  -1  11  -4    4274     149                                                        4269    0.02    0.00  1.0000
   1  11   4    4729     188                                                        4723    0.02    0.00  1.0000
   1 -11  -4    5362     203                                                        5356   -0.02    0.00  1.0000
  -1 -11  -4    4658     180                                                        4652    0.02    0.00  1.0000
   1  11  -4    4905     174                                                        4899   -0.02    0.00  1.0000
   1 -11  -5   10342     353                                                       10362    0.05    0.00  1.0000
  -1 -11  -5   10567     454                                                       10587    0.05    0.00  1.0000
  -1  11   5   10436     355                                                       10456    0.05    0.00  1.0000
   1  11   5    9856     355                                                        9875    0.05    0.00  1.0000
  -1 -11   5   10785     331                                                       10805   -0.05    0.00  1.0000
   1 -11   5   10349     296                                                       10369   -0.05    0.00  1.0000
   1  11  -5    9896     317                                                        9915   -0.05    0.00  1.0000
  -1  11  -5    9474     354                                                        9493   -0.05    0.00  1.0000
   1  11  -5    9566     214                                                        9585   -0.05    0.00  1.0000
  -1  11   5   10131     336                                                       10150    0.05    0.00  1.0000
   1  11   5   10686     271                                                       10706    0.05    0.00  1.0000
   1 -11  -5   10052     249                                                       10071    0.05    0.00  1.0000
   1  11  -5   10163     221                                                       10182   -0.05    0.00  1.0000
   1 -11  -6     413     135                                                         411   -0.02    0.00  1.0000
  -1 -11  -6     152     114                                                         151    0.02    0.00  1.0000
  -1  11   6     154      54                                                         153   -0.02    0.00  1.0000
   1  11   6     657     190                                                         654    0.02    0.00  1.0000
  -1 -11   6     131      45                                                         130   -0.02    0.00  1.0000
   1 -11   6     216      82                                                         215    0.02    0.00  1.0000
   1  11  -6     110      38                                                         109   -0.02    0.00  1.0000
  -1  11  -6     233      48                                                         231    0.02    0.00  1.0000
   1  11  -6     163      27                                                         162   -0.02    0.00  1.0000
  -1  11   6     126      53                                                         125   -0.02    0.00  1.0000
   1  11   6     131      70                                                         130    0.02    0.00  1.0000
   1 -11  -6     133      46                                                         132   -0.02    0.00  1.0000
  -1 -11  -6     265      45                                                         263    0.02    0.00  1.0000
   1  11  -6     190      21                                                         189   -0.02    0.00  1.0000
   1 -11  -7     869     211                                                         844    0.21    0.00  1.0000
  -1 -11  -7     606     145                                                         585    0.21    0.00  1.0000
  -1  11   7     852     209                                                         827    0.21    0.00  1.0000
  -1 -11   7    1283     234                                                        1252   -0.21    0.00  1.0000
   1 -11   7     954     123                                                         928   -0.21    0.00  1.0000
  -1  11  -7     948     174                                                         922   -0.21    0.00  1.0000
   1  11  -7     875      82                                                         850   -0.21    0.00  1.0000
  -1  11   7    1004     143                                                         977    0.21    0.00  1.0000
   1  11   7    1066     121                                                        1038    0.21    0.00  1.0000
   1 -11  -8     253     102                                                         257    0.07    0.00  1.0000
  -1 -11  -8     214     137                                                         218   -0.07    0.00  1.0000
  -1 -11   8     106      86                                                         109    0.07    0.00  1.0000
   1 -11   8     142      77                                                         145   -0.07    0.00  1.0000
  -1 -11   8     107      43                                                         110    0.07    0.00  1.0000
  -1  11   8     171      66                                                         175    0.07    0.00  1.0000
   1  11   8     104      61                                                         107   -0.07    0.00  1.0000
   1  11  -8      84      21                                                          87    0.07    0.00  1.0000
  -1 -11  -9     234     133                                                         237    0.05    0.00  1.0000
  -1 -11   9     328      96                                                         332   -0.05    0.00  1.0000
   1 -11   9     432     125                                                         436   -0.05    0.00  1.0000
  -1 -11   9     197      46                                                         200   -0.05    0.00  1.0000
  -1  11   9     203      70                                                         206    0.05    0.00  1.0000
   1  11   9     278      81                                                         282    0.05    0.00  1.0000
   1  11  -9     116      24                                                         118   -0.05    0.00  1.0000
  -1 -11  10     623     139                                                         628   -0.05    0.00  1.0000
   1 -11  10     171     137                                                         174    0.05    0.00  1.0000
  -1  11  10     405      96                                                         409   -0.05    0.00  1.0000
   1  11  10     401     116                                                         405    0.05    0.00  1.0000
  -1 -11  10     284      87                                                         287   -0.05    0.00  1.0000
  -1  11  10     305      99                                                         308   -0.05    0.00  1.0000
   1  11  10     300      80                                                         303    0.05    0.00  1.0000
   1  11 -10     251      53                                                         254   -0.05    0.00  1.0000
  -1 -11  11       0      88                                                           1    0.25    0.00  1.0000
   1 -11  11     123      61                                                         135    0.25    0.00  1.0000
  -1  11  11      33      70                                                          39   -0.25    0.00  1.0000
   1  11  11      61      62                                                          69   -0.25    0.00  1.0000
  -1 -11  11      24      11                                                          29    0.25    0.00  1.0000
  -1  11  11       0      50                                                           1   -0.25    0.00  1.0000
   1  11  11      43      24                                                          50   -0.25    0.00  1.0000
   1  11 -11      23       7                                                          28    0.25    0.00  1.0000
  -1 -11  12     346     121                                                         337    0.11    0.00  1.0000
   1 -11  12     238      73                                                         231   -0.11    0.00  1.0000
  -1  11  12     164      64                                                         158    0.11    0.00  1.0000
   1  11  12     115      89                                                         110   -0.11    0.00  1.0000
  -1  11  12     304      88                                                         296    0.11    0.00  1.0000
   1  11  12     367      94                                                         358   -0.11    0.00  1.0000
  -1 -11  13      93      53                                                          98   -0.11    0.00  1.0000
   1 -11  13       0      84                                                           0   -0.11    0.00  1.0000
  -1  11  13      55      71                                                          58    0.11    0.00  1.0000
   1  11  13     188     105                                                         194    0.11    0.00  1.0000
  -1  11  13     191      67                                                         197    0.11    0.00  1.0000
   1  11  13      46      49                                                          49    0.11    0.00  1.0000
  -1 -11  14      53      47                                                          56   -0.09    0.00  1.0000
   1 -11  14     105      58                                                         109    0.09    0.00  1.0000
  -1  11  14     125      70                                                         129   -0.09    0.00  1.0000
   1  11  14       6      66                                                           7    0.09    0.00  1.0000
  -1  11  14      79      62                                                          83   -0.09    0.00  1.0000
   1  11  14     120      37                                                         124    0.09    0.00  1.0000
  -1 -11  15     108      97                                                         110   -0.05    0.00  1.0000
   1 -11  15      74      81                                                          76   -0.05    0.00  1.0000
  -1  11  15     124      93                                                         127    0.05    0.00  1.0000
   1  11  15       4      64                                                           4    0.05    0.00  1.0000
  -1  11  15      77      71                                                          79    0.05    0.00  1.0000
   1  11  15       1      45                                                           1    0.05    0.00  1.0000
   1 -13  -1    5154     279                                                        5205    0.17    0.00  1.0000
  -1 -13  -1    5110     358                                                        5161    0.17    0.00  1.0000
   1 -13   1    4846     244                                                        4896   -0.17    0.00  1.0000
  -1 -13   1    5089     320                                                        5140   -0.17    0.00  1.0000
  -1  13   1    5002     269                                                        5053    0.17    0.00  1.0000
   1  13   1    5360     278                                                        5412    0.17    0.00  1.0000
   1  13  -1    4862     218                                                        4912   -0.17    0.00  1.0000
  -1  13  -1    5269     228                                                        5321   -0.17    0.00  1.0000
  -1  13   1    5363     201                                                        5416    0.17    0.00  1.0000
  -1  13  -1    5349     190                                                        5401   -0.17    0.00  1.0000
   1  13   1    4943     180                                                        4993    0.17    0.00  1.0000
   1  13  -1    5096     183                                                        5147   -0.17    0.00  1.0000
   1 -13  -1    4990     172                                                        5041    0.17    0.00  1.0000
   1 -13   1    5367     185                                                        5420   -0.17    0.00  1.0000
  -1 -13  -1    5261     184                                                        5313    0.17    0.00  1.0000
  -1 -13   1    4982     169                                                        5033   -0.17    0.00  1.0000
   1 -13  -2    1799     159                                                        1773   -0.15    0.00  1.0000
  -1 -13  -2    1800     179                                                        1774    0.15    0.00  1.0000
  -1  13   2    1567     158                                                        1543   -0.15    0.00  1.0000
   1  13   2    2097     161                                                        2069    0.15    0.00  1.0000
  -1 -13   2    1573     148                                                        1549   -0.15    0.00  1.0000
   1 -13   2    1497     161                                                        1474    0.15    0.00  1.0000
   1  13  -2    1890     277                                                        1864   -0.15    0.00  1.0000
  -1  13  -2    1861     121                                                        1835    0.15    0.00  1.0000
  -1  13   2    1764      88                                                        1738   -0.15    0.00  1.0000
  -1  13  -2    2107     114                                                        2079    0.15    0.00  1.0000
   1  13   2    1779      87                                                        1753    0.15    0.00  1.0000
   1  13  -2    1730     123                                                        1705   -0.15    0.00  1.0000
   1 -13  -2    1897      86                                                        1871   -0.15    0.00  1.0000
  -1 -13  -2    1705     108                                                        1680    0.15    0.00  1.0000
   1 -13   2    1933      74                                                        1906    0.15    0.00  1.0000
   1 -13  -3     955     170                                                        1051   -0.73    0.00  1.0000
  -1 -13  -3     952     152                                                        1048   -0.73    0.00  1.0000
  -1  13   3     836     119                                                         926   -0.73    0.00  1.0000
   1  13   3     532     133                                                         605   -0.73    0.00  1.0000
  -1 -13   3     753     148                                                         839    0.73    0.00  1.0000
   1 -13   3     582     113                                                         658    0.73    0.00  1.0000
   1  13  -3     718      87                                                         802    0.73    0.00  1.0000
  -1  13  -3     831      63                                                         921    0.73    0.00  1.0000
   1  13  -3     689      85                                                         771    0.73    0.00  1.0000
  -1  13   3     761      73                                                         847   -0.73    0.00  1.0000
  -1  13  -3     723      71                                                         807    0.73    0.00  1.0000
   1  13   3     715     119                                                         799   -0.73    0.00  1.0000
   1 -13  -3     620      91                                                         698   -0.73    0.00  1.0000
   1  13  -3     704      39                                                         787    0.73    0.00  1.0000
  -1 -13  -3     769     101                                                         856   -0.73    0.00  1.0000
   1 -13  -4     143      74                                                         145   -0.04    0.00  1.0000
  -1 -13  -4     492     170                                                         495    0.04    0.00  1.0000
  -1  13   4     322     113                                                         325   -0.04    0.00  1.0000
   1  13   4     316     118                                                         319    0.04    0.00  1.0000
  -1 -13   4     101     111                                                         102   -0.04    0.00  1.0000
   1 -13   4     172      93                                                         174    0.04    0.00  1.0000
   1  13  -4     150      51                                                         152   -0.04    0.00  1.0000
  -1  13  -4     171      50                                                         173    0.04    0.00  1.0000
  -1  13  -4     185      28                                                         187    0.04    0.00  1.0000
   1  13  -4     107      28                                                         109   -0.04    0.00  1.0000
  -1  13   4     200      47                                                         202   -0.04    0.00  1.0000
  -1  13  -4     175      21                                                         177    0.04    0.00  1.0000
   1  13   4     131      45                                                         133    0.04    0.00  1.0000
   1 -13  -4     147      37                                                         149   -0.04    0.00  1.0000
   1  13  -4     202      33                                                         204   -0.04    0.00  1.0000
  -1 -13  -4     127      41                                                         129    0.04    0.00  1.0000
   1 -13  -5     251      98                                                         252    0.02    0.00  1.0000
  -1 -13  -5     472     120                                                         474    0.02    0.00  1.0000
  -1  13   5     297      88                                                         298    0.02    0.00  1.0000
   1  13   5     244     130                                                         245    0.02    0.00  1.0000
  -1 -13   5     324     128                                                         325   -0.02    0.00  1.0000
   1 -13   5     657     152                                                         659   -0.02    0.00  1.0000
   1  13  -5     290      68                                                         291   -0.02    0.00  1.0000
  -1  13  -5     218     100                                                         219   -0.02    0.00  1.0000
   1  13  -5     358      64                                                         360   -0.02    0.00  1.0000
  -1  13   5     337      69                                                         339    0.02    0.00  1.0000
   1  13   5     365      90                                                         367    0.02    0.00  1.0000
   1 -13  -5     272      45                                                         273    0.02    0.00  1.0000
  -1 -13  -5     327      52                                                         328    0.02    0.00  1.0000
   1  13  -5     321      52                                                         322   -0.02    0.00  1.0000
   1 -13  -6     390     179                                                         387    0.04    0.00  1.0000
  -1 -13  -6     338     118                                                         335   -0.04    0.00  1.0000
  -1  13   6     594     172                                                         590    0.04    0.00  1.0000
   1  13   6     220     107                                                         218   -0.04    0.00  1.0000
  -1 -13   6     481     111                                                         477    0.04    0.00  1.0000
   1 -13   6     238      70                                                         236   -0.04    0.00  1.0000
   1  13  -6     389      59                                                         386    0.04    0.00  1.0000
  -1  13  -6     468      71                                                         465   -0.04    0.00  1.0000
   1  13  -6     356      56                                                         353    0.04    0.00  1.0000
  -1  13   6     733     100                                                         729    0.04    0.00  1.0000
   1  13   6     500      99                                                         496   -0.04    0.00  1.0000
   1  13  -6     310      44                                                         307    0.04    0.00  1.0000
   1 -13  -7     212      73                                                         244   -0.51    0.00  1.0000
  -1 -13  -7       0      69                                                           2   -0.51    0.00  1.0000
  -1 -13   7      94      57                                                         116    0.51    0.00  1.0000
   1 -13   7     173      94                                                         202    0.51    0.00  1.0000
   1  13  -7      43      12                                                          58    0.51    0.00  1.0000
  -1  13   7       0      57                                                           2   -0.51    0.00  1.0000
   1  13   7       0      53                                                           2   -0.51    0.00  1.0000
   1 -13  -8    2376     580                                                        2380   -0.02    0.00  1.0000
  -1 -13  -8    2283     456                                                        2287    0.02    0.00  1.0000
  -1 -13   8    2300     383                                                        2304   -0.02    0.00  1.0000
   1 -13   8    2383     305                                                        2387    0.02    0.00  1.0000
  -1  13   8    2748     162                                                        2753   -0.02    0.00  1.0000
   1  13   8    2672     227                                                        2677    0.02    0.00  1.0000
   1 -13  -9     369     162                                                         382    0.17    0.00  1.0000
  -1 -13  -9     123     141                                                         131    0.17    0.00  1.0000
  -1 -13   9      68      95                                                          74   -0.17    0.00  1.0000
   1 -13   9     308     139                                                         320   -0.17    0.00  1.0000
  -1  13   9     222      78                                                         232    0.17    0.00  1.0000
   1  13   9     326      89                                                         338    0.17    0.00  1.0000
  -1 -13 -10     168      97                                                         172   -0.08    0.00  1.0000
  -1 -13  10     122      83                                                         125    0.08    0.00  1.0000
   1 -13  10     278     134                                                         283   -0.08    0.00  1.0000
  -1  13  10      60      56                                                          62    0.08    0.00  1.0000
  -1  13  10     292      92                                                         297    0.08    0.00  1.0000
   1  13  10     227      51                                                         232   -0.08    0.00  1.0000
  -1 -13  11      13      94                                                          10   -0.22    0.00  1.0000
   1 -13  11      85     121                                                          77   -0.22    0.00  1.0000
  -1  13  11      13      62                                                          10    0.22    0.00  1.0000
   1  13  11       4      59                                                           2    0.22    0.00  1.0000
  -1  13  11      13      45                                                          10    0.22    0.00  1.0000
   1  13  11      28      28                                                          23    0.22    0.00  1.0000
  -1 -13  12     154     108                                                         159   -0.09    0.00  1.0000
   1 -13  12       0      90                                                           0    0.09    0.00  1.0000
  -1  13  12       0      65                                                           0   -0.09    0.00  1.0000
   1  13  12     125      87                                                         129    0.09    0.00  1.0000
  -1  13  12     190      78                                                         195   -0.09    0.00  1.0000
   1  13  12      70      40                                                          73    0.09    0.00  1.0000
  -1 -13  13     127      75                                                         124    0.06    0.00  1.0000
   1 -13  13     171      94                                                         168    0.06    0.00  1.0000
  -1  13  13     124      62                                                         121   -0.06    0.00  1.0000
   1  13  13     119      61                                                         116   -0.06    0.00  1.0000
  -1  13  13      42      29                                                          40   -0.06    0.00  1.0000
   1  13  13       3      50                                                           3   -0.06    0.00  1.0000
  -1 -13  14     157      63                                                         160    0.06    0.00  1.0000
   1 -13  14     351     142                                                         355   -0.06    0.00  1.0000
  -1  13  14       0      58                                                           0    0.06    0.00  1.0000
   1  13  14      81      57                                                          83   -0.06    0.00  1.0000
  -1  13  14     204      78                                                         207    0.06    0.00  1.0000
   1  13  14     213      53                                                         216   -0.06    0.00  1.0000
  -1 -13  15      50      58                                                          51    0.03    0.00  1.0000
   1 -13  15      95      85                                                          96    0.03    0.00  1.0000
  -1  13  15      23      60                                                          24   -0.03    0.00  1.0000
   1  13  15       4      63                                                           4   -0.03    0.00  1.0000
  -1  13  15      23      55                                                          24   -0.03    0.00  1.0000
   1  13  15      26      54                                                          27   -0.03    0.00  1.0000
   1 -15  -1     256      99                                                         267    0.17    0.00  1.0000
  -1 -15  -1     722     266                                                         741    0.17    0.00  1.0000
   1 -15   1     489     186                                                         505   -0.17    0.00  1.0000
  -1 -15   1     767     165                                                         787   -0.17    0.00  1.0000
  -1  15   1     367     110                                                         381    0.17    0.00  1.0000
   1  15   1     474     131                                                         490    0.17    0.00  1.0000
   1  15  -1     503     116                                                         519   -0.17    0.00  1.0000
  -1  15  -1     339      90                                                         352   -0.17    0.00  1.0000
  -1  15   1     432      56                                                         447    0.17    0.00  1.0000
  -1  15  -1     413      78                                                         428   -0.17    0.00  1.0000
   1  15   1     414      70                                                         429    0.17    0.00  1.0000
   1  15  -1     428     109                                                         443   -0.17    0.00  1.0000
   1 -15  -1     417      50                                                         432    0.17    0.00  1.0000
   1 -15   1     483      43                                                         499   -0.17    0.00  1.0000
  -1 -15  -1     294      85                                                         306    0.17    0.00  1.0000
  -1 -15   1     443      46                                                         458   -0.17    0.00  1.0000
   1 -15  -2    1738     191                                                        1719    0.11    0.00  1.0000
  -1 -15  -2    2028     237                                                        2008   -0.11    0.00  1.0000
  -1  15   2    1880     147                                                        1860    0.11    0.00  1.0000
   1  15   2    1776     169                                                        1757   -0.11    0.00  1.0000
  -1 -15   2    1414     191                                                        1397    0.11    0.00  1.0000
   1 -15   2    1681     201                                                        1662   -0.11    0.00  1.0000
   1  15  -2    1719     276                                                        1700    0.11    0.00  1.0000
  -1  15  -2    1588     168                                                        1570   -0.11    0.00  1.0000
  -1  15   2    1733     162                                                        1714    0.11    0.00  1.0000
  -1  15  -2    1591      78                                                        1573   -0.11    0.00  1.0000
   1  15   2    1647      80                                                        1629   -0.11    0.00  1.0000
   1  15  -2    1623      59                                                        1605    0.11    0.00  1.0000
   1 -15  -2    1603      60                                                        1585    0.11    0.00  1.0000
  -1 -15  -2    1607      58                                                        1589   -0.11    0.00  1.0000
   1 -15   2    1569      47                                                        1551   -0.11    0.00  1.0000
   1 -15  -3    3908     673                                                        3753    0.61    0.00  1.0000
  -1 -15  -3    3887     300                                                        3732    0.61    0.00  1.0000
  -1  15   3    4098     268                                                        3939    0.61    0.00  1.0000
   1  15   3    4348     311                                                        4184    0.61    0.00  1.0000
  -1 -15   3    4096     305                                                        3937   -0.61    0.00  1.0000
   1 -15   3    4229     302                                                        4067   -0.61    0.00  1.0000
   1  15  -3    3428     204                                                        3283   -0.61    0.00  1.0000
  -1  15  -3    4444     277                                                        4278   -0.61    0.00  1.0000
   1  15  -3    4263     286                                                        4101   -0.61    0.00  1.0000
  -1  15   3    4229     217                                                        4067    0.61    0.00  1.0000
  -1  15  -3    4130     196                                                        3970   -0.61    0.00  1.0000
   1  15   3    4297     269                                                        4134    0.61    0.00  1.0000
   1  15  -3    4155     201                                                        3995   -0.61    0.00  1.0000
   1 -15  -3    3894     193                                                        3739    0.61    0.00  1.0000
  -1 -15  -3    4034     244                                                        3876    0.61    0.00  1.0000
   1 -15  -4     239     125                                                         244    0.08    0.00  1.0000
  -1 -15  -4     198      98                                                         203   -0.08    0.00  1.0000
  -1  15   4     526     151                                                         533    0.08    0.00  1.0000
   1  15   4      69     110                                                          72   -0.08    0.00  1.0000
  -1 -15   4     280     164                                                         285    0.08    0.00  1.0000
   1 -15   4       0     110                                                           0   -0.08    0.00  1.0000
   1  15  -4     104      52                                                         107    0.08    0.00  1.0000
  -1  15  -4     181      46                                                         185   -0.08    0.00  1.0000
  -1  15  -4     115      50                                                         118   -0.08    0.00  1.0000
   1  15  -4     125      69                                                         129    0.08    0.00  1.0000
  -1  15  -4      70      18                                                          73   -0.08    0.00  1.0000
  -1  15   4      61      49                                                          64    0.08    0.00  1.0000
   1  15   4     164      43                                                         168   -0.08    0.00  1.0000
   1  15  -4      37      19                                                          39    0.08    0.00  1.0000
   1 -15  -4     122      45                                                         126    0.08    0.00  1.0000
  -1 -15  -4     168      47                                                         172   -0.08    0.00  1.0000
   1 -15  -5     805      61                                                         803   -0.02    0.00  1.0000
  -1 -15  -5    1039     218                                                        1037   -0.02    0.00  1.0000
  -1  15   5     568     116                                                         566   -0.02    0.00  1.0000
   1  15   5     789     125                                                         787   -0.02    0.00  1.0000
  -1 -15   5     849     135                                                         847    0.02    0.00  1.0000
   1 -15   5     633     101                                                         631    0.02    0.00  1.0000
   1  15  -5     876      63                                                         874    0.02    0.00  1.0000
  -1  15  -5     788      99                                                         786    0.02    0.00  1.0000
  -1  15  -5     831      81                                                         829    0.02    0.00  1.0000
   1  15  -5     963      69                                                         961    0.02    0.00  1.0000
  -1  15  -5     745      50                                                         743    0.02    0.00  1.0000
  -1  15   5     794      99                                                         792   -0.02    0.00  1.0000
   1  15   5    1071     109                                                        1069   -0.02    0.00  1.0000
   1  15  -5     789      71                                                         787    0.02    0.00  1.0000
   1 -15  -6    1699     317                                                        1694   -0.03    0.00  1.0000
  -1 -15  -6    1011     187                                                        1007    0.03    0.00  1.0000
  -1 -15   6    1283     169                                                        1279   -0.03    0.00  1.0000
   1 -15   6    1153     171                                                        1149    0.03    0.00  1.0000
   1  15  -6    1075     108                                                        1071   -0.03    0.00  1.0000
  -1  15   6    1099     178                                                        1095   -0.03    0.00  1.0000
   1  15   6    1222     115                                                        1218    0.03    0.00  1.0000
   1  15  -6    1056      70                                                        1052   -0.03    0.00  1.0000
   1 -15  -7      55      76                                                          73    0.56    0.00  1.0000
  -1 -15  -7     114     134                                                         140    0.56    0.00  1.0000
  -1 -15   7     127      80                                                         154   -0.56    0.00  1.0000
   1 -15   7     145     101                                                         174   -0.56    0.00  1.0000
   1  15  -7       1       7                                                           0   -0.56    0.00  1.0000
  -1  15   7       0      37                                                           2    0.56    0.00  1.0000
   1  15   7       5      56                                                          12    0.56    0.00  1.0000
   1 -15  -8       2     114                                                           2    0.01    0.00  1.0000
  -1 -15  -8     147      85                                                         147   -0.01    0.00  1.0000
  -1 -15   8      50     108                                                          50    0.01    0.00  1.0000
   1 -15   8     121     127                                                         121   -0.01    0.00  1.0000
  -1  15   8     113      59                                                         113    0.01    0.00  1.0000
   1  15   8     103      73                                                         103   -0.01    0.00  1.0000
   1 -15  -9      84      90                                                          78   -0.17    0.00  1.0000
  -1 -15  -9     271     149                                                         259   -0.17    0.00  1.0000
  -1 -15   9       4     109                                                           3    0.17    0.00  1.0000
   1 -15   9     166     149                                                         157    0.17    0.00  1.0000
  -1  15   9      82      77                                                          76   -0.17    0.00  1.0000
   1  15   9      71      61                                                          65   -0.17    0.00  1.0000
  -1 -15 -10    1011     281                                                        1020    0.06    0.00  1.0000
  -1 -15  10    1529     196                                                        1540   -0.06    0.00  1.0000
   1 -15  10    1041     410                                                        1050    0.06    0.00  1.0000
  -1  15  10    1220     283                                                        1229   -0.06    0.00  1.0000
   1  15  10    1456     175                                                        1466    0.06    0.00  1.0000
  -1 -15  11     180      99                                                         170    0.18    0.00  1.0000
   1 -15  11     189      57                                                         179    0.18    0.00  1.0000
  -1  15  11     150      58                                                         141   -0.18    0.00  1.0000
  -1  15  11       4      46                                                           3   -0.18    0.00  1.0000
   1  15  11       9      54                                                           7   -0.18    0.00  1.0000
  -1 -15  12     174      78                                                         174    0.00    0.00  1.0000
   1 -15  12     186     117                                                         186    0.00    0.00  1.0000
  -1  15  12      94      68                                                          94    0.00    0.00  1.0000
   1  15  12     140      69                                                         140    0.00    0.00  1.0000
   1  15  12     336     117                                                         336    0.00    0.00  1.0000
  -1 -15  13      38      99                                                          40    0.08    0.00  1.0000
   1 -15  13     244     147                                                         249    0.08    0.00  1.0000
  -1  15  13      49      62                                                          51   -0.08    0.00  1.0000
   1  15  13      66      61                                                          69   -0.08    0.00  1.0000
  -1  15  13      53      71                                                          55   -0.08    0.00  1.0000
   1  15  13      17      31                                                          18   -0.08    0.00  1.0000
  -1 -15  14     280     125                                                         282   -0.02    0.00  1.0000
   1 -15  14     262      95                                                         263    0.02    0.00  1.0000
  -1  15  14     156      69                                                         157   -0.02    0.00  1.0000
   1  15  14       0      67                                                           0    0.02    0.00  1.0000
  -1  15  14     122      51                                                         123   -0.02    0.00  1.0000
   1  15  14     153      94                                                         154    0.02    0.00  1.0000
  -1 -15  15       2      92                                                           2   -0.03    0.00  1.0000
   1 -15  15      21      92                                                          22   -0.03    0.00  1.0000
  -1  15  15      50      65                                                          51    0.03    0.00  1.0000
   1  15  15      68      60                                                          69    0.03    0.00  1.0000
  -1  15  15      74      65                                                          75    0.03    0.00  1.0000
   1  15  15      47      47                                                          48    0.03    0.00  1.0000
   1 -17  -1    1540     240                                                        1547   -0.04    0.00  1.0000
   1 -17   1    2192     281                                                        2200    0.04    0.00  1.0000
  -1 -17   1    1850     231                                                        1857    0.04    0.00  1.0000
   1  17   1    1717     152                                                        1724   -0.04    0.00  1.0000
  -1  17   1    1527     153                                                        1534   -0.04    0.00  1.0000
   1  17  -1    1695     148                                                        1702    0.04    0.00  1.0000
  -1  17  -1    1926     143                                                        1934    0.04    0.00  1.0000
  -1  17   1    1927     175                                                        1935   -0.04    0.00  1.0000
  -1  17  -1    1842      96                                                        1849    0.04    0.00  1.0000
   1  17   1    1906     122                                                        1914   -0.04    0.00  1.0000
   1  17  -1    1607      96                                                        1614    0.04    0.00  1.0000
   1 -17  -1    1631     106                                                        1638   -0.04    0.00  1.0000
   1 -17   1    1944      95                                                        1952    0.04    0.00  1.0000
  -1 -17  -1    1862      98                                                        1869   -0.04    0.00  1.0000
  -1 -17   1    1671      93                                                        1678    0.04    0.00  1.0000
   1 -17  -2    2116     219                                                        2109   -0.04    0.00  1.0000
  -1 -17  -2    1949     193                                                        1942    0.04    0.00  1.0000
  -1  17   2    1610     162                                                        1604   -0.04    0.00  1.0000
   1  17   2    1843     201                                                        1836    0.04    0.00  1.0000
  -1 -17   2    1689     295                                                        1683   -0.04    0.00  1.0000
   1 -17   2    1773     249                                                        1767    0.04    0.00  1.0000
   1  17  -2    1407     270                                                        1401   -0.04    0.00  1.0000
  -1  17  -2    1572     262                                                        1566    0.04    0.00  1.0000
  -1  17   2    1966     121                                                        1959   -0.04    0.00  1.0000
  -1  17  -2    1863     108                                                        1856    0.04    0.00  1.0000
   1  17   2    1851     273                                                        1844    0.04    0.00  1.0000
   1  17  -2    1916     113                                                        1909   -0.04    0.00  1.0000
   1 -17  -2    1865     106                                                        1858   -0.04    0.00  1.0000
  -1 -17  -2    1665      98                                                        1659    0.04    0.00  1.0000
   1 -17   2    1785      97                                                        1779    0.04    0.00  1.0000
   1 -17  -3     177     151                                                         189   -0.22    0.00  1.0000
  -1 -17  -3     143     140                                                         154   -0.22    0.00  1.0000
  -1  17   3      79     113                                                          87   -0.22    0.00  1.0000
   1  17   3      51     125                                                          58   -0.22    0.00  1.0000
  -1 -17   3     268     193                                                         283    0.22    0.00  1.0000
   1 -17   3      14     156                                                          18    0.22    0.00  1.0000
   1  17  -3     104      58                                                         114    0.22    0.00  1.0000
  -1  17  -3     136      61                                                         147    0.22    0.00  1.0000
   1  17  -3     168      88                                                         180    0.22    0.00  1.0000
  -1  17   3      98      53                                                         107   -0.22    0.00  1.0000
  -1  17  -3      87      39                                                          96    0.22    0.00  1.0000
   1  17   3      75      72                                                          83   -0.22    0.00  1.0000
   1  17  -3     100      33                                                         109    0.22    0.00  1.0000
   1 -17  -3     109      38                                                         119   -0.22    0.00  1.0000
  -1 -17  -3      71      33                                                          79   -0.22    0.00  1.0000
   1 -17  -4     198      94                                                         196   -0.03    0.00  1.0000
  -1 -17  -4      12      92                                                          12    0.03    0.00  1.0000
  -1  17   4       0     105                                                           0   -0.03    0.00  1.0000
  -1 -17   4     376     188                                                         374   -0.03    0.00  1.0000
   1 -17   4     117     115                                                         116    0.03    0.00  1.0000
  -1  17  -4      72      54                                                          71    0.03    0.00  1.0000
  -1  17  -4     112      47                                                         111    0.03    0.00  1.0000
   1  17  -4      90      39                                                          89   -0.03    0.00  1.0000
  -1  17  -4       1      13                                                           1    0.03    0.00  1.0000
  -1  17   4     192      89                                                         190   -0.03    0.00  1.0000
   1  17   4      45      55                                                          44    0.03    0.00  1.0000
   1  17  -4      24      19                                                          23   -0.03    0.00  1.0000
   1 -17  -5     427     109                                                         439   -0.14    0.00  1.0000
  -1 -17  -5     362      69                                                         373   -0.14    0.00  1.0000
  -1 -17   5     551     137                                                         565    0.14    0.00  1.0000
   1 -17   5     259     107                                                         269    0.14    0.00  1.0000
  -1  17  -5     298      36                                                         308    0.14    0.00  1.0000
   1  17  -5     333      42                                                         344    0.14    0.00  1.0000
  -1  17  -5     430      26                                                         442    0.14    0.00  1.0000
  -1  17   5     406      69                                                         418   -0.14    0.00  1.0000
   1  17   5     417      81                                                         429   -0.14    0.00  1.0000
   1  17  -5     392      31                                                         404    0.14    0.00  1.0000
   1 -17  -6     869     259                                                         870   -0.01    0.00  1.0000
  -1 -17  -6     459     132                                                         460    0.01    0.00  1.0000
  -1 -17   6    1062     243                                                        1064   -0.01    0.00  1.0000
   1 -17   6     662     125                                                         663    0.01    0.00  1.0000
   1  17  -6     942      55                                                         944   -0.01    0.00  1.0000
  -1  17   6     933     184                                                         935   -0.01    0.00  1.0000
   1  17   6    1127     111                                                        1129    0.01    0.00  1.0000
   1  17  -6     773      61                                                         774   -0.01    0.00  1.0000
   1 -17  -7    1046     210                                                        1099   -0.39    0.00  1.0000
  -1 -17  -7     782     175                                                         828   -0.39    0.00  1.0000
  -1 -17   7    1343     208                                                        1403    0.39    0.00  1.0000
   1 -17   7     928     146                                                         978    0.39    0.00  1.0000
   1  17  -7     821      63                                                         868    0.39    0.00  1.0000
  -1  17   7     685     111                                                         728   -0.39    0.00  1.0000
   1  17   7    1092     118                                                        1146   -0.39    0.00  1.0000
   1 -17  -8     294     108                                                         296   -0.03    0.00  1.0000
  -1 -17  -8     256     117                                                         258    0.03    0.00  1.0000
  -1 -17   8     376     142                                                         378   -0.03    0.00  1.0000
   1 -17   8     191     115                                                         193    0.03    0.00  1.0000
  -1  17   8     468     103                                                         470   -0.03    0.00  1.0000
   1  17   8     297     103                                                         299    0.03    0.00  1.0000
   1 -17  -9       3      88                                                           3    0.01    0.00  1.0000
  -1 -17  -9     193      65                                                         193    0.01    0.00  1.0000
  -1 -17   9     345      79                                                         345   -0.01    0.00  1.0000
   1 -17   9     233      63                                                         233   -0.01    0.00  1.0000
  -1  17   9     165      44                                                         165    0.01    0.00  1.0000
   1  17   9     136      61                                                         136    0.01    0.00  1.0000
   1 -17 -10     790     313                                                         786    0.03    0.00  1.0000
  -1 -17 -10     801     336                                                         797   -0.03    0.00  1.0000
  -1 -17  10    1221     389                                                        1216    0.03    0.00  1.0000
   1 -17  10    1588     163                                                        1583   -0.03    0.00  1.0000
  -1  17  10    1071     341                                                        1067    0.03    0.00  1.0000
   1  17  10    1589     135                                                        1584   -0.03    0.00  1.0000
  -1 -17 -11       2      99                                                           1    0.16    0.00  1.0000
  -1 -17  11      19     108                                                          16   -0.16    0.00  1.0000
   1 -17  11     167     105                                                         158   -0.16    0.00  1.0000
  -1  17  11     120      61                                                         113    0.16    0.00  1.0000
   1  17  11     299      78                                                         288    0.16    0.00  1.0000
  -1 -17  12     228     108                                                         225    0.05    0.00  1.0000
   1 -17  12       4     111                                                           4   -0.05    0.00  1.0000
  -1  17  12      40      62                                                          39    0.05    0.00  1.0000
   1  17  12       4      61                                                           4   -0.05    0.00  1.0000
  -1  17  12     173      99                                                         170    0.05    0.00  1.0000
   1  17  12      54      29                                                          53   -0.05    0.00  1.0000
  -1 -17  13       6      99                                                           8   -0.14    0.00  1.0000
   1 -17  13     226     158                                                         235   -0.14    0.00  1.0000
  -1  17  13      57      91                                                          62    0.14    0.00  1.0000
   1  17  13      19      57                                                          22    0.14    0.00  1.0000
  -1  17  13      33      49                                                          37    0.14    0.00  1.0000
   1  17  13      41      53                                                          45    0.14    0.00  1.0000
  -1 -17  14      72      76                                                          73    0.03    0.00  1.0000
   1 -17  14       0      89                                                           0   -0.03    0.00  1.0000
  -1  17  14     231     108                                                         233    0.03    0.00  1.0000
   1  17  14     162      86                                                         163   -0.03    0.00  1.0000
  -1  17  14     256      94                                                         258    0.03    0.00  1.0000
   1  17  14      90      56                                                          91   -0.03    0.00  1.0000
   1 -19  -1       1     137                                                           2   -0.14    0.00  1.0000
  -1 -19  -1     119     214                                                         125   -0.14    0.00  1.0000
   1 -19   1      17     139                                                          19    0.14    0.00  1.0000
  -1 -19   1      14     180                                                          16    0.14    0.00  1.0000
   1  19   1      21     127                                                          24   -0.14    0.00  1.0000
  -1  19   1     108      95                                                         114   -0.14    0.00  1.0000
   1  19  -1      35      73                                                          38    0.14    0.00  1.0000
  -1  19  -1     145     101                                                         152    0.14    0.00  1.0000
  -1  19   1      90      57                                                          95   -0.14    0.00  1.0000
  -1  19  -1       0      31                                                           0    0.14    0.00  1.0000
   1  19   1      13      51                                                          15   -0.14    0.00  1.0000
   1  19  -1       1      43                                                           2    0.14    0.00  1.0000
   1 -19  -1      33      41                                                          36   -0.14    0.00  1.0000
  -1 -19  -1      38      48                                                          42   -0.14    0.00  1.0000
   1 -19   1      33      35                                                          36    0.14    0.00  1.0000
  -1 -19   1      65      40                                                          70    0.14    0.00  1.0000
   1 -19  -2    3785     381                                                        3784    0.00    0.00  1.0000
  -1 -19  -2    4092     252                                                        4091    0.00    0.00  1.0000
   1 -19   2    3843     358                                                        3842    0.00    0.00  1.0000
  -1 -19   2    3600     331                                                        3599    0.00    0.00  1.0000
  -1  19   2    3840     284                                                        3839    0.00    0.00  1.0000
  -1  19  -2    3283     280                                                        3282    0.00    0.00  1.0000
  -1  19   2    4150     119                                                        4149    0.00    0.00  1.0000
  -1  19  -2    3841     236                                                        3840    0.00    0.00  1.0000
   1  19   2    3951     245                                                        3950    0.00    0.00  1.0000
   1  19  -2    3714     243                                                        3713    0.00    0.00  1.0000
   1 -19   2    4024     235                                                        4023    0.00    0.00  1.0000
   1 -19  -3     220      69                                                         231   -0.18    0.00  1.0000
  -1 -19  -3     120     229                                                         128   -0.18    0.00  1.0000
  -1  19   3     235     121                                                         247   -0.18    0.00  1.0000
  -1 -19   3     374     179                                                         388    0.18    0.00  1.0000
   1 -19   3     287     147                                                         300    0.18    0.00  1.0000
  -1  19  -3      22      34                                                          26    0.18    0.00  1.0000
   1  19  -3     128      50                                                         137    0.18    0.00  1.0000
  -1  19  -3      60      33                                                          66    0.18    0.00  1.0000
  -1  19   3      19      36                                                          22   -0.18    0.00  1.0000
   1  19   3       0      58                                                           0   -0.18    0.00  1.0000
   1  19  -3      73      33                                                          79    0.18    0.00  1.0000
   1 -19  -4     396      96                                                         392   -0.05    0.00  1.0000
  -1 -19  -4     298     139                                                         294    0.05    0.00  1.0000
  -1 -19   4     764     227                                                         758   -0.05    0.00  1.0000
   1 -19   4     657     191                                                         652    0.05    0.00  1.0000
  -1  19  -4     156      67                                                         153    0.05    0.00  1.0000
   1  19  -4     452     130                                                         447   -0.05    0.00  1.0000
  -1  19  -4     526      68                                                         521    0.05    0.00  1.0000
  -1  19   4     615      93                                                         610   -0.05    0.00  1.0000
   1  19   4     559     106                                                         554    0.05    0.00  1.0000
   1  19  -4     330      66                                                         326   -0.05    0.00  1.0000
   1 -19  -5      20      87                                                          24    0.22    0.00  1.0000
  -1 -19  -5      51      74                                                          58    0.22    0.00  1.0000
  -1 -19   5      48     147                                                          54   -0.22    0.00  1.0000
   1 -19   5       8     135                                                          11   -0.22    0.00  1.0000
  -1  19  -5       0      27                                                           0   -0.22    0.00  1.0000
   1  19  -5       0      34                                                           0   -0.22    0.00  1.0000
  -1  19  -5       0       9                                                           1   -0.22    0.00  1.0000
  -1  19   5       6      66                                                           9    0.22    0.00  1.0000
   1  19   5       0      61                                                           0    0.22    0.00  1.0000
   1  19  -5       0      25                                                           0   -0.22    0.00  1.0000
   1 -19  -6       1     115                                                           1    0.05    0.00  1.0000
  -1 -19  -6     401     115                                                         405   -0.05    0.00  1.0000
  -1 -19   6     106     138                                                         108    0.05    0.00  1.0000
   1 -19   6      96     115                                                          98   -0.05    0.00  1.0000
   1  19  -6       6      15                                                           7    0.05    0.00  1.0000
  -1  19   6       6      54                                                           7    0.05    0.00  1.0000
   1  19   6      20      53                                                          21   -0.05    0.00  1.0000
   1  19  -6      17      12                                                          18    0.05    0.00  1.0000
   1 -19  -7    1075     256                                                        1098    0.17    0.00  1.0000
  -1 -19  -7    1472     323                                                        1498    0.17    0.00  1.0000
  -1 -19   7    1753     219                                                        1782   -0.17    0.00  1.0000
   1 -19   7    1183     220                                                        1207   -0.17    0.00  1.0000
   1  19  -7    1291      64                                                        1316   -0.17    0.00  1.0000
  -1  19   7    1677     163                                                        1705    0.17    0.00  1.0000
   1  19   7    1699     141                                                        1727    0.17    0.00  1.0000
   1 -19  -8     158     132                                                         156    0.04    0.00  1.0000
  -1 -19  -8     236      78                                                         233   -0.04    0.00  1.0000
  -1 -19   8      20     124                                                          19    0.04    0.00  1.0000
   1 -19   8     378     161                                                         375   -0.04    0.00  1.0000
  -1  19   8     418     100                                                         414    0.04    0.00  1.0000
   1 -19  -9     125      73                                                         131    0.14    0.00  1.0000
  -1 -19  -9       7      95                                                           9    0.14    0.00  1.0000
  -1 -19   9     171      85                                                         178   -0.14    0.00  1.0000
   1 -19   9     460     137                                                         472   -0.14    0.00  1.0000
  -1  19   9      51      58                                                          55    0.14    0.00  1.0000
   1  19   9      90      58                                                          95    0.14    0.00  1.0000
   1 -19 -10     458     168                                                         457    0.02    0.00  1.0000
  -1 -19 -10     402     144                                                         401   -0.02    0.00  1.0000
  -1 -19  10     773     169                                                         771    0.02    0.00  1.0000
   1 -19  10     590     142                                                         588   -0.02    0.00  1.0000
  -1  19  10     749     169                                                         747    0.02    0.00  1.0000
   1  19  10     682      82                                                         680   -0.02    0.00  1.0000
   1 -19 -11     102      99                                                         107   -0.12    0.00  1.0000
  -1 -19 -11     203     116                                                         210   -0.12    0.00  1.0000
  -1 -19  11      90      81                                                          95    0.12    0.00  1.0000
   1 -19  11     235      89                                                         243    0.12    0.00  1.0000
  -1  19  11      60      66                                                          64   -0.12    0.00  1.0000
   1  19  11     167      63                                                         174   -0.12    0.00  1.0000
  -1 -19  12     123     115                                                         123   -0.01    0.00  1.0000
   1 -19  12      41      52                                                          41    0.01    0.00  1.0000
  -1  19  12      18      62                                                          18   -0.01    0.00  1.0000
  -1  19  12      34      64                                                          34   -0.01    0.00  1.0000
   1  19  12      68      64                                                          68    0.01    0.00  1.0000
  -1 -19  13       6     103                                                           7    0.05    0.00  1.0000
   1 -19  13      10      46                                                          11    0.05    0.00  1.0000
  -1  19  13      35      58                                                          36   -0.05    0.00  1.0000
   1  19  13       6      66                                                           7   -0.05    0.00  1.0000
  -1  19  13     118      66                                                         120   -0.05    0.00  1.0000
   1  19  13      47      31                                                          48   -0.05    0.00  1.0000
   1 -21  -1     382     158                                                         388    0.07    0.00  1.0000
  -1 -21  -1    1015     233                                                        1024    0.07    0.00  1.0000
   1 -21   1     359     140                                                         364   -0.07    0.00  1.0000
  -1 -21   1     648     244                                                         655   -0.07    0.00  1.0000
  -1  21   1     340      62                                                         345    0.07    0.00  1.0000
  -1  21  -1     235      47                                                         239   -0.07    0.00  1.0000
   1  21   1     297      64                                                         302    0.07    0.00  1.0000
   1  21  -1     309      67                                                         314   -0.07    0.00  1.0000
   1 -21   1     368      67                                                         374   -0.07    0.00  1.0000
  -1 -21   1     362      52                                                         367   -0.07    0.00  1.0000
   1 -21  -2     131     135                                                         132    0.02    0.00  1.0000
  -1 -21  -2     380     184                                                         382   -0.02    0.00  1.0000
   1 -21   2       0     143                                                           0   -0.02    0.00  1.0000
  -1 -21   2     152     199                                                         153    0.02    0.00  1.0000
  -1  21  -2      72      36                                                          73   -0.02    0.00  1.0000
  -1  21   2      60      47                                                          61    0.02    0.00  1.0000
   1  21   2     178      47                                                         179   -0.02    0.00  1.0000
   1  21  -2      94      39                                                          95    0.02    0.00  1.0000
   1 -21   2      46      21                                                          47   -0.02    0.00  1.0000
   1 -21  -3      85      96                                                          97    0.31    0.00  1.0000
  -1 -21  -3     245     239                                                         266    0.31    0.00  1.0000
   1 -21   3     154     248                                                         170   -0.31    0.00  1.0000
  -1 -21   3     290     192                                                         312   -0.31    0.00  1.0000
   1  21  -3      23      45                                                          30   -0.31    0.00  1.0000
  -1  21  -3      12      48                                                          17   -0.31    0.00  1.0000
  -1  21   3       1      44                                                           3    0.31    0.00  1.0000
   1  21   3      45      70                                                          54    0.31    0.00  1.0000
   1  21  -3      25      38                                                          32   -0.31    0.00  1.0000
   1 -21  -4     975     306                                                         983    0.06    0.00  1.0000
  -1 -21  -4    1706     311                                                        1717   -0.06    0.00  1.0000
  -1 -21   4    1065     190                                                        1073    0.06    0.00  1.0000
   1 -21   4    1412     253                                                        1422   -0.06    0.00  1.0000
  -1  21  -4     857     271                                                         865   -0.06    0.00  1.0000
   1  21  -4     830     286                                                         837    0.06    0.00  1.0000
  -1  21  -4    1100     160                                                        1109   -0.06    0.00  1.0000
  -1  21   4    1372     168                                                        1382    0.06    0.00  1.0000
   1  21   4    1906     222                                                        1917   -0.06    0.00  1.0000
   1  21  -4    1152     167                                                        1161    0.06    0.00  1.0000
   1 -21  -5     157     108                                                         157    0.00    0.00  1.0000
  -1 -21  -5      88      84                                                          88    0.00    0.00  1.0000
  -1 -21   5     129     157                                                         129    0.00    0.00  1.0000
   1 -21   5      48     151                                                          48    0.00    0.00  1.0000
  -1  21  -5      43      31                                                          43    0.00    0.00  1.0000
   1  21  -5       1      33                                                           1    0.00    0.00  1.0000
  -1  21  -5      40      22                                                          40    0.00    0.00  1.0000
  -1  21   5     118      43                                                         118    0.00    0.00  1.0000
   1  21   5     111      80                                                         111    0.00    0.00  1.0000
   1  21  -5       1      16                                                           1    0.00    0.00  1.0000
   1 -21  -6     213     171                                                         217   -0.07    0.00  1.0000
  -1 -21  -6     183     111                                                         187    0.07    0.00  1.0000
  -1 -21   6     142     153                                                         145   -0.07    0.00  1.0000
   1 -21   6      87     141                                                          90    0.07    0.00  1.0000
   1  21  -6      55      27                                                          57   -0.07    0.00  1.0000
  -1  21  -6       2       5                                                           2    0.07    0.00  1.0000
  -1  21  -6       8       7                                                           9    0.07    0.00  1.0000
  -1  21   6      13      40                                                          14   -0.07    0.00  1.0000
   1  21   6       0      54                                                           0    0.07    0.00  1.0000
   1  21  -6      26      20                                                          28   -0.07    0.00  1.0000
   1 -21  -7     181     148                                                         187    0.10    0.00  1.0000
  -1 -21  -7     195     111                                                         201    0.10    0.00  1.0000
  -1 -21   7     417     203                                                         426   -0.10    0.00  1.0000
   1  21  -7      13      10                                                          15   -0.10    0.00  1.0000
   1  21  -7       0       6                                                           0   -0.10    0.00  1.0000
  -1  21   7      60      79                                                          63    0.10    0.00  1.0000
   1  21   7     182      69                                                         188    0.10    0.00  1.0000
   1 -21  -8     297     116                                                         298   -0.02    0.00  1.0000
  -1 -21  -8     341     118                                                         342    0.02    0.00  1.0000
  -1 -21   8     202     137                                                         203   -0.02    0.00  1.0000
   1 -21   8     314     123                                                         315    0.02    0.00  1.0000
  -1  21   8     184      89                                                         185   -0.02    0.00  1.0000
   1  21   8     274     101                                                         275    0.02    0.00  1.0000
   1 -21  -9      24      69                                                          27   -0.16    0.00  1.0000
  -1 -21  -9     129      86                                                         137   -0.16    0.00  1.0000
  -1 -21   9     263     127                                                         274    0.16    0.00  1.0000
   1 -21   9      78     113                                                          84    0.16    0.00  1.0000
  -1  21   9      41      43                                                          45   -0.16    0.00  1.0000
   1  21   9       3      40                                                           4   -0.16    0.00  1.0000
   1 -21 -10     213     163                                                         209   -0.07    0.00  1.0000
  -1 -21 -10      98      79                                                          95    0.07    0.00  1.0000
  -1 -21  10      40     132                                                          38   -0.07    0.00  1.0000
   1 -21  10      49     116                                                          47    0.07    0.00  1.0000
  -1  21  10      50      57                                                          48   -0.07    0.00  1.0000
   1  21  10     134      73                                                         131    0.07    0.00  1.0000
   1 -21 -11      36      97                                                          36    0.01    0.00  1.0000
  -1 -21 -11      15      97                                                          15    0.01    0.00  1.0000
  -1 -21  11      35      93                                                          35   -0.01    0.00  1.0000
   1 -21  11      46     111                                                          46   -0.01    0.00  1.0000
  -1  21  11       2      64                                                           2    0.01    0.00  1.0000
   1  21  11       2      61                                                           2    0.01    0.00  1.0000
  -1 -21 -12      26      79                                                          27    0.06    0.00  1.0000
  -1 -21  12      46     110                                                          48   -0.06    0.00  1.0000
   1 -21  12     140     102                                                         143    0.06    0.00  1.0000
  -1  21  12      55      58                                                          57   -0.06    0.00  1.0000
   1  21  12      26      36                                                          27    0.06    0.00  1.0000
  -1 -21  13     196     163                                                         190    0.10    0.00  1.0000
   1 -21  13      12     119                                                          11    0.10    0.00  1.0000
  -1  21  13      96      87                                                          92   -0.10    0.00  1.0000
   1  21  13      39      70                                                          36   -0.10    0.00  1.0000
  -1  21  13      25      47                                                          23   -0.10    0.00  1.0000
   1  21  13       7      56                                                           6   -0.10    0.00  1.0000
   1 -23  -1     344     164                                                         342    0.03    0.00  1.0000
  -1 -23  -1     423     182                                                         421    0.03    0.00  1.0000
   1 -23   1      88     175                                                          87   -0.03    0.00  1.0000
  -1 -23   1     158     186                                                         157   -0.03    0.00  1.0000
  -1  23  -1      25      30                                                          24   -0.03    0.00  1.0000
  -1  23   1      32      40                                                          31    0.03    0.00  1.0000
   1  23   1      49      41                                                          48    0.03    0.00  1.0000
   1  23  -1      82      34                                                          81   -0.03    0.00  1.0000
   1 -23   1      25      21                                                          24   -0.03    0.00  1.0000
  -1 -23   1       7      22                                                           7   -0.03    0.00  1.0000
   1 -23  -2     110     161                                                         108   -0.05    0.00  1.0000
  -1 -23  -2     341     248                                                         337    0.05    0.00  1.0000
   1 -23   2       0     187                                                           0    0.05    0.00  1.0000
  -1 -23   2     384     203                                                         380   -0.05    0.00  1.0000
   1  23  -2      82      70                                                          80   -0.05    0.00  1.0000
  -1  23  -2       0      31                                                           0    0.05    0.00  1.0000
  -1  23   2      46      20                                                          45   -0.05    0.00  1.0000
   1  23   2      35      47                                                          34    0.05    0.00  1.0000
   1  23  -2      30      21                                                          29   -0.05    0.00  1.0000
   1 -23   2      55      25                                                          53    0.05    0.00  1.0000
   1 -23  -3     472     236                                                         459   -0.15    0.00  1.0000
  -1 -23  -3     568     238                                                         553   -0.15    0.00  1.0000
   1 -23   3    1593     303                                                        1569    0.15    0.00  1.0000
  -1 -23   3      49     187                                                          45    0.15    0.00  1.0000
  -1  23  -3     396      92                                                         384    0.15    0.00  1.0000
   1  23  -3     404     106                                                         392    0.15    0.00  1.0000
  -1  23  -3     586      79                                                         571    0.15    0.00  1.0000
  -1  23   3     587     110                                                         572   -0.15    0.00  1.0000
   1  23   3     556      99                                                         542   -0.15    0.00  1.0000
   1  23  -3     599      81                                                         584    0.15    0.00  1.0000
   1 -23  -4     363     190                                                         363    0.01    0.00  1.0000
  -1 -23  -4     267     183                                                         267   -0.01    0.00  1.0000
   1 -23   4      14     174                                                          14   -0.01    0.00  1.0000
  -1 -23   4     362     271                                                         362    0.01    0.00  1.0000
  -1  23  -4      29      48                                                          29   -0.01    0.00  1.0000
   1  23  -4     108      61                                                         108    0.01    0.00  1.0000
  -1  23  -4      34      27                                                          34   -0.01    0.00  1.0000
  -1  23   4      59      54                                                          59    0.01    0.00  1.0000
   1  23   4       0      56                                                           0   -0.01    0.00  1.0000
   1  23  -4      26      16                                                          26    0.01    0.00  1.0000
   1 -23  -5     154      66                                                         137   -0.35    0.00  1.0000
  -1 -23  -5     377     119                                                         349   -0.35    0.00  1.0000
  -1 -23   5     524     207                                                         491    0.35    0.00  1.0000
   1 -23   5     436     166                                                         406    0.35    0.00  1.0000
  -1  23  -5     116      31                                                         101    0.35    0.00  1.0000
   1  23  -5     125      30                                                         109    0.35    0.00  1.0000
  -1  23  -5      91      17                                                          78    0.35    0.00  1.0000
  -1  23   5     153      56                                                         136   -0.35    0.00  1.0000
   1  23   5     289      84                                                         265   -0.35    0.00  1.0000
   1  23  -5      89      24                                                          76    0.35    0.00  1.0000
   1 -23  -6    1221     363                                                        1210    0.08    0.00  1.0000
  -1 -23  -6    1289     345                                                        1278   -0.08    0.00  1.0000
  -1 -23   6    1180     278                                                        1169    0.08    0.00  1.0000
   1 -23   6    1113     260                                                        1103   -0.08    0.00  1.0000
  -1  23  -6    1372      38                                                        1360   -0.08    0.00  1.0000
  -1  23   6    1639     127                                                        1626    0.08    0.00  1.0000
   1  23  -6    1123     199                                                        1113    0.08    0.00  1.0000
   1  23   6    1512     116                                                        1500   -0.08    0.00  1.0000
   1 -23  -7       5     118                                                           2   -0.44    0.00  1.0000
  -1 -23  -7     207      91                                                         182   -0.44    0.00  1.0000
  -1 -23   7     235     141                                                         208    0.44    0.00  1.0000
   1 -23   7     241     126                                                         214    0.44    0.00  1.0000
  -1  23   7     186      70                                                         162   -0.44    0.00  1.0000
   1  23   7       5      59                                                           2   -0.44    0.00  1.0000
   1 -23  -8      34      73                                                          35   -0.04    0.00  1.0000
  -1 -23  -8     218      77                                                         220    0.04    0.00  1.0000
  -1 -23   8      56     141                                                          57   -0.04    0.00  1.0000
   1 -23   8     525     135                                                         528    0.04    0.00  1.0000
  -1  23   8     153      63                                                         155   -0.04    0.00  1.0000
   1  23   8     138      65                                                         140    0.04    0.00  1.0000
   1 -23  -9     143      83                                                         138    0.10    0.00  1.0000
  -1 -23  -9     352      89                                                         344    0.10    0.00  1.0000
  -1 -23   9     219     142                                                         213   -0.10    0.00  1.0000
   1 -23   9     231     123                                                         225   -0.10    0.00  1.0000
  -1  23   9     199      67                                                         193    0.10    0.00  1.0000
   1  23   9     134      60                                                         129    0.10    0.00  1.0000
   1 -23 -10      21      82                                                          23    0.12    0.00  1.0000
  -1 -23 -10     133     102                                                         139   -0.12    0.00  1.0000
  -1 -23  10      65     135                                                          69    0.12    0.00  1.0000
   1 -23  10     225     137                                                         232   -0.12    0.00  1.0000
  -1  23  10      37      38                                                          40    0.12    0.00  1.0000
   1  23  10      25      56                                                          28   -0.12    0.00  1.0000
   1 -23 -11      82      46                                                          87    0.13    0.00  1.0000
  -1 -23 -11     194     136                                                         201    0.13    0.00  1.0000
  -1 -23  11      67      59                                                          71   -0.13    0.00  1.0000
   1 -23  11       0     122                                                           0   -0.13    0.00  1.0000
  -1  23  11      12      37                                                          14    0.13    0.00  1.0000
   1  23  11      76      38                                                          81    0.13    0.00  1.0000
  -1 -23 -12      40      89                                                          42   -0.09    0.00  1.0000
  -1 -23  12      16     120                                                          17    0.09    0.00  1.0000
   1 -23  12     261     132                                                         267   -0.09    0.00  1.0000
  -1  23  12      75      79                                                          78    0.09    0.00  1.0000
   1  23  12      57      45                                                          60   -0.09    0.00  1.0000
   1 -25  -1     219     307                                                         211    0.13    0.00  1.0000
  -1 -25  -1     461     223                                                         450    0.13    0.00  1.0000
   1 -25   1     461     195                                                         450   -0.13    0.00  1.0000
  -1 -25   1     133     188                                                         127   -0.13    0.00  1.0000
  -1  25  -1      18      32                                                          16   -0.13    0.00  1.0000
  -1  25   1      32      55                                                          29    0.13    0.00  1.0000
   1  25   1      38      66                                                          35    0.13    0.00  1.0000
   1  25  -1       6      33                                                           5   -0.13    0.00  1.0000
   1 -25  -2     439     217                                                         432    0.08    0.00  1.0000
  -1 -25  -2     748     291                                                         739   -0.08    0.00  1.0000
   1 -25   2     652     185                                                         644   -0.08    0.00  1.0000
  -1 -25   2     818     231                                                         809    0.08    0.00  1.0000
   1  25  -2     216     117                                                         211    0.08    0.00  1.0000
  -1  25  -2     555      99                                                         548   -0.08    0.00  1.0000
  -1  25   2     723     154                                                         715    0.08    0.00  1.0000
   1  25   2     670     128                                                         662   -0.08    0.00  1.0000
   1  25  -2     456      68                                                         449    0.08    0.00  1.0000
   1 -25   2     678      70                                                         670   -0.08    0.00  1.0000
   1 -25  -3     758     144                                                         754   -0.03    0.00  1.0000
  -1 -25  -3     480     108                                                         477   -0.03    0.00  1.0000
   1 -25   3     478     173                                                         475    0.03    0.00  1.0000
  -1 -25   3    1430     280                                                        1425    0.03    0.00  1.0000
  -1  25  -3     188      64                                                         186    0.03    0.00  1.0000
   1  25  -3     175      67                                                         173    0.03    0.00  1.0000
  -1  25  -3     403      58                                                         400    0.03    0.00  1.0000
  -1  25   3     336      68                                                         334   -0.03    0.00  1.0000
   1  25   3     127      54                                                         126   -0.03    0.00  1.0000
   1  25  -3     271      49                                                         269    0.03    0.00  1.0000
   1 -25  -4    1299     334                                                        1307   -0.05    0.00  1.0000
  -1 -25  -4    1042     381                                                        1049    0.05    0.00  1.0000
  -1 -25   4     907     234                                                         914   -0.05    0.00  1.0000
   1 -25   4     470     182                                                         475    0.05    0.00  1.0000
   1  25  -4     421     189                                                         426   -0.05    0.00  1.0000
  -1  25  -4     792     197                                                         798    0.05    0.00  1.0000
  -1  25   4     972     265                                                         979   -0.05    0.00  1.0000
   1  25   4    1125     204                                                        1132    0.05    0.00  1.0000
   1  25  -4    1052     173                                                        1059   -0.05    0.00  1.0000
   1 -25  -5       3      75                                                           7    0.45    0.00  1.0000
  -1 -25  -5     150     145                                                         173    0.45    0.00  1.0000
   1 -25   5       3     152                                                           7   -0.45    0.00  1.0000
  -1 -25   5     211     182                                                         239   -0.45    0.00  1.0000
  -1  25  -5       1      18                                                           3   -0.45    0.00  1.0000
  -1  25   5       1      57                                                           0    0.45    0.00  1.0000
   1  25  -5       0      16                                                           1   -0.45    0.00  1.0000
   1  25   5       1      45                                                           0    0.45    0.00  1.0000
   1 -25  -6      51     138                                                          53   -0.07    0.00  1.0000
  -1 -25  -6     119      83                                                         122    0.07    0.00  1.0000
  -1 -25   6     113     189                                                         116   -0.07    0.00  1.0000
   1 -25   6     109     151                                                         112    0.07    0.00  1.0000
  -1  25   6       0      63                                                           0   -0.07    0.00  1.0000
   1  25  -6      18      10                                                          19   -0.07    0.00  1.0000
   1  25   6      62      66                                                          64    0.07    0.00  1.0000
   1 -25  -7      18     108                                                           8    0.67    0.00  1.0000
  -1 -25  -7     229      83                                                         189    0.67    0.00  1.0000
  -1 -25   7     344     149                                                         294   -0.67    0.00  1.0000
   1 -25   7      18     135                                                           8   -0.67    0.00  1.0000
  -1  25   7     391     106                                                         338    0.67    0.00  1.0000
   1  25   7      80      49                                                          57    0.67    0.00  1.0000
   1 -25  -8     229      87                                                         225    0.07    0.00  1.0000
  -1 -25  -8     131     120                                                         128   -0.07    0.00  1.0000
  -1 -25   8     418     153                                                         412    0.07    0.00  1.0000
   1 -25   8     309     134                                                         304   -0.07    0.00  1.0000
  -1  25   8     108      48                                                         105    0.07    0.00  1.0000
   1  25   8       0      62                                                           0   -0.07    0.00  1.0000
   1 -25  -9      59      51                                                          59    0.01    0.00  1.0000
  -1 -25  -9      86      84                                                          86    0.01    0.00  1.0000
  -1 -25   9      13     146                                                          13   -0.01    0.00  1.0000
   1 -25   9       1     122                                                           1   -0.01    0.00  1.0000
  -1  25   9      91      93                                                          91    0.01    0.00  1.0000
   1  25   9      34      57                                                          34    0.01    0.00  1.0000
   1 -25 -10     279     133                                                         271   -0.12    0.00  1.0000
  -1 -25 -10     106     163                                                         101    0.12    0.00  1.0000
  -1 -25  10     120     138                                                         115   -0.12    0.00  1.0000
   1 -25  10      92     129                                                          87    0.12    0.00  1.0000
  -1  25  10     235      77                                                         227   -0.12    0.00  1.0000
   1  25  10       3      53                                                           2    0.12    0.00  1.0000
   1 -25 -11       8     123                                                          10   -0.16    0.00  1.0000
  -1 -25 -11       6      67                                                           8   -0.16    0.00  1.0000
  -1 -25  11       6     133                                                           8    0.16    0.00  1.0000
   1 -25  11       2     128                                                           3    0.16    0.00  1.0000
  -1  25  11       5      79                                                           6   -0.16    0.00  1.0000
   1  25  11      12      62                                                          14   -0.16    0.00  1.0000
   1 -27  -1     215     228                                                         189   -0.45    0.00  1.0000
  -1 -27  -1      10     156                                                           5   -0.45    0.00  1.0000
   1 -27   1      18     151                                                          11    0.45    0.00  1.0000
  -1 -27   1      26     168                                                          17    0.45    0.00  1.0000
  -1  27  -1      39      30                                                          28    0.45    0.00  1.0000
  -1  27   1      10      55                                                           5   -0.45    0.00  1.0000
   1  27   1      72      64                                                          57   -0.45    0.00  1.0000
   1  27  -1      53      37                                                          40    0.45    0.00  1.0000
   1 -27  -2       0     146                                                           0   -0.08    0.00  1.0000
  -1 -27  -2     416     171                                                         423    0.08    0.00  1.0000
   1 -27   2      62     169                                                          65    0.08    0.00  1.0000
  -1 -27   2     469     244                                                         476   -0.08    0.00  1.0000
  -1  27  -2     118      42                                                         122    0.08    0.00  1.0000
  -1  27   2     137      72                                                         141   -0.08    0.00  1.0000
   1  27   2      53      54                                                          56    0.08    0.00  1.0000
   1 -27  -3     112     110                                                         111   -0.03    0.00  1.0000
  -1 -27  -3      30      58                                                          29   -0.03    0.00  1.0000
   1 -27   3     174     176                                                         172    0.03    0.00  1.0000
  -1 -27   3     233     215                                                         231    0.03    0.00  1.0000
  -1  27  -3       0      26                                                           0    0.03    0.00  1.0000
  -1  27   3       3      29                                                           3   -0.03    0.00  1.0000
   1  27  -3       0      38                                                           0    0.03    0.00  1.0000
   1  27   3       0      48                                                           0   -0.03    0.00  1.0000
   1 -27  -4     422     169                                                         420    0.02    0.00  1.0000
  -1 -27  -4     777     177                                                         774   -0.02    0.00  1.0000
   1 -27   4      70     174                                                          69   -0.02    0.00  1.0000
  -1 -27   4     603     203                                                         601    0.02    0.00  1.0000
  -1  27  -4     332      82                                                         330   -0.02    0.00  1.0000
  -1  27   4     729     140                                                         726    0.02    0.00  1.0000
   1  27  -4     303      85                                                         301    0.02    0.00  1.0000
   1  27   4     506     125                                                         504   -0.02    0.00  1.0000
   1 -27  -5      74      53                                                          72   -0.05    0.00  1.0000
  -1 -27  -5     124     106                                                         122   -0.05    0.00  1.0000
  -1 -27   5      77     183                                                          75    0.05    0.00  1.0000
   1 -27   5      59     165                                                          58    0.05    0.00  1.0000
  -1  27   5       1      60                                                           1   -0.05    0.00  1.0000
   1  27  -5      13      24                                                          12    0.05    0.00  1.0000
   1  27   5       8      57                                                           7   -0.05    0.00  1.0000
   1 -27  -6     177     116                                                         175    0.03    0.00  1.0000
  -1 -27  -6     211     134                                                         209   -0.03    0.00  1.0000
   1 -27   6     258     153                                                         256   -0.03    0.00  1.0000
  -1 -27   6      64     161                                                          63    0.03    0.00  1.0000
  -1  27   6      46      42                                                          45    0.03    0.00  1.0000
   1  27   6     156      54                                                         154   -0.03    0.00  1.0000
   1 -27  -7      79      85                                                         101   -0.56    0.00  1.0000
  -1 -27  -7     277     162                                                         317   -0.56    0.00  1.0000
  -1 -27   7      78     172                                                         100    0.56    0.00  1.0000
   1 -27   7     207     173                                                         242    0.56    0.00  1.0000
  -1  27   7      46      75                                                          63   -0.56    0.00  1.0000
   1  27   7      71      73                                                          92   -0.56    0.00  1.0000
   1 -27  -8     186      88                                                         183   -0.06    0.00  1.0000
  -1 -27  -8     281      63                                                         277    0.06    0.00  1.0000
   1 -27   8      78     133                                                          76    0.06    0.00  1.0000
  -1 -27   8       8     149                                                           7   -0.06    0.00  1.0000
  -1  27   8     184      61                                                         181   -0.06    0.00  1.0000
   1  27   8     158      54                                                         155    0.06    0.00  1.0000
   1 -27  -9       0      95                                                           0   -0.14    0.00  1.0000
  -1 -27  -9     116      61                                                         122   -0.14    0.00  1.0000
  -1 -27   9      44     149                                                          48    0.14    0.00  1.0000
   1 -27   9      76     133                                                          81    0.14    0.00  1.0000
  -1  27   9      39      63                                                          43   -0.14    0.00  1.0000
   1  27   9      17      58                                                          20   -0.14    0.00  1.0000
   1 -27 -10      64      75                                                          67    0.08    0.00  1.0000
  -1 -27 -10     112     157                                                         116   -0.08    0.00  1.0000
  -1 -27  10     582     340                                                         590    0.08    0.00  1.0000
   1 -27  10     252     191                                                         258   -0.08    0.00  1.0000
  -1  27  10     189      93                                                         194    0.08    0.00  1.0000
   1  27  10       0      61                                                           0   -0.08    0.00  1.0000
   1 -29  -1     130     253                                                         163    0.67    0.00  1.0000
  -1 -29  -1       0     160                                                           1    0.67    0.00  1.0000
   1 -29   1      17     183                                                          30   -0.67    0.00  1.0000
  -1 -29   1       0     176                                                           1   -0.67    0.00  1.0000
  -1  29  -1       0      34                                                           1   -0.67    0.00  1.0000
  -1  29   1       0      40                                                           1    0.67    0.00  1.0000
   1  29  -1       0      37                                                           2   -0.67    0.00  1.0000
   1  29   1       1      46                                                           5    0.67    0.00  1.0000
   1 -29  -2     169     165                                                         164    0.09    0.00  1.0000
  -1 -29  -2     314     159                                                         308   -0.09    0.00  1.0000
   1 -29   2     396     191                                                         389   -0.09    0.00  1.0000
  -1 -29   2       1     169                                                           1    0.09    0.00  1.0000
  -1  29  -2      82      41                                                          79   -0.09    0.00  1.0000
  -1  29   2      50      48                                                          48    0.09    0.00  1.0000
   1  29  -2      50      39                                                          48    0.09    0.00  1.0000
   1  29   2     216      80                                                         211   -0.09    0.00  1.0000
   1 -29  -3     139     130                                                         128    0.23    0.00  1.0000
  -1 -29  -3     327     149                                                         310    0.23    0.00  1.0000
   1 -29   3      80     181                                                          72   -0.23    0.00  1.0000
  -1 -29   3     192     233                                                         179   -0.23    0.00  1.0000
  -1  29  -3      77      31                                                          69   -0.23    0.00  1.0000
  -1  29   3      95      71                                                          86    0.23    0.00  1.0000
   1  29  -3      78      56                                                          70   -0.23    0.00  1.0000
   1  29   3      32      37                                                          27    0.23    0.00  1.0000
   1 -29  -4     424     133                                                         422    0.02    0.00  1.0000
  -1 -29  -4       0     139                                                           0   -0.02    0.00  1.0000
   1 -29   4     564     271                                                         562   -0.02    0.00  1.0000
  -1 -29   4      23     173                                                          23    0.02    0.00  1.0000
  -1  29  -4      90      23                                                          89   -0.02    0.00  1.0000
  -1  29   4     110      49                                                         109    0.02    0.00  1.0000
   1  29  -4      94      32                                                          93    0.02    0.00  1.0000
   1  29   4     171      75                                                         170   -0.02    0.00  1.0000
   1 -29  -5     217     112                                                         261   -0.69    0.00  1.0000
  -1 -29  -5     292     156                                                         343   -0.69    0.00  1.0000
   1 -29   5     210     167                                                         254    0.69    0.00  1.0000
  -1 -29   5     376     183                                                         434    0.69    0.00  1.0000
  -1  29   5      61      55                                                          86   -0.69    0.00  1.0000
   1  29   5     242      57                                                         289   -0.69    0.00  1.0000
   1 -29  -6     275     104                                                         271    0.05    0.00  1.0000
  -1 -29  -6     246      82                                                         242   -0.05    0.00  1.0000
  -1 -29   6       1     169                                                           1    0.05    0.00  1.0000
   1 -29   6     410     163                                                         405   -0.05    0.00  1.0000
  -1  29   6      83      44                                                          81    0.05    0.00  1.0000
   1  29   6      52      30                                                          50   -0.05    0.00  1.0000
   1 -29  -7     151      66                                                         143    0.16    0.00  1.0000
  -1 -29  -7     175      71                                                         166    0.16    0.00  1.0000
  -1 -29   7       7     161                                                           5   -0.16    0.00  1.0000
   1 -29   7     262     163                                                         252   -0.16    0.00  1.0000
  -1  29   7     193      77                                                         184    0.16    0.00  1.0000
   1  29   7      65      50                                                          60    0.16    0.00  1.0000
   1 -29  -8       0      95                                                           0    0.02    0.00  1.0000
  -1 -29  -8      82     164                                                          83   -0.02    0.00  1.0000
  -1 -29   8     320     185                                                         322    0.02    0.00  1.0000
   1 -29   8      84     206                                                          85   -0.02    0.00  1.0000
  -1  29   8       0      61                                                           0    0.02    0.00  1.0000
   1  29   8      54      52                                                          55   -0.02    0.00  1.0000
   1 -29  -9     128      92                                                         138    0.21    0.00  1.0000
  -1 -29  -9     130     115                                                         140    0.21    0.00  1.0000
   1 -29   9      53     177                                                          59   -0.21    0.00  1.0000
  -1 -29   9     180     178                                                         192   -0.21    0.00  1.0000
  -1  29   9      67      51                                                          74    0.21    0.00  1.0000
   1  29   9     107      59                                                         116    0.21    0.00  1.0000
   1 -31  -1     126     172                                                         159   -0.67    0.00  1.0000
  -1 -31  -1      21     166                                                          36   -0.67    0.00  1.0000
   1 -31   1     216     254                                                         259    0.67    0.00  1.0000
  -1 -31   1      56     148                                                          79    0.67    0.00  1.0000
  -1  31  -1      20      54                                                          34    0.67    0.00  1.0000
   1  31  -1      14      38                                                          26    0.67    0.00  1.0000
   1  31   1       0      38                                                           4   -0.67    0.00  1.0000
   1 -31  -2     111     143                                                         115   -0.10    0.00  1.0000
  -1 -31  -2       1     151                                                           2    0.10    0.00  1.0000
   1 -31   2     157     176                                                         162    0.10    0.00  1.0000
  -1 -31   2       1     157                                                           2   -0.10    0.00  1.0000
  -1  31  -2     122      31                                                         127    0.10    0.00  1.0000
  -1  31   2     220      75                                                         226   -0.10    0.00  1.0000
   1  31  -2      81      33                                                          85   -0.10    0.00  1.0000
   1  31   2      47      23                                                          50    0.10    0.00  1.0000
   1 -31  -3     266     131                                                         281   -0.22    0.00  1.0000
  -1 -31  -3     171      94                                                         183   -0.22    0.00  1.0000
   1 -31   3       1     180                                                           2    0.22    0.00  1.0000
  -1 -31   3     656     297                                                         680    0.22    0.00  1.0000
  -1  31   3      73      49                                                          81   -0.22    0.00  1.0000
   1  31  -3      73      43                                                          81    0.22    0.00  1.0000
   1  31   3     140      66                                                         151   -0.22    0.00  1.0000
   1 -31  -4     300     161                                                         301   -0.01    0.00  1.0000
  -1 -31  -4      38     152                                                          38    0.01    0.00  1.0000
   1 -31   4     183     234                                                         183    0.01    0.00  1.0000
  -1 -31   4      46     159                                                          46   -0.01    0.00  1.0000
  -1  31   4      28      53                                                          28   -0.01    0.00  1.0000
   1  31   4      30      35                                                          30    0.01    0.00  1.0000
   1 -31  -5     129     113                                                          74    1.32    0.00  1.0000
  -1 -31  -5     111      85                                                          61    1.32    0.00  1.0000
   1 -31   5      27     171                                                           6   -1.32    0.00  1.0000
  -1 -31   5     471     174                                                         360   -1.32    0.00  1.0000
  -1  31   5     158      28                                                          97    1.32    0.00  1.0000
   1  31   5       7      50                                                           0    1.32    0.00  1.0000
   1 -31  -6     424      97                                                         412   -0.14    0.00  1.0000
  -1 -31  -6     150      59                                                         143    0.14    0.00  1.0000
   1 -31   6     205     156                                                         197    0.14    0.00  1.0000
  -1 -31   6     103     159                                                          97   -0.14    0.00  1.0000
  -1  31   6       3      57                                                           2   -0.14    0.00  1.0000
   1  31   6      76      52                                                          71    0.14    0.00  1.0000
   1 -31  -7      20      71                                                          24    0.19    0.00  1.0000
  -1 -31  -7     144     102                                                         153    0.19    0.00  1.0000
  -1 -31   7     522     418                                                         540   -0.19    0.00  1.0000
   1 -31   7      18     171                                                          21   -0.19    0.00  1.0000
  -1  31   7      27      72                                                          31    0.19    0.00  1.0000
   1  31   7      33      81                                                          38    0.19    0.00  1.0000
   1 -33  -1      59     142                                                          77    0.53    0.00  1.0000
  -1 -33  -1      78     150                                                          99    0.53    0.00  1.0000
   1 -33   1       1     148                                                           5   -0.53    0.00  1.0000
  -1 -33   1       3     178                                                           8   -0.53    0.00  1.0000
  -1  33  -1       1      36                                                           0   -0.53    0.00  1.0000
  -1  33   1       1      53                                                           5    0.53    0.00  1.0000
   1  33  -1       6      61                                                          12   -0.53    0.00  1.0000
   1  33   1       1      18                                                           0    0.53    0.00  1.0000
   1 -33  -2     234     167                                                         228    0.09    0.00  1.0000
  -1 -33  -2     197     122                                                         192   -0.09    0.00  1.0000
   1 -33   2     114     158                                                         110   -0.09    0.00  1.0000
  -1 -33   2     449     180                                                         441    0.09    0.00  1.0000
  -1  33   2       3      44                                                           2    0.09    0.00  1.0000
   1  33  -2      13      39                                                          12    0.09    0.00  1.0000
   1  33   2      33      57                                                          31   -0.09    0.00  1.0000
   1 -33  -3     131      54                                                         133   -0.04    0.00  1.0000
  -1 -33  -3     435     131                                                         438   -0.04    0.00  1.0000
   1 -33   3     289     162                                                         292    0.04    0.00  1.0000
  -1 -33   3       0     154                                                           0    0.04    0.00  1.0000
  -1  33   3      10      26                                                          11   -0.04    0.00  1.0000
   1  33   3     117      50                                                         119   -0.04    0.00  1.0000
   1 -33  -4     219      96                                                         216   -0.05    0.00  1.0000
  -1 -33  -4     444     268                                                         439    0.05    0.00  1.0000
   1 -33   4      71     196                                                          69    0.05    0.00  1.0000
  -1 -33   4     102     181                                                         100   -0.05    0.00  1.0000
  -1  33   4      65      73                                                          63   -0.05    0.00  1.0000
   1  33   4      28      35                                                          27    0.05    0.00  1.0000
   1 -33  -5     234      97                                                         333   -1.42    0.00  1.0000
  -1 -33  -5      87      73                                                         151   -1.42    0.00  1.0000
   1 -33   5     309     271                                                         421    1.42    0.00  1.0000
  -1 -33   5       2     191                                                           2    1.42    0.00  1.0000
  -1  33   5       0      36                                                           9   -1.42    0.00  1.0000
   1  33   5      22      36                                                          59   -1.42    0.00  1.0000
  -2   0  -2     813      91                                                         797    0.14    0.00  1.0000
   2   0   2    1004     108                                                         986    0.14    0.00  1.0000
  -2   0   2     763      81                                                         747    0.14    0.00  1.0000
   2   0  -2     863     119                                                         846    0.14    0.00  1.0000
  -2   0   2     825      82                                                         809    0.14    0.00  1.0000
   2   0  -2     849      79                                                         832    0.14    0.00  1.0000
   2   0   2     805      73                                                         789    0.14    0.00  1.0000
  -2   0  -2     787      73                                                         771    0.14    0.00  1.0000
   2   0   4    5939     306                                                        6075   -0.42    0.00  1.0000
  -2   0   4    5831     260                                                        5966   -0.42    0.00  1.0000
   2   0  -4    6474     280                                                        6616   -0.42    0.00  1.0000
   2   0   4    6019     264                                                        6156   -0.42    0.00  1.0000
  -2   0   4    5602     244                                                        5734   -0.42    0.00  1.0000
   2   0  -4    5839     248                                                        5974   -0.42    0.00  1.0000
   2   0   4    5690     240                                                        5823   -0.42    0.00  1.0000
  -2   0  -4    5763     243                                                        5897   -0.42    0.00  1.0000
   2   0   6    2917     194                                                        3075    0.70    0.00  1.0000
  -2   0   6    2546     142                                                        2694    0.70    0.00  1.0000
   2   0   6    2825     234                                                        2980    0.70    0.00  1.0000
   2   0  -6    2728     133                                                        2881    0.70    0.00  1.0000
  -2   0   6    2597     122                                                        2746    0.70    0.00  1.0000
   2   0  -6    2638     112                                                        2788    0.70    0.00  1.0000
   2   0   6    2818     126                                                        2973    0.70    0.00  1.0000
  -2   0  -6    2731     120                                                        2884    0.70    0.00  1.0000
  -2   0   8    5507     277                                                        5640   -0.43    0.00  1.0000
   2   0   8    6350     325                                                        6493   -0.43    0.00  1.0000
  -2   0   8    6004     299                                                        6143   -0.43    0.00  1.0000
   2   0   8    5679     282                                                        5814   -0.43    0.00  1.0000
  -2   0   8    5501     272                                                        5634   -0.43    0.00  1.0000
   2   0   8    5551     263                                                        5685   -0.43    0.00  1.0000
   2   0  -8    5539     257                                                        5673   -0.43    0.00  1.0000
  -2   0  -8    5623     259                                                        5758   -0.43    0.00  1.0000
  -2   0  10    4770     533                                                        4863   -0.33    0.00  1.0000
   2   0  10    4541     217                                                        4632   -0.33    0.00  1.0000
  -2   0  10    4821     217                                                        4915   -0.33    0.00  1.0000
   2   0  10    5113     184                                                        5210   -0.33    0.00  1.0000
   2   0 -10    4625     157                                                        4717   -0.33    0.00  1.0000
  -2   0 -10    4345     150                                                        4434   -0.33    0.00  1.0000
  -2   0  12     236     127                                                         234    0.03    0.00  1.0000
   2   0  12     242      82                                                         240    0.03    0.00  1.0000
  -2   0  12     211      79                                                         209    0.03    0.00  1.0000
   2   0  12     152      74                                                         150    0.03    0.00  1.0000
  -2   0 -12     145      50                                                         143    0.03    0.00  1.0000
  -2   0  14       0      76                                                           0    0.02    0.00  1.0000
   2   0  14       4      69                                                           4    0.02    0.00  1.0000
  -2   0  14       6      41                                                           6    0.02    0.00  1.0000
   2   0  14       4      21                                                           4    0.02    0.00  1.0000
  -2   0  16       5      32                                                           5    0.04    0.00  1.0000
   2   0  16      58      57                                                          57    0.04    0.00  1.0000
   2   2   0  405362     252                                                      385254   -7.72    0.00  1.0000
   2  -2   0  404379     208                                                      384296   -7.72    0.00  1.0000
   2  -2  -1     454      72                                                         447    0.08    0.00  1.0000
  -2   2   1     430      66                                                         423    0.08    0.00  1.0000
  -2  -2  -1     383      89                                                         377   -0.08    0.00  1.0000
   2   2   1     933     190                                                         923   -0.08    0.00  1.0000
  -2  -2   1     305      52                                                         299   -0.08    0.00  1.0000
   2   2  -1     487      78                                                         480   -0.08    0.00  1.0000
   2  -2   1     498      69                                                         491    0.08    0.00  1.0000
  -2   2  -1     436      64                                                         429    0.08    0.00  1.0000
  -2  -2   1     587     121                                                         579   -0.08    0.00  1.0000
  -2   2  -1     494      74                                                         487    0.08    0.00  1.0000
   2   2  -1     541      94                                                         533   -0.08    0.00  1.0000
   2  -2   1     411      59                                                         404    0.08    0.00  1.0000
  -2   2   1     460      72                                                         453    0.08    0.00  1.0000
   2  -2  -1     585      95                                                         577    0.08    0.00  1.0000
   2   2   1     519      83                                                         512   -0.08    0.00  1.0000
  -2  -2  -1     591      90                                                         583   -0.08    0.00  1.0000
  -2   2   2     603     140                                                         602   -0.01    0.00  1.0000
  -2  -2  -2     613     208                                                         612   -0.01    0.00  1.0000
   2   2   2     579     232                                                         578   -0.01    0.00  1.0000
  -2  -2   2     610     140                                                         609   -0.01    0.00  1.0000
   2   2  -2     705     111                                                         704   -0.01    0.00  1.0000
   2  -2   2     666      57                                                         665   -0.01    0.00  1.0000
  -2   2  -2     651      51                                                         650   -0.01    0.00  1.0000
  -2   2   2     691      54                                                         690   -0.01    0.00  1.0000
   2  -2   2     800     101                                                         799   -0.01    0.00  1.0000
  -2  -2   2     622     141                                                         621   -0.01    0.00  1.0000
   2   2  -2     733      74                                                         732   -0.01    0.00  1.0000
  -2   2   2     714      58                                                         713   -0.01    0.00  1.0000
   2  -2  -2     730      54                                                         729   -0.01    0.00  1.0000
   2   2   2     661      79                                                         660   -0.01    0.00  1.0000
  -2  -2  -2     637      50                                                         636   -0.01    0.00  1.0000
   2  -2   2     647      43                                                         646   -0.01    0.00  1.0000
  -2   2   3  145875    1933                                                      145700   -0.11    0.00  1.0000
  -2  -2  -3  151363    2031                                                      151184    0.11    0.00  1.0000
   2   2   3  150216    2005                                                      150038    0.11    0.00  1.0000
  -2  -2   3  142969    1901                                                      142795    0.11    0.00  1.0000
   2   2  -3  140480    1844                                                      140308    0.11    0.00  1.0000
   2  -2   3  144618    1910                                                      144443   -0.11    0.00  1.0000
  -2   2   3  146926    1925                                                      146750   -0.11    0.00  1.0000
  -2   2  -3  143724    1886                                                      143550   -0.11    0.00  1.0000
  -2  -2   3  150216    1972                                                      150038    0.11    0.00  1.0000
   2   2  -3  150622    1970                                                      150444    0.11    0.00  1.0000
  -2   2   3  137032    1794                                                      136862   -0.11    0.00  1.0000
   2  -2  -3  139975    1830                                                      139803   -0.11    0.00  1.0000
   2   2   3  140137    1832                                                      139965    0.11    0.00  1.0000
  -2  -2  -3  140306    1832                                                      140134    0.11    0.00  1.0000
  -2   2  -3  140813    1833                                                      140641   -0.11    0.00  1.0000
  -2   2   4      21      48                                                          15    0.35    0.00  1.0000
  -2  -2  -4     170      74                                                         152    0.35    0.00  1.0000
   2   2   4     359      79                                                         332    0.35    0.00  1.0000
  -2  -2   4     404      63                                                         376    0.35    0.00  1.0000
   2   2  -4     130      47                                                         114    0.35    0.00  1.0000
   2  -2   4     307      43                                                         282    0.35    0.00  1.0000
  -2   2   4     301      53                                                         277    0.35    0.00  1.0000
  -2   2  -4     359      46                                                         332    0.35    0.00  1.0000
  -2  -2   4     279      50                                                         256    0.35    0.00  1.0000
   2   2  -4     253      25                                                         231    0.35    0.00  1.0000
  -2   2   4     272      40                                                         249    0.35    0.00  1.0000
   2  -2  -4     431      58                                                         402    0.35    0.00  1.0000
   2  -2   4     345      36                                                         319    0.35    0.00  1.0000
   2   2   4     341      48                                                         315    0.35    0.00  1.0000
  -2  -2  -4     285      36                                                         261    0.35    0.00  1.0000
  -2   2  -4     316      37                                                         291    0.35    0.00  1.0000
  -2   2   5  102917    1439                                                      102654    0.20    0.00  1.0000
   2   2   5   99591    1467                                                       99332   -0.20    0.00  1.0000
   2  -2   5   97658    1338                                                       97402    0.20    0.00  1.0000
   2   2  -5  100952    1343                                                      100692   -0.20    0.00  1.0000
  -2   2   5  100802    1356                                                      100542    0.20    0.00  1.0000
  -2   2  -5  100324    1332                                                      100064    0.20    0.00  1.0000
  -2  -2   5   99128    1318                                                       98870   -0.20    0.00  1.0000
  -2   2   5   98280    1304                                                       98023    0.20    0.00  1.0000
   2   2  -5   98329    1301                                                       98072   -0.20    0.00  1.0000
   2  -2   5   98100    1294                                                       97843    0.20    0.00  1.0000
   2  -2  -5   96384    1281                                                       96129    0.20    0.00  1.0000
   2   2   5   95737    1265                                                       95483   -0.20    0.00  1.0000
  -2   2  -5   96334    1264                                                       96080    0.20    0.00  1.0000
  -2   2   6    9156     200                                                        9387   -0.58    0.00  1.0000
   2   2   6    9336     220                                                        9569   -0.58    0.00  1.0000
  -2  -2   6    9684     192                                                        9922   -0.58    0.00  1.0000
   2  -2   6    9326     180                                                        9559   -0.58    0.00  1.0000
  -2   2   6    9326     179                                                        9559   -0.58    0.00  1.0000
   2   2  -6    9711     168                                                        9949   -0.58    0.00  1.0000
   2   2   6    9727     183                                                        9965   -0.58    0.00  1.0000
  -2   2  -6    9128     153                                                        9359   -0.58    0.00  1.0000
  -2  -2   6    9523     171                                                        9759   -0.58    0.00  1.0000
  -2   2   6    9133     155                                                        9364   -0.58    0.00  1.0000
   2  -2   6    9507     154                                                        9743   -0.58    0.00  1.0000
   2   2  -6    9362     160                                                        9596   -0.58    0.00  1.0000
   2  -2  -6    9337     141                                                        9570   -0.58    0.00  1.0000
   2   2   6    9826     159                                                       10065   -0.58    0.00  1.0000
  -2   2  -6    9259     126                                                        9491   -0.58    0.00  1.0000
   2  -2   7     215      77                                                         220   -0.08    0.00  1.0000
  -2   2   7     279      88                                                         284   -0.08    0.00  1.0000
   2   2   7     336     102                                                         342    0.08    0.00  1.0000
  -2  -2   7     260      38                                                         265    0.08    0.00  1.0000
   2  -2   7     154      45                                                         158   -0.08    0.00  1.0000
  -2   2   7     252      72                                                         257   -0.08    0.00  1.0000
   2   2   7     197      65                                                         201    0.08    0.00  1.0000
   2   2  -7     186      47                                                         190    0.08    0.00  1.0000
  -2  -2   7     260      36                                                         265    0.08    0.00  1.0000
  -2   2   7     201      41                                                         205   -0.08    0.00  1.0000
   2  -2   7     192      37                                                         196   -0.08    0.00  1.0000
   2   2   7     130      47                                                         134    0.08    0.00  1.0000
   2   2  -7     190      29                                                         194    0.08    0.00  1.0000
   2  -2  -7     195      28                                                         199   -0.08    0.00  1.0000
  -2  -2  -7     197      30                                                         201    0.08    0.00  1.0000
  -2   2  -7     214      27                                                         219   -0.08    0.00  1.0000
   2  -2   8     956      89                                                         914    0.34    0.00  1.0000
  -2   2   8     761     264                                                         723    0.34    0.00  1.0000
   2   2   8     685     250                                                         649    0.34    0.00  1.0000
  -2  -2   8     983     219                                                         940    0.34    0.00  1.0000
   2  -2   8    1019     227                                                         975    0.34    0.00  1.0000
  -2   2   8    1098     206                                                        1052    0.34    0.00  1.0000
   2   2   8     862     118                                                         822    0.34    0.00  1.0000
  -2  -2   8     880      78                                                         839    0.34    0.00  1.0000
  -2   2   8     864     164                                                         824    0.34    0.00  1.0000
   2  -2   8     844      61                                                         804    0.34    0.00  1.0000
   2   2   8     999      78                                                         956    0.34    0.00  1.0000
   2   2  -8     836      84                                                         796    0.34    0.00  1.0000
   2  -2  -8     723     127                                                         686    0.34    0.00  1.0000
  -2  -2  -8     802     102                                                         763    0.34    0.00  1.0000
  -2   2  -8     783      41                                                         745    0.34    0.00  1.0000
  -2  -2   9    1726     251                                                        1709    0.10    0.00  1.0000
   2  -2   9    1580     249                                                        1563   -0.10    0.00  1.0000
  -2   2   9    1435     156                                                        1419   -0.10    0.00  1.0000
   2   2   9    1575     161                                                        1558    0.10    0.00  1.0000
  -2  -2   9    1519     138                                                        1503    0.10    0.00  1.0000
  -2   2   9    1667     229                                                        1650   -0.10    0.00  1.0000
   2  -2   9    1535     151                                                        1519   -0.10    0.00  1.0000
   2   2   9    1450     129                                                        1434    0.10    0.00  1.0000
   2   2  -9    1406     125                                                        1390    0.10    0.00  1.0000
   2  -2  -9    1624     143                                                        1607   -0.10    0.00  1.0000
  -2  -2  -9    1485     156                                                        1469    0.10    0.00  1.0000
  -2   2  -9    1442     125                                                        1426   -0.10    0.00  1.0000
  -2  -2  10     129      58                                                         141    0.25    0.00  1.0000
   2  -2  10      14      74                                                          18    0.25    0.00  1.0000
  -2   2  10     263      98                                                         280    0.25    0.00  1.0000
   2   2  10     132      72                                                         144    0.25    0.00  1.0000
  -2  -2  10     153      44                                                         166    0.25    0.00  1.0000
  -2   2  10     208      59                                                         223    0.25    0.00  1.0000
   2  -2  10     143      46                                                         156    0.25    0.00  1.0000
   2   2  10     121      23                                                         133    0.25    0.00  1.0000
   2   2 -10     249      33                                                         266    0.25    0.00  1.0000
   2  -2 -10     153      44                                                         166    0.25    0.00  1.0000
  -2  -2 -10     210      44                                                         225    0.25    0.00  1.0000
  -2   2 -10     159      32                                                         172    0.25    0.00  1.0000
  -2  -2  11      96      61                                                          98   -0.05    0.00  1.0000
   2  -2  11      78      41                                                          80    0.05    0.00  1.0000
  -2   2  11      64      35                                                          66    0.05    0.00  1.0000
   2   2  11     180     105                                                         183   -0.05    0.00  1.0000
  -2  -2  11     134      71                                                         136   -0.05    0.00  1.0000
  -2   2  11     122      48                                                         124    0.05    0.00  1.0000
   2  -2  11      94      47                                                          96    0.05    0.00  1.0000
   2   2  11       2      42                                                           2   -0.05    0.00  1.0000
   2   2 -11      75      35                                                          77   -0.05    0.00  1.0000
  -2  -2 -11      30      24                                                          31   -0.05    0.00  1.0000
  -2   2 -11      60      28                                                          61    0.05    0.00  1.0000
  -2  -2  12      81      55                                                          82   -0.03    0.00  1.0000
   2  -2  12     149      67                                                         151   -0.03    0.00  1.0000
  -2   2  12     142      59                                                         144   -0.03    0.00  1.0000
   2   2  12      94      67                                                          95   -0.03    0.00  1.0000
  -2  -2  12      98      49                                                          99   -0.03    0.00  1.0000
  -2   2  12     112      43                                                         113   -0.03    0.00  1.0000
   2  -2  12      98      29                                                          99   -0.03    0.00  1.0000
   2   2  12       2      39                                                           2   -0.03    0.00  1.0000
   2   2 -12     120      34                                                         122   -0.03    0.00  1.0000
  -2   2 -12      94      31                                                          95   -0.03    0.00  1.0000
  -2  -2  13     145      67                                                         147    0.05    0.00  1.0000
   2  -2  13      71      36                                                          73   -0.05    0.00  1.0000
  -2   2  13     164      68                                                         166   -0.05    0.00  1.0000
   2   2  13      95      60                                                          97    0.05    0.00  1.0000
  -2  -2  13      12      44                                                          13    0.05    0.00  1.0000
  -2   2  13     288      69                                                         291   -0.05    0.00  1.0000
   2  -2  13     154      40                                                         156   -0.05    0.00  1.0000
   2   2  13     102      37                                                         104    0.05    0.00  1.0000
  -2  -2  14       3      73                                                           3   -0.06    0.00  1.0000
   2  -2  14       4      65                                                           5   -0.06    0.00  1.0000
  -2   2  14      20      93                                                          21   -0.06    0.00  1.0000
   2   2  14       7      92                                                           8   -0.06    0.00  1.0000
  -2  -2  14      20      30                                                          21   -0.06    0.00  1.0000
  -2   2  14       4      53                                                           5   -0.06    0.00  1.0000
   2  -2  14      20      36                                                          21   -0.06    0.00  1.0000
   2   2  14       3      60                                                           4   -0.06    0.00  1.0000
  -2  -2  15     109      74                                                         116   -0.15    0.00  1.0000
   2  -2  15      30      35                                                          33    0.15    0.00  1.0000
  -2   2  15      97      57                                                         103    0.15    0.00  1.0000
   2   2  15     178      75                                                         186   -0.15    0.00  1.0000
  -2  -2  15      25      30                                                          28   -0.15    0.00  1.0000
   2   2  15      76      39                                                          82   -0.15    0.00  1.0000
  -2  -2  16     268      82                                                         271   -0.04    0.00  1.0000
   2  -2  16     145      71                                                         147   -0.04    0.00  1.0000
  -2   2  16       7      76                                                           7   -0.04    0.00  1.0000
   2   2  16     164      42                                                         166   -0.04    0.00  1.0000
  -2   2  16       7      35                                                           7   -0.04    0.00  1.0000
   2  -4   0  146354     131                                                      142305    2.57    0.00  1.0000
  -2  -4   0  149662     162                                                      145567    2.57    0.00  1.0000
   2   4   0  146394     142                                                      142345    2.57    0.00  1.0000
  -2   4   0  147357     119                                                      143294    2.57    0.00  1.0000
   2   4   0  145979     134                                                      141935    2.57    0.00  1.0000
  -2   4   0  144553      90                                                      140529    2.57    0.00  1.0000
   2  -4   0  146950     127                                                      142893    2.57    0.00  1.0000
   2   4   0  146588     100                                                      142536    2.57    0.00  1.0000
   2  -4  -1  118152    1617                                                      118177   -0.02    0.00  1.0000
  -2  -4  -1  120642    1675                                                      120667    0.02    0.00  1.0000
  -2  -4   1  114975    1592                                                      114999    0.02    0.00  1.0000
   2   4  -1  116279    1587                                                      116304    0.02    0.00  1.0000
   2  -4   1  121130    1640                                                      121155   -0.02    0.00  1.0000
  -2   4  -1  112636    1515                                                      112660   -0.02    0.00  1.0000
   2  -4   1  119685    1600                                                      119710   -0.02    0.00  1.0000
  -2   4   1  117487    1579                                                      117512   -0.02    0.00  1.0000
   2   4   1  116350    1562                                                      116375    0.02    0.00  1.0000
  -2  -4  -1  116041    1558                                                      116066    0.02    0.00  1.0000
  -2   4   2   87503    1167                                                       88072   -0.46    0.00  1.0000
  -2  -4   2   80862    1071                                                       81409   -0.46    0.00  1.0000
   2   4  -2   85387    1124                                                       85949   -0.46    0.00  1.0000
   2   4  -2   87903    1142                                                       88473   -0.46    0.00  1.0000
   2  -4   2   86121    1101                                                       86686   -0.46    0.00  1.0000
   2  -4  -2   86265    1118                                                       86830   -0.46    0.00  1.0000
  -2  -4  -2   85528    1106                                                       86091   -0.46    0.00  1.0000
   2  -4  -3      44      57                                                          46    0.06    0.00  1.0000
  -2   4   3      82      60                                                          84    0.06    0.00  1.0000
  -2  -4  -3      93      50                                                          95   -0.06    0.00  1.0000
   2   4   3      41      75                                                          43   -0.06    0.00  1.0000
  -2  -4   3      26      51                                                          27   -0.06    0.00  1.0000
   2   4  -3      67      69                                                          69   -0.06    0.00  1.0000
   2  -4   3      43      46                                                          45    0.06    0.00  1.0000
  -2   4  -3      27      25                                                          28    0.06    0.00  1.0000
   2  -4   3       7      20                                                           8    0.06    0.00  1.0000
  -2  -4   3      42      39                                                          44   -0.06    0.00  1.0000
   2   4  -3      78      35                                                          80   -0.06    0.00  1.0000
  -2   4   3      53      46                                                          55    0.06    0.00  1.0000
   2  -4  -3      36      55                                                          37    0.06    0.00  1.0000
   2  -4   3      49      20                                                          51    0.06    0.00  1.0000
   2   4   3      93      61                                                          95   -0.06    0.00  1.0000
  -2  -4  -3     111      50                                                         114   -0.06    0.00  1.0000
  -2  -4  -4    4954     423                                                        4908   -0.16    0.00  1.0000
  -2   4   4    4696     218                                                        4651   -0.16    0.00  1.0000
   2   4   4    4978     248                                                        4932   -0.16    0.00  1.0000
   2  -4   4    4972     189                                                        4926   -0.16    0.00  1.0000
   2   4  -4    5049     185                                                        5002   -0.16    0.00  1.0000
  -2   4   4    4739     172                                                        4694   -0.16    0.00  1.0000
  -2  -4   4    4892     182                                                        4846   -0.16    0.00  1.0000
   2   4  -4    4810     166                                                        4764   -0.16    0.00  1.0000
  -2   4   4    4973     176                                                        4927   -0.16    0.00  1.0000
   2  -4   4    4645     152                                                        4600   -0.16    0.00  1.0000
   2  -4  -4    4713     162                                                        4668   -0.16    0.00  1.0000
   2   4   4    4695     167                                                        4650   -0.16    0.00  1.0000
  -2  -4  -4    4900     170                                                        4854   -0.16    0.00  1.0000
  -2   4  -4    4667     152                                                        4622   -0.16    0.00  1.0000
   2   4   5   30674     454                                                       30500    0.24    0.00  1.0000
   2  -4   5   33309     471                                                       33128   -0.24    0.00  1.0000
   2   4  -5   33036     397                                                       32855    0.24    0.00  1.0000
  -2   4   5   33177     432                                                       32996   -0.24    0.00  1.0000
  -2  -4   5   33307     380                                                       33126    0.24    0.00  1.0000
   2   4  -5   32020     360                                                       31842    0.24    0.00  1.0000
  -2   4   5   33302     471                                                       33121   -0.24    0.00  1.0000
   2  -4  -5   32739     373                                                       32559   -0.24    0.00  1.0000
  -2  -4  -5   32634     374                                                       32454    0.24    0.00  1.0000
  -2   4  -5   31900     339                                                       31723   -0.24    0.00  1.0000
  -2  -4  -6      59      78                                                          72    0.37    0.00  1.0000
  -2   4   6       5      69                                                           9    0.37    0.00  1.0000
   2   4   6       1      70                                                           4    0.37    0.00  1.0000
  -2  -4   6      23      31                                                          31    0.37    0.00  1.0000
   2  -4   6      13      33                                                          19    0.37    0.00  1.0000
   2   4  -6       1      55                                                           0    0.37    0.00  1.0000
  -2   4   6      19      48                                                          26    0.37    0.00  1.0000
  -2   4  -6      14      41                                                          20    0.37    0.00  1.0000
  -2  -4   6      58      41                                                          70    0.37    0.00  1.0000
   2  -4   6       1      26                                                           0    0.37    0.00  1.0000
  -2   4   6       1      44                                                           0    0.37    0.00  1.0000
   2   4  -6      28      35                                                          37    0.37    0.00  1.0000
   2   4   6       3      39                                                           7    0.37    0.00  1.0000
   2  -4  -6      46      27                                                          57    0.37    0.00  1.0000
  -2  -4  -6       6      33                                                          11    0.37    0.00  1.0000
  -2   4  -6      27      18                                                          36    0.37    0.00  1.0000
  -2   4   7    2020     306                                                        2036    0.09    0.00  1.0000
   2   4   7    2321     381                                                        2338   -0.09    0.00  1.0000
  -2  -4   7    2027     176                                                        2043   -0.09    0.00  1.0000
   2  -4   7    2175     109                                                        2192    0.09    0.00  1.0000
   2   4  -7    2241      94                                                        2258   -0.09    0.00  1.0000
  -2   4   7    2042      98                                                        2058    0.09    0.00  1.0000
   2   4   7    1919      85                                                        1935   -0.09    0.00  1.0000
  -2  -4   7    2247      81                                                        2264   -0.09    0.00  1.0000
   2  -4   7    2174      68                                                        2191    0.09    0.00  1.0000
  -2   4   7    2074      84                                                        2090    0.09    0.00  1.0000
   2   4  -7    2123      67                                                        2139   -0.09    0.00  1.0000
   2   4   7    2157      85                                                        2173   -0.09    0.00  1.0000
   2  -4  -7    2349     173                                                        2366    0.09    0.00  1.0000
  -2  -4  -7    2331      93                                                        2348   -0.09    0.00  1.0000
  -2   4  -7    2117      77                                                        2133    0.09    0.00  1.0000
  -2   4   8     170      63                                                         162   -0.14    0.00  1.0000
   2   4   8     137      69                                                         130   -0.14    0.00  1.0000
  -2  -4   8     149      70                                                         142   -0.14    0.00  1.0000
   2  -4   8     119      65                                                         113   -0.14    0.00  1.0000
  -2   4   8     148      57                                                         141   -0.14    0.00  1.0000
   2   4  -8     244      61                                                         235   -0.14    0.00  1.0000
   2   4   8     170      63                                                         162   -0.14    0.00  1.0000
  -2   4  -8      33      41                                                          30   -0.14    0.00  1.0000
  -2  -4   8     219      44                                                         210   -0.14    0.00  1.0000
   2  -4   8     165      32                                                         158   -0.14    0.00  1.0000
  -2   4   8     122      47                                                         116   -0.14    0.00  1.0000
   2   4   8     130      47                                                         123   -0.14    0.00  1.0000
   2   4  -8     124      25                                                         118   -0.14    0.00  1.0000
   2  -4  -8     105      42                                                          99   -0.14    0.00  1.0000
  -2  -4  -8     222      40                                                         213   -0.14    0.00  1.0000
  -2   4  -8     117      18                                                         111   -0.14    0.00  1.0000
  -2  -4   9     530     125                                                         515   -0.16    0.00  1.0000
   2  -4   9     538     137                                                         523    0.16    0.00  1.0000
  -2   4   9     336      86                                                         324    0.16    0.00  1.0000
   2   4   9     572     169                                                         556   -0.16    0.00  1.0000
  -2  -4   9     449     122                                                         435   -0.16    0.00  1.0000
   2  -4   9     421      96                                                         407    0.16    0.00  1.0000
  -2   4   9     560      96                                                         544    0.16    0.00  1.0000
   2   4   9     485     105                                                         470   -0.16    0.00  1.0000
   2   4  -9     452      69                                                         438   -0.16    0.00  1.0000
   2  -4  -9     488      93                                                         473    0.16    0.00  1.0000
  -2  -4  -9     307      79                                                         295   -0.16    0.00  1.0000
  -2   4  -9     392      61                                                         379    0.16    0.00  1.0000
  -2  -4  10     189     118                                                         187   -0.04    0.00  1.0000
   2  -4  10       5      76                                                           5   -0.04    0.00  1.0000
  -2   4  10       5      73                                                           5   -0.04    0.00  1.0000
   2   4  10      61      69                                                          60   -0.04    0.00  1.0000
  -2  -4  10      58      42                                                          57   -0.04    0.00  1.0000
   2  -4  10      62      41                                                          61   -0.04    0.00  1.0000
  -2   4  10       0      24                                                           0   -0.04    0.00  1.0000
   2   4  10      39      48                                                          38   -0.04    0.00  1.0000
   2   4 -10      14      24                                                          13   -0.04    0.00  1.0000
  -2  -4 -10      53      32                                                          52   -0.04    0.00  1.0000
  -2   4 -10      30      35                                                          29   -0.04    0.00  1.0000
  -2  -4  11     546     126                                                         549    0.03    0.00  1.0000
   2  -4  11     518     131                                                         521   -0.03    0.00  1.0000
  -2   4  11     151      71                                                         152   -0.03    0.00  1.0000
   2   4  11     232      88                                                         234    0.03    0.00  1.0000
  -2  -4  11     422     107                                                         424    0.03    0.00  1.0000
   2  -4  11     454      76                                                         456   -0.03    0.00  1.0000
  -2   4  11     548      96                                                         551   -0.03    0.00  1.0000
   2   4  11     466     110                                                         468    0.03    0.00  1.0000
   2   4 -11     315      51                                                         317    0.03    0.00  1.0000
  -2   4 -11     260      52                                                         262   -0.03    0.00  1.0000
  -2  -4  12       1      90                                                           1    0.03    0.00  1.0000
   2  -4  12       1      76                                                           1    0.03    0.00  1.0000
  -2   4  12      73      56                                                          72    0.03    0.00  1.0000
   2   4  12       7      77                                                           7    0.03    0.00  1.0000
  -2  -4  12       1      35                                                           1    0.03    0.00  1.0000
   2  -4  12      70      24                                                          69    0.03    0.00  1.0000
  -2   4  12     177      50                                                         175    0.03    0.00  1.0000
   2   4  12     148      71                                                         146    0.03    0.00  1.0000
   2   4 -12      35      25                                                          34    0.03    0.00  1.0000
  -2   4 -12      16      25                                                          15    0.03    0.00  1.0000
  -2  -4  13     433     179                                                         432   -0.01    0.00  1.0000
   2  -4  13     230      47                                                         229    0.01    0.00  1.0000
  -2   4  13     344     161                                                         343    0.01    0.00  1.0000
  -2  -4  13     286      88                                                         285   -0.01    0.00  1.0000
   2  -4  13     220      98                                                         219    0.01    0.00  1.0000
  -2   4  13     619     130                                                         618    0.01    0.00  1.0000
   2   4  13     340      64                                                         339   -0.01    0.00  1.0000
  -2  -4  14      34      59                                                          36    0.07    0.00  1.0000
   2  -4  14      58      79                                                          60    0.07    0.00  1.0000
  -2   4  14      65      95                                                          67    0.07    0.00  1.0000
   2   4  14      34      60                                                          36    0.07    0.00  1.0000
  -2  -4  14     101      61                                                         104    0.07    0.00  1.0000
   2  -4  14      19      33                                                          20    0.07    0.00  1.0000
  -2   4  14      43      36                                                          45    0.07    0.00  1.0000
   2   4  14      46      40                                                          48    0.07    0.00  1.0000
  -2  -4  15       6      48                                                           4    0.22    0.00  1.0000
   2  -4  15     199     120                                                         186   -0.22    0.00  1.0000
  -2   4  15      95      72                                                          86   -0.22    0.00  1.0000
   2   4  15      86      82                                                          78    0.22    0.00  1.0000
  -2   4  15      80      51                                                          72   -0.22    0.00  1.0000
   2   4  15      56      41                                                          49    0.22    0.00  1.0000
  -2  -4  16     168      81                                                         164    0.07    0.00  1.0000
   2  -4  16     108      56                                                         105    0.07    0.00  1.0000
  -2   4  16     181     122                                                         177    0.07    0.00  1.0000
   2   4  16     150      83                                                         146    0.07    0.00  1.0000
  -2   4  16      31      28                                                          29    0.07    0.00  1.0000
   2   4  16      65      44                                                          63    0.07    0.00  1.0000
   2  -6   0   78493    2702                                                       77011    1.28    0.00  1.0000
  -2  -6   0   72850    2608                                                       71423    1.28    0.00  1.0000
   2   6   0   70326    2542                                                       68924    1.28    0.00  1.0000
  -2   6   0   75078    2614                                                       73629    1.28    0.00  1.0000
  -2   6   0   70429    2484                                                       69026    1.28    0.00  1.0000
   2  -6   0   70625    2486                                                       69220    1.28    0.00  1.0000
  -2  -6   0   72685    2536                                                       71259    1.28    0.00  1.0000
   2  -6  -1  132260    1794                                                      132090   -0.11    0.00  1.0000
  -2  -6  -1  124242    1722                                                      124078    0.11    0.00  1.0000
  -2   6   1  128117    1745                                                      127950   -0.11    0.00  1.0000
   2   6   1  126630    1755                                                      126464    0.11    0.00  1.0000
   2  -6   1  129804    1744                                                      129636   -0.11    0.00  1.0000
   2   6  -1  137256    1854                                                      137083    0.11    0.00  1.0000
  -2   6  -1  135067    1801                                                      134896   -0.11    0.00  1.0000
  -2   6  -1  127416    1676                                                      127250   -0.11    0.00  1.0000
  -2   6   1  128592    1702                                                      128425   -0.11    0.00  1.0000
   2  -6  -1  129054    1704                                                      128886   -0.11    0.00  1.0000
   2  -6   1  125868    1655                                                      125703   -0.11    0.00  1.0000
   2   6   1  126662    1674                                                      126496    0.11    0.00  1.0000
  -2  -6  -1  130279    1722                                                      130111    0.11    0.00  1.0000
   2   6  -1  133541    1760                                                      133371    0.11    0.00  1.0000
   2  -6  -2   32586     539                                                       31671    1.23    0.00  1.0000
  -2   6   2   32732     572                                                       31815    1.23    0.00  1.0000
   2   6   2   31803     550                                                       30899    1.23    0.00  1.0000
   2   6  -2   32781     492                                                       31863    1.23    0.00  1.0000
  -2  -6   2   31798     498                                                       30894    1.23    0.00  1.0000
   2   6  -2   32927     540                                                       32007    1.23    0.00  1.0000
  -2   6   2   31724     459                                                       30821    1.23    0.00  1.0000
   2  -6  -2   32903     472                                                       31984    1.23    0.00  1.0000
   2  -6   2   31544     436                                                       30644    1.23    0.00  1.0000
   2   6   2   30830     445                                                       29940    1.23    0.00  1.0000
  -2  -6  -2   30377     437                                                       29494    1.23    0.00  1.0000
   2  -6  -3   16459     381                                                       16438    0.04    0.00  1.0000
  -2  -6  -3   16574     397                                                       16553   -0.04    0.00  1.0000
  -2   6   3   16338     382                                                       16317    0.04    0.00  1.0000
   2   6   3   16303     328                                                       16282   -0.04    0.00  1.0000
  -2  -6   3   16310     325                                                       16289   -0.04    0.00  1.0000
   2  -6   3   16384     267                                                       16363    0.04    0.00  1.0000
   2   6  -3   16248     262                                                       16227   -0.04    0.00  1.0000
  -2   6  -3   15936     250                                                       15915    0.04    0.00  1.0000
  -2  -6   3   16434     286                                                       16413   -0.04    0.00  1.0000
   2   6  -3   16158     242                                                       16137   -0.04    0.00  1.0000
  -2   6   3   15874     245                                                       15853    0.04    0.00  1.0000
   2  -6  -3   16675     255                                                       16654    0.04    0.00  1.0000
   2   6   3   16327     257                                                       16306   -0.04    0.00  1.0000
  -2  -6  -3   16127     242                                                       16106   -0.04    0.00  1.0000
   2  -6  -4      46      71                                                          45   -0.04    0.00  1.0000
  -2  -6  -4     187      84                                                         185   -0.04    0.00  1.0000
  -2   6   4     114      77                                                         112   -0.04    0.00  1.0000
   2   6   4       1      97                                                           1   -0.04    0.00  1.0000
  -2  -6   4      69      74                                                          68   -0.04    0.00  1.0000
   2  -6   4       1      55                                                           1   -0.04    0.00  1.0000
   2   6  -4       0      50                                                           0   -0.04    0.00  1.0000
  -2   6  -4       9      35                                                           9   -0.04    0.00  1.0000
  -2  -6   4       1      24                                                           1   -0.04    0.00  1.0000
   2   6  -4       1      19                                                           1   -0.04    0.00  1.0000
  -2   6   4      47      47                                                          46   -0.04    0.00  1.0000
   2  -6  -4      60      48                                                          59   -0.04    0.00  1.0000
   2   6   4      92      55                                                          91   -0.04    0.00  1.0000
  -2  -6  -4       1      32                                                           1   -0.04    0.00  1.0000
   2  -6  -5     281      85                                                         270    0.16    0.00  1.0000
  -2  -6  -5     142     112                                                         134   -0.16    0.00  1.0000
  -2   6   5     248      88                                                         238    0.16    0.00  1.0000
   2   6   5     251      80                                                         241   -0.16    0.00  1.0000
  -2  -6   5     309     120                                                         297   -0.16    0.00  1.0000
   2  -6   5     261      89                                                         250    0.16    0.00  1.0000
   2   6  -5     100      57                                                          93   -0.16    0.00  1.0000
  -2   6  -5     180      39                                                         171    0.16    0.00  1.0000
   2  -6   5      78      21                                                          72    0.16    0.00  1.0000
  -2  -6   5     232      65                                                         222   -0.16    0.00  1.0000
   2  -6   5     153      16                                                         145    0.16    0.00  1.0000
   2   6  -5     258      36                                                         247   -0.16    0.00  1.0000
  -2   6   5     139      23                                                         131    0.16    0.00  1.0000
   2  -6  -5     180      47                                                         171    0.16    0.00  1.0000
   2   6   5     335      66                                                         323   -0.16    0.00  1.0000
  -2  -6  -5     369      64                                                         356   -0.16    0.00  1.0000
  -2  -6  -6     336      70                                                         359   -0.30    0.00  1.0000
  -2   6   6     155      65                                                         171   -0.30    0.00  1.0000
   2   6   6     257      83                                                         277   -0.30    0.00  1.0000
  -2  -6   6     220      59                                                         239   -0.30    0.00  1.0000
   2  -6   6     237      50                                                         257   -0.30    0.00  1.0000
   2   6  -6     298      59                                                         320   -0.30    0.00  1.0000
  -2   6  -6     210      37                                                         229   -0.30    0.00  1.0000
  -2   6   6     155      52                                                         171   -0.30    0.00  1.0000
  -2  -6   6     227      44                                                         246   -0.30    0.00  1.0000
   2  -6   6     210      39                                                         229   -0.30    0.00  1.0000
   2   6  -6     260      32                                                         281   -0.30    0.00  1.0000
  -2   6   6     254      50                                                         274   -0.30    0.00  1.0000
   2   6   6     166      33                                                         183   -0.30    0.00  1.0000
   2  -6  -6     182      29                                                         199   -0.30    0.00  1.0000
  -2  -6  -6     159      32                                                         175   -0.30    0.00  1.0000
  -2   6  -6     188      26                                                         206   -0.30    0.00  1.0000
  -2  -6  -7     238      99                                                         236    0.03    0.00  1.0000
  -2   6   7     156      58                                                         155   -0.03    0.00  1.0000
   2   6   7      92      43                                                          91    0.03    0.00  1.0000
  -2  -6   7     250      66                                                         248    0.03    0.00  1.0000
   2  -6   7      84      59                                                          83   -0.03    0.00  1.0000
   2   6  -7     114      56                                                         113    0.03    0.00  1.0000
  -2   6  -7     162      57                                                         161   -0.03    0.00  1.0000
  -2   6   7     259      76                                                         257   -0.03    0.00  1.0000
  -2  -6   7     109      39                                                         108    0.03    0.00  1.0000
   2  -6   7      86      18                                                          85   -0.03    0.00  1.0000
  -2   6   7     220      77                                                         218   -0.03    0.00  1.0000
   2   6  -7      35      28                                                          34    0.03    0.00  1.0000
   2   6   7      97      63                                                          96    0.03    0.00  1.0000
   2  -6  -7     161      42                                                         160   -0.03    0.00  1.0000
  -2  -6  -7     120      25                                                         119    0.03    0.00  1.0000
  -2   6  -7      95      21                                                          94   -0.03    0.00  1.0000
  -2   6   8       5      66                                                           5   -0.01    0.00  1.0000
  -2  -6   8     191      60                                                         192   -0.01    0.00  1.0000
   2  -6   8       5      60                                                           5   -0.01    0.00  1.0000
  -2   6   8     222      92                                                         223   -0.01    0.00  1.0000
  -2   6  -8      47      39                                                          47   -0.01    0.00  1.0000
   2   6   8      88      59                                                          88   -0.01    0.00  1.0000
  -2  -6   8      41      22                                                          41   -0.01    0.00  1.0000
   2  -6   8     108      23                                                         108   -0.01    0.00  1.0000
  -2   6   8      97      42                                                          97   -0.01    0.00  1.0000
   2   6   8     102      39                                                         102   -0.01    0.00  1.0000
   2   6  -8      73      28                                                          73   -0.01    0.00  1.0000
   2  -6  -8      72      32                                                          72   -0.01    0.00  1.0000
  -2  -6  -8      96      30                                                          96   -0.01    0.00  1.0000
  -2   6  -8     116      15                                                         116   -0.01    0.00  1.0000
  -2  -6   9     142     109                                                         133    0.18    0.00  1.0000
   2  -6   9      79      44                                                          72   -0.18    0.00  1.0000
  -2   6   9      85      76                                                          78   -0.18    0.00  1.0000
   2   6   9       0      60                                                           0    0.18    0.00  1.0000
  -2  -6   9      51      24                                                          46    0.18    0.00  1.0000
   2  -6   9     108      29                                                         100   -0.18    0.00  1.0000
  -2   6   9       0      48                                                           0   -0.18    0.00  1.0000
   2   6   9      50      36                                                          45    0.18    0.00  1.0000
   2   6  -9      66      42                                                          60    0.18    0.00  1.0000
  -2  -6  -9      67      35                                                          61    0.18    0.00  1.0000
  -2   6  -9      47      17                                                          42   -0.18    0.00  1.0000
  -2  -6  10     103      90                                                         112   -0.22    0.00  1.0000
   2  -6  10     251      95                                                         265   -0.22    0.00  1.0000
  -2   6  10     437     118                                                         456   -0.22    0.00  1.0000
   2   6  10     183     101                                                         195   -0.22    0.00  1.0000
  -2  -6  10     215      58                                                         228   -0.22    0.00  1.0000
   2  -6  10     241      79                                                         255   -0.22    0.00  1.0000
  -2   6  10     206      69                                                         219   -0.22    0.00  1.0000
   2   6  10     249      75                                                         263   -0.22    0.00  1.0000
   2   6 -10     138      34                                                         149   -0.22    0.00  1.0000
  -2   6 -10     273      80                                                         288   -0.22    0.00  1.0000
  -2  -6  11     583     139                                                         583    0.00    0.00  1.0000
   2  -6  11     512     114                                                         512    0.00    0.00  1.0000
  -2   6  11     618      74                                                         618    0.00    0.00  1.0000
   2   6  11     661      83                                                         661    0.00    0.00  1.0000
  -2  -6  11     557     131                                                         557    0.00    0.00  1.0000
   2  -6  11     626     116                                                         626    0.00    0.00  1.0000
  -2   6  11     614     106                                                         614    0.00    0.00  1.0000
   2   6  11     719     201                                                         719    0.00    0.00  1.0000
   2   6 -11     421     103                                                         421    0.00    0.00  1.0000
  -2   6 -11     456     104                                                         456    0.00    0.00  1.0000
  -2  -6  12     728     160                                                         732   -0.04    0.00  1.0000
   2  -6  12     640     195                                                         644   -0.04    0.00  1.0000
  -2   6  12     897     243                                                         901   -0.04    0.00  1.0000
   2   6  12     704     150                                                         708   -0.04    0.00  1.0000
  -2  -6  12     471     164                                                         474   -0.04    0.00  1.0000
   2  -6  12     400      66                                                         403   -0.04    0.00  1.0000
  -2   6  12     645     179                                                         649   -0.04    0.00  1.0000
   2   6  12     792     171                                                         796   -0.04    0.00  1.0000
   2   6 -12     473     107                                                         476   -0.04    0.00  1.0000
  -2  -6  13     155      82                                                         153   -0.04    0.00  1.0000
   2  -6  13       2      51                                                           2    0.04    0.00  1.0000
  -2   6  13       2      60                                                           2    0.04    0.00  1.0000
   2   6  13       2      60                                                           2   -0.04    0.00  1.0000
  -2  -6  13      69      57                                                          68   -0.04    0.00  1.0000
   2  -6  13      42      21                                                          41    0.04    0.00  1.0000
  -2   6  13       2      53                                                           2    0.04    0.00  1.0000
   2   6  13      80      58                                                          79   -0.04    0.00  1.0000
  -2  -6  14      59      37                                                          55    0.13    0.00  1.0000
   2  -6  14      78      39                                                          73    0.13    0.00  1.0000
  -2   6  14     119      70                                                         113    0.13    0.00  1.0000
   2   6  14      10      65                                                           8    0.13    0.00  1.0000
  -2  -6  14      68      40                                                          64    0.13    0.00  1.0000
  -2   6  14      33      35                                                          30    0.13    0.00  1.0000
   2   6  14       8      46                                                           7    0.13    0.00  1.0000
  -2  -6  15     301     149                                                         288   -0.18    0.00  1.0000
   2  -6  15     114     104                                                         106    0.18    0.00  1.0000
  -2   6  15     158      50                                                         149    0.18    0.00  1.0000
   2   6  15     310     124                                                         297   -0.18    0.00  1.0000
  -2   6  15     184      80                                                         174    0.18    0.00  1.0000
   2   6  15       0      31                                                           0   -0.18    0.00  1.0000
  -2  -6  16      70      79                                                          75   -0.13    0.00  1.0000
   2  -6  16     137      55                                                         144   -0.13    0.00  1.0000
  -2   6  16     143      59                                                         150   -0.13    0.00  1.0000
   2   6  16      12      40                                                          14   -0.13    0.00  1.0000
  -2   6  16      46      59                                                          50   -0.13    0.00  1.0000
   2   6  16      76      53                                                          81   -0.13    0.00  1.0000
   2  -8   0   12369     164                                                       13206   -1.79    0.00  1.0000
  -2  -8   0   12017     169                                                       12843   -1.79    0.00  1.0000
   2   8   0   12272     142                                                       13106   -1.79    0.00  1.0000
  -2   8   0   12366     107                                                       13203   -1.79    0.00  1.0000
  -2   8   0   11516      69                                                       12324   -1.79    0.00  1.0000
   2  -8   0   11820      64                                                       12639   -1.79    0.00  1.0000
   2   8   0   12495      80                                                       13336   -1.79    0.00  1.0000
  -2  -8   0   12181      71                                                       13012   -1.79    0.00  1.0000
   2  -8  -1   19800     385                                                       19877    0.13    0.00  1.0000
  -2  -8  -1   20617     450                                                       20695   -0.13    0.00  1.0000
  -2   8   1   19635     369                                                       19712    0.13    0.00  1.0000
   2   8   1   20479     410                                                       20557   -0.13    0.00  1.0000
  -2  -8   1   20047     421                                                       20124   -0.13    0.00  1.0000
   2  -8   1   20298     370                                                       20376    0.13    0.00  1.0000
   2   8  -1   20161     355                                                       20239   -0.13    0.00  1.0000
  -2   8  -1   20412     351                                                       20490    0.13    0.00  1.0000
   2   8  -1   20685     550                                                       20764   -0.13    0.00  1.0000
[truncated: 3,771,069 more chars]
