# Supplementary material for: Superior thermoelasticity and shape-memory nanopores in a porous supramolecular organic framework
Source: Nat Commun. 2016 May 11;7:11564. doi: 10.1038/ncomms11564 (PMC4865851; doi:10.1038/ncomms11564)
Supplement: Supplementary Data 9 — 1o during temperature cycle (collected at 333 K) [file ncomms11564-s10.cif]

 

 
_audit_creation_method            'SHELXL-2014/7'
_shelx_SHELXL_version_number      '2014/7'
_chemical_name_systematic         ?
_chemical_name_common             'C20 H17 N2 O4'
_chemical_melting_point           ?
_chemical_formula_moiety          'C20 H17 N2 O4'
_chemical_formula_sum
 'C20 H17 N2 O4' 
_chemical_formula_weight          349.35

loop_
 _atom_type_symbol
 _atom_type_description
 _atom_type_scat_dispersion_real
 _atom_type_scat_dispersion_imag
 _atom_type_scat_source
 'C'  'C'   0.0181   0.0091
 'International Tables Vol C Tables 4.2.6.8 and 6.1.1.4'
 'H'  'H'   0.0000   0.0000
 'International Tables Vol C Tables 4.2.6.8 and 6.1.1.4'
 'N'  'N'   0.0311   0.0180
 'International Tables Vol C Tables 4.2.6.8 and 6.1.1.4'
 'O'  'O'   0.0492   0.0322
 'International Tables Vol C Tables 4.2.6.8 and 6.1.1.4'
 
_space_group_crystal_system       orthorhombic
_space_group_IT_number            68
_space_group_name_H-M_alt         'C c c a'
_space_group_name_Hall            '-C 2b 2bc'
 
_shelx_space_group_comment
;
The symmetry employed for this shelxl refinement is uniquely defined
by the following loop, which should always be used as a source of
symmetry information in preference to the above space-group names.
They are only intended as comments.
;
 
loop_
 _space_group_symop_operation_xyz
 'x, y, z'
 '-x, -y+1/2, z'
 'x, -y+1/2, -z+1/2'
 '-x, y, -z+1/2'
 'x+1/2, y+1/2, z'
 '-x+1/2, -y+1, z'
 'x+1/2, -y+1, -z+1/2'
 '-x+1/2, y+1/2, -z+1/2'
 '-x, -y, -z'
 'x, y-1/2, -z'
 '-x, y-1/2, z-1/2'
 'x, -y, z-1/2'
 '-x+1/2, -y+1/2, -z'
 'x+1/2, y, -z'
 '-x+1/2, y, z-1/2'
 'x+1/2, -y+1/2, z-1/2'
 
_cell_length_a                    23.210(5)
_cell_length_b                    26.944(6)
_cell_length_c                    12.808(3)
_cell_angle_alpha                 90
_cell_angle_beta                  90
_cell_angle_gamma                 90
_cell_volume                      8009(3)
_cell_formula_units_Z             16
_cell_measurement_temperature     333(2)
_cell_measurement_reflns_used     11760
_cell_measurement_theta_min       1.9671 
_cell_measurement_theta_max       31.0197
 
_exptl_crystal_description        Needle
_exptl_crystal_colour             Colorless
_exptl_crystal_density_meas       ?
_exptl_crystal_density_method     ?
_exptl_crystal_density_diffrn     1.159          
_exptl_crystal_F_000              2928
_exptl_transmission_factor_min    ?
_exptl_transmission_factor_max    ?
_exptl_crystal_size_max           0.14
_exptl_crystal_size_mid           0.09
_exptl_crystal_size_min           0.09
_exptl_absorpt_coefficient_mu     0.673
_shelx_estimated_absorpt_T_min    ?
_shelx_estimated_absorpt_T_max    ?
_exptl_absorpt_correction_type    'Multi-scan'
_exptl_absorpt_correction_T_min   0.8114
_exptl_absorpt_correction_T_max   1.0000
_exptl_absorpt_process_details    ?
_exptl_absorpt_special_details    ?
_diffrn_ambient_temperature       333(2)
_diffrn_radiation_wavelength      1.54178
_diffrn_radiation_type            CuK\a
_diffrn_source                    ?
_diffrn_measurement_device_type   'Rigaku CCD' 
_diffrn_measurement_method        \w
_diffrn_detector_area_resol_mean  ?
_diffrn_reflns_number             31497
_diffrn_reflns_av_unetI/netI      0.0202
_diffrn_reflns_av_R_equivalents   0.0552
_diffrn_reflns_limit_h_min        -26
_diffrn_reflns_limit_h_max        27
_diffrn_reflns_limit_k_min        -32
_diffrn_reflns_limit_k_max        32
_diffrn_reflns_limit_l_min        -12
_diffrn_reflns_limit_l_max        15
_diffrn_reflns_theta_min          6.572
_diffrn_reflns_theta_max          68.238
_diffrn_reflns_theta_full         67.679
_diffrn_measured_fraction_theta_max   0.985
_diffrn_measured_fraction_theta_full  0.985
_diffrn_reflns_Laue_measured_fraction_max    0.985
_diffrn_reflns_Laue_measured_fraction_full   0.985
_diffrn_reflns_point_group_measured_fraction_max   0.985
_diffrn_reflns_point_group_measured_fraction_full  0.985
_reflns_number_total              3631
_reflns_number_gt                 2632
_reflns_threshold_expression      'I > 2\s(I)'
_reflns_Friedel_coverage          0.000
_reflns_Friedel_fraction_max      .
_reflns_Friedel_fraction_full     .
 
_reflns_special_details
;
 Reflections were merged by SHELXL according to the crystal
 class for the calculation of statistics and refinement.
 
 _reflns_Friedel_fraction is defined as the number of unique
 Friedel pairs measured divided by the number that would be
 possible theoretically, ignoring centric projections and
 systematic absences.
;
 
_computing_data_collection        'CrystalClear'
_computing_cell_refinement        'CrystalClear'
_computing_data_reduction         'SHELXL-2014/7 (Sheldrick, 2014)'
_computing_structure_solution     'SHELXL-2014/7 (Sheldrick, 2014)'
_computing_structure_refinement   'SHELXL-2014/7 (Sheldrick, 2014)'
_computing_molecular_graphics     'SHELXL-2014/7 (Sheldrick, 2014)'
_computing_publication_material   'SHELXL-2014/7 (Sheldrick, 2014)'
_refine_special_details           ?
loop_
  _platon_squeeze_void_nr
  _platon_squeeze_void_average_x
  _platon_squeeze_void_average_y
  _platon_squeeze_void_average_z
  _platon_squeeze_void_volume
  _platon_squeeze_void_count_electrons
  _platon_squeeze_void_content
   1  0.000  0.250 -0.030       285        11 ' '
   2  0.500  0.250  0.011       285        11 ' '
   3  0.000  0.750  0.011       285        11 ' '
   4  0.500  0.750 -0.030       285        11 ' '
_platon_squeeze_details
;?
The following poor diffraction spots were omitted in the refinement.
OMIT             3   1   1
OMIT             8   8   0
OMIT              1   1   1
OMIT              2   4   0
OMIT              1   3   1
OMIT            2   2   2
OMIT             2   0   2
OMIT             2   4   3
OMIT              2   2   1
OMIT            4   0   0
OMIT           10   6   0
OMIT            0   8   0
OMIT            10   4   0
OMIT             2   2   0
OMIT            1  11   1
OMIT           0   0   4
OMIT            4   8   0
OMIT           8   4   0
OMIT           0   6   2
OMIT           4   8   1
OMIT           4  12   0
OMIT          8   2   2
OMIT            2   8   0
OMIT           5   5   1
OMIT           1   9   1
OMIT             7   7   3
OMIT           6   4   1
OMIT             0   2   2
OMIT            6   8   0
OMIT            1   3   6
OMIT          4  10   2
OMIT           4   6   2
OMIT           2   8   2
OMIT           1   9   2
OMIT           5   3   5
OMIT          3   9   1
OMIT         10   2   0
OMIT            3   3   1
OMIT         2  10   0
OMIT          2   8   5
OMIT          0   0   2
OMIT         1   3   5
OMIT         1   1   3
OMIT         8   8   1
OMIT          8   6   0
OMIT        2   2   4
OMIT           3   1   3
OMIT         7   7   1
OMIT        1   5   2
OMIT        10   0   2
OMIT       3   7   2
OMIT      5   3   3
The following constraints were performed in the refinement.
DFIX 1.25 0.02 C8A O4B C8A O3B
DFIX 1.25 0.02 C8B O4A C8B O3A
DFIX 2.22 0.02 O3A O4A O3B O4B
DFIX 1.50 0.02 C1 C8B
C8A, and C8B were refined isotropically.
Because the disorder, desolvation process, and thermal cycling, the structure refine with poor R value.
;

_refine_ls_structure_factor_coef  Fsqd
_refine_ls_matrix_type            full
_refine_ls_weighting_scheme       calc
_refine_ls_weighting_details
'w=1/[\s^2^(Fo^2^)+(0.1054P)^2^+9.6841P] where P=(Fo^2^+2Fc^2^)/3'
_atom_sites_solution_primary      ?
_atom_sites_solution_secondary    ?
_atom_sites_solution_hydrogens    mixed
_refine_ls_hydrogen_treatment     constr
_refine_ls_extinction_method      none
_refine_ls_extinction_coef        .
_refine_ls_number_reflns          3631
_refine_ls_number_parameters      261
_refine_ls_number_restraints      7
_refine_ls_R_factor_all           0.1713
_refine_ls_R_factor_gt            0.1385
_refine_ls_wR_factor_ref          0.3425
_refine_ls_wR_factor_gt           0.3228
_refine_ls_goodness_of_fit_ref    1.182
_refine_ls_restrained_S_all       1.184
_refine_ls_shift/su_max           0.003
_refine_ls_shift/su_mean          0.000
 
loop_
 _atom_site_label
 _atom_site_type_symbol
 _atom_site_fract_x
 _atom_site_fract_y
 _atom_site_fract_z
 _atom_site_U_iso_or_equiv
 _atom_site_adp_type
 _atom_site_occupancy
 _atom_site_site_symmetry_order  
 _atom_site_calc_flag
 _atom_site_refinement_flags_posn
 _atom_site_refinement_flags_adp
 _atom_site_refinement_flags_occupancy
 _atom_site_disorder_assembly
 _atom_site_disorder_group
O1 O 0.1342(2) 0.44367(17) 1.2416(3) 0.1484(17) Uani 1 1 d . . . . .
N1 N 0.0712(2) 0.4324(2) 1.4098(4) 0.1369(17) Uani 1 1 d . . . . .
H1 H 0.1113 0.4386 1.2934 0.164 Uiso 1 1 d R U . . .
C1 C 0.1866(3) 0.4096(2) 0.8936(4) 0.1125(17) Uani 1 1 d D . . . .
O2 O 0.1019(2) 0.37369(19) 1.1742(4) 0.1628(18) Uani 1 1 d . . . . .
N2 N 0.1741(3) 0.3177(4) 0.5835(5) 0.171(3) Uani 1 1 d . . . . .
H2A H 0.1611 0.3625 0.7126 0.205 Uiso 1 1 d R U . . .
C2 C 0.2230(2) 0.44979(19) 0.8952(3) 0.1001(14) Uani 1 1 d . . . . .
H2 H 0.2436 0.4583 0.8337 0.120 Uiso 1 1 calc R U . . .
O3A O 0.1557(8) 0.3468(5) 0.7816(8) 0.146(5) Uani 0.5 1 d D . P . .
O3B O 0.1381(9) 0.3342(6) 0.8230(10) 0.171(5) Uani 0.5 1 d D . P . .
C3 C 0.23040(19) 0.47835(14) 0.9849(2) 0.0811(11) Uani 1 1 d . . . . .
O4A O 0.2097(9) 0.4047(6) 0.7054(8) 0.189(7) Uani 0.5 1 d D . P . .
O4B O 0.1994(7) 0.3839(6) 0.7380(11) 0.161(5) Uani 0.5 1 d D . P . .
C4 C 0.1997(2) 0.46514(16) 1.0738(3) 0.0879(13) Uani 1 1 d . . . . .
H4 H 0.2037 0.4844 1.1355 0.106 Uiso 1 1 calc R U . . .
C5 C 0.1636(2) 0.42460(17) 1.0740(3) 0.0934(13) Uani 1 1 d . . . . .
C6 C 0.1575(3) 0.39688(18) 0.9830(5) 0.1183(18) Uani 1 1 d . . . . .
H6 H 0.1328 0.3687 0.9827 0.142 Uiso 1 1 calc R U . . .
C7 C 0.1288(3) 0.4110(2) 1.1671(5) 0.1262(19) Uani 1 1 d . . . . .
C8A C 0.1679(7) 0.3703(6) 0.8116(12) 0.127(5) Uiso 0.5 1 d D . P . .
C8B C 0.1870(10) 0.3850(7) 0.7830(12) 0.142(7) Uiso 0.5 1 d D . P . .
C9 C 0.1641(5) 0.2713(4) 0.5696(5) 0.200(4) Uani 1 1 d . . . . .
H9 H 0.1550 0.2516 0.6290 0.241 Uiso 1 1 calc R U . . .
C10 C 0.1657(5) 0.2489(3) 0.4760(5) 0.202(4) Uani 1 1 d . . . . .
H10 H 0.1591 0.2142 0.4710 0.243 Uiso 1 1 calc R U . . .
C11 C 0.1764(4) 0.2750(3) 0.3903(4) 0.169(3) Uani 1 1 d . . . . .
C12 C 0.1853(4) 0.3240(3) 0.3999(5) 0.163(3) Uani 1 1 d . . . . .
H12 H 0.1920 0.3445 0.3406 0.196 Uiso 1 1 calc R U . . .
C13 C 0.1841(4) 0.3436(3) 0.5004(7) 0.164(3) Uani 1 1 d . . . . .
H13 H 0.1911 0.3782 0.5085 0.196 Uiso 1 1 calc R U . . .
C14A C 0.2009(10) 0.2441(12) 0.2842(11) 0.205(10) Uani 0.5 1 d . . P . .
C14B C 0.1507(10) 0.2454(6) 0.2214(9) 0.178(7) Uani 0.5 1 d . . P . .
C15 C 0.0858(4) 0.4614(4) 1.4816(6) 0.208(5) Uani 1 1 d . . . . .
H15 H 0.1151 0.4849 1.4664 0.250 Uiso 1 1 calc R U . . .
C16 C 0.0624(5) 0.4620(4) 1.5814(6) 0.220(5) Uani 1 1 d . . . . .
H16 H 0.0773 0.4838 1.6330 0.264 Uiso 1 1 calc R U . . .
C17 C 0.0194(4) 0.4320(4) 1.6035(5) 0.166(3) Uani 1 1 d . . . . .
C18 C 0.0044(4) 0.3990(4) 1.5294(6) 0.187(4) Uani 1 1 d . . . . .
H18 H -0.0240 0.3745 1.5434 0.224 Uiso 1 1 calc R U . . .
C19 C 0.0311(4) 0.4010(3) 1.4315(5) 0.165(3) Uani 1 1 d . . . . .
H19 H 0.0191 0.3783 1.3790 0.198 Uiso 1 1 calc R U . . .
C20 C -0.0124(6) 0.4316(6) 1.7104(5) 0.292(8) Uani 1 1 d . . . . .
H20A H -0.0381 0.4609 1.7111 0.351 Uiso 1 1 calc R U . . .
H20B H -0.0376 0.4020 1.7106 0.351 Uiso 1 1 calc R U . . .
 
loop_
 _atom_site_aniso_label
 _atom_site_aniso_U_11
 _atom_site_aniso_U_22
 _atom_site_aniso_U_33
 _atom_site_aniso_U_23
 _atom_site_aniso_U_13
 _atom_site_aniso_U_12
O1 0.195(4) 0.151(3) 0.099(2) 0.003(2) 0.050(3) -0.046(3)
N1 0.142(4) 0.166(4) 0.103(3) -0.005(3) 0.026(3) -0.042(4)
C1 0.138(4) 0.121(4) 0.078(3) -0.035(3) -0.019(3) 0.000(3)
O2 0.193(4) 0.137(3) 0.158(4) 0.032(3) -0.002(3) -0.059(3)
N2 0.221(6) 0.208(7) 0.084(3) -0.061(4) -0.034(4) 0.048(5)
C2 0.131(4) 0.112(3) 0.057(2) -0.015(2) -0.010(2) 0.006(3)
O3A 0.246(15) 0.105(7) 0.088(7) -0.011(5) -0.006(7) -0.066(8)
O3B 0.248(14) 0.138(10) 0.127(10) -0.017(8) -0.013(10) -0.078(9)
C3 0.112(3) 0.082(2) 0.0485(17) -0.0025(15) -0.0088(18) 0.005(2)
O4A 0.284(14) 0.205(14) 0.078(5) -0.063(7) 0.055(7) -0.136(11)
O4B 0.196(12) 0.161(11) 0.127(11) -0.032(8) -0.007(10) -0.116(9)
C4 0.127(4) 0.087(3) 0.0497(18) 0.0049(17) -0.0024(19) -0.002(3)
C5 0.113(3) 0.086(3) 0.081(3) 0.011(2) -0.005(2) -0.017(3)
C6 0.149(5) 0.082(3) 0.124(4) -0.020(3) -0.040(4) -0.006(3)
C7 0.164(6) 0.107(4) 0.107(4) 0.017(3) -0.016(4) -0.017(4)
C9 0.321(13) 0.205(9) 0.076(4) -0.014(5) -0.001(5) 0.031(8)
C10 0.377(14) 0.128(5) 0.101(5) -0.009(4) 0.002(6) -0.023(7)
C11 0.294(10) 0.134(5) 0.078(3) -0.040(3) -0.003(4) -0.029(5)
C12 0.260(9) 0.136(5) 0.094(4) -0.022(4) -0.007(4) -0.029(5)
C13 0.221(8) 0.138(5) 0.131(6) -0.060(5) -0.027(5) -0.004(5)
C14A 0.208(17) 0.30(2) 0.105(13) -0.091(19) -0.011(11) 0.02(2)
C14B 0.252(18) 0.201(14) 0.079(8) -0.112(9) -0.044(10) 0.051(14)
C15 0.241(9) 0.259(10) 0.125(5) -0.042(6) 0.052(6) -0.136(8)
C16 0.257(10) 0.275(10) 0.129(6) -0.065(6) 0.062(6) -0.137(9)
C17 0.160(6) 0.230(8) 0.107(4) -0.019(5) 0.038(4) -0.059(6)
C18 0.169(7) 0.243(9) 0.147(6) -0.025(6) 0.041(5) -0.080(6)
C19 0.187(7) 0.196(7) 0.112(4) -0.026(4) 0.032(5) -0.060(6)
C20 0.276(13) 0.50(2) 0.100(5) -0.035(7) 0.072(8) -0.125(14)
 
_geom_special_details
;
 All esds (except the esd in the dihedral angle between two l.s. planes)
 are estimated using the full covariance matrix.  The cell esds are taken
 into account individually in the estimation of esds in distances, angles
 and torsion angles; correlations between esds in cell parameters are only
 used when they are defined by crystal symmetry.  An approximate (isotropic)
 treatment of cell esds is used for estimating esds involving l.s. planes.
;
 
loop_
 _geom_bond_atom_site_label_1
 _geom_bond_atom_site_label_2
 _geom_bond_distance
 _geom_bond_site_symmetry_2
 _geom_bond_publ_flag
O1 C7 1.305(7) . ?
O1 H1 0.8600 . ?
N1 C15 1.254(8) . ?
N1 C19 1.287(8) . ?
C1 C2 1.373(7) . ?
C1 C6 1.373(8) . ?
C1 C8B 1.564(14) . ?
C1 C8A 1.553(18) . ?
O2 C7 1.187(7) . ?
N2 C9 1.284(11) . ?
N2 C13 1.294(9) . ?
C2 C3 1.394(5) . ?
C2 H2 0.9500 . ?
O3A O3B 0.750(13) . ?
O3A C8A 0.794(19) . ?
O3A C8B 1.260(16) . ?
O3A O4B 1.530(15) . ?
O3A H2A 0.9884 . ?
O3B C8A 1.204(15) . ?
O3B C8B 1.851(19) . ?
C3 C4 1.389(5) . ?
C3 C3 1.479(8) 6 ?
O4A O4B 0.738(14) . ?
O4A C8B 1.244(16) . ?
O4A C8A 1.909(15) . ?
O4B C8B 0.645(19) . ?
O4B C8A 1.247(15) . ?
O4B H2A 1.1068 . ?
C4 C5 1.377(6) . ?
C4 H4 0.9500 . ?
C5 C6 1.391(7) . ?
C5 C7 1.486(8) . ?
C6 H6 0.9500 . ?
C8A C8B 0.697(19) . ?
C8A H2A 1.2948 . ?
C8B H2A 1.2413 . ?
C9 C10 1.343(10) . ?
C9 H9 0.9500 . ?
C10 C11 1.327(9) . ?
C10 H10 0.9500 . ?
C11 C12 1.343(9) . ?
C11 C14B 1.644(13) 3 ?
C11 C14A 1.693(19) . ?
C12 C13 1.392(9) . ?
C12 H12 0.9500 . ?
C13 H13 0.9500 . ?
C14A C14A 0.93(4) 3 ?
C14A C14B 1.20(2) 3 ?
C14A C14B 1.417(19) . ?
C14B C14B 0.775(16) 3 ?
C14B C14A 1.20(2) 3 ?
C14B C11 1.644(13) 3 ?
C15 C16 1.388(10) . ?
C15 H15 0.9500 . ?
C16 C17 1.317(10) . ?
C16 H16 0.9500 . ?
C17 C18 1.347(10) . ?
C17 C20 1.554(10) . ?
C18 C19 1.399(9) . ?
C18 H18 0.9500 . ?
C19 H19 0.9500 . ?
C20 C20 1.166(19) 4_558 ?
C20 H20A 0.9900 . ?
C20 H20B 0.9900 . ?
 
loop_
 _geom_angle_atom_site_label_1
 _geom_angle_atom_site_label_2
 _geom_angle_atom_site_label_3
 _geom_angle
 _geom_angle_site_symmetry_1
 _geom_angle_site_symmetry_3
 _geom_angle_publ_flag
C7 O1 H1 113.4 . . ?
C15 N1 C19 116.5(6) . . ?
C2 C1 C6 119.2(4) . . ?
C2 C1 C8B 110.2(8) . . ?
C6 C1 C8B 130.7(8) . . ?
C2 C1 C8A 136.0(7) . . ?
C6 C1 C8A 104.8(7) . . ?
C8B C1 C8A 25.8(7) . . ?
C9 N2 C13 116.4(6) . . ?
C1 C2 C3 121.6(4) . . ?
C1 C2 H2 119.2 . . ?
C3 C2 H2 119.2 . . ?
O3B O3A C8A 102(2) . . ?
O3B O3A C8B 132(2) . . ?
C8A O3A C8B 30.0(13) . . ?
O3B O3A O4B 156(2) . . ?
C8A O3A O4B 54.4(13) . . ?
C8B O3A O4B 24.4(9) . . ?
O3B O3A H2A 153.6 . . ?
C8A O3A H2A 92.5 . . ?
C8B O3A H2A 65.7 . . ?
O4B O3A H2A 46.2 . . ?
O3A O3B C8A 40.1(15) . . ?
O3A O3B C8B 30.2(15) . . ?
C8A O3B C8B 10.0(10) . . ?
C4 C3 C2 118.1(4) . . ?
C4 C3 C3 121.2(3) . 6 ?
C2 C3 C3 120.8(3) . 6 ?
O4B O4A C8B 24.1(19) . . ?
O4B O4A C8A 21(2) . . ?
C8B O4A C8A 7.7(11) . . ?
C8B O4B O4A 128(4) . . ?
C8B O4B C8A 22.6(18) . . ?
O4A O4B C8A 147(3) . . ?
C8B O4B O3A 53.7(17) . . ?
O4A O4B O3A 157(3) . . ?
C8A O4B O3A 31.1(9) . . ?
C8B O4B H2A 86.0 . . ?
O4A O4B H2A 119.3 . . ?
C8A O4B H2A 66.4 . . ?
O3A O4B H2A 40.1 . . ?
C5 C4 C3 121.2(4) . . ?
C5 C4 H4 119.4 . . ?
C3 C4 H4 119.4 . . ?
C4 C5 C6 119.1(4) . . ?
C4 C5 C7 121.9(4) . . ?
C6 C5 C7 119.0(5) . . ?
C1 C6 C5 120.9(5) . . ?
C1 C6 H6 119.5 . . ?
C5 C6 H6 119.5 . . ?
O2 C7 O1 124.5(6) . . ?
O2 C7 C5 123.8(6) . . ?
O1 C7 C5 111.6(5) . . ?
C8B C8A O3A 115(3) . . ?
C8B C8A O4B 20.8(17) . . ?
O3A C8A O4B 94.5(18) . . ?
C8B C8A O3B 153(3) . . ?
O3A C8A O3B 37.5(12) . . ?
O4B C8A O3B 131.7(17) . . ?
C8B C8A C1 78(2) . . ?
O3A C8A C1 166.3(17) . . ?
O4B C8A C1 98.5(12) . . ?
O3B C8A C1 129.1(12) . . ?
C8B C8A O4A 13.9(19) . . ?
O3A C8A O4A 103.0(15) . . ?
O4B C8A O4A 12.1(12) . . ?
O3B C8A O4A 140.4(14) . . ?
C1 C8A O4A 90.5(9) . . ?
C8B C8A H2A 69.9 . . ?
O3A C8A H2A 49.7 . . ?
O4B C8A H2A 51.6 . . ?
O3B C8A H2A 85.3 . . ?
C1 C8A H2A 143.8 . . ?
O4A C8A H2A 56.2 . . ?
O4B C8B C8A 137(3) . . ?
O4B C8B O3A 102(2) . . ?
C8A C8B O3A 34.7(17) . . ?
O4B C8B O4A 28(2) . . ?
C8A C8B O4A 158(3) . . ?
O3A C8B O4A 125.5(14) . . ?
O4B C8B C1 146(3) . . ?
C8A C8B C1 76(2) . . ?
O3A C8B C1 110.9(12) . . ?
O4A C8B C1 123.0(12) . . ?
O4B C8B O3B 119(2) . . ?
C8A C8B O3B 17.5(17) . . ?
O3A C8B O3B 17.4(8) . . ?
O4A C8B O3B 142.8(13) . . ?
C1 C8B O3B 93.4(9) . . ?
O4B C8B H2A 62.8 . . ?
C8A C8B H2A 78.3 . . ?
O3A C8B H2A 46.5 . . ?
O4A C8B H2A 80.3 . . ?
C1 C8B H2A 149.5 . . ?
O3B C8B H2A 62.8 . . ?
N2 C9 C10 123.8(8) . . ?
N2 C9 H9 118.1 . . ?
C10 C9 H9 118.1 . . ?
C11 C10 C9 120.4(8) . . ?
C11 C10 H10 119.8 . . ?
C9 C10 H10 119.8 . . ?
C10 C11 C12 118.4(6) . . ?
C10 C11 C14B 118.3(9) . 3 ?
C12 C11 C14B 117.6(9) . 3 ?
C10 C11 C14A 117.8(12) . . ?
C12 C11 C14A 120.4(13) . . ?
C14B C11 C14A 42.2(7) 3 . ?
C11 C12 C13 117.0(7) . . ?
C11 C12 H12 121.5 . . ?
C13 C12 H12 121.5 . . ?
N2 C13 C12 124.0(7) . . ?
N2 C13 H13 118.0 . . ?
C12 C13 H13 118.0 . . ?
C14A C14A C14B 82.2(19) 3 3 ?
C14A C14A C14B 57.2(8) 3 . ?
C14B C14A C14B 33.1(9) 3 . ?
C14A C14A C11 126(4) 3 . ?
C14B C14A C11 66.7(12) 3 . ?
C14B C14A C11 99.6(12) . . ?
C14B C14B C14A 88.9(9) 3 3 ?
C14B C14B C14A 58.0(9) 3 . ?
C14A C14B C14A 41(2) 3 . ?
C14B C14B C11 158.6(8) 3 3 ?
C14A C14B C11 71.1(13) 3 3 ?
C14A C14B C11 100.8(11) . 3 ?
N1 C15 C16 125.3(7) . . ?
N1 C15 H15 117.4 . . ?
C16 C15 H15 117.4 . . ?
C17 C16 C15 119.1(7) . . ?
C17 C16 H16 120.4 . . ?
C15 C16 H16 120.4 . . ?
C16 C17 C18 116.7(7) . . ?
C16 C17 C20 123.6(8) . . ?
C18 C17 C20 119.6(8) . . ?
C17 C18 C19 119.5(7) . . ?
C17 C18 H18 120.3 . . ?
C19 C18 H18 120.3 . . ?
N1 C19 C18 122.6(7) . . ?
N1 C19 H19 118.7 . . ?
C18 C19 H19 118.7 . . ?
C20 C20 C17 122.2(15) 4_558 . ?
C20 C20 H20A 106.8 4_558 . ?
C17 C20 H20A 106.8 . . ?
C20 C20 H20B 106.8 4_558 . ?
C17 C20 H20B 106.8 . . ?
H20A C20 H20B 106.6 . . ?
 
loop_
 _geom_torsion_atom_site_label_1
 _geom_torsion_atom_site_label_2
 _geom_torsion_atom_site_label_3
 _geom_torsion_atom_site_label_4
 _geom_torsion
 _geom_torsion_site_symmetry_1
 _geom_torsion_site_symmetry_2
 _geom_torsion_site_symmetry_3
 _geom_torsion_site_symmetry_4
 _geom_torsion_publ_flag
C6 C1 C2 C3 -1.0(8) . . . . ?
C8B C1 C2 C3 180.0(10) . . . . ?
C8A C1 C2 C3 -179.8(10) . . . . ?
C8B O3A O3B C8A 3(3) . . . . ?
O4B O3A O3B C8A 12(7) . . . . ?
C8A O3A O3B C8B -3(3) . . . . ?
O4B O3A O3B C8B 9(6) . . . . ?
C1 C2 C3 C4 -0.1(7) . . . . ?
C1 C2 C3 C3 -179.7(5) . . . 6 ?
C8A O4A O4B C8B -18(4) . . . . ?
C8B O4A O4B C8A 18(4) . . . . ?
C8B O4A O4B O3A 85(9) . . . . ?
C8A O4A O4B O3A 67(8) . . . . ?
O3B O3A O4B C8B -17(10) . . . . ?
C8A O3A O4B C8B -2(4) . . . . ?
O3B O3A O4B O4A -120(10) . . . . ?
C8A O3A O4B O4A -105(7) . . . . ?
C8B O3A O4B O4A -103(8) . . . . ?
O3B O3A O4B C8A -15(8) . . . . ?
C8B O3A O4B C8A 2(4) . . . . ?
C2 C3 C4 C5 0.9(6) . . . . ?
C3 C3 C4 C5 -179.5(5) 6 . . . ?
C3 C4 C5 C6 -0.6(7) . . . . ?
C3 C4 C5 C7 -177.8(4) . . . . ?
C2 C1 C6 C5 1.3(8) . . . . ?
C8B C1 C6 C5 -179.9(12) . . . . ?
C8A C1 C6 C5 -179.6(7) . . . . ?
C4 C5 C6 C1 -0.5(8) . . . . ?
C7 C5 C6 C1 176.7(5) . . . . ?
C4 C5 C7 O2 -171.9(6) . . . . ?
C6 C5 C7 O2 11.0(9) . . . . ?
C4 C5 C7 O1 4.6(8) . . . . ?
C6 C5 C7 O1 -172.5(5) . . . . ?
O3B O3A C8A C8B 176(4) . . . . ?
O4B O3A C8A C8B 2(4) . . . . ?
O3B O3A C8A O4B 174(3) . . . . ?
C8B O3A C8A O4B -2(4) . . . . ?
C8B O3A C8A O3B -176(4) . . . . ?
O4B O3A C8A O3B -174(3) . . . . ?
O3B O3A C8A C1 13(13) . . . . ?
C8B O3A C8A C1 -163(14) . . . . ?
O4B O3A C8A C1 -161(11) . . . . ?
O3B O3A C8A O4A -177(3) . . . . ?
C8B O3A C8A O4A 7(3) . . . . ?
O4B O3A C8A O4A 8.7(14) . . . . ?
O4A O4B C8A C8B -40(8) . . . . ?
O3A O4B C8A C8B -175(9) . . . . ?
C8B O4B C8A O3A 175(9) . . . . ?
O4A O4B C8A O3A 135(5) . . . . ?
C8B O4B C8A O3B -180(100) . . . . ?
O4A O4B C8A O3B 140(5) . . . . ?
O3A O4B C8A O3B 5(3) . . . . ?
C8B O4B C8A C1 -9(8) . . . . ?
O4A O4B C8A C1 -49(5) . . . . ?
O3A O4B C8A C1 176(3) . . . . ?
C8B O4B C8A O4A 40(8) . . . . ?
O3A O4B C8A O4A -135(5) . . . . ?
O3A O3B C8A C8B -8(8) . . . . ?
C8B O3B C8A O3A 8(8) . . . . ?
O3A O3B C8A O4B -8(5) . . . . ?
C8B O3B C8A O4B 0(7) . . . . ?
O3A O3B C8A C1 -176(4) . . . . ?
C8B O3B C8A C1 -168(9) . . . . ?
O3A O3B C8A O4A 4(5) . . . . ?
C8B O3B C8A O4A 12(6) . . . . ?
C2 C1 C8A C8B 0(3) . . . . ?
C6 C1 C8A C8B -179(3) . . . . ?
C2 C1 C8A O3A 164(10) . . . . ?
C6 C1 C8A O3A -15(11) . . . . ?
C8B C1 C8A O3A 165(13) . . . . ?
C2 C1 C8A O4B 2.9(17) . . . . ?
C6 C1 C8A O4B -176.1(11) . . . . ?
C8B C1 C8A O4B 3(3) . . . . ?
C2 C1 C8A O3B 173.9(17) . . . . ?
C6 C1 C8A O3B -5(2) . . . . ?
C8B C1 C8A O3B 174(4) . . . . ?
C2 C1 C8A O4A -6.3(15) . . . . ?
C6 C1 C8A O4A 174.8(9) . . . . ?
C8B C1 C8A O4A -6(3) . . . . ?
O4A O4B C8B C8A 154(6) . . . . ?
O3A O4B C8B C8A 3(6) . . . . ?
O4A O4B C8B O3A 151(4) . . . . ?
C8A O4B C8B O3A -3(6) . . . . ?
C8A O4B C8B O4A -154(6) . . . . ?
O3A O4B C8B O4A -151(4) . . . . ?
O4A O4B C8B C1 -43(10) . . . . ?
C8A O4B C8B C1 164(13) . . . . ?
O3A O4B C8B C1 167(8) . . . . ?
O4A O4B C8B O3B 154(4) . . . . ?
C8A O4B C8B O3B 0(5) . . . . ?
O3A O4B C8B O3B 3.1(18) . . . . ?
O3A C8A C8B O4B -5(10) . . . . ?
O3B C8A C8B O4B 0(14) . . . . ?
C1 C8A C8B O4B 171(8) . . . . ?
O4A C8A C8B O4B -34(6) . . . . ?
O4B C8A C8B O3A 5(10) . . . . ?
O3B C8A C8B O3A 5(6) . . . . ?
C1 C8A C8B O3A 176(3) . . . . ?
O4A C8A C8B O3A -29(13) . . . . ?
O3A C8A C8B O4A 29(13) . . . . ?
O4B C8A C8B O4A 34(6) . . . . ?
O3B C8A C8B O4A 35(17) . . . . ?
C1 C8A C8B O4A -155(10) . . . . ?
O3A C8A C8B C1 -176(3) . . . . ?
O4B C8A C8B C1 -171(8) . . . . ?
O3B C8A C8B C1 -171(7) . . . . ?
O4A C8A C8B C1 155(10) . . . . ?
O3A C8A C8B O3B -5(6) . . . . ?
O4B C8A C8B O3B 0(14) . . . . ?
C1 C8A C8B O3B 171(7) . . . . ?
O4A C8A C8B O3B -35(17) . . . . ?
O3B O3A C8B O4B 171(5) . . . . ?
C8A O3A C8B O4B 176(7) . . . . ?
O3B O3A C8B C8A -6(6) . . . . ?
O4B O3A C8B C8A -176(7) . . . . ?
O3B O3A C8B O4A -173(5) . . . . ?
C8A O3A C8B O4A -167(6) . . . . ?
O4B O3A C8B O4A 16(3) . . . . ?
O3B O3A C8B C1 -1(6) . . . . ?
C8A O3A C8B C1 4(3) . . . . ?
O4B O3A C8B C1 -172(5) . . . . ?
C8A O3A C8B O3B 6(6) . . . . ?
O4B O3A C8B O3B -171(5) . . . . ?
C8A O4A C8B O4B 56(10) . . . . ?
O4B O4A C8B C8A -56(10) . . . . ?
O4B O4A C8B O3A -36(5) . . . . ?
C8A O4A C8B O3A 20(9) . . . . ?
O4B O4A C8B C1 153(6) . . . . ?
C8A O4A C8B C1 -151(12) . . . . ?
O4B O4A C8B O3B -40(6) . . . . ?
C8A O4A C8B O3B 16(8) . . . . ?
C2 C1 C8B O4B 11(7) . . . . ?
C6 C1 C8B O4B -168(6) . . . . ?
C8A C1 C8B O4B -169(9) . . . . ?
C2 C1 C8B C8A 180(3) . . . . ?
C6 C1 C8B C8A 1(4) . . . . ?
C2 C1 C8B O3A 177.2(15) . . . . ?
C6 C1 C8B O3A -2(2) . . . . ?
C8A C1 C8B O3A -2(2) . . . . ?
C2 C1 C8B O4A -11(3) . . . . ?
C6 C1 C8B O4A 170.0(18) . . . . ?
C8A C1 C8B O4A 169(5) . . . . ?
C2 C1 C8B O3B 176.8(9) . . . . ?
C6 C1 C8B O3B -2.1(18) . . . . ?
C8A C1 C8B O3B -3(2) . . . . ?
O3A O3B C8B O4B -10(6) . . . . ?
C8A O3B C8B O4B -180(100) . . . . ?
O3A O3B C8B C8A 170(11) . . . . ?
C8A O3B C8B O3A -170(11) . . . . ?
O3A O3B C8B O4A 10(6) . . . . ?
C8A O3B C8B O4A -160(10) . . . . ?
O3A O3B C8B C1 179(5) . . . . ?
C8A O3B C8B C1 9(7) . . . . ?
C13 N2 C9 C10 2.6(16) . . . . ?
N2 C9 C10 C11 -2.1(18) . . . . ?
C9 C10 C11 C12 -0.2(16) . . . . ?
C9 C10 C11 C14B -153.1(13) . . . 3 ?
C9 C10 C11 C14A 158.8(12) . . . . ?
C10 C11 C12 C13 1.7(14) . . . . ?
C14B C11 C12 C13 154.8(11) 3 . . . ?
C14A C11 C12 C13 -156.7(11) . . . . ?
C9 N2 C13 C12 -0.9(14) . . . . ?
C11 C12 C13 N2 -1.2(13) . . . . ?
C10 C11 C14A C14A 163(2) . . . 3 ?
C12 C11 C14A C14A -39(2) . . . 3 ?
C14B C11 C14A C14A 60.4(14) 3 . . 3 ?
C10 C11 C14A C14B 102.5(18) . . . 3 ?
C12 C11 C14A C14B -98.9(19) . . . 3 ?
C10 C11 C14A C14B 106.7(18) . . . . ?
C12 C11 C14A C14B -94.7(16) . . . . ?
C14B C11 C14A C14B 4.2(16) 3 . . . ?
C14A C14A C14B C14B -134(6) 3 . . 3 ?
C11 C14A C14B C14B -7(3) . . . 3 ?
C14B C14A C14B C14A 134(6) 3 . . 3 ?
C11 C14A C14B C14A 127(5) . . . 3 ?
C14A C14A C14B C11 43(4) 3 . . 3 ?
C14B C14A C14B C11 177(4) 3 . . 3 ?
C11 C14A C14B C11 170.0(15) . . . 3 ?
C19 N1 C15 C16 0.4(16) . . . . ?
N1 C15 C16 C17 -3.8(19) . . . . ?
C15 C16 C17 C18 6.1(16) . . . . ?
C15 C16 C17 C20 -176.3(11) . . . . ?
C16 C17 C18 C19 -5.5(15) . . . . ?
C20 C17 C18 C19 176.8(10) . . . . ?
C15 N1 C19 C18 0.3(13) . . . . ?
C17 C18 C19 N1 2.3(15) . . . . ?
C16 C17 C20 C20 -47.0(13) . . . 4_558 ?
C18 C17 C20 C20 130.5(8) . . . 4_558 ?
 
loop_
 _geom_hbond_atom_site_label_D 
 _geom_hbond_atom_site_label_H 
 _geom_hbond_atom_site_label_A 
 _geom_hbond_distance_DH 
 _geom_hbond_distance_HA 
 _geom_hbond_distance_DA 
 _geom_hbond_angle_DHA 
 _geom_hbond_site_symmetry_A 
O1 H1 N1  0.86 1.77 2.621(6) 172.4 .
O3A H2A N2  0.99 2.07 2.690(12) 118.9 .
O4B H2A N2  1.11 2.07 2.728(14) 115.0 .
 
_refine_diff_density_max    0.200
_refine_diff_density_min   -0.176
_refine_diff_density_rms    0.036

_shelx_res_file
;

    E:\hyg-498\HY12E9~1\h.res created by SHELXL-2014/7

REM  h in Ccca
REM R1 =  0.2459 for   2999 Fo > 4sig(Fo)  and  0.2846 for all   4364 data
REM    235 parameters refined using      0 restraints
REM Highest difference peak  0.788,  deepest hole -0.514,  1-sigma level  0.155
REM  h in Ccca
REM R1 =  0.2435 for   2897 Fo > 4sig(Fo)  and  0.2789 for all   4133 data
REM    247 parameters refined using      0 restraints
REM Highest difference peak  0.920,  deepest hole -0.601,  1-sigma level  0.185
REM  h in Ccca
REM R1 =  0.1379 for   2408 Fo > 4sig(Fo)  and  0.1741 for all   3448 data
REM    271 parameters refined using      7 restraints
REM Highest difference peak  0.228,  deepest hole -0.210,  1-sigma level  0.043
REM  h in Ccca
REM R1 =  0.2208 for   2565 Fo > 4sig(Fo)  and  0.2521 for all   3518 data
REM    271 parameters refined using      7 restraints
REM Highest difference peak  0.458,  deepest hole -0.374,  1-sigma level  0.091
REM  h in Ccca
REM R1 =  0.1910 for   2753 Fo > 4sig(Fo)  and  0.2172 for all   3517 data
REM    271 parameters refined using      7 restraints
REM Highest difference peak  0.298,  deepest hole -0.326,  1-sigma level  0.065
REM  h in Ccca
REM R1 =  0.1819 for   2763 Fo > 4sig(Fo)  and  0.2085 for all   3558 data
REM    271 parameters refined using      7 restraints
REM Highest difference peak  0.306,  deepest hole -0.263,  1-sigma level  0.052
REM  h in Ccca
REM R1 =  0.1865 for   2804 Fo > 4sig(Fo)  and  0.2161 for all   3614 data
REM    271 parameters refined using      7 restraints
REM Highest difference peak  0.195,  deepest hole -0.181,  1-sigma level  0.043
REM  h in Ccca
REM R1 =  0.1485 for   2909 Fo > 4sig(Fo)  and  0.1639 for all   3487 data
REM    271 parameters refined using      7 restraints
REM Highest difference peak  0.278,  deepest hole -0.209,  1-sigma level  0.052
REM  h in Ccca
REM R1 =  0.1412 for   2948 Fo > 4sig(Fo)  and  0.1549 for all   3504 data
REM    271 parameters refined using      7 restraints
REM Highest difference peak  0.216,  deepest hole -0.213,  1-sigma level  0.049
REM  h in Ccca
REM R1 =  0.1363 for   2964 Fo > 4sig(Fo)  and  0.1499 for all   3516 data
REM    271 parameters refined using      7 restraints
REM Highest difference peak  0.240,  deepest hole -0.179,  1-sigma level  0.043
REM  h in Ccca
REM R1 =  0.1438 for   2844 Fo > 4sig(Fo)  and  0.1614 for all   3528 data
REM    271 parameters refined using      7 restraints
REM Highest difference peak  0.246,  deepest hole -0.224,  1-sigma level  0.059
REM  h in Ccca
REM R1 =  0.1366 for   2820 Fo > 4sig(Fo)  and  0.1560 for all   3555 data
REM    271 parameters refined using      7 restraints
REM Highest difference peak  0.187,  deepest hole -0.208,  1-sigma level  0.043
REM  h in Ccca
REM R1 =  0.1416 for   2785 Fo > 4sig(Fo)  and  0.1649 for all   3578 data
REM    271 parameters refined using      7 restraints
REM Highest difference peak  0.228,  deepest hole -0.176,  1-sigma level  0.038
REM  h in Ccca
REM R1 =  0.1347 for   2620 Fo > 4sig(Fo)  and  0.1627 for all   3601 data
REM    271 parameters refined using      7 restraints
REM Highest difference peak  0.185,  deepest hole -0.168,  1-sigma level  0.036
TITL h in Ccca
CELL 1.54178 23.2096 26.9436 12.8076 90.000 90.000 90.000
ZERR 16.0000 0.0052 0.0061 0.0028 0.000 0.000 0.000
LATT 7
SYMM -X, 0.5-Y, Z
SYMM X, 0.5-Y, 0.5-Z
SYMM -X, Y, 0.5-Z
SFAC C H N O
UNIT 320 272 32 64
MERG 2
SHEL 999.00 0.83
FMAP 2
GRID
PLAN 20
TEMP -100
BOND $H
CONF
HTAB O1 N1
HTAB O3A N2
HTAB O4B N2
DFIX 1.25 0.02 C8A O4B C8A O3B
DFIX 1.25 0.02 C8B O4A C8B O3A
DFIX 2.22 0.02 O3A O4A O3B O4B
DFIX 1.50 0.02 C1 C8B
OMIT             3   1   1
OMIT             8   8   0
OMIT              1   1   1
OMIT              2   4   0
OMIT              1   3   1
OMIT            2   2   2
OMIT             2   0   2
OMIT             2   4   3
OMIT              2   2   1
OMIT            4   0   0
OMIT           10   6   0
OMIT            0   8   0
OMIT            10   4   0
OMIT             2   2   0
OMIT            1  11   1
OMIT           0   0   4
OMIT            4   8   0
OMIT           8   4   0
OMIT           0   6   2
OMIT           4   8   1
OMIT           4  12   0
OMIT          8   2   2
OMIT            2   8   0
OMIT           5   5   1
OMIT           1   9   1
OMIT             7   7   3
OMIT           6   4   1
OMIT             0   2   2
OMIT            6   8   0
OMIT            1   3   6
OMIT          4  10   2
OMIT           4   6   2
OMIT           2   8   2
OMIT           1   9   2
OMIT           5   3   5
OMIT          3   9   1
OMIT         10   2   0
OMIT            3   3   1
OMIT         2  10   0
OMIT          2   8   5
OMIT          0   0   2
OMIT         1   3   5
OMIT         1   1   3
OMIT         8   8   1
OMIT          8   6   0
OMIT        2   2   4
OMIT           3   1   3
OMIT         7   7   1
OMIT        1   5   2
OMIT        10   0   2
OMIT       3   7   2
OMIT      5   3   3
L.S. 20
ACTA
WGHT    0.105400    9.684100
FVAR       1.72613
O1    4    0.134171    0.443665    1.241612    11.00000    0.19461    0.15103 =
         0.09945    0.00349    0.04969   -0.04619
N1    3    0.071173    0.432359    1.409753    11.00000    0.14173    0.16639 =
         0.10252   -0.00493    0.02623   -0.04194
AFIX   3
H1    2    0.111293    0.438619    1.293354    11.00000   -1.20000
AFIX   0
C1    1    0.186591    0.409632    0.893579    11.00000    0.13778    0.12128 =
         0.07847   -0.03481   -0.01893    0.00049
O2    4    0.101858    0.373691    1.174201    11.00000    0.19314    0.13706 =
         0.15806    0.03216   -0.00171   -0.05856
N2    3    0.174106    0.317680    0.583467    11.00000    0.22131    0.20835 =
         0.08397   -0.06121   -0.03440    0.04822
AFIX   3
H2A   2    0.161136    0.362520    0.712577    11.00000   -1.20000
AFIX   0
C2    1    0.222982    0.449788    0.895224    11.00000    0.13097    0.11230 =
         0.05709   -0.01526   -0.00964    0.00605
AFIX  43
H2    2    0.243609    0.458312    0.833717    11.00000   -1.20000
AFIX   0
O3A   4    0.155654    0.346802    0.781598    10.50000    0.24628    0.10513 =
         0.08789   -0.01138   -0.00591   -0.06597
O3B   4    0.138086    0.334165    0.822972    10.50000    0.24847    0.13833 =
         0.12725   -0.01677   -0.01251   -0.07789
C3    1    0.230401    0.478352    0.984938    11.00000    0.11238    0.08243 =
         0.04854   -0.00246   -0.00884    0.00520
O4A   4    0.209709    0.404656    0.705437    10.50000    0.28363    0.20474 =
         0.07763   -0.06294    0.05497   -0.13605
O4B   4    0.199365    0.383902    0.737973    10.50000    0.19570    0.16083 =
         0.12655   -0.03237   -0.00666   -0.11643
C4    1    0.199717    0.465141    1.073779    11.00000    0.12733    0.08680 =
         0.04966    0.00493   -0.00244   -0.00172
AFIX  43
H4    2    0.203730    0.484401    1.135482    11.00000   -1.20000
AFIX   0
C5    1    0.163567    0.424600    1.073994    11.00000    0.11311    0.08560 =
         0.08147    0.01105   -0.00519   -0.01747
C6    1    0.157482    0.396876    0.982997    11.00000    0.14889    0.08205 =
         0.12392   -0.02006   -0.03994   -0.00630
AFIX  43
H6    2    0.132841    0.368723    0.982721    11.00000   -1.20000
AFIX   0
C7    1    0.128800    0.410974    1.167098    11.00000    0.16421    0.10693 =
         0.10739    0.01704   -0.01553   -0.01651
C8A   1    0.167905    0.370320    0.811578    10.50000    0.12701
C8B   1    0.187017    0.384967    0.783029    10.50000    0.14159
C9    1    0.164093    0.271260    0.569610    11.00000    0.32062    0.20469 =
         0.07605   -0.01448   -0.00082    0.03132
AFIX  43
H9    2    0.155043    0.251635    0.629010    11.00000   -1.20000
AFIX   0
C10   1    0.165685    0.248879    0.475953    11.00000    0.37749    0.12814 =
         0.10091   -0.00876    0.00210   -0.02280
AFIX  43
H10   2    0.159124    0.214155    0.471006    11.00000   -1.20000
AFIX   0
C11   1    0.176375    0.275012    0.390289    11.00000    0.29418    0.13371 =
         0.07828   -0.04036   -0.00315   -0.02939
C12   1    0.185260    0.324044    0.399858    11.00000    0.26001    0.13574 =
         0.09412   -0.02200   -0.00674   -0.02934
AFIX  43
H12   2    0.192031    0.344458    0.340639    11.00000   -1.20000
AFIX   0
C13   1    0.184110    0.343631    0.500379    11.00000    0.22146    0.13795 =
         0.13110   -0.05954   -0.02749   -0.00446
AFIX  43
H13   2    0.191093    0.378157    0.508509    11.00000   -1.20000
AFIX   0
C14A  1    0.200936    0.244111    0.284176    10.50000    0.20836    0.30245 =
         0.10476   -0.09112   -0.01110    0.02441
C14B  1    0.150699    0.245378    0.221356    10.50000    0.25226    0.20122 =
         0.07931   -0.11228   -0.04365    0.05105
C15   1    0.085757    0.461413    1.481570    11.00000    0.24117    0.25885 =
         0.12456   -0.04162    0.05178   -0.13569
AFIX  43
H15   2    0.115129    0.484893    1.466442    11.00000   -1.20000
AFIX   0
C16   1    0.062438    0.462023    1.581373    11.00000    0.25702    0.27474 =
         0.12925   -0.06502    0.06221   -0.13737
AFIX  43
H16   2    0.077333    0.483841    1.633013    11.00000   -1.20000
AFIX   0
C17   1    0.019404    0.431968    1.603536    11.00000    0.15971    0.23037 =
         0.10691   -0.01942    0.03779   -0.05923
C18   1    0.004424    0.398975    1.529375    11.00000    0.16907    0.24328 =
         0.14715   -0.02496    0.04116   -0.08014
AFIX  43
H18   2   -0.024021    0.374515    1.543404    11.00000   -1.20000
AFIX   0
C19   1    0.031087    0.401008    1.431490    11.00000    0.18668    0.19594 =
         0.11206   -0.02620    0.03173   -0.06033
AFIX  43
H19   2    0.019125    0.378341    1.378971    11.00000   -1.20000
AFIX   0
C20   1   -0.012356    0.431574    1.710374    11.00000    0.27624    0.50089 =
         0.09970   -0.03496    0.07152   -0.12542
AFIX  23
H20A  2   -0.038076    0.460885    1.711083    11.00000   -1.20000
H20B  2   -0.037594    0.401952    1.710593    11.00000   -1.20000
AFIX   0
HKLF 4

REM  h in Ccca
REM R1 =  0.1385 for    2632 Fo > 4sig(Fo)  and  0.1713 for all    3631 data
REM    261 parameters refined using      7 restraints

END

WGHT      0.1006     10.4545

REM Highest difference peak  0.200,  deepest hole -0.176,  1-sigma level  0.036
Q1    1  -0.0221  0.4392  1.6849  11.00000  0.05    0.20
Q2    1   0.0457  0.3979  1.5801  11.00000  0.05    0.15
Q3    1   0.1986  0.3552  0.8068  11.00000  0.05    0.15
Q4    1   0.1916  0.2500  0.2500  10.50000  0.05    0.14
Q5    1   0.0613  0.4115  1.6015  11.00000  0.05    0.14
Q6    1   0.1782  0.2318  0.2833  11.00000  0.05    0.13
Q7    1   0.2025  0.4310  1.0850  11.00000  0.05    0.13
Q8    1  -0.0201  0.3908  1.7607  11.00000  0.05    0.12
Q9    1   0.0000  0.4769  1.7500  10.50000  0.05    0.12
Q10   1   0.2298  0.5106  0.9836  11.00000  0.05    0.11
Q11   1   0.1956  0.4449  0.8879  11.00000  0.05    0.11
Q12   1   0.1831  0.3283  0.8351  11.00000  0.05    0.11
Q13   1   0.0520  0.4081  1.3977  11.00000  0.05    0.11
Q14   1   0.1116  0.4409  1.2533  11.00000  0.05    0.11
Q15   1   0.1752  0.3231  0.6602  11.00000  0.05    0.11
Q16   1   0.0411  0.3516  1.4179  11.00000  0.05    0.11
Q17   1   0.0079  0.3506  1.5432  11.00000  0.05    0.11
Q18   1   0.1450  0.3024  0.5778  11.00000  0.05    0.10
Q19   1   0.0773  0.4186  1.2091  11.00000  0.05    0.10
Q20   1   0.2317  0.3805  0.7343  11.00000  0.05    0.10
;
_shelx_res_checksum   73751

_shelx_hkl_file
;
   0   0   4   35601     467                                                       35674    0.09    0.00  1.0000
   0   0  -4   34347     451                                                       34419    0.09    0.00  1.0000
   0   0   4   35391     458                                                       35464    0.09    0.00  1.0000
   0   0  -4   35252     453                                                       35325    0.09    0.00  1.0000
   0   0   6  132897    1571                                                      132798    0.07    0.00  1.0000
   0   0   6  130146    1503                                                      130048    0.07    0.00  1.0000
   0   0   6  137790    1572                                                      137689    0.07    0.00  1.0000
   0   0   8       0      60                                                           0   -0.14    0.00  1.0000
   0   0   8       0      60                                                           0   -0.14    0.00  1.0000
   0   0   8     122      72                                                         116   -0.14    0.00  1.0000
   0   0  -8      55      36                                                          51   -0.14    0.00  1.0000
   0   0  10   24743    1053                                                       25195    0.69    0.00  1.0000
   0   0  10   26311     236                                                       26777    0.69    0.00  1.0000
   0   0 -10   24609     986                                                       25060    0.69    0.00  1.0000
   0   0  12    3851     255                                                        3768   -0.32    0.00  1.0000
   0   0  12    3595     194                                                        3515   -0.32    0.00  1.0000
   0   0  14     264      61                                                         161   -1.71    0.00  1.0000
   0   0  14     283      45                                                         176   -1.71    0.00  1.0000
   0   0  16     107      95                                                          73    0.88    0.00  1.0000
   0   0  16      13      32                                                           3    0.88    0.00  1.0000
   0   2  -2   30900     439                                                       30653   -0.34    0.00  1.0000
   0  -2   2   31135     448                                                       30887   -0.34    0.00  1.0000
   0   2   2   31881     420                                                       31630   -0.34    0.00  1.0000
   0  -2  -2   31285     413                                                       31036   -0.34    0.00  1.0000
   0   2   2   31769     402                                                       31518   -0.34    0.00  1.0000
   0  -2   2   30519     394                                                       30273   -0.34    0.00  1.0000
   0   2  -2   32289     415                                                       32036   -0.34    0.00  1.0000
   0  -2   4    2107     119                                                        2162    0.29    0.00  1.0000
   0   2   4    2125      97                                                        2180    0.29    0.00  1.0000
   0  -2  -4    2142     166                                                        2197    0.29    0.00  1.0000
   0  -2   4    2085     101                                                        2139    0.29    0.00  1.0000
   0   2   4    1960      75                                                        2013    0.29    0.00  1.0000
   0  -2   4    2121      90                                                        2176    0.29    0.00  1.0000
   0  -2  -4    2180      80                                                        2236    0.29    0.00  1.0000
   0   2  -4    2170      85                                                        2225    0.29    0.00  1.0000
   0  -2   6    8779     191                                                        8858   -0.20    0.00  1.0000
   0   2   6    8468     270                                                        8545   -0.20    0.00  1.0000
   0  -2   6    8512     227                                                        8590   -0.20    0.00  1.0000
   0  -2  -6    8239     127                                                        8315   -0.20    0.00  1.0000
   0   2   6    8790     128                                                        8869   -0.20    0.00  1.0000
   0  -2   6    8330     135                                                        8407   -0.20    0.00  1.0000
   0  -2  -6    8797     117                                                        8876   -0.20    0.00  1.0000
   0   2  -6    8518     172                                                        8596   -0.20    0.00  1.0000
   0  -2   8     781     241                                                         805    0.21    0.00  1.0000
   0   2   8    1077     158                                                        1105    0.21    0.00  1.0000
   0  -2   8     853      93                                                         878    0.21    0.00  1.0000
   0   2   8     803      65                                                         828    0.21    0.00  1.0000
   0  -2   8    1081      91                                                        1110    0.21    0.00  1.0000
   0  -2  -8     924      56                                                         950    0.21    0.00  1.0000
   0   2  -8     921      55                                                         947    0.21    0.00  1.0000
   0   2  10     537     126                                                         470   -0.72    0.00  1.0000
   0  -2  10     592     109                                                         521   -0.72    0.00  1.0000
   0   2  10     466      84                                                         403   -0.72    0.00  1.0000
   0  -2  10     392      88                                                         335   -0.72    0.00  1.0000
   0  -2 -10     287      33                                                         238   -0.72    0.00  1.0000
   0   2 -10     224      53                                                         181   -0.72    0.00  1.0000
   0   2  12     918     242                                                         962    0.35    0.00  1.0000
   0  -2  12     928     239                                                         973    0.35    0.00  1.0000
   0   2  12     848     103                                                         891    0.35    0.00  1.0000
   0  -2  12     704     199                                                         743    0.35    0.00  1.0000
   0  -2 -12    1026      64                                                        1073    0.35    0.00  1.0000
   0   2  14     140      67                                                         220    1.46    0.00  1.0000
   0  -2  14     136      59                                                         216    1.46    0.00  1.0000
   0   2  14      69      37                                                         128    1.46    0.00  1.0000
   0  -2  14      13      44                                                          43    1.46    0.00  1.0000
   0   2  16      29      40                                                          12   -0.94    0.00  1.0000
   0  -2  16     101      56                                                          66   -0.94    0.00  1.0000
   0  -2  16      13      44                                                           3   -0.94    0.00  1.0000
   0   4   0  277746     342                                                      257117    9.64    0.00  1.0000
   0   4  -2  115264    1463                                                      117013    1.24    0.00  1.0000
   0  -4   2  115253    1502                                                      117002    1.24    0.00  1.0000
   0   4   2  114195    1421                                                      115936    1.24    0.00  1.0000
   0  -4  -2  120858    1498                                                      122649    1.24    0.00  1.0000
   0  -4   2  115890    1433                                                      117644    1.24    0.00  1.0000
   0   4  -2  116171    1438                                                      117927    1.24    0.00  1.0000
   0   4  -4    4834     328                                                        5104   -0.93    0.00  1.0000
   0  -4   4    4341     292                                                        4597   -0.93    0.00  1.0000
   0   4   4    4890     220                                                        5162   -0.93    0.00  1.0000
   0  -4  -4    4502     196                                                        4763   -0.93    0.00  1.0000
   0   4   4    4676     201                                                        4942   -0.93    0.00  1.0000
   0  -4  -4    4546     183                                                        4808   -0.93    0.00  1.0000
   0  -4   4    4779     207                                                        5048   -0.93    0.00  1.0000
   0   4  -4    4816     203                                                        5086   -0.93    0.00  1.0000
   0  -4   6   14479     465                                                       14244    0.47    0.00  1.0000
   0   4   6   15499     234                                                       15256    0.47    0.00  1.0000
   0  -4  -6   14459     214                                                       14225    0.47    0.00  1.0000
   0  -4   6   14342     219                                                       14109    0.47    0.00  1.0000
   0   4   6   14765     224                                                       14528    0.47    0.00  1.0000
   0  -4   6   15031     227                                                       14792    0.47    0.00  1.0000
   0  -4  -6   14497     190                                                       14262    0.47    0.00  1.0000
   0   4  -6   14897     290                                                       14659    0.47    0.00  1.0000
   0  -4   8    2446     470                                                        2383   -0.31    0.00  1.0000
   0   4   8    2668     159                                                        2602   -0.31    0.00  1.0000
   0  -4   8    2859     156                                                        2791   -0.31    0.00  1.0000
   0  -4  -8    2791     161                                                        2724   -0.31    0.00  1.0000
   0   4   8    3052     201                                                        2982   -0.31    0.00  1.0000
   0  -4   8    2827     151                                                        2760   -0.31    0.00  1.0000
   0  -4  -8    3035     139                                                        2965   -0.31    0.00  1.0000
   0   4  -8    2827     203                                                        2760   -0.31    0.00  1.0000
   0   4  10       2      74                                                           0    0.74    0.00  1.0000
   0  -4  10       2      70                                                           0    0.74    0.00  1.0000
   0   4  10      59      48                                                          85    0.74    0.00  1.0000
   0  -4  10       3      42                                                          10    0.74    0.00  1.0000
   0  -4 -10       1      13                                                           7    0.74    0.00  1.0000
   0   4  12       1      82                                                           0   -0.44    0.00  1.0000
   0  -4  12      90      69                                                          74   -0.44    0.00  1.0000
   0   4  12     154      55                                                         132   -0.44    0.00  1.0000
   0  -4  12       1      46                                                           0   -0.44    0.00  1.0000
   0  -4 -12      49      26                                                          37   -0.44    0.00  1.0000
   0   4  14     214      74                                                         168   -0.81    0.00  1.0000
   0  -4  14     195      44                                                         151   -0.81    0.00  1.0000
   0   4  14      35      31                                                          18   -0.81    0.00  1.0000
   0  -4  14     181      62                                                         139   -0.81    0.00  1.0000
   0   4  16      14      65                                                          34    0.99    0.00  1.0000
   0  -4  16      58      67                                                          93    0.99    0.00  1.0000
   0  -4  16      25      38                                                          50    0.99    0.00  1.0000
   0   6  -2    5692     309                                                        5462   -0.74    0.00  1.0000
   0  -6   2    5341     286                                                        5118   -0.74    0.00  1.0000
   0   6   2    6018     276                                                        5782   -0.74    0.00  1.0000
   0  -6  -2    5615     253                                                        5387   -0.74    0.00  1.0000
   0  -6  -2    5539     251                                                        5312   -0.74    0.00  1.0000
   0  -6   2    5661     253                                                        5432   -0.74    0.00  1.0000
   0   6  -2    5570     243                                                        5343   -0.74    0.00  1.0000
   0  -6  -2    5276     222                                                        5055   -0.74    0.00  1.0000
   0   6  -4     325     113                                                         402    0.98    0.00  1.0000
   0  -6   4     223     105                                                         287    0.98    0.00  1.0000
   0  -6  -4     286      58                                                         358    0.98    0.00  1.0000
   0   6   4      96      38                                                         140    0.98    0.00  1.0000
   0  -6  -4      72      15                                                         111    0.98    0.00  1.0000
   0  -6   4      98      68                                                         142    0.98    0.00  1.0000
   0   6  -6   37879     762                                                       37473   -0.51    0.00  1.0000
   0  -6   6   39841     566                                                       39424   -0.51    0.00  1.0000
   0   6   6   40689     526                                                       40268   -0.51    0.00  1.0000
   0  -6  -6   39326     508                                                       38912   -0.51    0.00  1.0000
   0   6   6   41767     475                                                       41340   -0.51    0.00  1.0000
   0  -6   6   40826     521                                                       40404   -0.51    0.00  1.0000
   0  -6  -6   39660     444                                                       39244   -0.51    0.00  1.0000
   0   6  -6   40002     471                                                       39584   -0.51    0.00  1.0000
   0   6   8     111      77                                                         121    0.21    0.00  1.0000
   0   6   8     199      33                                                         212    0.21    0.00  1.0000
   0  -6   8      91      66                                                         100    0.21    0.00  1.0000
   0  -6  -8     174      29                                                         186    0.21    0.00  1.0000
   0   6  -8     141      31                                                         152    0.21    0.00  1.0000
   0   6  10     878     144                                                         954   -0.61    0.00  1.0000
   0  -6  10    1007     222                                                        1088   -0.61    0.00  1.0000
   0   6  10     838     115                                                         912   -0.61    0.00  1.0000
   0  -6  10     848     144                                                         923   -0.61    0.00  1.0000
   0  -6 -10     740      45                                                         810   -0.61    0.00  1.0000
   0   6  12     384     192                                                         431    0.56    0.00  1.0000
   0  -6  12     332      93                                                         375    0.56    0.00  1.0000
   0   6  12     183      82                                                         216    0.56    0.00  1.0000
   0  -6  12     412      97                                                         460    0.56    0.00  1.0000
   0  -6 -12     245      50                                                         283    0.56    0.00  1.0000
   0   6  14      93      71                                                          96    0.06    0.00  1.0000
   0  -6  14      30      67                                                          31    0.06    0.00  1.0000
   0   6  14      90      48                                                          93    0.06    0.00  1.0000
   0  -6  14      22      44                                                          23    0.06    0.00  1.0000
   0   6  16     179      78                                                         136   -0.83    0.00  1.0000
   0  -6  16     255      91                                                         203   -0.83    0.00  1.0000
   0  -6  16     113      55                                                          79   -0.83    0.00  1.0000
   0   8   0    2233     139                                                        3156   -4.31    0.00  1.0000
   0  -8   0    2561      78                                                        3544   -4.31    0.00  1.0000
   0  -8   0    2637      73                                                        3634   -4.31    0.00  1.0000
   0   8   0    2856      42                                                        3890   -4.31    0.00  1.0000
   0   8  -2    1044     152                                                        1133   -0.65    0.00  1.0000
   0  -8   2    1302     189                                                        1401   -0.65    0.00  1.0000
   0   8   2    1002     123                                                        1089   -0.65    0.00  1.0000
   0  -8  -2    1289     110                                                        1388   -0.65    0.00  1.0000
   0  -8  -2    1311     186                                                        1410   -0.65    0.00  1.0000
   0  -8   2    1106      91                                                        1197   -0.65    0.00  1.0000
   0   8  -2    1037      83                                                        1126   -0.65    0.00  1.0000
   0  -8  -2    1093      91                                                        1184   -0.65    0.00  1.0000
   0  -8  -4  130245    1462                                                      129806   -0.29    0.00  1.0000
   0  -8  -4  124068    1351                                                      123639   -0.29    0.00  1.0000
   0  -8   4  130279    1453                                                      129840   -0.29    0.00  1.0000
   0   8  -4  126800    1408                                                      126367   -0.29    0.00  1.0000
   0   8  -6   84660     902                                                       84667    0.01    0.00  1.0000
   0  -8   6   84955     609                                                       84962    0.01    0.00  1.0000
   0   8   6   83628    2417                                                       83634    0.01    0.00  1.0000
   0  -8  -6   86121     371                                                       86128    0.01    0.00  1.0000
   0  -8   6   82970    2372                                                       82976    0.01    0.00  1.0000
   0  -8  -6   83756    2341                                                       83762    0.01    0.00  1.0000
   0   8  -6   81279    2292                                                       81285    0.01    0.00  1.0000
   0   8  -8       0      99                                                           0    0.16    0.00  1.0000
   0   8   8      64      47                                                          59    0.16    0.00  1.0000
   0   8   8      30      29                                                          26    0.16    0.00  1.0000
   0  -8   8       0      49                                                           0    0.16    0.00  1.0000
   0  -8  -8      19      16                                                          16    0.16    0.00  1.0000
   0   8  -8      87      53                                                          81    0.16    0.00  1.0000
   0   8  10    2564     231                                                        2492    0.34    0.00  1.0000
   0  -8  10    2306     327                                                        2238    0.34    0.00  1.0000
   0   8  10    2191     179                                                        2125    0.34    0.00  1.0000
   0  -8  10    2452     234                                                        2382    0.34    0.00  1.0000
   0  -8 -10    2118     168                                                        2053    0.34    0.00  1.0000
   0   8  12     904     143                                                         978   -0.58    0.00  1.0000
   0  -8  12     692     218                                                         757   -0.58    0.00  1.0000
   0   8  12     931      51                                                        1006   -0.58    0.00  1.0000
   0  -8  12     993     277                                                        1070   -0.58    0.00  1.0000
   0   8  14     225      85                                                         253    0.44    0.00  1.0000
   0  -8  14     262      87                                                         293    0.44    0.00  1.0000
   0  -8  14     351      65                                                         386    0.44    0.00  1.0000
   0   8  16     272     151                                                         241    0.47    0.00  1.0000
   0  -8  16      22      59                                                          14    0.47    0.00  1.0000
   0  -8  16       6      49                                                           2    0.47    0.00  1.0000
   0  10   0   62661    1127                                                       60331    2.27    0.00  1.0000
   0 -10   0   62683    1078                                                       60352    2.27    0.00  1.0000
   0 -10   0   58223     955                                                       55977    2.27    0.00  1.0000
   0  10   0   59496     979                                                       57226    2.27    0.00  1.0000
   0  10  -2    6182     410                                                        6530    1.06    0.00  1.0000
   0 -10   2    5916     360                                                        6257    1.06    0.00  1.0000
   0  10   2    6229     363                                                        6579    1.06    0.00  1.0000
   0 -10  -2    6432     340                                                        6787    1.06    0.00  1.0000
   0 -10  -2    6328     373                                                        6680    1.06    0.00  1.0000
   0 -10   2    6150     324                                                        6497    1.06    0.00  1.0000
   0 -10  -2    5843     301                                                        6182    1.06    0.00  1.0000
   0  10  -2    5796     304                                                        6134    1.06    0.00  1.0000
   0  10  -4    4714     266                                                        4838   -0.44    0.00  1.0000
   0 -10   4    4704     260                                                        4828   -0.44    0.00  1.0000
   0  10   4    5432     435                                                        5566   -0.44    0.00  1.0000
   0 -10  -4    5088     177                                                        5217   -0.44    0.00  1.0000
   0 -10  -4    4933     163                                                        5060   -0.44    0.00  1.0000
   0 -10   4    4734     176                                                        4859   -0.44    0.00  1.0000
   0 -10  -4    4891     150                                                        5018   -0.44    0.00  1.0000
   0  10  -6    4618     292                                                        4846    0.80    0.00  1.0000
   0 -10   6    4363     630                                                        4584    0.80    0.00  1.0000
   0  10   6    4882     195                                                        5116    0.80    0.00  1.0000
   0 -10  -6    4688     197                                                        4917    0.80    0.00  1.0000
   0  10   6    4819     200                                                        5052    0.80    0.00  1.0000
   0 -10  -6    4720     133                                                        4950    0.80    0.00  1.0000
   0 -10   6    4450     168                                                        4674    0.80    0.00  1.0000
   0  10  -6    4489     149                                                        4714    0.80    0.00  1.0000
   0  10  -8     622     170                                                         676   -0.51    0.00  1.0000
   0  10   8     559     125                                                         611   -0.51    0.00  1.0000
   0  10   8     440     102                                                         486   -0.51    0.00  1.0000
   0 -10   8     741     171                                                         800   -0.51    0.00  1.0000
   0 -10  -8     493      65                                                         541   -0.51    0.00  1.0000
   0  10  10     174      58                                                         183   -0.17    0.00  1.0000
   0 -10  10     270      98                                                         282   -0.17    0.00  1.0000
   0  10  10     107      33                                                         114   -0.17    0.00  1.0000
   0 -10  10     244      93                                                         255   -0.17    0.00  1.0000
   0 -10 -10      96      17                                                         103   -0.17    0.00  1.0000
   0  10  12     136      43                                                         120    0.35    0.00  1.0000
   0 -10  12     111      54                                                          96    0.35    0.00  1.0000
   0 -10  12     178      54                                                         159    0.35    0.00  1.0000
   0  10  14     167      61                                                         198   -0.56    0.00  1.0000
   0 -10  14      26      58                                                          39   -0.56    0.00  1.0000
   0 -10  14      12      46                                                          21   -0.56    0.00  1.0000
   0  12   0    6072     293                                                        6051   -0.06    0.00  1.0000
   0  12   0    6437     151                                                        6416   -0.06    0.00  1.0000
   0  12  -2    9383     316                                                        9367   -0.04    0.00  1.0000
   0 -12   2    9896     255                                                        9880   -0.04    0.00  1.0000
   0  12   2    9127     237                                                        9112   -0.04    0.00  1.0000
   0 -12  -2    9042     170                                                        9027   -0.04    0.00  1.0000
   0 -12   2    9257     155                                                        9242   -0.04    0.00  1.0000
   0 -12  -2    9149     132                                                        9134   -0.04    0.00  1.0000
   0  12  -2    9053     179                                                        9038   -0.04    0.00  1.0000
   0  12   2    9155     134                                                        9140   -0.04    0.00  1.0000
   0  12  -4    1092     253                                                        1016    0.56    0.00  1.0000
   0 -12   4    1625     207                                                        1532    0.56    0.00  1.0000
   0  12   4    1343     120                                                        1259    0.56    0.00  1.0000
   0 -12  -4    1085      80                                                        1009    0.56    0.00  1.0000
   0 -12  -4    1091     102                                                        1015    0.56    0.00  1.0000
   0 -12   4    1070      66                                                         995    0.56    0.00  1.0000
   0 -12  -4     923      34                                                         853    0.56    0.00  1.0000
   0  12  -4     925      64                                                         855    0.56    0.00  1.0000
   0  12  -6     686     173                                                         562   -1.20    0.00  1.0000
   0 -12   6     788     140                                                         655   -1.20    0.00  1.0000
   0  12   6     628      94                                                         510   -1.20    0.00  1.0000
   0 -12  -6     710      73                                                         584   -1.20    0.00  1.0000
   0 -12  -6     537      23                                                         428   -1.20    0.00  1.0000
   0 -12   6     657      77                                                         536   -1.20    0.00  1.0000
   0  12  -6     623      55                                                         505   -1.20    0.00  1.0000
   0  12  -8    1134     236                                                        1077    0.41    0.00  1.0000
   0  12   8     573     175                                                         533    0.41    0.00  1.0000
   0 -12   8     721     111                                                         676    0.41    0.00  1.0000
   0  12 -10    1015     172                                                        1048    0.25    0.00  1.0000
   0  12  10     913     229                                                         944    0.25    0.00  1.0000
   0 -12  10     675     147                                                         702    0.25    0.00  1.0000
   0  12  12     138      75                                                         130    0.16    0.00  1.0000
   0 -12  12      46      57                                                          42    0.16    0.00  1.0000
   0 -12  12       3      55                                                           2    0.16    0.00  1.0000
   0  12  14      17      82                                                          24    0.39    0.00  1.0000
   0 -12  14     200      61                                                         223    0.39    0.00  1.0000
   0 -12  14     155      55                                                         176    0.39    0.00  1.0000
   0  14   0   30087     562                                                       30385   -0.41    0.00  1.0000
   0 -14   0   31706     514                                                       32012   -0.41    0.00  1.0000
   0 -14   0   31229     419                                                       31533   -0.41    0.00  1.0000
   0  14   0   31180     411                                                       31484   -0.41    0.00  1.0000
   0  14  -2   15063     614                                                       15485   -0.82    0.00  1.0000
   0 -14   2   13480     511                                                       13879   -0.82    0.00  1.0000
   0  14   2   13740     526                                                       14143   -0.82    0.00  1.0000
   0 -14  -2   13869     474                                                       14274   -0.82    0.00  1.0000
   0 -14   2   13857     461                                                       14262   -0.82    0.00  1.0000
   0 -14  -2   14307     461                                                       14718   -0.82    0.00  1.0000
   0  14  -2   14033     480                                                       14440   -0.82    0.00  1.0000
   0  14   2   14075     468                                                       14483   -0.82    0.00  1.0000
   0  14  -4   10148     823                                                       10220   -0.17    0.00  1.0000
   0 -14   4    9820     496                                                        9891   -0.17    0.00  1.0000
   0  14   4   10312     518                                                       10385   -0.17    0.00  1.0000
   0 -14  -4    8878     417                                                        8946   -0.17    0.00  1.0000
   0 -14  -4    9308     432                                                        9377   -0.17    0.00  1.0000
   0 -14   4    9172     407                                                        9241   -0.17    0.00  1.0000
   0 -14  -4    9240     401                                                        9309   -0.17    0.00  1.0000
   0  14  -4    9371     409                                                        9440   -0.17    0.00  1.0000
   0  14  -6      83      85                                                         115    0.77    0.00  1.0000
   0  14   6      88      43                                                         120    0.77    0.00  1.0000
   0 -14  -6       2       2                                                           8    0.77    0.00  1.0000
   0 -14   6      10      51                                                          22    0.77    0.00  1.0000
   0  14  -8     150      84                                                         156    0.12    0.00  1.0000
   0  14   8     380     119                                                         390    0.12    0.00  1.0000
   0 -14   8     223      77                                                         230    0.12    0.00  1.0000
   0  14 -10     333     108                                                         367   -0.44    0.00  1.0000
   0  14  10     293      98                                                         325   -0.44    0.00  1.0000
   0 -14  10     206      54                                                         233   -0.44    0.00  1.0000
   0  14  12     117      71                                                         151   -0.71    0.00  1.0000
   0 -14  12       0      66                                                           3   -0.71    0.00  1.0000
   0 -14  12      48      63                                                          70   -0.71    0.00  1.0000
   0  14  14     270      91                                                         281   -0.15    0.00  1.0000
   0 -14  14     427      96                                                         440   -0.15    0.00  1.0000
   0 -14  14     244      76                                                         254   -0.15    0.00  1.0000
   0  16   0    2632     260                                                        2614    0.09    0.00  1.0000
   0 -16   0    2168     146                                                        2151    0.09    0.00  1.0000
   0 -16   0    2050     124                                                        2034    0.09    0.00  1.0000
   0  16   0    2024     107                                                        2008    0.09    0.00  1.0000
   0  16  -2   14051     364                                                       13870    0.37    0.00  1.0000
   0 -16   2   13650     616                                                       13471    0.37    0.00  1.0000
   0  16   2   14348     378                                                       14165    0.37    0.00  1.0000
   0 -16  -2   13705     578                                                       13526    0.37    0.00  1.0000
   0 -16   2   13572     587                                                       13394    0.37    0.00  1.0000
   0 -16  -2   14626     134                                                       14441    0.37    0.00  1.0000
   0  16  -2   14324     147                                                       14141    0.37    0.00  1.0000
   0  16   2   13856     565                                                       13676    0.37    0.00  1.0000
   0  16  -4     361     115                                                         375   -0.18    0.00  1.0000
   0 -16   4     166      98                                                         176   -0.18    0.00  1.0000
   0  16   4     193     101                                                         203   -0.18    0.00  1.0000
   0 -16  -4      30      24                                                          34   -0.18    0.00  1.0000
   0 -16  -4     107      31                                                         115   -0.18    0.00  1.0000
   0 -16   4     167      74                                                         177   -0.18    0.00  1.0000
   0 -16  -4      60      22                                                          66   -0.18    0.00  1.0000
   0  16  -6    2017     504                                                        2009    0.04    0.00  1.0000
   0  16   6    2112     247                                                        2104    0.04    0.00  1.0000
   0 -16  -6    2260     151                                                        2251    0.04    0.00  1.0000
   0 -16   6    2357     190                                                        2348    0.04    0.00  1.0000
   0  16  -8     192     165                                                         166   -0.47    0.00  1.0000
   0  16   8     189     145                                                         163   -0.47    0.00  1.0000
   0 -16   8      61      58                                                          47   -0.47    0.00  1.0000
   0  16 -10      87     171                                                          70    0.46    0.00  1.0000
   0  16  10       4      85                                                           1    0.46    0.00  1.0000
   0 -16  10      51      83                                                          38    0.46    0.00  1.0000
   0  16  12       0      91                                                           4    0.96    0.00  1.0000
   0 -16  12      19      55                                                          40    0.96    0.00  1.0000
   0 -16  12       0      59                                                           6    0.96    0.00  1.0000
   0  16  14      54      72                                                          55   -0.02    0.00  1.0000
   0 -16  14       0      37                                                           0   -0.02    0.00  1.0000
   0 -16  14      77      62                                                          78   -0.02    0.00  1.0000
   0  18   0      78     142                                                          85    0.19    0.00  1.0000
   0 -18   0      27      93                                                          31    0.19    0.00  1.0000
   0 -18   0       0      36                                                           0    0.19    0.00  1.0000
   0  18   0       9      43                                                          12    0.19    0.00  1.0000
   0  18  -2    3847     298                                                        3695    0.60    0.00  1.0000
   0  18   2    3818     290                                                        3667    0.60    0.00  1.0000
   0 -18   2    3508     209                                                        3363    0.60    0.00  1.0000
   0 -18  -2    2953     295                                                        2820    0.60    0.00  1.0000
   0 -18   2    3612     170                                                        3465    0.60    0.00  1.0000
   0 -18  -2    3507     200                                                        3362    0.60    0.00  1.0000
   0  18  -2    3400     135                                                        3258    0.60    0.00  1.0000
   0  18  -4     331     146                                                         338    0.10    0.00  1.0000
   0  18   4     106     125                                                         110    0.10    0.00  1.0000
   0 -18  -4     115      45                                                         119    0.10    0.00  1.0000
   0 -18   4     306      76                                                         313    0.10    0.00  1.0000
   0 -18  -4     269      51                                                         276    0.10    0.00  1.0000
   0  18  -6     981     229                                                        1038   -0.44    0.00  1.0000
   0  18   6     809     175                                                         861   -0.44    0.00  1.0000
   0 -18  -6     767      76                                                         818   -0.44    0.00  1.0000
   0 -18  -6     872      47                                                         926   -0.44    0.00  1.0000
   0 -18   6     993     120                                                        1051   -0.44    0.00  1.0000
   0  18  -8     948     276                                                         970    0.17    0.00  1.0000
   0  18   8     988     150                                                        1010    0.17    0.00  1.0000
   0 -18   8    1041     252                                                        1064    0.17    0.00  1.0000
   0  18 -10      52      77                                                          60   -0.27    0.00  1.0000
   0  18  10      17     107                                                          22   -0.27    0.00  1.0000
   0 -18  10     119      78                                                         132   -0.27    0.00  1.0000
   0  18  12      45      53                                                          68   -0.73    0.00  1.0000
   0 -18  12     268     101                                                         320   -0.73    0.00  1.0000
   0  18  14      21      89                                                          18    0.14    0.00  1.0000
   0 -18  14      21      64                                                          18    0.14    0.00  1.0000
   0 -18  14     167      41                                                         160    0.14    0.00  1.0000
   0  20   0     218     259                                                         243   -0.40    0.00  1.0000
   0 -20   0     296      88                                                         325   -0.40    0.00  1.0000
   0  20   0      99      68                                                         116   -0.40    0.00  1.0000
   0  20  -2      61     153                                                          88   -0.77    0.00  1.0000
   0  20   2      54     148                                                          80   -0.77    0.00  1.0000
   0 -20   2      23      50                                                          41   -0.77    0.00  1.0000
   0 -20  -2      16      33                                                          31   -0.77    0.00  1.0000
   0  20  -4    2106     378                                                        2172    0.34    0.00  1.0000
   0  20   4    3035     330                                                        3114    0.34    0.00  1.0000
   0 -20  -4    1821     386                                                        1882    0.34    0.00  1.0000
   0 -20   4    2740     203                                                        2815    0.34    0.00  1.0000
   0 -20  -4    2504     117                                                        2576    0.34    0.00  1.0000
   0  20  -6     256     102                                                         268    0.18    0.00  1.0000
   0  20   6     106     123                                                         114    0.18    0.00  1.0000
   0 -20  -6      24      12                                                          28    0.18    0.00  1.0000
   0 -20   6      18      24                                                          21    0.18    0.00  1.0000
   0  20  -8     232     155                                                         264    0.49    0.00  1.0000
   0  20   8     575     166                                                         625    0.49    0.00  1.0000
   0 -20   8     352     180                                                         391    0.49    0.00  1.0000
   0  20 -10     265      97                                                         274    0.13    0.00  1.0000
   0  20  10       2     102                                                           3    0.13    0.00  1.0000
   0 -20  10      82      61                                                          87    0.13    0.00  1.0000
   0  20 -12     115     103                                                         107    0.18    0.00  1.0000
   0  20  12     195      93                                                         185    0.18    0.00  1.0000
   0 -20  12      88      92                                                          81    0.18    0.00  1.0000
   0  22   0     682     246                                                         628    0.51    0.00  1.0000
   0 -22   0      44      34                                                          31    0.51    0.00  1.0000
   0  22   0       4      23                                                           1    0.51    0.00  1.0000
   0  22  -2     177     150                                                         164    0.25    0.00  1.0000
   0  22   2     709     222                                                         682    0.25    0.00  1.0000
   0 -22  -2     240      80                                                         224    0.25    0.00  1.0000
   0 -22   2     392      97                                                         372    0.25    0.00  1.0000
   0 -22  -2     365      76                                                         346    0.25    0.00  1.0000
   0  22  -4    3996     887                                                        4209   -0.80    0.00  1.0000
   0  22   4    5382     392                                                        5629   -0.80    0.00  1.0000
   0 -22  -4    3837     410                                                        4046   -0.80    0.00  1.0000
   0 -22   4    4916     259                                                        5152   -0.80    0.00  1.0000
   0 -22  -4    4814     213                                                        5047   -0.80    0.00  1.0000
   0  22  -6     520     127                                                         505    0.16    0.00  1.0000
   0  22   6     326     145                                                         314    0.16    0.00  1.0000
   0 -22  -6     266      47                                                         255    0.16    0.00  1.0000
   0 -22  -6     360      35                                                         347    0.16    0.00  1.0000
   0 -22   6     177      65                                                         168    0.16    0.00  1.0000
   0  22  -8     253     126                                                         310   -0.83    0.00  1.0000
   0  22   8     158     106                                                         204   -0.83    0.00  1.0000
   0 -22   8     127      69                                                         168   -0.83    0.00  1.0000
   0  22 -10     302     173                                                         315   -0.18    0.00  1.0000
   0  22  10     101     113                                                         109   -0.18    0.00  1.0000
   0 -22  10      62      62                                                          68   -0.18    0.00  1.0000
   0  22 -12     122      55                                                         138    0.35    0.00  1.0000
   0  22  12     161     134                                                         180    0.35    0.00  1.0000
   0 -22  12     205      84                                                         226    0.35    0.00  1.0000
   0  24   0      16     185                                                          10   -0.38    0.00  1.0000
   0 -24   0      44      55                                                          34   -0.38    0.00  1.0000
   0  24  -2     791     245                                                         794   -0.03    0.00  1.0000
   0  24   2     820     257                                                         824   -0.03    0.00  1.0000
   0 -24  -2     891     181                                                         895   -0.03    0.00  1.0000
   0 -24   2     799     147                                                         803   -0.03    0.00  1.0000
   0 -24  -2     848      94                                                         852   -0.03    0.00  1.0000
   0  24  -4     832     272                                                         726    0.92    0.00  1.0000
   0  24   4    1286     206                                                        1153    0.92    0.00  1.0000
   0 -24  -4     693     170                                                         596    0.92    0.00  1.0000
   0 -24  -4    1193      74                                                        1065    0.92    0.00  1.0000
   0 -24   4     949     103                                                         835    0.92    0.00  1.0000
   0  24  -6     399     116                                                         395   -0.05    0.00  1.0000
   0  24   6     296     120                                                         293   -0.05    0.00  1.0000
   0 -24  -6      85      13                                                          83   -0.05    0.00  1.0000
   0 -24   6     117      60                                                         115   -0.05    0.00  1.0000
   0  24  -8     366     181                                                         318    0.63    0.00  1.0000
   0  24   8     418     137                                                         367    0.63    0.00  1.0000
   0 -24   8     398      95                                                         348    0.63    0.00  1.0000
   0  24 -10      76     117                                                          67    0.25    0.00  1.0000
   0  24  10     147     111                                                         135    0.25    0.00  1.0000
   0 -24  10      89      36                                                          79    0.25    0.00  1.0000
   0  24 -12     170      76                                                         202   -0.57    0.00  1.0000
   0  24  12     187     117                                                         221   -0.57    0.00  1.0000
   0 -24  12      63      94                                                          83   -0.57    0.00  1.0000
   0  26   0     223     177                                                         198    0.42    0.00  1.0000
   0 -26   0      47      56                                                          36    0.42    0.00  1.0000
   0  26  -2     710     288                                                         674    0.33    0.00  1.0000
   0  26   2      28     148                                                          21    0.33    0.00  1.0000
   0 -26  -2      11      27                                                           7    0.33    0.00  1.0000
   0 -26   2      37      48                                                          29    0.33    0.00  1.0000
   0  26  -4       1     126                                                           0   -0.51    0.00  1.0000
   0  26   4     142     154                                                         168   -0.51    0.00  1.0000
   0 -26  -4       0      14                                                           1   -0.51    0.00  1.0000
   0 -26   4      13      52                                                          22   -0.51    0.00  1.0000
   0  26  -6     116     111                                                         140   -0.52    0.00  1.0000
   0  26   6     223     154                                                         256   -0.52    0.00  1.0000
   0 -26   6     262     118                                                         298   -0.52    0.00  1.0000
   0  26  -8     212     137                                                         226   -0.23    0.00  1.0000
   0  26   8       0     136                                                           0   -0.23    0.00  1.0000
   0 -26   8     179      59                                                         192   -0.23    0.00  1.0000
   0  26 -10     101     108                                                         106   -0.12    0.00  1.0000
   0  26  10      30     123                                                          33   -0.12    0.00  1.0000
   0 -26  10       4      62                                                           5   -0.12    0.00  1.0000
   0  28   0     332     228                                                         415   -1.04    0.00  1.0000
   0 -28   0      20      39                                                          44   -1.04    0.00  1.0000
   0  28  -2    1322     261                                                        1256   -0.44    0.00  1.0000
   0  28   2     317     159                                                         285   -0.44    0.00  1.0000
   0 -28  -2     196      42                                                         171   -0.44    0.00  1.0000
   0 -28   2     268      47                                                         239   -0.44    0.00  1.0000
   0  28  -4     227      83                                                         241   -0.22    0.00  1.0000
   0  28   4     114     157                                                         124   -0.22    0.00  1.0000
   0 -28  -4      17      31                                                          21   -0.22    0.00  1.0000
   0 -28   4      44      54                                                          50   -0.22    0.00  1.0000
   0  28  -6     232     124                                                         163    1.19    0.00  1.0000
   0  28   6     443     224                                                         345    1.19    0.00  1.0000
   0 -28   6     371      91                                                         282    1.19    0.00  1.0000
   0  28  -8     129      44                                                         133   -0.08    0.00  1.0000
   0  28   8     379     168                                                         386   -0.08    0.00  1.0000
   0 -28   8     123      73                                                         127   -0.08    0.00  1.0000
   0  30   0     663     213                                                         496    1.68    0.00  1.0000
   0 -30   0     127      49                                                          61    1.68    0.00  1.0000
   0  30  -2     163     152                                                         168    0.10    0.00  1.0000
   0  30   2     118     175                                                         122    0.10    0.00  1.0000
   0 -30  -2       5      27                                                           6    0.10    0.00  1.0000
   0 -30   2      11      44                                                          12    0.10    0.00  1.0000
   0  30  -4       2     135                                                           0    0.69    0.00  1.0000
   0  30   4     196     176                                                         158    0.69    0.00  1.0000
   0 -30   4     106      81                                                          79    0.69    0.00  1.0000
   0  30  -6      86     129                                                         161   -1.66    0.00  1.0000
   0  30   6      64     220                                                         130   -1.66    0.00  1.0000
   0 -30   6     149      96                                                         245   -1.66    0.00  1.0000
   0  30  -8     201     114                                                         183    0.32    0.00  1.0000
   0  30   8     378     300                                                         353    0.32    0.00  1.0000
   0 -30   8      39      44                                                          31    0.32    0.00  1.0000
   0  32   0     307     177                                                         217   -1.35    0.00  1.0000
   0 -32   0      97      37                                                          50   -1.35    0.00  1.0000
   0  32  -2     226     202                                                         216    0.16    0.00  1.0000
   0  32   2      96     144                                                          90    0.16    0.00  1.0000
   0 -32  -2      12      33                                                          10    0.16    0.00  1.0000
   0 -32   2      67      45                                                          62    0.16    0.00  1.0000
   0  32  -4     295     111                                                         262   -0.47    0.00  1.0000
   0  32   4     580     208                                                         534   -0.47    0.00  1.0000
   0 -32   4      18      34                                                          11   -0.47    0.00  1.0000
   0  32  -6       7      98                                                          38    1.71    0.00  1.0000
   0  32   6     300     206                                                         435    1.71    0.00  1.0000
   0 -32   6      13      49                                                           0    1.71    0.00  1.0000
   0  34   0     244     191                                                         234    0.15    0.00  1.0000
   0 -34   0      12      35                                                          10    0.15    0.00  1.0000
   0  34  -2     154     232                                                         151    0.06    0.00  1.0000
   0  34   2       2     180                                                           2    0.06    0.00  1.0000
   0 -34   2      85      48                                                          83    0.06    0.00  1.0000
   1  -1   1    1860      37                                                        1781   -0.45    0.00  1.0000
   1   1  -1    1139      34                                                        1077   -0.45    0.00  1.0000
  -1  -1   1    1660      41                                                        1585   -0.45    0.00  1.0000
  -1  -1  -1    2042      40                                                        1959    0.45    0.00  1.0000
   1  -1  -1    1619      15                                                        1545    0.45    0.00  1.0000
  -1  -1  -1    1919      27                                                        1838    0.45    0.00  1.0000
  -1   1  -1    2058      38                                                        1975   -0.45    0.00  1.0000
   1   1  -1    1717      16                                                        1641   -0.45    0.00  1.0000
   1  -1   2     689      58                                                         661    0.26    0.00  1.0000
   1   1  -2     891     189                                                         859   -0.26    0.00  1.0000
  -1  -1   2     937     156                                                         904   -0.26    0.00  1.0000
   1   1   2     732      38                                                         703    0.26    0.00  1.0000
  -1  -1  -2     795      48                                                         765    0.26    0.00  1.0000
  -1   1   2     830      60                                                         799   -0.26    0.00  1.0000
   1  -1  -2     688      39                                                         660   -0.26    0.00  1.0000
   1  -1   2     813      45                                                         782    0.26    0.00  1.0000
   1   1   2     794      39                                                         764    0.26    0.00  1.0000
  -1  -1  -2     772      65                                                         742    0.26    0.00  1.0000
   1  -1   2    1030      98                                                         995    0.26    0.00  1.0000
  -1   1  -2     732      37                                                         703    0.26    0.00  1.0000
  -1   1   2     778      32                                                         748   -0.26    0.00  1.0000
  -1  -1   2     752      57                                                         722   -0.26    0.00  1.0000
   1   1  -2     767      39                                                         737   -0.26    0.00  1.0000
   1  -1  -2     753      30                                                         723   -0.26    0.00  1.0000
   1   1  -3     389      99                                                         506    1.34    0.00  1.0000
   1  -1   3     396      75                                                         514    1.34    0.00  1.0000
  -1  -1   3     563      98                                                         703    1.34    0.00  1.0000
   1   1   3     479      65                                                         608   -1.34    0.00  1.0000
  -1   1   3     531     152                                                         667   -1.34    0.00  1.0000
  -1  -1  -3     418      69                                                         539   -1.34    0.00  1.0000
   1  -1   3     464      75                                                         591    1.34    0.00  1.0000
   1  -1  -3     505      59                                                         638   -1.34    0.00  1.0000
   1   1   3     442      70                                                         566   -1.34    0.00  1.0000
   1  -1   3     521      64                                                         656    1.34    0.00  1.0000
  -1  -1  -3     404      42                                                         523   -1.34    0.00  1.0000
  -1   1  -3     445      44                                                         570    1.34    0.00  1.0000
  -1   1   3     490      49                                                         621   -1.34    0.00  1.0000
  -1  -1   3     428      91                                                         551    1.34    0.00  1.0000
   1  -1  -3     487      46                                                         617   -1.34    0.00  1.0000
   1   1  -3     481      49                                                         611    1.34    0.00  1.0000
   1  -1   4    4831     214                                                        4830    0.00    0.00  1.0000
  -1  -1   4    5265     232                                                        5264    0.00    0.00  1.0000
   1   1   4    4701     192                                                        4700    0.00    0.00  1.0000
  -1   1   4    4949     202                                                        4948    0.00    0.00  1.0000
   1  -1   4    4678     196                                                        4677    0.00    0.00  1.0000
  -1  -1  -4    4657     185                                                        4656    0.00    0.00  1.0000
  -1  -1   4    4845     196                                                        4844    0.00    0.00  1.0000
   1  -1  -4    4717     188                                                        4716    0.00    0.00  1.0000
   1   1   4    5029     199                                                        5028    0.00    0.00  1.0000
   1  -1   4    4922     196                                                        4921    0.00    0.00  1.0000
  -1  -1  -4    4399     179                                                        4398    0.00    0.00  1.0000
  -1   1   4    4658     182                                                        4657    0.00    0.00  1.0000
  -1   1  -4    4511     179                                                        4510    0.00    0.00  1.0000
  -1  -1   4    4792     194                                                        4791    0.00    0.00  1.0000
   1  -1  -4    4673     182                                                        4672    0.00    0.00  1.0000
   1   1  -4    4663     182                                                        4662    0.00    0.00  1.0000
   1  -1   5    3551     139                                                        3479    0.29    0.00  1.0000
  -1  -1   5    3093     129                                                        3026    0.29    0.00  1.0000
   1   1   5    3623     165                                                        3550   -0.29    0.00  1.0000
  -1   1   5    3630     108                                                        3557   -0.29    0.00  1.0000
   1  -1   5    3356     104                                                        3286    0.29    0.00  1.0000
  -1  -1   5    3533     109                                                        3461    0.29    0.00  1.0000
  -1  -1  -5    3732     115                                                        3658   -0.29    0.00  1.0000
   1  -1  -5    3458      98                                                        3387   -0.29    0.00  1.0000
   1   1   5    3661     104                                                        3588   -0.29    0.00  1.0000
   1  -1   5    3756     111                                                        3682    0.29    0.00  1.0000
  -1   1   5    3517      99                                                        3445   -0.29    0.00  1.0000
  -1  -1   5    3420      96                                                        3349    0.29    0.00  1.0000
  -1  -1  -5    3520     103                                                        3448   -0.29    0.00  1.0000
  -1   1  -5    3435      94                                                        3364    0.29    0.00  1.0000
   1  -1  -5    3658      97                                                        3585   -0.29    0.00  1.0000
   1   1  -5    3550      98                                                        3478    0.29    0.00  1.0000
  -1   1   6    6226     138                                                        6221    0.02    0.00  1.0000
   1  -1   6    6630     362                                                        6625   -0.02    0.00  1.0000
   1   1   6    6102     124                                                        6097   -0.02    0.00  1.0000
  -1   1   6    6128     108                                                        6123    0.02    0.00  1.0000
   1  -1   6    6148     140                                                        6143   -0.02    0.00  1.0000
  -1  -1   6    6577     265                                                        6572    0.02    0.00  1.0000
  -1  -1  -6    6239      90                                                        6234   -0.02    0.00  1.0000
   1   1   6    6217      98                                                        6212   -0.02    0.00  1.0000
   1  -1   6    6011     236                                                        6006   -0.02    0.00  1.0000
  -1   1   6    5810     211                                                        5805    0.02    0.00  1.0000
  -1  -1   6    5999     212                                                        5994    0.02    0.00  1.0000
  -1  -1  -6    6172      78                                                        6167   -0.02    0.00  1.0000
  -1   1  -6    5976     193                                                        5971   -0.02    0.00  1.0000
   1  -1  -6    6090      73                                                        6085    0.02    0.00  1.0000
   1   1  -6    6115      77                                                        6110    0.02    0.00  1.0000
  -1   1   7      79      64                                                         109    0.75    0.00  1.0000
   1  -1   7       0      55                                                           5   -0.75    0.00  1.0000
  -1  -1   7       0      76                                                           5   -0.75    0.00  1.0000
   1   1   7      19      47                                                          35    0.75    0.00  1.0000
  -1   1   7       0      48                                                           5    0.75    0.00  1.0000
   1  -1   7     109      63                                                         144   -0.75    0.00  1.0000
  -1  -1   7      90      41                                                         122   -0.75    0.00  1.0000
  -1  -1  -7      36      38                                                          57    0.75    0.00  1.0000
   1   1   7      76      34                                                         105    0.75    0.00  1.0000
   1  -1   7      40      30                                                          62   -0.75    0.00  1.0000
  -1   1   7       0      29                                                           5    0.75    0.00  1.0000
  -1  -1   7       0      32                                                           5   -0.75    0.00  1.0000
  -1  -1  -7      27      24                                                          46    0.75    0.00  1.0000
  -1   1  -7      18      18                                                          33   -0.75    0.00  1.0000
   1  -1  -7      77      28                                                         107    0.75    0.00  1.0000
   1   1  -7      38      38                                                          60   -0.75    0.00  1.0000
   1   1   8    1151     127                                                        1146    0.03    0.00  1.0000
  -1   1   8     830     193                                                         826   -0.03    0.00  1.0000
   1  -1   8     717     114                                                         713    0.03    0.00  1.0000
  -1  -1   8     691     186                                                         687   -0.03    0.00  1.0000
   1   1   8    1007     208                                                        1002    0.03    0.00  1.0000
  -1   1   8    1211     249                                                        1206   -0.03    0.00  1.0000
   1  -1   8    1114     166                                                        1109    0.03    0.00  1.0000
  -1  -1   8    1068     257                                                        1063   -0.03    0.00  1.0000
   1   1   8    1145      95                                                        1140    0.03    0.00  1.0000
   1  -1   8    1002     121                                                         997    0.03    0.00  1.0000
  -1   1   8    1014      81                                                        1009   -0.03    0.00  1.0000
  -1  -1   8     888      56                                                         884   -0.03    0.00  1.0000
  -1  -1  -8     895      53                                                         891    0.03    0.00  1.0000
  -1   1  -8    1257      85                                                        1252    0.03    0.00  1.0000
   1  -1  -8     947      65                                                         943   -0.03    0.00  1.0000
   1   1  -8    1081      71                                                        1076   -0.03    0.00  1.0000
   1   1   9     227      99                                                         240   -0.21    0.00  1.0000
  -1   1   9     270      97                                                         284   -0.21    0.00  1.0000
   1  -1   9     213      81                                                         226    0.21    0.00  1.0000
  -1  -1   9     301      74                                                         316    0.21    0.00  1.0000
   1   1   9     320      94                                                         336   -0.21    0.00  1.0000
   1  -1   9     288      73                                                         303    0.21    0.00  1.0000
  -1   1   9     243      46                                                         257   -0.21    0.00  1.0000
  -1  -1   9     214      48                                                         227    0.21    0.00  1.0000
  -1  -1  -9     214      37                                                         227   -0.21    0.00  1.0000
  -1   1  -9     174      53                                                         186    0.21    0.00  1.0000
   1  -1  -9     292      48                                                         307   -0.21    0.00  1.0000
   1   1  -9     241      37                                                         255    0.21    0.00  1.0000
   1   1  10   11277     497                                                       11294   -0.04    0.00  1.0000
  -1   1  10   11309     551                                                       11326    0.04    0.00  1.0000
  -1  -1  10   11328     484                                                       11345    0.04    0.00  1.0000
   1   1  10   11440     471                                                       11458   -0.04    0.00  1.0000
   1  -1  10   11298     503                                                       11315   -0.04    0.00  1.0000
  -1   1  10   11160     458                                                       11177    0.04    0.00  1.0000
  -1  -1  10   10854     450                                                       10871    0.04    0.00  1.0000
  -1  -1 -10   10247     416                                                       10264   -0.04    0.00  1.0000
  -1   1 -10   10623     432                                                       10640   -0.04    0.00  1.0000
   1  -1 -10   11192     450                                                       11209    0.04    0.00  1.0000
   1   1 -10   10116     410                                                       10133    0.04    0.00  1.0000
   1   1  11     139      54                                                         134   -0.10    0.00  1.0000
  -1   1  11     148      63                                                         143   -0.10    0.00  1.0000
   1  -1  11      98      47                                                          94    0.10    0.00  1.0000
  -1  -1  11     221      60                                                         215    0.10    0.00  1.0000
   1   1  11      84      44                                                          80   -0.10    0.00  1.0000
   1  -1  11     196      40                                                         190    0.10    0.00  1.0000
  -1   1  11       6      40                                                           5   -0.10    0.00  1.0000
  -1  -1  11      43      47                                                          40    0.10    0.00  1.0000
  -1  -1 -11      68      27                                                          65   -0.10    0.00  1.0000
   1  -1 -11     184      39                                                         178   -0.10    0.00  1.0000
   1   1 -11       3      29                                                           2    0.10    0.00  1.0000
   1   1  12    7092     220                                                        7080    0.03    0.00  1.0000
  -1   1  12    7057     185                                                        7045   -0.03    0.00  1.0000
   1  -1  12    7338     213                                                        7326    0.03    0.00  1.0000
  -1  -1  12    6544     322                                                        6532   -0.03    0.00  1.0000
   1   1  12    6726     311                                                        6714    0.03    0.00  1.0000
   1  -1  12    6648     312                                                        6636    0.03    0.00  1.0000
  -1   1  12    7344     149                                                        7332   -0.03    0.00  1.0000
  -1  -1  12    6870     315                                                        6858   -0.03    0.00  1.0000
   1  -1 -12    6435     311                                                        6424   -0.03    0.00  1.0000
   1   1  13      43      60                                                          44   -0.02    0.00  1.0000
  -1   1  13      60      39                                                          61   -0.02    0.00  1.0000
   1  -1  13     148      97                                                         149    0.02    0.00  1.0000
  -1  -1  13      85      45                                                          86    0.02    0.00  1.0000
   1   1  13      82      39                                                          83   -0.02    0.00  1.0000
   1  -1  13     115      42                                                         116    0.02    0.00  1.0000
  -1   1  13      36      19                                                          36   -0.02    0.00  1.0000
  -1  -1  13      41      39                                                          41    0.02    0.00  1.0000
   1   1  14     151      82                                                         149    0.03    0.00  1.0000
  -1   1  14     237      79                                                         235   -0.03    0.00  1.0000
   1  -1  14     129      73                                                         128    0.03    0.00  1.0000
  -1  -1  14     344     105                                                         342   -0.03    0.00  1.0000
   1   1  14     122      56                                                         121    0.03    0.00  1.0000
   1  -1  14      93      42                                                          92    0.03    0.00  1.0000
  -1  -1  14     258      45                                                         256   -0.03    0.00  1.0000
   1   1  15      12      69                                                          23    0.68    0.00  1.0000
  -1   1  15      19      62                                                          33    0.68    0.00  1.0000
   1  -1  15      23      99                                                          39   -0.68    0.00  1.0000
  -1  -1  15       4      34                                                          12   -0.68    0.00  1.0000
   1   1  15       6      57                                                          15    0.68    0.00  1.0000
  -1   1  15       1      50                                                           5    0.68    0.00  1.0000
   1  -1  15      19      40                                                          33   -0.68    0.00  1.0000
  -1  -1  15       4      29                                                          12   -0.68    0.00  1.0000
   1   1  16     257     101                                                         258    0.02    0.00  1.0000
  -1   1  16     284      94                                                         285   -0.02    0.00  1.0000
   1  -1  16     251     129                                                         252    0.02    0.00  1.0000
  -1  -1  16     289     105                                                         290   -0.02    0.00  1.0000
   1  -1  16      89      46                                                          90    0.02    0.00  1.0000
  -1  -1  16     111      46                                                         112   -0.02    0.00  1.0000
  -1   3  -1    2636     111                                                        2709   -0.34    0.00  1.0000
   1  -3   1    2781     210                                                        2856   -0.34    0.00  1.0000
   1   3  -1    2659     121                                                        2733   -0.34    0.00  1.0000
  -1  -3   1    2525     129                                                        2597   -0.34    0.00  1.0000
   1   3   1    2340      56                                                        2409    0.34    0.00  1.0000
  -1  -3  -1    2406      51                                                        2476    0.34    0.00  1.0000
  -1   3   1    2470     115                                                        2541    0.34    0.00  1.0000
   1  -3  -1    2361      57                                                        2430    0.34    0.00  1.0000
   1   3   1    2778     126                                                        2853    0.34    0.00  1.0000
  -1  -3  -1    2382     148                                                        2452    0.34    0.00  1.0000
   1  -3   1    2034      50                                                        2098   -0.34    0.00  1.0000
  -1   3  -1    2293      55                                                        2361   -0.34    0.00  1.0000
  -1   3   1    2311      55                                                        2380    0.34    0.00  1.0000
  -1  -3   1    2306      56                                                        2375   -0.34    0.00  1.0000
   1   3  -1    2336      54                                                        2405   -0.34    0.00  1.0000
  -1   3  -2    7595     341                                                        7388   -0.58    0.00  1.0000
   1  -3   2    8451     338                                                        8233   -0.58    0.00  1.0000
   1   3  -2    7915     385                                                        7704    0.58    0.00  1.0000
  -1  -3   2    8484     344                                                        8265    0.58    0.00  1.0000
   1   3   2    7983     299                                                        7771   -0.58    0.00  1.0000
  -1  -3  -2    7967     301                                                        7755   -0.58    0.00  1.0000
  -1   3   2    8070     304                                                        7857    0.58    0.00  1.0000
   1  -3  -2    7700     285                                                        7492    0.58    0.00  1.0000
   1   3   2    9309     346                                                        9080   -0.58    0.00  1.0000
  -1  -3  -2    8256     302                                                        8040   -0.58    0.00  1.0000
   1  -3   2    8266     307                                                        8050   -0.58    0.00  1.0000
  -1   3  -2    7908     291                                                        7697   -0.58    0.00  1.0000
  -1  -3   2    7847     290                                                        7637    0.58    0.00  1.0000
   1   3  -2    7621     280                                                        7414    0.58    0.00  1.0000
  -1   3  -3   12603     518                                                       12414   -0.41    0.00  1.0000
   1   3  -3   13018     528                                                       12826   -0.41    0.00  1.0000
   1  -3   3   12556     505                                                       12368   -0.41    0.00  1.0000
  -1  -3   3   13073     491                                                       12881   -0.41    0.00  1.0000
   1   3   3   12318     439                                                       12132    0.41    0.00  1.0000
  -1   3   3   11772     418                                                       11590    0.41    0.00  1.0000
  -1  -3  -3   12511     444                                                       12323    0.41    0.00  1.0000
   1  -3  -3   12143     429                                                       11958    0.41    0.00  1.0000
   1   3   3   12948     461                                                       12757    0.41    0.00  1.0000
  -1  -3  -3   12490     438                                                       12302    0.41    0.00  1.0000
  -1   3   3   11806     410                                                       11624    0.41    0.00  1.0000
   1  -3   3   12548     446                                                       12360   -0.41    0.00  1.0000
  -1   3  -3   11882     418                                                       11699   -0.41    0.00  1.0000
  -1  -3   3   12900     459                                                       12709   -0.41    0.00  1.0000
   1  -3  -3   12408     432                                                       12221    0.41    0.00  1.0000
   1   3  -3   11864     416                                                       11681   -0.41    0.00  1.0000
   1   3  -4    3909     200                                                        3922    0.05    0.00  1.0000
   1  -3   4    4173     217                                                        4187   -0.05    0.00  1.0000
  -1  -3   4    3624     127                                                        3637    0.05    0.00  1.0000
   1   3   4    3634      88                                                        3647   -0.05    0.00  1.0000
  -1   3   4    3910     212                                                        3923    0.05    0.00  1.0000
  -1  -3  -4    3657     159                                                        3670   -0.05    0.00  1.0000
   1  -3  -4    3710     161                                                        3723    0.05    0.00  1.0000
   1   3   4    3454      65                                                        3467   -0.05    0.00  1.0000
  -1   3   4    3689     148                                                        3702    0.05    0.00  1.0000
  -1  -3  -4    3635      73                                                        3648   -0.05    0.00  1.0000
   1  -3   4    3608      80                                                        3621   -0.05    0.00  1.0000
  -1   3  -4    3512      73                                                        3525   -0.05    0.00  1.0000
  -1  -3   4    3446      59                                                        3459    0.05    0.00  1.0000
   1  -3  -4    3766     152                                                        3779    0.05    0.00  1.0000
   1   3  -4    3581      60                                                        3594    0.05    0.00  1.0000
   1   3  -5     129     104                                                         134   -0.10    0.00  1.0000
   1  -3   5     172     111                                                         177   -0.10    0.00  1.0000
  -1  -3   5     248      68                                                         254   -0.10    0.00  1.0000
   1   3   5     185      60                                                         190    0.10    0.00  1.0000
  -1   3   5     200      70                                                         206    0.10    0.00  1.0000
  -1  -3  -5     295      56                                                         302    0.10    0.00  1.0000
   1  -3  -5     138      43                                                         143    0.10    0.00  1.0000
   1  -3   5     179      49                                                         184   -0.10    0.00  1.0000
   1   3   5     184      45                                                         189    0.10    0.00  1.0000
  -1   3   5     214      43                                                         220    0.10    0.00  1.0000
   1  -3   5     211      60                                                         217   -0.10    0.00  1.0000
  -1  -3  -5     234      44                                                         240    0.10    0.00  1.0000
  -1   3  -5     238      39                                                         244   -0.10    0.00  1.0000
   1  -3  -5     231      48                                                         237    0.10    0.00  1.0000
   1   3  -5     193      33                                                         199   -0.10    0.00  1.0000
   1  -3   6    1572     242                                                        1565    0.04    0.00  1.0000
  -1  -3   6    1391     349                                                        1385   -0.04    0.00  1.0000
   1   3   6    1436     100                                                        1429    0.04    0.00  1.0000
  -1   3   6    1293      87                                                        1287   -0.04    0.00  1.0000
  -1  -3  -6    1550      75                                                        1543    0.04    0.00  1.0000
   1  -3   6    1371      86                                                        1365    0.04    0.00  1.0000
   1  -3  -6    1346      65                                                        1340   -0.04    0.00  1.0000
  -1  -3   6    1515      93                                                        1508   -0.04    0.00  1.0000
   1   3   6    1571      92                                                        1564    0.04    0.00  1.0000
  -1   3   6    1559      70                                                        1552   -0.04    0.00  1.0000
   1  -3   6    1403      79                                                        1397    0.04    0.00  1.0000
  -1  -3   6    1310      74                                                        1304   -0.04    0.00  1.0000
  -1  -3  -6    1507     103                                                        1500    0.04    0.00  1.0000
  -1   3  -6    1536      86                                                        1529    0.04    0.00  1.0000
   1  -3  -6    1465      60                                                        1458   -0.04    0.00  1.0000
   1   3  -6    1333      67                                                        1327   -0.04    0.00  1.0000
   1  -3   7     390      83                                                         440    0.59    0.00  1.0000
  -1  -3   7     203      55                                                         239    0.59    0.00  1.0000
   1   3   7     130      55                                                         159   -0.59    0.00  1.0000
  -1   3   7     354      65                                                         401   -0.59    0.00  1.0000
   1  -3   7     164      51                                                         197    0.59    0.00  1.0000
  -1  -3  -7     243      38                                                         283   -0.59    0.00  1.0000
  -1  -3   7     186      41                                                         221    0.59    0.00  1.0000
   1  -3  -7     180      30                                                         214   -0.59    0.00  1.0000
   1   3   7     266      47                                                         307   -0.59    0.00  1.0000
  -1   3   7     311      38                                                         356   -0.59    0.00  1.0000
   1  -3   7     311      69                                                         356    0.59    0.00  1.0000
  -1  -3   7     282      47                                                         325    0.59    0.00  1.0000
  -1  -3  -7     240      30                                                         279   -0.59    0.00  1.0000
  -1   3  -7     250      43                                                         290    0.59    0.00  1.0000
   1  -3  -7     270      39                                                         312   -0.59    0.00  1.0000
   1   3  -7     227      30                                                         265    0.59    0.00  1.0000
   1  -3   8    3900     232                                                        3915   -0.06    0.00  1.0000
  -1  -3   8    3705     448                                                        3720    0.06    0.00  1.0000
   1   3   8    3692     196                                                        3707   -0.06    0.00  1.0000
  -1   3   8    4139     215                                                        4155    0.06    0.00  1.0000
   1  -3   8    3811     190                                                        3826   -0.06    0.00  1.0000
  -1  -3   8    4193     209                                                        4209    0.06    0.00  1.0000
  -1  -3  -8    3613     176                                                        3628   -0.06    0.00  1.0000
   1  -3  -8    3577     187                                                        3592    0.06    0.00  1.0000
   1   3   8    3812     213                                                        3827   -0.06    0.00  1.0000
  -1   3   8    3978     187                                                        3994    0.06    0.00  1.0000
   1  -3   8    3906     193                                                        3921   -0.06    0.00  1.0000
  -1  -3   8    4126     244                                                        4142    0.06    0.00  1.0000
  -1  -3  -8    3744     168                                                        3759   -0.06    0.00  1.0000
  -1   3  -8    3843     182                                                        3858   -0.06    0.00  1.0000
   1  -3  -8    4092     185                                                        4108    0.06    0.00  1.0000
   1   3  -8    3665     173                                                        3680    0.06    0.00  1.0000
   1   3   9     921     115                                                         927    0.05    0.00  1.0000
  -1   3   9    1274     117                                                        1281    0.05    0.00  1.0000
   1  -3   9     925     212                                                         931   -0.05    0.00  1.0000
  -1  -3   9    1244     290                                                        1251   -0.05    0.00  1.0000
   1   3   9    1099      84                                                        1106    0.05    0.00  1.0000
  -1   3   9    1029      90                                                        1036    0.05    0.00  1.0000
   1  -3   9    1111      85                                                        1118   -0.05    0.00  1.0000
  -1  -3   9    1215     216                                                        1222   -0.05    0.00  1.0000
  -1  -3  -9    1129     166                                                        1136    0.05    0.00  1.0000
  -1   3  -9    1107      78                                                        1114   -0.05    0.00  1.0000
   1   3  -9    1229      87                                                        1236   -0.05    0.00  1.0000
   1  -3  -9    1109     108                                                        1116    0.05    0.00  1.0000
   1   3  10     305      80                                                         300    0.08    0.00  1.0000
  -1   3  10     362      81                                                         356   -0.08    0.00  1.0000
   1  -3  10     265      69                                                         260    0.08    0.00  1.0000
  -1  -3  10     335      97                                                         329   -0.08    0.00  1.0000
   1   3  10     150      59                                                         146    0.08    0.00  1.0000
  -1   3  10     277      83                                                         272   -0.08    0.00  1.0000
   1  -3  10     301     124                                                         296    0.08    0.00  1.0000
  -1  -3  10     373      76                                                         367   -0.08    0.00  1.0000
  -1  -3 -10     246      73                                                         241    0.08    0.00  1.0000
  -1   3 -10     231      43                                                         226    0.08    0.00  1.0000
   1   3 -10     189      29                                                         185   -0.08    0.00  1.0000
   1  -3 -10     337      41                                                         331   -0.08    0.00  1.0000
  -1   3  11    8385     193                                                        8370   -0.04    0.00  1.0000
   1  -3  11    7717     636                                                        7702    0.04    0.00  1.0000
  -1  -3  11    7650     637                                                        7635    0.04    0.00  1.0000
   1   3  11    8177     144                                                        8162   -0.04    0.00  1.0000
  -1   3  11    8042     121                                                        8027   -0.04    0.00  1.0000
   1  -3  11    8417     168                                                        8401    0.04    0.00  1.0000
  -1  -3  11    7693     660                                                        7678    0.04    0.00  1.0000
  -1  -3 -11    7543     611                                                        7528   -0.04    0.00  1.0000
   1  -3 -11    7531     616                                                        7516   -0.04    0.00  1.0000
   1   3  12     489     141                                                         494   -0.06    0.00  1.0000
  -1   3  12     504     142                                                         509    0.06    0.00  1.0000
   1  -3  12     651     131                                                         657   -0.06    0.00  1.0000
  -1  -3  12     467     122                                                         472    0.06    0.00  1.0000
   1   3  12     553      82                                                         558   -0.06    0.00  1.0000
  -1   3  12     412     123                                                         417    0.06    0.00  1.0000
   1  -3  12     522     139                                                         527   -0.06    0.00  1.0000
  -1  -3  12     743      77                                                         749    0.06    0.00  1.0000
   1  -3 -12     583      51                                                         589    0.06    0.00  1.0000
   1   3  13      95      49                                                          99   -0.10    0.00  1.0000
  -1   3  13       1      62                                                           1   -0.10    0.00  1.0000
   1  -3  13       1      59                                                           1    0.10    0.00  1.0000
  -1  -3  13       1      58                                                           1    0.10    0.00  1.0000
   1   3  13      55      43                                                          58   -0.10    0.00  1.0000
  -1   3  13      33      30                                                          35   -0.10    0.00  1.0000
   1  -3  13     113      64                                                         118    0.10    0.00  1.0000
  -1  -3  13      39      40                                                          42    0.10    0.00  1.0000
   1   3  14      58      50                                                          61   -0.10    0.00  1.0000
  -1   3  14     109      35                                                         113    0.10    0.00  1.0000
   1  -3  14     132     110                                                         137   -0.10    0.00  1.0000
  -1  -3  14     222      84                                                         228    0.10    0.00  1.0000
   1   3  14     135      59                                                         140   -0.10    0.00  1.0000
  -1   3  14      95      44                                                          99    0.10    0.00  1.0000
   1  -3  14     194      76                                                         200   -0.10    0.00  1.0000
  -1  -3  14     212      78                                                         218    0.10    0.00  1.0000
   1   3  15       1      56                                                           3   -0.32    0.00  1.0000
  -1   3  15       4      72                                                           7   -0.32    0.00  1.0000
   1  -3  15      37     100                                                          45    0.32    0.00  1.0000
  -1  -3  15      14      43                                                          19    0.32    0.00  1.0000
   1   3  15       8      48                                                          12   -0.32    0.00  1.0000
   1  -3  15       0      26                                                           0    0.32    0.00  1.0000
  -1  -3  15      20      46                                                          26    0.32    0.00  1.0000
   1   3  16     150      53                                                         152   -0.04    0.00  1.0000
  -1   3  16      76      72                                                          78    0.04    0.00  1.0000
   1  -3  16     262     130                                                         265   -0.04    0.00  1.0000
  -1  -3  16      48      63                                                          49    0.04    0.00  1.0000
   1  -3  16      58      53                                                          59   -0.04    0.00  1.0000
  -1  -3  16      75      35                                                          77    0.04    0.00  1.0000
  -1   5  -1   23545     328                                                       23595    0.08    0.00  1.0000
   1   5  -1   23883     371                                                       23933    0.08    0.00  1.0000
   1  -5   1   22266     304                                                       22314    0.08    0.00  1.0000
  -1  -5   1   22273     321                                                       22321    0.08    0.00  1.0000
   1   5   1   23066     287                                                       23115   -0.08    0.00  1.0000
  -1   5   1   22996     293                                                       23045   -0.08    0.00  1.0000
   1  -5  -1   22979     268                                                       23028   -0.08    0.00  1.0000
   1  -5   1   21813     255                                                       21861    0.08    0.00  1.0000
   1  -5  -1   21674     228                                                       21722   -0.08    0.00  1.0000
  -1   5  -1   22257     250                                                       22305    0.08    0.00  1.0000
   1   5  -1   22126     245                                                       22174    0.08    0.00  1.0000
  -1   5  -2      47      64                                                          62    0.49    0.00  1.0000
   1  -5   2     118     142                                                         141    0.49    0.00  1.0000
  -1   5   2      58      52                                                          74   -0.49    0.00  1.0000
   1  -5  -2      17      32                                                          26   -0.49    0.00  1.0000
   1   5   2     182     119                                                         210    0.49    0.00  1.0000
  -1  -5  -2      44      31                                                          59    0.49    0.00  1.0000
   1  -5   2     155      69                                                         181    0.49    0.00  1.0000
  -1   5  -2     122      61                                                         145    0.49    0.00  1.0000
  -1  -5   2     101      40                                                         122   -0.49    0.00  1.0000
   1   5  -2     103      39                                                         125   -0.49    0.00  1.0000
  -1   5  -3   15019     212                                                       15148   -0.25    0.00  1.0000
   1   5  -3   13951     577                                                       14075   -0.25    0.00  1.0000
   1  -5   3   13866     548                                                       13990   -0.25    0.00  1.0000
  -1  -5   3   13135     579                                                       13256   -0.25    0.00  1.0000
   1   5   3   14163     548                                                       14288    0.25    0.00  1.0000
  -1   5   3   14391     554                                                       14517    0.25    0.00  1.0000
  -1  -5  -3   14042     541                                                       14167    0.25    0.00  1.0000
   1  -5  -3   13918     532                                                       14042    0.25    0.00  1.0000
   1   5   3   14986     131                                                       15115    0.25    0.00  1.0000
  -1  -5  -3   13439     510                                                       13561    0.25    0.00  1.0000
   1  -5   3   13739     526                                                       13862   -0.25    0.00  1.0000
  -1   5  -3   13576     520                                                       13699   -0.25    0.00  1.0000
  -1  -5   3   14997     135                                                       15126   -0.25    0.00  1.0000
   1   5  -3   13050     498                                                       13170   -0.25    0.00  1.0000
  -1   5  -4   67620     945                                                       67775    0.14    0.00  1.0000
   1   5  -4   63420    1002                                                       63570   -0.14    0.00  1.0000
   1  -5   4   62753     872                                                       62902    0.14    0.00  1.0000
  -1  -5   4   66052     916                                                       66205   -0.14    0.00  1.0000
  -1   5   4   66388     887                                                       66542   -0.14    0.00  1.0000
  -1  -5  -4   62724     814                                                       62873    0.14    0.00  1.0000
   1  -5  -4   61793     797                                                       61941   -0.14    0.00  1.0000
   1   5   4   65665     825                                                       65818    0.14    0.00  1.0000
  -1   5   4   66599     824                                                       66753   -0.14    0.00  1.0000
  -1  -5  -4   64634     806                                                       64786    0.14    0.00  1.0000
   1  -5   4   65114     828                                                       65266    0.14    0.00  1.0000
  -1  -5   4   63540     810                                                       63690   -0.14    0.00  1.0000
  -1   5  -4   64354     813                                                       64505    0.14    0.00  1.0000
   1  -5  -4   64235     790                                                       64386   -0.14    0.00  1.0000
   1   5  -4   62565     788                                                       62714   -0.14    0.00  1.0000
  -1   5  -5   42901     737                                                       42931    0.03    0.00  1.0000
   1  -5   5   42327     583                                                       42357    0.03    0.00  1.0000
  -1  -5   5   41883     568                                                       41913    0.03    0.00  1.0000
   1   5   5   43402     562                                                       43432   -0.03    0.00  1.0000
  -1   5   5   43163     611                                                       43193   -0.03    0.00  1.0000
  -1  -5  -5   40257     484                                                       40286   -0.03    0.00  1.0000
   1  -5  -5   40429     484                                                       40458   -0.03    0.00  1.0000
   1   5   5   41400     462                                                       41429   -0.03    0.00  1.0000
  -1   5   5   40784     446                                                       40813   -0.03    0.00  1.0000
  -1  -5  -5   41364     449                                                       41393   -0.03    0.00  1.0000
   1  -5   5   41577     501                                                       41606    0.03    0.00  1.0000
  -1  -5   5   40424     469                                                       40453    0.03    0.00  1.0000
  -1   5  -5   42292     487                                                       42322    0.03    0.00  1.0000
   1  -5  -5   41574     444                                                       41603   -0.03    0.00  1.0000
   1   5  -5   40299     455                                                       40328    0.03    0.00  1.0000
   1   5  -6     437      78                                                         441    0.05    0.00  1.0000
   1  -5   6     484     101                                                         488   -0.05    0.00  1.0000
  -1  -5   6     463      82                                                         467    0.05    0.00  1.0000
   1   5   6     445      68                                                         449   -0.05    0.00  1.0000
  -1   5   6     449      69                                                         453    0.05    0.00  1.0000
  -1  -5  -6     337      54                                                         341   -0.05    0.00  1.0000
   1  -5  -6     382      74                                                         386    0.05    0.00  1.0000
   1  -5   6     377      62                                                         381   -0.05    0.00  1.0000
   1   5   6     353      48                                                         357   -0.05    0.00  1.0000
  -1   5   6     352      44                                                         356    0.05    0.00  1.0000
   1  -5   6     325      34                                                         328   -0.05    0.00  1.0000
  -1  -5  -6     302      46                                                         305   -0.05    0.00  1.0000
  -1  -5   6     399      54                                                         403    0.05    0.00  1.0000
  -1   5  -6     330      44                                                         333   -0.05    0.00  1.0000
   1  -5  -6     322      33                                                         325    0.05    0.00  1.0000
   1   5  -6     278      34                                                         281    0.05    0.00  1.0000
   1  -5   7       1      68                                                           0   -0.38    0.00  1.0000
  -1  -5   7     128     119                                                         111   -0.38    0.00  1.0000
   1   5   7      29      49                                                          21    0.38    0.00  1.0000
  -1   5   7      52      48                                                          41    0.38    0.00  1.0000
  -1  -5  -7      39      38                                                          30    0.38    0.00  1.0000
   1  -5  -7       1      35                                                           0    0.38    0.00  1.0000
   1  -5   7       5      40                                                           2   -0.38    0.00  1.0000
   1   5   7       3      27                                                           1    0.38    0.00  1.0000
  -1   5   7       1      39                                                           0    0.38    0.00  1.0000
   1  -5   7       5      31                                                           2   -0.38    0.00  1.0000
  -1  -5   7      49      44                                                          39   -0.38    0.00  1.0000
  -1  -5  -7      33      29                                                          25    0.38    0.00  1.0000
  -1   5  -7       1      22                                                           0   -0.38    0.00  1.0000
   1  -5  -7      25      27                                                          18    0.38    0.00  1.0000
   1   5  -7      84      34                                                          70   -0.38    0.00  1.0000
   1  -5   8    1357     289                                                        1355    0.01    0.00  1.0000
   1   5   8    1437     217                                                        1435    0.01    0.00  1.0000
  -1   5   8    1311     292                                                        1309   -0.01    0.00  1.0000
   1  -5   8    1464     116                                                        1462    0.01    0.00  1.0000
   1  -5  -8    1152      85                                                        1150   -0.01    0.00  1.0000
  -1  -5   8    1182     100                                                        1180   -0.01    0.00  1.0000
   1   5   8    1400     113                                                        1398    0.01    0.00  1.0000
  -1   5   8    1323     121                                                        1321   -0.01    0.00  1.0000
   1  -5   8    1396     122                                                        1394    0.01    0.00  1.0000
  -1  -5   8    1475     103                                                        1473   -0.01    0.00  1.0000
  -1  -5  -8    1208      66                                                        1206    0.01    0.00  1.0000
  -1   5  -8    1255      99                                                        1253    0.01    0.00  1.0000
   1  -5  -8    1281      70                                                        1279   -0.01    0.00  1.0000
   1   5  -8    1184      81                                                        1182   -0.01    0.00  1.0000
   1   5   9     914     146                                                         898    0.13    0.00  1.0000
  -1   5   9     801     160                                                         786    0.13    0.00  1.0000
   1  -5   9     738     134                                                         724   -0.13    0.00  1.0000
  -1  -5   9     979     159                                                         962   -0.13    0.00  1.0000
   1   5   9     797     108                                                         782    0.13    0.00  1.0000
  -1   5   9     620     112                                                         607    0.13    0.00  1.0000
   1  -5   9     788      92                                                         773   -0.13    0.00  1.0000
  -1  -5   9     777      95                                                         762   -0.13    0.00  1.0000
  -1  -5  -9     716     144                                                         702    0.13    0.00  1.0000
  -1   5  -9     668      91                                                         654   -0.13    0.00  1.0000
   1   5  -9     740      75                                                         726   -0.13    0.00  1.0000
   1  -5  -9     633      59                                                         620    0.13    0.00  1.0000
   1   5  10    1243     194                                                        1248   -0.04    0.00  1.0000
  -1   5  10    1326     158                                                        1332    0.04    0.00  1.0000
   1  -5  10    1667     166                                                        1673   -0.04    0.00  1.0000
  -1  -5  10    1349     163                                                        1355    0.04    0.00  1.0000
   1   5  10    1725     110                                                        1731   -0.04    0.00  1.0000
  -1   5  10    1294     155                                                        1300    0.04    0.00  1.0000
   1  -5  10    1575     280                                                        1581   -0.04    0.00  1.0000
  -1  -5  10    1362     127                                                        1368    0.04    0.00  1.0000
  -1  -5 -10    1319     155                                                        1325   -0.04    0.00  1.0000
   1  -5 -10    1187      72                                                        1192    0.04    0.00  1.0000
   1   5  11     236     120                                                         246    0.16    0.00  1.0000
  -1   5  11       0      76                                                           1    0.16    0.00  1.0000
   1  -5  11     205      61                                                         215   -0.16    0.00  1.0000
  -1  -5  11     187      92                                                         196   -0.16    0.00  1.0000
   1   5  11     104      51                                                         111    0.16    0.00  1.0000
  -1   5  11     116      28                                                         123    0.16    0.00  1.0000
   1  -5  11     119      54                                                         126   -0.16    0.00  1.0000
  -1  -5  11     157      58                                                         166   -0.16    0.00  1.0000
  -1  -5 -11     134      28                                                         142    0.16    0.00  1.0000
   1  -5 -11     148      33                                                         156    0.16    0.00  1.0000
   1   5  12     247      60                                                         247    0.00    0.00  1.0000
  -1   5  12     100      84                                                         100    0.00    0.00  1.0000
   1  -5  12      82      66                                                          82    0.00    0.00  1.0000
  -1  -5  12     145      60                                                         145    0.00    0.00  1.0000
   1   5  12      46      43                                                          46    0.00    0.00  1.0000
  -1   5  12      91      41                                                          91    0.00    0.00  1.0000
   1  -5  12     103      56                                                         103    0.00    0.00  1.0000
  -1  -5  12     202      59                                                         202    0.00    0.00  1.0000
  -1  -5 -12      92      26                                                          92    0.00    0.00  1.0000
   1  -5 -12     133      29                                                         133    0.00    0.00  1.0000
   1   5  13      78      52                                                          70    0.23    0.00  1.0000
  -1   5  13     239      77                                                         224    0.23    0.00  1.0000
   1  -5  13     147      84                                                         136   -0.23    0.00  1.0000
  -1  -5  13     117      66                                                         107   -0.23    0.00  1.0000
   1   5  13      50      19                                                          43    0.23    0.00  1.0000
  -1   5  13     108      27                                                          98    0.23    0.00  1.0000
   1  -5  13     258      51                                                         243   -0.23    0.00  1.0000
  -1  -5  13       4      43                                                           2   -0.23    0.00  1.0000
   1   5  14      91      82                                                          85    0.17    0.00  1.0000
  -1   5  14     160      52                                                         151   -0.17    0.00  1.0000
   1  -5  14      64      33                                                          59    0.17    0.00  1.0000
  -1  -5  14      36      66                                                          32   -0.17    0.00  1.0000
   1   5  14      43      43                                                          39    0.17    0.00  1.0000
  -1   5  14      38      29                                                          34   -0.17    0.00  1.0000
   1  -5  14      65      39                                                          60    0.17    0.00  1.0000
  -1  -5  14      80      53                                                          74   -0.17    0.00  1.0000
   1   5  15      49      44                                                          50   -0.04    0.00  1.0000
  -1   5  15      86      53                                                          88   -0.04    0.00  1.0000
   1  -5  15       7      43                                                           8    0.04    0.00  1.0000
  -1  -5  15      31      36                                                          32    0.04    0.00  1.0000
   1  -5  15      11      42                                                          12    0.04    0.00  1.0000
  -1  -5  15      22      43                                                          23    0.04    0.00  1.0000
   1   5  16      14      37                                                          15    0.04    0.00  1.0000
  -1   5  16       5      71                                                           5   -0.04    0.00  1.0000
   1  -5  16      63      38                                                          64    0.04    0.00  1.0000
  -1  -5  16      86      53                                                          87   -0.04    0.00  1.0000
   1  -5  16      80      41                                                          81    0.04    0.00  1.0000
  -1  -5  16      33      24                                                          34   -0.04    0.00  1.0000
  -1   7  -1   15607     506                                                       14736    1.71    0.00  1.0000
   1   7  -1   15688     544                                                       14815    1.71    0.00  1.0000
   1  -7   1   15104     456                                                       14247    1.71    0.00  1.0000
  -1  -7   1   15365     490                                                       14501    1.71    0.00  1.0000
   1   7   1   16207     497                                                       15319   -1.71    0.00  1.0000
  -1   7   1   15156     456                                                       14298   -1.71    0.00  1.0000
  -1  -7  -1   15541     464                                                       14672   -1.71    0.00  1.0000
   1  -7   1   13759     387                                                       12942    1.71    0.00  1.0000
   1  -7  -1   13820     388                                                       13001   -1.71    0.00  1.0000
  -1   7  -1   14489     413                                                       13650    1.71    0.00  1.0000
  -1  -7   1   13314     374                                                       12510    1.71    0.00  1.0000
  -1   7   1   14055     396                                                       13229   -1.71    0.00  1.0000
   1   7  -1   15214     440                                                       14354    1.71    0.00  1.0000
  -1  -7  -1   13544     379                                                       12733   -1.71    0.00  1.0000
  -1   7  -2     354     116                                                         371   -0.22    0.00  1.0000
   1  -7   2     343      93                                                         360   -0.22    0.00  1.0000
  -1   7   2     215      54                                                         228    0.22    0.00  1.0000
   1  -7  -2     216      72                                                         229    0.22    0.00  1.0000
  -1  -7  -2     285      72                                                         300   -0.22    0.00  1.0000
   1  -7   2     313      57                                                         329   -0.22    0.00  1.0000
   1  -7  -2     271      39                                                         286    0.22    0.00  1.0000
  -1   7  -2     298      71                                                         314   -0.22    0.00  1.0000
  -1  -7   2     425      87                                                         444    0.22    0.00  1.0000
  -1  -7  -2     300      60                                                         316   -0.22    0.00  1.0000
  -1   7   2     345      25                                                         362    0.22    0.00  1.0000
  -1   7  -3    5507     260                                                        5516   -0.03    0.00  1.0000
   1   7  -3    5728     350                                                        5737   -0.03    0.00  1.0000
   1  -7   3    5702     285                                                        5711   -0.03    0.00  1.0000
  -1  -7   3    5591     307                                                        5600   -0.03    0.00  1.0000
   1   7   3    6166     304                                                        6175    0.03    0.00  1.0000
  -1   7   3    5926     323                                                        5935    0.03    0.00  1.0000
  -1  -7  -3    5793     241                                                        5802    0.03    0.00  1.0000
   1  -7  -3    5501     248                                                        5510    0.03    0.00  1.0000
   1   7   3    6603     301                                                        6613    0.03    0.00  1.0000
  -1  -7  -3    6035     243                                                        6044    0.03    0.00  1.0000
   1  -7   3    5776     242                                                        5785   -0.03    0.00  1.0000
  -1  -7   3    6525     286                                                        6535   -0.03    0.00  1.0000
   1   7  -3    6098     251                                                        6107   -0.03    0.00  1.0000
  -1   7  -4    3965     294                                                        3918   -0.18    0.00  1.0000
   1   7  -4    4167     688                                                        4119    0.18    0.00  1.0000
   1  -7   4    3964     239                                                        3917   -0.18    0.00  1.0000
  -1  -7   4    4256     263                                                        4208    0.18    0.00  1.0000
   1   7   4    4070     210                                                        4023   -0.18    0.00  1.0000
  -1   7   4    4243     189                                                        4195    0.18    0.00  1.0000
  -1  -7  -4    3785      89                                                        3740   -0.18    0.00  1.0000
   1  -7  -4    4113     166                                                        4066    0.18    0.00  1.0000
   1   7   4    3959     190                                                        3912   -0.18    0.00  1.0000
  -1  -7  -4    3685      42                                                        3640   -0.18    0.00  1.0000
   1  -7   4    3854     174                                                        3808   -0.18    0.00  1.0000
  -1  -7   4    4039     177                                                        3992    0.18    0.00  1.0000
  -1   7  -4    4310     177                                                        4261   -0.18    0.00  1.0000
   1   7  -4    3958     168                                                        3911    0.18    0.00  1.0000
  -1   7  -5    8764     244                                                        8658   -0.28    0.00  1.0000
   1   7  -5    8380     294                                                        8276   -0.28    0.00  1.0000
   1  -7   5    8661     419                                                        8555   -0.28    0.00  1.0000
  -1  -7   5    8160     291                                                        8057   -0.28    0.00  1.0000
   1   7   5    8940     192                                                        8833    0.28    0.00  1.0000
  -1   7   5    8489     180                                                        8384    0.28    0.00  1.0000
  -1  -7  -5    8397     156                                                        8293    0.28    0.00  1.0000
   1  -7  -5    8056     199                                                        7954    0.28    0.00  1.0000
  -1   7   5    8434     131                                                        8330    0.28    0.00  1.0000
   1   7   5    8482     171                                                        8377    0.28    0.00  1.0000
  -1  -7  -5    8399     124                                                        8295    0.28    0.00  1.0000
   1  -7   5    8328     166                                                        8224   -0.28    0.00  1.0000
  -1  -7   5    8294     217                                                        8191   -0.28    0.00  1.0000
  -1   7  -5    8230     173                                                        8127   -0.28    0.00  1.0000
   1  -7  -5    8164     108                                                        8061    0.28    0.00  1.0000
   1   7  -5    8212     148                                                        8109   -0.28    0.00  1.0000
  -1   7  -6   37719    1121                                                       37689    0.04    0.00  1.0000
   1   7  -6   37438    1320                                                       37408   -0.04    0.00  1.0000
   1  -7   6   37823    1141                                                       37793    0.04    0.00  1.0000
  -1  -7   6   39364    1158                                                       39334   -0.04    0.00  1.0000
   1   7   6   39008    1107                                                       38978    0.04    0.00  1.0000
  -1   7   6   39257    1138                                                       39227   -0.04    0.00  1.0000
  -1  -7  -6   36403    1027                                                       36374    0.04    0.00  1.0000
   1  -7  -6   38447    1080                                                       38417   -0.04    0.00  1.0000
   1   7   6   39399    1099                                                       39369    0.04    0.00  1.0000
  -1   7   6   39638    1099                                                       39608   -0.04    0.00  1.0000
  -1  -7  -6   35851     994                                                       35822    0.04    0.00  1.0000
   1  -7   6   39149    1101                                                       39119    0.04    0.00  1.0000
  -1  -7   6   37905    1064                                                       37875   -0.04    0.00  1.0000
  -1   7  -6   36224    1039                                                       36195    0.04    0.00  1.0000
   1  -7  -6   36890    1018                                                       36861   -0.04    0.00  1.0000
   1   7  -6   36778    1029                                                       36749   -0.04    0.00  1.0000
  -1   7  -7    1463     150                                                        1439    0.15    0.00  1.0000
   1   7  -7    1963     438                                                        1935    0.15    0.00  1.0000
   1  -7   7    1550     217                                                        1525    0.15    0.00  1.0000
  -1  -7   7    1813     350                                                        1786    0.15    0.00  1.0000
   1   7   7    2033     137                                                        2004   -0.15    0.00  1.0000
  -1   7   7    2023     389                                                        1994   -0.15    0.00  1.0000
  -1  -7  -7    1732      99                                                        1706   -0.15    0.00  1.0000
   1  -7  -7    1850     115                                                        1823   -0.15    0.00  1.0000
   1   7   7    2011     164                                                        1983   -0.15    0.00  1.0000
  -1   7   7    2008      95                                                        1980   -0.15    0.00  1.0000
   1  -7   7    2048     136                                                        2019    0.15    0.00  1.0000
  -1  -7  -7    1946      91                                                        1918   -0.15    0.00  1.0000
  -1  -7   7    2166     128                                                        2136    0.15    0.00  1.0000
  -1   7  -7    1867     173                                                        1840    0.15    0.00  1.0000
   1  -7  -7    1900      97                                                        1872   -0.15    0.00  1.0000
   1   7  -7    1983     108                                                        1955    0.15    0.00  1.0000
   1   7  -8     512     154                                                         509   -0.04    0.00  1.0000
   1   7   8     130      66                                                         128    0.04    0.00  1.0000
  -1   7   8     286      69                                                         284   -0.04    0.00  1.0000
   1  -7   8     246      93                                                         244    0.04    0.00  1.0000
   1   7   8     226      46                                                         224    0.04    0.00  1.0000
  -1   7   8     202      43                                                         200   -0.04    0.00  1.0000
   1  -7   8     246      79                                                         244    0.04    0.00  1.0000
  -1  -7   8     321      73                                                         318   -0.04    0.00  1.0000
  -1  -7  -8     187      39                                                         185    0.04    0.00  1.0000
  -1   7  -8     178      39                                                         176    0.04    0.00  1.0000
   1   7  -8     137      31                                                         135   -0.04    0.00  1.0000
   1  -7  -8     197      25                                                         195   -0.04    0.00  1.0000
   1   7   9    2877     268                                                        2919   -0.19    0.00  1.0000
  -1   7   9    2679     272                                                        2719   -0.19    0.00  1.0000
   1  -7   9    2732     231                                                        2772    0.19    0.00  1.0000
  -1  -7   9    2915     238                                                        2957    0.19    0.00  1.0000
   1   7   9    2431     200                                                        2469   -0.19    0.00  1.0000
  -1   7   9    2508     203                                                        2547   -0.19    0.00  1.0000
   1  -7   9    2833     285                                                        2874    0.19    0.00  1.0000
  -1  -7   9    2623     212                                                        2663    0.19    0.00  1.0000
  -1  -7  -9    2688     203                                                        2728   -0.19    0.00  1.0000
   1  -7  -9    2516     188                                                        2555   -0.19    0.00  1.0000
   1   7  10     476     143                                                         474   -0.03    0.00  1.0000
  -1   7  10     355     112                                                         353    0.03    0.00  1.0000
   1  -7  10     676     152                                                         673   -0.03    0.00  1.0000
  -1  -7  10     433      86                                                         431    0.03    0.00  1.0000
   1   7  10     383      87                                                         381   -0.03    0.00  1.0000
  -1   7  10     481      83                                                         479    0.03    0.00  1.0000
   1  -7  10     586     105                                                         583   -0.03    0.00  1.0000
  -1  -7  10     492      90                                                         490    0.03    0.00  1.0000
  -1  -7 -10     263      61                                                         261   -0.03    0.00  1.0000
   1  -7 -10     543      47                                                         541    0.03    0.00  1.0000
   1   7  11       0      87                                                           0   -0.15    0.00  1.0000
  -1   7  11      52      42                                                          56   -0.15    0.00  1.0000
   1  -7  11      97      80                                                         103    0.15    0.00  1.0000
  -1  -7  11     120      52                                                         127    0.15    0.00  1.0000
   1   7  11       0      32                                                           0   -0.15    0.00  1.0000
  -1   7  11     105      45                                                         111   -0.15    0.00  1.0000
   1  -7  11     235      88                                                         244    0.15    0.00  1.0000
  -1  -7  11      51      36                                                          55    0.15    0.00  1.0000
  -1  -7 -11      71      29                                                          76   -0.15    0.00  1.0000
   1  -7 -11      76      22                                                          81   -0.15    0.00  1.0000
   1   7  12      33      40                                                          34    0.06    0.00  1.0000
  -1   7  12     216      84                                                         220   -0.06    0.00  1.0000
   1  -7  12      24      61                                                          25    0.06    0.00  1.0000
  -1  -7  12      72      37                                                          74   -0.06    0.00  1.0000
   1   7  12      52      35                                                          54    0.06    0.00  1.0000
  -1   7  12     120      33                                                         123   -0.06    0.00  1.0000
   1  -7  12      97      50                                                         100    0.06    0.00  1.0000
  -1  -7  12     142      72                                                         145   -0.06    0.00  1.0000
   1   7  13      54      72                                                          63   -0.30    0.00  1.0000
  -1   7  13      99      55                                                         112   -0.30    0.00  1.0000
   1  -7  13      98      96                                                         111    0.30    0.00  1.0000
  -1  -7  13     113      91                                                         126    0.30    0.00  1.0000
   1   7  13      14      29                                                          19   -0.30    0.00  1.0000
  -1   7  13       1      24                                                           2   -0.30    0.00  1.0000
   1  -7  13     131      56                                                         145    0.30    0.00  1.0000
  -1  -7  13      52      38                                                          61    0.30    0.00  1.0000
   1   7  14      86      73                                                          93   -0.19    0.00  1.0000
  -1   7  14     104      62                                                         112    0.19    0.00  1.0000
   1  -7  14     135      61                                                         144   -0.19    0.00  1.0000
  -1  -7  14       0      62                                                           0    0.19    0.00  1.0000
   1  -7  14      76      81                                                          83   -0.19    0.00  1.0000
   1   7  15     136     126                                                         143    0.13    0.00  1.0000
  -1   7  15       0      77                                                           0    0.13    0.00  1.0000
   1  -7  15      76      61                                                          81   -0.13    0.00  1.0000
  -1  -7  15      19      63                                                          21   -0.13    0.00  1.0000
   1  -7  15       0      47                                                           0   -0.13    0.00  1.0000
  -1  -7  15      40      47                                                          44   -0.13    0.00  1.0000
   1   7  16     129      97                                                         130   -0.02    0.00  1.0000
  -1   7  16     257     157                                                         258    0.02    0.00  1.0000
   1  -7  16     268      74                                                         269   -0.02    0.00  1.0000
  -1  -7  16     135      64                                                         136    0.02    0.00  1.0000
   1  -7  16     289      93                                                         291   -0.02    0.00  1.0000
  -1  -7  16     189      66                                                         190    0.02    0.00  1.0000
  -1   9  -1      19     186                                                           3   -2.96    0.00  1.0000
   1   9  -1      15     144                                                           5   -2.96    0.00  1.0000
   1  -9   1       7     150                                                          12   -2.96    0.00  1.0000
  -1  -9   1      22     131                                                           2   -2.96    0.00  1.0000
   1   9   1      15     102                                                           5    2.96    0.00  1.0000
  -1   9   1      26     100                                                           1    2.96    0.00  1.0000
  -1  -9  -1      26      59                                                           1    2.96    0.00  1.0000
   1  -9  -1      38      63                                                           0    2.96    0.00  1.0000
   1  -9   1      26      35                                                           1   -2.96    0.00  1.0000
   1  -9  -1      38      26                                                           0    2.96    0.00  1.0000
  -1  -9   1      26      43                                                           1   -2.96    0.00  1.0000
  -1   9  -1      38      38                                                           0   -2.96    0.00  1.0000
  -1  -9  -1      26      26                                                           1    2.96    0.00  1.0000
  -1   9   1      22      23                                                           2    2.96    0.00  1.0000
   1   9  -1      15      31                                                           5   -2.96    0.00  1.0000
   1   9   1      22      32                                                           2    2.96    0.00  1.0000
  -1   9  -2   11465     500                                                       11483    0.04    0.00  1.0000
   1   9  -2   10416     495                                                       10433   -0.04    0.00  1.0000
   1  -9   2    9162     407                                                        9178    0.04    0.00  1.0000
  -1  -9   2    9013     395                                                        9029   -0.04    0.00  1.0000
   1   9   2    9282     378                                                        9298    0.04    0.00  1.0000
  -1   9   2   10377     417                                                       10394   -0.04    0.00  1.0000
  -1  -9  -2    9855     383                                                        9872    0.04    0.00  1.0000
   1  -9  -2   10356     399                                                       10373   -0.04    0.00  1.0000
  -1  -9  -2   11050     465                                                       11068    0.04    0.00  1.0000
   1  -9   2   10670     408                                                       10688    0.04    0.00  1.0000
   1  -9  -2    9745     361                                                        9762   -0.04    0.00  1.0000
  -1  -9   2   10409     401                                                       10426   -0.04    0.00  1.0000
  -1   9  -2   10996     415                                                       11014    0.04    0.00  1.0000
   1   9  -2   10148     388                                                       10165   -0.04    0.00  1.0000
  -1  -9  -2   10329     388                                                       10346    0.04    0.00  1.0000
  -1   9   2   10021     371                                                       10038   -0.04    0.00  1.0000
  -1   9  -3    1111     194                                                        1040    0.53    0.00  1.0000
   1   9  -3    1212     165                                                        1137    0.53    0.00  1.0000
   1  -9   3    1354     160                                                        1275    0.53    0.00  1.0000
  -1  -9   3    1033      91                                                         964    0.53    0.00  1.0000
   1   9   3    1379     202                                                        1299   -0.53    0.00  1.0000
  -1   9   3     903      77                                                         839   -0.53    0.00  1.0000
  -1  -9  -3    1290      80                                                        1213   -0.53    0.00  1.0000
   1  -9  -3    1071     109                                                        1001   -0.53    0.00  1.0000
   1  -9  -3    1158     104                                                        1085   -0.53    0.00  1.0000
  -1  -9  -3    1223     121                                                        1148   -0.53    0.00  1.0000
   1  -9   3     959      58                                                         893    0.53    0.00  1.0000
   1  -9  -3    1061      39                                                         991   -0.53    0.00  1.0000
  -1  -9   3    1323      95                                                        1245    0.53    0.00  1.0000
  -1   9  -3    1137     123                                                        1065    0.53    0.00  1.0000
   1   9  -3    1057     112                                                         987    0.53    0.00  1.0000
  -1  -9  -3    1061      43                                                         991   -0.53    0.00  1.0000
  -1   9  -4   31418     556                                                       31326    0.12    0.00  1.0000
   1   9  -4   29987     495                                                       29897   -0.12    0.00  1.0000
   1  -9   4   31452     505                                                       31360    0.12    0.00  1.0000
  -1  -9   4   30501     495                                                       30411   -0.12    0.00  1.0000
  -1   9   4   29804     577                                                       29715   -0.12    0.00  1.0000
  -1  -9  -4   30357     440                                                       30267    0.12    0.00  1.0000
   1  -9  -4   30659     457                                                       30569   -0.12    0.00  1.0000
  -1  -9  -4   28871     336                                                       28783    0.12    0.00  1.0000
  -1  -9   4   31238     409                                                       31147   -0.12    0.00  1.0000
  -1   9  -4   31288     425                                                       31197    0.12    0.00  1.0000
   1   9  -4   28942     356                                                       28854   -0.12    0.00  1.0000
  -1   9  -5     298     107                                                         260    0.54    0.00  1.0000
   1   9  -5     230     107                                                         197    0.54    0.00  1.0000
   1  -9   5     108     113                                                          86    0.54    0.00  1.0000
  -1  -9   5     229     102                                                         196    0.54    0.00  1.0000
   1   9   5     190      68                                                         160   -0.54    0.00  1.0000
  -1   9   5     242      68                                                         208   -0.54    0.00  1.0000
  -1  -9  -5     172      40                                                         144   -0.54    0.00  1.0000
   1  -9  -5     219      46                                                         187   -0.54    0.00  1.0000
   1   9   5      99      45                                                          78   -0.54    0.00  1.0000
  -1  -9  -5     167      35                                                         139   -0.54    0.00  1.0000
   1  -9   5     214      57                                                         182    0.54    0.00  1.0000
  -1  -9   5     161      39                                                         134    0.54    0.00  1.0000
  -1   9  -5     192      38                                                         162    0.54    0.00  1.0000
   1   9  -5     196      41                                                         166    0.54    0.00  1.0000
   1   9  -6     285     101                                                         288    0.05    0.00  1.0000
   1  -9   6     180     123                                                         183   -0.05    0.00  1.0000
  -1  -9   6      87      50                                                          89    0.05    0.00  1.0000
   1   9   6      53      52                                                          54   -0.05    0.00  1.0000
   1   9   6      89      26                                                          91   -0.05    0.00  1.0000
  -1  -9  -6     128      15                                                         130   -0.05    0.00  1.0000
  -1  -9   6     131      54                                                         133    0.05    0.00  1.0000
   1   9  -6      69      36                                                          71    0.05    0.00  1.0000
  -1   9  -7     556      81                                                         560    0.04    0.00  1.0000
   1   9  -7     493     176                                                         497    0.04    0.00  1.0000
   1  -9   7     395      97                                                         399    0.04    0.00  1.0000
  -1  -9   7     566     104                                                         570    0.04    0.00  1.0000
   1   9   7     557     119                                                         561   -0.04    0.00  1.0000
  -1   9   7     656     133                                                         661   -0.04    0.00  1.0000
  -1  -9  -7     652      71                                                         657   -0.04    0.00  1.0000
   1  -9  -7     625      77                                                         630   -0.04    0.00  1.0000
  -1   9   7     404      62                                                         408   -0.04    0.00  1.0000
   1   9   7     405      74                                                         409   -0.04    0.00  1.0000
   1  -9   7     451      67                                                         455    0.04    0.00  1.0000
  -1  -9  -7     459      51                                                         463   -0.04    0.00  1.0000
  -1  -9   7     257      65                                                         260    0.04    0.00  1.0000
  -1   9  -7     429      50                                                         433    0.04    0.00  1.0000
   1   9  -7     450      50                                                         454    0.04    0.00  1.0000
   1  -9  -7     392      32                                                         396   -0.04    0.00  1.0000
  -1   9  -8     478     144                                                         480   -0.02    0.00  1.0000
   1   9  -8     610     118                                                         612    0.02    0.00  1.0000
   1   9   8     695     193                                                         697   -0.02    0.00  1.0000
  -1   9   8     597      94                                                         599    0.02    0.00  1.0000
  -1   9   8     495      76                                                         497    0.02    0.00  1.0000
   1   9   8     474      89                                                         476   -0.02    0.00  1.0000
   1  -9   8     685     115                                                         687   -0.02    0.00  1.0000
  -1  -9   8     775      93                                                         777    0.02    0.00  1.0000
  -1  -9  -8     523      65                                                         525   -0.02    0.00  1.0000
   1  -9  -8     474      46                                                         476    0.02    0.00  1.0000
   1   9  -9     842     154                                                         832   -0.08    0.00  1.0000
   1   9   9     885     188                                                         875    0.08    0.00  1.0000
  -1   9   9    1033     194                                                        1022    0.08    0.00  1.0000
   1  -9   9    1283     128                                                        1271   -0.08    0.00  1.0000
   1   9   9    1086     133                                                        1075    0.08    0.00  1.0000
  -1   9   9    1188      69                                                        1177    0.08    0.00  1.0000
   1  -9   9    1041      98                                                        1030   -0.08    0.00  1.0000
  -1  -9   9     955     175                                                         945   -0.08    0.00  1.0000
  -1  -9  -9    1066      97                                                        1055    0.08    0.00  1.0000
   1  -9  -9     973      48                                                         963    0.08    0.00  1.0000
   1   9  10     270      96                                                         267    0.05    0.00  1.0000
  -1   9  10     132      34                                                         130   -0.05    0.00  1.0000
   1  -9  10     253     102                                                         250    0.05    0.00  1.0000
  -1  -9  10      67      58                                                          65   -0.05    0.00  1.0000
   1   9  10      60      30                                                          58    0.05    0.00  1.0000
  -1   9  10      38      21                                                          37   -0.05    0.00  1.0000
   1  -9  10       0      56                                                           0    0.05    0.00  1.0000
  -1  -9  10      56      58                                                          54   -0.05    0.00  1.0000
  -1  -9 -10      29      13                                                          28    0.05    0.00  1.0000
   1  -9 -10       3       8                                                           3   -0.05    0.00  1.0000
   1   9  11    1394     223                                                        1383    0.07    0.00  1.0000
  -1   9  11     927     232                                                         918    0.07    0.00  1.0000
   1  -9  11    1197     138                                                        1186   -0.07    0.00  1.0000
  -1  -9  11    1230     266                                                        1219   -0.07    0.00  1.0000
   1   9  11     623     157                                                         615    0.07    0.00  1.0000
  -1   9  11    1044     128                                                        1034    0.07    0.00  1.0000
   1  -9  11    1062     136                                                        1052   -0.07    0.00  1.0000
  -1  -9  11    1395     249                                                        1384   -0.07    0.00  1.0000
  -1  -9 -11    1215      62                                                        1204    0.07    0.00  1.0000
   1  -9 -11    1165      54                                                        1155    0.07    0.00  1.0000
   1   9  12     146      93                                                         143   -0.07    0.00  1.0000
  -1   9  12     135      92                                                         132    0.07    0.00  1.0000
   1  -9  12     141      67                                                         138   -0.07    0.00  1.0000
  -1  -9  12       0      61                                                           0    0.07    0.00  1.0000
   1   9  12      51      31                                                          49   -0.07    0.00  1.0000
  -1   9  12      40      24                                                          38    0.07    0.00  1.0000
   1  -9  12     222      87                                                         218   -0.07    0.00  1.0000
  -1  -9  12      41      32                                                          39    0.07    0.00  1.0000
   1   9  13      47      47                                                          39    0.31    0.00  1.0000
  -1   9  13      31      78                                                          24    0.31    0.00  1.0000
   1  -9  13      69      87                                                          59   -0.31    0.00  1.0000
  -1  -9  13      77      54                                                          66   -0.31    0.00  1.0000
   1   9  13      47      38                                                          39    0.31    0.00  1.0000
   1  -9  13      14      46                                                          10   -0.31    0.00  1.0000
  -1  -9  13     137      73                                                         122   -0.31    0.00  1.0000
   1   9  14       0      74                                                           0    0.15    0.00  1.0000
  -1   9  14     136      72                                                         129   -0.15    0.00  1.0000
   1  -9  14     157      48                                                         149    0.15    0.00  1.0000
  -1  -9  14     123      60                                                         116   -0.15    0.00  1.0000
   1  -9  14       0      45                                                           0    0.15    0.00  1.0000
  -1  -9  14      42      52                                                          38   -0.15    0.00  1.0000
   1   9  15      11      54                                                          11   -0.02    0.00  1.0000
  -1   9  15      45      71                                                          46   -0.02    0.00  1.0000
   1  -9  15       8      39                                                           8    0.02    0.00  1.0000
  -1  -9  15       7      50                                                           7    0.02    0.00  1.0000
   1  -9  15       1      47                                                           1    0.02    0.00  1.0000
  -1  -9  15      32      47                                                          32    0.02    0.00  1.0000
   1   9  16      90      59                                                          90    0.01    0.00  1.0000
  -1   9  16     116      46                                                         115   -0.01    0.00  1.0000
   1  -9  16      55      62                                                          55    0.01    0.00  1.0000
  -1  -9  16       0      60                                                           0   -0.01    0.00  1.0000
   1  -9  16      85      45                                                          85    0.01    0.00  1.0000
  -1  -9  16      61      47                                                          61   -0.01    0.00  1.0000
  -1  11  -1     909     145                                                         674    2.02    0.00  1.0000
   1  11  -1     434     177                                                         277    2.02    0.00  1.0000
  -1 -11   1     172      96                                                          80    2.02    0.00  1.0000
   1 -11   1     691      85                                                         488    2.02    0.00  1.0000
   1  11   1     546     144                                                         368   -2.02    0.00  1.0000
  -1  11   1     914     189                                                         678   -2.02    0.00  1.0000
  -1 -11  -1     411      59                                                         259   -2.02    0.00  1.0000
   1 -11  -1     543      68                                                         365   -2.02    0.00  1.0000
   1 -11   1     172      37                                                          80    2.02    0.00  1.0000
   1 -11  -1     172      22                                                          80   -2.02    0.00  1.0000
  -1 -11   1     403      46                                                         252    2.02    0.00  1.0000
  -1  11  -1     529      40                                                         354    2.02    0.00  1.0000
  -1 -11  -1     484      26                                                         317   -2.02    0.00  1.0000
  -1  11   1     172      20                                                          80   -2.02    0.00  1.0000
   1  11  -1     380      29                                                         234    2.02    0.00  1.0000
   1  11   1     238      20                                                         126   -2.02    0.00  1.0000
  -1  11  -2     742     143                                                         743    0.01    0.00  1.0000
   1  11  -2     784     176                                                         785   -0.01    0.00  1.0000
   1 -11   2     800     111                                                         801    0.01    0.00  1.0000
  -1 -11   2     644     112                                                         645   -0.01    0.00  1.0000
   1  11   2     969     137                                                         970    0.01    0.00  1.0000
  -1  11   2     895     122                                                         896   -0.01    0.00  1.0000
  -1 -11  -2     839     144                                                         840    0.01    0.00  1.0000
   1 -11  -2     652     122                                                         653   -0.01    0.00  1.0000
  -1 -11  -2     870     129                                                         871    0.01    0.00  1.0000
   1 -11   2     846      64                                                         847    0.01    0.00  1.0000
   1 -11  -2     734      81                                                         735   -0.01    0.00  1.0000
  -1 -11   2     753     105                                                         754   -0.01    0.00  1.0000
  -1  11  -2     562      88                                                         563    0.01    0.00  1.0000
  -1 -11  -2     756      72                                                         757    0.01    0.00  1.0000
   1  11  -2     742      46                                                         743   -0.01    0.00  1.0000
  -1  11   2     663      76                                                         664   -0.01    0.00  1.0000
  -1  11  -3     305      62                                                         329   -0.33    0.00  1.0000
   1  11  -3     287     175                                                         311   -0.33    0.00  1.0000
   1 -11   3     199     104                                                         219   -0.33    0.00  1.0000
  -1 -11   3     388     128                                                         415   -0.33    0.00  1.0000
   1  11   3     218      93                                                         239    0.33    0.00  1.0000
  -1  11   3     214      67                                                         234    0.33    0.00  1.0000
   1 -11  -3     173      38                                                         192    0.33    0.00  1.0000
   1 -11  -3     248      71                                                         270    0.33    0.00  1.0000
  -1 -11  -3     245      66                                                         267    0.33    0.00  1.0000
   1 -11   3     242      68                                                         264   -0.33    0.00  1.0000
   1 -11  -3     209      38                                                         229    0.33    0.00  1.0000
  -1 -11   3     328      71                                                         353   -0.33    0.00  1.0000
  -1  11  -3     237      67                                                         259   -0.33    0.00  1.0000
   1  11  -3     272      64                                                         295   -0.33    0.00  1.0000
  -1 -11  -3     298      49                                                         322    0.33    0.00  1.0000
  -1  11  -4    5310     411                                                        5332   -0.07    0.00  1.0000
   1  11  -4    5552     278                                                        5574    0.07    0.00  1.0000
   1 -11   4    4927     267                                                        4948   -0.07    0.00  1.0000
  -1 -11   4    5108     303                                                        5129    0.07    0.00  1.0000
   1  11   4    4786     218                                                        4807   -0.07    0.00  1.0000
  -1  11   4    5223     213                                                        5245    0.07    0.00  1.0000
  -1 -11  -4    5386     198                                                        5408   -0.07    0.00  1.0000
   1 -11  -4    5268     213                                                        5290    0.07    0.00  1.0000
  -1 -11  -4    5026     169                                                        5047   -0.07    0.00  1.0000
   1 -11  -4    4868     156                                                        4889    0.07    0.00  1.0000
   1 -11   4    4930     188                                                        4951   -0.07    0.00  1.0000
  -1 -11   4    5117     186                                                        5138    0.07    0.00  1.0000
  -1  11  -4    4985     174                                                        5006   -0.07    0.00  1.0000
   1  11  -4    4990     173                                                        5011    0.07    0.00  1.0000
  -1 -11  -4    5434     175                                                        5456   -0.07    0.00  1.0000
  -1  11  -5   10880     693                                                       11097   -0.50    0.00  1.0000
   1  11  -5    9025     375                                                        9223   -0.50    0.00  1.0000
   1 -11   5    9111     364                                                        9310   -0.50    0.00  1.0000
  -1 -11   5    9705     373                                                        9910   -0.50    0.00  1.0000
   1  11   5    9880     459                                                       10087    0.50    0.00  1.0000
  -1  11   5    9562     379                                                        9766    0.50    0.00  1.0000
  -1 -11  -5    9117     329                                                        9316    0.50    0.00  1.0000
   1 -11  -5    9515     299                                                        9718    0.50    0.00  1.0000
  -1 -11  -5    9314     258                                                        9515    0.50    0.00  1.0000
   1 -11   5    9044     312                                                        9242   -0.50    0.00  1.0000
  -1 -11   5    9831     330                                                       10037   -0.50    0.00  1.0000
  -1  11  -5    9143     275                                                        9342   -0.50    0.00  1.0000
   1  11  -5    9696     287                                                        9901   -0.50    0.00  1.0000
  -1 -11  -5    9882     273                                                       10089    0.50    0.00  1.0000
  -1  11  -6      54      85                                                          51    0.10    0.00  1.0000
   1  11  -6     270     109                                                         263   -0.10    0.00  1.0000
   1 -11   6     166      87                                                         161    0.10    0.00  1.0000
  -1 -11   6     260     142                                                         254   -0.10    0.00  1.0000
   1  11   6     171      49                                                         166    0.10    0.00  1.0000
  -1  11   6     174     102                                                         169   -0.10    0.00  1.0000
  -1 -11  -6     143      62                                                         138    0.10    0.00  1.0000
   1 -11  -6      75      43                                                          72   -0.10    0.00  1.0000
   1  11   6     101      25                                                          97    0.10    0.00  1.0000
  -1 -11  -6     110      23                                                         106    0.10    0.00  1.0000
   1 -11   6      72      53                                                          69    0.10    0.00  1.0000
  -1 -11   6     230      75                                                         224   -0.10    0.00  1.0000
  -1  11  -6      88      49                                                          84    0.10    0.00  1.0000
   1  11  -6      21      37                                                          19   -0.10    0.00  1.0000
  -1  11  -7     927     138                                                         920   -0.06    0.00  1.0000
   1  11  -7    1300     241                                                        1291   -0.06    0.00  1.0000
   1 -11   7    1089     216                                                        1081   -0.06    0.00  1.0000
   1  11   7    1371     128                                                        1362    0.06    0.00  1.0000
  -1  11   7    1036     134                                                        1028    0.06    0.00  1.0000
   1  11   7    1072     179                                                        1064    0.06    0.00  1.0000
  -1 -11  -7     912      71                                                         905    0.06    0.00  1.0000
   1 -11   7    1260     111                                                        1252   -0.06    0.00  1.0000
  -1 -11   7    1132     150                                                        1124   -0.06    0.00  1.0000
  -1  11  -8     137      71                                                         140   -0.06    0.00  1.0000
   1  11  -8     346     124                                                         350    0.06    0.00  1.0000
   1  11   8     290      88                                                         294   -0.06    0.00  1.0000
  -1  11   8     118      67                                                         121    0.06    0.00  1.0000
   1  11   8     108      35                                                         110   -0.06    0.00  1.0000
   1 -11   8      84      78                                                          86   -0.06    0.00  1.0000
  -1 -11   8     176      70                                                         179    0.06    0.00  1.0000
  -1 -11  -8      99      24                                                         101   -0.06    0.00  1.0000
  -1  11  -9     280     102                                                         289   -0.12    0.00  1.0000
   1  11  -9     127      81                                                         133   -0.12    0.00  1.0000
   1  11   9     138      50                                                         144    0.12    0.00  1.0000
  -1  11   9     205      72                                                         212    0.12    0.00  1.0000
   1  11   9     121      42                                                         127    0.12    0.00  1.0000
   1 -11   9      67      57                                                          71   -0.12    0.00  1.0000
  -1 -11   9      47      20                                                          51   -0.12    0.00  1.0000
  -1 -11  -9      86      21                                                          91    0.12    0.00  1.0000
   1  11  10     582     122                                                         579   -0.03    0.00  1.0000
  -1  11  10     631     142                                                         628    0.03    0.00  1.0000
   1 -11  10     596      92                                                         593   -0.03    0.00  1.0000
   1  11  10     334      94                                                         332   -0.03    0.00  1.0000
   1 -11  10     452     153                                                         450   -0.03    0.00  1.0000
  -1 -11  10     459      83                                                         457    0.03    0.00  1.0000
  -1 -11 -10     411      24                                                         409   -0.03    0.00  1.0000
   1  11  11      98      84                                                         102   -0.08    0.00  1.0000
  -1  11  11      75      61                                                          78   -0.08    0.00  1.0000
   1 -11  11      62      62                                                          65    0.08    0.00  1.0000
  -1 -11  11      46      41                                                          48    0.08    0.00  1.0000
   1  11  11      39      33                                                          41   -0.08    0.00  1.0000
   1 -11  11      53      23                                                          56    0.08    0.00  1.0000
  -1 -11  11      20      28                                                          22    0.08    0.00  1.0000
  -1 -11 -11       0       7                                                           0   -0.08    0.00  1.0000
   1  11  12     411      82                                                         415    0.05    0.00  1.0000
  -1  11  12      95      45                                                          97   -0.05    0.00  1.0000
   1 -11  12     253      64                                                         256    0.05    0.00  1.0000
  -1 -11  12     218      61                                                         221   -0.05    0.00  1.0000
   1  11  12     199      55                                                         202    0.05    0.00  1.0000
   1 -11  12     242      72                                                         245    0.05    0.00  1.0000
  -1 -11  12     255      76                                                         258   -0.05    0.00  1.0000
   1  11  13      31      78                                                          24   -0.32    0.00  1.0000
  -1  11  13      64      56                                                          54   -0.32    0.00  1.0000
   1 -11  13      72      87                                                          61    0.32    0.00  1.0000
  -1 -11  13      96      61                                                          84    0.32    0.00  1.0000
   1 -11  13      68      55                                                          58    0.32    0.00  1.0000
  -1 -11  13     144      60                                                         129    0.32    0.00  1.0000
   1  11  14     176      91                                                         171   -0.10    0.00  1.0000
  -1  11  14      84      47                                                          80    0.10    0.00  1.0000
   1 -11  14      37      61                                                          35   -0.10    0.00  1.0000
  -1 -11  14     107      65                                                         103    0.10    0.00  1.0000
   1 -11  14      74      52                                                          71   -0.10    0.00  1.0000
  -1 -11  14     120      49                                                         116    0.10    0.00  1.0000
   1  11  15       5      83                                                           5   -0.05    0.00  1.0000
  -1  11  15      50      47                                                          49   -0.05    0.00  1.0000
   1 -11  15      20      62                                                          19    0.05    0.00  1.0000
  -1 -11  15      43      55                                                          42    0.05    0.00  1.0000
   1 -11  15      27      42                                                          26    0.05    0.00  1.0000
  -1 -11  15     103      83                                                         101    0.05    0.00  1.0000
  -1  13  -1    3774     276                                                        3794   -0.08    0.00  1.0000
   1  13  -1    3569     233                                                        3589   -0.08    0.00  1.0000
  -1  13   1    3558     196                                                        3578    0.08    0.00  1.0000
   1  13   1    3785     197                                                        3805    0.08    0.00  1.0000
  -1 -13   1    3892     252                                                        3913   -0.08    0.00  1.0000
   1 -13   1    3650     180                                                        3670   -0.08    0.00  1.0000
  -1 -13  -1    3695     167                                                        3715    0.08    0.00  1.0000
   1 -13  -1    3570     155                                                        3590    0.08    0.00  1.0000
   1 -13   1    3842     147                                                        3863   -0.08    0.00  1.0000
   1 -13  -1    3930     152                                                        3951    0.08    0.00  1.0000
  -1 -13   1    3824     174                                                        3845   -0.08    0.00  1.0000
  -1 -13  -1    3656     137                                                        3676    0.08    0.00  1.0000
  -1  13  -1    3669     129                                                        3689   -0.08    0.00  1.0000
  -1  13   1    3513     120                                                        3533    0.08    0.00  1.0000
   1  13  -1    3933     179                                                        3954   -0.08    0.00  1.0000
   1  13   1    3848     133                                                        3869    0.08    0.00  1.0000
  -1  13  -2    1309     160                                                        1318   -0.06    0.00  1.0000
   1  13  -2    1498     183                                                        1508    0.06    0.00  1.0000
   1 -13   2    1958     156                                                        1969   -0.06    0.00  1.0000
  -1 -13   2    1437     177                                                        1446    0.06    0.00  1.0000
   1  13   2    1540     120                                                        1550   -0.06    0.00  1.0000
  -1  13   2    1636     112                                                        1646    0.06    0.00  1.0000
  -1 -13  -2    1750     232                                                        1760   -0.06    0.00  1.0000
   1 -13  -2    1606     238                                                        1616    0.06    0.00  1.0000
  -1 -13  -2    1545     252                                                        1555   -0.06    0.00  1.0000
   1 -13   2    1611      86                                                        1621   -0.06    0.00  1.0000
   1 -13  -2    1650      70                                                        1660    0.06    0.00  1.0000
  -1 -13   2    1875     193                                                        1886    0.06    0.00  1.0000
  -1 -13  -2    1397      61                                                        1406   -0.06    0.00  1.0000
  -1  13  -2    1456      89                                                        1466   -0.06    0.00  1.0000
   1  13  -2    1713     124                                                        1723    0.06    0.00  1.0000
  -1  13   2    1585      68                                                        1595    0.06    0.00  1.0000
  -1  13  -3     716     187                                                         679   -0.33    0.00  1.0000
   1  13  -3     656     147                                                         621   -0.33    0.00  1.0000
   1 -13   3     912     143                                                         871   -0.33    0.00  1.0000
  -1 -13   3     494     136                                                         464   -0.33    0.00  1.0000
   1  13   3     453     112                                                         424    0.33    0.00  1.0000
  -1  13   3     576      87                                                         543    0.33    0.00  1.0000
  -1 -13  -3     510      76                                                         479    0.33    0.00  1.0000
   1 -13  -3     557     124                                                         525    0.33    0.00  1.0000
   1 -13  -3     632      90                                                         598    0.33    0.00  1.0000
  -1 -13  -3     533      89                                                         502    0.33    0.00  1.0000
   1 -13   3     509      73                                                         478   -0.33    0.00  1.0000
   1 -13  -3     469      35                                                         440    0.33    0.00  1.0000
  -1 -13   3     552     100                                                         520   -0.33    0.00  1.0000
  -1  13  -3     524      50                                                         493   -0.33    0.00  1.0000
  -1 -13  -3     600      40                                                         567    0.33    0.00  1.0000
   1  13  -3     526      52                                                         495   -0.33    0.00  1.0000
  -1  13  -4      50      78                                                          52    0.08    0.00  1.0000
   1  13  -4     188     119                                                         192   -0.08    0.00  1.0000
   1 -13   4     230     116                                                         235    0.08    0.00  1.0000
  -1 -13   4     341     179                                                         347   -0.08    0.00  1.0000
   1  13   4     185     135                                                         189    0.08    0.00  1.0000
  -1  13   4     205     119                                                         210   -0.08    0.00  1.0000
  -1 -13  -4     179      51                                                         183    0.08    0.00  1.0000
   1 -13  -4     178      45                                                         182   -0.08    0.00  1.0000
   1 -13  -4     106      23                                                         109   -0.08    0.00  1.0000
  -1 -13  -4     167      27                                                         171    0.08    0.00  1.0000
   1 -13   4      96      36                                                          99    0.08    0.00  1.0000
   1 -13  -4      90      18                                                          93   -0.08    0.00  1.0000
  -1 -13   4     197      51                                                         201   -0.08    0.00  1.0000
  -1  13  -4     185      51                                                         189    0.08    0.00  1.0000
   1  13  -4     189      46                                                         193   -0.08    0.00  1.0000
  -1 -13  -4      82      21                                                          85    0.08    0.00  1.0000
  -1  13  -5     288     106                                                         275    0.19    0.00  1.0000
   1  13  -5     193     111                                                         182    0.19    0.00  1.0000
   1 -13   5     350     140                                                         336    0.19    0.00  1.0000
  -1 -13   5     334     155                                                         320    0.19    0.00  1.0000
   1  13   5     474     146                                                         457   -0.19    0.00  1.0000
  -1  13   5     345      92                                                         331   -0.19    0.00  1.0000
  -1 -13  -5     282      76                                                         269   -0.19    0.00  1.0000
   1 -13  -5     264      95                                                         252   -0.19    0.00  1.0000
  -1 -13  -5     324      57                                                         310   -0.19    0.00  1.0000
   1 -13   5     371      84                                                         356    0.19    0.00  1.0000
  -1 -13   5     353      76                                                         339    0.19    0.00  1.0000
  -1  13  -5     308      57                                                         295    0.19    0.00  1.0000
   1  13  -5     264      51                                                         252    0.19    0.00  1.0000
  -1 -13  -5     278      51                                                         265   -0.19    0.00  1.0000
  -1  13  -6     606     152                                                         592   -0.14    0.00  1.0000
   1  13  -6     608     147                                                         594    0.14    0.00  1.0000
   1 -13   6     478     152                                                         465   -0.14    0.00  1.0000
  -1 -13   6     365     102                                                         354    0.14    0.00  1.0000
   1  13   6     471     122                                                         458   -0.14    0.00  1.0000
  -1  13   6     128      74                                                         122    0.14    0.00  1.0000
   1 -13  -6     424      49                                                         412    0.14    0.00  1.0000
  -1 -13  -6     329      48                                                         319   -0.14    0.00  1.0000
   1 -13   6     457      83                                                         445   -0.14    0.00  1.0000
  -1 -13   6     488      93                                                         475    0.14    0.00  1.0000
  -1 -13  -6     375      23                                                         364   -0.14    0.00  1.0000
  -1  13  -7     128     100                                                         119   -0.20    0.00  1.0000
   1  13  -7     122      87                                                         113   -0.20    0.00  1.0000
   1  13   7       0      78                                                           0    0.20    0.00  1.0000
  -1  13   7      78      80                                                          71    0.20    0.00  1.0000
  -1 -13  -7       2      12                                                           1    0.20    0.00  1.0000
   1 -13   7      10      55                                                           8   -0.20    0.00  1.0000
  -1 -13   7      65      39                                                          59   -0.20    0.00  1.0000
  -1 -13  -7      13      14                                                          10    0.20    0.00  1.0000
  -1  13  -8    1727     451                                                        1748    0.12    0.00  1.0000
   1  13  -8    2106     523                                                        2129   -0.12    0.00  1.0000
   1  13   8    2022     406                                                        2045    0.12    0.00  1.0000
  -1  13   8    2026     419                                                        2049   -0.12    0.00  1.0000
   1 -13   8    2131     143                                                        2154    0.12    0.00  1.0000
  -1 -13   8    2227     203                                                        2251   -0.12    0.00  1.0000
  -1 -13  -8    1899      80                                                        1921    0.12    0.00  1.0000
  -1  13  -9     169      91                                                         156    0.24    0.00  1.0000
   1  13  -9     454     115                                                         433    0.24    0.00  1.0000
   1  13   9     294      90                                                         277   -0.24    0.00  1.0000
  -1  13   9     221     110                                                         207   -0.24    0.00  1.0000
   1 -13   9      13      72                                                          10    0.24    0.00  1.0000
  -1 -13   9     243      87                                                         228    0.24    0.00  1.0000
  -1 -13  -9     116      17                                                         106   -0.24    0.00  1.0000
  -1  13 -10     220     118                                                         222   -0.03    0.00  1.0000
   1  13 -10     227     130                                                         229    0.03    0.00  1.0000
   1  13  10     121      87                                                         122   -0.03    0.00  1.0000
  -1  13  10     249      50                                                         251    0.03    0.00  1.0000
   1 -13  10     192      73                                                         194   -0.03    0.00  1.0000
  -1 -13  10     249      78                                                         251    0.03    0.00  1.0000
  -1 -13 -10     115      12                                                         116   -0.03    0.00  1.0000
   1  13  11     134      35                                                         126    0.17    0.00  1.0000
  -1  13  11      34      46                                                          30    0.17    0.00  1.0000
   1 -13  11     132      62                                                         124   -0.17    0.00  1.0000
   1 -13  11       3      54                                                           2   -0.17    0.00  1.0000
  -1 -13  11      38      48                                                          34   -0.17    0.00  1.0000
   1  13  12     332     119                                                         328   -0.06    0.00  1.0000
  -1  13  12     142      90                                                         139    0.06    0.00  1.0000
   1 -13  12      72      59                                                          70   -0.06    0.00  1.0000
  -1 -13  12     182      93                                                         179    0.06    0.00  1.0000
   1 -13  12       0      58                                                           0   -0.06    0.00  1.0000
  -1 -13  12     222      80                                                         218    0.06    0.00  1.0000
   1  13  13     253     105                                                         271    0.27    0.00  1.0000
  -1  13  13      50      43                                                          58    0.27    0.00  1.0000
   1 -13  13     110      55                                                         122   -0.27    0.00  1.0000
  -1 -13  13      36      57                                                          43   -0.27    0.00  1.0000
   1 -13  13       3      55                                                           5   -0.27    0.00  1.0000
  -1 -13  13       3      51                                                           5   -0.27    0.00  1.0000
   1  13  14     115      75                                                         112    0.07    0.00  1.0000
  -1  13  14      54      46                                                          52   -0.07    0.00  1.0000
   1 -13  14      83      63                                                          80    0.07    0.00  1.0000
  -1 -13  14     144      60                                                         140   -0.07    0.00  1.0000
   1 -13  14      68      69                                                          66    0.07    0.00  1.0000
  -1 -13  14     168      83                                                         164   -0.07    0.00  1.0000
   1  13  15     104      85                                                         107   -0.06    0.00  1.0000
  -1  13  15      12      75                                                          13   -0.06    0.00  1.0000
   1 -13  15      57      40                                                          59    0.06    0.00  1.0000
  -1 -13  15      37      62                                                          39    0.06    0.00  1.0000
   1 -13  15      10      49                                                          11    0.06    0.00  1.0000
  -1 -13  15      12      48                                                          13    0.06    0.00  1.0000
  -1  15  -1     576     166                                                         644   -0.66    0.00  1.0000
   1  15  -1     154     153                                                         190   -0.66    0.00  1.0000
   1  15   1     507     120                                                         571    0.66    0.00  1.0000
  -1  15   1     507     159                                                         570    0.66    0.00  1.0000
  -1 -15   1     957     166                                                        1044   -0.66    0.00  1.0000
   1 -15   1     429      75                                                         488   -0.66    0.00  1.0000
  -1 -15  -1     361      76                                                         415    0.66    0.00  1.0000
   1 -15  -1     367     121                                                         421    0.66    0.00  1.0000
   1 -15   1     499      59                                                         562   -0.66    0.00  1.0000
   1 -15  -1     399      77                                                         456    0.66    0.00  1.0000
  -1 -15   1     402      83                                                         459   -0.66    0.00  1.0000
  -1 -15  -1     384      66                                                         440    0.66    0.00  1.0000
  -1  15  -1     391      96                                                         447   -0.66    0.00  1.0000
  -1  15   1     314      36                                                         364    0.66    0.00  1.0000
   1  15  -1     534      61                                                         599   -0.66    0.00  1.0000
   1  15   1     422      93                                                         480    0.66    0.00  1.0000
  -1  15  -2    1185     152                                                        1205    0.14    0.00  1.0000
   1  15  -2    1173     232                                                        1193   -0.14    0.00  1.0000
   1 -15   2     996     113                                                        1014    0.14    0.00  1.0000
  -1 -15   2     967     146                                                         985   -0.14    0.00  1.0000
   1  15   2    1303     135                                                        1324    0.14    0.00  1.0000
  -1  15   2    1630     163                                                        1653   -0.14    0.00  1.0000
  -1 -15  -2    1373     246                                                        1394    0.14    0.00  1.0000
   1 -15  -2    1305     117                                                        1326   -0.14    0.00  1.0000
  -1 -15  -2    1340     182                                                        1361    0.14    0.00  1.0000
   1 -15   2    1284      92                                                        1305    0.14    0.00  1.0000
   1 -15  -2    1166      72                                                        1186   -0.14    0.00  1.0000
  -1 -15   2    1313      83                                                        1334   -0.14    0.00  1.0000
  -1 -15  -2    1367     160                                                        1388    0.14    0.00  1.0000
  -1  15  -2    1310      89                                                        1331    0.14    0.00  1.0000
   1  15  -2    1177      90                                                        1197   -0.14    0.00  1.0000
  -1  15   2    1243      45                                                        1263   -0.14    0.00  1.0000
  -1  15  -3    3496     679                                                        3647    0.61    0.00  1.0000
   1  15  -3    3856     321                                                        4015    0.61    0.00  1.0000
   1 -15   3    3624     241                                                        3778    0.61    0.00  1.0000
  -1 -15   3    3500     249                                                        3651    0.61    0.00  1.0000
   1  15   3    3979     283                                                        4140   -0.61    0.00  1.0000
  -1  15   3    3329     256                                                        3477   -0.61    0.00  1.0000
  -1 -15  -3    3892     229                                                        4051   -0.61    0.00  1.0000
   1 -15  -3    3524     196                                                        3676   -0.61    0.00  1.0000
   1 -15  -3    3576     258                                                        3729   -0.61    0.00  1.0000
  -1 -15  -3    3664     332                                                        3819   -0.61    0.00  1.0000
   1 -15   3    3286     176                                                        3433    0.61    0.00  1.0000
   1 -15  -3    3857     173                                                        4016   -0.61    0.00  1.0000
  -1 -15   3    3927     206                                                        4087    0.61    0.00  1.0000
  -1 -15  -3    3425     173                                                        3575   -0.61    0.00  1.0000
  -1  15  -3    3517     166                                                        3669    0.61    0.00  1.0000
   1  15  -3    3473     167                                                        3624    0.61    0.00  1.0000
  -1  15  -4     160     100                                                         164   -0.07    0.00  1.0000
   1  15  -4     164      96                                                         168    0.07    0.00  1.0000
   1 -15   4      69      97                                                          71   -0.07    0.00  1.0000
  -1 -15   4     301     146                                                         306    0.07    0.00  1.0000
   1  15   4      73     109                                                          75   -0.07    0.00  1.0000
  -1  15   4     110      84                                                         113    0.07    0.00  1.0000
  -1 -15  -4      70      46                                                          72   -0.07    0.00  1.0000
   1 -15  -4      45      26                                                          47    0.07    0.00  1.0000
   1 -15  -4      57      37                                                          59    0.07    0.00  1.0000
  -1 -15  -4      66      39                                                          68   -0.07    0.00  1.0000
   1 -15   4     192      72                                                         196   -0.07    0.00  1.0000
   1 -15  -4      41      17                                                          43    0.07    0.00  1.0000
  -1 -15   4      23      49                                                          24    0.07    0.00  1.0000
  -1 -15  -4      81      31                                                          83   -0.07    0.00  1.0000
  -1  15  -4      20      33                                                          21   -0.07    0.00  1.0000
   1  15  -4      87      60                                                          90    0.07    0.00  1.0000
  -1  15  -5     543     140                                                         540    0.03    0.00  1.0000
   1  15  -5     660     125                                                         657    0.03    0.00  1.0000
   1 -15   5     598     111                                                         595    0.03    0.00  1.0000
  -1 -15   5     381      98                                                         379    0.03    0.00  1.0000
   1  15   5     947     155                                                         943   -0.03    0.00  1.0000
  -1  15   5     566      92                                                         563   -0.03    0.00  1.0000
   1 -15  -5     446      43                                                         443   -0.03    0.00  1.0000
  -1 -15  -5     578      54                                                         575   -0.03    0.00  1.0000
   1 -15  -5     662      55                                                         659   -0.03    0.00  1.0000
   1 -15  -5     475      31                                                         472   -0.03    0.00  1.0000
   1 -15   5     679      87                                                         676    0.03    0.00  1.0000
  -1 -15   5     693     139                                                         690    0.03    0.00  1.0000
  -1 -15  -5     494      30                                                         491   -0.03    0.00  1.0000
  -1  15  -6     899     243                                                         886    0.10    0.00  1.0000
   1  15  -6     983     258                                                         970   -0.10    0.00  1.0000
   1  15   6    1005     148                                                         992    0.10    0.00  1.0000
  -1  15   6    1285     286                                                        1270   -0.10    0.00  1.0000
  -1 -15  -6    1085      86                                                        1071    0.10    0.00  1.0000
   1 -15   6    1051     202                                                        1037    0.10    0.00  1.0000
  -1 -15   6    1243     138                                                        1228   -0.10    0.00  1.0000
  -1 -15  -6    1038      79                                                        1025    0.10    0.00  1.0000
  -1  15  -7      67      80                                                          53    0.42    0.00  1.0000
   1  15  -7      51     149                                                          39    0.42    0.00  1.0000
   1  15   7     181      56                                                         158   -0.42    0.00  1.0000
  -1  15   7     139      68                                                         119   -0.42    0.00  1.0000
  -1 -15  -7       4       6                                                           1   -0.42    0.00  1.0000
   1 -15   7      44      40                                                          33    0.42    0.00  1.0000
  -1 -15   7      33      53                                                          24    0.42    0.00  1.0000
  -1  15  -8      19      83                                                          22   -0.14    0.00  1.0000
   1  15  -8     183      99                                                         191    0.14    0.00  1.0000
   1  15   8      51      43                                                          55   -0.14    0.00  1.0000
  -1  15   8       1      88                                                           1    0.14    0.00  1.0000
   1 -15   8     235      94                                                         244   -0.14    0.00  1.0000
  -1 -15   8     110      60                                                         116    0.14    0.00  1.0000
  -1  15  -9      48      82                                                          50   -0.09    0.00  1.0000
   1  15  -9     240     121                                                         246   -0.09    0.00  1.0000
   1  15   9     117      98                                                         121    0.09    0.00  1.0000
  -1  15   9      41      87                                                          43    0.09    0.00  1.0000
   1 -15   9     140      73                                                         144   -0.09    0.00  1.0000
  -1 -15   9      78      63                                                          81   -0.09    0.00  1.0000
  -1  15 -10     790     320                                                         800    0.09    0.00  1.0000
   1  15 -10    1144     281                                                        1157   -0.09    0.00  1.0000
   1  15  10    1008     134                                                        1020    0.09    0.00  1.0000
  -1  15  10    1099     189                                                        1111   -0.09    0.00  1.0000
   1 -15  10    1058     283                                                        1070    0.09    0.00  1.0000
  -1 -15  10    1280     160                                                        1293   -0.09    0.00  1.0000
   1  15 -11       2      96                                                           1    0.17    0.00  1.0000
   1  15  11     149      77                                                         141   -0.17    0.00  1.0000
  -1  15  11      15      83                                                          12   -0.17    0.00  1.0000
   1 -15  11     144      80                                                         136    0.17    0.00  1.0000
  -1 -15  11      63      56                                                          58    0.17    0.00  1.0000
   1  15  12     262     125                                                         267    0.07    0.00  1.0000
  -1  15  12     186      74                                                         190   -0.07    0.00  1.0000
   1 -15  12     329      93                                                         334    0.07    0.00  1.0000
  -1 -15  12     501     133                                                         507   -0.07    0.00  1.0000
   1 -15  12     461     101                                                         467    0.07    0.00  1.0000
  -1 -15  12     286      77                                                         291   -0.07    0.00  1.0000
   1  15  13      24      64                                                          26   -0.10    0.00  1.0000
  -1  15  13      65      83                                                          68   -0.10    0.00  1.0000
   1 -15  13     143      61                                                         148    0.10    0.00  1.0000
  -1 -15  13      75      47                                                          79    0.10    0.00  1.0000
   1 -15  13      62      55                                                          65    0.10    0.00  1.0000
  -1 -15  13      31      59                                                          33    0.10    0.00  1.0000
   1  15  14      84      83                                                          81   -0.07    0.00  1.0000
  -1  15  14      89      30                                                          86    0.07    0.00  1.0000
   1 -15  14     107      69                                                         104   -0.07    0.00  1.0000
  -1 -15  14     183      77                                                         179    0.07    0.00  1.0000
   1 -15  14     341     108                                                         336   -0.07    0.00  1.0000
  -1 -15  14      53      56                                                          51    0.07    0.00  1.0000
  -1  17  -1    1416     226                                                        1432    0.10    0.00  1.0000
   1  17  -1    1668     217                                                        1685    0.10    0.00  1.0000
  -1  17   1    1581     208                                                        1597   -0.10    0.00  1.0000
   1  17   1    1181     237                                                        1195   -0.10    0.00  1.0000
  -1 -17   1    1154     136                                                        1168    0.10    0.00  1.0000
   1 -17   1    1325     133                                                        1340    0.10    0.00  1.0000
  -1 -17  -1    1257      97                                                        1272   -0.10    0.00  1.0000
   1 -17  -1    1695     124                                                        1712   -0.10    0.00  1.0000
   1 -17   1    1296      91                                                        1311    0.10    0.00  1.0000
   1 -17  -1    1348      85                                                        1363   -0.10    0.00  1.0000
  -1 -17   1    1489     110                                                        1505    0.10    0.00  1.0000
  -1 -17  -1    1363     150                                                        1378   -0.10    0.00  1.0000
  -1  17  -1    1453      81                                                        1469    0.10    0.00  1.0000
   1  17  -1    1491      83                                                        1507    0.10    0.00  1.0000
  -1  17   1    1374      75                                                        1389   -0.10    0.00  1.0000
   1  17   1    1278      75                                                        1293   -0.10    0.00  1.0000
  -1  17  -2    1173     237                                                        1194   -0.14    0.00  1.0000
   1  17  -2    1755     270                                                        1780    0.14    0.00  1.0000
   1 -17   2     985     129                                                        1004   -0.14    0.00  1.0000
  -1 -17   2    1359     161                                                        1381    0.14    0.00  1.0000
   1  17   2    1179     206                                                        1200   -0.14    0.00  1.0000
  -1  17   2    1827     211                                                        1853    0.14    0.00  1.0000
  -1 -17  -2    1278      97                                                        1299   -0.14    0.00  1.0000
   1 -17  -2    1210     136                                                        1231    0.14    0.00  1.0000
  -1 -17  -2    1503     252                                                        1526   -0.14    0.00  1.0000
   1 -17   2    1415     114                                                        1438   -0.14    0.00  1.0000
   1 -17  -2    1196      81                                                        1217    0.14    0.00  1.0000
  -1 -17   2    1184     165                                                        1205    0.14    0.00  1.0000
  -1 -17  -2    1248     186                                                        1269   -0.14    0.00  1.0000
  -1  17  -2    1203     114                                                        1224   -0.14    0.00  1.0000
   1  17  -2    1302      94                                                        1324    0.14    0.00  1.0000
  -1  17   2    1237     114                                                        1258    0.14    0.00  1.0000
  -1  17  -3     245     132                                                         225   -0.32    0.00  1.0000
   1  17  -3      87     140                                                          75   -0.32    0.00  1.0000
   1 -17   3     113      87                                                          99   -0.32    0.00  1.0000
  -1 -17   3     378     126                                                         353   -0.32    0.00  1.0000
   1  17   3     250     163                                                         229    0.32    0.00  1.0000
  -1  17   3     155     157                                                         139    0.32    0.00  1.0000
  -1 -17  -3     164      59                                                         147    0.32    0.00  1.0000
   1 -17  -3     129      55                                                         114    0.32    0.00  1.0000
   1 -17  -3     200      41                                                         182    0.32    0.00  1.0000
  -1 -17  -3     137      83                                                         122    0.32    0.00  1.0000
   1 -17   3     129      64                                                         114   -0.32    0.00  1.0000
   1 -17  -3     167      46                                                         150    0.32    0.00  1.0000
  -1 -17   3      84      46                                                          72   -0.32    0.00  1.0000
  -1 -17  -3     138      41                                                         123    0.32    0.00  1.0000
  -1  17  -3     111      51                                                          97   -0.32    0.00  1.0000
   1  17  -3     204      63                                                         185   -0.32    0.00  1.0000
  -1  17  -4     421     120                                                         422   -0.01    0.00  1.0000
   1  17  -4     128      90                                                         128    0.01    0.00  1.0000
   1 -17   4     122     130                                                         122   -0.01    0.00  1.0000
   1  17   4     100     106                                                         100   -0.01    0.00  1.0000
  -1  17   4     253     145                                                         254    0.01    0.00  1.0000
   1 -17  -4      46      42                                                          46    0.01    0.00  1.0000
   1 -17  -4     107      44                                                         107    0.01    0.00  1.0000
  -1 -17  -4      52      35                                                          52   -0.01    0.00  1.0000
   1 -17  -4       1      16                                                           1    0.01    0.00  1.0000
   1 -17   4      97      45                                                          97   -0.01    0.00  1.0000
  -1 -17   4      47      57                                                          47    0.01    0.00  1.0000
  -1 -17  -4      22      26                                                          22   -0.01    0.00  1.0000
  -1  17  -5     335      99                                                         341    0.08    0.00  1.0000
   1  17  -5     313     110                                                         319    0.08    0.00  1.0000
   1  17   5     479     157                                                         486   -0.08    0.00  1.0000
  -1  17   5     441     110                                                         448   -0.08    0.00  1.0000
   1 -17  -5     224      33                                                         229   -0.08    0.00  1.0000
  -1 -17  -5     281      48                                                         287   -0.08    0.00  1.0000
   1 -17  -5     178      16                                                         183   -0.08    0.00  1.0000
   1 -17   5     224      40                                                         229    0.08    0.00  1.0000
  -1 -17   5     411      84                                                         418    0.08    0.00  1.0000
  -1 -17  -5     192      26                                                         197   -0.08    0.00  1.0000
  -1  17  -6     805     212                                                         808    0.03    0.00  1.0000
   1  17  -6     873     242                                                         876   -0.03    0.00  1.0000
   1  17   6     716     144                                                         719    0.03    0.00  1.0000
  -1  17   6     783     118                                                         786   -0.03    0.00  1.0000
  -1 -17  -6     591      62                                                         594    0.03    0.00  1.0000
   1 -17   6     677     110                                                         680    0.03    0.00  1.0000
  -1 -17   6     699     104                                                         702   -0.03    0.00  1.0000
  -1 -17  -6     575      77                                                         578    0.03    0.00  1.0000
  -1  17  -7     643     121                                                         623   -0.19    0.00  1.0000
   1  17  -7     579     182                                                         560   -0.19    0.00  1.0000
   1  17   7     574     150                                                         555    0.19    0.00  1.0000
  -1  17   7     723     144                                                         702    0.19    0.00  1.0000
  -1 -17  -7     458      80                                                         441    0.19    0.00  1.0000
   1 -17   7     762     144                                                         740   -0.19    0.00  1.0000
  -1 -17   7     678     102                                                         657   -0.19    0.00  1.0000
  -1  17  -8     341     145                                                         349    0.11    0.00  1.0000
   1  17  -8      58     148                                                          61   -0.11    0.00  1.0000
   1  17   8     178     114                                                         184    0.11    0.00  1.0000
  -1  17   8     192      93                                                         198   -0.11    0.00  1.0000
   1 -17   8     468     106                                                         478    0.11    0.00  1.0000
  -1 -17   8     381     142                                                         390   -0.11    0.00  1.0000
  -1  17  -9     420     134                                                         442   -0.26    0.00  1.0000
   1  17  -9       2     105                                                           4   -0.26    0.00  1.0000
   1  17   9     229      59                                                         245    0.26    0.00  1.0000
  -1  17   9       2      85                                                           4    0.26    0.00  1.0000
   1 -17   9     113      35                                                         124   -0.26    0.00  1.0000
  -1 -17   9      43      63                                                          50   -0.26    0.00  1.0000
  -1  17 -10     743     337                                                         734   -0.08    0.00  1.0000
   1  17 -10     935     334                                                         925    0.08    0.00  1.0000
   1  17  10     815     226                                                         806   -0.08    0.00  1.0000
  -1  17  10    1100     331                                                        1090    0.08    0.00  1.0000
   1 -17  10     911     268                                                         902   -0.08    0.00  1.0000
  -1 -17  10    1048     216                                                        1038    0.08    0.00  1.0000
  -1  17 -11     204     146                                                         204    0.00    0.00  1.0000
   1  17 -11     176     107                                                         176    0.00    0.00  1.0000
   1  17  11     135      65                                                         135    0.00    0.00  1.0000
  -1  17  11     102     100                                                         102    0.00    0.00  1.0000
   1 -17  11      28      58                                                          28    0.00    0.00  1.0000
  -1 -17  11     217      86                                                         217    0.00    0.00  1.0000
   1  17  12       0     105                                                           0   -0.02    0.00  1.0000
  -1  17  12     252     110                                                         251    0.02    0.00  1.0000
   1 -17  12      48      53                                                          48   -0.02    0.00  1.0000
   1 -17  12       0      73                                                           0   -0.02    0.00  1.0000
  -1 -17  12      45      61                                                          45    0.02    0.00  1.0000
   1  17  13      42      84                                                          38   -0.17    0.00  1.0000
  -1  17  13       2      77                                                           1   -0.17    0.00  1.0000
   1 -17  13       2      62                                                           1    0.17    0.00  1.0000
  -1 -17  13       2      56                                                           1    0.17    0.00  1.0000
   1 -17  13      24      46                                                          21    0.17    0.00  1.0000
  -1 -17  13      76      57                                                          70    0.17    0.00  1.0000
   1  17  14      89      82                                                          87    0.06    0.00  1.0000
  -1  17  14      31      57                                                          30   -0.06    0.00  1.0000
   1 -17  14      27      59                                                          26    0.06    0.00  1.0000
  -1 -17  14     155      66                                                         152   -0.06    0.00  1.0000
   1 -17  14      70      52                                                          68    0.06    0.00  1.0000
  -1 -17  14      74      57                                                          72   -0.06    0.00  1.0000
  -1  19  -1     185     148                                                         188    0.05    0.00  1.0000
   1  19  -1     411     212                                                         415    0.05    0.00  1.0000
  -1  19   1     176     186                                                         179   -0.05    0.00  1.0000
   1  19   1     292     219                                                         295   -0.05    0.00  1.0000
   1 -19   1      58      59                                                          59    0.05    0.00  1.0000
   1 -19  -1      80      83                                                          82   -0.05    0.00  1.0000
   1 -19   1      78      61                                                          80    0.05    0.00  1.0000
   1 -19  -1      54      56                                                          55   -0.05    0.00  1.0000
  -1 -19   1      33      33                                                          34    0.05    0.00  1.0000
  -1 -19  -1     159      67                                                         161   -0.05    0.00  1.0000
  -1  19  -1      59      60                                                          61    0.05    0.00  1.0000
   1  19  -1      60      47                                                          62    0.05    0.00  1.0000
  -1  19   1      29      26                                                          30   -0.05    0.00  1.0000
   1  19   1      87      36                                                          89   -0.05    0.00  1.0000
  -1  19  -2    3310     334                                                        3299    0.04    0.00  1.0000
   1  19  -2    3478     380                                                        3467   -0.04    0.00  1.0000
   1  19   2    4022     257                                                        4010    0.04    0.00  1.0000
  -1  19   2    3244     308                                                        3233   -0.04    0.00  1.0000
   1 -19   2    4012     221                                                        4000    0.04    0.00  1.0000
   1 -19  -2    3123     278                                                        3113   -0.04    0.00  1.0000
  -1 -19  -2    3024     534                                                        3014    0.04    0.00  1.0000
   1 -19   2    3417     273                                                        3406    0.04    0.00  1.0000
   1 -19  -2    3726     257                                                        3715   -0.04    0.00  1.0000
  -1 -19   2    3634     261                                                        3623   -0.04    0.00  1.0000
  -1 -19  -2    3894     180                                                        3882    0.04    0.00  1.0000
  -1  19  -2    3210     223                                                        3199    0.04    0.00  1.0000
  -1  19   2    3282     248                                                        3271   -0.04    0.00  1.0000
  -1  19  -3      96     137                                                          98    0.05    0.00  1.0000
   1  19  -3     333     160                                                         336    0.05    0.00  1.0000
  -1  19   3     241     187                                                         244   -0.05    0.00  1.0000
   1  19   3     279     200                                                         282   -0.05    0.00  1.0000
   1 -19  -3     158      75                                                         160   -0.05    0.00  1.0000
  -1 -19  -3      56      22                                                          57   -0.05    0.00  1.0000
   1 -19   3      24      53                                                          25    0.05    0.00  1.0000
   1 -19  -3      52      29                                                          53   -0.05    0.00  1.0000
  -1 -19   3      31      52                                                          32    0.05    0.00  1.0000
  -1 -19  -3      62      28                                                          63   -0.05    0.00  1.0000
  -1  19  -4     419      86                                                         413    0.07    0.00  1.0000
   1  19  -4     225     104                                                         221   -0.07    0.00  1.0000
   1  19   4     476     188                                                         469    0.07    0.00  1.0000
  -1  19   4     636     158                                                         628   -0.07    0.00  1.0000
   1 -19  -4     318      80                                                         313   -0.07    0.00  1.0000
  -1 -19  -4     160      59                                                         156    0.07    0.00  1.0000
   1 -19  -4     330      46                                                         325   -0.07    0.00  1.0000
   1 -19   4     185      55                                                         181    0.07    0.00  1.0000
  -1 -19   4     365      70                                                         359   -0.07    0.00  1.0000
  -1 -19  -4     383      52                                                         377    0.07    0.00  1.0000
  -1  19  -5       5      78                                                           8   -0.32    0.00  1.0000
   1  19  -5     185     149                                                         204   -0.32    0.00  1.0000
   1  19   5     192     124                                                         211    0.32    0.00  1.0000
  -1  19   5       1     116                                                           2    0.32    0.00  1.0000
   1 -19  -5       0      11                                                           0    0.32    0.00  1.0000
  -1 -19  -5       0      20                                                           0    0.32    0.00  1.0000
   1 -19  -5       1      16                                                           2    0.32    0.00  1.0000
   1 -19   5      41      62                                                          50   -0.32    0.00  1.0000
  -1 -19   5       0      62                                                           1   -0.32    0.00  1.0000
  -1 -19  -5       0      12                                                           0    0.32    0.00  1.0000
  -1  19  -6      70      88                                                          76   -0.16    0.00  1.0000
   1  19  -6       0      79                                                           0    0.16    0.00  1.0000
   1  19   6       0     133                                                           0   -0.16    0.00  1.0000
  -1  19   6       0     103                                                           0    0.16    0.00  1.0000
  -1 -19  -6      39      24                                                          43   -0.16    0.00  1.0000
   1 -19   6      96      75                                                         103   -0.16    0.00  1.0000
  -1 -19   6      79      69                                                          85    0.16    0.00  1.0000
  -1 -19  -6      27      13                                                          31   -0.16    0.00  1.0000
  -1  19  -7     795     330                                                         839   -0.37    0.00  1.0000
   1  19  -7     971     248                                                        1020   -0.37    0.00  1.0000
   1  19   7    1007     164                                                        1057    0.37    0.00  1.0000
  -1  19   7    1024     166                                                        1074    0.37    0.00  1.0000
  -1 -19  -7     694      42                                                         735    0.37    0.00  1.0000
   1 -19   7     986     114                                                        1035   -0.37    0.00  1.0000
  -1 -19   7    1117     110                                                        1169   -0.37    0.00  1.0000
  -1  19  -8     118     101                                                         117   -0.03    0.00  1.0000
   1  19  -8      13     121                                                          13    0.03    0.00  1.0000
   1  19   8     437     110                                                         435   -0.03    0.00  1.0000
  -1  19   8     397     143                                                         395    0.03    0.00  1.0000
   1 -19   8     223      73                                                         221   -0.03    0.00  1.0000
  -1 -19   8     191      70                                                         189    0.03    0.00  1.0000
  -1  19  -9      99      56                                                          84    0.39    0.00  1.0000
   1  19  -9     265     130                                                         240    0.39    0.00  1.0000
   1  19   9     142      98                                                         124   -0.39    0.00  1.0000
  -1  19   9      97      91                                                          82   -0.39    0.00  1.0000
   1 -19   9      11      41                                                           6    0.39    0.00  1.0000
  -1 -19   9     141     106                                                         123    0.39    0.00  1.0000
  -1  19 -10     225     130                                                         219   -0.10    0.00  1.0000
   1  19 -10     262      97                                                         255    0.10    0.00  1.0000
   1  19  10     394     113                                                         386   -0.10    0.00  1.0000
  -1  19  10     630     129                                                         620    0.10    0.00  1.0000
   1 -19  10     618     113                                                         608   -0.10    0.00  1.0000
  -1 -19  10     539      92                                                         530    0.10    0.00  1.0000
  -1  19 -11     409     168                                                         395   -0.17    0.00  1.0000
   1  19 -11       3     115                                                           2   -0.17    0.00  1.0000
   1  19  11       3     115                                                           2    0.17    0.00  1.0000
  -1  19  11     287      95                                                         275    0.17    0.00  1.0000
   1 -19  11      46      59                                                          41   -0.17    0.00  1.0000
  -1 -19  11      18      62                                                          15   -0.17    0.00  1.0000
   1  19 -12     487     220                                                         476    0.12    0.00  1.0000
   1  19  12       0      97                                                           0   -0.12    0.00  1.0000
  -1  19  12      97      88                                                          92    0.12    0.00  1.0000
   1 -19  12       0      73                                                           0   -0.12    0.00  1.0000
  -1 -19  12     191     102                                                         184    0.12    0.00  1.0000
   1  19  13       5      85                                                           2    0.37    0.00  1.0000
  -1  19  13      57      85                                                          46    0.37    0.00  1.0000
   1 -19  13      41      60                                                          32   -0.37    0.00  1.0000
  -1 -19  13      73      70                                                          61   -0.37    0.00  1.0000
   1 -19  13     121      79                                                         105   -0.37    0.00  1.0000
  -1 -19  13       5      53                                                           2   -0.37    0.00  1.0000
  -1  21  -1     545     192                                                         465    0.86    0.00  1.0000
   1  21  -1     446     249                                                         374    0.86    0.00  1.0000
  -1  21   1     631     244                                                         545   -0.86    0.00  1.0000
   1  21   1     553     237                                                         473   -0.86    0.00  1.0000
   1 -21  -1     211      47                                                         163   -0.86    0.00  1.0000
   1 -21   1     192      49                                                         146    0.86    0.00  1.0000
  -1 -21   1     365      80                                                         300    0.86    0.00  1.0000
  -1 -21  -1     200      48                                                         153   -0.86    0.00  1.0000
  -1  21  -1     172      37                                                         129    0.86    0.00  1.0000
  -1  21   1     305      44                                                         246   -0.86    0.00  1.0000
   1  21   1     179      44                                                         135   -0.86    0.00  1.0000
  -1  21  -2     248     146                                                         244    0.07    0.00  1.0000
   1  21  -2     124     149                                                         121   -0.07    0.00  1.0000
  -1  21   2     418     202                                                         412   -0.07    0.00  1.0000
   1  21   2     391     159                                                         385    0.07    0.00  1.0000
  -1 -21  -2     171      84                                                         167    0.07    0.00  1.0000
   1 -21  -2      79      46                                                          77   -0.07    0.00  1.0000
   1 -21   2      53      45                                                          51    0.07    0.00  1.0000
  -1 -21   2     119      63                                                         116   -0.07    0.00  1.0000
  -1 -21  -2      90      36                                                          87    0.07    0.00  1.0000
  -1  21   2     106      33                                                         103   -0.07    0.00  1.0000
  -1  21  -3     115     148                                                         120   -0.11    0.00  1.0000
   1  21  -3       1     165                                                           2   -0.11    0.00  1.0000
   1  21   3       0     144                                                           0    0.11    0.00  1.0000
  -1  21   3     238     136                                                         245    0.11    0.00  1.0000
   1 -21  -3      77      65                                                          81    0.11    0.00  1.0000
  -1 -21  -3      21      60                                                          23    0.11    0.00  1.0000
   1 -21  -3       9      22                                                          11    0.11    0.00  1.0000
   1 -21   3      44      45                                                          47   -0.11    0.00  1.0000
  -1 -21   3      73      29                                                          77   -0.11    0.00  1.0000
  -1 -21  -3      78      43                                                          82    0.11    0.00  1.0000
  -1  21  -4    1361     435                                                        1366   -0.03    0.00  1.0000
   1  21  -4    1286     369                                                        1290    0.03    0.00  1.0000
  -1  21   4     992     205                                                         996    0.03    0.00  1.0000
   1  21   4    1267     238                                                        1271   -0.03    0.00  1.0000
   1 -21  -4     835     238                                                         839    0.03    0.00  1.0000
  -1 -21  -4     613     196                                                         616   -0.03    0.00  1.0000
   1 -21  -4    1349     127                                                        1354    0.03    0.00  1.0000
   1 -21   4    1199     151                                                        1203   -0.03    0.00  1.0000
  -1 -21   4    1462     170                                                        1467    0.03    0.00  1.0000
  -1 -21  -4    1009     146                                                        1013   -0.03    0.00  1.0000
  -1  21  -5      99     141                                                         111    0.28    0.00  1.0000
   1  21  -5     355     229                                                         377    0.28    0.00  1.0000
   1  21   5     119     139                                                         132   -0.28    0.00  1.0000
  -1  21   5     157     133                                                         172   -0.28    0.00  1.0000
   1 -21  -5       7      26                                                          10   -0.28    0.00  1.0000
  -1 -21  -5      10      35                                                          14   -0.28    0.00  1.0000
   1 -21  -5       1      26                                                           2   -0.28    0.00  1.0000
   1 -21   5       1      54                                                           2    0.28    0.00  1.0000
  -1 -21   5      49      58                                                          57    0.28    0.00  1.0000
  -1 -21  -5       8      24                                                          11   -0.28    0.00  1.0000
  -1  21  -6     228     112                                                         239    0.18    0.00  1.0000
   1  21  -6     163     111                                                         173   -0.18    0.00  1.0000
   1  21   6     122     122                                                         130    0.18    0.00  1.0000
  -1  21   6     179     121                                                         189   -0.18    0.00  1.0000
  -1 -21  -6      14      16                                                          17    0.18    0.00  1.0000
   1 -21  -6       4       7                                                           6   -0.18    0.00  1.0000
   1 -21   6      88      51                                                          95    0.18    0.00  1.0000
  -1 -21   6       0      57                                                           0   -0.18    0.00  1.0000
  -1  21  -7     328      74                                                         284    0.61    0.00  1.0000
   1  21  -7     240      90                                                         203    0.61    0.00  1.0000
   1  21   7     420     125                                                         370   -0.61    0.00  1.0000
  -1 -21  -7       9       3                                                           3   -0.61    0.00  1.0000
   1 -21   7     200      66                                                         166    0.61    0.00  1.0000
  -1 -21   7       2      63                                                           0    0.61    0.00  1.0000
  -1  21  -8     158     112                                                         153   -0.09    0.00  1.0000
   1  21  -8     162     109                                                         157    0.09    0.00  1.0000
   1  21   8     305     113                                                         299   -0.09    0.00  1.0000
  -1  21   8     446     117                                                         438    0.09    0.00  1.0000
   1 -21   8     249      93                                                         243   -0.09    0.00  1.0000
  -1 -21   8     288      78                                                         282    0.09    0.00  1.0000
  -1  21  -9      86     138                                                          84   -0.04    0.00  1.0000
   1  21  -9     114     117                                                         112   -0.04    0.00  1.0000
   1  21   9     138      68                                                         136    0.04    0.00  1.0000
  -1  21   9      55     114                                                          54    0.04    0.00  1.0000
   1 -21   9      12      43                                                          11   -0.04    0.00  1.0000
  -1 -21   9      73      44                                                          72   -0.04    0.00  1.0000
  -1  21 -10     120      80                                                         139    0.41    0.00  1.0000
   1  21 -10      42      92                                                          54   -0.41    0.00  1.0000
   1  21  10       0      73                                                           2    0.41    0.00  1.0000
  -1  21  10      33      63                                                          44   -0.41    0.00  1.0000
   1 -21  10      51      57                                                          64    0.41    0.00  1.0000
  -1 -21  10       0      58                                                           2   -0.41    0.00  1.0000
  -1  21 -11       1     107                                                           1    0.14    0.00  1.0000
   1  21 -11       0      63                                                           0    0.14    0.00  1.0000
   1  21  11       3     109                                                           4   -0.14    0.00  1.0000
  -1  21  11      86     168                                                          91   -0.14    0.00  1.0000
   1 -21  11       0      69                                                           0    0.14    0.00  1.0000
  -1 -21  11       1      38                                                           1    0.14    0.00  1.0000
  -1  21 -12      54      95                                                          63    0.29    0.00  1.0000
   1  21 -12     410     167                                                         435   -0.29    0.00  1.0000
   1  21  12      86      93                                                          98    0.29    0.00  1.0000
  -1  21  12     106     100                                                         119   -0.29    0.00  1.0000
   1 -21  12      85      71                                                          96    0.29    0.00  1.0000
  -1 -21  12      62      87                                                          72   -0.29    0.00  1.0000
   1  21  13     211     148                                                         190   -0.36    0.00  1.0000
  -1  21  13       6     100                                                           3   -0.36    0.00  1.0000
   1 -21  13       6      56                                                           3    0.36    0.00  1.0000
   1 -21  13      56      50                                                          45    0.36    0.00  1.0000
  -1 -21  13      82      61                                                          69    0.36    0.00  1.0000
  -1  23  -1       1     211                                                           5   -1.50    0.00  1.0000
   1  23  -1      53     219                                                         108   -1.50    0.00  1.0000
  -1  23   1       6     158                                                          30    1.50    0.00  1.0000
   1  23   1      66     177                                                         126    1.50    0.00  1.0000
   1 -23  -1       4      53                                                           1    1.50    0.00  1.0000
   1 -23   1       2      41                                                           3   -1.50    0.00  1.0000
  -1 -23   1      10      41                                                           0   -1.50    0.00  1.0000
  -1 -23  -1       0      30                                                          11    1.50    0.00  1.0000
  -1  23   1      10      19                                                           0    1.50    0.00  1.0000
  -1  23  -2      87     169                                                          91   -0.09    0.00  1.0000
   1  23  -2     162     158                                                         167    0.09    0.00  1.0000
   1  23   2     364     173                                                         372   -0.09    0.00  1.0000
  -1  23   2       1     182                                                           2    0.09    0.00  1.0000
  -1 -23  -2      65      83                                                          68   -0.09    0.00  1.0000
   1 -23  -2     152      41                                                         157    0.09    0.00  1.0000
   1 -23   2      35      37                                                          37   -0.09    0.00  1.0000
  -1 -23   2      89      44                                                          93    0.09    0.00  1.0000
  -1 -23  -2      74      29                                                          77   -0.09    0.00  1.0000
  -1  23  -3     451     167                                                         430    0.24    0.00  1.0000
   1  23  -3     606     228                                                         582    0.24    0.00  1.0000
  -1  23   3     497     249                                                         475   -0.24    0.00  1.0000
   1  23   3     422     166                                                         402   -0.24    0.00  1.0000
   1 -23  -3     339     137                                                         321   -0.24    0.00  1.0000
  -1 -23  -3     282     102                                                         266   -0.24    0.00  1.0000
   1 -23  -3     333      64                                                         315   -0.24    0.00  1.0000
   1 -23   3     267      77                                                         251    0.24    0.00  1.0000
  -1 -23   3     320      75                                                         303    0.24    0.00  1.0000
  -1 -23  -3     342      57                                                         324   -0.24    0.00  1.0000
  -1  23  -4      69     130                                                          67   -0.07    0.00  1.0000
   1  23  -4     273     151                                                         268    0.07    0.00  1.0000
   1  23   4      81     151                                                          78   -0.07    0.00  1.0000
  -1  23   4       0     155                                                           0    0.07    0.00  1.0000
   1 -23  -4      65      46                                                          63    0.07    0.00  1.0000
  -1 -23  -4      15      45                                                          14   -0.07    0.00  1.0000
   1 -23  -4       0      17                                                           0    0.07    0.00  1.0000
   1 -23   4      95      66                                                          92   -0.07    0.00  1.0000
  -1 -23   4      60      58                                                          58    0.07    0.00  1.0000
  -1 -23  -4      37      13                                                          35   -0.07    0.00  1.0000
  -1  23  -5     269     107                                                         251    0.27    0.00  1.0000
   1  23  -5     211     124                                                         195    0.27    0.00  1.0000
   1  23   5     255     138                                                         237   -0.27    0.00  1.0000
  -1  23   5     129     131                                                         117   -0.27    0.00  1.0000
   1 -23  -5      47      48                                                          40   -0.27    0.00  1.0000
  -1 -23  -5      79      43                                                          69   -0.27    0.00  1.0000
   1 -23  -5      40      20                                                          33   -0.27    0.00  1.0000
   1 -23   5     185      84                                                         170    0.27    0.00  1.0000
  -1 -23   5      83      51                                                          73    0.27    0.00  1.0000
  -1 -23  -5      60      27                                                          52   -0.27    0.00  1.0000
  -1  23  -6     744     238                                                         738   -0.05    0.00  1.0000
   1  23  -6     941     224                                                         935    0.05    0.00  1.0000
  -1  23   6     877     192                                                         871    0.05    0.00  1.0000
   1 -23  -6     736     121                                                         730    0.05    0.00  1.0000
   1 -23   6    1093      98                                                        1086   -0.05    0.00  1.0000
  -1 -23  -6    1137      44                                                        1130   -0.05    0.00  1.0000
  -1 -23   6    1061     111                                                        1054    0.05    0.00  1.0000
  -1  23  -7     151      84                                                         159   -0.15    0.00  1.0000
   1  23  -7     336     172                                                         347   -0.15    0.00  1.0000
   1  23   7     102     121                                                         108    0.15    0.00  1.0000
  -1  23   7      56     119                                                          61    0.15    0.00  1.0000
   1 -23   7      79      55                                                          85   -0.15    0.00  1.0000
  -1 -23   7      37      57                                                          41   -0.15    0.00  1.0000
  -1  23  -8      82      92                                                          89    0.18    0.00  1.0000
   1  23  -8     121      96                                                         130   -0.18    0.00  1.0000
   1  23   8      10     125                                                          12    0.18    0.00  1.0000
  -1  23   8      65     118                                                          71   -0.18    0.00  1.0000
   1 -23   8     149      99                                                         158    0.18    0.00  1.0000
  -1 -23   8     312     101                                                         326   -0.18    0.00  1.0000
  -1  23  -9     447     137                                                         408   -0.45    0.00  1.0000
   1  23  -9     213      82                                                         187   -0.45    0.00  1.0000
   1  23   9     252     125                                                         223    0.45    0.00  1.0000
  -1  23   9     458     140                                                         419    0.45    0.00  1.0000
   1 -23   9     181      51                                                         157   -0.45    0.00  1.0000
  -1 -23   9     102      64                                                          84   -0.45    0.00  1.0000
  -1  23 -10     118      99                                                         151   -0.69    0.00  1.0000
   1  23 -10     134      85                                                         169    0.69    0.00  1.0000
  -1  23  10     210     164                                                         254    0.69    0.00  1.0000
   1 -23  10      20      65                                                          35   -0.69    0.00  1.0000
  -1 -23  10     118     105                                                         151    0.69    0.00  1.0000
  -1  23 -11       0     104                                                           0    0.05    0.00  1.0000
   1  23 -11       0      78                                                           0    0.05    0.00  1.0000
   1  23  11       0     129                                                           0   -0.05    0.00  1.0000
  -1  23  11       5     103                                                           5   -0.05    0.00  1.0000
   1 -23  11       3      42                                                           3    0.05    0.00  1.0000
  -1 -23  11       0      43                                                           0    0.05    0.00  1.0000
  -1  23 -12     113     114                                                         130   -0.38    0.00  1.0000
   1  23 -12      40      52                                                          51    0.38    0.00  1.0000
   1  23  12       1      95                                                           0   -0.38    0.00  1.0000
  -1  23  12      56      82                                                          69    0.38    0.00  1.0000
   1 -23  12     100      67                                                         117   -0.38    0.00  1.0000
  -1 -23  12     128      61                                                         147    0.38    0.00  1.0000
  -1  25  -1       0     168                                                           1    0.82    0.00  1.0000
   1  25  -1       3     209                                                           0    0.82    0.00  1.0000
  -1  25   1     142     253                                                         185   -0.82    0.00  1.0000
   1  25   1      25     156                                                          45   -0.82    0.00  1.0000
   1 -25  -1       0      47                                                           1   -0.82    0.00  1.0000
   1 -25   1       5      61                                                          16    0.82    0.00  1.0000
  -1 -25   1       3      45                                                           0    0.82    0.00  1.0000
  -1 -25  -1       0      47                                                           1   -0.82    0.00  1.0000
  -1  25  -2     143     165                                                         144    0.02    0.00  1.0000
   1  25  -2     551     150                                                         553   -0.02    0.00  1.0000
  -1  25   2    1116     235                                                        1119   -0.02    0.00  1.0000
   1  25   2     193     147                                                         194    0.02    0.00  1.0000
   1 -25  -2     172      65                                                         173   -0.02    0.00  1.0000
  -1 -25  -2     236      93                                                         237    0.02    0.00  1.0000
   1 -25  -2     351      55                                                         353   -0.02    0.00  1.0000
   1 -25   2     472      80                                                         474    0.02    0.00  1.0000
  -1 -25   2     551      86                                                         553   -0.02    0.00  1.0000
  -1 -25  -2     485      67                                                         487    0.02    0.00  1.0000
  -1  25  -3     646     210                                                         666   -0.19    0.00  1.0000
   1  25  -3     783     214                                                         805   -0.19    0.00  1.0000
  -1  25   3     324     146                                                         338    0.19    0.00  1.0000
   1  25   3     319     198                                                         333    0.19    0.00  1.0000
   1 -25  -3     263     104                                                         276    0.19    0.00  1.0000
  -1 -25  -3     250      49                                                         263    0.19    0.00  1.0000
   1 -25  -3     214      51                                                         226    0.19    0.00  1.0000
   1 -25   3     265      76                                                         278   -0.19    0.00  1.0000
  -1 -25   3     253      78                                                         266   -0.19    0.00  1.0000
  -1 -25  -3     124      28                                                         133    0.19    0.00  1.0000
  -1  25  -4     611     179                                                         623    0.12    0.00  1.0000
  -1  25   4     993     155                                                        1008   -0.12    0.00  1.0000
   1  25   4    1328     236                                                        1346    0.12    0.00  1.0000
   1 -25  -4     801     127                                                         815   -0.12    0.00  1.0000
   1 -25   4     731     176                                                         744    0.12    0.00  1.0000
  -1 -25   4     645     181                                                         657   -0.12    0.00  1.0000
  -1 -25  -4     611     101                                                         623    0.12    0.00  1.0000
  -1  25  -5      90      65                                                         135   -1.03    0.00  1.0000
   1  25  -5     299     138                                                         377   -1.03    0.00  1.0000
  -1  25   5     153     143                                                         210    1.03    0.00  1.0000
   1  25   5     188     194                                                         251    1.03    0.00  1.0000
   1 -25  -5       0      14                                                           3    1.03    0.00  1.0000
   1 -25   5       4      38                                                          17   -1.03    0.00  1.0000
  -1 -25   5       1      56                                                           1   -1.03    0.00  1.0000
  -1 -25  -5       1      17                                                           1    1.03    0.00  1.0000
  -1  25  -6     226      96                                                         213   -0.20    0.00  1.0000
   1  25  -6     212     183                                                         200    0.20    0.00  1.0000
   1  25   6      70     133                                                          63   -0.20    0.00  1.0000
  -1  25   6     555     175                                                         535    0.20    0.00  1.0000
   1 -25   6     273      88                                                         259   -0.20    0.00  1.0000
  -1 -25  -6      90      23                                                          82   -0.20    0.00  1.0000
  -1 -25   6      98      39                                                          90    0.20    0.00  1.0000
  -1  25  -7     321     101                                                         284   -0.52    0.00  1.0000
   1  25  -7     140      86                                                         116   -0.52    0.00  1.0000
   1  25   7     240     159                                                         208    0.52    0.00  1.0000
  -1  25   7      11     132                                                           5    0.52    0.00  1.0000
   1 -25   7     164      71                                                         138   -0.52    0.00  1.0000
  -1 -25   7     141      61                                                         117   -0.52    0.00  1.0000
  -1  25  -8     171      72                                                         161   -0.19    0.00  1.0000
   1  25  -8      14     134                                                          11    0.19    0.00  1.0000
   1  25   8      57     152                                                          51   -0.19    0.00  1.0000
  -1  25   8     536     201                                                         518    0.19    0.00  1.0000
   1 -25   8     121      42                                                         113   -0.19    0.00  1.0000
  -1 -25   8     179      53                                                         169    0.19    0.00  1.0000
  -1  25  -9     249     128                                                         281    0.48    0.00  1.0000
   1  25  -9      89      84                                                         109    0.48    0.00  1.0000
   1  25   9     199     131                                                         228   -0.48    0.00  1.0000
  -1  25   9     295     109                                                         330   -0.48    0.00  1.0000
   1 -25   9      98      84                                                         119    0.48    0.00  1.0000
  -1 -25   9      39      64                                                          52    0.48    0.00  1.0000
  -1  25 -10     174      78                                                         135    0.75    0.00  1.0000
   1  25 -10       9     117                                                           2   -0.75    0.00  1.0000
   1  25  10       9     116                                                           2    0.75    0.00  1.0000
  -1  25  10     385     190                                                         326   -0.75    0.00  1.0000
   1 -25  10      91      34                                                          64    0.75    0.00  1.0000
  -1 -25  10      52      39                                                          32   -0.75    0.00  1.0000
  -1  25 -11       2     126                                                           1   -0.19    0.00  1.0000
   1  25 -11       2     100                                                           1   -0.19    0.00  1.0000
   1  25  11       5     120                                                           3    0.19    0.00  1.0000
  -1  25  11       2     119                                                           1    0.19    0.00  1.0000
   1 -25  11      41     104                                                          36   -0.19    0.00  1.0000
  -1 -25  11       0      57                                                           0   -0.19    0.00  1.0000
  -1  27  -1     170     153                                                         149    0.40    0.00  1.0000
   1  27  -1      91     160                                                          76    0.40    0.00  1.0000
  -1  27   1      43     136                                                          33   -0.40    0.00  1.0000
   1  27   1      42     163                                                          32   -0.40    0.00  1.0000
   1 -27  -1       3      37                                                           1   -0.40    0.00  1.0000
   1 -27   1       3      57                                                           1    0.40    0.00  1.0000
  -1 -27   1     120      42                                                         103    0.40    0.00  1.0000
  -1 -27  -1      76      36                                                          62   -0.40    0.00  1.0000
  -1  27  -2     125     148                                                         129    0.10    0.00  1.0000
   1  27  -2     248     167                                                         254   -0.10    0.00  1.0000
  -1  27   2     405     216                                                         413   -0.10    0.00  1.0000
   1  27   2     152     165                                                         157    0.10    0.00  1.0000
   1 -27  -2      60      23                                                          63   -0.10    0.00  1.0000
   1 -27   2      91      61                                                          95    0.10    0.00  1.0000
  -1 -27   2     180      80                                                         185   -0.10    0.00  1.0000
  -1 -27  -2     162      47                                                         167    0.10    0.00  1.0000
  -1  27  -3      41     134                                                          36    0.18    0.00  1.0000
   1  27  -3      47     159                                                          42    0.18    0.00  1.0000
  -1  27   3       4     148                                                           3   -0.18    0.00  1.0000
   1  27   3       0     149                                                           0   -0.18    0.00  1.0000
   1 -27  -3      45      50                                                          40   -0.18    0.00  1.0000
   1 -27   3       7      33                                                           5    0.18    0.00  1.0000
  -1 -27   3       0      48                                                           0    0.18    0.00  1.0000
  -1 -27  -3       7      37                                                           5   -0.18    0.00  1.0000
  -1  27  -4     421     129                                                         410   -0.13    0.00  1.0000
   1  27  -4     255     105                                                         247    0.13    0.00  1.0000
  -1  27   4     532     151                                                         520    0.13    0.00  1.0000
   1  27   4     377     169                                                         367   -0.13    0.00  1.0000
   1 -27  -4     255      77                                                         247    0.13    0.00  1.0000
   1 -27   4     361      99                                                         351   -0.13    0.00  1.0000
  -1 -27  -4     405      51                                                         394   -0.13    0.00  1.0000
  -1 -27   4     485     109                                                         473    0.13    0.00  1.0000
  -1  27  -5       8     132                                                           0    1.37    0.00  1.0000
   1  27  -5      11     101                                                          38    1.37    0.00  1.0000
   1  27   5     579     242                                                         724   -1.37    0.00  1.0000
  -1  27   5       6     146                                                          28   -1.37    0.00  1.0000
   1 -27   5      12      56                                                          39    1.37    0.00  1.0000
  -1 -27  -5       8      16                                                           0   -1.37    0.00  1.0000
  -1 -27   5       3      41                                                           1    1.37    0.00  1.0000
  -1  27  -6       1     115                                                           0    0.50    0.00  1.0000
   1  27  -6     160     102                                                         188   -0.50    0.00  1.0000
   1  27   6     269     238                                                         304    0.50    0.00  1.0000
  -1  27   6       1     139                                                           0   -0.50    0.00  1.0000
   1 -27   6       1      59                                                           0    0.50    0.00  1.0000
  -1 -27   6     120      43                                                         144   -0.50    0.00  1.0000
  -1  27  -7     111      78                                                         142    0.67    0.00  1.0000
   1  27  -7       2     141                                                           0    0.67    0.00  1.0000
   1  27   7     346     189                                                         400   -0.67    0.00  1.0000
  -1  27   7      31     132                                                          48   -0.67    0.00  1.0000
   1 -27   7     113      63                                                         145    0.67    0.00  1.0000
  -1 -27   7      52      58                                                          74    0.67    0.00  1.0000
  -1  27  -8     175      76                                                         171    0.08    0.00  1.0000
   1  27  -8     252     111                                                         247   -0.08    0.00  1.0000
   1  27   8     303     147                                                         297    0.08    0.00  1.0000
  -1  27   8     281     201                                                         275   -0.08    0.00  1.0000
   1 -27   8     105      85                                                         102    0.08    0.00  1.0000
  -1 -27   8       0      55                                                           0   -0.08    0.00  1.0000
  -1  27  -9      48      57                                                          49    0.04    0.00  1.0000
   1  27  -9      44     140                                                          45    0.04    0.00  1.0000
   1  27   9      16     124                                                          17   -0.04    0.00  1.0000
  -1  27   9      46     129                                                          47   -0.04    0.00  1.0000
   1 -27   9       0      53                                                           0    0.04    0.00  1.0000
  -1 -27   9       5      39                                                           5    0.04    0.00  1.0000
  -1  27 -10       1     112                                                           0   -0.57    0.00  1.0000
   1  27 -10     146      87                                                         176    0.57    0.00  1.0000
   1  27  10      43     127                                                          60   -0.57    0.00  1.0000
  -1  27  10     257     163                                                         296    0.57    0.00  1.0000
   1 -27  10     108      95                                                         134   -0.57    0.00  1.0000
  -1 -27  10      79      48                                                         101    0.57    0.00  1.0000
  -1  29  -1     137     217                                                         180   -0.83    0.00  1.0000
   1  29  -1      52     159                                                          80   -0.83    0.00  1.0000
  -1  29   1       1     171                                                           8    0.83    0.00  1.0000
   1  29   1      68     164                                                         100    0.83    0.00  1.0000
   1 -29  -1      33      17                                                          56    0.83    0.00  1.0000
   1 -29   1       1      50                                                           1   -0.83    0.00  1.0000
  -1 -29  -1       4      36                                                          14    0.83    0.00  1.0000
  -1 -29   1       1      74                                                           7   -0.83    0.00  1.0000
  -1  29  -2     364     267                                                         350   -0.19    0.00  1.0000
   1  29  -2     253     161                                                         241    0.19    0.00  1.0000
  -1  29   2     577     238                                                         559    0.19    0.00  1.0000
   1  29   2     537     179                                                         519   -0.18    0.00  1.0000
   1 -29  -2      97      43                                                          90    0.19    0.00  1.0000
   1 -29   2      78      50                                                          71   -0.19    0.00  1.0000
  -1 -29  -2      94      39                                                          87   -0.18    0.00  1.0000
  -1 -29   2      68      50                                                          62    0.19    0.00  1.0000
  -1  29  -3      84     147                                                          72   -0.34    0.00  1.0000
   1  29  -3     264     237                                                         242   -0.34    0.00  1.0000
  -1  29   3       6     142                                                           3    0.34    0.00  1.0000
   1  29   3     137     183                                                         121    0.34    0.00  1.0000
   1 -29  -3      16      23                                                          11    0.34    0.00  1.0000
   1 -29   3       0      49                                                           0   -0.34    0.00  1.0000
  -1 -29  -3      22      31                                                          16    0.34    0.00  1.0000
  -1 -29   3      11      71                                                           7   -0.34    0.00  1.0000
  -1  29  -4     224      98                                                         236    0.19    0.00  1.0000
   1  29  -4     425     197                                                         442   -0.19    0.00  1.0000
  -1  29   4     318     236                                                         332   -0.19    0.00  1.0000
   1  29   4     412     182                                                         428    0.19    0.00  1.0000
   1 -29   4     126      57                                                         135    0.19    0.00  1.0000
  -1 -29  -4      55      36                                                          61    0.19    0.00  1.0000
  -1 -29   4       5      47                                                           7   -0.19    0.00  1.0000
  -1  29  -5     234     106                                                         179   -0.93    0.00  1.0000
   1  29  -5     495     166                                                         413   -0.93    0.00  1.0000
   1  29   5     119     163                                                          81    0.93    0.00  1.0000
  -1  29   5     124     148                                                          85    0.93    0.00  1.0000
   1 -29   5     371     106                                                         301   -0.93    0.00  1.0000
  -1 -29   5     316     101                                                         251   -0.93    0.00  1.0000
  -1  29  -6     158      71                                                         123   -0.71    0.00  1.0000
   1  29  -6     293     191                                                         245    0.71    0.00  1.0000
   1  29   6     340     169                                                         288   -0.71    0.00  1.0000
  -1  29   6     377     155                                                         322    0.71    0.00  1.0000
   1 -29   6     105      40                                                          77   -0.71    0.00  1.0000
  -1 -29   6     161      71                                                         126    0.71    0.00  1.0000
  -1  29  -7      88      63                                                          77   -0.29    0.00  1.0000
   1  29  -7     226     116                                                         208   -0.29    0.00  1.0000
   1  29   7     201     158                                                         184    0.29    0.00  1.0000
  -1  29   7       4     130                                                           2    0.29    0.00  1.0000
   1 -29   7       4      54                                                           2   -0.29    0.00  1.0000
  -1 -29   7       4      59                                                           2   -0.29    0.00  1.0000
  -1  29  -8     106      75                                                         104    0.05    0.00  1.0000
   1  29   8       0     150                                                           0    0.05    0.00  1.0000
  -1  29   8       0     121                                                           0   -0.05    0.00  1.0000
   1 -29   8      59      32                                                          58    0.05    0.00  1.0000
  -1 -29   8      60      62                                                          59   -0.05    0.00  1.0000
  -1  29  -9      20     152                                                          30   -0.48    0.00  1.0000
   1  29  -9     118     128                                                         140   -0.48    0.00  1.0000
   1  29   9      70     164                                                          87    0.48    0.00  1.0000
  -1  29   9      18     137                                                          27    0.48    0.00  1.0000
   1 -29   9       0      63                                                           1   -0.48    0.00  1.0000
  -1 -29   9       3      57                                                           7   -0.48    0.00  1.0000
  -1  31  -1     163     322                                                         186    0.42    0.00  1.0000
   1  31  -1      38     155                                                          50    0.42    0.00  1.0000
  -1  31   1     109     275                                                         128   -0.42    0.00  1.0000
   1  31   1     201     305                                                         226   -0.42    0.00  1.0000
   1 -31  -1       2      25                                                           6   -0.42    0.00  1.0000
   1 -31   1       5      65                                                          10    0.42    0.00  1.0000
  -1 -31  -1       1      25                                                           0   -0.42    0.00  1.0000
  -1 -31   1       0      73                                                           2    0.42    0.00  1.0000
  -1  31  -2       0     145                                                           1    0.16    0.00  1.0000
   1  31  -2       0     149                                                           1   -0.16    0.00  1.0000
  -1  31   2     256     166                                                         267   -0.16    0.00  1.0000
   1  31   2     244     188                                                         255    0.16    0.00  1.0000
   1 -31  -2      98      39                                                         105   -0.16    0.00  1.0000
   1 -31   2     108      43                                                         115    0.16    0.00  1.0000
  -1 -31  -2      65      56                                                          71    0.16    0.00  1.0000
  -1 -31   2     159      69                                                         167   -0.16    0.00  1.0000
  -1  31  -3     669     230                                                         705    0.33    0.00  1.0000
   1  31  -3     137     131                                                         154    0.33    0.00  1.0000
  -1  31   3      91     152                                                         105   -0.33    0.00  1.0000
   1  31   3     213     168                                                         234   -0.33    0.00  1.0000
   1 -31   3      75      53                                                          87    0.33    0.00  1.0000
  -1 -31  -3      31      25                                                          39   -0.33    0.00  1.0000
  -1 -31   3      93      50                                                         107    0.33    0.00  1.0000
  -1  31  -4     148      83                                                         134   -0.28    0.00  1.0000
   1  31  -4     239     120                                                         221    0.28    0.00  1.0000
  -1  31   4     579     251                                                         551    0.28    0.00  1.0000
   1  31   4      39     169                                                          32   -0.28    0.00  1.0000
   1 -31   4      95      49                                                          84   -0.28    0.00  1.0000
  -1 -31   4       0      50                                                           0    0.28    0.00  1.0000
  -1  31  -5     145      55                                                         146    0.01    0.00  1.0000
   1  31  -5     284     111                                                         285    0.01    0.00  1.0000
  -1  31   5      67     150                                                          67   -0.01    0.00  1.0000
   1  31   5     222     174                                                         223   -0.01    0.00  1.0000
   1 -31   5     120      44                                                         121    0.01    0.00  1.0000
  -1 -31   5      34      37                                                          34    0.01    0.00  1.0000
  -1  31  -6     382     165                                                         330    0.67    0.00  1.0000
   1  31  -6     196     141                                                         159   -0.67    0.00  1.0000
  -1  31   6      46     148                                                          29   -0.67    0.00  1.0000
   1  31   6     177     167                                                         142    0.67    0.00  1.0000
   1 -31   6      70      52                                                          49    0.67    0.00  1.0000
  -1 -31   6      82      57                                                          59   -0.67    0.00  1.0000
  -1  31  -7     201     143                                                         207   -0.10    0.00  1.0000
   1  31  -7      79     140                                                          83   -0.10    0.00  1.0000
  -1  31   7     424     243                                                         432    0.10    0.00  1.0000
   1  31   7      81     188                                                          85    0.10    0.00  1.0000
   1 -31   7       1      51                                                           1   -0.10    0.00  1.0000
  -1 -31   7      16      36                                                          18   -0.10    0.00  1.0000
  -1  33  -1       5     149                                                           5   -0.04    0.00  1.0000
   1  33  -1      91     160                                                          92   -0.04    0.00  1.0000
  -1  33   1     131     247                                                         133    0.04    0.00  1.0000
   1  33   1       8     156                                                           8    0.04    0.00  1.0000
   1 -33  -1      11      32                                                          12    0.04    0.00  1.0000
   1 -33   1       2      39                                                           2   -0.04    0.00  1.0000
  -1 -33  -1       3      28                                                           3    0.04    0.00  1.0000
  -1 -33   1       5      26                                                           5   -0.04    0.00  1.0000
  -1  33  -2      12     145                                                          12    0.00    0.00  1.0000
   1  33  -2      51     149                                                          51    0.00    0.00  1.0000
  -1  33   2      68     149                                                          68    0.00    0.00  1.0000
   1  33   2     479     250                                                         479    0.00    0.00  1.0000
   1 -33   2      75      64                                                          75    0.00    0.00  1.0000
  -1 -33   2      15      38                                                          15    0.00    0.00  1.0000
  -1  33  -3     272     133                                                         275    0.04    0.00  1.0000
   1  33  -3     250     125                                                         253    0.04    0.00  1.0000
  -1  33   3     177     237                                                         179   -0.04    0.00  1.0000
   1  33   3       2     158                                                           2   -0.04    0.00  1.0000
   1 -33   3      86      36                                                          88    0.04    0.00  1.0000
   1  33  -4     259     104                                                         241   -0.28    0.00  1.0000
  -1  33   4     600     308                                                         572   -0.28    0.00  1.0000
   1  33   4      78     163                                                          68    0.28    0.00  1.0000
   1 -33   4       0      48                                                           0    0.28    0.00  1.0000
  -1 -33   4      80      51                                                          70   -0.28    0.00  1.0000
  -1  33  -5       0     125                                                           1    0.59    0.00  1.0000
   1  33  -5     415     196                                                         467    0.59    0.00  1.0000
  -1  33   5      44     170                                                          62   -0.59    0.00  1.0000
   1  33   5     232     184                                                         271   -0.59    0.00  1.0000
   1 -33   5       0      45                                                           1    0.59    0.00  1.0000
  -1 -33   5      41      50                                                          58    0.59    0.00  1.0000
   2   0  -2    1170     122                                                        1250   -0.56    0.00  1.0000
  -2   0   2    1244     126                                                        1326   -0.56    0.00  1.0000
   2   0   2    1286      83                                                        1370   -0.56    0.00  1.0000
  -2   0  -2    1439      88                                                        1527   -0.56    0.00  1.0000
   2   0   2    1614     141                                                        1708   -0.56    0.00  1.0000
  -2   0  -2    1470      87                                                        1559   -0.56    0.00  1.0000
  -2   0   2    1393      78                                                        1480   -0.56    0.00  1.0000
   2   0  -2    1413      79                                                        1501   -0.56    0.00  1.0000
  -2   0   4    7066     290                                                        7028    0.11    0.00  1.0000
   2   0   4    6604     257                                                        6568    0.11    0.00  1.0000
  -2   0  -4    6699     255                                                        6662    0.11    0.00  1.0000
  -2   0   4    6629     256                                                        6593    0.11    0.00  1.0000
   2   0   4    6934     264                                                        6897    0.11    0.00  1.0000
  -2   0  -4    6293     236                                                        6258    0.11    0.00  1.0000
  -2   0   4    6670     252                                                        6634    0.11    0.00  1.0000
   2   0  -4    6956     270                                                        6919    0.11    0.00  1.0000
  -2   0   6    2965     144                                                        2969    0.02    0.00  1.0000
   2   0   6    3219     126                                                        3223    0.02    0.00  1.0000
  -2   0   6    2908     108                                                        2912    0.02    0.00  1.0000
  -2   0  -6    3375     120                                                        3379    0.02    0.00  1.0000
   2   0   6    3058     113                                                        3062    0.02    0.00  1.0000
  -2   0   6    3145     113                                                        3149    0.02    0.00  1.0000
  -2   0  -6    3005     108                                                        3009    0.02    0.00  1.0000
   2   0  -6    3220     109                                                        3224    0.02    0.00  1.0000
   2   0   8    5515     285                                                        5521   -0.02    0.00  1.0000
  -2   0   8    5782     314                                                        5788   -0.02    0.00  1.0000
   2   0   8    5315     278                                                        5321   -0.02    0.00  1.0000
  -2   0   8    5098     241                                                        5104   -0.02    0.00  1.0000
   2   0   8    5345     252                                                        5351   -0.02    0.00  1.0000
  -2   0   8    5189     235                                                        5195   -0.02    0.00  1.0000
  -2   0  -8    5009     221                                                        5015   -0.02    0.00  1.0000
   2   0  -8    5206     231                                                        5212   -0.02    0.00  1.0000
   2   0  10    4704     295                                                        4542    0.57    0.00  1.0000
  -2   0  10    4336     218                                                        4181    0.57    0.00  1.0000
   2   0  10    4095     185                                                        3944    0.57    0.00  1.0000
  -2   0  10    4518     210                                                        4360    0.57    0.00  1.0000
  -2   0 -10    4433     188                                                        4276    0.57    0.00  1.0000
   2   0 -10    4636     198                                                        4476    0.57    0.00  1.0000
   2   0  12     268      90                                                         276   -0.12    0.00  1.0000
  -2   0  12     276      69                                                         284   -0.12    0.00  1.0000
   2   0  12     322      81                                                         331   -0.12    0.00  1.0000
  -2   0  12     408      90                                                         418   -0.12    0.00  1.0000
   2   0  14       3      48                                                           3   -1.73    0.00  1.0000
  -2   0  14       2      64                                                          26   -1.73    0.00  1.0000
   2   0  14      16      65                                                          57   -1.73    0.00  1.0000
  -2   0  14      13      49                                                          51   -1.73    0.00  1.0000
   2   0  16      49      78                                                          30    0.75    0.00  1.0000
  -2   0  16      24      64                                                          11    0.75    0.00  1.0000
   2   0  16      25      31                                                          12    0.75    0.00  1.0000
  -2   2   0  372278     535                                                      326783  -18.60    0.00  1.0000
  -2   2  -1     169      56                                                         174   -0.10    0.00  1.0000
   2  -2   1     227      62                                                         233   -0.10    0.00  1.0000
   2   2  -1     339     140                                                         346    0.10    0.00  1.0000
  -2  -2   1     443     125                                                         451    0.10    0.00  1.0000
   2   2   1     148      43                                                         153    0.10    0.00  1.0000
  -2  -2  -1     149      60                                                         154    0.10    0.00  1.0000
  -2   2   1     204      34                                                         210   -0.10    0.00  1.0000
   2  -2  -1     246      39                                                         252   -0.10    0.00  1.0000
   2   2   1     251      96                                                         257    0.10    0.00  1.0000
   2  -2  -1     218      35                                                         224   -0.10    0.00  1.0000
  -2  -2  -1     561      94                                                         570    0.10    0.00  1.0000
  -2   2   1     360      49                                                         368   -0.10    0.00  1.0000
   2  -2   1     288      70                                                         295   -0.10    0.00  1.0000
  -2   2  -1     374      59                                                         382   -0.10    0.00  1.0000
  -2  -2   1     243      55                                                         249    0.10    0.00  1.0000
   2   2  -1     325      54                                                         332    0.10    0.00  1.0000
   2  -2   2     471      71                                                         462   -0.10    0.00  1.0000
   2   2  -2     469     145                                                         460   -0.10    0.00  1.0000
  -2  -2   2     522     172                                                         512   -0.10    0.00  1.0000
   2   2   2     579      50                                                         569   -0.10    0.00  1.0000
  -2  -2  -2     578      46                                                         568   -0.10    0.00  1.0000
  -2   2   2     614      48                                                         604   -0.10    0.00  1.0000
   2  -2  -2     686      47                                                         675   -0.10    0.00  1.0000
   2  -2   2     644      51                                                         633   -0.10    0.00  1.0000
  -2   2   2     664      59                                                         653   -0.10    0.00  1.0000
   2   2   2     569      55                                                         559   -0.10    0.00  1.0000
  -2  -2  -2     587      41                                                         577   -0.10    0.00  1.0000
   2  -2   2     710      66                                                         699   -0.10    0.00  1.0000
  -2   2  -2     652      52                                                         641   -0.10    0.00  1.0000
  -2  -2   2     654      45                                                         643   -0.10    0.00  1.0000
   2   2  -2     537      39                                                         527   -0.10    0.00  1.0000
  -2   2   2     584      35                                                         574   -0.10    0.00  1.0000
   2  -2   3  144933    1762                                                      144432   -0.32    0.00  1.0000
   2   2  -3  148909    1830                                                      148401    0.32    0.00  1.0000
   2   2   3  142282    1725                                                      141785    0.32    0.00  1.0000
  -2  -2  -3  145524    1751                                                      145022    0.32    0.00  1.0000
  -2   2   3  143613    1746                                                      143114   -0.32    0.00  1.0000
   2  -2  -3  143274    1719                                                      142776   -0.32    0.00  1.0000
   2  -2   3  146225    1756                                                      145721   -0.32    0.00  1.0000
   2   2   3  142157    1704                                                      141661    0.32    0.00  1.0000
   2  -2   3  136404    1639                                                      135918   -0.32    0.00  1.0000
  -2   2   3  144907    1726                                                      144406   -0.32    0.00  1.0000
  -2  -2   3  138877    1662                                                      138386    0.32    0.00  1.0000
   2   2  -3  138853    1661                                                      138362    0.32    0.00  1.0000
   2  -2  -3  140636    1674                                                      140142   -0.32    0.00  1.0000
   2   2  -4     221      91                                                         205    0.26    0.00  1.0000
   2  -2   4     207      38                                                         192    0.26    0.00  1.0000
  -2  -2   4      96      73                                                          86    0.26    0.00  1.0000
   2   2   4     221      51                                                         205    0.26    0.00  1.0000
  -2   2   4     119      30                                                         108    0.26    0.00  1.0000
  -2  -2  -4     183      41                                                         169    0.26    0.00  1.0000
   2  -2   4     121      40                                                         110    0.26    0.00  1.0000
   2  -2  -4     217      44                                                         202    0.26    0.00  1.0000
   2   2   4     160      36                                                         147    0.26    0.00  1.0000
  -2  -2  -4     149      20                                                         136    0.26    0.00  1.0000
   2  -2   4     184      39                                                         170    0.26    0.00  1.0000
  -2   2  -4     224      41                                                         208    0.26    0.00  1.0000
  -2   2   4     191      34                                                         177    0.26    0.00  1.0000
  -2  -2   4     260      48                                                         243    0.26    0.00  1.0000
   2   2  -4     152      28                                                         139    0.26    0.00  1.0000
   2  -2  -4     187      21                                                         173    0.26    0.00  1.0000
   2  -2   5   98938    1270                                                       99054   -0.09    0.00  1.0000
  -2  -2   5   96408    1244                                                       96523    0.09    0.00  1.0000
   2   2   5   93490    1150                                                       93603    0.09    0.00  1.0000
  -2   2   5   99015    1220                                                       99131   -0.09    0.00  1.0000
  -2  -2  -5   97977    1197                                                       98093    0.09    0.00  1.0000
   2  -2   5   97908    1213                                                       98024   -0.09    0.00  1.0000
   2  -2  -5   97778    1204                                                       97894   -0.09    0.00  1.0000
   2   2   5   96501    1172                                                       96616    0.09    0.00  1.0000
   2  -2   5   95080    1163                                                       95194   -0.09    0.00  1.0000
  -2   2   5   95758    1152                                                       95872   -0.09    0.00  1.0000
  -2  -2   5   96011    1165                                                       96126    0.09    0.00  1.0000
   2   2  -5   96733    1171                                                       96848    0.09    0.00  1.0000
   2  -2  -5   96562    1173                                                       96677   -0.09    0.00  1.0000
   2  -2   6    9425     314                                                        9479   -0.13    0.00  1.0000
  -2  -2   6    9490     220                                                        9545   -0.13    0.00  1.0000
   2   2   6    8769     171                                                        8821   -0.13    0.00  1.0000
  -2   2   6    9539     163                                                        9594   -0.13    0.00  1.0000
   2  -2   6    9089     153                                                        9142   -0.13    0.00  1.0000
  -2  -2  -6    8923     278                                                        8976   -0.13    0.00  1.0000
  -2  -2   6    8972     159                                                        9025   -0.13    0.00  1.0000
   2   2   6    9225     191                                                        9279   -0.13    0.00  1.0000
   2  -2   6    9050     144                                                        9103   -0.13    0.00  1.0000
  -2   2   6    9346     128                                                        9400   -0.13    0.00  1.0000
  -2  -2  -6    8781     130                                                        8833   -0.13    0.00  1.0000
  -2   2  -6    9136     138                                                        9189   -0.13    0.00  1.0000
   2   2  -6    9512     136                                                        9567   -0.13    0.00  1.0000
   2  -2  -6    9427     128                                                        9481   -0.13    0.00  1.0000
  -2   2   7     273      95                                                         279   -0.08    0.00  1.0000
   2  -2   7     211      80                                                         216   -0.08    0.00  1.0000
  -2  -2   7     144      41                                                         148    0.08    0.00  1.0000
   2   2   7     161      62                                                         165    0.08    0.00  1.0000
  -2   2   7     362      49                                                         368   -0.08    0.00  1.0000
   2  -2   7     282      63                                                         288   -0.08    0.00  1.0000
  -2  -2   7     329      67                                                         335    0.08    0.00  1.0000
  -2  -2  -7     158      32                                                         162    0.08    0.00  1.0000
   2   2   7     224      54                                                         229    0.08    0.00  1.0000
   2  -2   7     184      66                                                         189   -0.08    0.00  1.0000
  -2   2   7     198      36                                                         203   -0.08    0.00  1.0000
  -2  -2   7     297      43                                                         303    0.08    0.00  1.0000
  -2  -2  -7     217      31                                                         222    0.08    0.00  1.0000
  -2   2  -7     158      47                                                         162   -0.08    0.00  1.0000
   2   2  -7     209      35                                                         214    0.08    0.00  1.0000
   2  -2  -7     233      29                                                         238   -0.08    0.00  1.0000
  -2   2   8     691     158                                                         681    0.09    0.00  1.0000
  -2  -2   8     872     211                                                         861    0.09    0.00  1.0000
   2   2   8    1064     106                                                        1051    0.09    0.00  1.0000
  -2   2   8    1001     164                                                         989    0.09    0.00  1.0000
   2  -2   8    1003     122                                                         991    0.09    0.00  1.0000
  -2  -2   8    1015     183                                                        1003    0.09    0.00  1.0000
  -2  -2  -8    1006      84                                                         994    0.09    0.00  1.0000
   2   2   8     990     149                                                         978    0.09    0.00  1.0000
   2  -2   8    1162     196                                                        1149    0.09    0.00  1.0000
  -2   2   8     888      61                                                         876    0.09    0.00  1.0000
  -2  -2   8     918     140                                                         906    0.09    0.00  1.0000
  -2  -2  -8     919      42                                                         907    0.09    0.00  1.0000
  -2   2  -8     885      57                                                         873    0.09    0.00  1.0000
   2   2  -8     845      58                                                         834    0.09    0.00  1.0000
   2  -2  -8    1021      65                                                        1009    0.09    0.00  1.0000
   2   2   9    1476     124                                                        1465    0.07    0.00  1.0000
  -2   2   9    1421     279                                                        1410   -0.07    0.00  1.0000
   2  -2   9    1194     107                                                        1184   -0.07    0.00  1.0000
  -2  -2   9    1455     271                                                        1444    0.07    0.00  1.0000
   2   2   9    1399     105                                                        1388    0.07    0.00  1.0000
   2  -2   9    1160      87                                                        1150   -0.07    0.00  1.0000
  -2   2   9    1480     131                                                        1469   -0.07    0.00  1.0000
  -2  -2   9    1475     110                                                        1464    0.07    0.00  1.0000
  -2  -2  -9    1376     125                                                        1365    0.07    0.00  1.0000
  -2   2  -9    1365      83                                                        1354   -0.07    0.00  1.0000
   2   2  -9    1439      92                                                        1428    0.07    0.00  1.0000
   2  -2  -9    1363     100                                                        1352   -0.07    0.00  1.0000
   2   2  10     171     106                                                         140   -0.61    0.00  1.0000
  -2   2  10     117      69                                                          91   -0.61    0.00  1.0000
   2  -2  10      22      72                                                          12   -0.61    0.00  1.0000
  -2  -2  10      80     107                                                          59   -0.61    0.00  1.0000
   2   2  10     190      90                                                         157   -0.61    0.00  1.0000
   2  -2  10     136      44                                                         108   -0.61    0.00  1.0000
  -2   2  10      69      52                                                          50   -0.61    0.00  1.0000
  -2  -2  10     151      68                                                         122   -0.61    0.00  1.0000
  -2  -2 -10     101      20                                                          77   -0.61    0.00  1.0000
  -2   2 -10      73      42                                                          53   -0.61    0.00  1.0000
   2   2 -10     144      44                                                         115   -0.61    0.00  1.0000
   2  -2 -10     128      37                                                         101   -0.61    0.00  1.0000
   2   2  11      75      37                                                          81   -0.17    0.00  1.0000
  -2   2  11     148     102                                                         157    0.17    0.00  1.0000
   2  -2  11      47      39                                                          52    0.17    0.00  1.0000
  -2  -2  11       0      78                                                           0   -0.17    0.00  1.0000
   2   2  11       0      44                                                           0   -0.17    0.00  1.0000
   2  -2  11      22      30                                                          25    0.17    0.00  1.0000
  -2   2  11       0      41                                                           0    0.17    0.00  1.0000
  -2  -2  11      28      45                                                          32   -0.17    0.00  1.0000
  -2  -2 -11      67      38                                                          73   -0.17    0.00  1.0000
   2  -2 -11      23      18                                                          27    0.17    0.00  1.0000
   2   2  12     116      57                                                         110    0.15    0.00  1.0000
  -2   2  12       2      73                                                           1    0.15    0.00  1.0000
   2  -2  12     267     104                                                         257    0.15    0.00  1.0000
  -2  -2  12     144      78                                                         137    0.15    0.00  1.0000
   2   2  12     186      79                                                         178    0.15    0.00  1.0000
   2  -2  12     114      55                                                         108    0.15    0.00  1.0000
  -2   2  12      88      28                                                          82    0.15    0.00  1.0000
  -2  -2  12     124      75                                                         117    0.15    0.00  1.0000
  -2  -2 -12      88      32                                                          82    0.15    0.00  1.0000
   2  -2 -12     113      34                                                         107    0.15    0.00  1.0000
   2   2  13       1      70                                                           0   -0.40    0.00  1.0000
  -2   2  13     115      64                                                         133    0.40    0.00  1.0000
   2  -2  13     145      69                                                         166    0.40    0.00  1.0000
  -2  -2  13     299      89                                                         328   -0.40    0.00  1.0000
   2   2  13     145      55                                                         165   -0.40    0.00  1.0000
   2  -2  13      77      37                                                          92    0.40    0.00  1.0000
  -2   2  13     100      54                                                         117    0.40    0.00  1.0000
  -2  -2  13       1      37                                                           0   -0.40    0.00  1.0000
   2   2  14      36      81                                                          84    1.54    0.00  1.0000
  -2   2  14      16      38                                                          51    1.54    0.00  1.0000
   2  -2  14       1      41                                                           6    1.54    0.00  1.0000
  -2  -2  14       3      59                                                           2    1.54    0.00  1.0000
   2   2  14      20      40                                                          58    1.54    0.00  1.0000
   2  -2  14       5      31                                                          30    1.54    0.00  1.0000
  -2   2  14       3      31                                                           2    1.54    0.00  1.0000
  -2  -2  14      26      56                                                          68    1.54    0.00  1.0000
   2   2  15      89      66                                                         105   -0.40    0.00  1.0000
  -2   2  15     112      42                                                         130    0.40    0.00  1.0000
   2  -2  15     191     103                                                         214    0.40    0.00  1.0000
  -2  -2  15     147      92                                                         168   -0.40    0.00  1.0000
   2   2  15      22      51                                                          30   -0.40    0.00  1.0000
   2  -2  15     145      79                                                         166    0.40    0.00  1.0000
  -2   2  15      43      48                                                          55    0.40    0.00  1.0000
  -2  -2  15      62      54                                                          76   -0.40    0.00  1.0000
   2   2  16     269      57                                                         325   -0.78    0.00  1.0000
  -2   2  16     210      72                                                         260   -0.78    0.00  1.0000
   2  -2  16      24      66                                                          43   -0.78    0.00  1.0000
  -2  -2  16       8      61                                                          20   -0.78    0.00  1.0000
   2  -2  16     106      41                                                         142   -0.78    0.00  1.0000
  -2  -2  16     177      41                                                         223   -0.78    0.00  1.0000
  -2   4   0  134973      83                                                      124034    7.34    0.00  1.0000
   2   4   0  137716     143                                                      126664    7.34    0.00  1.0000
   2  -4   0  134056      78                                                      123155    7.34    0.00  1.0000
  -2  -4   0  138578     189                                                      127490    7.34    0.00  1.0000
   2  -4   0  134929      72                                                      123991    7.34    0.00  1.0000
  -2   4   0  133622      64                                                      122739    7.34    0.00  1.0000
  -2  -4   0  135099      71                                                      124154    7.34    0.00  1.0000
   2   4  -1  117208    1417                                                      116960   -0.18    0.00  1.0000
  -2   4  -2   86448    1104                                                       85231    1.00    0.00  1.0000
   2   4  -2   87155    1160                                                       85933    1.00    0.00  1.0000
   2   4   2   87348    1117                                                       86125    1.00    0.00  1.0000
  -2   4   2   85161    1055                                                       83953    1.00    0.00  1.0000
   2  -4  -2   83553    1031                                                       82357    1.00    0.00  1.0000
   2  -4   2   82535    1023                                                       81346    1.00    0.00  1.0000
  -2  -4   2   83861    1046                                                       82663    1.00    0.00  1.0000
   2   4  -2   83595    1034                                                       82398    1.00    0.00  1.0000
  -2   4  -3      34      48                                                          41    0.28    0.00  1.0000
   2  -4   3      50      56                                                          58    0.28    0.00  1.0000
   2   4  -3      31      89                                                          38   -0.28    0.00  1.0000
  -2  -4   3       0      94                                                           1   -0.28    0.00  1.0000
   2   4   3      44      59                                                          52   -0.28    0.00  1.0000
  -2  -4  -3      16      44                                                          21   -0.28    0.00  1.0000
  -2   4   3       0      41                                                           1    0.28    0.00  1.0000
   2  -4  -3      16      31                                                          21    0.28    0.00  1.0000
  -2   4   3       0       7                                                           0    0.28    0.00  1.0000
   2   4   3       8      21                                                          12   -0.28    0.00  1.0000
  -2  -4  -3      47      25                                                          55   -0.28    0.00  1.0000
   2  -4   3      58      46                                                          67    0.28    0.00  1.0000
  -2   4   3       0       6                                                           1    0.28    0.00  1.0000
  -2   4  -3       0      35                                                           1    0.28    0.00  1.0000
  -2  -4   3      34      40                                                          41   -0.28    0.00  1.0000
   2   4  -3      25      32                                                          31   -0.28    0.00  1.0000
  -2   4  -4    4609     211                                                        4364   -0.88    0.00  1.0000
   2   4  -4    4047     264                                                        3818   -0.88    0.00  1.0000
   2  -4   4    4674     271                                                        4428   -0.88    0.00  1.0000
  -2  -4   4    4821     231                                                        4571   -0.88    0.00  1.0000
   2   4   4    4627     195                                                        4382   -0.88    0.00  1.0000
  -2   4   4    4480     214                                                        4239   -0.88    0.00  1.0000
  -2  -4  -4    4003     163                                                        3775   -0.88    0.00  1.0000
   2  -4  -4    4578     189                                                        4334   -0.88    0.00  1.0000
   2   4   4    4365     199                                                        4127   -0.88    0.00  1.0000
  -2  -4  -4    4427     168                                                        4187   -0.88    0.00  1.0000
   2  -4   4    4477     183                                                        4236   -0.88    0.00  1.0000
  -2   4   4    4373     160                                                        4135   -0.88    0.00  1.0000
  -2   4  -4    4201     163                                                        3968   -0.88    0.00  1.0000
  -2  -4   4    4687     209                                                        4440   -0.88    0.00  1.0000
   2   4  -4    4281     167                                                        4045   -0.88    0.00  1.0000
   2  -4  -4    4481     164                                                        4240   -0.88    0.00  1.0000
   2  -4   5   31290     458                                                       31462    0.23    0.00  1.0000
  -2  -4   5   31446     467                                                       31618   -0.23    0.00  1.0000
   2   4   5   33257     454                                                       33434   -0.23    0.00  1.0000
  -2   4   5   31298     498                                                       31470    0.23    0.00  1.0000
   2  -4   5   33037     427                                                       33214    0.23    0.00  1.0000
   2   4   5   32332     439                                                       32507   -0.23    0.00  1.0000
  -2  -4  -5   31072     385                                                       31243   -0.23    0.00  1.0000
  -2   4  -5   31261     395                                                       31433    0.23    0.00  1.0000
  -2  -4   5   29875     412                                                       30043   -0.23    0.00  1.0000
   2   4  -5   31700     409                                                       31873   -0.23    0.00  1.0000
   2  -4  -5   31697     381                                                       31870    0.23    0.00  1.0000
   2   4  -6      81      51                                                          68    0.36    0.00  1.0000
   2  -4   6     158     111                                                         140    0.36    0.00  1.0000
  -2  -4   6      81      52                                                          68    0.36    0.00  1.0000
   2   4   6      29      55                                                          22    0.36    0.00  1.0000
  -2   4   6      31      26                                                          23    0.36    0.00  1.0000
  -2  -4  -6     111      43                                                          96    0.36    0.00  1.0000
   2  -4  -6      96      32                                                          82    0.36    0.00  1.0000
   2  -4   6      86      53                                                          73    0.36    0.00  1.0000
   2   4   6      81      33                                                          68    0.36    0.00  1.0000
  -2   4   6     120      27                                                         104    0.36    0.00  1.0000
   2  -4   6      43      29                                                          34    0.36    0.00  1.0000
  -2  -4  -6      90      22                                                          77    0.36    0.00  1.0000
  -2  -4   6      83      22                                                          70    0.36    0.00  1.0000
  -2   4  -6      64      46                                                          53    0.36    0.00  1.0000
   2   4  -6     108      42                                                          93    0.36    0.00  1.0000
   2  -4   7    1550     281                                                        1574    0.14    0.00  1.0000
  -2  -4   7    1804     323                                                        1830   -0.14    0.00  1.0000
   2   4   7    1821     309                                                        1847   -0.14    0.00  1.0000
  -2   4   7    1900     124                                                        1926    0.14    0.00  1.0000
  -2  -4  -7    1762      85                                                        1787   -0.14    0.00  1.0000
   2  -4   7    1611      93                                                        1635    0.14    0.00  1.0000
   2  -4  -7    1782      88                                                        1807    0.14    0.00  1.0000
  -2  -4   7    1288     168                                                        1310   -0.14    0.00  1.0000
   2   4   7    1697      96                                                        1722   -0.14    0.00  1.0000
  -2   4   7    1771      75                                                        1796    0.14    0.00  1.0000
   2  -4   7    1660      98                                                        1685    0.14    0.00  1.0000
  -2  -4  -7    1602      79                                                        1626   -0.14    0.00  1.0000
  -2  -4   7    1817     149                                                        1843   -0.14    0.00  1.0000
  -2   4  -7    1585      79                                                        1609    0.14    0.00  1.0000
   2   4  -7    1684      70                                                        1709   -0.14    0.00  1.0000
   2  -4  -7    1797      63                                                        1822    0.14    0.00  1.0000
   2  -4   8      70      46                                                          63   -0.21    0.00  1.0000
   2   4   8      88      74                                                          80   -0.21    0.00  1.0000
  -2   4   8      92      50                                                          84   -0.21    0.00  1.0000
   2  -4   8      55      57                                                          49   -0.21    0.00  1.0000
  -2  -4  -8      85      53                                                          77   -0.21    0.00  1.0000
  -2  -4   8       0      58                                                           0   -0.21    0.00  1.0000
   2  -4  -8     212      58                                                         200   -0.21    0.00  1.0000
   2   4   8      49      26                                                          43   -0.21    0.00  1.0000
  -2   4   8      52      32                                                          46   -0.21    0.00  1.0000
   2  -4   8     100      49                                                          92   -0.21    0.00  1.0000
  -2  -4   8     121      59                                                         112   -0.21    0.00  1.0000
  -2  -4  -8     169      38                                                         158   -0.21    0.00  1.0000
  -2   4  -8     110      36                                                         101   -0.21    0.00  1.0000
   2   4  -8      41      20                                                          36   -0.21    0.00  1.0000
   2  -4  -8      72      28                                                          65   -0.21    0.00  1.0000
   2   4   9     279      67                                                         274   -0.08    0.00  1.0000
  -2   4   9     242      67                                                         237    0.08    0.00  1.0000
   2  -4   9     361      70                                                         355    0.08    0.00  1.0000
  -2  -4   9     300      62                                                         295   -0.08    0.00  1.0000
   2   4   9     336      77                                                         330   -0.08    0.00  1.0000
  -2   4   9     316      53                                                         310    0.08    0.00  1.0000
   2  -4   9     406      57                                                         400    0.08    0.00  1.0000
  -2  -4   9     343      64                                                         337   -0.08    0.00  1.0000
  -2  -4  -9     209      42                                                         204   -0.08    0.00  1.0000
  -2   4  -9     227      74                                                         222    0.08    0.00  1.0000
   2   4  -9     334      60                                                         328   -0.08    0.00  1.0000
   2  -4  -9     222      24                                                         217    0.08    0.00  1.0000
   2   4  10       2      77                                                           0    0.63    0.00  1.0000
  -2   4  10     153      63                                                         123    0.63    0.00  1.0000
   2  -4  10     173      97                                                         141    0.63    0.00  1.0000
  -2  -4  10      25      69                                                          14    0.63    0.00  1.0000
   2   4  10     122      38                                                          95    0.63    0.00  1.0000
  -2   4  10      79      42                                                          58    0.63    0.00  1.0000
   2  -4  10      25      23                                                          14    0.63    0.00  1.0000
  -2  -4  10      12      25                                                           5    0.63    0.00  1.0000
  -2  -4 -10      11      21                                                           4    0.63    0.00  1.0000
   2   4 -10       2      28                                                           0    0.63    0.00  1.0000
   2  -4 -10       2      10                                                           0    0.63    0.00  1.0000
   2   4  11     458     104                                                         474    0.18    0.00  1.0000
  -2   4  11     233      87                                                         244   -0.18    0.00  1.0000
   2  -4  11     138      68                                                         147   -0.18    0.00  1.0000
  -2  -4  11     325     100                                                         338    0.18    0.00  1.0000
   2   4  11     210      50                                                         221    0.18    0.00  1.0000
  -2   4  11     402      90                                                         417   -0.18    0.00  1.0000
   2  -4  11     264      86                                                         276   -0.18    0.00  1.0000
  -2  -4  11     345      71                                                         359    0.18    0.00  1.0000
  -2  -4 -11     283      64                                                         295    0.18    0.00  1.0000
   2  -4 -11     280      50                                                         292   -0.18    0.00  1.0000
   2   4  12     169      93                                                         182   -0.24    0.00  1.0000
  -2   4  12     174     108                                                         187   -0.24    0.00  1.0000
   2  -4  12     156      68                                                         168   -0.24    0.00  1.0000
  -2  -4  12     181      97                                                         194   -0.24    0.00  1.0000
   2   4  12     112      49                                                         123   -0.24    0.00  1.0000
  -2   4  12      59      37                                                          67   -0.24    0.00  1.0000
   2  -4  12     138      35                                                         150   -0.24    0.00  1.0000
  -2  -4  12     100      70                                                         110   -0.24    0.00  1.0000
  -2  -4 -12      96      29                                                         106   -0.24    0.00  1.0000
   2  -4 -12      70      22                                                          78   -0.24    0.00  1.0000
   2   4  13     256      68                                                         293    0.55    0.00  1.0000
  -2   4  13     438     177                                                         487   -0.55    0.00  1.0000
   2  -4  13     461     101                                                         511   -0.55    0.00  1.0000
  -2  -4  13     310      88                                                         351    0.55    0.00  1.0000
  -2   4  13     230      69                                                         266   -0.55    0.00  1.0000
   2  -4  13     385      91                                                         431   -0.55    0.00  1.0000
  -2  -4  13     243      76                                                         280    0.55    0.00  1.0000
   2   4  14      66      80                                                         105   -1.02    0.00  1.0000
  -2   4  14      42      64                                                          74   -1.02    0.00  1.0000
   2  -4  14      14      63                                                          35   -1.02    0.00  1.0000
  -2  -4  14      37      62                                                          67   -1.02    0.00  1.0000
   2   4  14      10      22                                                          28   -1.02    0.00  1.0000
  -2   4  14       2      26                                                          13   -1.02    0.00  1.0000
  -2  -4  14     106      46                                                         154   -1.02    0.00  1.0000
   2   4  15       1      69                                                           0    0.51    0.00  1.0000
  -2   4  15      46      51                                                          33   -0.51    0.00  1.0000
  -2  -4  15      81      35                                                          63    0.51    0.00  1.0000
   2  -4  15     122      50                                                         100   -0.51    0.00  1.0000
  -2  -4  15     139      45                                                         115    0.51    0.00  1.0000
   2   4  16      13      65                                                           4    0.79    0.00  1.0000
  -2   4  16     118      62                                                          85    0.79    0.00  1.0000
   2  -4  16      95      72                                                          66    0.79    0.00  1.0000
  -2  -4  16      13      62                                                           4    0.79    0.00  1.0000
   2  -4  16      23      39                                                          10    0.79    0.00  1.0000
  -2  -4  16      52      45                                                          31    0.79    0.00  1.0000
  -2   6   0   74356    2387                                                       72836    1.35    0.00  1.0000
   2   6   0   77268    2482                                                       75718    1.35    0.00  1.0000
   2  -6   0   74336    2370                                                       72816    1.35    0.00  1.0000
   2  -6   0   78889    2432                                                       77323    1.35    0.00  1.0000
  -2   6   0   72833    2313                                                       71328    1.35    0.00  1.0000
  -2  -6   0   73137    2321                                                       71629    1.35    0.00  1.0000
   2   6   0   73436    2326                                                       71925    1.35    0.00  1.0000
  -2   6  -1  136853    1705                                                      136652   -0.13    0.00  1.0000
   2  -6   1  137907    1714                                                      137705   -0.13    0.00  1.0000
  -2  -6   1  130562    1646                                                      130366    0.13    0.00  1.0000
   2   6   1  139114    1744                                                      138912    0.13    0.00  1.0000
  -2   6   1  127619    1558                                                      127425   -0.13    0.00  1.0000
  -2  -6  -1  138137    1695                                                      137935    0.13    0.00  1.0000
  -2  -6  -1  139251    1745                                                      139048    0.13    0.00  1.0000
   2  -6  -1  129903    1554                                                      129707   -0.13    0.00  1.0000
   2  -6   1  129250    1555                                                      129055   -0.13    0.00  1.0000
  -2   6  -1  129916    1562                                                      129720   -0.13    0.00  1.0000
  -2  -6   1  127533    1535                                                      127339    0.13    0.00  1.0000
   2   6  -1  130300    1568                                                      130104    0.13    0.00  1.0000
   2   6  -2   36081     842                                                       36578   -0.63    0.00  1.0000
   2  -6   2   36579     508                                                       37080   -0.63    0.00  1.0000
  -2  -6   2   35263     536                                                       35755   -0.63    0.00  1.0000
  -2  -6  -2   37237     474                                                       37742   -0.63    0.00  1.0000
   2  -6   2   36247     452                                                       36746   -0.63    0.00  1.0000
  -2   6  -2   36046     446                                                       36543   -0.63    0.00  1.0000
  -2   6   2   35464     419                                                       35957   -0.63    0.00  1.0000
  -2  -6   2   35318     449                                                       35810   -0.63    0.00  1.0000
  -2   6  -3   16852     340                                                       16869   -0.03    0.00  1.0000
   2   6  -3   18033     404                                                       18051    0.03    0.00  1.0000
   2  -6   3   15948     305                                                       15965   -0.03    0.00  1.0000
   2   6   3   16465     372                                                       16482    0.03    0.00  1.0000
  -2   6   3   16328     259                                                       16345   -0.03    0.00  1.0000
  -2  -6  -3   16946     246                                                       16963    0.03    0.00  1.0000
   2  -6  -3   16409     235                                                       16426   -0.03    0.00  1.0000
   2   6   3   17821     366                                                       17839    0.03    0.00  1.0000
  -2  -6  -3   17176     250                                                       17193    0.03    0.00  1.0000
  -2   6  -3   15852     246                                                       15869   -0.03    0.00  1.0000
  -2  -6   3   16892     265                                                       16909    0.03    0.00  1.0000
   2   6  -3   16666     236                                                       16683    0.03    0.00  1.0000
  -2   6  -4      81      67                                                         121    0.96    0.00  1.0000
   2  -6   4      27      84                                                          52    0.96    0.00  1.0000
  -2  -6   4     228     153                                                         292    0.96    0.00  1.0000
  -2   6   4       1      33                                                           8    0.96    0.00  1.0000
   2  -6  -4       4      33                                                           0    0.96    0.00  1.0000
   2   6   4      41      38                                                          70    0.96    0.00  1.0000
   2  -6   4      26      49                                                          50    0.96    0.00  1.0000
  -2   6  -4      12      25                                                          29    0.96    0.00  1.0000
  -2  -6   4      66      42                                                         102    0.96    0.00  1.0000
   2   6  -4      11      27                                                          28    0.96    0.00  1.0000
  -2   6  -5     129      81                                                         145   -0.33    0.00  1.0000
   2   6  -5      12     123                                                          17    0.33    0.00  1.0000
   2  -6   5     132      42                                                         148   -0.33    0.00  1.0000
  -2  -6   5      91      88                                                         105    0.33    0.00  1.0000
   2   6   5     113      77                                                         128    0.33    0.00  1.0000
  -2   6   5     225      71                                                         246   -0.33    0.00  1.0000
  -2  -6  -5      99      38                                                         113    0.33    0.00  1.0000
   2  -6  -5     140      37                                                         157   -0.33    0.00  1.0000
   2   6   5      92      29                                                         106    0.33    0.00  1.0000
  -2   6   5     123      19                                                         139   -0.33    0.00  1.0000
  -2  -6  -5      85      21                                                          98    0.33    0.00  1.0000
   2  -6   5     191      63                                                         210   -0.33    0.00  1.0000
  -2   6  -5     152      51                                                         169   -0.33    0.00  1.0000
  -2  -6   5      74      35                                                          86    0.33    0.00  1.0000
   2   6  -5      65      26                                                          77    0.33    0.00  1.0000
   2  -6  -5      74      13                                                          86   -0.33    0.00  1.0000
   2   6  -6     415      89                                                         446   -0.36    0.00  1.0000
   2  -6   6     296      67                                                         322   -0.36    0.00  1.0000
  -2  -6   6     341     155                                                         369   -0.36    0.00  1.0000
   2   6   6     313     112                                                         340   -0.36    0.00  1.0000
  -2   6   6     276      77                                                         301   -0.36    0.00  1.0000
  -2  -6  -6     265      52                                                         289   -0.36    0.00  1.0000
   2  -6  -6     349      44                                                         377   -0.36    0.00  1.0000
   2   6   6     348      50                                                         376   -0.36    0.00  1.0000
  -2   6   6     358      46                                                         386   -0.36    0.00  1.0000
  -2  -6  -6     298      30                                                         324   -0.36    0.00  1.0000
   2  -6   6     312      63                                                         339   -0.36    0.00  1.0000
  -2  -6   6     368      75                                                         397   -0.36    0.00  1.0000
  -2   6  -6     256      45                                                         280   -0.36    0.00  1.0000
   2   6  -6     344      48                                                         372   -0.36    0.00  1.0000
   2  -6  -6     266      20                                                         291   -0.36    0.00  1.0000
   2   6  -7     183      69                                                         174    0.16    0.00  1.0000
   2  -6   7     322      71                                                         310   -0.16    0.00  1.0000
  -2  -6   7     198      92                                                         189    0.16    0.00  1.0000
   2   6   7     150      67                                                         142    0.16    0.00  1.0000
  -2   6   7     118      66                                                         111   -0.16    0.00  1.0000
  -2  -6  -7      11      26                                                           9    0.16    0.00  1.0000
   2  -6  -7      27      34                                                          24   -0.16    0.00  1.0000
   2  -6   7      85      51                                                          79   -0.16    0.00  1.0000
   2   6   7      96      43                                                          89    0.16    0.00  1.0000
  -2   6   7      87      16                                                          81   -0.16    0.00  1.0000
   2  -6   7     202      69                                                         192   -0.16    0.00  1.0000
  -2  -6  -7     131      40                                                         123    0.16    0.00  1.0000
  -2  -6   7     120      51                                                         113    0.16    0.00  1.0000
  -2   6  -7      59      34                                                          54   -0.16    0.00  1.0000
   2   6  -7      88      40                                                          82    0.16    0.00  1.0000
   2  -6  -7     107      16                                                         100   -0.16    0.00  1.0000
   2  -6   8     131      44                                                         125    0.14    0.00  1.0000
   2   6   8      97      64                                                          92    0.14    0.00  1.0000
  -2   6   8     106      65                                                         100    0.14    0.00  1.0000
   2  -6   8       2      55                                                           1    0.14    0.00  1.0000
   2  -6  -8      53      36                                                          49    0.14    0.00  1.0000
   2   6   8     128      41                                                         122    0.14    0.00  1.0000
  -2   6   8     100      22                                                          94    0.14    0.00  1.0000
   2  -6   8     127      78                                                         121    0.14    0.00  1.0000
  -2  -6  -8      86      19                                                          81    0.14    0.00  1.0000
  -2  -6   8     117      46                                                         111    0.14    0.00  1.0000
  -2   6  -8       0      31                                                           0    0.14    0.00  1.0000
   2   6  -8      44      31                                                          40    0.14    0.00  1.0000
   2  -6  -8      69      28                                                          64    0.14    0.00  1.0000
   2   6   9     179      77                                                         176    0.05    0.00  1.0000
  -2   6   9      94      34                                                          92   -0.05    0.00  1.0000
   2  -6   9      48      56                                                          46   -0.05    0.00  1.0000
  -2  -6   9      61      58                                                          59    0.05    0.00  1.0000
   2   6   9      61      35                                                          59    0.05    0.00  1.0000
  -2   6   9      55      23                                                          53   -0.05    0.00  1.0000
   2  -6   9      91      43                                                          89   -0.05    0.00  1.0000
  -2  -6   9     247      66                                                         243    0.05    0.00  1.0000
  -2  -6  -9      54      30                                                          52    0.05    0.00  1.0000
   2   6  -9      76      33                                                          74    0.05    0.00  1.0000
   2  -6  -9      91      31                                                          89   -0.05    0.00  1.0000
   2   6  10     299     118                                                         336   -0.50    0.00  1.0000
  -2   6  10     130      69                                                         155   -0.50    0.00  1.0000
   2  -6  10      65      68                                                          83   -0.50    0.00  1.0000
  -2  -6  10     462     115                                                         507   -0.50    0.00  1.0000
   2   6  10     204      37                                                         234   -0.50    0.00  1.0000
  -2   6  10     214      85                                                         245   -0.50    0.00  1.0000
   2  -6  10     506      80                                                         553   -0.50    0.00  1.0000
  -2  -6  10     388      68                                                         430   -0.50    0.00  1.0000
  -2  -6 -10     184      37                                                         213   -0.50    0.00  1.0000
   2  -6 -10     173      38                                                         201   -0.50    0.00  1.0000
   2   6  11     469     133                                                         473   -0.05    0.00  1.0000
  -2   6  11     593     101                                                         598    0.05    0.00  1.0000
   2  -6  11     615      84                                                         620    0.05    0.00  1.0000
  -2  -6  11     693      85                                                         698   -0.05    0.00  1.0000
   2   6  11     491      79                                                         495   -0.05    0.00  1.0000
  -2   6  11     368      81                                                         372    0.05    0.00  1.0000
   2  -6  11     502      90                                                         506    0.05    0.00  1.0000
  -2  -6  11     501     115                                                         505   -0.05    0.00  1.0000
  -2  -6 -11     272      69                                                         275   -0.05    0.00  1.0000
   2  -6 -11     412      31                                                         416    0.05    0.00  1.0000
   2   6  12     774     212                                                         732    0.37    0.00  1.0000
  -2   6  12     631     158                                                         593    0.37    0.00  1.0000
   2  -6  12     778     185                                                         736    0.37    0.00  1.0000
  -2  -6  12     858     153                                                         814    0.37    0.00  1.0000
   2   6  12     515     123                                                         481    0.37    0.00  1.0000
  -2   6  12     528     135                                                         493    0.37    0.00  1.0000
   2  -6  12     649     188                                                         611    0.37    0.00  1.0000
  -2  -6  12     870     202                                                         825    0.37    0.00  1.0000
  -2  -6 -12     407     104                                                         377    0.37    0.00  1.0000
   2   6  13       1      71                                                           0   -0.35    0.00  1.0000
  -2   6  13       1      44                                                           0    0.35    0.00  1.0000
   2  -6  13       1      58                                                           0    0.35    0.00  1.0000
  -2  -6  13     132      59                                                         116   -0.35    0.00  1.0000
   2   6  13      56      37                                                          46   -0.35    0.00  1.0000
  -2   6  13     152      38                                                         134    0.35    0.00  1.0000
   2  -6  13     111      41                                                          96    0.35    0.00  1.0000
  -2  -6  13      83      39                                                          70   -0.35    0.00  1.0000
   2   6  14     147      72                                                         129    0.36    0.00  1.0000
  -2   6  14     238      92                                                         215    0.36    0.00  1.0000
   2  -6  14     102      43                                                          87    0.36    0.00  1.0000
  -2  -6  14     157      68                                                         139    0.36    0.00  1.0000
   2   6  14      45      22                                                          35    0.36    0.00  1.0000
   2  -6  14      92      41                                                          78    0.36    0.00  1.0000
  -2  -6  14     150      63                                                         132    0.36    0.00  1.0000
   2   6  15     232     103                                                         213   -0.31    0.00  1.0000
  -2   6  15      50      41                                                          41    0.31    0.00  1.0000
   2  -6  15     102      50                                                          89    0.31    0.00  1.0000
  -2  -6  15     139      40                                                         124   -0.31    0.00  1.0000
   2  -6  15     145      59                                                         130    0.31    0.00  1.0000
  -2  -6  15      58      41                                                          49   -0.31    0.00  1.0000
   2   6  16     158      78                                                         193   -0.64    0.00  1.0000
  -2   6  16     174     110                                                         211   -0.64    0.00  1.0000
   2  -6  16      81      68                                                         107   -0.64    0.00  1.0000
  -2  -6  16      61      37                                                          84   -0.64    0.00  1.0000
   2  -6  16       6      43                                                          15   -0.64    0.00  1.0000
  -2  -6  16     119      47                                                         150   -0.64    0.00  1.0000
  -2   8   0   12871     153                                                       14518   -3.40    0.00  1.0000
   2   8   0   12335     149                                                       13949   -3.40    0.00  1.0000
  -2  -8   0   12891     115                                                       14540   -3.40    0.00  1.0000
   2  -8   0   12578     103                                                       14207   -3.40    0.00  1.0000
   2  -8   0   13478      81                                                       15163   -3.40    0.00  1.0000
  -2   8   0   13385      79                                                       15064   -3.40    0.00  1.0000
  -2  -8   0   13604      92                                                       15296   -3.40    0.00  1.0000
   2   8   0   13396      77                                                       15076   -3.40    0.00  1.0000
  -2   8  -1   18170     368                                                       18126   -0.08    0.00  1.0000
   2   8  -1   18812     441                                                       18767    0.08    0.00  1.0000
   2  -8   1   17734     325                                                       17690   -0.08    0.00  1.0000
  -2  -8   1   17676     399                                                       17633    0.08    0.00  1.0000
   2   8   1   18359     353                                                       18315    0.08    0.00  1.0000
  -2   8   1   17688     299                                                       17644   -0.08    0.00  1.0000
  -2  -8  -1   17452     282                                                       17409    0.08    0.00  1.0000
   2  -8  -1   18555     276                                                       18510   -0.08    0.00  1.0000
   2  -8  -1   18177     248                                                       18133   -0.08    0.00  1.0000
   2  -8   1   18162     278                                                       18118   -0.08    0.00  1.0000
  -2   8  -1   17728     257                                                       17684   -0.08    0.00  1.0000
  -2   8   1   17111     232                                                       17068   -0.08    0.00  1.0000
  -2  -8   1   17623     255                                                       17580    0.08    0.00  1.0000
   2   8  -1   17844     250                                                       17800    0.08    0.00  1.0000
  -2  -8  -1   17979     248                                                       17935    0.08    0.00  1.0000
  -2   8  -2   14203     531                                                       13919   -0.58    0.00  1.0000
   2   8  -2   14203     514                                                       13919   -0.58    0.00  1.0000
   2  -8   2   13147     466                                                       12874   -0.58    0.00  1.0000
  -2  -8   2   12786     464                                                       12517   -0.58    0.00  1.0000
   2   8   2   13380     455                                                       13105   -0.58    0.00  1.0000
  -2   8   2   13222     434                                                       12948   -0.58    0.00  1.0000
  -2  -8  -2   13359     438                                                       13084   -0.58    0.00  1.0000
   2  -8  -2   13246     456                                                       12972   -0.58    0.00  1.0000
[truncated: 3,811,410 more chars]
