# Supplementary material for: Superior thermoelasticity and shape-memory nanopores in a porous supramolecular organic framework
Source: Nat Commun. 2016 May 11;7:11564. doi: 10.1038/ncomms11564 (PMC4865851; doi:10.1038/ncomms11564)
Supplement: Supplementary Data 10 — 1o during temperature cycle (collected at 363 K) [file ncomms11564-s11.cif]

 

 
_audit_creation_method            'SHELXL-2014/7'
_shelx_SHELXL_version_number      '2014/7'
_chemical_name_systematic         ?
_chemical_name_common             'C20 H17 N2 O4'
_chemical_melting_point           ?
_chemical_formula_moiety          'C20 H17 N2 O4'
_chemical_formula_sum
 'C20 H17 N2 O4' 
_chemical_formula_weight          349.35

loop_
 _atom_type_symbol
 _atom_type_description
 _atom_type_scat_dispersion_real
 _atom_type_scat_dispersion_imag
 _atom_type_scat_source
 'C'  'C'   0.0181   0.0091
 'International Tables Vol C Tables 4.2.6.8 and 6.1.1.4'
 'H'  'H'   0.0000   0.0000
 'International Tables Vol C Tables 4.2.6.8 and 6.1.1.4'
 'N'  'N'   0.0311   0.0180
 'International Tables Vol C Tables 4.2.6.8 and 6.1.1.4'
 'O'  'O'   0.0492   0.0322
 'International Tables Vol C Tables 4.2.6.8 and 6.1.1.4'
 
_space_group_crystal_system       orthorhombic
_space_group_IT_number            68
_space_group_name_H-M_alt         'C c c a'
_space_group_name_Hall            '-C 2b 2bc'
 
_shelx_space_group_comment
;
The symmetry employed for this shelxl refinement is uniquely defined
by the following loop, which should always be used as a source of
symmetry information in preference to the above space-group names.
They are only intended as comments.
;
 
loop_
 _space_group_symop_operation_xyz
 'x, y, z'
 '-x, -y+1/2, z'
 'x, -y+1/2, -z+1/2'
 '-x, y, -z+1/2'
 'x+1/2, y+1/2, z'
 '-x+1/2, -y+1, z'
 'x+1/2, -y+1, -z+1/2'
 '-x+1/2, y+1/2, -z+1/2'
 '-x, -y, -z'
 'x, y-1/2, -z'
 '-x, y-1/2, z-1/2'
 'x, -y, z-1/2'
 '-x+1/2, -y+1/2, -z'
 'x+1/2, y, -z'
 '-x+1/2, y, z-1/2'
 'x+1/2, -y+1/2, z-1/2'
 
_cell_length_a                    23.552(6)
_cell_length_b                    26.838(7)
_cell_length_c                    12.801(3)
_cell_angle_alpha                 90
_cell_angle_beta                  90
_cell_angle_gamma                 90
_cell_volume                      8091(3)
_cell_formula_units_Z             16
_cell_measurement_temperature     363(2)
_cell_measurement_reflns_used     11623 
_cell_measurement_theta_min       2.3010
_cell_measurement_theta_max       30.8114
 
_exptl_crystal_description        Needle
_exptl_crystal_colour             Colorless
_exptl_crystal_density_meas       ?
_exptl_crystal_density_method     ?
_exptl_crystal_density_diffrn     1.147          
_exptl_crystal_F_000              2928
_exptl_transmission_factor_min    ?
_exptl_transmission_factor_max    ?
_exptl_crystal_size_max           0.14
_exptl_crystal_size_mid           0.09
_exptl_crystal_size_min           0.09
_exptl_absorpt_coefficient_mu     0.667
_shelx_estimated_absorpt_T_min    ?
_shelx_estimated_absorpt_T_max    ?
_exptl_absorpt_correction_type     'Multi-scan'
_exptl_absorpt_correction_T_min   0.8491
_exptl_absorpt_correction_T_max   1.0000
_exptl_absorpt_process_details    ?
_exptl_absorpt_special_details    ?
_diffrn_ambient_temperature       363(2)
_diffrn_radiation_wavelength      1.54178
_diffrn_radiation_type            CuK\a
_diffrn_source                    ?
_diffrn_measurement_device_type   'Rigaku CCD' 
_diffrn_measurement_method         \w 
_diffrn_detector_area_resol_mean  ?
_diffrn_reflns_number             31824
_diffrn_reflns_av_unetI/netI      0.0258
_diffrn_reflns_av_R_equivalents   0.0559
_diffrn_reflns_limit_h_min        -28
_diffrn_reflns_limit_h_max        26
_diffrn_reflns_limit_k_min        -32
_diffrn_reflns_limit_k_max        32
_diffrn_reflns_limit_l_min        -13
_diffrn_reflns_limit_l_max        15
_diffrn_reflns_theta_min          3.293
_diffrn_reflns_theta_max          68.225
_diffrn_reflns_theta_full         67.679
_diffrn_measured_fraction_theta_max   0.986
_diffrn_measured_fraction_theta_full  0.985
_diffrn_reflns_Laue_measured_fraction_max    0.986
_diffrn_reflns_Laue_measured_fraction_full   0.985
_diffrn_reflns_point_group_measured_fraction_max   0.986
_diffrn_reflns_point_group_measured_fraction_full  0.985
_reflns_number_total              3671
_reflns_number_gt                 2694
_reflns_threshold_expression      'I > 2\s(I)'
_reflns_Friedel_coverage          0.000
_reflns_Friedel_fraction_max      .
_reflns_Friedel_fraction_full     .
 
_reflns_special_details
;
 Reflections were merged by SHELXL according to the crystal
 class for the calculation of statistics and refinement.
 
 _reflns_Friedel_fraction is defined as the number of unique
 Friedel pairs measured divided by the number that would be
 possible theoretically, ignoring centric projections and
 systematic absences.
;
 
_computing_data_collection        'CrystalClear'
_computing_cell_refinement        'CrystalClear'
_computing_data_reduction         'SHELXL-2014/7 (Sheldrick, 2014)'
_computing_structure_solution     'SHELXL-2014/7 (Sheldrick, 2014)'
_computing_structure_refinement   'SHELXL-2014/7 (Sheldrick, 2014)'
_computing_molecular_graphics     'SHELXL-2014/7 (Sheldrick, 2014)'
_computing_publication_material   'SHELXL-2014/7 (Sheldrick, 2014)'
_refine_special_details           ?
loop_
  _platon_squeeze_void_nr
  _platon_squeeze_void_average_x
  _platon_squeeze_void_average_y
  _platon_squeeze_void_average_z
  _platon_squeeze_void_volume
  _platon_squeeze_void_count_electrons
  _platon_squeeze_void_content
   1  0.000  0.250 -0.026       288        15 ' '
   2  0.500  0.250  0.007       288        15 ' '
   3  0.000  0.750  0.007       288        15 ' '
   4  0.500  0.750 -0.026       288        15 ' '
_platon_squeeze_details
;
The following poor diffraction spots were omitted in the refinement.
OMIT               3   1   1
OMIT               8   8   0
OMIT                1   1   1
OMIT                2   4   0
OMIT                1   3   1
OMIT              2   2   2
OMIT               2   0   2
OMIT               2   4   3
OMIT                2   2   1
OMIT              4   0   0
OMIT             10   6   0
OMIT              0   8   0
OMIT              10   4   0
OMIT               2   2   0
OMIT              1  11   1
OMIT             0   0   4
OMIT              4   8   0
OMIT             8   4   0
OMIT             0   6   2
OMIT             4   8   1
OMIT             4  12   0
OMIT            8   2   2
OMIT              2   8   0
OMIT             5   5   1
OMIT             1   9   1
OMIT               7   7   3
OMIT             6   4   1
OMIT               0   2   2
OMIT              6   8   0
OMIT              1   3   6
OMIT            4  10   2
OMIT             4   6   2
OMIT             2   8   2
OMIT             1   9   2
OMIT             5   3   5
OMIT            3   9   1
OMIT           10   2   0
OMIT              3   3   1
OMIT           2  10   0
OMIT            2   8   5
OMIT            0   0   2
OMIT           1   3   5
OMIT           1   1   3
OMIT           8   8   1
OMIT            8   6   0
OMIT          2   2   4
OMIT             3   1   3
OMIT           7   7   1
OMIT          1   5   2
OMIT          10   0   2
OMIT         3   7   2
OMIT        5   3   3
The following constraints were performed in the refinement.
FIX 1.25 0.02 C8A O4B C8A O3B
DFIX 1.25 0.02 C8B O4A C8B O3A
DFIX 2.22 0.02 O3A O4A O3B O4B
DFIX 1.50 0.02 C1 C8B
DFIX 1.42 0.02 C14A C14B
DAMP 1900
C8A, C8B, O4B and C14B were refined isotropically.
Because the disorder, desolvation process, and thermal cycling, the structure refine with poor R value.
;
_refine_ls_structure_factor_coef  Fsqd
_refine_ls_matrix_type            full
_refine_ls_weighting_scheme       calc
_refine_ls_weighting_details
'w=1/[\s^2^(Fo^2^)+(0.1225P)^2^+16.1718P] where P=(Fo^2^+2Fc^2^)/3'
_atom_sites_solution_primary      ?
_atom_sites_solution_secondary    ?
_atom_sites_solution_hydrogens    mixed
_refine_ls_hydrogen_treatment     constr
_refine_ls_extinction_method      none
_refine_ls_extinction_coef        .
_refine_ls_number_reflns          3671
_refine_ls_number_parameters      256
_refine_ls_number_restraints      8
_refine_ls_R_factor_all           0.2216
_refine_ls_R_factor_gt            0.1867
_refine_ls_wR_factor_ref          0.4323
_refine_ls_wR_factor_gt           0.4090
_refine_ls_goodness_of_fit_ref    1.213
_refine_ls_restrained_S_all       1.217
_refine_ls_shift/su_max           0.200
_refine_ls_shift/su_mean          0.016
 
loop_
 _atom_site_label
 _atom_site_type_symbol
 _atom_site_fract_x
 _atom_site_fract_y
 _atom_site_fract_z
 _atom_site_U_iso_or_equiv
 _atom_site_adp_type
 _atom_site_occupancy
 _atom_site_site_symmetry_order  
 _atom_site_calc_flag
 _atom_site_refinement_flags_posn
 _atom_site_refinement_flags_adp
 _atom_site_refinement_flags_occupancy
 _atom_site_disorder_assembly
 _atom_site_disorder_group
O1 O 0.13432(15) 0.44459(12) 1.2432(2) 0.1649(12) Uani 1 1 d . . . . .
N1 N 0.07162(17) 0.43185(17) 1.4111(3) 0.1585(15) Uani 1 1 d . . . . .
H1 H 0.1117 0.4381 1.2947 0.190 Uiso 1 1 d R U . . .
C1 C 0.18642(19) 0.41051(16) 0.8947(2) 0.1254(14) Uani 1 1 d D . . . .
O2 O 0.10158(16) 0.37501(13) 1.1751(3) 0.1759(13) Uani 1 1 d . . . . .
N2 N 0.1747(2) 0.31778(18) 0.5839(2) 0.1851(18) Uani 1 1 d . . . . .
H2A H 0.1617 0.3626 0.7130 0.222 Uiso 1 1 d R U . . .
C2 C 0.22257(17) 0.45017(13) 0.8974(2) 0.1089(12) Uani 1 1 d . . . . .
H2 H 0.2432 0.4585 0.8361 0.131 Uiso 1 1 calc R U . . .
O3A O 0.1546(2) 0.34800(13) 0.7848(3) 0.1535(17) Uani 0.5 1 d D . P . .
O3B O 0.1364(3) 0.33299(16) 0.8228(4) 0.174(2) Uani 0.5 1 d D . P . .
C3 C 0.23013(14) 0.47869(11) 0.98653(19) 0.0903(10) Uani 1 1 d . . . . .
O4A O 0.2063(3) 0.4034(2) 0.7071(3) 0.189(2) Uani 0.5 1 d D . P . .
O4B O 0.2022(3) 0.3801(2) 0.7460(5) 0.162(2) Uiso 0.5 1 d D . P . .
C4 C 0.19982(15) 0.46513(12) 1.0755(2) 0.0939(10) Uani 1 1 d . . . . .
H4 H 0.2044 0.4840 1.1377 0.113 Uiso 1 1 calc R U . . .
C5 C 0.16382(15) 0.42545(13) 1.0754(2) 0.1018(11) Uani 1 1 d . . . . .
C6 C 0.1572(2) 0.39744(14) 0.9844(3) 0.1299(14) Uani 1 1 d . . . . .
H6 H 0.1326 0.3694 0.9840 0.156 Uiso 1 1 calc R U . . .
C7 C 0.1287(2) 0.41177(16) 1.1679(3) 0.1430(17) Uani 1 1 d . . . . .
C8A C 0.1668(3) 0.3698(3) 0.8126(7) 0.144(3) Uiso 0.5 1 d D . P . .
C8B C 0.1791(4) 0.3879(3) 0.7817(6) 0.146(3) Uiso 0.5 1 d D . P . .
C9 C 0.1626(4) 0.2713(3) 0.5703(4) 0.240(4) Uani 1 1 d . . . . .
H9 H 0.1521 0.2518 0.6291 0.288 Uiso 1 1 calc R U . . .
C10 C 0.1642(4) 0.2495(2) 0.4752(4) 0.229(4) Uani 1 1 d . . . . .
H10 H 0.1568 0.2148 0.4694 0.275 Uiso 1 1 calc R U . . .
C11 C 0.1760(3) 0.2753(2) 0.3906(3) 0.180(2) Uani 1 1 d . . . . .
C12 C 0.1871(3) 0.3249(2) 0.4001(4) 0.194(3) Uani 1 1 d . . . . .
H12 H 0.1956 0.3453 0.3415 0.232 Uiso 1 1 calc R U . . .
C13 C 0.1854(3) 0.3437(2) 0.5012(4) 0.188(2) Uani 1 1 d . . . . .
H13 H 0.1926 0.3782 0.5101 0.225 Uiso 1 1 calc R U . . .
C14A C 0.1993(4) 0.2426(6) 0.2870(5) 0.209(5) Uani 0.5 1 d D . P . .
C14B C 0.1502(4) 0.2436(2) 0.2234(4) 0.192(4) Uani 0.5 1 d D . P . .
C15 C 0.0872(3) 0.4588(3) 1.4837(4) 0.232(3) Uani 1 1 d . . . . .
H15 H 0.1180 0.4807 1.4700 0.278 Uiso 1 1 calc R U . . .
C16 C 0.0641(3) 0.4604(3) 1.5831(4) 0.233(3) Uani 1 1 d . . . . .
H16 H 0.0793 0.4818 1.6350 0.280 Uiso 1 1 calc R U . . .
C17 C 0.0200(2) 0.4310(2) 1.6040(3) 0.183(2) Uani 1 1 d . . . . .
C18 C 0.0045(3) 0.4001(3) 1.5285(4) 0.210(3) Uani 1 1 d . . . . .
H18 H -0.0248 0.3765 1.5414 0.252 Uiso 1 1 calc R U . . .
C19 C 0.0301(3) 0.4015(3) 1.4313(4) 0.188(2) Uani 1 1 d . . . . .
H19 H 0.0169 0.3798 1.3779 0.226 Uiso 1 1 calc R U . . .
C20 C -0.0119(4) 0.4307(4) 1.7109(3) 0.317(5) Uani 1 1 d . . . . .
H20A H -0.0372 0.4602 1.7113 0.380 Uiso 1 1 calc R U . . .
H20B H -0.0368 0.4010 1.7109 0.380 Uiso 1 1 calc R U . . .
 
loop_
 _atom_site_aniso_label
 _atom_site_aniso_U_11
 _atom_site_aniso_U_22
 _atom_site_aniso_U_33
 _atom_site_aniso_U_23
 _atom_site_aniso_U_13
 _atom_site_aniso_U_12
O1 0.216(3) 0.167(2) 0.1122(16) 0.0045(17) 0.0560(17) -0.048(2)
N1 0.165(3) 0.210(4) 0.100(2) -0.007(2) 0.032(2) -0.037(3)
C1 0.155(3) 0.142(3) 0.0796(18) -0.0354(18) -0.021(2) 0.005(3)
O2 0.210(3) 0.157(2) 0.161(2) 0.031(2) 0.006(2) -0.061(2)
N2 0.242(4) 0.223(4) 0.0904(18) -0.060(2) -0.033(2) 0.039(3)
C2 0.147(3) 0.117(2) 0.0625(15) -0.0148(16) -0.0190(17) 0.000(2)
O3A 0.262(4) 0.094(2) 0.105(3) 0.0280(19) 0.016(3) -0.123(2)
O3B 0.284(5) 0.111(2) 0.127(4) 0.021(3) 0.004(4) -0.133(2)
C3 0.126(2) 0.0935(18) 0.0516(12) -0.0045(12) -0.0131(14) 0.0003(17)
O4A 0.293(6) 0.206(4) 0.067(2) -0.063(2) 0.024(3) -0.134(4)
C4 0.132(2) 0.0988(19) 0.0511(12) 0.0042(13) -0.0035(15) -0.0067(19)
C5 0.115(2) 0.103(2) 0.0875(18) 0.0144(17) -0.0019(18) -0.0233(19)
C6 0.169(3) 0.098(2) 0.123(3) -0.016(2) -0.040(2) -0.002(2)
C7 0.190(4) 0.111(3) 0.128(3) 0.022(2) -0.010(3) -0.024(3)
C9 0.417(11) 0.216(6) 0.086(3) -0.016(3) 0.001(5) 0.009(7)
C10 0.437(11) 0.141(3) 0.108(3) -0.017(3) 0.003(5) -0.038(5)
C11 0.294(7) 0.166(4) 0.081(2) -0.037(2) 0.002(3) -0.026(4)
C12 0.319(7) 0.153(4) 0.109(3) -0.028(3) 0.002(4) -0.051(4)
C13 0.267(6) 0.154(3) 0.142(3) -0.065(3) -0.018(4) -0.025(4)
C14A 0.185(9) 0.332(12) 0.109(6) -0.103(7) -0.021(5) -0.001(10)
C14B 0.254(10) 0.209(5) 0.114(3) -0.151(2) -0.037(4) 0.062(5)
C15 0.267(5) 0.304(6) 0.124(3) -0.050(4) 0.065(3) -0.141(5)
C16 0.258(5) 0.302(6) 0.139(4) -0.063(4) 0.066(4) -0.140(4)
C17 0.187(4) 0.261(6) 0.102(3) -0.025(3) 0.041(3) -0.064(4)
C18 0.189(4) 0.299(7) 0.143(4) -0.031(4) 0.046(3) -0.087(4)
C19 0.196(4) 0.253(6) 0.116(3) -0.021(4) 0.036(3) -0.073(4)
C20 0.312(7) 0.535(14) 0.104(4) -0.038(5) 0.072(5) -0.142(9)
 
_geom_special_details
;
 All esds (except the esd in the dihedral angle between two l.s. planes)
 are estimated using the full covariance matrix.  The cell esds are taken
 into account individually in the estimation of esds in distances, angles
 and torsion angles; correlations between esds in cell parameters are only
 used when they are defined by crystal symmetry.  An approximate (isotropic)
 treatment of cell esds is used for estimating esds involving l.s. planes.
;
 
loop_
 _geom_bond_atom_site_label_1
 _geom_bond_atom_site_label_2
 _geom_bond_distance
 _geom_bond_site_symmetry_2
 _geom_bond_publ_flag
O1 C7 1.312(5) . ?
O1 H1 0.8645 . ?
N1 C15 1.234(7) . ?
N1 C19 1.299(7) . ?
C1 C2 1.363(5) . ?
C1 C6 1.384(5) . ?
C1 C8B 1.577(8) . ?
C1 C8A 1.585(9) . ?
O2 C7 1.179(5) . ?
N2 C9 1.291(8) . ?
N2 C13 1.291(6) . ?
C2 C3 1.386(4) . ?
C2 H2 0.9500 . ?
O3A C8A 0.743(9) . ?
O3A O3B 0.763(6) . ?
O3A C8B 1.219(8) . ?
O3A O4B 1.500(8) . ?
O3A H2A 1.0131 . ?
O3B C8A 1.226(9) . ?
O3B C8B 1.861(9) . ?
C3 C4 1.392(4) . ?
C3 C3 1.478(6) 6 ?
O4A O4B 0.805(8) . ?
O4A C8B 1.222(8) . ?
O4A C8A 1.872(10) . ?
O4B C8B 0.741(10) . ?
O4B C8A 1.226(9) . ?
O4B H2A 1.1443 . ?
C4 C5 1.361(5) . ?
C4 H4 0.9500 . ?
C5 C6 1.396(5) . ?
C5 C7 1.490(6) . ?
C6 H6 0.9500 . ?
C8A C8B 0.692(11) . ?
C8A H2A 1.2957 . ?
C8B H2A 1.1849 . ?
C9 C10 1.351(7) . ?
C9 H9 0.9500 . ?
C10 C11 1.315(7) . ?
C10 H10 0.9500 . ?
C11 C12 1.362(7) . ?
C11 C14B 1.660(7) 3 ?
C11 C14A 1.681(11) . ?
C12 C13 1.390(6) . ?
C12 H12 0.9500 . ?
C13 H13 0.9500 . ?
C14A C14A 1.028(19) 3 ?
C14A C14B 1.222(12) 3 ?
C14A C14B 1.415(10) . ?
C14B C14B 0.762(9) 3 ?
C14B C14A 1.222(12) 3 ?
C14B C11 1.660(7) 3 ?
C15 C16 1.385(7) . ?
C15 H15 0.9500 . ?
C16 C17 1.329(8) . ?
C16 H16 0.9500 . ?
C17 C18 1.326(8) . ?
C17 C20 1.561(7) . ?
C18 C19 1.383(7) . ?
C18 H18 0.9500 . ?
C19 H19 0.9500 . ?
C20 C20 1.147(12) 4_558 ?
C20 H20A 0.9900 . ?
C20 H20B 0.9900 . ?
 
loop_
 _geom_angle_atom_site_label_1
 _geom_angle_atom_site_label_2
 _geom_angle_atom_site_label_3
 _geom_angle
 _geom_angle_site_symmetry_1
 _geom_angle_site_symmetry_3
 _geom_angle_publ_flag
C7 O1 H1 111.3 . . ?
C15 N1 C19 116.2(5) . . ?
C2 C1 C6 119.2(3) . . ?
C2 C1 C8B 113.0(4) . . ?
C6 C1 C8B 127.5(5) . . ?
C2 C1 C8A 137.5(4) . . ?
C6 C1 C8A 103.3(4) . . ?
C8B C1 C8A 25.3(4) . . ?
C9 N2 C13 116.9(4) . . ?
C1 C2 C3 122.1(3) . . ?
C1 C2 H2 118.9 . . ?
C3 C2 H2 118.9 . . ?
C8A O3A O3B 109.0(10) . . ?
C8A O3A C8B 30.6(8) . . ?
O3B O3A C8B 138.7(7) . . ?
C8A O3A O4B 54.4(7) . . ?
O3B O3A O4B 159.2(7) . . ?
C8B O3A O4B 29.4(5) . . ?
C8A O3A H2A 93.8 . . ?
O3B O3A H2A 151.1 . . ?
C8B O3A H2A 63.4 . . ?
O4B O3A H2A 49.7 . . ?
O3A O3B C8A 34.9(6) . . ?
O3A O3B C8B 25.6(4) . . ?
C8A O3B C8B 10.5(5) . . ?
C2 C3 C4 117.6(3) . . ?
C2 C3 C3 120.6(2) . 6 ?
C4 C3 C3 121.81(19) . 6 ?
O4B O4A C8B 36.0(7) . . ?
O4B O4A C8A 28.4(6) . . ?
C8B O4A C8A 9.0(5) . . ?
C8B O4B O4A 104.4(11) . . ?
C8B O4B C8A 30.1(8) . . ?
O4A O4B C8A 133.4(10) . . ?
C8B O4B O3A 53.8(8) . . ?
O4A O4B O3A 137.7(9) . . ?
C8A O4B O3A 29.5(5) . . ?
C8B O4B H2A 74.4 . . ?
O4A O4B H2A 100.9 . . ?
C8A O4B H2A 66.2 . . ?
O3A O4B H2A 42.5 . . ?
C5 C4 C3 121.6(3) . . ?
C5 C4 H4 119.2 . . ?
C3 C4 H4 119.2 . . ?
C4 C5 C6 119.4(3) . . ?
C4 C5 C7 122.6(3) . . ?
C6 C5 C7 117.9(3) . . ?
C1 C6 C5 120.0(4) . . ?
C1 C6 H6 120.0 . . ?
C5 C6 H6 120.0 . . ?
O2 C7 O1 124.0(4) . . ?
O2 C7 C5 124.7(4) . . ?
O1 C7 C5 111.2(4) . . ?
C8B C8A O3A 116.2(14) . . ?
C8B C8A O3B 150.8(14) . . ?
O3A C8A O3B 36.1(6) . . ?
C8B C8A O4B 32.4(9) . . ?
O3A C8A O4B 96.2(10) . . ?
O3B C8A O4B 130.8(9) . . ?
C8B C8A C1 76.7(10) . . ?
O3A C8A C1 167.0(10) . . ?
O3B C8A C1 130.9(7) . . ?
O4B C8A C1 96.1(6) . . ?
C8B C8A O4A 16.0(9) . . ?
O3A C8A O4A 103.0(9) . . ?
O3B C8A O4A 139.0(7) . . ?
O4B C8A O4A 18.2(4) . . ?
C1 C8A O4A 90.0(4) . . ?
C8B C8A H2A 65.1 . . ?
O3A C8A H2A 51.3 . . ?
O3B C8A H2A 86.0 . . ?
O4B C8A H2A 53.9 . . ?
C1 C8A H2A 141.4 . . ?
O4A C8A H2A 53.6 . . ?
C8A C8B O4B 117.5(15) . . ?
C8A C8B O4A 155.0(13) . . ?
O4B C8B O4A 39.6(7) . . ?
C8A C8B O3A 33.1(9) . . ?
O4B C8B O3A 96.8(10) . . ?
O4A C8B O3A 124.9(7) . . ?
C8A C8B C1 78.0(10) . . ?
O4B C8B C1 126.5(11) . . ?
O4A C8B C1 122.0(6) . . ?
O3A C8B C1 111.1(6) . . ?
C8A C8B O3B 18.8(9) . . ?
O4B C8B O3B 110.3(9) . . ?
O4A C8B O3B 140.6(6) . . ?
O3A C8B O3B 15.7(3) . . ?
C1 C8B O3B 96.0(4) . . ?
C8A C8B H2A 82.8 . . ?
O4B C8B H2A 68.5 . . ?
O4A C8B H2A 78.2 . . ?
O3A C8B H2A 49.8 . . ?
C1 C8B H2A 159.8 . . ?
O3B C8B H2A 64.4 . . ?
N2 C9 C10 122.3(6) . . ?
N2 C9 H9 118.9 . . ?
C10 C9 H9 118.9 . . ?
C11 C10 C9 121.4(6) . . ?
C11 C10 H10 119.3 . . ?
C9 C10 H10 119.3 . . ?
C10 C11 C12 118.7(4) . . ?
C10 C11 C14B 119.1(5) . 3 ?
C12 C11 C14B 116.6(4) . 3 ?
C10 C11 C14A 116.4(7) . . ?
C12 C11 C14A 121.2(6) . . ?
C14B C11 C14A 42.9(4) 3 . ?
C11 C12 C13 115.6(5) . . ?
C11 C12 H12 122.2 . . ?
C13 C12 H12 122.2 . . ?
N2 C13 C12 125.0(5) . . ?
N2 C13 H13 117.5 . . ?
C12 C13 H13 117.5 . . ?
C14A C14A C14B 77.4(8) 3 3 ?
C14A C14A C14B 57.4(4) 3 . ?
C14B C14A C14B 32.5(5) 3 . ?
C14A C14A C11 121.6(19) 3 . ?
C14B C14A C11 67.6(6) 3 . ?
C14B C14A C11 100.2(7) . . ?
C14B C14B C14A 87.8(6) 3 3 ?
C14B C14B C14A 59.6(5) 3 . ?
C14A C14B C14A 45.2(9) 3 . ?
C14B C14B C11 157.3(5) 3 3 ?
C14A C14B C11 69.5(6) 3 3 ?
C14A C14B C11 101.5(6) . 3 ?
N1 C15 C16 126.4(6) . . ?
N1 C15 H15 116.8 . . ?
C16 C15 H15 116.8 . . ?
C17 C16 C15 118.3(6) . . ?
C17 C16 H16 120.9 . . ?
C15 C16 H16 120.9 . . ?
C18 C17 C16 116.1(5) . . ?
C18 C17 C20 120.2(6) . . ?
C16 C17 C20 123.7(6) . . ?
C17 C18 C19 121.2(6) . . ?
C17 C18 H18 119.4 . . ?
C19 C18 H18 119.4 . . ?
N1 C19 C18 121.7(5) . . ?
N1 C19 H19 119.2 . . ?
C18 C19 H19 119.2 . . ?
C20 C20 C17 122.1(11) 4_558 . ?
C20 C20 H20A 106.8 4_558 . ?
C17 C20 H20A 106.8 . . ?
C20 C20 H20B 106.8 4_558 . ?
C17 C20 H20B 106.8 . . ?
H20A C20 H20B 106.7 . . ?
 
loop_
 _geom_torsion_atom_site_label_1
 _geom_torsion_atom_site_label_2
 _geom_torsion_atom_site_label_3
 _geom_torsion_atom_site_label_4
 _geom_torsion
 _geom_torsion_site_symmetry_1
 _geom_torsion_site_symmetry_2
 _geom_torsion_site_symmetry_3
 _geom_torsion_site_symmetry_4
 _geom_torsion_publ_flag
C6 C1 C2 C3 -1.5(6) . . . . ?
C8B C1 C2 C3 172.9(5) . . . . ?
C8A C1 C2 C3 -179.3(6) . . . . ?
C8B O3A O3B C8A -9.6(11) . . . . ?
O4B O3A O3B C8A 34.2(17) . . . . ?
C8A O3A O3B C8B 9.6(11) . . . . ?
O4B O3A O3B C8B 43.8(15) . . . . ?
C1 C2 C3 C4 0.8(5) . . . . ?
C1 C2 C3 C3 179.8(4) . . . 6 ?
C8A O4A O4B C8B -9.1(9) . . . . ?
C8B O4A O4B C8A 9.1(9) . . . . ?
C8B O4A O4B O3A 51.3(10) . . . . ?
C8A O4A O4B O3A 42.2(10) . . . . ?
C8A O3A O4B C8B -27.9(13) . . . . ?
O3B O3A O4B C8B -69(2) . . . . ?
C8A O3A O4B O4A -97.5(15) . . . . ?
O3B O3A O4B O4A -138.4(19) . . . . ?
C8B O3A O4B O4A -69.6(14) . . . . ?
O3B O3A O4B C8A -41(2) . . . . ?
C8B O3A O4B C8A 27.9(13) . . . . ?
C2 C3 C4 C5 -0.2(5) . . . . ?
C3 C3 C4 C5 -179.1(4) 6 . . . ?
C3 C4 C5 C6 0.3(5) . . . . ?
C3 C4 C5 C7 -176.8(4) . . . . ?
C2 C1 C6 C5 1.5(6) . . . . ?
C8B C1 C6 C5 -172.0(5) . . . . ?
C8A C1 C6 C5 180.0(5) . . . . ?
C4 C5 C6 C1 -0.9(6) . . . . ?
C7 C5 C6 C1 176.3(4) . . . . ?
C4 C5 C7 O2 -171.8(4) . . . . ?
C6 C5 C7 O2 11.1(7) . . . . ?
C4 C5 C7 O1 4.6(6) . . . . ?
C6 C5 C7 O1 -172.5(4) . . . . ?
O3B O3A C8A C8B -167.5(14) . . . . ?
O4B O3A C8A C8B 26.7(12) . . . . ?
C8B O3A C8A O3B 167.5(14) . . . . ?
O4B O3A C8A O3B -165.7(8) . . . . ?
O3B O3A C8A O4B 165.7(8) . . . . ?
C8B O3A C8A O4B -26.7(12) . . . . ?
O3B O3A C8A C1 6(5) . . . . ?
C8B O3A C8A C1 173(6) . . . . ?
O4B O3A C8A C1 -160(5) . . . . ?
O3B O3A C8A O4A -177.1(7) . . . . ?
C8B O3A C8A O4A -9.6(12) . . . . ?
O4B O3A C8A O4A 17.1(4) . . . . ?
O3A O3B C8A C8B 23(3) . . . . ?
C8B O3B C8A O3A -23(3) . . . . ?
O3A O3B C8A O4B -18.9(11) . . . . ?
C8B O3B C8A O4B -42(2) . . . . ?
O3A O3B C8A C1 -178.3(16) . . . . ?
C8B O3B C8A C1 158(3) . . . . ?
O3A O3B C8A O4A 4.2(11) . . . . ?
C8B O3B C8A O4A -19(2) . . . . ?
O4A O4B C8A C8B -17.8(19) . . . . ?
O3A O4B C8A C8B -131(2) . . . . ?
C8B O4B C8A O3A 131(2) . . . . ?
O4A O4B C8A O3A 113.4(14) . . . . ?
C8B O4B C8A O3B 142(2) . . . . ?
O4A O4B C8A O3B 124.4(13) . . . . ?
O3A O4B C8A O3B 11.0(6) . . . . ?
C8B O4B C8A C1 -53.2(15) . . . . ?
O4A O4B C8A C1 -71.1(13) . . . . ?
O3A O4B C8A C1 175.6(12) . . . . ?
C8B O4B C8A O4A 17.8(19) . . . . ?
O3A O4B C8A O4A -113.4(14) . . . . ?
C2 C1 C8A C8B -17.1(14) . . . . ?
C6 C1 C8A C8B 164.9(11) . . . . ?
C2 C1 C8A O3A 169(5) . . . . ?
C6 C1 C8A O3A -9(5) . . . . ?
C8B C1 C8A O3A -174(6) . . . . ?
C2 C1 C8A O3B 173.6(7) . . . . ?
C6 C1 C8A O3B -4.4(10) . . . . ?
C8B C1 C8A O3B -169.3(18) . . . . ?
C2 C1 C8A O4B 9.1(10) . . . . ?
C6 C1 C8A O4B -168.9(6) . . . . ?
C8B C1 C8A O4B 26.2(9) . . . . ?
C2 C1 C8A O4A -8.0(8) . . . . ?
C6 C1 C8A O4A 173.9(4) . . . . ?
C8B C1 C8A O4A 9.0(9) . . . . ?
O4B O4A C8A C8B 143(4) . . . . ?
O4B O4A C8A O3A -69.5(14) . . . . ?
C8B O4A C8A O3A 147(4) . . . . ?
O4B O4A C8A O3B -72.1(16) . . . . ?
C8B O4A C8A O3B 145(4) . . . . ?
C8B O4A C8A O4B -143(4) . . . . ?
O4B O4A C8A C1 109.8(13) . . . . ?
C8B O4A C8A C1 -34(3) . . . . ?
O3A C8A C8B O4B -56(2) . . . . ?
O3B C8A C8B O4B -72(3) . . . . ?
C1 C8A C8B O4B 125.1(14) . . . . ?
O4A C8A C8B O4B -20(2) . . . . ?
O3A C8A C8B O4A -36(4) . . . . ?
O3B C8A C8B O4A -51(5) . . . . ?
O4B C8A C8B O4A 20(2) . . . . ?
C1 C8A C8B O4A 145(3) . . . . ?
O3B C8A C8B O3A -15.1(17) . . . . ?
O4B C8A C8B O3A 56(2) . . . . ?
C1 C8A C8B O3A -178.4(14) . . . . ?
O4A C8A C8B O3A 36(4) . . . . ?
O3A C8A C8B C1 178.4(14) . . . . ?
O3B C8A C8B C1 163(3) . . . . ?
O4B C8A C8B C1 -125.1(14) . . . . ?
O4A C8A C8B C1 -145(3) . . . . ?
O3A C8A C8B O3B 15.1(17) . . . . ?
O4B C8A C8B O3B 72(3) . . . . ?
C1 C8A C8B O3B -163(3) . . . . ?
O4A C8A C8B O3B 51(5) . . . . ?
O4A O4B C8B C8A 166.7(14) . . . . ?
O3A O4B C8B C8A 27.3(12) . . . . ?
C8A O4B C8B O4A -166.7(14) . . . . ?
O3A O4B C8B O4A -139.4(8) . . . . ?
O4A O4B C8B O3A 139.4(8) . . . . ?
C8A O4B C8B O3A -27.3(12) . . . . ?
O4A O4B C8B C1 -98.0(12) . . . . ?
C8A O4B C8B C1 95.3(18) . . . . ?
O3A O4B C8B C1 122.6(13) . . . . ?
O4A O4B C8B O3B 147.7(7) . . . . ?
C8A O4B C8B O3B -19.0(11) . . . . ?
O3A O4B C8B O3B 8.3(3) . . . . ?
O4B O4A C8B C8A -29(3) . . . . ?
C8A O4A C8B O4B 29(3) . . . . ?
O4B O4A C8B O3A -52.0(12) . . . . ?
C8A O4A C8B O3A -23(3) . . . . ?
O4B O4A C8B C1 110.3(14) . . . . ?
C8A O4A C8B C1 139(4) . . . . ?
O4B O4A C8B O3B -52.2(13) . . . . ?
C8A O4A C8B O3B -23(3) . . . . ?
O3B O3A C8B C8A 18(2) . . . . ?
O4B O3A C8B C8A -132(2) . . . . ?
C8A O3A C8B O4B 132(2) . . . . ?
O3B O3A C8B O4B 149.9(13) . . . . ?
C8A O3A C8B O4A 162(2) . . . . ?
O3B O3A C8B O4A -179.7(11) . . . . ?
O4B O3A C8B O4A 30.4(8) . . . . ?
C8A O3A C8B C1 -1.7(14) . . . . ?
O3B O3A C8B C1 16.4(16) . . . . ?
O4B O3A C8B C1 -133.5(13) . . . . ?
C8A O3A C8B O3B -18(2) . . . . ?
O4B O3A C8B O3B -149.9(13) . . . . ?
C2 C1 C8B C8A 167.6(10) . . . . ?
C6 C1 C8B C8A -18.6(13) . . . . ?
C2 C1 C8B O4B 52.1(13) . . . . ?
C6 C1 C8B O4B -134.0(11) . . . . ?
C8A C1 C8B O4B -115.4(18) . . . . ?
C2 C1 C8B O4A 4.0(10) . . . . ?
C6 C1 C8B O4A 177.8(7) . . . . ?
C8A C1 C8B O4A -163.6(17) . . . . ?
C2 C1 C8B O3A 168.5(6) . . . . ?
C6 C1 C8B O3A -17.7(10) . . . . ?
C8A C1 C8B O3A 0.9(8) . . . . ?
C2 C1 C8B O3B 172.9(4) . . . . ?
C6 C1 C8B O3B -13.3(7) . . . . ?
C8A C1 C8B O3B 5.3(9) . . . . ?
O3A O3B C8B C8A -148(3) . . . . ?
O3A O3B C8B O4B -32.1(14) . . . . ?
C8A O3B C8B O4B 116(3) . . . . ?
O3A O3B C8B O4A 0.4(14) . . . . ?
C8A O3B C8B O4A 149(3) . . . . ?
C8A O3B C8B O3A 148(3) . . . . ?
O3A O3B C8B C1 -164.7(15) . . . . ?
C8A O3B C8B C1 -16(3) . . . . ?
C13 N2 C9 C10 4.0(12) . . . . ?
N2 C9 C10 C11 -3.0(15) . . . . ?
C9 C10 C11 C12 0.6(13) . . . . ?
C9 C10 C11 C14B -152.3(8) . . . 3 ?
C9 C10 C11 C14A 159.0(8) . . . . ?
C10 C11 C12 C13 0.5(11) . . . . ?
C14B C11 C12 C13 154.0(6) 3 . . . ?
C14A C11 C12 C13 -156.9(6) . . . . ?
C9 N2 C13 C12 -2.9(11) . . . . ?
C11 C12 C13 N2 0.7(10) . . . . ?
C10 C11 C14A C14A 163.3(10) . . . 3 ?
C12 C11 C14A C14A -38.8(11) . . . 3 ?
C14B C11 C14A C14A 58.0(6) 3 . . 3 ?
C10 C11 C14A C14B 105.3(9) . . . 3 ?
C12 C11 C14A C14B -96.8(8) . . . 3 ?
C10 C11 C14A C14B 105.4(9) . . . . ?
C12 C11 C14A C14B -96.7(9) . . . . ?
C14B C11 C14A C14B 0.1(6) 3 . . . ?
C14A C14A C14B C14B -121(2) 3 . . 3 ?
C11 C14A C14B C14B -0.2(10) . . . 3 ?
C14B C14A C14B C14A 121(2) 3 . . 3 ?
C11 C14A C14B C14A 121(2) . . . 3 ?
C14A C14A C14B C11 45.0(17) 3 . . 3 ?
C14B C14A C14B C11 166.3(12) 3 . . 3 ?
C11 C14A C14B C11 166.2(6) . . . 3 ?
C19 N1 C15 C16 -1.2(11) . . . . ?
N1 C15 C16 C17 -1.5(12) . . . . ?
C15 C16 C17 C18 4.5(10) . . . . ?
C15 C16 C17 C20 -177.1(7) . . . . ?
C16 C17 C18 C19 -5.1(10) . . . . ?
C20 C17 C18 C19 176.5(7) . . . . ?
C15 N1 C19 C18 0.6(9) . . . . ?
C17 C18 C19 N1 2.6(11) . . . . ?
C18 C17 C20 C20 133.5(5) . . . 4_558 ?
C16 C17 C20 C20 -44.9(9) . . . 4_558 ?
 
loop_
 _geom_hbond_atom_site_label_D 
 _geom_hbond_atom_site_label_H 
 _geom_hbond_atom_site_label_A 
 _geom_hbond_distance_DH 
 _geom_hbond_distance_HA 
 _geom_hbond_distance_DA 
 _geom_hbond_angle_DHA 
 _geom_hbond_site_symmetry_A 
O1 H1 N1  0.86 1.77 2.630(5) 171.1 .
O3A H2A N2  1.01 2.07 2.738(6) 121.6 .
O4B H2A N2  1.14 2.07 2.743(8) 114.2 .
 
_refine_diff_density_max    0.214
_refine_diff_density_min   -0.206
_refine_diff_density_rms    0.041

_shelx_res_file
;

    E:\hyg-498\HYA21F~1\h.res created by SHELXL-2014/7

REM  h in Ccca
REM R1 =  0.2459 for   2999 Fo > 4sig(Fo)  and  0.2846 for all   4364 data
REM    235 parameters refined using      0 restraints
REM Highest difference peak  0.788,  deepest hole -0.514,  1-sigma level  0.155
REM  h in Ccca
REM R1 =  0.2435 for   2897 Fo > 4sig(Fo)  and  0.2789 for all   4133 data
REM    247 parameters refined using      0 restraints
REM Highest difference peak  0.920,  deepest hole -0.601,  1-sigma level  0.185
REM  h in Ccca
REM R1 =  0.1379 for   2408 Fo > 4sig(Fo)  and  0.1741 for all   3448 data
REM    271 parameters refined using      7 restraints
REM Highest difference peak  0.228,  deepest hole -0.210,  1-sigma level  0.043
REM  h in Ccca
REM R1 =  0.2208 for   2565 Fo > 4sig(Fo)  and  0.2521 for all   3518 data
REM    271 parameters refined using      7 restraints
REM Highest difference peak  0.458,  deepest hole -0.374,  1-sigma level  0.091
REM  h in Ccca
REM R1 =  0.1910 for   2753 Fo > 4sig(Fo)  and  0.2172 for all   3517 data
REM    271 parameters refined using      7 restraints
REM Highest difference peak  0.298,  deepest hole -0.326,  1-sigma level  0.065
REM  h in Ccca
REM R1 =  0.1819 for   2763 Fo > 4sig(Fo)  and  0.2085 for all   3558 data
REM    271 parameters refined using      7 restraints
REM Highest difference peak  0.306,  deepest hole -0.263,  1-sigma level  0.052
REM  h in Ccca
REM R1 =  0.1865 for   2804 Fo > 4sig(Fo)  and  0.2161 for all   3614 data
REM    271 parameters refined using      7 restraints
REM Highest difference peak  0.195,  deepest hole -0.181,  1-sigma level  0.043
REM  h in Ccca
REM R1 =  0.1485 for   2909 Fo > 4sig(Fo)  and  0.1639 for all   3487 data
REM    271 parameters refined using      7 restraints
REM Highest difference peak  0.278,  deepest hole -0.209,  1-sigma level  0.052
REM  h in Ccca
REM R1 =  0.1412 for   2948 Fo > 4sig(Fo)  and  0.1549 for all   3504 data
REM    271 parameters refined using      7 restraints
REM Highest difference peak  0.216,  deepest hole -0.213,  1-sigma level  0.049
REM  h in Ccca
REM R1 =  0.1363 for   2964 Fo > 4sig(Fo)  and  0.1499 for all   3516 data
REM    271 parameters refined using      7 restraints
REM Highest difference peak  0.240,  deepest hole -0.179,  1-sigma level  0.043
REM  h in Ccca
REM R1 =  0.1438 for   2844 Fo > 4sig(Fo)  and  0.1614 for all   3528 data
REM    271 parameters refined using      7 restraints
REM Highest difference peak  0.246,  deepest hole -0.224,  1-sigma level  0.059
REM  h in Ccca
REM R1 =  0.1366 for   2820 Fo > 4sig(Fo)  and  0.1560 for all   3555 data
REM    271 parameters refined using      7 restraints
REM Highest difference peak  0.187,  deepest hole -0.208,  1-sigma level  0.043
REM  h in Ccca
REM R1 =  0.1416 for   2785 Fo > 4sig(Fo)  and  0.1649 for all   3578 data
REM    271 parameters refined using      7 restraints
REM Highest difference peak  0.228,  deepest hole -0.176,  1-sigma level  0.038
REM  h in Ccca
REM R1 =  0.1347 for   2620 Fo > 4sig(Fo)  and  0.1627 for all   3601 data
REM    271 parameters refined using      7 restraints
REM Highest difference peak  0.185,  deepest hole -0.168,  1-sigma level  0.036
REM  h in Ccca
REM R1 =  0.1446 for    2717 Fo > 4sig(Fo)  and  0.1770 for all    3631 data
REM    261 parameters refined using      7 restraints
REM Highest difference peak  0.187,  deepest hole -0.178,  1-sigma level  0.034
TITL h in Ccca
CELL 1.54178 23.5523 26.8380 12.8009 90.000 90.000 90.000
ZERR 16.0000 0.0056 0.0066 0.0029 0.000 0.000 0.000
LATT 7
SYMM -X, 0.5-Y, Z
SYMM X, 0.5-Y, 0.5-Z
SYMM -X, Y, 0.5-Z
SFAC C H N O
UNIT 320 272 32 64
MERG 2
SHEL 999.00 0.83
FMAP 2
GRID
PLAN 20
TEMP -100
BOND $H
CONF
HTAB O1 N1
HTAB O3A N2
HTAB O4B N2
DFIX 1.25 0.02 C8A O4B C8A O3B
DFIX 1.25 0.02 C8B O4A C8B O3A
DFIX 2.22 0.02 O3A O4A O3B O4B
DFIX 1.50 0.02 C1 C8B
DFIX 1.42 0.02 C14A C14B
OMIT              3   1   1
OMIT              8   8   0
OMIT               1   1   1
OMIT               2   4   0
OMIT               1   3   1
OMIT             2   2   2
OMIT              2   0   2
OMIT              2   4   3
OMIT               2   2   1
OMIT             4   0   0
OMIT            10   6   0
OMIT             0   8   0
OMIT             10   4   0
OMIT              2   2   0
OMIT             1  11   1
OMIT            0   0   4
OMIT             4   8   0
OMIT            8   4   0
OMIT            0   6   2
OMIT            4   8   1
OMIT            4  12   0
OMIT           8   2   2
OMIT             2   8   0
OMIT            5   5   1
OMIT            1   9   1
OMIT              7   7   3
OMIT            6   4   1
OMIT              0   2   2
OMIT             6   8   0
OMIT             1   3   6
OMIT           4  10   2
OMIT            4   6   2
OMIT            2   8   2
OMIT            1   9   2
OMIT            5   3   5
OMIT           3   9   1
OMIT          10   2   0
OMIT             3   3   1
OMIT          2  10   0
OMIT           2   8   5
OMIT           0   0   2
OMIT          1   3   5
OMIT          1   1   3
OMIT          8   8   1
OMIT           8   6   0
OMIT         2   2   4
OMIT            3   1   3
OMIT          7   7   1
OMIT         1   5   2
OMIT         10   0   2
OMIT        3   7   2
OMIT       5   3   3
DAMP 1900
L.S. 20
ACTA
WGHT    0.122500   16.171799
FVAR       1.66275
O1    4    0.134317    0.444589    1.243188    11.00000    0.21602    0.16668 =
         0.11215    0.00452    0.05601   -0.04820
N1    3    0.071617    0.431848    1.411069    11.00000    0.16549    0.20964 =
         0.10039   -0.00684    0.03151   -0.03710
AFIX   3
H1    2    0.111737    0.438108    1.294669    11.00000   -1.20000
AFIX   0
C1    1    0.186420    0.410511    0.894688    11.00000    0.15475    0.14195 =
         0.07958   -0.03537   -0.02106    0.00511
O2    4    0.101576    0.375013    1.175055    11.00000    0.20972    0.15680 =
         0.16105    0.03088    0.00615   -0.06081
N2    3    0.174700    0.317778    0.583874    11.00000    0.24213    0.22281 =
         0.09037   -0.06024   -0.03277    0.03914
AFIX   3
H2A   2    0.161730    0.362618    0.712984    11.00000   -1.20000
AFIX   0
C2    1    0.222568    0.450168    0.897355    11.00000    0.14682    0.11729 =
         0.06253   -0.01481   -0.01897   -0.00023
AFIX  43
H2    2    0.243246    0.458522    0.836089    11.00000   -1.20000
AFIX   0
O3A   4    0.154606    0.347998    0.784766    10.50000    0.26198    0.09383 =
         0.10478    0.02801    0.01614   -0.12323
O3B   4    0.136406    0.332994    0.822780    10.50000    0.28432    0.11148 =
         0.12712    0.02107    0.00354   -0.13291
C3    1    0.230133    0.478694    0.986533    11.00000    0.12578    0.09348 =
         0.05158   -0.00455   -0.01306    0.00033
O4A   4    0.206280    0.403427    0.707094    10.50000    0.29323    0.20565 =
         0.06664   -0.06294    0.02405   -0.13392
O4B   4    0.202246    0.380121    0.745963    10.50000    0.16205
C4    1    0.199821    0.465131    1.075452    11.00000    0.13172    0.09878 =
         0.05114    0.00425   -0.00355   -0.00669
AFIX  43
H4    2    0.204367    0.484024    1.137651    11.00000   -1.20000
AFIX   0
C5    1    0.163819    0.425448    1.075430    11.00000    0.11460    0.10342 =
         0.08749    0.01441   -0.00189   -0.02327
C6    1    0.157178    0.397439    0.984380    11.00000    0.16941    0.09762 =
         0.12277   -0.01565   -0.04017   -0.00178
AFIX  43
H6    2    0.132576    0.369388    0.983968    11.00000   -1.20000
AFIX   0
C7    1    0.128703    0.411769    1.167887    11.00000    0.18981    0.11135 =
         0.12771    0.02237   -0.01021   -0.02376
C8A   1    0.166810    0.369768    0.812649    10.50000    0.14441
C8B   1    0.179142    0.387945    0.781705    10.50000    0.14621
C9    1    0.162570    0.271324    0.570270    11.00000    0.41695    0.21638 =
         0.08555   -0.01594    0.00138    0.00913
AFIX  43
H9    2    0.152114    0.251811    0.629125    11.00000   -1.20000
AFIX   0
C10   1    0.164234    0.249495    0.475203    11.00000    0.43732    0.14089 =
         0.10817   -0.01728    0.00305   -0.03847
AFIX  43
H10   2    0.156754    0.214822    0.469405    11.00000   -1.20000
AFIX   0
C11   1    0.175992    0.275253    0.390556    11.00000    0.29393    0.16593 =
         0.08067   -0.03717    0.00239   -0.02626
C12   1    0.187140    0.324861    0.400097    11.00000    0.31862    0.15347 =
         0.10853   -0.02817    0.00177   -0.05136
AFIX  43
H12   2    0.195573    0.345258    0.341461    11.00000   -1.20000
AFIX   0
C13   1    0.185371    0.343680    0.501188    11.00000    0.26712    0.15412 =
         0.14169   -0.06537   -0.01759   -0.02514
AFIX  43
H13   2    0.192565    0.378247    0.510131    11.00000   -1.20000
AFIX   0
C14A  1    0.199287    0.242574    0.287009    10.50000    0.18478    0.33213 =
         0.10904   -0.10288   -0.02050   -0.00091
C14B  1    0.150180    0.243642    0.223407    10.50000    0.25404    0.20865 =
         0.11365   -0.15126   -0.03748    0.06219
C15   1    0.087183    0.458829    1.483662    11.00000    0.26720    0.30436 =
         0.12410   -0.04969    0.06494   -0.14135
AFIX  43
H15   2    0.118041    0.480678    1.470028    11.00000   -1.20000
AFIX   0
C16   1    0.064055    0.460372    1.583101    11.00000    0.25789    0.30198 =
         0.13915   -0.06315    0.06610   -0.14041
AFIX  43
H16   2    0.079276    0.481837    1.635045    11.00000   -1.20000
AFIX   0
C17   1    0.020018    0.431045    1.603960    11.00000    0.18692    0.26113 =
         0.10171   -0.02474    0.04147   -0.06365
C18   1    0.004472    0.400074    1.528483    11.00000    0.18885    0.29942 =
         0.14279   -0.03097    0.04595   -0.08708
AFIX  43
H18   2   -0.024756    0.376471    1.541403    11.00000   -1.20000
AFIX   0
C19   1    0.030062    0.401530    1.431276    11.00000    0.19554    0.25310 =
         0.11633   -0.02141    0.03626   -0.07267
AFIX  43
H19   2    0.016906    0.379798    1.377929    11.00000   -1.20000
AFIX   0
C20   1   -0.011870    0.430726    1.710891    11.00000    0.31228    0.53472 =
         0.10421   -0.03840    0.07219   -0.14220
AFIX  23
H20A  2   -0.037163    0.460187    1.711262    11.00000   -1.20000
H20B  2   -0.036784    0.401015    1.710867    11.00000   -1.20000
AFIX   0
HKLF 4

REM  h in Ccca
REM R1 =  0.1867 for    2694 Fo > 4sig(Fo)  and  0.2216 for all    3671 data
REM    256 parameters refined using      8 restraints

END

WGHT      0.1248     15.9431

REM Highest difference peak  0.214,  deepest hole -0.206,  1-sigma level  0.041
Q1    1   0.2032  0.3609  0.7925  11.00000  0.05    0.21
Q2    1  -0.0178  0.4404  1.6848  11.00000  0.05    0.18
Q3    1   0.2370  0.3715  0.7247  11.00000  0.05    0.18
Q4    1   0.1493  0.2272  0.1831  11.00000  0.05    0.16
Q5    1   0.1820  0.4010  0.7171  11.00000  0.05    0.15
Q6    1   0.1099  0.3121  0.8546  11.00000  0.05    0.15
Q7    1   0.1080  0.3211  0.8739  11.00000  0.05    0.14
Q8    1  -0.0290  0.3510  1.5387  11.00000  0.05    0.14
Q9    1   0.1646  0.2897  0.5803  11.00000  0.05    0.13
Q10   1   0.0464  0.3989  1.5805  11.00000  0.05    0.13
Q11   1   0.0000  0.4690  1.7500  10.50000  0.05    0.13
Q12   1   0.2265  0.4289  0.7166  11.00000  0.05    0.13
Q13   1   0.0527  0.4072  1.4034  11.00000  0.05    0.13
Q14   1   0.1650  0.2500  0.2500  10.50000  0.05    0.12
Q15   1   0.1237  0.3120  0.5924  11.00000  0.05    0.12
Q16   1   0.0049  0.3591  1.5751  11.00000  0.05    0.12
Q17   1   0.2031  0.4278  1.0879  11.00000  0.05    0.12
Q18   1   0.1107  0.2500  0.2500  10.50000  0.05    0.12
Q19   1   0.1658  0.3783  0.7651  11.00000  0.05    0.12
Q20   1   0.0968  0.3092  0.7861  11.00000  0.05    0.11
;
_shelx_res_checksum   52142

_shelx_hkl_file
;
   0   0   4   34678     406                                                       34587   -0.13    0.00  1.0000
   0   0   4   33488     383                                                       33398   -0.13    0.00  1.0000
   0   0   6  122407    1772                                                      123419   -0.74    0.00  1.0000
   0   0   6  117500    1647                                                      118491   -0.74    0.00  1.0000
   0   0  -6  121547    1700                                                      122555   -0.74    0.00  1.0000
   0   0   8      73      52                                                          78    0.15    0.00  1.0000
   0   0   8      65      41                                                          70    0.15    0.00  1.0000
   0   0   8      53      48                                                          57    0.15    0.00  1.0000
   0   0  -8      33      16                                                          36    0.15    0.00  1.0000
   0   0  10   23217     568                                                       23086   -0.22    0.00  1.0000
   0   0  10   24461     221                                                       24326   -0.22    0.00  1.0000
   0   0 -10   22986     423                                                       22855   -0.22    0.00  1.0000
   0   0  12    3521     484                                                        3535    0.06    0.00  1.0000
   0   0  12    3920     243                                                        3935    0.06    0.00  1.0000
   0   0  14     115      63                                                          86   -0.73    0.00  1.0000
   0   0  14     123      53                                                          93   -0.73    0.00  1.0000
   0   0  16      89      40                                                          90   -0.03    0.00  1.0000
   0   0  16      78      42                                                          79   -0.03    0.00  1.0000
   0  -2   0  460871      30                                                      392128  -26.88    0.00  1.0000
   0   2   2   26435     339                                                       25874   -0.88    0.00  1.0000
   0  -2   2   26899     309                                                       26333   -0.88    0.00  1.0000
   0   2  -2   26288     301                                                       25729   -0.88    0.00  1.0000
   0  -2   2   26557     289                                                       25995   -0.88    0.00  1.0000
   0   2   2   27462     313                                                       26891   -0.88    0.00  1.0000
   0  -2  -2   27221     305                                                       26652   -0.88    0.00  1.0000
   0   2   4    2074     122                                                        2065   -0.05    0.00  1.0000
   0  -2   4    2317     119                                                        2308   -0.05    0.00  1.0000
   0   2  -4    2468     116                                                        2459   -0.05    0.00  1.0000
   0  -2   4    2289     104                                                        2280   -0.05    0.00  1.0000
   0   2   4    2215     104                                                        2206   -0.05    0.00  1.0000
   0   2  -4    2198      97                                                        2189   -0.05    0.00  1.0000
   0  -2  -4    2248     105                                                        2239   -0.05    0.00  1.0000
   0   2   6    7534     181                                                        7295    0.71    0.00  1.0000
   0  -2   6    8198     242                                                        7949    0.71    0.00  1.0000
   0   2   6    7852     151                                                        7608    0.71    0.00  1.0000
   0   2  -6    8236     138                                                        7986    0.71    0.00  1.0000
   0  -2   6    8386     131                                                        8134    0.71    0.00  1.0000
   0   2   6    8080     145                                                        7832    0.71    0.00  1.0000
   0   2  -6    7806     122                                                        7563    0.71    0.00  1.0000
   0  -2  -6    7684     125                                                        7443    0.71    0.00  1.0000
   0  -2   8    1160      95                                                        1133   -0.20    0.00  1.0000
   0   2   8    1258     230                                                        1230   -0.20    0.00  1.0000
   0  -2   8    1217     192                                                        1190   -0.20    0.00  1.0000
   0   2   8    1269     210                                                        1241   -0.20    0.00  1.0000
   0  -2   8    1258     167                                                        1230   -0.20    0.00  1.0000
   0   2   8    1239     121                                                        1211   -0.20    0.00  1.0000
   0   2  -8    1266      73                                                        1238   -0.20    0.00  1.0000
   0  -2  -8    1208      86                                                        1181   -0.20    0.00  1.0000
   0  -2  10     760     104                                                         782    0.20    0.00  1.0000
   0   2  10     740     202                                                         761    0.20    0.00  1.0000
   0  -2  10     818     152                                                         840    0.20    0.00  1.0000
   0   2  10     761      69                                                         783    0.20    0.00  1.0000
   0   2 -10     583      99                                                         602    0.20    0.00  1.0000
   0  -2 -10     723      46                                                         744    0.20    0.00  1.0000
   0  -2  12     908     277                                                         893   -0.13    0.00  1.0000
   0   2  12    1193     190                                                        1175   -0.13    0.00  1.0000
   0  -2  12    1190     105                                                        1172   -0.13    0.00  1.0000
   0   2  12    1120     151                                                        1103   -0.13    0.00  1.0000
   0   2 -12    1085      77                                                        1068   -0.13    0.00  1.0000
   0  -2  14     117      32                                                         145    0.63    0.00  1.0000
   0   2  14      77      35                                                         100    0.63    0.00  1.0000
   0  -2  14       0      31                                                           3    0.63    0.00  1.0000
   0   2  14      60      41                                                          81    0.63    0.00  1.0000
   0  -2  16     126      59                                                         125   -0.02    0.00  1.0000
   0   2  16       0      57                                                           0   -0.02    0.00  1.0000
   0   2  16       0      32                                                           0   -0.02    0.00  1.0000
   0   4   0  317765     310                                                      287123   14.22    0.00  1.0000
   0   4   0  316499     264                                                      285919   14.22    0.00  1.0000
   0  -4   0  317332     263                                                      286711   14.22    0.00  1.0000
   0   4   2  100598    1231                                                      102223    1.30    0.00  1.0000
   0  -4   2  100320    1142                                                      101943    1.30    0.00  1.0000
   0   4  -2   99261    1125                                                      100876    1.30    0.00  1.0000
   0   4  -2   99165    1108                                                      100779    1.30    0.00  1.0000
   0  -4  -2  102608    1157                                                      104249    1.30    0.00  1.0000
   0  -4  -4    5079     244                                                        4972    0.39    0.00  1.0000
   0   4   4    5235     260                                                        5126    0.39    0.00  1.0000
   0  -4   4    4747     224                                                        4643    0.39    0.00  1.0000
   0   4  -4    5200     243                                                        5091    0.39    0.00  1.0000
   0  -4   4    5645     240                                                        5532    0.39    0.00  1.0000
   0   4  -4    4913     208                                                        4807    0.39    0.00  1.0000
   0   4   4    5021     222                                                        4914    0.39    0.00  1.0000
   0  -4  -4    5152     223                                                        5044    0.39    0.00  1.0000
   0   4   6   12234     383                                                       12456   -0.51    0.00  1.0000
   0  -4   6   12353     243                                                       12576   -0.51    0.00  1.0000
   0   4  -6   11788     210                                                       12006   -0.51    0.00  1.0000
   0  -4   6   11963     212                                                       12182   -0.51    0.00  1.0000
   0   4   6   12136     214                                                       12357   -0.51    0.00  1.0000
   0   4  -6   11740     180                                                       11957   -0.51    0.00  1.0000
   0  -4  -6   11942     215                                                       12161   -0.51    0.00  1.0000
   0   4   8    1961     505                                                        2005    0.25    0.00  1.0000
   0  -4   8    2572     153                                                        2622    0.25    0.00  1.0000
   0   4   8    2298     136                                                        2345    0.25    0.00  1.0000
   0   4  -8    2234     120                                                        2280    0.25    0.00  1.0000
   0  -4   8    2537     217                                                        2587    0.25    0.00  1.0000
   0   4   8    2344     140                                                        2392    0.25    0.00  1.0000
   0   4  -8    2439     120                                                        2488    0.25    0.00  1.0000
   0  -4  -8    2234     114                                                        2280    0.25    0.00  1.0000
   0  -4  10      52      45                                                          49   -0.11    0.00  1.0000
   0   4  10      94      69                                                          90   -0.11    0.00  1.0000
   0  -4  10     144      54                                                         139   -0.11    0.00  1.0000
   0   4  10     250      78                                                         243   -0.11    0.00  1.0000
   0  -4  12      66      72                                                          74    0.25    0.00  1.0000
   0   4  12      72      46                                                          81    0.25    0.00  1.0000
   0  -4  12      91      31                                                         101    0.25    0.00  1.0000
   0   4  12      88      52                                                          97    0.25    0.00  1.0000
   0   4 -12      37      23                                                          43    0.25    0.00  1.0000
   0  -4  14      76      60                                                          64   -0.37    0.00  1.0000
   0   4  14      46      42                                                          37   -0.37    0.00  1.0000
   0  -4  14      61      30                                                          50   -0.37    0.00  1.0000
   0   4  14      54      49                                                          44   -0.37    0.00  1.0000
   0  -4  16      17      50                                                          19    0.11    0.00  1.0000
   0   4  16       3      37                                                           4    0.11    0.00  1.0000
   0   4  16      53      52                                                          56    0.11    0.00  1.0000
   0  -6  -2    3644     263                                                        3543   -0.43    0.00  1.0000
   0   6   2    4068     264                                                        3961   -0.43    0.00  1.0000
   0  -6   2    4420     234                                                        4308   -0.43    0.00  1.0000
   0   6  -2    3971     202                                                        3865   -0.43    0.00  1.0000
   0   6  -2    3709     212                                                        3607   -0.43    0.00  1.0000
   0   6   2    3790     198                                                        3687   -0.43    0.00  1.0000
   0  -6  -2    3747     185                                                        3644   -0.43    0.00  1.0000
   0   6  -2    4067     199                                                        3960   -0.43    0.00  1.0000
   0  -6  -4      46      63                                                          33   -0.54    0.00  1.0000
   0   6   4     228      62                                                         197   -0.54    0.00  1.0000
   0  -6   4     226      63                                                         196   -0.54    0.00  1.0000
   0  -6   4       1      20                                                           0   -0.54    0.00  1.0000
   0   6  -4       1      11                                                           0   -0.54    0.00  1.0000
   0   6   4      57      43                                                          42   -0.54    0.00  1.0000
   0  -6  -4       1      33                                                           0   -0.54    0.00  1.0000
   0  -6  -6   36819     730                                                       36904    0.11    0.00  1.0000
   0   6   6   36220     627                                                       36305    0.11    0.00  1.0000
   0  -6   6   35674     548                                                       35758    0.11    0.00  1.0000
   0   6  -6   35049     539                                                       35132    0.11    0.00  1.0000
   0  -6   6   35768     507                                                       35852    0.11    0.00  1.0000
   0   6   6   35398     579                                                       35482    0.11    0.00  1.0000
   0   6  -6   36261     492                                                       36346    0.11    0.00  1.0000
   0  -6  -6   35914     511                                                       35998    0.11    0.00  1.0000
   0  -6   8     161      57                                                         153   -0.16    0.00  1.0000
   0   6   8      84      51                                                          78   -0.16    0.00  1.0000
   0  -6   8     156      36                                                         148   -0.16    0.00  1.0000
   0   6   8     192      73                                                         184   -0.16    0.00  1.0000
   0   6  -8     173      30                                                         165   -0.16    0.00  1.0000
   0  -6  -8     194      39                                                         185   -0.16    0.00  1.0000
   0  -6  10     740     169                                                         742   -0.02    0.00  1.0000
   0   6  10     824      98                                                         826   -0.02    0.00  1.0000
   0  -6  10     872      89                                                         874   -0.02    0.00  1.0000
   0   6  10     832     111                                                         834   -0.02    0.00  1.0000
   0   6 -10     676     111                                                         678   -0.02    0.00  1.0000
   0  -6  12     367     116                                                         346   -0.28    0.00  1.0000
   0   6  12     171      57                                                         157   -0.28    0.00  1.0000
   0  -6  12     138      54                                                         125   -0.28    0.00  1.0000
   0   6  12     193      54                                                         178   -0.28    0.00  1.0000
   0   6 -12     119      44                                                         107   -0.28    0.00  1.0000
   0  -6  14       1      64                                                           1    0.05    0.00  1.0000
   0   6  14     130      65                                                         132    0.05    0.00  1.0000
   0  -6  14      89      46                                                          91    0.05    0.00  1.0000
   0   6  14      66      51                                                          68    0.05    0.00  1.0000
   0  -6  16     120      33                                                         117   -0.08    0.00  1.0000
   0   6  16      89      31                                                          86   -0.08    0.00  1.0000
   0   6  16      83      41                                                          80   -0.08    0.00  1.0000
   0  -8   0    3481     152                                                        3123    1.59    0.00  1.0000
   0   8   0    3513      86                                                        3154    1.59    0.00  1.0000
   0   8   0    2736      41                                                        2420    1.59    0.00  1.0000
   0  -8   0    2604      25                                                        2296    1.59    0.00  1.0000
   0  -8  -2    1992     208                                                        2163   -0.96    0.00  1.0000
   0   8   2    2339     228                                                        2524   -0.96    0.00  1.0000
   0  -8   2    2577     219                                                        2771   -0.96    0.00  1.0000
   0   8  -2    2052     177                                                        2225   -0.96    0.00  1.0000
   0   8  -2    2599     321                                                        2794   -0.96    0.00  1.0000
   0   8   2    2501     202                                                        2692   -0.96    0.00  1.0000
   0  -8  -2    2424     187                                                        2612   -0.96    0.00  1.0000
   0   8  -2    2305     175                                                        2488   -0.96    0.00  1.0000
   0  -8   4  108851    1575                                                      109314    0.36    0.00  1.0000
   0   8  -4  106294    1523                                                      106752    0.36    0.00  1.0000
   0   8  -4  109257    1471                                                      109721    0.36    0.00  1.0000
   0  -8  -4  109804    1499                                                      110269    0.36    0.00  1.0000
   0   8   6   62856    2162                                                       62962    0.11    0.00  1.0000
   0   8  -6   68480     342                                                       68591    0.11    0.00  1.0000
   0  -8   6   69436     227                                                       69548    0.11    0.00  1.0000
   0   8   6   69983     341                                                       70095    0.11    0.00  1.0000
   0  -8  -8      77      66                                                          77    0.01    0.00  1.0000
   0  -8   8       0      69                                                           0    0.01    0.00  1.0000
   0  -8   8      44      20                                                          44    0.01    0.00  1.0000
   0   8   8       0      32                                                           0    0.01    0.00  1.0000
   0   8  -8      43      16                                                          43    0.01    0.00  1.0000
   0  -8  10    2028     202                                                        2019    0.05    0.00  1.0000
   0   8  10    1686     163                                                        1678    0.05    0.00  1.0000
   0  -8  10    1771     151                                                        1763    0.05    0.00  1.0000
   0   8  10    1900     184                                                        1891    0.05    0.00  1.0000
   0   8 -10    1816     150                                                        1807    0.05    0.00  1.0000
   0  -8  12     637     107                                                         612    0.25    0.00  1.0000
   0   8  12     776     210                                                         749    0.25    0.00  1.0000
   0  -8  12     784     194                                                         757    0.25    0.00  1.0000
   0   8  12     714     177                                                         688    0.25    0.00  1.0000
   0  -8  14     113      68                                                         116    0.06    0.00  1.0000
   0   8  14     132      46                                                         135    0.06    0.00  1.0000
   0   8  14     124      49                                                         127    0.06    0.00  1.0000
   0  -8  16     209     115                                                         214   -0.10    0.00  1.0000
   0   8  16      51      42                                                          54   -0.10    0.00  1.0000
   0   8  16       4      52                                                           5   -0.10    0.00  1.0000
   0 -10   0   53889     875                                                       55970   -2.27    0.00  1.0000
   0  10   0   56540     824                                                       58671   -2.27    0.00  1.0000
   0  10   0   54794     730                                                       56892   -2.27    0.00  1.0000
   0 -10   0   54612     731                                                       56707   -2.27    0.00  1.0000
   0 -10  -2    2951     286                                                        3193    1.11    0.00  1.0000
   0  10   2    3659     335                                                        3928    1.11    0.00  1.0000
   0 -10   2    3612     314                                                        3879    1.11    0.00  1.0000
   0  10  -2    3574     259                                                        3840    1.11    0.00  1.0000
   0  10  -2    4013     447                                                        4294    1.11    0.00  1.0000
   0  10   2    3464     249                                                        3726    1.11    0.00  1.0000
   0  10  -2    3435     237                                                        3696    1.11    0.00  1.0000
   0 -10  -2    3653     251                                                        3922    1.11    0.00  1.0000
   0 -10  -4    3241     428                                                        3267   -0.12    0.00  1.0000
   0  10   4    3690     243                                                        3718   -0.12    0.00  1.0000
   0 -10   4    2996     164                                                        3021   -0.12    0.00  1.0000
   0  10  -4    2846     132                                                        2870   -0.12    0.00  1.0000
   0  10  -4    3132     123                                                        3157   -0.12    0.00  1.0000
   0  10   4    2783     137                                                        2807   -0.12    0.00  1.0000
   0 -10  -4    3078     133                                                        3103   -0.12    0.00  1.0000
   0  10  -4    3083     134                                                        3108   -0.12    0.00  1.0000
   0 -10  -6    4902     296                                                        4944    0.15    0.00  1.0000
   0  10   6    3529     482                                                        3565    0.15    0.00  1.0000
   0 -10   6    4575     224                                                        4616    0.15    0.00  1.0000
   0  10  -6    4466     230                                                        4506    0.15    0.00  1.0000
   0 -10   6    4947     221                                                        4989    0.15    0.00  1.0000
   0  10  -6    4438     174                                                        4478    0.15    0.00  1.0000
   0  10   6    4441     208                                                        4481    0.15    0.00  1.0000
   0 -10  -6    4358     189                                                        4398    0.15    0.00  1.0000
   0 -10  -8     415     124                                                         411    0.06    0.00  1.0000
   0 -10   8     460     101                                                         455    0.06    0.00  1.0000
   0 -10   8     345      62                                                         341    0.06    0.00  1.0000
   0  10   8     440      75                                                         435    0.06    0.00  1.0000
   0  10  -8     327      49                                                         323    0.06    0.00  1.0000
   0 -10  10       0      79                                                           0    0.08    0.00  1.0000
   0  10  10     303      75                                                         298    0.08    0.00  1.0000
   0 -10  10      35      22                                                          33    0.08    0.00  1.0000
   0  10  10     278      97                                                         273    0.08    0.00  1.0000
   0  10 -10     116      30                                                         113    0.08    0.00  1.0000
   0 -10  12      91      74                                                          99   -0.20    0.00  1.0000
   0  10  12     263      83                                                         276   -0.20    0.00  1.0000
   0 -10  12     118      30                                                         127   -0.20    0.00  1.0000
   0  10  12      35      30                                                          40   -0.20    0.00  1.0000
   0 -10  14      71      61                                                          66    0.16    0.00  1.0000
   0  10  14      47      52                                                          43    0.16    0.00  1.0000
   0  10  14      47      43                                                          43    0.16    0.00  1.0000
   0 -12   0    4631     299                                                        5175    1.98    0.00  1.0000
   0  12   0    4253     216                                                        4775    1.98    0.00  1.0000
   0  12   0    4694     192                                                        5242    1.98    0.00  1.0000
   0 -12   0    5048     162                                                        5616    1.98    0.00  1.0000
   0 -12  -2    8291     362                                                        8280   -0.03    0.00  1.0000
   0  12   2    8660     295                                                        8648   -0.03    0.00  1.0000
   0 -12   2    8668     255                                                        8656   -0.03    0.00  1.0000
   0  12  -2    8791     182                                                        8779   -0.03    0.00  1.0000
   0  12  -2    8970     425                                                        8958   -0.03    0.00  1.0000
   0  12   2    8895     168                                                        8883   -0.03    0.00  1.0000
   0  12  -2    8712     143                                                        8700   -0.03    0.00  1.0000
   0 -12  -2    8857     165                                                        8845   -0.03    0.00  1.0000
   0 -12  -4     593     154                                                         577    0.17    0.00  1.0000
   0  12   4     432      94                                                         418    0.17    0.00  1.0000
   0 -12   4     815     122                                                         796    0.17    0.00  1.0000
   0  12  -4     542      93                                                         527    0.17    0.00  1.0000
   0  12  -4     593      56                                                         577    0.17    0.00  1.0000
   0  12   4     613      77                                                         597    0.17    0.00  1.0000
   0  12  -4     559      47                                                         543    0.17    0.00  1.0000
   0 -12  -4     611      69                                                         595    0.17    0.00  1.0000
   0 -12  -6     723     136                                                         662   -0.59    0.00  1.0000
   0  12   6     368     139                                                         325   -0.59    0.00  1.0000
   0 -12   6     549     101                                                         496   -0.59    0.00  1.0000
   0  12  -6     573      71                                                         519   -0.59    0.00  1.0000
   0  12  -6     667      16                                                         608   -0.59    0.00  1.0000
   0  12   6     669      86                                                         610   -0.59    0.00  1.0000
   0 -12  -6     568      54                                                         514   -0.59    0.00  1.0000
   0 -12  -8     434     180                                                         441   -0.09    0.00  1.0000
   0 -12   8     485     109                                                         493   -0.09    0.00  1.0000
   0  12   8     489     117                                                         497   -0.09    0.00  1.0000
   0  12  -8     349      19                                                         355   -0.09    0.00  1.0000
   0 -12 -10     569     156                                                         547   -0.23    0.00  1.0000
   0 -12  10     549     112                                                         528   -0.23    0.00  1.0000
   0 -12  10     266      65                                                         251   -0.23    0.00  1.0000
   0  12  10     447     103                                                         428   -0.23    0.00  1.0000
   0  12 -10     519      26                                                         498   -0.23    0.00  1.0000
   0 -12  12      86      66                                                          86   -0.01    0.00  1.0000
   0  12  12      82      56                                                          82   -0.01    0.00  1.0000
   0  12  12     261      79                                                         261   -0.01    0.00  1.0000
   0 -12  14     270      79                                                         234   -0.58    0.00  1.0000
   0  12  14     159      56                                                         132   -0.58    0.00  1.0000
   0  12  14     286      75                                                         249   -0.58    0.00  1.0000
   0 -14   0   19039     539                                                       19194   -0.29    0.00  1.0000
   0  14   0   20486     470                                                       20647   -0.29    0.00  1.0000
   0  14   0   20329     378                                                       20489   -0.29    0.00  1.0000
   0 -14   0   20409     369                                                       20570   -0.29    0.00  1.0000
   0 -14  -2    7344     427                                                        7536   -0.57    0.00  1.0000
   0  14   2    9053     475                                                        9266   -0.57    0.00  1.0000
   0 -14   2    7428     392                                                        7621   -0.57    0.00  1.0000
   0  14  -2    7561     335                                                        7756   -0.57    0.00  1.0000
   0  14  -2    7289     407                                                        7480   -0.57    0.00  1.0000
   0  14   2    7457     313                                                        7651   -0.57    0.00  1.0000
   0  14  -2    7803     311                                                        8001   -0.57    0.00  1.0000
   0 -14  -2    7865     325                                                        8064   -0.57    0.00  1.0000
   0 -14  -4    7598     498                                                        7766   -0.49    0.00  1.0000
   0  14   4    7142     393                                                        7305   -0.49    0.00  1.0000
   0 -14   4    6770     356                                                        6928   -0.49    0.00  1.0000
   0  14  -4    6339     306                                                        6492   -0.49    0.00  1.0000
   0  14  -4    6992     325                                                        7153   -0.49    0.00  1.0000
   0  14   4    6634     295                                                        6791   -0.49    0.00  1.0000
   0  14  -4    7362     323                                                        7527   -0.49    0.00  1.0000
   0 -14  -4    6432     283                                                        6586   -0.49    0.00  1.0000
   0 -14  -6      69      48                                                          91    0.64    0.00  1.0000
   0 -14   6      83      48                                                         108    0.64    0.00  1.0000
   0  14   6      69      51                                                          91    0.64    0.00  1.0000
   0 -14  -8     195     119                                                         200    0.10    0.00  1.0000
   0 -14   8     148      88                                                         153    0.10    0.00  1.0000
   0  14   8     101      39                                                         105    0.10    0.00  1.0000
   0 -14 -10     267      80                                                         249    0.28    0.00  1.0000
   0 -14  10     241      78                                                         224    0.28    0.00  1.0000
   0  14  10     342      58                                                         322    0.28    0.00  1.0000
   0 -14  12     123     115                                                         104    0.47    0.00  1.0000
   0  14  12     141      82                                                         120    0.47    0.00  1.0000
   0  14  12      95      67                                                          78    0.47    0.00  1.0000
   0 -14  14     269      83                                                         215    0.88    0.00  1.0000
   0  14  14     185      58                                                         141    0.88    0.00  1.0000
   0  14  14     207      88                                                         160    0.88    0.00  1.0000
   0 -16   0    1855     323                                                        2010   -0.90    0.00  1.0000
   0  16   0    1619     143                                                        1764   -0.90    0.00  1.0000
   0  16   0    1567     113                                                        1710   -0.90    0.00  1.0000
   0 -16   0    1664     100                                                        1811   -0.90    0.00  1.0000
   0 -16  -2   10531     381                                                       10565   -0.09    0.00  1.0000
   0  16   2    9358     413                                                        9390   -0.09    0.00  1.0000
   0 -16   2    9455     452                                                        9488   -0.09    0.00  1.0000
   0  16  -2    9615     383                                                        9648   -0.09    0.00  1.0000
   0  16  -2    8987     563                                                        9019   -0.09    0.00  1.0000
   0  16   2   10590     177                                                       10625   -0.09    0.00  1.0000
   0  16  -2    9750     373                                                        9783   -0.09    0.00  1.0000
   0 -16  -2    9710     370                                                        9743   -0.09    0.00  1.0000
   0 -16  -4     240      87                                                         204    0.62    0.00  1.0000
   0  16   4       1      96                                                           0    0.62    0.00  1.0000
   0 -16   4     161     118                                                         132    0.62    0.00  1.0000
   0  16  -4     165      55                                                         135    0.62    0.00  1.0000
   0  16  -4     148      38                                                         120    0.62    0.00  1.0000
   0  16   4      46      48                                                          31    0.62    0.00  1.0000
   0  16  -4     121      23                                                          96    0.62    0.00  1.0000
   0 -16  -6    1015     260                                                        1046   -0.25    0.00  1.0000
   0 -16   6    1846     216                                                        1888   -0.25    0.00  1.0000
   0  16   6    1717     315                                                        1757   -0.25    0.00  1.0000
   0 -16  -8     106      82                                                         109    0.07    0.00  1.0000
   0 -16   8      73     105                                                          75    0.07    0.00  1.0000
   0  16   8       0      55                                                           0    0.07    0.00  1.0000
   0 -16 -10      35      92                                                          42   -0.27    0.00  1.0000
   0 -16  10      61      79                                                          70   -0.27    0.00  1.0000
   0  16  10      13      52                                                          17   -0.27    0.00  1.0000
   0 -16  12      38     125                                                          64   -0.94    0.00  1.0000
   0  16  12       8      72                                                          22   -0.94    0.00  1.0000
   0 -16  14     126      76                                                         171   -0.94    0.00  1.0000
   0  16  14      75      43                                                         111   -0.94    0.00  1.0000
   0  16  14      89      59                                                         127   -0.94    0.00  1.0000
   0 -18   0       2     174                                                           9    0.91    0.00  1.0000
   0  18   0       3      69                                                          13    0.91    0.00  1.0000
   0  18   0       6      33                                                          18    0.91    0.00  1.0000
   0 -18   0       4      38                                                          14    0.91    0.00  1.0000
   0 -18  -2    2981     296                                                        2815    0.79    0.00  1.0000
   0 -18   2    2819     250                                                        2658    0.79    0.00  1.0000
   0  18   2    3161     227                                                        2990    0.79    0.00  1.0000
   0  18  -2    2518     154                                                        2366    0.79    0.00  1.0000
   0  18  -2    2707     310                                                        2549    0.79    0.00  1.0000
   0  18   2    2963     203                                                        2798    0.79    0.00  1.0000
   0  18  -2    2812     146                                                        2651    0.79    0.00  1.0000
   0 -18  -2    2967     160                                                        2802    0.79    0.00  1.0000
   0 -18  -4     702     308                                                         671   -0.30    0.00  1.0000
   0 -18   4      34     139                                                          27   -0.30    0.00  1.0000
   0  18  -4     164      37                                                         149   -0.30    0.00  1.0000
   0  18   4      54      49                                                          46   -0.30    0.00  1.0000
   0  18  -4     130      26                                                         117   -0.30    0.00  1.0000
   0 -18  -6     710     236                                                         721   -0.11    0.00  1.0000
   0 -18   6     708     169                                                         719   -0.11    0.00  1.0000
   0  18   6     640     101                                                         651   -0.11    0.00  1.0000
   0 -18  -8     480     105                                                         445   -0.41    0.00  1.0000
   0 -18   8     425     109                                                         392   -0.41    0.00  1.0000
   0  18   8     685     130                                                         643   -0.41    0.00  1.0000
   0 -18 -10      16     108                                                          12    0.30    0.00  1.0000
   0 -18  10     306      60                                                         286    0.30    0.00  1.0000
   0  18  10     197      61                                                         181    0.30    0.00  1.0000
   0 -18 -12       1      92                                                          10    1.02    0.00  1.0000
   0 -18  12      21      95                                                          44    1.02    0.00  1.0000
   0  18  12      88      86                                                         129    1.02    0.00  1.0000
   0 -18  14     196      80                                                         152    0.86    0.00  1.0000
   0  18  14      91      59                                                          62    0.86    0.00  1.0000
   0  18  14      94      50                                                          64    0.86    0.00  1.0000
   0 -20   0      19     172                                                          29   -0.54    0.00  1.0000
   0  20   0      18      44                                                          28   -0.54    0.00  1.0000
   0 -20   0      70      34                                                          89   -0.54    0.00  1.0000
   0 -20  -2      56     177                                                          70   -0.45    0.00  1.0000
   0 -20   2      65     175                                                          80   -0.45    0.00  1.0000
   0  20  -2       0      69                                                           1   -0.45    0.00  1.0000
   0  20   2       1      44                                                           0   -0.45    0.00  1.0000
   0  20  -2       0      32                                                           2   -0.45    0.00  1.0000
   0 -20  -4    1078     186                                                        1065   -0.10    0.00  1.0000
   0 -20   4    1581     207                                                        1565   -0.10    0.00  1.0000
   0  20  -4    1061     235                                                        1048   -0.10    0.00  1.0000
   0  20   4    1608     254                                                        1592   -0.10    0.00  1.0000
   0  20  -4    1743      68                                                        1727   -0.10    0.00  1.0000
   0 -20  -6       6     122                                                           8    0.15    0.00  1.0000
   0 -20   6       6     127                                                           8    0.15    0.00  1.0000
   0  20  -6      42       7                                                          46    0.15    0.00  1.0000
   0  20  -6      75      12                                                          80    0.15    0.00  1.0000
   0  20   6      17      50                                                          20    0.15    0.00  1.0000
   0 -20  -8     152     116                                                         180    0.55    0.00  1.0000
   0 -20   8     235     118                                                         269    0.55    0.00  1.0000
   0  20   8     247     104                                                         282    0.55    0.00  1.0000
   0 -20 -10     232      80                                                         214   -0.31    0.00  1.0000
   0 -20  10       0     104                                                           0   -0.31    0.00  1.0000
   0  20  10     112      58                                                          99   -0.31    0.00  1.0000
   0 -20 -12      36      60                                                          52   -0.62    0.00  1.0000
   0 -20  12     165      72                                                         197   -0.62    0.00  1.0000
   0  20  12     333     106                                                         379   -0.62    0.00  1.0000
   0 -22   0     215     256                                                         200    0.27    0.00  1.0000
   0  22   0     125      30                                                         113    0.27    0.00  1.0000
   0 -22   0      30      19                                                          24    0.27    0.00  1.0000
   0 -22  -2     557     238                                                         573   -0.17    0.00  1.0000
   0 -22   2     362     173                                                         375   -0.17    0.00  1.0000
   0  22  -2     131      47                                                         139   -0.17    0.00  1.0000
   0  22   2     142      55                                                         150   -0.17    0.00  1.0000
   0  22  -2     181      43                                                         190   -0.17    0.00  1.0000
   0 -22  -4    1540     724                                                        1544   -0.02    0.00  1.0000
   0 -22   4    2232     276                                                        2236   -0.02    0.00  1.0000
   0  22  -4    2169     242                                                        2173   -0.02    0.00  1.0000
   0  22   4    3140     180                                                        3145   -0.02    0.00  1.0000
   0  22  -4    2612     190                                                        2617   -0.02    0.00  1.0000
   0 -22  -6     448     168                                                         456   -0.09    0.00  1.0000
   0 -22   6     675     176                                                         685   -0.09    0.00  1.0000
   0  22  -6     230      31                                                         236   -0.09    0.00  1.0000
   0  22  -6     206      23                                                         211   -0.09    0.00  1.0000
   0  22   6     338      86                                                         345   -0.09    0.00  1.0000
   0 -22  -8      87     162                                                          96   -0.25    0.00  1.0000
   0 -22   8     239     179                                                         254   -0.25    0.00  1.0000
   0  22   8      89     104                                                          98   -0.25    0.00  1.0000
   0 -22 -10     270     172                                                         253    0.27    0.00  1.0000
   0 -22  10      36     114                                                          30    0.27    0.00  1.0000
   0  22  10       0      33                                                           0    0.27    0.00  1.0000
   0 -22 -12       0      89                                                           0    0.14    0.00  1.0000
   0 -22  12     105      64                                                         111    0.14    0.00  1.0000
   0  22  12       0      52                                                           0    0.14    0.00  1.0000
   0 -24   0      76     257                                                          75   -0.03    0.00  1.0000
   0  24   0      90      57                                                          89   -0.03    0.00  1.0000
   0 -24  -2     832     189                                                         845   -0.12    0.00  1.0000
   0 -24   2     670     251                                                         682   -0.12    0.00  1.0000
   0  24  -2     868     142                                                         882   -0.12    0.00  1.0000
   0  24   2     705      72                                                         717   -0.12    0.00  1.0000
   0  24  -2     694      80                                                         706   -0.12    0.00  1.0000
   0 -24  -4       8     122                                                           2    0.72    0.00  1.0000
   0 -24   4     409     164                                                         354    0.72    0.00  1.0000
   0  24  -4     453     122                                                         395    0.72    0.00  1.0000
   0  24  -4     476      88                                                         416    0.72    0.00  1.0000
   0  24   4     810      90                                                         731    0.72    0.00  1.0000
   0 -24  -6       0     124                                                           1    0.17    0.00  1.0000
   0 -24   6     172     131                                                         181    0.17    0.00  1.0000
   0  24   6       0      48                                                           1    0.17    0.00  1.0000
   0 -24  -8     119     101                                                         125   -0.14    0.00  1.0000
   0 -24   8     291     198                                                         300   -0.14    0.00  1.0000
   0  24   8     155      63                                                         162   -0.14    0.00  1.0000
   0 -24 -10       4     104                                                           2   -0.32    0.00  1.0000
   0 -24  10     120     118                                                         107   -0.32    0.00  1.0000
   0  24  10       7      54                                                           4   -0.32    0.00  1.0000
   0 -24 -12     301      82                                                         301    0.00    0.00  1.0000
   0 -24  12     133     114                                                         133    0.00    0.00  1.0000
   0  24  12      44      77                                                          44    0.00    0.00  1.0000
   0 -26   0      14     175                                                          12    0.15    0.00  1.0000
   0  26   0      32      47                                                          29    0.15    0.00  1.0000
   0 -26  -2     258     161                                                         203    0.92    0.00  1.0000
   0 -26   2      53     151                                                          30    0.92    0.00  1.0000
   0  26  -2      16      25                                                           5    0.92    0.00  1.0000
   0  26   2      69      65                                                          42    0.92    0.00  1.0000
   0 -26  -4     105     137                                                         167   -1.36    0.00  1.0000
   0 -26   4      67     173                                                         117   -1.36    0.00  1.0000
   0  26  -4       7      17                                                           0   -1.36    0.00  1.0000
   0  26   4      84      73                                                         140   -1.36    0.00  1.0000
   0 -26  -6     105     133                                                         116   -0.28    0.00  1.0000
   0 -26   6     135     213                                                         148   -0.28    0.00  1.0000
   0  26   6       9      80                                                          13   -0.28    0.00  1.0000
   0 -26  -8     302     126                                                         295    0.10    0.00  1.0000
   0 -26   8     260     149                                                         254    0.10    0.00  1.0000
   0  26   8       3      55                                                           2    0.10    0.00  1.0000
   0 -26 -10      66      60                                                          50    0.55    0.00  1.0000
   0 -26  10     186     142                                                         158    0.55    0.00  1.0000
   0  26  10      23      60                                                          14    0.55    0.00  1.0000
   0 -28   0     467     203                                                         552   -0.97    0.00  1.0000
   0  28   0       0      34                                                           6   -0.97    0.00  1.0000
   0 -28  -2     760     161                                                         672   -0.84    0.00  1.0000
   0 -28   2     347     165                                                         288   -0.84    0.00  1.0000
   0  28  -2     275      51                                                         223   -0.84    0.00  1.0000
   0  28   2     406      69                                                         342   -0.84    0.00  1.0000
   0 -28  -4      47      92                                                          90    1.36    0.00  1.0000
   0 -28   4     229     181                                                         317    1.36    0.00  1.0000
   0  28  -4       5      28                                                          23    1.36    0.00  1.0000
   0  28   4      65      68                                                         115    1.36    0.00  1.0000
   0 -28  -6     235      91                                                         219    0.28    0.00  1.0000
   0 -28   6     297     168                                                         279    0.28    0.00  1.0000
   0  28   6     447      61                                                         424    0.28    0.00  1.0000
   0 -28  -8     213     118                                                         201    0.21    0.00  1.0000
   0 -28   8       0     142                                                           0    0.21    0.00  1.0000
   0  28   8       0      51                                                           0    0.21    0.00  1.0000
   0 -30   0     300     173                                                         193    1.75    0.00  1.0000
   0  30   0     109      34                                                          49    1.75    0.00  1.0000
   0 -30  -2       5     162                                                           2   -0.40    0.00  1.0000
   0 -30   2     167     284                                                         147   -0.40    0.00  1.0000
   0  30  -2      67      34                                                          55   -0.40    0.00  1.0000
   0  30   2      38      45                                                          29   -0.40    0.00  1.0000
   0 -30  -4     218     158                                                         274   -0.92    0.00  1.0000
   0 -30   4     182     179                                                         234   -0.92    0.00  1.0000
   0  30   4      72      67                                                         106   -0.92    0.00  1.0000
   0 -30  -6       2      68                                                           1   -0.29    0.00  1.0000
   0 -30   6     198     265                                                         182   -0.29    0.00  1.0000
   0  30   6      58      48                                                          50   -0.29    0.00  1.0000
   0 -30  -8     148     162                                                         158   -0.20    0.00  1.0000
   0 -30   8      63     175                                                          69   -0.20    0.00  1.0000
   0  30   8      93      61                                                         101   -0.20    0.00  1.0000
   0 -32   0       7     158                                                           0   -1.37    0.00  1.0000
   0  32   0      50      46                                                          19   -1.37    0.00  1.0000
   0 -32  -2      90     259                                                          41    1.56    0.00  1.0000
   0 -32   2      39     158                                                          10    1.56    0.00  1.0000
   0  32   2      84      42                                                          37    1.56    0.00  1.0000
   0 -32  -4     276     146                                                         318    0.62    0.00  1.0000
   0 -32   4     299     161                                                         343    0.62    0.00  1.0000
   0  32   4      88      49                                                         112    0.62    0.00  1.0000
   0 -32  -6       7     120                                                          12    0.38    0.00  1.0000
   0 -32   6       7     189                                                          12    0.38    0.00  1.0000
   0  32   6       2      35                                                           4    0.38    0.00  1.0000
   0 -34   0       3     166                                                           3    0.03    0.00  1.0000
   0  34   0      37      21                                                          36    0.03    0.00  1.0000
   0 -34  -2      52     287                                                         107   -1.59    0.00  1.0000
   0 -34   2      78     302                                                         143   -1.59    0.00  1.0000
   0  34   2       1      26                                                           4   -1.59    0.00  1.0000
   1  -1  -1    1323      24                                                        1191    0.95    0.00  1.0000
  -1  -1  -1    1323      34                                                        1191    0.95    0.00  1.0000
  -1  -1   1    1323      19                                                        1191   -0.95    0.00  1.0000
   1  -1   1    1323      21                                                        1191   -0.95    0.00  1.0000
  -1  -1   1    1323      22                                                        1191   -0.95    0.00  1.0000
  -1   1   1    1323      18                                                        1191    0.95    0.00  1.0000
   1   1   1    1323      14                                                        1191    0.95    0.00  1.0000
   1  -1   1    1323       6                                                        1191   -0.95    0.00  1.0000
  -1   1   2     790     129                                                         779   -0.10    0.00  1.0000
  -1  -1  -2     681     127                                                         671    0.10    0.00  1.0000
   1   1   2     712     123                                                         702    0.10    0.00  1.0000
  -1  -1   2     640      90                                                         630   -0.10    0.00  1.0000
   1   1  -2     538      40                                                         529   -0.10    0.00  1.0000
   1  -1   2     501      59                                                         493    0.10    0.00  1.0000
  -1   1  -2     561      38                                                         552    0.10    0.00  1.0000
  -1   1   2     563      42                                                         554   -0.10    0.00  1.0000
  -1  -1   2     723     100                                                         713   -0.10    0.00  1.0000
   1   1  -2     605      31                                                         596   -0.10    0.00  1.0000
  -1   1   2     521      58                                                         512   -0.10    0.00  1.0000
   1  -1  -2     530      62                                                         521   -0.10    0.00  1.0000
   1  -1   2     506      54                                                         498    0.10    0.00  1.0000
   1   1   2     628      37                                                         619    0.10    0.00  1.0000
  -1   1  -2     504      55                                                         496    0.10    0.00  1.0000
  -1  -1  -2     498      55                                                         490    0.10    0.00  1.0000
  -1  -1  -3     223      94                                                         259   -0.60    0.00  1.0000
  -1   1   3     277     165                                                         317   -0.60    0.00  1.0000
   1   1   3     292     212                                                         333   -0.60    0.00  1.0000
  -1  -1   3     156      86                                                         187    0.60    0.00  1.0000
   1  -1   3     266      71                                                         306    0.60    0.00  1.0000
   1   1  -3     163      53                                                         194    0.60    0.00  1.0000
  -1   1   3     218      60                                                         254   -0.60    0.00  1.0000
  -1   1  -3     191      54                                                         225    0.60    0.00  1.0000
  -1  -1   3     206      50                                                         241    0.60    0.00  1.0000
  -1   1   3     185      52                                                         218   -0.60    0.00  1.0000
   1   1  -3     179      43                                                         212    0.60    0.00  1.0000
   1  -1  -3     178      47                                                         211   -0.60    0.00  1.0000
   1  -1   3     195      41                                                         229    0.60    0.00  1.0000
   1   1   3     209      50                                                         244   -0.60    0.00  1.0000
  -1   1  -3     209      44                                                         244    0.60    0.00  1.0000
  -1  -1  -3     224      48                                                         260   -0.60    0.00  1.0000
  -1   1   4    3555     189                                                        3568    0.06    0.00  1.0000
   1   1   4    2766     165                                                        2778   -0.06    0.00  1.0000
  -1  -1   4    3346     159                                                        3359    0.06    0.00  1.0000
   1  -1   4    3573     178                                                        3586   -0.06    0.00  1.0000
  -1   1   4    3625     223                                                        3638    0.06    0.00  1.0000
   1   1  -4    3357     160                                                        3370    0.06    0.00  1.0000
   1   1   4    3518     170                                                        3531   -0.06    0.00  1.0000
  -1   1  -4    3463     163                                                        3476   -0.06    0.00  1.0000
  -1  -1   4    3285     155                                                        3298    0.06    0.00  1.0000
  -1   1   4    3105     144                                                        3117    0.06    0.00  1.0000
   1   1  -4    3333     151                                                        3346    0.06    0.00  1.0000
   1  -1   4    3404     154                                                        3417   -0.06    0.00  1.0000
   1  -1  -4    3307     151                                                        3320    0.06    0.00  1.0000
   1   1   4    3217     148                                                        3230   -0.06    0.00  1.0000
  -1   1  -4    3498     160                                                        3511   -0.06    0.00  1.0000
  -1  -1  -4    3280     150                                                        3293   -0.06    0.00  1.0000
   1  -1   5    2867     119                                                        2765    0.49    0.00  1.0000
  -1   1   5    3020     130                                                        2915   -0.49    0.00  1.0000
   1   1   5    3220     186                                                        3111   -0.49    0.00  1.0000
  -1  -1   5    2644      94                                                        2546    0.49    0.00  1.0000
   1  -1   5    2869      99                                                        2766    0.49    0.00  1.0000
  -1   1   5    2757     101                                                        2657   -0.49    0.00  1.0000
   1   1   5    2635      94                                                        2537   -0.49    0.00  1.0000
   1   1  -5    2942      97                                                        2838    0.49    0.00  1.0000
  -1  -1   5    2824      98                                                        2722    0.49    0.00  1.0000
  -1   1   5    2642      86                                                        2544   -0.49    0.00  1.0000
   1  -1   5    2790      91                                                        2689    0.49    0.00  1.0000
   1   1   5    2745      90                                                        2645   -0.49    0.00  1.0000
   1   1  -5    2823      91                                                        2721    0.49    0.00  1.0000
   1  -1  -5    2796      90                                                        2695   -0.49    0.00  1.0000
  -1   1  -5    2944      92                                                        2840    0.49    0.00  1.0000
  -1  -1  -5    2911      92                                                        2808   -0.49    0.00  1.0000
   1  -1   6    4382     220                                                        4383    0.00    0.00  1.0000
  -1   1   6    4492     213                                                        4493    0.00    0.00  1.0000
   1   1   6    3920     252                                                        3921    0.00    0.00  1.0000
  -1  -1   6    4119     187                                                        4120    0.00    0.00  1.0000
   1  -1   6    4286     192                                                        4287    0.00    0.00  1.0000
  -1   1   6    4345     205                                                        4346    0.00    0.00  1.0000
   1   1   6    4014     211                                                        4015    0.00    0.00  1.0000
   1   1  -6    4166     184                                                        4167    0.00    0.00  1.0000
  -1  -1   6    4185     180                                                        4186    0.00    0.00  1.0000
  -1   1   6    3595     159                                                        3596    0.00    0.00  1.0000
   1  -1   6    4109     173                                                        4110    0.00    0.00  1.0000
   1   1   6    4411     212                                                        4412    0.00    0.00  1.0000
   1   1  -6    4176     178                                                        4177    0.00    0.00  1.0000
   1  -1  -6    4086     176                                                        4087    0.00    0.00  1.0000
  -1   1  -6    4253     180                                                        4254    0.00    0.00  1.0000
  -1  -1  -6    4163     195                                                        4164    0.00    0.00  1.0000
   1  -1   7      46      56                                                          38    0.33    0.00  1.0000
  -1   1   7       0      57                                                           0   -0.33    0.00  1.0000
   1   1   7      89      35                                                          77   -0.33    0.00  1.0000
  -1  -1   7       0      43                                                           0    0.33    0.00  1.0000
   1  -1   7      45      27                                                          37    0.33    0.00  1.0000
  -1   1   7     107      50                                                          94   -0.33    0.00  1.0000
   1   1   7       0      42                                                           0   -0.33    0.00  1.0000
  -1  -1   7      63      20                                                          53    0.33    0.00  1.0000
  -1   1   7     107      52                                                          94   -0.33    0.00  1.0000
   1  -1   7      23      28                                                          17    0.33    0.00  1.0000
   1   1   7     123      44                                                         109   -0.33    0.00  1.0000
   1   1  -7      20      23                                                          15    0.33    0.00  1.0000
   1  -1  -7       0      23                                                           0   -0.33    0.00  1.0000
  -1   1  -7      42      25                                                          34    0.33    0.00  1.0000
  -1  -1  -7      48      23                                                          39   -0.33    0.00  1.0000
  -1  -1   8     558     104                                                         562    0.05    0.00  1.0000
   1  -1   8     611     136                                                         615   -0.05    0.00  1.0000
  -1   1   8     557     108                                                         561    0.05    0.00  1.0000
   1   1   8     732     109                                                         737   -0.05    0.00  1.0000
  -1  -1   8     697     117                                                         702    0.05    0.00  1.0000
   1  -1   8     653     128                                                         658   -0.05    0.00  1.0000
  -1   1   8     616     133                                                         620    0.05    0.00  1.0000
   1   1   8     904     162                                                         909   -0.05    0.00  1.0000
  -1  -1   8     760     153                                                         765    0.05    0.00  1.0000
  -1   1   8     699      72                                                         704    0.05    0.00  1.0000
   1  -1   8     822     101                                                         827   -0.05    0.00  1.0000
   1   1   8     635      48                                                         639   -0.05    0.00  1.0000
   1   1  -8     560      35                                                         564    0.05    0.00  1.0000
   1  -1  -8     540      85                                                         544    0.05    0.00  1.0000
  -1   1  -8     679     116                                                         684   -0.05    0.00  1.0000
  -1  -1  -8     602      88                                                         606   -0.05    0.00  1.0000
  -1  -1   9     140      91                                                         133   -0.14    0.00  1.0000
   1  -1   9     294      99                                                         284   -0.14    0.00  1.0000
  -1   1   9     166      61                                                         159    0.14    0.00  1.0000
   1   1   9     346      74                                                         336    0.14    0.00  1.0000
  -1  -1   9     184      31                                                         176   -0.14    0.00  1.0000
  -1   1   9     264      56                                                         255    0.14    0.00  1.0000
   1  -1   9     170      36                                                         163   -0.14    0.00  1.0000
   1   1   9     271      56                                                         262    0.14    0.00  1.0000
   1   1  -9     182      34                                                         174   -0.14    0.00  1.0000
   1  -1  -9     176      30                                                         169    0.14    0.00  1.0000
  -1  -1  -9     182      33                                                         174    0.14    0.00  1.0000
  -1   1  -9     316      46                                                         306   -0.14    0.00  1.0000
  -1  -1  10    7740     225                                                        7740    0.00    0.00  1.0000
   1  -1  10    8129     255                                                        8129    0.00    0.00  1.0000
  -1   1  10    7618     228                                                        7618    0.00    0.00  1.0000
  -1  -1  10    7830     202                                                        7830    0.00    0.00  1.0000
  -1   1  10    7870     223                                                        7870    0.00    0.00  1.0000
   1  -1  10    7572     215                                                        7572    0.00    0.00  1.0000
   1   1  10    7819     204                                                        7819    0.00    0.00  1.0000
   1   1 -10    7924     175                                                        7924    0.00    0.00  1.0000
   1  -1 -10    7657     173                                                        7657    0.00    0.00  1.0000
  -1   1 -10    7607     165                                                        7607    0.00    0.00  1.0000
  -1  -1 -10    7421     162                                                        7421    0.00    0.00  1.0000
  -1  -1  11     160      48                                                         160    0.01    0.00  1.0000
   1  -1  11     114      70                                                         114    0.01    0.00  1.0000
  -1   1  11     216      69                                                         215   -0.01    0.00  1.0000
   1   1  11     232      82                                                         231   -0.01    0.00  1.0000
  -1  -1  11       1      45                                                           1    0.01    0.00  1.0000
  -1   1  11     197      69                                                         196   -0.01    0.00  1.0000
   1  -1  11       1      34                                                           1    0.01    0.00  1.0000
   1   1  11     316      82                                                         315   -0.01    0.00  1.0000
   1   1 -11      79      24                                                          79    0.01    0.00  1.0000
  -1  -1 -11      85      37                                                          85   -0.01    0.00  1.0000
  -1   1 -11     146      39                                                         146    0.01    0.00  1.0000
  -1  -1  12    4436     289                                                        4421   -0.06    0.00  1.0000
  -1   1  12    4468     309                                                        4453   -0.06    0.00  1.0000
  -1  -1  12    4428     254                                                        4413   -0.06    0.00  1.0000
  -1   1  12    4475     253                                                        4460   -0.06    0.00  1.0000
   1  -1  12    4399     260                                                        4384    0.06    0.00  1.0000
   1   1  12    4373     247                                                        4358    0.06    0.00  1.0000
  -1  -1  13      84      61                                                          95    0.30    0.00  1.0000
   1  -1  13      94      37                                                         106    0.30    0.00  1.0000
  -1   1  13       8      62                                                          12   -0.30    0.00  1.0000
   1   1  13       8      54                                                          12   -0.30    0.00  1.0000
  -1  -1  13     174      44                                                         190    0.30    0.00  1.0000
  -1   1  13       8      40                                                          12   -0.30    0.00  1.0000
   1  -1  13     145      46                                                         160    0.30    0.00  1.0000
   1   1  13      73      29                                                          83   -0.30    0.00  1.0000
  -1  -1  14     285      80                                                         283   -0.03    0.00  1.0000
   1  -1  14     176      89                                                         174    0.03    0.00  1.0000
  -1   1  14     116      52                                                         115   -0.03    0.00  1.0000
   1   1  14     170      34                                                         168    0.03    0.00  1.0000
  -1  -1  14     141      62                                                         139   -0.03    0.00  1.0000
  -1   1  14      84      42                                                          83   -0.03    0.00  1.0000
   1  -1  14     101      49                                                         100    0.03    0.00  1.0000
   1   1  14      83      47                                                          82    0.03    0.00  1.0000
  -1  -1  15       1      61                                                           1    0.05    0.00  1.0000
   1  -1  15      32      54                                                          31    0.05    0.00  1.0000
  -1   1  15      76      91                                                          74   -0.05    0.00  1.0000
   1   1  15       3      40                                                           3   -0.05    0.00  1.0000
  -1  -1  15       9      52                                                           8    0.05    0.00  1.0000
  -1   1  15      24      45                                                          23   -0.05    0.00  1.0000
   1  -1  15       3      24                                                           3    0.05    0.00  1.0000
   1   1  15      42      51                                                          41   -0.05    0.00  1.0000
  -1  -1  16       0      66                                                           0   -0.02    0.00  1.0000
   1  -1  16     170      52                                                         171    0.02    0.00  1.0000
  -1   1  16       0      66                                                           0   -0.02    0.00  1.0000
   1   1  16      80      37                                                          81    0.02    0.00  1.0000
  -1  -1  16      77      36                                                          78   -0.02    0.00  1.0000
  -1   1  16      59      28                                                          60   -0.02    0.00  1.0000
   1   1  16      92      45                                                          93    0.02    0.00  1.0000
   1  -3  -1    2539     121                                                        2620    0.41    0.00  1.0000
  -1   3   1    2397      95                                                        2476    0.41    0.00  1.0000
  -1  -3  -1    3267     142                                                        3359    0.41    0.00  1.0000
   1   3   1    2590     128                                                        2672    0.41    0.00  1.0000
  -1  -3   1    2824      86                                                        2909   -0.41    0.00  1.0000
   1   3  -1    2376      78                                                        2454   -0.41    0.00  1.0000
   1  -3   1    2489      82                                                        2569   -0.41    0.00  1.0000
  -1   3  -1    2369      68                                                        2447   -0.41    0.00  1.0000
  -1  -3   1    2745     147                                                        2829   -0.41    0.00  1.0000
   1   3  -1    2451      79                                                        2531   -0.41    0.00  1.0000
  -1   3   1    2384      71                                                        2462    0.41    0.00  1.0000
   1  -3  -1    2462      70                                                        2542    0.41    0.00  1.0000
   1   3   1    2433      96                                                        2512    0.41    0.00  1.0000
   1  -3  -2    8955     189                                                        8901    0.14    0.00  1.0000
  -1   3   2    8770     156                                                        8717    0.14    0.00  1.0000
  -1  -3  -2    9364     183                                                        9309   -0.14    0.00  1.0000
   1   3   2    8745     199                                                        8692   -0.14    0.00  1.0000
  -1  -3   2    8651     967                                                        8598    0.14    0.00  1.0000
   1   3  -2    8862     120                                                        8809    0.14    0.00  1.0000
   1  -3   2    9010     128                                                        8956   -0.14    0.00  1.0000
  -1   3  -2    8738     975                                                        8685   -0.14    0.00  1.0000
  -1  -3   2    9148     116                                                        9094    0.14    0.00  1.0000
   1   3  -2    9412     114                                                        9357    0.14    0.00  1.0000
  -1   3   2    9021     113                                                        8967    0.14    0.00  1.0000
   1  -3  -2    9132     112                                                        9078    0.14    0.00  1.0000
   1   3   2    9026     112                                                        8972   -0.14    0.00  1.0000
  -1  -3  -2    8614     960                                                        8561   -0.14    0.00  1.0000
   1  -3  -3   11131     176                                                       10919    0.52    0.00  1.0000
  -1   3   3   11074     178                                                       10862    0.52    0.00  1.0000
   1   3   3   11072     208                                                       10860    0.52    0.00  1.0000
  -1  -3   3    9282     970                                                        9088   -0.52    0.00  1.0000
   1  -3   3   10839     148                                                       10630   -0.52    0.00  1.0000
   1   3  -3   10985     141                                                       10774   -0.52    0.00  1.0000
  -1   3  -3   10754     137                                                       10545   -0.52    0.00  1.0000
  -1  -3   3   10588     128                                                       10381   -0.52    0.00  1.0000
   1   3  -3   11038     133                                                       10827   -0.52    0.00  1.0000
   1  -3   3   10753     112                                                       10544   -0.52    0.00  1.0000
   1  -3  -3   10937     135                                                       10727    0.52    0.00  1.0000
   1   3   3   11105     138                                                       10893    0.52    0.00  1.0000
  -1   3  -3   11270     115                                                       11056   -0.52    0.00  1.0000
  -1  -3  -3   10931     125                                                       10721    0.52    0.00  1.0000
   1  -3  -4    3631     190                                                        3604   -0.11    0.00  1.0000
  -1  -3  -4    3633     202                                                        3606    0.11    0.00  1.0000
  -1   3   4    3734     216                                                        3707   -0.11    0.00  1.0000
   1   3   4    3889     210                                                        3861    0.11    0.00  1.0000
   1  -3   4    3735     183                                                        3708    0.11    0.00  1.0000
   1   3  -4    3615     171                                                        3588   -0.11    0.00  1.0000
  -1   3  -4    3657     174                                                        3630    0.11    0.00  1.0000
  -1  -3   4    3557     166                                                        3531   -0.11    0.00  1.0000
   1  -3   4    3606     161                                                        3579    0.11    0.00  1.0000
   1   3  -4    3658     170                                                        3631   -0.11    0.00  1.0000
  -1   3   4    3616     174                                                        3589   -0.11    0.00  1.0000
   1  -3  -4    3759     176                                                        3732   -0.11    0.00  1.0000
   1   3   4    3648     173                                                        3621    0.11    0.00  1.0000
  -1   3  -4    3715     167                                                        3688    0.11    0.00  1.0000
  -1  -3  -4    4032     185                                                        4004    0.11    0.00  1.0000
  -1  -3  -5     176      88                                                         172   -0.08    0.00  1.0000
  -1   3   5     117      78                                                         114   -0.08    0.00  1.0000
   1   3   5     342      57                                                         336   -0.08    0.00  1.0000
  -1  -3   5     114      50                                                         111    0.08    0.00  1.0000
   1  -3   5     152      27                                                         148    0.08    0.00  1.0000
   1   3  -5     173      40                                                         169    0.08    0.00  1.0000
  -1   3  -5     151      42                                                         147    0.08    0.00  1.0000
  -1   3   5     269      64                                                         264   -0.08    0.00  1.0000
  -1  -3   5     181      46                                                         177    0.08    0.00  1.0000
   1  -3   5     193      41                                                         189    0.08    0.00  1.0000
  -1   3   5     118      33                                                         115   -0.08    0.00  1.0000
   1   3  -5     189      48                                                         185    0.08    0.00  1.0000
   1   3   5     155      42                                                         151   -0.08    0.00  1.0000
   1  -3  -5     166      25                                                         162   -0.08    0.00  1.0000
  -1   3  -5     152      30                                                         148    0.08    0.00  1.0000
  -1  -3  -5     151      26                                                         147   -0.08    0.00  1.0000
  -1   3   6    1672     308                                                        1673    0.00    0.00  1.0000
   1   3   6    1487     375                                                        1488    0.00    0.00  1.0000
   1  -3   6    1407     119                                                        1408    0.00    0.00  1.0000
   1   3  -6    1354      81                                                        1355    0.00    0.00  1.0000
  -1   3   6    1528     105                                                        1529    0.00    0.00  1.0000
  -1   3  -6    1373      84                                                        1374    0.00    0.00  1.0000
   1   3   6    1273      92                                                        1274    0.00    0.00  1.0000
  -1  -3   6    1361      77                                                        1362    0.00    0.00  1.0000
   1  -3   6    1430      77                                                        1431    0.00    0.00  1.0000
  -1   3   6    1420      97                                                        1421    0.00    0.00  1.0000
   1   3   6    1368      87                                                        1369    0.00    0.00  1.0000
   1   3  -6    1460      78                                                        1461    0.00    0.00  1.0000
   1  -3  -6    1321      71                                                        1322    0.00    0.00  1.0000
  -1   3  -6    1440      80                                                        1441    0.00    0.00  1.0000
  -1  -3  -6    1345      96                                                        1346    0.00    0.00  1.0000
  -1   3   7     303      68                                                         293    0.14    0.00  1.0000
   1   3   7     236      85                                                         227    0.14    0.00  1.0000
  -1  -3   7     136      48                                                         129   -0.14    0.00  1.0000
   1  -3   7     134      59                                                         128   -0.14    0.00  1.0000
  -1   3   7     163      37                                                         156    0.14    0.00  1.0000
   1   3  -7     140      31                                                         133   -0.14    0.00  1.0000
   1   3   7     145      34                                                         138    0.14    0.00  1.0000
  -1   3  -7     335      46                                                         325   -0.14    0.00  1.0000
  -1  -3   7     210      35                                                         202   -0.14    0.00  1.0000
   1  -3   7     236      37                                                         227   -0.14    0.00  1.0000
  -1   3   7     326      66                                                         316    0.14    0.00  1.0000
   1   3   7     232      58                                                         223    0.14    0.00  1.0000
   1   3  -7     262      35                                                         253   -0.14    0.00  1.0000
   1  -3  -7     228      55                                                         220    0.14    0.00  1.0000
  -1   3  -7     171      24                                                         164   -0.14    0.00  1.0000
  -1  -3  -7     285      68                                                         276    0.14    0.00  1.0000
  -1   3   8    3007     211                                                        2982   -0.12    0.00  1.0000
   1   3   8    2983     185                                                        2958    0.12    0.00  1.0000
  -1  -3   8    2922     192                                                        2898   -0.12    0.00  1.0000
   1  -3   8    2795     190                                                        2771    0.12    0.00  1.0000
  -1   3   8    3002     163                                                        2977   -0.12    0.00  1.0000
   1   3   8    2798     157                                                        2774    0.12    0.00  1.0000
   1   3  -8    2817     136                                                        2793   -0.12    0.00  1.0000
  -1  -3   8    2801     138                                                        2777   -0.12    0.00  1.0000
   1  -3   8    2768     185                                                        2744    0.12    0.00  1.0000
  -1   3   8    2958     194                                                        2934   -0.12    0.00  1.0000
   1   3   8    3085     157                                                        3060    0.12    0.00  1.0000
   1   3  -8    2793     164                                                        2769   -0.12    0.00  1.0000
   1  -3  -8    2979     139                                                        2954   -0.12    0.00  1.0000
  -1   3  -8    2756     169                                                        2732    0.12    0.00  1.0000
  -1  -3  -8    3114     146                                                        3089    0.12    0.00  1.0000
  -1  -3   9     915     174                                                         890    0.21    0.00  1.0000
   1  -3   9    1180     174                                                        1152    0.21    0.00  1.0000
  -1   3   9    1206     212                                                        1177   -0.21    0.00  1.0000
   1   3   9    1220     134                                                        1191   -0.21    0.00  1.0000
  -1  -3   9    1085     140                                                        1058    0.21    0.00  1.0000
   1  -3   9    1224     136                                                        1195    0.21    0.00  1.0000
  -1   3   9    1236     216                                                        1207   -0.21    0.00  1.0000
   1   3   9    1178     242                                                        1150   -0.21    0.00  1.0000
   1   3  -9     948     114                                                         923    0.21    0.00  1.0000
   1  -3  -9     860     147                                                         836   -0.21    0.00  1.0000
  -1   3  -9     991     110                                                         965    0.21    0.00  1.0000
  -1  -3  -9    1001      98                                                         975   -0.21    0.00  1.0000
  -1  -3  10     201      92                                                         201    0.00    0.00  1.0000
   1  -3  10     481     133                                                         481    0.00    0.00  1.0000
  -1   3  10     187      37                                                         187    0.00    0.00  1.0000
   1   3  10     310      74                                                         310    0.00    0.00  1.0000
  -1  -3  10     281      51                                                         281    0.00    0.00  1.0000
   1  -3  10     358      57                                                         358    0.00    0.00  1.0000
  -1   3  10     114      62                                                         114    0.00    0.00  1.0000
   1   3  10     211      61                                                         211    0.00    0.00  1.0000
   1   3 -10     262      40                                                         262    0.00    0.00  1.0000
  -1  -3 -10     129      29                                                         129    0.00    0.00  1.0000
  -1  -3  11    6604     368                                                        6616   -0.04    0.00  1.0000
   1  -3  11    6613     170                                                        6625   -0.04    0.00  1.0000
  -1   3  11    5745     452                                                        5757    0.04    0.00  1.0000
   1   3  11    6617     334                                                        6629    0.04    0.00  1.0000
  -1  -3  11    6232     475                                                        6244   -0.04    0.00  1.0000
   1  -3  11    6832     129                                                        6845   -0.04    0.00  1.0000
  -1   3  11    5871     477                                                        5883    0.04    0.00  1.0000
   1   3  11    6793     148                                                        6806    0.04    0.00  1.0000
   1   3 -11    5795     438                                                        5807   -0.04    0.00  1.0000
  -1   3 -11    6155     462                                                        6167   -0.04    0.00  1.0000
  -1  -3  12     570     122                                                         584    0.14    0.00  1.0000
   1  -3  12     415     123                                                         427   -0.14    0.00  1.0000
  -1   3  12     326     175                                                         336    0.14    0.00  1.0000
   1   3  12     556     160                                                         569   -0.14    0.00  1.0000
  -1  -3  12     381     104                                                         392    0.14    0.00  1.0000
   1  -3  12     367      82                                                         378   -0.14    0.00  1.0000
  -1   3  12     628     102                                                         642    0.14    0.00  1.0000
   1   3  12     488      72                                                         500   -0.14    0.00  1.0000
   1   3 -12     261      73                                                         270    0.14    0.00  1.0000
  -1   3 -12     156      47                                                         163   -0.14    0.00  1.0000
  -1  -3  13      61      28                                                          59   -0.06    0.00  1.0000
   1  -3  13       7      59                                                           6   -0.06    0.00  1.0000
  -1   3  13      52      39                                                          50    0.06    0.00  1.0000
   1   3  13      54      46                                                          52    0.06    0.00  1.0000
  -1  -3  13       3      36                                                           3   -0.06    0.00  1.0000
   1  -3  13      15      24                                                          14   -0.06    0.00  1.0000
  -1   3  13      16      41                                                          15    0.06    0.00  1.0000
   1   3  13      96      56                                                          94    0.06    0.00  1.0000
  -1  -3  14       4      64                                                           5    0.07    0.00  1.0000
   1  -3  14      44      62                                                          46   -0.07    0.00  1.0000
  -1   3  14     119      96                                                         122    0.07    0.00  1.0000
   1   3  14     191      90                                                         195   -0.07    0.00  1.0000
  -1  -3  14     151      49                                                         155    0.07    0.00  1.0000
   1  -3  14     135      50                                                         138   -0.07    0.00  1.0000
  -1   3  14      56      30                                                          58    0.07    0.00  1.0000
   1   3  14     205      77                                                         209   -0.07    0.00  1.0000
  -1  -3  15      87      74                                                          82   -0.13    0.00  1.0000
   1  -3  15      70      54                                                          66   -0.13    0.00  1.0000
  -1   3  15      26      50                                                          23    0.13    0.00  1.0000
   1   3  15      51      66                                                          47    0.13    0.00  1.0000
  -1  -3  15     133      49                                                         127   -0.13    0.00  1.0000
   1  -3  15      16      32                                                          14   -0.13    0.00  1.0000
  -1   3  15      50      28                                                          46    0.13    0.00  1.0000
   1   3  15       0      40                                                           0    0.13    0.00  1.0000
  -1  -3  16     128      59                                                         130    0.04    0.00  1.0000
   1  -3  16     207      74                                                         209   -0.04    0.00  1.0000
  -1   3  16     101      63                                                         102    0.04    0.00  1.0000
   1   3  16      27      33                                                          28   -0.04    0.00  1.0000
  -1   3  16      69      38                                                          70    0.04    0.00  1.0000
   1   3  16      57      33                                                          58   -0.04    0.00  1.0000
   1  -5  -1   21893     340                                                       22236   -0.59    0.00  1.0000
  -1   5   1   21396     302                                                       21735   -0.59    0.00  1.0000
   1   5   1   22154     332                                                       22499   -0.59    0.00  1.0000
   1  -5   1   20989     249                                                       21325    0.59    0.00  1.0000
  -1   5  -1   20263     227                                                       20593    0.59    0.00  1.0000
   1   5  -1   22294     300                                                       22640    0.59    0.00  1.0000
  -1   5   1   20922     231                                                       21257   -0.59    0.00  1.0000
  -1   5  -1   20853     209                                                       21188    0.59    0.00  1.0000
   1  -5  -1   21119     224                                                       21456   -0.59    0.00  1.0000
  -1  -5  -1   21107     222                                                       21444   -0.59    0.00  1.0000
   1   5  -1   21039     213                                                       21375    0.59    0.00  1.0000
   1  -5  -2     105      55                                                         104    0.03    0.00  1.0000
  -1  -5  -2     748     237                                                         745   -0.03    0.00  1.0000
  -1   5   2       1      78                                                           1    0.03    0.00  1.0000
   1  -5   2      32      47                                                          31   -0.03    0.00  1.0000
  -1   5  -2       1      35                                                           1   -0.03    0.00  1.0000
  -1  -5   2     262      90                                                         260    0.03    0.00  1.0000
   1   5  -2      54      29                                                          53    0.03    0.00  1.0000
  -1   5   2      37      46                                                          36    0.03    0.00  1.0000
   1  -5  -2      65      47                                                          64    0.03    0.00  1.0000
   1   5   2     124      55                                                         123   -0.03    0.00  1.0000
  -1  -5  -2      50      34                                                          49   -0.03    0.00  1.0000
   1  -5  -3   12314     247                                                       12051   -0.61    0.00  1.0000
  -1  -5  -3   11947     264                                                       11688   -0.61    0.00  1.0000
  -1   5   3   12537     245                                                       12272   -0.61    0.00  1.0000
   1   5   3   12173     286                                                       11912   -0.61    0.00  1.0000
  -1  -5   3   12456     183                                                       12192    0.61    0.00  1.0000
   1  -5   3   12627     197                                                       12361    0.61    0.00  1.0000
   1   5  -3   12710     176                                                       12443    0.61    0.00  1.0000
  -1   5  -3   12997     236                                                       12727    0.61    0.00  1.0000
  -1  -5   3   12638     170                                                       12372    0.61    0.00  1.0000
   1   5  -3   12597     152                                                       12331    0.61    0.00  1.0000
  -1   5   3   12403     168                                                       12139   -0.61    0.00  1.0000
   1  -5  -3   12143     159                                                       11882   -0.61    0.00  1.0000
   1   5   3   12883     167                                                       12614   -0.61    0.00  1.0000
  -1  -5  -4   55911     950                                                       55823   -0.09    0.00  1.0000
  -1   5   4   56841     765                                                       56752    0.09    0.00  1.0000
   1   5   4   58216     746                                                       58126   -0.09    0.00  1.0000
  -1  -5   4   56390     708                                                       56302    0.09    0.00  1.0000
   1  -5   4   53744     654                                                       53658   -0.09    0.00  1.0000
   1   5  -4   54918     651                                                       54831    0.09    0.00  1.0000
  -1   5  -4   54168     627                                                       54082   -0.09    0.00  1.0000
  -1  -5   4   56413     630                                                       56325    0.09    0.00  1.0000
   1  -5   4   56229     616                                                       56141   -0.09    0.00  1.0000
   1   5  -4   55737     617                                                       55649    0.09    0.00  1.0000
  -1   5   4   55870     638                                                       55782    0.09    0.00  1.0000
   1   5   4   55090     660                                                       55003   -0.09    0.00  1.0000
   1  -5  -4   53431     603                                                       53345    0.09    0.00  1.0000
  -1   5  -4   55784     607                                                       55696   -0.09    0.00  1.0000
  -1  -5  -4   54735     621                                                       54648   -0.09    0.00  1.0000
   1  -5  -5   35173     544                                                       34837    0.46    0.00  1.0000
  -1   5   5   35445     562                                                       35108    0.46    0.00  1.0000
   1   5   5   36971     603                                                       36627    0.46    0.00  1.0000
  -1  -5   5   34644     538                                                       34311   -0.46    0.00  1.0000
   1  -5   5   35050     499                                                       34715   -0.46    0.00  1.0000
   1   5  -5   35645     487                                                       35307   -0.46    0.00  1.0000
  -1   5  -5   35138     471                                                       34802   -0.46    0.00  1.0000
  -1  -5   5   34636     449                                                       34303   -0.46    0.00  1.0000
   1  -5   5   33951     427                                                       33621   -0.46    0.00  1.0000
   1   5  -5   34940     442                                                       34605   -0.46    0.00  1.0000
   1   5   5   34300     452                                                       33968    0.46    0.00  1.0000
  -1   5  -5   36104     452                                                       35764   -0.46    0.00  1.0000
  -1  -5  -5   34437     453                                                       34105    0.46    0.00  1.0000
   1  -5  -6     196      81                                                         197    0.02    0.00  1.0000
  -1  -5  -6     258      91                                                         259   -0.02    0.00  1.0000
   1   5   6      29      48                                                          29   -0.02    0.00  1.0000
  -1  -5   6      77      54                                                          78    0.02    0.00  1.0000
   1  -5   6     182      50                                                         183   -0.02    0.00  1.0000
   1   5  -6     241      44                                                         242    0.02    0.00  1.0000
  -1   5  -6     268      53                                                         269   -0.02    0.00  1.0000
  -1  -5   6     321      59                                                         322    0.02    0.00  1.0000
   1  -5   6     227      38                                                         228   -0.02    0.00  1.0000
  -1   5   6     246      54                                                         247    0.02    0.00  1.0000
   1   5  -6     200      30                                                         201    0.02    0.00  1.0000
   1   5   6     295      60                                                         296   -0.02    0.00  1.0000
   1  -5  -6     265      44                                                         266    0.02    0.00  1.0000
  -1   5  -6     198      34                                                         199   -0.02    0.00  1.0000
  -1  -5  -6     164      32                                                         165   -0.02    0.00  1.0000
  -1  -5  -7     246      89                                                         234    0.20    0.00  1.0000
  -1   5   7     102      76                                                          94    0.20    0.00  1.0000
   1   5   7      47      78                                                          42    0.20    0.00  1.0000
  -1  -5   7     112      57                                                         104   -0.20    0.00  1.0000
   1  -5   7      69      53                                                          63   -0.20    0.00  1.0000
   1   5  -7      57      37                                                          51   -0.20    0.00  1.0000
  -1   5  -7       0      33                                                           0   -0.20    0.00  1.0000
  -1   5   7       0      46                                                           0    0.20    0.00  1.0000
  -1  -5   7       0      26                                                           0   -0.20    0.00  1.0000
   1  -5   7       0      21                                                           0   -0.20    0.00  1.0000
  -1   5   7      60      43                                                          54    0.20    0.00  1.0000
   1   5   7      14      41                                                          11    0.20    0.00  1.0000
   1   5  -7      44      20                                                          39   -0.20    0.00  1.0000
   1  -5  -7      87      45                                                          80    0.20    0.00  1.0000
  -1   5  -7       2      17                                                           1   -0.20    0.00  1.0000
  -1  -5  -7     100      39                                                          92    0.20    0.00  1.0000
  -1   5   8     897     196                                                         912    0.13    0.00  1.0000
  -1  -5   8     842     103                                                         857    0.13    0.00  1.0000
   1  -5   8    1114     236                                                        1131   -0.13    0.00  1.0000
  -1   5   8     867      93                                                         882    0.13    0.00  1.0000
  -1   5  -8     893      69                                                         908   -0.13    0.00  1.0000
   1   5   8    1006      87                                                        1022   -0.13    0.00  1.0000
  -1  -5   8    1128     127                                                        1145    0.13    0.00  1.0000
   1  -5   8     944      85                                                         959   -0.13    0.00  1.0000
  -1   5   8    1096      98                                                        1113    0.13    0.00  1.0000
   1   5   8    1062      83                                                        1078   -0.13    0.00  1.0000
   1   5  -8    1032      63                                                        1048    0.13    0.00  1.0000
   1  -5  -8    1078      77                                                        1095    0.13    0.00  1.0000
  -1   5  -8    1031      56                                                        1047   -0.13    0.00  1.0000
  -1  -5  -8     987      67                                                        1003   -0.13    0.00  1.0000
  -1  -5   9     411      59                                                         397   -0.17    0.00  1.0000
   1  -5   9     512      98                                                         497   -0.17    0.00  1.0000
  -1   5   9     524      79                                                         509    0.17    0.00  1.0000
   1   5   9     699     108                                                         681    0.17    0.00  1.0000
  -1  -5   9     414      83                                                         400   -0.17    0.00  1.0000
   1  -5   9     441      86                                                         427   -0.17    0.00  1.0000
  -1   5   9     625     114                                                         608    0.17    0.00  1.0000
   1   5   9     456      81                                                         442    0.17    0.00  1.0000
   1   5  -9     297      55                                                         285   -0.17    0.00  1.0000
   1  -5  -9     382      66                                                         369    0.17    0.00  1.0000
  -1   5  -9     446      50                                                         432   -0.17    0.00  1.0000
  -1  -5  -9     441      66                                                         427    0.17    0.00  1.0000
  -1  -5  10    1202      99                                                        1205    0.03    0.00  1.0000
   1  -5  10    1196     124                                                        1199   -0.03    0.00  1.0000
  -1   5  10    1515     145                                                        1519    0.03    0.00  1.0000
   1   5  10    1237     101                                                        1241   -0.03    0.00  1.0000
  -1  -5  10    1070     101                                                        1073    0.03    0.00  1.0000
   1  -5  10    1036     107                                                        1039   -0.03    0.00  1.0000
  -1   5  10    1222      77                                                        1225    0.03    0.00  1.0000
   1   5  10    1413      92                                                        1417   -0.03    0.00  1.0000
   1   5 -10    1134      57                                                        1137    0.03    0.00  1.0000
  -1   5 -10    1141     103                                                        1144   -0.03    0.00  1.0000
  -1  -5  11     202      68                                                         199    0.05    0.00  1.0000
   1  -5  11     316     100                                                         313    0.05    0.00  1.0000
  -1   5  11     185      59                                                         183   -0.05    0.00  1.0000
   1   5  11      57      63                                                          56   -0.05    0.00  1.0000
  -1  -5  11     205      44                                                         202    0.05    0.00  1.0000
   1  -5  11      69      30                                                          68    0.05    0.00  1.0000
  -1   5  11     238      78                                                         235   -0.05    0.00  1.0000
   1   5  11     309      67                                                         306   -0.05    0.00  1.0000
   1   5 -11     104      38                                                         102    0.05    0.00  1.0000
  -1   5 -11     112      23                                                         110    0.05    0.00  1.0000
  -1  -5  12       0      67                                                           0   -0.18    0.00  1.0000
   1  -5  12      59      71                                                          54    0.18    0.00  1.0000
  -1   5  12     120      72                                                         113   -0.18    0.00  1.0000
   1   5  12       0      67                                                           0    0.18    0.00  1.0000
  -1  -5  12     136      52                                                         128   -0.18    0.00  1.0000
  -1   5  12     132      57                                                         124   -0.18    0.00  1.0000
   1   5  12      56      37                                                          51    0.18    0.00  1.0000
   1   5 -12      63      26                                                          58   -0.18    0.00  1.0000
  -1   5 -12      39      20                                                          35    0.18    0.00  1.0000
  -1  -5  13      85      68                                                          80   -0.14    0.00  1.0000
   1  -5  13      52      41                                                          48   -0.14    0.00  1.0000
  -1   5  13      79      56                                                          74    0.14    0.00  1.0000
   1   5  13      91      61                                                          86    0.14    0.00  1.0000
  -1  -5  13     127      37                                                         121   -0.14    0.00  1.0000
   1  -5  13       0      24                                                           0   -0.14    0.00  1.0000
  -1   5  13      99      51                                                          94    0.14    0.00  1.0000
   1   5  13      65      43                                                          61    0.14    0.00  1.0000
  -1  -5  14     100      48                                                         102   -0.04    0.00  1.0000
   1  -5  14     101      66                                                         103    0.04    0.00  1.0000
  -1   5  14       0      63                                                           0   -0.04    0.00  1.0000
   1   5  14      14      61                                                          15    0.04    0.00  1.0000
  -1  -5  14       0      31                                                           0   -0.04    0.00  1.0000
   1  -5  14      66      37                                                          67    0.04    0.00  1.0000
  -1   5  14      76      46                                                          78   -0.04    0.00  1.0000
   1   5  14      69      34                                                          70    0.04    0.00  1.0000
  -1  -5  15      41      35                                                          45    0.16    0.00  1.0000
   1  -5  15      41      70                                                          45    0.16    0.00  1.0000
  -1   5  15      24      29                                                          27   -0.16    0.00  1.0000
   1   5  15      47      41                                                          51   -0.16    0.00  1.0000
  -1   5  15      15      46                                                          18   -0.16    0.00  1.0000
   1   5  15       8      49                                                          10   -0.16    0.00  1.0000
  -1  -5  16      80      27                                                          80    0.00    0.00  1.0000
   1  -5  16      59      67                                                          59    0.00    0.00  1.0000
  -1   5  16     218      61                                                         218    0.00    0.00  1.0000
   1   5  16      65      56                                                          65    0.00    0.00  1.0000
  -1   5  16      91      39                                                          91    0.00    0.00  1.0000
   1   5  16      48      55                                                          48    0.00    0.00  1.0000
   1  -7  -1   12651     263                                                       12083   -1.30    0.00  1.0000
  -1  -7  -1   12948     289                                                       12374   -1.30    0.00  1.0000
   1   7   1   12051     255                                                       11497   -1.30    0.00  1.0000
  -1  -7   1   12966     229                                                       12391    1.30    0.00  1.0000
   1  -7   1   12330     185                                                       11770    1.30    0.00  1.0000
   1   7  -1   13016     174                                                       12440    1.30    0.00  1.0000
  -1   7  -1   13147     204                                                       12568    1.30    0.00  1.0000
   1   7  -1   13393     383                                                       12809    1.30    0.00  1.0000
  -1   7   1   12204     160                                                       11646   -1.30    0.00  1.0000
   1  -7  -1   12718     135                                                       12149   -1.30    0.00  1.0000
   1   7   1   12918     160                                                       12344   -1.30    0.00  1.0000
   1  -7   1   12037     111                                                       11483    1.30    0.00  1.0000
   1   7  -1   12567     121                                                       12001    1.30    0.00  1.0000
   1  -7  -2    1050     145                                                        1026   -0.19    0.00  1.0000
  -1  -7  -2    1252     153                                                        1226    0.19    0.00  1.0000
  -1   7   2    1136     130                                                        1111   -0.19    0.00  1.0000
   1   7   2    1291     130                                                        1264    0.19    0.00  1.0000
  -1  -7   2    1154      99                                                        1129   -0.19    0.00  1.0000
   1  -7   2     921     107                                                         898    0.19    0.00  1.0000
   1   7  -2    1427      89                                                        1399   -0.19    0.00  1.0000
  -1   7  -2     956      61                                                         933    0.19    0.00  1.0000
   1   7  -2    1012     132                                                         988   -0.19    0.00  1.0000
  -1   7   2     839      64                                                         818   -0.19    0.00  1.0000
  -1   7  -2    1002      63                                                         979    0.19    0.00  1.0000
   1  -7  -2     876      54                                                         854   -0.19    0.00  1.0000
   1   7   2    1298      73                                                        1271    0.19    0.00  1.0000
  -1  -7  -2    1398      79                                                        1370    0.19    0.00  1.0000
   1   7  -2    1275      57                                                        1248   -0.19    0.00  1.0000
   1  -7  -3    5764     315                                                        5963    0.66    0.00  1.0000
  -1  -7  -3    5906     321                                                        6107    0.66    0.00  1.0000
  -1   7   3    5474     301                                                        5668    0.66    0.00  1.0000
   1   7   3    5628     308                                                        5824    0.66    0.00  1.0000
  -1  -7   3    6079     304                                                        6283   -0.66    0.00  1.0000
   1  -7   3    5986     288                                                        6188   -0.66    0.00  1.0000
   1   7  -3    6061     288                                                        6265   -0.66    0.00  1.0000
  -1   7  -3    5499     264                                                        5693   -0.66    0.00  1.0000
  -1  -7   3    5306     295                                                        5497   -0.66    0.00  1.0000
   1   7  -3    5879     273                                                        6080   -0.66    0.00  1.0000
  -1   7   3    6153     296                                                        6358    0.66    0.00  1.0000
   1  -7  -3    5564     264                                                        5759    0.66    0.00  1.0000
  -1  -7  -3    5678     265                                                        5875    0.66    0.00  1.0000
   1  -7  -4    4907     303                                                        4933   -0.09    0.00  1.0000
  -1  -7  -4    5007     438                                                        5033    0.09    0.00  1.0000
  -1   7   4    5126     320                                                        5152   -0.09    0.00  1.0000
   1   7   4    4738     272                                                        4763    0.09    0.00  1.0000
  -1  -7   4    5322     282                                                        5349   -0.09    0.00  1.0000
   1  -7   4    5188     256                                                        5214    0.09    0.00  1.0000
   1   7  -4    5246     245                                                        5273   -0.09    0.00  1.0000
   1  -7   4    5373     243                                                        5400    0.09    0.00  1.0000
  -1  -7   4    5233     254                                                        5260   -0.09    0.00  1.0000
   1   7  -4    5293     236                                                        5320   -0.09    0.00  1.0000
  -1   7   4    5357     251                                                        5384   -0.09    0.00  1.0000
   1   7   4    5060     237                                                        5086    0.09    0.00  1.0000
   1  -7  -4    5108     237                                                        5134   -0.09    0.00  1.0000
  -1  -7  -4    5041     232                                                        5067    0.09    0.00  1.0000
   1  -7  -5    6486     268                                                        6539   -0.17    0.00  1.0000
  -1  -7  -5    6792     279                                                        6846   -0.17    0.00  1.0000
  -1   7   5    6157     244                                                        6209   -0.17    0.00  1.0000
   1   7   5    6572     418                                                        6625   -0.17    0.00  1.0000
  -1  -7   5    6471     177                                                        6524    0.17    0.00  1.0000
   1  -7   5    6436     237                                                        6489    0.17    0.00  1.0000
   1   7  -5    6357     152                                                        6409    0.17    0.00  1.0000
  -1   7  -5    6654     160                                                        6708    0.17    0.00  1.0000
  -1  -7   5    6579     149                                                        6632    0.17    0.00  1.0000
   1  -7   5    6726     142                                                        6780    0.17    0.00  1.0000
   1   7  -5    6776     136                                                        6830    0.17    0.00  1.0000
  -1   7   5    6312     160                                                        6364   -0.17    0.00  1.0000
   1   7   5    6614     175                                                        6667   -0.17    0.00  1.0000
   1  -7  -5    6423     143                                                        6476   -0.17    0.00  1.0000
  -1   7  -5    6712     118                                                        6766    0.17    0.00  1.0000
  -1  -7  -5    6672     151                                                        6726   -0.17    0.00  1.0000
   1  -7  -6   29312     962                                                       29272   -0.06    0.00  1.0000
  -1  -7  -6   29303    1074                                                       29263    0.06    0.00  1.0000
  -1   7   6   29628     977                                                       29587   -0.06    0.00  1.0000
   1   7   6   26825    1042                                                       26786    0.06    0.00  1.0000
  -1  -7   6   30639     970                                                       30598   -0.06    0.00  1.0000
   1  -7   6   27955     899                                                       27916    0.06    0.00  1.0000
   1   7  -6   27690     870                                                       27651   -0.06    0.00  1.0000
  -1   7  -6   30649     955                                                       30608    0.06    0.00  1.0000
  -1  -7   6   29025     916                                                       28985   -0.06    0.00  1.0000
   1  -7   6   29028     895                                                       28988    0.06    0.00  1.0000
   1   7  -6   28658     884                                                       28618   -0.06    0.00  1.0000
  -1   7   6   32625    1024                                                       32582   -0.06    0.00  1.0000
   1   7   6   28752     899                                                       28712    0.06    0.00  1.0000
   1  -7  -6   28995     906                                                       28955   -0.06    0.00  1.0000
  -1   7  -6   28587     877                                                       28547    0.06    0.00  1.0000
  -1  -7  -6   27523     865                                                       27484    0.06    0.00  1.0000
   1  -7  -7    1601     362                                                        1532   -0.45    0.00  1.0000
  -1  -7  -7    2029     319                                                        1951   -0.45    0.00  1.0000
  -1   7   7    1856     263                                                        1781   -0.45    0.00  1.0000
   1   7   7    1662     320                                                        1591   -0.45    0.00  1.0000
  -1  -7   7    2002     311                                                        1924    0.45    0.00  1.0000
   1  -7   7    1901     315                                                        1825    0.45    0.00  1.0000
   1   7  -7    1696      96                                                        1625    0.45    0.00  1.0000
  -1   7  -7    1602     180                                                        1533    0.45    0.00  1.0000
  -1  -7   7    1796     128                                                        1722    0.45    0.00  1.0000
   1  -7   7    1753     107                                                        1680    0.45    0.00  1.0000
  -1   7   7    1807     122                                                        1733   -0.45    0.00  1.0000
   1   7   7    1796     104                                                        1722   -0.45    0.00  1.0000
   1   7  -7    1668      90                                                        1597    0.45    0.00  1.0000
   1  -7  -7    1764      99                                                        1691   -0.45    0.00  1.0000
  -1   7  -7    1745      94                                                        1673    0.45    0.00  1.0000
  -1  -7  -7    1778     101                                                        1705   -0.45    0.00  1.0000
  -1  -7  -8       9      94                                                           8    0.07    0.00  1.0000
  -1  -7   8     143      62                                                         140   -0.07    0.00  1.0000
   1  -7   8     283      63                                                         278    0.07    0.00  1.0000
  -1   7   8     233      61                                                         229   -0.07    0.00  1.0000
  -1  -7   8      87      30                                                          84   -0.07    0.00  1.0000
   1  -7   8      39      21                                                          37    0.07    0.00  1.0000
  -1   7   8     159      42                                                         155   -0.07    0.00  1.0000
   1   7   8     186      66                                                         182    0.07    0.00  1.0000
   1   7  -8     211      42                                                         207   -0.07    0.00  1.0000
   1  -7  -8     204      39                                                         200   -0.07    0.00  1.0000
  -1   7  -8     135      22                                                         132    0.07    0.00  1.0000
  -1  -7  -8     247      57                                                         242    0.07    0.00  1.0000
  -1  -7   9    1719     337                                                        1717   -0.01    0.00  1.0000
   1  -7   9    2063     213                                                        2061   -0.01    0.00  1.0000
  -1   7   9    1761     180                                                        1759    0.01    0.00  1.0000
   1   7   9    1673     173                                                        1671    0.01    0.00  1.0000
  -1  -7   9    1787     202                                                        1785   -0.01    0.00  1.0000
   1  -7   9    1801     215                                                        1799   -0.01    0.00  1.0000
  -1   7   9    1847     188                                                        1845    0.01    0.00  1.0000
   1   7   9    1553     160                                                        1551    0.01    0.00  1.0000
   1   7  -9    1884     165                                                        1882   -0.01    0.00  1.0000
  -1   7  -9    1669     160                                                        1667   -0.01    0.00  1.0000
  -1  -7  10     222      83                                                         227   -0.09    0.00  1.0000
   1  -7  10      56      30                                                          59    0.09    0.00  1.0000
  -1   7  10     229      92                                                         234   -0.09    0.00  1.0000
   1   7  10     310      76                                                         316    0.09    0.00  1.0000
  -1  -7  10     102      40                                                         106   -0.09    0.00  1.0000
   1  -7  10     248      44                                                         253    0.09    0.00  1.0000
  -1   7  10     357      83                                                         364   -0.09    0.00  1.0000
   1   7  10     256      77                                                         262    0.09    0.00  1.0000
   1   7 -10     203      48                                                         208   -0.09    0.00  1.0000
  -1   7 -10     240      50                                                         245    0.09    0.00  1.0000
  -1  -7  11     114      46                                                         112   -0.06    0.00  1.0000
   1  -7  11      99      43                                                          97   -0.06    0.00  1.0000
  -1   7  11      27      58                                                          26    0.06    0.00  1.0000
   1   7  11     101      59                                                          99    0.06    0.00  1.0000
  -1  -7  11      18      21                                                          17   -0.06    0.00  1.0000
   1  -7  11      93      38                                                          91   -0.06    0.00  1.0000
  -1   7  11      78      56                                                          76    0.06    0.00  1.0000
   1   7  11      80      34                                                          78    0.06    0.00  1.0000
   1   7 -11     112      30                                                         110   -0.06    0.00  1.0000
  -1   7 -11      71      23                                                          69   -0.06    0.00  1.0000
  -1  -7  12      73      71                                                          67    0.19    0.00  1.0000
   1  -7  12      22      72                                                          19   -0.19    0.00  1.0000
  -1   7  12     213      83                                                         202    0.19    0.00  1.0000
   1   7  12     118      91                                                         110   -0.19    0.00  1.0000
  -1  -7  12      76      32                                                          70    0.19    0.00  1.0000
   1  -7  12      66      27                                                          60   -0.19    0.00  1.0000
  -1   7  12      66      47                                                          60    0.19    0.00  1.0000
   1   7  12     177      74                                                         167   -0.19    0.00  1.0000
   1   7 -12      12      12                                                          10    0.19    0.00  1.0000
  -1  -7  13     100      45                                                         104    0.10    0.00  1.0000
   1  -7  13       1      39                                                           1    0.10    0.00  1.0000
  -1   7  13      58      44                                                          61   -0.10    0.00  1.0000
   1   7  13       1      64                                                           1   -0.10    0.00  1.0000
  -1  -7  13      73      35                                                          77    0.10    0.00  1.0000
   1  -7  13      78      31                                                          82    0.10    0.00  1.0000
  -1   7  13      63      34                                                          66   -0.10    0.00  1.0000
   1   7  13      97      35                                                         101   -0.10    0.00  1.0000
  -1  -7  14     127      77                                                         125   -0.05    0.00  1.0000
   1  -7  14     160     105                                                         158    0.05    0.00  1.0000
  -1   7  14      58      38                                                          57   -0.05    0.00  1.0000
   1   7  14      54      28                                                          53    0.05    0.00  1.0000
  -1  -7  14      16      27                                                          15   -0.05    0.00  1.0000
  -1   7  14       9      51                                                           8   -0.05    0.00  1.0000
   1   7  14      82      68                                                          80    0.05    0.00  1.0000
  -1  -7  15      93      98                                                          97   -0.09    0.00  1.0000
   1  -7  15       2      45                                                           3   -0.09    0.00  1.0000
  -1   7  15      12      79                                                          13    0.09    0.00  1.0000
   1   7  15      44      79                                                          46    0.09    0.00  1.0000
  -1   7  15      25      61                                                          27    0.09    0.00  1.0000
   1   7  15       0      44                                                           0    0.09    0.00  1.0000
  -1  -7  16     139      34                                                         137   -0.04    0.00  1.0000
   1  -7  16      64      58                                                          63    0.04    0.00  1.0000
  -1   7  16     117      46                                                         115   -0.04    0.00  1.0000
   1   7  16     209      91                                                         207    0.04    0.00  1.0000
  -1   7  16     211      71                                                         209   -0.04    0.00  1.0000
   1   7  16     183      66                                                         181    0.04    0.00  1.0000
   1  -9  -1      22     125                                                           1    2.93    0.00  1.0000
  -1  -9  -1     130     141                                                         293    2.93    0.00  1.0000
  -1   9   1      33     113                                                           0    2.93    0.00  1.0000
   1   9   1       4     110                                                          60    2.93    0.00  1.0000
  -1  -9   1      12     172                                                           5   -2.93    0.00  1.0000
   1  -9   1      11     101                                                          82   -2.93    0.00  1.0000
   1   9  -1       8      64                                                          74   -2.93    0.00  1.0000
  -1   9  -1      14      55                                                          89   -2.93    0.00  1.0000
  -1   9   1      41      31                                                         147    2.93    0.00  1.0000
  -1   9  -1     130      18                                                         293   -2.93    0.00  1.0000
   1   9   1       1      48                                                          45    2.93    0.00  1.0000
   1  -9  -1     130      26                                                         293    2.93    0.00  1.0000
   1   9  -1      33      29                                                         131   -2.93    0.00  1.0000
   1  -9   1      46      19                                                         157   -2.93    0.00  1.0000
  -1  -9  -1     130      27                                                         293    2.93    0.00  1.0000
  -1  -9   1       8      28                                                          73   -2.93    0.00  1.0000
   1  -9  -2    8774     260                                                        8706    0.19    0.00  1.0000
  -1  -9  -2    8796     311                                                        8728   -0.19    0.00  1.0000
  -1   9   2    8299     408                                                        8233    0.19    0.00  1.0000
   1   9   2    8407     992                                                        8340   -0.19    0.00  1.0000
  -1  -9   2    8255     378                                                        8189    0.19    0.00  1.0000
   1  -9   2    8635     181                                                        8567   -0.19    0.00  1.0000
   1   9  -2    8365     969                                                        8298    0.19    0.00  1.0000
  -1   9  -2    8111     349                                                        8045   -0.19    0.00  1.0000
   1   9  -2    8076     362                                                        8011    0.19    0.00  1.0000
  -1   9   2    8875     139                                                        8806    0.19    0.00  1.0000
  -1   9  -2    8529     103                                                        8462   -0.19    0.00  1.0000
   1   9   2    8099     346                                                        8033   -0.19    0.00  1.0000
   1  -9  -2    8594     123                                                        8526    0.19    0.00  1.0000
  -1  -9  -2    8530     167                                                        8463   -0.19    0.00  1.0000
   1   9  -2    8181     342                                                        8115    0.19    0.00  1.0000
   1  -9   2    8858     105                                                        8789   -0.19    0.00  1.0000
   1  -9  -3     678     173                                                         667   -0.11    0.00  1.0000
  -1  -9  -3     819     181                                                         807   -0.11    0.00  1.0000
  -1   9   3     284      99                                                         277   -0.11    0.00  1.0000
   1   9   3     596     137                                                         586   -0.11    0.00  1.0000
  -1  -9   3     642      84                                                         632    0.11    0.00  1.0000
   1  -9   3     580      90                                                         570    0.11    0.00  1.0000
   1   9  -3     611      53                                                         601    0.11    0.00  1.0000
  -1   9  -3     731     131                                                         720    0.11    0.00  1.0000
  -1   9  -3     649      84                                                         639    0.11    0.00  1.0000
   1   9  -3     847     120                                                         835    0.11    0.00  1.0000
  -1   9   3     588      71                                                         578   -0.11    0.00  1.0000
  -1   9  -3     576      55                                                         566    0.11    0.00  1.0000
   1   9   3     718     101                                                         707   -0.11    0.00  1.0000
   1  -9  -3     596      67                                                         586   -0.11    0.00  1.0000
  -1  -9  -3     618      91                                                         608   -0.11    0.00  1.0000
   1   9  -3     598      59                                                         588    0.11    0.00  1.0000
   1  -9  -4   23638     478                                                       23715    0.13    0.00  1.0000
  -1  -9  -4   25108     723                                                       25188   -0.13    0.00  1.0000
  -1   9   4   25201     497                                                       25281    0.13    0.00  1.0000
   1   9   4   23741     471                                                       23819   -0.13    0.00  1.0000
  -1  -9   4   24786     423                                                       24865    0.13    0.00  1.0000
   1  -9   4   24138     424                                                       24216   -0.13    0.00  1.0000
   1   9  -4   23609     395                                                       23686    0.13    0.00  1.0000
  -1   9  -4   23615     486                                                       23692   -0.13    0.00  1.0000
  -1  -9   4   24478     464                                                       24557    0.13    0.00  1.0000
   1   9  -4   23492     341                                                       23569    0.13    0.00  1.0000
   1   9   4   23250     375                                                       23327   -0.13    0.00  1.0000
  -1  -9  -4   24252     365                                                       24330   -0.13    0.00  1.0000
   1  -9  -5      69      59                                                          58   -0.36    0.00  1.0000
  -1  -9  -5     278     122                                                         255   -0.36    0.00  1.0000
  -1   9   5      75      94                                                          63   -0.36    0.00  1.0000
   1   9   5     106     125                                                          92   -0.36    0.00  1.0000
  -1  -9   5      76      60                                                          64    0.36    0.00  1.0000
   1  -9   5      47      58                                                          38    0.36    0.00  1.0000
   1   9  -5     121      53                                                         106    0.36    0.00  1.0000
  -1   9  -5     136      51                                                         120    0.36    0.00  1.0000
  -1  -9   5     113      51                                                          98    0.36    0.00  1.0000
   1   9  -5     116      31                                                         101    0.36    0.00  1.0000
  -1   9   5     125      67                                                         110   -0.36    0.00  1.0000
   1   9   5      13      41                                                           8   -0.36    0.00  1.0000
   1  -9  -5       1      37                                                           0   -0.36    0.00  1.0000
  -1  -9  -5      39      53                                                          31   -0.36    0.00  1.0000
   1  -9  -6    1006     253                                                        1019    0.10    0.00  1.0000
  -1  -9  -6     276     174                                                         283   -0.10    0.00  1.0000
   1   9   6     246     106                                                         252   -0.10    0.00  1.0000
  -1  -9   6     331     117                                                         338    0.10    0.00  1.0000
   1   9  -6     253      69                                                         259    0.10    0.00  1.0000
  -1  -9   6     179      41                                                         184    0.10    0.00  1.0000
   1   9  -6     256      34                                                         262    0.10    0.00  1.0000
  -1   9   6     497     111                                                         506    0.10    0.00  1.0000
   1   9   6     199      41                                                         205   -0.10    0.00  1.0000
  -1  -9  -6     274      49                                                         281   -0.10    0.00  1.0000
   1  -9  -7     306     129                                                         284    0.33    0.00  1.0000
  -1  -9  -7     200     145                                                         182    0.33    0.00  1.0000
  -1   9   7     162      67                                                         146    0.33    0.00  1.0000
   1   9   7      66      69                                                          56    0.33    0.00  1.0000
  -1  -9   7     153      80                                                         137   -0.33    0.00  1.0000
   1  -9   7     205      94                                                         187   -0.33    0.00  1.0000
   1   9  -7     170      40                                                         154   -0.33    0.00  1.0000
  -1   9  -7     130      33                                                         116   -0.33    0.00  1.0000
   1  -9   7     268      46                                                         247   -0.33    0.00  1.0000
  -1  -9   7     180      47                                                         163   -0.33    0.00  1.0000
  -1   9   7     315      68                                                         293    0.33    0.00  1.0000
   1   9  -7     238      30                                                         219   -0.33    0.00  1.0000
   1   9   7     107      70                                                          94    0.33    0.00  1.0000
   1  -9  -7     169      36                                                         153    0.33    0.00  1.0000
  -1  -9  -7     171      38                                                         155    0.33    0.00  1.0000
  -1   9  -7     212      15                                                         194   -0.33    0.00  1.0000
   1  -9  -8     518     150                                                         518    0.00    0.00  1.0000
  -1  -9  -8     487     110                                                         487    0.00    0.00  1.0000
  -1  -9   8     382      96                                                         382    0.00    0.00  1.0000
   1  -9   8     529      89                                                         529    0.00    0.00  1.0000
  -1  -9   8     384      56                                                         384    0.00    0.00  1.0000
   1  -9   8     427      34                                                         427    0.00    0.00  1.0000
  -1   9   8     519     143                                                         519    0.00    0.00  1.0000
   1   9   8     631      83                                                         631    0.00    0.00  1.0000
   1   9  -8     441      63                                                         441    0.00    0.00  1.0000
  -1   9  -8     465      39                                                         465    0.00    0.00  1.0000
  -1  -9  -9     640     132                                                         658   -0.18    0.00  1.0000
  -1  -9   9     763     102                                                         783    0.18    0.00  1.0000
   1  -9   9     840     135                                                         861    0.18    0.00  1.0000
  -1  -9   9     750      85                                                         769    0.18    0.00  1.0000
   1  -9   9     715     111                                                         734    0.18    0.00  1.0000
  -1   9   9     932      96                                                         954   -0.18    0.00  1.0000
   1   9   9     738      74                                                         757   -0.18    0.00  1.0000
   1   9  -9     753     101                                                         772    0.18    0.00  1.0000
  -1   9  -9     681      60                                                         699    0.18    0.00  1.0000
  -1  -9  10     156      49                                                         165    0.17    0.00  1.0000
   1  -9  10     177      98                                                         186   -0.17    0.00  1.0000
  -1   9  10     117      58                                                         124    0.17    0.00  1.0000
   1   9  10       0      55                                                           1   -0.17    0.00  1.0000
  -1  -9  10     113      37                                                         120    0.17    0.00  1.0000
   1  -9  10      64      19                                                          70   -0.17    0.00  1.0000
  -1   9  10      34      54                                                          38    0.17    0.00  1.0000
   1   9  10       0      51                                                           1   -0.17    0.00  1.0000
   1   9 -10      30      21                                                          34    0.17    0.00  1.0000
  -1   9 -10      77      20                                                          83   -0.17    0.00  1.0000
  -1  -9  11     897     183                                                         914    0.15    0.00  1.0000
   1  -9  11     970     126                                                         988    0.15    0.00  1.0000
  -1   9  11    1055     118                                                        1074   -0.15    0.00  1.0000
   1   9  11    1006     115                                                        1024   -0.15    0.00  1.0000
  -1  -9  11     712     127                                                         727    0.15    0.00  1.0000
   1  -9  11    1042      82                                                        1061    0.15    0.00  1.0000
  -1   9  11    1062     111                                                        1081   -0.15    0.00  1.0000
   1   9  11     911     144                                                         928   -0.15    0.00  1.0000
   1   9 -11     662      92                                                         677    0.15    0.00  1.0000
  -1   9 -11     821      51                                                         838    0.15    0.00  1.0000
  -1  -9  12       0      73                                                           0   -0.21    0.00  1.0000
   1  -9  12       7      66                                                           9    0.21    0.00  1.0000
  -1   9  12     134      74                                                         144   -0.21    0.00  1.0000
   1   9  12      19      58                                                          23    0.21    0.00  1.0000
  -1  -9  12      87      36                                                          95   -0.21    0.00  1.0000
   1  -9  12       0      18                                                           0    0.21    0.00  1.0000
  -1   9  12     147      64                                                         157   -0.21    0.00  1.0000
   1   9  12       0      45                                                           0    0.21    0.00  1.0000
  -1  -9  13      97      39                                                          97    0.01    0.00  1.0000
   1  -9  13     146      90                                                         147    0.01    0.00  1.0000
  -1   9  13     196     102                                                         197   -0.01    0.00  1.0000
   1   9  13      40      61                                                          40   -0.01    0.00  1.0000
  -1  -9  13       9      15                                                           9    0.01    0.00  1.0000
  -1   9  13     112      49                                                         112   -0.01    0.00  1.0000
   1   9  13       0      45                                                           0   -0.01    0.00  1.0000
  -1  -9  14     115      71                                                         120    0.13    0.00  1.0000
   1  -9  14       1      75                                                           2   -0.13    0.00  1.0000
  -1   9  14       1      58                                                           2    0.13    0.00  1.0000
   1   9  14      51      46                                                          55   -0.13    0.00  1.0000
  -1   9  14      86      42                                                          91    0.13    0.00  1.0000
   1   9  14     109      64                                                         114   -0.13    0.00  1.0000
  -1  -9  15      29      77                                                          29   -0.01    0.00  1.0000
   1  -9  15     106      91                                                         105   -0.01    0.00  1.0000
  -1   9  15       0      39                                                           0    0.01    0.00  1.0000
   1   9  15      29      76                                                          29    0.01    0.00  1.0000
  -1   9  15      10      46                                                          10    0.01    0.00  1.0000
   1   9  15       4      36                                                           4    0.01    0.00  1.0000
  -1  -9  16     114      76                                                         115    0.03    0.00  1.0000
  -1   9  16      22      57                                                          23    0.03    0.00  1.0000
   1   9  16      67      70                                                          68   -0.03    0.00  1.0000
  -1   9  16     143      48                                                         144    0.03    0.00  1.0000
   1   9  16     114      46                                                         115   -0.03    0.00  1.0000
   1 -11  -1     806     162                                                         580   -2.20    0.00  1.0000
  -1 -11  -1     904     236                                                         663   -2.20    0.00  1.0000
   1  11   1     387      97                                                         236   -2.20    0.00  1.0000
  -1  11   1     339      97                                                         199   -2.20    0.00  1.0000
  -1 -11   1     650     152                                                         449    2.20    0.00  1.0000
   1 -11   1     480     127                                                         310    2.20    0.00  1.0000
   1  11  -1     174      64                                                          79    2.20    0.00  1.0000
  -1  11  -1     372      57                                                         224    2.20    0.00  1.0000
  -1  11   1     350      25                                                         207   -2.20    0.00  1.0000
  -1  11  -1     257      20                                                         137    2.20    0.00  1.0000
   1  11   1     174      34                                                          79   -2.20    0.00  1.0000
   1 -11  -1     278      29                                                         153   -2.20    0.00  1.0000
   1  11  -1     378      30                                                         229    2.20    0.00  1.0000
   1 -11   1     174      18                                                          79    2.20    0.00  1.0000
  -1 -11  -1     463      31                                                         296   -2.20    0.00  1.0000
  -1 -11   1     411      20                                                         255    2.20    0.00  1.0000
   1 -11  -2    1127     165                                                        1146   -0.15    0.00  1.0000
  -1 -11  -2    1004     179                                                        1022    0.15    0.00  1.0000
  -1  11   2    1288     176                                                        1309   -0.15    0.00  1.0000
   1  11   2     719     115                                                         734    0.15    0.00  1.0000
  -1 -11   2     506      96                                                         519   -0.15    0.00  1.0000
   1 -11   2     977     124                                                         995    0.15    0.00  1.0000
   1  11  -2     806      75                                                         822   -0.15    0.00  1.0000
  -1  11  -2     788     193                                                         804    0.15    0.00  1.0000
   1  11  -2     986     216                                                        1004   -0.15    0.00  1.0000
  -1  11   2     739      61                                                         755   -0.15    0.00  1.0000
  -1  11  -2     762      60                                                         778    0.15    0.00  1.0000
   1  11   2     857     121                                                         874    0.15    0.00  1.0000
   1 -11  -2     784      88                                                         800   -0.15    0.00  1.0000
   1  11  -2     754      48                                                         770   -0.15    0.00  1.0000
  -1 -11  -2     765      57                                                         781    0.15    0.00  1.0000
   1 -11   2     871      45                                                         888    0.15    0.00  1.0000
   1 -11  -3     150      74                                                         109   -0.92    0.00  1.0000
  -1 -11  -3     236     161                                                         184   -0.92    0.00  1.0000
  -1  11   3     219     152                                                         169   -0.92    0.00  1.0000
   1  11   3      10     117                                                           2   -0.92    0.00  1.0000
   1 -11   3     223      72                                                         172    0.92    0.00  1.0000
   1  11  -3     160      59                                                         118    0.92    0.00  1.0000
  -1  11  -3     146      49                                                         106    0.92    0.00  1.0000
  -1  11  -3     193      55                                                         146    0.92    0.00  1.0000
   1  11  -3     186      59                                                         140    0.92    0.00  1.0000
  -1  11   3     172      58                                                         128   -0.92    0.00  1.0000
  -1  11  -3     156      34                                                         114    0.92    0.00  1.0000
   1  11   3     301      78                                                         242   -0.92    0.00  1.0000
   1 -11  -3     180      52                                                         135   -0.92    0.00  1.0000
  -1 -11  -3     245      58                                                         192   -0.92    0.00  1.0000
   1  11  -3     178      40                                                         133    0.92    0.00  1.0000
   1 -11  -4    4645     375                                                        4616   -0.11    0.00  1.0000
  -1 -11  -4    4893     702                                                        4863    0.11    0.00  1.0000
  -1  11   4    4471     280                                                        4442   -0.11    0.00  1.0000
   1  11   4    4819     273                                                        4789    0.11    0.00  1.0000
  -1 -11   4    4882     234                                                        4852   -0.11    0.00  1.0000
   1 -11   4    4959     242                                                        4929    0.11    0.00  1.0000
  -1  11  -4    4534     222                                                        4505    0.11    0.00  1.0000
   1  11  -4    4918     198                                                        4888   -0.11    0.00  1.0000
  -1  11  -4    4949     193                                                        4919    0.11    0.00  1.0000
  -1  11   4    4787     242                                                        4757   -0.11    0.00  1.0000
   1  11   4    4611     206                                                        4582    0.11    0.00  1.0000
   1 -11  -4    4616     192                                                        4587   -0.11    0.00  1.0000
  -1 -11  -4    4885     208                                                        4855    0.11    0.00  1.0000
   1  11  -4    4854     203                                                        4824   -0.11    0.00  1.0000
   1 -11  -5    7087     326                                                        7241    0.46    0.00  1.0000
  -1 -11  -5    7191     367                                                        7346    0.46    0.00  1.0000
  -1  11   5    6948     325                                                        7101    0.46    0.00  1.0000
   1  11   5    7788     362                                                        7950    0.46    0.00  1.0000
  -1 -11   5    6632     264                                                        6781   -0.46    0.00  1.0000
   1 -11   5    7260     287                                                        7416   -0.46    0.00  1.0000
   1  11  -5    6261     282                                                        6406   -0.46    0.00  1.0000
  -1  11  -5    6996     270                                                        7149   -0.46    0.00  1.0000
   1  11  -5    7370     247                                                        7527   -0.46    0.00  1.0000
  -1  11   5    7262     254                                                        7418    0.46    0.00  1.0000
   1  11   5    7551     264                                                        7710    0.46    0.00  1.0000
   1 -11  -5    6570     224                                                        6718    0.46    0.00  1.0000
  -1 -11  -5    7058     241                                                        7212    0.46    0.00  1.0000
   1 -11  -6     110     115                                                         106   -0.10    0.00  1.0000
  -1 -11  -6     315     124                                                         308    0.10    0.00  1.0000
  -1  11   6     129      97                                                         125   -0.10    0.00  1.0000
   1  11   6     169     138                                                         164    0.10    0.00  1.0000
  -1 -11   6     145      79                                                         141   -0.10    0.00  1.0000
   1 -11   6       4      76                                                           3    0.10    0.00  1.0000
   1  11  -6       0      37                                                           0   -0.10    0.00  1.0000
  -1  11  -6      74      37                                                          71    0.10    0.00  1.0000
  -1 -11   6      75      45                                                          72   -0.10    0.00  1.0000
   1  11  -6      27      10                                                          25   -0.10    0.00  1.0000
  -1  11   6       0      50                                                           0   -0.10    0.00  1.0000
   1  11   6       0      49                                                           0    0.10    0.00  1.0000
   1 -11  -6      68      30                                                          65   -0.10    0.00  1.0000
  -1 -11  -6     109      53                                                         105    0.10    0.00  1.0000
   1 -11  -7     902     141                                                         902    0.00    0.00  1.0000
  -1 -11  -7     701     144                                                         701    0.00    0.00  1.0000
  -1  11   7    1069     206                                                        1069    0.00    0.00  1.0000
  -1 -11   7     823     112                                                         823    0.00    0.00  1.0000
   1 -11   7     775      91                                                         775    0.00    0.00  1.0000
  -1 -11   7     572     120                                                         572    0.00    0.00  1.0000
  -1  11   7     903     131                                                         903    0.00    0.00  1.0000
   1  11  -7     798      80                                                         798    0.00    0.00  1.0000
   1  11   7     723      75                                                         723    0.00    0.00  1.0000
   1 -11  -8     144      86                                                         145    0.03    0.00  1.0000
  -1 -11  -8     148      52                                                         149   -0.03    0.00  1.0000
  -1 -11   8     188     102                                                         190    0.03    0.00  1.0000
   1 -11   8     117      76                                                         118   -0.03    0.00  1.0000
  -1 -11   8      88      35                                                          89    0.03    0.00  1.0000
  -1  11   8     101      51                                                         102    0.03    0.00  1.0000
   1  11   8     164      70                                                         165   -0.03    0.00  1.0000
   1  11  -8      58      22                                                          59    0.03    0.00  1.0000
   1 -11  -9     194      81                                                         206    0.21    0.00  1.0000
  -1 -11  -9     249      85                                                         262    0.21    0.00  1.0000
  -1 -11   9     219     100                                                         231   -0.21    0.00  1.0000
   1 -11   9      66      73                                                          73   -0.21    0.00  1.0000
   1 -11   9      27      17                                                          32   -0.21    0.00  1.0000
  -1 -11   9     128      38                                                         138   -0.21    0.00  1.0000
  -1  11   9      68      28                                                          75    0.21    0.00  1.0000
   1  11   9     198      80                                                         210    0.21    0.00  1.0000
   1  11  -9      12      14                                                          15   -0.21    0.00  1.0000
  -1 -11 -10     451     156                                                         469    0.22    0.00  1.0000
  -1 -11  10     347     107                                                         363   -0.22    0.00  1.0000
   1 -11  10     600      83                                                         621    0.22    0.00  1.0000
  -1 -11  10     336      72                                                         352   -0.22    0.00  1.0000
  -1  11  10     517      79                                                         536   -0.22    0.00  1.0000
   1  11  10     260      79                                                         274    0.22    0.00  1.0000
   1  11 -10     186      48                                                         198   -0.22    0.00  1.0000
  -1  11 -10     300      14                                                         315    0.22    0.00  1.0000
  -1 -11  11      46      50                                                          40   -0.23    0.00  1.0000
   1 -11  11      81      72                                                          73   -0.23    0.00  1.0000
  -1  11  11     100      60                                                          91    0.23    0.00  1.0000
   1  11  11      33      60                                                          28    0.23    0.00  1.0000
   1 -11  11      54      24                                                          48   -0.23    0.00  1.0000
  -1 -11  11      82      41                                                          74   -0.23    0.00  1.0000
  -1  11  11      49      26                                                          43    0.23    0.00  1.0000
   1  11  11       2      55                                                           1    0.23    0.00  1.0000
   1  11 -11      37      14                                                          32   -0.23    0.00  1.0000
  -1  11 -11       7       6                                                           5   -0.23    0.00  1.0000
  -1 -11  12     164      74                                                         153    0.23    0.00  1.0000
   1 -11  12       0      72                                                           0   -0.23    0.00  1.0000
  -1  11  12      54      80                                                          48    0.23    0.00  1.0000
   1  11  12     169      52                                                         157   -0.23    0.00  1.0000
  -1 -11  12      58      23                                                          51    0.23    0.00  1.0000
  -1  11  12     156      41                                                         145    0.23    0.00  1.0000
   1  11  12      65      32                                                          58   -0.23    0.00  1.0000
  -1 -11  13       0      71                                                           0   -0.01    0.00  1.0000
   1 -11  13       0      78                                                           0   -0.01    0.00  1.0000
  -1  11  13     194      86                                                         194    0.01    0.00  1.0000
   1  11  13     237     110                                                         237    0.01    0.00  1.0000
  -1  11  13      65      81                                                          65    0.01    0.00  1.0000
   1  11  13      27      38                                                          27    0.01    0.00  1.0000
  -1 -11  14       2      75                                                           3   -0.10    0.00  1.0000
   1 -11  14     171      83                                                         176    0.10    0.00  1.0000
  -1  11  14      72      41                                                          75   -0.10    0.00  1.0000
   1  11  14     181      59                                                         186    0.10    0.00  1.0000
  -1  11  14       2      53                                                           3   -0.10    0.00  1.0000
   1  11  14      33      29                                                          35    0.10    0.00  1.0000
  -1 -11  15     112     115                                                         110    0.06    0.00  1.0000
   1 -11  15      68      53                                                          66    0.06    0.00  1.0000
  -1  11  15      60      54                                                          58   -0.06    0.00  1.0000
   1  11  15       2      40                                                           2   -0.06    0.00  1.0000
  -1  11  15      51      42                                                          49   -0.06    0.00  1.0000
   1  11  15      19      51                                                          18   -0.06    0.00  1.0000
   1 -13  -1    2440     191                                                        2507    0.35    0.00  1.0000
  -1 -13  -1    3113     220                                                        3189    0.35    0.00  1.0000
   1 -13   1    2560     182                                                        2629   -0.35    0.00  1.0000
  -1 -13   1    2701     182                                                        2772   -0.35    0.00  1.0000
   1  13   1    2397     187                                                        2464    0.35    0.00  1.0000
  -1  13   1    2862     200                                                        2935    0.35    0.00  1.0000
   1  13  -1    2647     180                                                        2717   -0.35    0.00  1.0000
  -1  13  -1    2419     120                                                        2486   -0.35    0.00  1.0000
  -1  13   1    2588     110                                                        2657    0.35    0.00  1.0000
  -1  13  -1    2643     112                                                        2713   -0.35    0.00  1.0000
   1  13   1    2732     127                                                        2803    0.35    0.00  1.0000
   1  13  -1    2505     117                                                        2573   -0.35    0.00  1.0000
   1 -13  -1    2689     129                                                        2760    0.35    0.00  1.0000
   1 -13   1    2513      98                                                        2581   -0.35    0.00  1.0000
  -1 -13  -1    2869     117                                                        2942    0.35    0.00  1.0000
  -1 -13   1    2602     116                                                        2672   -0.35    0.00  1.0000
   1 -13  -2    1708     198                                                        1745    0.23    0.00  1.0000
  -1 -13  -2    1194     174                                                        1225   -0.23    0.00  1.0000
  -1  13   2    1582     145                                                        1618    0.23    0.00  1.0000
   1  13   2    1308     154                                                        1341   -0.23    0.00  1.0000
  -1 -13   2     836     138                                                         862    0.23    0.00  1.0000
   1 -13   2    1028     121                                                        1057   -0.23    0.00  1.0000
   1  13  -2    1460     256                                                        1495    0.23    0.00  1.0000
  -1  13  -2    1338      90                                                        1371   -0.23    0.00  1.0000
   1  13  -2    1573     181                                                        1609    0.23    0.00  1.0000
  -1  13   2    1406      86                                                        1440    0.23    0.00  1.0000
  -1  13  -2    1230      59                                                        1262   -0.23    0.00  1.0000
   1  13   2    1275      74                                                        1307   -0.23    0.00  1.0000
   1  13  -2    1351      66                                                        1384    0.23    0.00  1.0000
   1 -13  -2    1301      70                                                        1334    0.23    0.00  1.0000
  -1 -13  -2    1227      63                                                        1259   -0.23    0.00  1.0000
   1 -13   2    1398      65                                                        1432   -0.23    0.00  1.0000
   1 -13  -3     587     135                                                         467    1.34    0.00  1.0000
  -1 -13  -3     369     139                                                         275    1.34    0.00  1.0000
  -1  13   3     346     114                                                         255    1.34    0.00  1.0000
   1  13   3     286     113                                                         204    1.34    0.00  1.0000
  -1 -13   3     539     115                                                         424   -1.34    0.00  1.0000
   1 -13   3     367      79                                                         273   -1.34    0.00  1.0000
   1  13  -3     402      65                                                         304   -1.34    0.00  1.0000
  -1  13  -3     345      44                                                         254   -1.34    0.00  1.0000
  -1  13  -3     354      58                                                         262   -1.34    0.00  1.0000
   1  13  -3     595     110                                                         474   -1.34    0.00  1.0000
  -1  13   3     484      73                                                         375    1.34    0.00  1.0000
  -1  13  -3     436      41                                                         333   -1.34    0.00  1.0000
   1  13   3     487     109                                                         378    1.34    0.00  1.0000
   1 -13  -3     331      53                                                         242    1.34    0.00  1.0000
   1  13  -3     404      52                                                         305   -1.34    0.00  1.0000
  -1 -13  -3     473      57                                                         366    1.34    0.00  1.0000
   1 -13  -4     218      71                                                         216    0.03    0.00  1.0000
  -1 -13  -4     401     126                                                         398   -0.03    0.00  1.0000
  -1  13   4      20      98                                                          19    0.03    0.00  1.0000
   1  13   4     201     116                                                         199   -0.03    0.00  1.0000
  -1 -13   4     169     149                                                         167    0.03    0.00  1.0000
   1 -13   4      99     131                                                          98   -0.03    0.00  1.0000
   1  13  -4     117      75                                                         116    0.03    0.00  1.0000
  -1  13  -4      76      28                                                          75   -0.03    0.00  1.0000
  -1  13  -4      31      12                                                          30   -0.03    0.00  1.0000
   1  13  -4      62      39                                                          61    0.03    0.00  1.0000
  -1  13   4     111      64                                                         110    0.03    0.00  1.0000
  -1  13  -4      33      15                                                          32   -0.03    0.00  1.0000
   1  13   4      90      52                                                          89   -0.03    0.00  1.0000
   1 -13  -4     133      48                                                         132    0.03    0.00  1.0000
  -1 -13  -4       0      31                                                           0   -0.03    0.00  1.0000
   1  13  -4      30      19                                                          29    0.03    0.00  1.0000
   1 -13  -5     227     129                                                         219   -0.13    0.00  1.0000
  -1 -13  -5     119     210                                                         114   -0.13    0.00  1.0000
  -1  13   5     525     149                                                         513   -0.13    0.00  1.0000
   1  13   5     907     220                                                         892   -0.13    0.00  1.0000
  -1 -13   5     322     111                                                         313    0.13    0.00  1.0000
   1 -13   5     245     106                                                         237    0.13    0.00  1.0000
   1  13  -5     138      44                                                         132    0.13    0.00  1.0000
  -1  13  -5     206      67                                                         199    0.13    0.00  1.0000
   1  13  -5     252      44                                                         244    0.13    0.00  1.0000
  -1  13   5     204      92                                                         197   -0.13    0.00  1.0000
   1  13   5     281      63                                                         273   -0.13    0.00  1.0000
   1 -13  -5     201      45                                                         194   -0.13    0.00  1.0000
  -1 -13  -5     180      44                                                         173   -0.13    0.00  1.0000
   1  13  -5     276      29                                                         268    0.13    0.00  1.0000
   1 -13  -6     165      86                                                         165    0.00    0.00  1.0000
  -1 -13  -6     143      97                                                         143    0.00    0.00  1.0000
  -1  13   6     360     119                                                         360    0.00    0.00  1.0000
  -1 -13   6     586     141                                                         586    0.00    0.00  1.0000
   1 -13   6     163      80                                                         163    0.00    0.00  1.0000
  -1  13  -6     271      61                                                         271    0.00    0.00  1.0000
   1  13  -6     265      46                                                         265    0.00    0.00  1.0000
  -1  13   6     262      80                                                         262    0.00    0.00  1.0000
   1  13   6      84      52                                                          84    0.00    0.00  1.0000
   1  13  -6     269      28                                                         269    0.00    0.00  1.0000
   1 -13  -7      75      83                                                          78   -0.09    0.00  1.0000
  -1 -13  -7     121     122                                                         125   -0.09    0.00  1.0000
  -1 -13   7      28      93                                                          30    0.09    0.00  1.0000
   1 -13   7      42      79                                                          44    0.09    0.00  1.0000
   1  13  -7       0       6                                                           0    0.09    0.00  1.0000
  -1  13   7      31      54                                                          33   -0.09    0.00  1.0000
   1  13   7       5      47                                                           6   -0.09    0.00  1.0000
   1  13  -7      13      13                                                          14    0.09    0.00  1.0000
   1 -13  -8    1216     299                                                        1215    0.01    0.00  1.0000
  -1 -13  -8    1175     362                                                        1174   -0.01    0.00  1.0000
  -1 -13   8    1172     122                                                        1171    0.01    0.00  1.0000
   1 -13   8    1272     119                                                        1271   -0.01    0.00  1.0000
  -1  13   8    1377     107                                                        1376    0.01    0.00  1.0000
   1  13   8    1566     105                                                        1565   -0.01    0.00  1.0000
   1  13  -8    1220      44                                                        1219    0.01    0.00  1.0000
   1 -13  -9     181      80                                                         173   -0.16    0.00  1.0000
  -1 -13  -9     467     184                                                         453   -0.16    0.00  1.0000
  -1 -13   9     199      85                                                         190    0.16    0.00  1.0000
   1 -13   9     389      90                                                         377    0.16    0.00  1.0000
  -1 -13   9     140      36                                                         133    0.16    0.00  1.0000
  -1  13   9     299      49                                                         288   -0.16    0.00  1.0000
   1  13   9     224      76                                                         215   -0.16    0.00  1.0000
   1  13  -9     112      21                                                         105    0.16    0.00  1.0000
   1 -13 -10     385     138                                                         397    0.16    0.00  1.0000
  -1 -13 -10     353     134                                                         365   -0.16    0.00  1.0000
  -1 -13  10     294     123                                                         304    0.16    0.00  1.0000
   1 -13  10     286      82                                                         296   -0.16    0.00  1.0000
  -1 -13  10      51      25                                                          55    0.16    0.00  1.0000
  -1  13  10      66      55                                                          71    0.16    0.00  1.0000
   1  13  10     181      79                                                         189   -0.16    0.00  1.0000
   1  13 -10      52      10                                                          56    0.16    0.00  1.0000
  -1 -13 -11     132     123                                                         139   -0.15    0.00  1.0000
  -1 -13  11      27      83                                                          30    0.15    0.00  1.0000
   1 -13  11     165      98                                                         173    0.15    0.00  1.0000
  -1  13  11      23      50                                                          26   -0.15    0.00  1.0000
  -1 -13  11      52      19                                                          56    0.15    0.00  1.0000
  -1  13  11     153      39                                                         160   -0.15    0.00  1.0000
   1  13  11       0      45                                                           0   -0.15    0.00  1.0000
  -1 -13  12     168     106                                                         181   -0.25    0.00  1.0000
   1 -13  12      75      72                                                          84    0.25    0.00  1.0000
  -1  13  12      36      53                                                          42   -0.25    0.00  1.0000
   1  13  12     155      85                                                         168    0.25    0.00  1.0000
  -1  13  12      20      50                                                          25   -0.25    0.00  1.0000
   1  13  12       0      52                                                           0    0.25    0.00  1.0000
  -1 -13  13     155     120                                                         159   -0.09    0.00  1.0000
   1 -13  13     218     146                                                         223   -0.09    0.00  1.0000
  -1  13  13       1      31                                                           1    0.09    0.00  1.0000
   1  13  13      28      59                                                          30    0.09    0.00  1.0000
  -1  13  13      44      54                                                          46    0.09    0.00  1.0000
   1  13  13      19      35                                                          21    0.09    0.00  1.0000
  -1 -13  14     185      90                                                         184   -0.01    0.00  1.0000
   1 -13  14     167     100                                                         167    0.01    0.00  1.0000
  -1  13  14     152      58                                                         152   -0.01    0.00  1.0000
   1  13  14     178      77                                                         177    0.01    0.00  1.0000
  -1  13  14      49      56                                                          49   -0.01    0.00  1.0000
   1  13  14     157      48                                                         157    0.01    0.00  1.0000
  -1 -13  15     115     117                                                         113   -0.05    0.00  1.0000
   1 -13  15      59      72                                                          58   -0.05    0.00  1.0000
  -1  13  15       0      61                                                           0    0.05    0.00  1.0000
   1  13  15      49      54                                                          48    0.05    0.00  1.0000
  -1  13  15      90      52                                                          88    0.05    0.00  1.0000
   1  13  15      38      50                                                          37    0.05    0.00  1.0000
   1 -15  -1     241     165                                                         252    0.18    0.00  1.0000
  -1 -15  -1     420     191                                                         434    0.18    0.00  1.0000
   1 -15   1       4     145                                                           6   -0.18    0.00  1.0000
  -1 -15   1     495     176                                                         510   -0.18    0.00  1.0000
   1  15   1     221      92                                                         231    0.18    0.00  1.0000
  -1  15   1     184     122                                                         193    0.18    0.00  1.0000
   1  15  -1     142      86                                                         150   -0.18    0.00  1.0000
  -1  15  -1     234      94                                                         245   -0.18    0.00  1.0000
  -1  15   1     189      84                                                         199    0.18    0.00  1.0000
  -1  15  -1     234      58                                                         245   -0.18    0.00  1.0000
   1  15   1     239      83                                                         250    0.18    0.00  1.0000
   1  15  -1     267      75                                                         278   -0.18    0.00  1.0000
   1 -15  -1     160      49                                                         169    0.18    0.00  1.0000
  -1 -15  -1     191      59                                                         201    0.18    0.00  1.0000
   1 -15   1     213      66                                                         223   -0.18    0.00  1.0000
  -1 -15   1     182      49                                                         191   -0.18    0.00  1.0000
   1 -15  -2    1119     197                                                        1164   -0.34    0.00  1.0000
  -1 -15  -2    1129     207                                                        1174    0.34    0.00  1.0000
   1  15   2     830     158                                                         869    0.34    0.00  1.0000
  -1  15   2    1029     149                                                        1072   -0.34    0.00  1.0000
  -1 -15   2    1080     201                                                        1124   -0.34    0.00  1.0000
   1 -15   2    1118     159                                                        1163    0.34    0.00  1.0000
   1  15  -2     922     101                                                         963   -0.34    0.00  1.0000
  -1  15  -2     684      79                                                         719    0.34    0.00  1.0000
   1  15  -2     942     180                                                         983   -0.34    0.00  1.0000
  -1  15   2     956      90                                                         997   -0.34    0.00  1.0000
  -1  15  -2     833     107                                                         872    0.34    0.00  1.0000
   1  15   2     964      97                                                        1005    0.34    0.00  1.0000
   1  15  -2     990      92                                                        1032   -0.34    0.00  1.0000
   1 -15  -2     797     123                                                         835   -0.34    0.00  1.0000
  -1 -15  -2     998      78                                                        1040    0.34    0.00  1.0000
   1 -15   2     922      80                                                         963    0.34    0.00  1.0000
   1 -15  -3    2581     220                                                        2683   -0.51    0.00  1.0000
  -1 -15  -3    2737     267                                                        2842   -0.51    0.00  1.0000
  -1  15   3    2328     227                                                        2425   -0.51    0.00  1.0000
   1  15   3    2602     245                                                        2705   -0.51    0.00  1.0000
  -1 -15   3    2621     213                                                        2724    0.51    0.00  1.0000
   1 -15   3    2955     258                                                        3064    0.51    0.00  1.0000
   1  15  -3    2372     132                                                        2470    0.51    0.00  1.0000
  -1  15  -3    2878     159                                                        2986    0.51    0.00  1.0000
  -1  15  -3    2425     293                                                        2524    0.51    0.00  1.0000
   1  15  -3    2596     196                                                        2698    0.51    0.00  1.0000
  -1  15   3    2501     175                                                        2602   -0.51    0.00  1.0000
  -1  15  -3    2524     153                                                        2625    0.51    0.00  1.0000
   1  15   3    2467     136                                                        2567   -0.51    0.00  1.0000
   1  15  -3    2408     149                                                        2507    0.51    0.00  1.0000
   1 -15  -3    2595     127                                                        2697   -0.51    0.00  1.0000
  -1 -15  -3    2469     121                                                        2569   -0.51    0.00  1.0000
   1 -15  -4       1     126                                                           1   -0.02    0.00  1.0000
  -1 -15  -4     273     114                                                         272    0.02    0.00  1.0000
  -1  15   4     137     103                                                         136   -0.02    0.00  1.0000
   1  15   4     163     104                                                         162    0.02    0.00  1.0000
  -1 -15   4     135     119                                                         134   -0.02    0.00  1.0000
   1 -15   4       1     109                                                           1    0.02    0.00  1.0000
   1  15  -4      65      62                                                          64   -0.02    0.00  1.0000
  -1  15  -4      35      40                                                          35    0.02    0.00  1.0000
  -1  15  -4      29      43                                                          29    0.02    0.00  1.0000
   1  15  -4      26      32                                                          26   -0.02    0.00  1.0000
  -1  15   4       1      48                                                           1   -0.02    0.00  1.0000
  -1  15  -4      11      18                                                          11    0.02    0.00  1.0000
   1  15   4      50      42                                                          49    0.02    0.00  1.0000
   1  15  -4      78      25                                                          77   -0.02    0.00  1.0000
   1 -15  -4      47      31                                                          46   -0.02    0.00  1.0000
  -1 -15  -4      25      32                                                          25    0.02    0.00  1.0000
   1 -15  -5      46     112                                                          44   -0.08    0.00  1.0000
  -1 -15  -5     653     169                                                         645   -0.08    0.00  1.0000
  -1  15   5     431      99                                                         425   -0.08    0.00  1.0000
  -1 -15   5     595     111                                                         588    0.08    0.00  1.0000
  -1  15  -5     291      45                                                         286    0.08    0.00  1.0000
   1  15  -5     466      46                                                         460    0.08    0.00  1.0000
  -1  15  -5     416      27                                                         410    0.08    0.00  1.0000
  -1  15   5     336      55                                                         331   -0.08    0.00  1.0000
   1  15   5     535      81                                                         528   -0.08    0.00  1.0000
   1  15  -5     421      30                                                         415    0.08    0.00  1.0000
   1 -15  -6     779     208                                                         797    0.16    0.00  1.0000
  -1 -15  -6     791     211                                                         809   -0.16    0.00  1.0000
  -1 -15   6     815     189                                                         833    0.16    0.00  1.0000
   1 -15   6     982     159                                                        1002   -0.16    0.00  1.0000
   1  15  -6     781      93                                                         799    0.16    0.00  1.0000
  -1  15   6     788     125                                                         806    0.16    0.00  1.0000
   1  15   6    1004     156                                                        1024   -0.16    0.00  1.0000
   1  15  -6     751      77                                                         769    0.16    0.00  1.0000
   1 -15  -7       0     127                                                           0   -0.12    0.00  1.0000
  -1 -15  -7     312     142                                                         304   -0.12    0.00  1.0000
  -1 -15   7     139      96                                                         134    0.12    0.00  1.0000
   1 -15   7      24      89                                                          22    0.12    0.00  1.0000
   1  15  -7      34       9                                                          31    0.12    0.00  1.0000
  -1  15   7       4      55                                                           3   -0.12    0.00  1.0000
   1  15   7      25      53                                                          23   -0.12    0.00  1.0000
   1 -15  -8     190      85                                                         192   -0.04    0.00  1.0000
  -1 -15  -8     115      94                                                         117    0.04    0.00  1.0000
  -1 -15   8      84      96                                                          86   -0.04    0.00  1.0000
   1 -15   8     287     125                                                         290    0.04    0.00  1.0000
  -1  15   8      70      53                                                          71   -0.04    0.00  1.0000
   1  15   8       2      54                                                           2    0.04    0.00  1.0000
   1 -15  -9       3      84                                                           4    0.10    0.00  1.0000
  -1 -15  -9      87      95                                                          91    0.10    0.00  1.0000
  -1 -15   9     160     129                                                         165   -0.10    0.00  1.0000
   1 -15   9     238     121                                                         244   -0.10    0.00  1.0000
  -1  15   9      54      62                                                          57    0.10    0.00  1.0000
   1  15   9       1      59                                                           2    0.10    0.00  1.0000
   1 -15 -10     710     193                                                         711   -0.01    0.00  1.0000
  -1 -15 -10     820     313                                                         821    0.01    0.00  1.0000
  -1 -15  10     634     160                                                         635   -0.01    0.00  1.0000
   1 -15  10     776     136                                                         777    0.01    0.00  1.0000
  -1  15  10    1006     251                                                        1007   -0.01    0.00  1.0000
   1  15  10     739     180                                                         740    0.01    0.00  1.0000
   1 -15 -11      65      93                                                          65   -0.01    0.00  1.0000
  -1 -15 -11      84      70                                                          84   -0.01    0.00  1.0000
  -1 -15  11     210     146                                                         210    0.01    0.00  1.0000
   1 -15  11     155      85                                                         155    0.01    0.00  1.0000
  -1  15  11      95      52                                                          95   -0.01    0.00  1.0000
   1  15  11     131      79                                                         131   -0.01    0.00  1.0000
  -1 -15  12     324     130                                                         304    0.29    0.00  1.0000
   1 -15  12     215      90                                                         199   -0.29    0.00  1.0000
  -1  15  12     299      92                                                         280    0.29    0.00  1.0000
  -1  15  12     426      86                                                         403    0.29    0.00  1.0000
   1  15  12     347     103                                                         326   -0.29    0.00  1.0000
  -1 -15  13     186      91                                                         193    0.14    0.00  1.0000
   1 -15  13     220      90                                                         228    0.14    0.00  1.0000
  -1  15  13       3      56                                                           4   -0.14    0.00  1.0000
   1  15  13      24      59                                                          27   -0.14    0.00  1.0000
  -1  15  13      68      55                                                          73   -0.14    0.00  1.0000
   1  15  13       1      47                                                           2   -0.14    0.00  1.0000
  -1 -15  14      41      78                                                          39    0.09    0.00  1.0000
   1 -15  14     179      49                                                         174   -0.09    0.00  1.0000
  -1  15  14     247      98                                                         241    0.09    0.00  1.0000
   1  15  14     179      55                                                         174   -0.09    0.00  1.0000
  -1  15  14     115      48                                                         111    0.09    0.00  1.0000
   1  15  14      56      27                                                          53   -0.09    0.00  1.0000
   1 -17  -1     802     234                                                         733    0.64    0.00  1.0000
  -1 -17  -1    1304     209                                                        1216    0.64    0.00  1.0000
   1 -17   1    1196     244                                                        1111   -0.64    0.00  1.0000
  -1 -17   1    1162     201                                                        1079   -0.64    0.00  1.0000
   1  17   1    1002     116                                                         925    0.64    0.00  1.0000
  -1  17   1     836      88                                                         766    0.64    0.00  1.0000
   1  17  -1    1169     105                                                        1085   -0.64    0.00  1.0000
  -1  17  -1    1121     133                                                        1039   -0.64    0.00  1.0000
  -1  17   1    1131      74                                                        1049    0.64    0.00  1.0000
  -1  17  -1    1177     109                                                        1093   -0.64    0.00  1.0000
   1  17   1    1107      68                                                        1026    0.64    0.00  1.0000
   1  17  -1    1072     124                                                         992   -0.64    0.00  1.0000
   1 -17  -1     923      57                                                         849    0.64    0.00  1.0000
  -1 -17  -1    1017     114                                                         939    0.64    0.00  1.0000
   1 -17   1    1003     105                                                         926   -0.64    0.00  1.0000
  -1 -17   1     804      39                                                         735   -0.64    0.00  1.0000
   1 -17  -2    1110     229                                                        1144    0.26    0.00  1.0000
  -1 -17  -2    1122     238                                                        1157   -0.26    0.00  1.0000
   1 -17   2     843     176                                                         873   -0.26    0.00  1.0000
  -1 -17   2     867     198                                                         897    0.26    0.00  1.0000
   1  17  -2     892     110                                                         923    0.26    0.00  1.0000
  -1  17  -2     707      92                                                         735   -0.26    0.00  1.0000
   1  17  -2     728     173                                                         756    0.26    0.00  1.0000
  -1  17   2     725      87                                                         753    0.26    0.00  1.0000
  -1  17  -2     780     109                                                         809   -0.26    0.00  1.0000
   1  17   2     863      94                                                         893   -0.26    0.00  1.0000
   1  17  -2     921     127                                                         952    0.26    0.00  1.0000
   1 -17  -2     734      73                                                         762    0.26    0.00  1.0000
  -1 -17  -2     743      68                                                         771   -0.26    0.00  1.0000
   1 -17   2     791      66                                                         820   -0.26    0.00  1.0000
   1 -17  -3     125     149                                                         162   -0.80    0.00  1.0000
  -1 -17  -3     374     225                                                         437   -0.80    0.00  1.0000
   1  17   3      98     110                                                         131   -0.80    0.00  1.0000
  -1  17   3     199     102                                                         245   -0.80    0.00  1.0000
  -1 -17   3     208     194                                                         256    0.80    0.00  1.0000
   1 -17   3     320     139                                                         378    0.80    0.00  1.0000
   1  17  -3     251      73                                                         303    0.80    0.00  1.0000
  -1  17  -3      73      43                                                         102    0.80    0.00  1.0000
  -1  17  -3     137      76                                                         176    0.80    0.00  1.0000
   1  17  -3      42      28                                                          65    0.80    0.00  1.0000
  -1  17   3     111      79                                                         146   -0.80    0.00  1.0000
  -1  17  -3      45      32                                                          69    0.80    0.00  1.0000
   1  17   3     106      62                                                         141   -0.80    0.00  1.0000
   1  17  -3      86      38                                                         117    0.80    0.00  1.0000
   1 -17  -3      62      39                                                          89   -0.80    0.00  1.0000
  -1 -17  -3     106      46                                                         141   -0.80    0.00  1.0000
   1 -17  -4       0     136                                                           0    0.12    0.00  1.0000
  -1 -17  -4     349     203                                                         357   -0.12    0.00  1.0000
  -1  17   4      86     115                                                          90    0.12    0.00  1.0000
  -1 -17   4       0     137                                                           0    0.12    0.00  1.0000
   1 -17   4      68     113                                                          72   -0.12    0.00  1.0000
  -1  17  -4      47      37                                                          50   -0.12    0.00  1.0000
  -1  17  -4      46      25                                                          49   -0.12    0.00  1.0000
   1  17  -4      40      22                                                          43    0.12    0.00  1.0000
  -1  17   4       0      54                                                           0    0.12    0.00  1.0000
  -1  17  -4      17      18                                                          19   -0.12    0.00  1.0000
   1  17   4      91      32                                                          95   -0.12    0.00  1.0000
   1  17  -4      35      19                                                          38    0.12    0.00  1.0000
   1 -17  -5      46     148                                                          51   -0.18    0.00  1.0000
  -1 -17  -5     476     186                                                         491   -0.18    0.00  1.0000
  -1 -17   5     454     184                                                         469    0.18    0.00  1.0000
   1 -17   5     183     118                                                         192    0.18    0.00  1.0000
   1  17  -5     212      38                                                         222    0.18    0.00  1.0000
  -1  17  -5     238      27                                                         249    0.18    0.00  1.0000
  -1  17  -5     218      18                                                         228    0.18    0.00  1.0000
  -1  17   5     298      68                                                         310   -0.18    0.00  1.0000
   1  17   5      16      52                                                          19   -0.18    0.00  1.0000
   1  17  -5      94      16                                                         101    0.18    0.00  1.0000
   1 -17  -6     430     149                                                         453   -0.28    0.00  1.0000
  -1 -17  -6     436     173                                                         459    0.28    0.00  1.0000
  -1 -17   6     175     110                                                         190   -0.28    0.00  1.0000
   1 -17   6     342     147                                                         362    0.28    0.00  1.0000
   1  17  -6     201      59                                                         217   -0.28    0.00  1.0000
  -1  17   6     429      92                                                         452   -0.28    0.00  1.0000
   1  17   6     427      99                                                         450    0.28    0.00  1.0000
   1  17  -6     256      24                                                         274   -0.28    0.00  1.0000
   1 -17  -7     615     209                                                         590    0.26    0.00  1.0000
  -1 -17  -7     479     192                                                         457    0.26    0.00  1.0000
  -1 -17   7     418     119                                                         398   -0.26    0.00  1.0000
   1 -17   7     558     130                                                         534   -0.26    0.00  1.0000
  -1  17   7     407      99                                                         387    0.26    0.00  1.0000
   1  17   7     605     107                                                         580    0.26    0.00  1.0000
   1 -17  -8     177     116                                                         176    0.02    0.00  1.0000
  -1 -17  -8     230     180                                                         229   -0.02    0.00  1.0000
  -1 -17   8     297     106                                                         296    0.02    0.00  1.0000
   1 -17   8     375     132                                                         374   -0.02    0.00  1.0000
  -1  17   8     404      78                                                         403    0.02    0.00  1.0000
   1  17   8     104      59                                                         103   -0.02    0.00  1.0000
   1 -17  -9     166      68                                                         162   -0.08    0.00  1.0000
  -1 -17  -9       6     109                                                           5   -0.08    0.00  1.0000
  -1 -17   9       6      90                                                           5    0.08    0.00  1.0000
   1 -17   9       6      91                                                           5    0.08    0.00  1.0000
  -1  17   9      85      35                                                          82   -0.08    0.00  1.0000
   1  17   9      68      31                                                          66   -0.08    0.00  1.0000
   1 -17 -10     439     152                                                         449   -0.12    0.00  1.0000
  -1 -17 -10     686     200                                                         698    0.12    0.00  1.0000
  -1 -17  10     548     151                                                         559   -0.12    0.00  1.0000
   1 -17  10     800     148                                                         813    0.12    0.00  1.0000
  -1  17  10     661      95                                                         673   -0.12    0.00  1.0000
   1  17  10     729     103                                                         741    0.12    0.00  1.0000
   1 -17 -11       2     112                                                           2   -0.07    0.00  1.0000
  -1 -17 -11       3     103                                                           3   -0.07    0.00  1.0000
  -1 -17  11       1      90                                                           1    0.07    0.00  1.0000
   1 -17  11     167      89                                                         171    0.07    0.00  1.0000
  -1  17  11     173      91                                                         177   -0.07    0.00  1.0000
   1  17  11       4      35                                                           5   -0.07    0.00  1.0000
  -1 -17 -12     113     101                                                         129    0.37    0.00  1.0000
  -1 -17  12       0      94                                                           1   -0.37    0.00  1.0000
   1 -17  12      51      74                                                          62    0.37    0.00  1.0000
  -1  17  12      48      57                                                          58   -0.37    0.00  1.0000
   1  17  12     271      83                                                         295    0.37    0.00  1.0000
  -1 -17  13      60      81                                                          64   -0.14    0.00  1.0000
   1 -17  13      65      78                                                          69   -0.14    0.00  1.0000
  -1  17  13       7      62                                                           8    0.14    0.00  1.0000
   1  17  13     111      79                                                         117    0.14    0.00  1.0000
  -1  17  13     141      73                                                         148    0.14    0.00  1.0000
   1  17  13       7      48                                                           8    0.14    0.00  1.0000
  -1 -17  14     290     110                                                         286   -0.07    0.00  1.0000
   1 -17  14     137      79                                                         134    0.07    0.00  1.0000
  -1  17  14      78      71                                                          76   -0.07    0.00  1.0000
   1  17  14      60      55                                                          58    0.07    0.00  1.0000
  -1  17  14       0      49                                                           0   -0.07    0.00  1.0000
   1  17  14      81      71                                                          79    0.07    0.00  1.0000
   1 -19  -1       0     143                                                           1   -0.69    0.00  1.0000
  -1 -19  -1      59     173                                                          82   -0.69    0.00  1.0000
   1 -19   1       1     128                                                           6    0.69    0.00  1.0000
  -1 -19   1      25     168                                                          40    0.69    0.00  1.0000
  -1  19   1     140     111                                                         174   -0.69    0.00  1.0000
  -1  19  -1      12      58                                                          23    0.69    0.00  1.0000
  -1  19   1       2      40                                                           0   -0.69    0.00  1.0000
  -1  19  -1       0      34                                                           3    0.69    0.00  1.0000
   1  19   1       8      49                                                          17   -0.69    0.00  1.0000
   1  19  -1       0      48                                                           3    0.69    0.00  1.0000
   1 -19  -1       1      26                                                           6   -0.69    0.00  1.0000
  -1 -19  -1       2      28                                                           0   -0.69    0.00  1.0000
   1 -19   1       0      20                                                           2    0.69    0.00  1.0000
   1 -19  -2    2385     316                                                        2380   -0.02    0.00  1.0000
  -1 -19  -2    3471     288                                                        3465    0.02    0.00  1.0000
  -1 -19   2    3080     257                                                        3075   -0.02    0.00  1.0000
   1 -19   2    2128     277                                                        2124    0.02    0.00  1.0000
  -1  19   2    2452     246                                                        2447   -0.02    0.00  1.0000
  -1  19  -2    2091     192                                                        2087    0.02    0.00  1.0000
   1  19  -2    1979     430                                                        1975   -0.02    0.00  1.0000
  -1  19   2    2278     339                                                        2273   -0.02    0.00  1.0000
  -1  19  -2    2407     202                                                        2402    0.02    0.00  1.0000
   1  19   2    2331     223                                                        2326    0.02    0.00  1.0000
   1  19  -2    2409     203                                                        2404   -0.02    0.00  1.0000
   1 -19  -2    2408     217                                                        2403   -0.02    0.00  1.0000
  -1 -19  -2    2443     206                                                        2438    0.02    0.00  1.0000
   1 -19   2    1896     157                                                        1892    0.02    0.00  1.0000
   1 -19  -3     303     213                                                         399    1.32    0.00  1.0000
  -1 -19  -3     108     163                                                         168    1.32    0.00  1.0000
  -1 -19   3       7     156                                                           0   -1.32    0.00  1.0000
   1 -19   3       7     117                                                           0   -1.32    0.00  1.0000
  -1  19  -3      62      42                                                         109   -1.32    0.00  1.0000
  -1  19   3       7      46                                                           0    1.32    0.00  1.0000
  -1  19  -3       0      28                                                           8   -1.32    0.00  1.0000
   1  19   3      55      48                                                         100    1.32    0.00  1.0000
   1  19  -3       7      20                                                           0   -1.32    0.00  1.0000
   1 -19  -4       0     127                                                           0   -0.16    0.00  1.0000
  -1 -19  -4     214     147                                                         205    0.16    0.00  1.0000
  -1 -19   4     181     213                                                         173   -0.16    0.00  1.0000
   1 -19   4     323     170                                                         312    0.16    0.00  1.0000
  -1  19  -4     183      76                                                         175    0.16    0.00  1.0000
   1  19  -4     147      47                                                         140   -0.16    0.00  1.0000
  -1  19  -4     120      27                                                         113    0.16    0.00  1.0000
  -1  19   4     203      72                                                         194   -0.16    0.00  1.0000
   1  19   4     185      50                                                         177    0.16    0.00  1.0000
   1  19  -4      79      28                                                          74   -0.16    0.00  1.0000
   1 -19  -5     355     153                                                         402    0.61    0.00  1.0000
  -1 -19  -5     219     157                                                         256    0.61    0.00  1.0000
  -1 -19   5     101     139                                                         127   -0.61    0.00  1.0000
   1 -19   5       0     120                                                           1   -0.61    0.00  1.0000
  -1  19  -5      14      20                                                          25   -0.61    0.00  1.0000
   1  19  -5       2      21                                                           7   -0.61    0.00  1.0000
  -1  19  -5      10      14                                                          19   -0.61    0.00  1.0000
  -1  19   5      51      34                                                          70    0.61    0.00  1.0000
   1  19   5      74      78                                                          96    0.61    0.00  1.0000
   1  19  -5      18      19                                                          30   -0.61    0.00  1.0000
   1 -19  -6       2     126                                                           4    0.26    0.00  1.0000
  -1 -19  -6     268     111                                                         285   -0.26    0.00  1.0000
  -1 -19   6     122     137                                                         133    0.26    0.00  1.0000
   1 -19   6      80     114                                                          89   -0.26    0.00  1.0000
   1  19  -6      22      20                                                          27    0.26    0.00  1.0000
  -1  19   6      53      51                                                          61    0.26    0.00  1.0000
   1  19   6       0      35                                                           0   -0.26    0.00  1.0000
   1  19  -6       5      11                                                           8    0.26    0.00  1.0000
   1 -19  -7     392     155                                                         379   -0.17    0.00  1.0000
  -1 -19  -7      69     140                                                          64   -0.17    0.00  1.0000
  -1 -19   7     494     173                                                         480    0.17    0.00  1.0000
   1 -19   7     526     166                                                         511    0.17    0.00  1.0000
  -1  19   7     488     131                                                         474   -0.17    0.00  1.0000
   1  19   7     445     101                                                         431   -0.17    0.00  1.0000
   1 -19  -8     245     105                                                         241    0.06    0.00  1.0000
  -1 -19  -8     336     102                                                         332   -0.06    0.00  1.0000
  -1 -19   8     488     151                                                         483    0.06    0.00  1.0000
   1 -19   8     156      98                                                         153   -0.06    0.00  1.0000
  -1  19   8      81      60                                                          79    0.06    0.00  1.0000
   1  19   8     188      62                                                         185   -0.06    0.00  1.0000
   1 -19  -9     161      74                                                         170    0.19    0.00  1.0000
  -1 -19  -9     135      61                                                         144    0.19    0.00  1.0000
  -1 -19   9       1      96                                                           2   -0.19    0.00  1.0000
   1 -19   9      95     132                                                         102   -0.19    0.00  1.0000
  -1  19   9      63      25                                                          69    0.19    0.00  1.0000
   1  19   9      76      65                                                          82    0.19    0.00  1.0000
   1 -19 -10     362     122                                                         354    0.11    0.00  1.0000
  -1 -19 -10     307      96                                                         300   -0.11    0.00  1.0000
  -1 -19  10     658     127                                                         647    0.11    0.00  1.0000
   1 -19  10     354      92                                                         346   -0.11    0.00  1.0000
  -1  19  10     377      91                                                         369    0.11    0.00  1.0000
   1  19  10     462     104                                                         453   -0.11    0.00  1.0000
   1 -19 -11     204      90                                                         176    0.52    0.00  1.0000
  -1 -19 -11     282      79                                                         249    0.52    0.00  1.0000
  -1 -19  11     304     135                                                         269   -0.52    0.00  1.0000
   1 -19  11     250      99                                                         219   -0.52    0.00  1.0000
  -1  19  11       6      54                                                           2    0.52    0.00  1.0000
   1  19  11       6      54                                                           2    0.52    0.00  1.0000
   1 -19 -12     267     161                                                         297    0.45    0.00  1.0000
  -1 -19 -12     182      60                                                         207   -0.45    0.00  1.0000
  -1 -19  12      80      98                                                          96    0.45    0.00  1.0000
   1 -19  12     115      88                                                         135   -0.45    0.00  1.0000
  -1  19  12     126      78                                                         146    0.45    0.00  1.0000
   1  19  12      68      58                                                          83   -0.45    0.00  1.0000
  -1 -19 -13      58      87                                                          63   -0.17    0.00  1.0000
  -1 -19  13      94      91                                                         100    0.17    0.00  1.0000
   1 -19  13      58     112                                                          63    0.17    0.00  1.0000
  -1  19  13      15      53                                                          18   -0.17    0.00  1.0000
  -1  19  13      18      29                                                          21   -0.17    0.00  1.0000
   1  19  13     131      72                                                         139   -0.17    0.00  1.0000
   1 -21  -1     811     293                                                         734   -0.71    0.00  1.0000
  -1 -21  -1     781     250                                                         705   -0.71    0.00  1.0000
   1 -21   1     948     256                                                         864    0.71    0.00  1.0000
  -1 -21   1       8     172                                                           2    0.71    0.00  1.0000
   1  21  -1     134      63                                                         104    0.71    0.00  1.0000
  -1  21   1      43      38                                                          27   -0.71    0.00  1.0000
  -1  21  -1     152      47                                                         120    0.71    0.00  1.0000
   1  21   1     135      51                                                         105   -0.71    0.00  1.0000
   1  21  -1     216      58                                                         177    0.71    0.00  1.0000
   1 -21  -1     137      40                                                         106   -0.71    0.00  1.0000
   1 -21   1     160      32                                                         127    0.71    0.00  1.0000
   1 -21  -2     351     262                                                         340   -0.15    0.00  1.0000
  -1 -21  -2     389     245                                                         377    0.15    0.00  1.0000
  -1 -21   2       0     176                                                           0   -0.15    0.00  1.0000
   1 -21   2     490     223                                                         477    0.15    0.00  1.0000
   1  21  -2      64      28                                                          59   -0.15    0.00  1.0000
  -1  21  -2      76      38                                                          71    0.15    0.00  1.0000
  -1  21   2     104      76                                                          98   -0.15    0.00  1.0000
   1  21   2     104      41                                                          98    0.15    0.00  1.0000
   1  21  -2      52      34                                                          48   -0.15    0.00  1.0000
   1 -21  -3     175     147                                                         133   -0.86    0.00  1.0000
  -1 -21  -3      69     232                                                          44   -0.86    0.00  1.0000
  -1 -21   3     333     177                                                         275    0.86    0.00  1.0000
   1 -21   3      29     133                                                          14    0.86    0.00  1.0000
  -1  21  -3      55      48                                                          33    0.86    0.00  1.0000
   1  21  -3      43      36                                                          24    0.86    0.00  1.0000
  -1  21  -3      42      21                                                          23    0.86    0.00  1.0000
  -1  21   3      68      59                                                          43   -0.86    0.00  1.0000
   1  21   3     165      60                                                         125   -0.86    0.00  1.0000
   1  21  -3      10      25                                                           2    0.86    0.00  1.0000
  -1 -21  -4     678     211                                                         682   -0.03    0.00  1.0000
  -1 -21   4     718     229                                                         722    0.03    0.00  1.0000
   1 -21   4    1351     231                                                        1356   -0.03    0.00  1.0000
  -1  21  -4     683     198                                                         687   -0.03    0.00  1.0000
   1  21  -4     647     139                                                         650    0.03    0.00  1.0000
  -1  21  -4     734     124                                                         738   -0.03    0.00  1.0000
  -1  21   4    1064     134                                                        1068    0.03    0.00  1.0000
   1  21   4    1100     138                                                        1104   -0.03    0.00  1.0000
   1  21  -4     846     148                                                         850    0.03    0.00  1.0000
   1 -21  -5      75     139                                                         104   -0.79    0.00  1.0000
  -1 -21  -5      59      93                                                          85   -0.79    0.00  1.0000
  -1 -21   5      71     154                                                          99    0.79    0.00  1.0000
   1 -21   5      71     138                                                         100    0.79    0.00  1.0000
  -1  21  -5       4      36                                                          13    0.79    0.00  1.0000
   1  21  -5       4      20                                                          13    0.79    0.00  1.0000
  -1  21  -5       2      13                                                           0    0.79    0.00  1.0000
  -1  21   5       0      47                                                           1   -0.79    0.00  1.0000
   1  21   5      13      50                                                          26   -0.79    0.00  1.0000
   1  21  -5       2      16                                                           0    0.79    0.00  1.0000
   1 -21  -6      13     152                                                          15   -0.16    0.00  1.0000
  -1 -21  -6     123      84                                                         130    0.16    0.00  1.0000
  -1 -21   6     279     149                                                         290   -0.16    0.00  1.0000
   1 -21   6      62     117                                                          67    0.16    0.00  1.0000
   1  21  -6       2       9                                                           3   -0.16    0.00  1.0000
  -1  21   6      47      35                                                          51   -0.16    0.00  1.0000
   1  21   6       2      54                                                           3    0.16    0.00  1.0000
   1  21  -6       0      10                                                           0   -0.16    0.00  1.0000
   1 -21  -7      22     104                                                          25    0.17    0.00  1.0000
  -1 -21  -7      19      77                                                          22    0.17    0.00  1.0000
  -1 -21   7       5     125                                                           7   -0.17    0.00  1.0000
  -1  21   7      21      55                                                          24    0.17    0.00  1.0000
   1  21   7      21      55                                                          24    0.17    0.00  1.0000
   1 -21  -8     455     133                                                         464   -0.11    0.00  1.0000
  -1 -21  -8     229      95                                                         236    0.11    0.00  1.0000
  -1 -21   8     382     157                                                         390   -0.11    0.00  1.0000
   1 -21   8     155      99                                                         160    0.11    0.00  1.0000
  -1  21   8     325      88                                                         333   -0.11    0.00  1.0000
   1  21   8     278      84                                                         285    0.11    0.00  1.0000
   1 -21  -9     157     133                                                         179   -0.44    0.00  1.0000
  -1 -21  -9     216     109                                                         242   -0.44    0.00  1.0000
  -1 -21   9     157     152                                                         179    0.44    0.00  1.0000
   1 -21   9     100     106                                                         118    0.44    0.00  1.0000
  -1  21   9      37      32                                                          48   -0.44    0.00  1.0000
   1  21   9      41      54                                                          53   -0.44    0.00  1.0000
   1 -21 -10     124      75                                                         120    0.09    0.00  1.0000
  -1 -21 -10       6     116                                                           5   -0.09    0.00  1.0000
  -1 -21  10     140     118                                                         136    0.09    0.00  1.0000
   1 -21  10       6     100                                                           5   -0.09    0.00  1.0000
  -1  21  10       6      52                                                           5    0.09    0.00  1.0000
   1  21  10      62      55                                                          59   -0.09    0.00  1.0000
   1 -21 -11     139      69                                                         192   -1.05    0.00  1.0000
  -1 -21 -11      61      70                                                          97   -1.05    0.00  1.0000
  -1 -21  11      46     105                                                          78    1.05    0.00  1.0000
   1 -21  11     155      98                                                         210    1.05    0.00  1.0000
  -1  21  11       4      51                                                           0   -1.05    0.00  1.0000
   1  21  11       3      45                                                          14   -1.05    0.00  1.0000
   1 -21 -12     159      71                                                         183   -0.47    0.00  1.0000
  -1 -21 -12      74      77                                                          91    0.47    0.00  1.0000
  -1 -21  12     168     102                                                         192   -0.47    0.00  1.0000
   1 -21  12      49      89                                                          63    0.47    0.00  1.0000
  -1  21  12       1      56                                                           0   -0.47    0.00  1.0000
   1  21  12      30      59                                                          41    0.47    0.00  1.0000
  -1 -21 -13      14      94                                                          17    0.17    0.00  1.0000
  -1 -21  13     102     100                                                         109   -0.17    0.00  1.0000
   1 -21  13      19      96                                                          22   -0.17    0.00  1.0000
  -1  21  13      25      66                                                          28    0.17    0.00  1.0000
   1  21  13     131      75                                                         139    0.17    0.00  1.0000
   1 -23  -1       0     189                                                          12    1.91    0.00  1.0000
  -1 -23  -1      51     161                                                         119    1.91    0.00  1.0000
   1 -23   1       1     192                                                           8   -1.91    0.00  1.0000
  -1 -23   1      92     172                                                         178   -1.91    0.00  1.0000
   1  23  -1       2      94                                                          25   -1.91    0.00  1.0000
  -1  23   1       7      50                                                           1    1.91    0.00  1.0000
  -1  23  -1       0      32                                                          18   -1.91    0.00  1.0000
   1  23   1      20      32                                                          68    1.91    0.00  1.0000
   1  23  -1       4      18                                                          32   -1.91    0.00  1.0000
   1 -23   1      51      16                                                         119   -1.91    0.00  1.0000
   1 -23  -2     160     189                                                         168    0.16    0.00  1.0000
  -1 -23  -2     157     232                                                         165   -0.16    0.00  1.0000
   1 -23   2     368     261                                                         380   -0.16    0.00  1.0000
  -1 -23   2      48     164                                                          52    0.16    0.00  1.0000
  -1  23  -2      74      46                                                          79   -0.16    0.00  1.0000
   1  23  -2     111      54                                                         118    0.16    0.00  1.0000
  -1  23  -2      62      27                                                          67   -0.16    0.00  1.0000
  -1  23   2     172      68                                                         180    0.16    0.00  1.0000
   1  23   2      79      53                                                          85   -0.16    0.00  1.0000
   1  23  -2      37      39                                                          41    0.16    0.00  1.0000
   1 -23  -3     214     185                                                         229    0.25    0.00  1.0000
  -1 -23  -3     199     162                                                         213    0.25    0.00  1.0000
  -1 -23   3     123     176                                                         134   -0.25    0.00  1.0000
   1 -23   3     269     181                                                         286   -0.25    0.00  1.0000
  -1  23  -3     178      78                                                         191   -0.25    0.00  1.0000
   1  23  -3     137      72                                                         149   -0.25    0.00  1.0000
  -1  23  -3     156      38                                                         169   -0.25    0.00  1.0000
  -1  23   3     187      82                                                         201    0.25    0.00  1.0000
   1  23   3     210      72                                                         225    0.25    0.00  1.0000
   1  23  -3     188      45                                                         202   -0.25    0.00  1.0000
   1 -23  -4       6     109                                                           7    0.13    0.00  1.0000
  -1 -23  -4     336     113                                                         345   -0.13    0.00  1.0000
  -1 -23   4      58     164                                                          62    0.13    0.00  1.0000
   1 -23   4      28     168                                                          31   -0.13    0.00  1.0000
  -1  23  -4       1      21                                                           1   -0.13    0.00  1.0000
   1  23  -4       8      32                                                           9    0.13    0.00  1.0000
  -1  23  -4       3      15                                                           4   -0.13    0.00  1.0000
  -1  23   4       2      45                                                           3    0.13    0.00  1.0000
   1  23   4      75      49                                                          79   -0.13    0.00  1.0000
   1  23  -4      19      21                                                          21    0.13    0.00  1.0000
   1 -23  -5      99     112                                                         126    0.65    0.00  1.0000
  -1 -23  -5      15     143                                                          27    0.65    0.00  1.0000
  -1 -23   5       1     139                                                           5   -0.65    0.00  1.0000
   1 -23   5      15     137                                                          27   -0.65    0.00  1.0000
  -1  23  -5      15      15                                                          27   -0.65    0.00  1.0000
   1  23  -5       2      28                                                           0   -0.65    0.00  1.0000
  -1  23  -5       0      19                                                           3   -0.65    0.00  1.0000
  -1  23   5       9      56                                                          18    0.65    0.00  1.0000
   1  23   5       3      90                                                           9    0.65    0.00  1.0000
   1  23  -5       2      20                                                           0   -0.65    0.00  1.0000
   1 -23  -6     659     173                                                         646    0.13    0.00  1.0000
  -1 -23  -6     804     137                                                         790   -0.13    0.00  1.0000
  -1 -23   6     524     135                                                         513    0.13    0.00  1.0000
   1 -23   6     563     164                                                         551   -0.13    0.00  1.0000
  -1  23   6     858     220                                                         844    0.13    0.00  1.0000
   1  23  -6     291      60                                                         283    0.13    0.00  1.0000
   1  23   6     649     117                                                         636   -0.13    0.00  1.0000
   1 -23  -7      72      84                                                          58   -0.43    0.00  1.0000
  -1 -23  -7      16      79                                                          10   -0.43    0.00  1.0000
  -1 -23   7      29     137                                                          21    0.43    0.00  1.0000
   1 -23   7      16     129                                                          10    0.43    0.00  1.0000
  -1  23   7      57      39                                                          45   -0.43    0.00  1.0000
   1  23   7      28      51                                                          20   -0.43    0.00  1.0000
   1 -23  -8     138      82                                                         134    0.09    0.00  1.0000
  -1 -23  -8     117      82                                                         113   -0.09    0.00  1.0000
  -1 -23   8     116     131                                                         112    0.09    0.00  1.0000
   1 -23   8      97     120                                                          94   -0.09    0.00  1.0000
  -1  23   8      34      61                                                          32    0.09    0.00  1.0000
   1  23   8      78      49                                                          75   -0.09    0.00  1.0000
   1 -23  -9     219      66                                                         191    0.51    0.00  1.0000
  -1 -23  -9     184     101                                                         158    0.51    0.00  1.0000
  -1 -23   9     292     129                                                         259   -0.51    0.00  1.0000
   1 -23   9     341     129                                                         305   -0.51    0.00  1.0000
  -1  23   9      10      60                                                           5    0.51    0.00  1.0000
   1  23   9     273      88                                                         241    0.51    0.00  1.0000
   1 -23 -10     273     112                                                         297   -0.37    0.00  1.0000
  -1 -23 -10       4      96                                                           7    0.37    0.00  1.0000
  -1 -23  10       4     114                                                           7   -0.37    0.00  1.0000
   1 -23  10     304     117                                                         330    0.37    0.00  1.0000
  -1  23  10       4      54                                                           7   -0.37    0.00  1.0000
   1  23  10      60      59                                                          72    0.37    0.00  1.0000
   1 -23 -11      91     126                                                         144    1.24    0.00  1.0000
  -1 -23 -11     400     215                                                         503    1.24    0.00  1.0000
  -1 -23  11       1      98                                                          10   -1.24    0.00  1.0000
   1 -23  11       0     104                                                           3   -1.24    0.00  1.0000
  -1  23  11       0      44                                                           3    1.24    0.00  1.0000
   1  23  11      28      41                                                          59    1.24    0.00  1.0000
   1 -23 -12      72      52                                                          85    0.37    0.00  1.0000
  -1 -23 -12     103      54                                                         118   -0.37    0.00  1.0000
  -1 -23  12       0      95                                                           1    0.37    0.00  1.0000
   1 -23  12     118     107                                                         134   -0.37    0.00  1.0000
  -1  23  12       0      53                                                           1    0.37    0.00  1.0000
   1  23  12     185      93                                                         206   -0.37    0.00  1.0000
   1 -25  -1      93     175                                                         157   -1.48    0.00  1.0000
  -1 -25  -1       9     181                                                          35   -1.48    0.00  1.0000
   1 -25   1       1     173                                                          15    1.48    0.00  1.0000
  -1 -25   1       8     160                                                           0    1.48    0.00  1.0000
  -1  25  -1      23      30                                                          60    1.48    0.00  1.0000
  -1  25   1       8      62                                                           0   -1.48    0.00  1.0000
   1  25   1      18      38                                                          51   -1.48    0.00  1.0000
   1  25  -1      10      45                                                          37    1.48    0.00  1.0000
   1 -25  -2     766     265                                                         778   -0.11    0.00  1.0000
  -1 -25  -2     157     159                                                         163    0.11    0.00  1.0000
   1 -25   2      82     169                                                          86    0.11    0.00  1.0000
  -1 -25   2     329     184                                                         337   -0.11    0.00  1.0000
  -1  25  -2     145      67                                                         150    0.11    0.00  1.0000
   1  25  -2     105      34                                                         110   -0.11    0.00  1.0000
  -1  25  -2     176      48                                                         182    0.11    0.00  1.0000
  -1  25   2     211      77                                                         217   -0.11    0.00  1.0000
   1  25   2     106      41                                                         111    0.11    0.00  1.0000
   1  25  -2     236      53                                                         243   -0.11    0.00  1.0000
   1 -25  -3     528     217                                                         523   -0.06    0.00  1.0000
  -1 -25  -3     229     142                                                         226   -0.06    0.00  1.0000
  -1 -25   3     705     248                                                         699    0.06    0.00  1.0000
   1 -25   3     407     164                                                         402    0.06    0.00  1.0000
  -1  25  -3      60      47                                                          58    0.06    0.00  1.0000
   1  25  -3     186      48                                                         183    0.06    0.00  1.0000
  -1  25  -3     107      39                                                         105    0.06    0.00  1.0000
  -1  25   3     330      68                                                         326   -0.06    0.00  1.0000
   1  25   3     152      46                                                         149   -0.06    0.00  1.0000
   1  25  -3     159      38                                                         156    0.06    0.00  1.0000
   1 -25  -4      46     168                                                          49   -0.13    0.00  1.0000
  -1 -25  -4     388     176                                                         398    0.13    0.00  1.0000
  -1 -25   4     605     177                                                         618   -0.13    0.00  1.0000
  -1  25  -4     223      76                                                         231    0.13    0.00  1.0000
  -1  25   4     235     100                                                         243   -0.13    0.00  1.0000
   1  25   4     171      76                                                         178    0.13    0.00  1.0000
   1  25  -4     284      57                                                         293   -0.13    0.00  1.0000
   1 -25  -5     145      88                                                         168   -0.46    0.00  1.0000
  -1 -25  -5     173     108                                                         198   -0.46    0.00  1.0000
  -1 -25   5       5     148                                                          10    0.46    0.00  1.0000
   1 -25   5      10     144                                                          17    0.46    0.00  1.0000
  -1  25  -5       0      11                                                           2    0.46    0.00  1.0000
  -1  25   5      36      72                                                          48   -0.46    0.00  1.0000
   1  25   5      80      55                                                          97   -0.46    0.00  1.0000
   1  25  -5       4      12                                                           8    0.46    0.00  1.0000
   1 -25  -6       2     122                                                           3   -0.17    0.00  1.0000
  -1 -25  -6     368     219                                                         381    0.17    0.00  1.0000
   1 -25   6     146     132                                                         154    0.17    0.00  1.0000
  -1 -25   6       0     139                                                           1   -0.17    0.00  1.0000
  -1  25   6      87      71                                                          93   -0.17    0.00  1.0000
   1  25   6      51      52                                                          56    0.17    0.00  1.0000
   1 -25  -7     476      95                                                         432    0.53    0.00  1.0000
  -1 -25  -7     286     122                                                         252    0.53    0.00  1.0000
  -1 -25   7      75     153                                                          58   -0.53    0.00  1.0000
   1 -25   7       4     139                                                           1   -0.53    0.00  1.0000
  -1  25   7     128      60                                                         106    0.53    0.00  1.0000
   1  25   7     333      95                                                         296    0.53    0.00  1.0000
   1 -25  -8     228      87                                                         229   -0.02    0.00  1.0000
  -1 -25  -8     160      79                                                         161    0.02    0.00  1.0000
  -1 -25   8     106     124                                                         107   -0.02    0.00  1.0000
   1 -25   8     255     192                                                         256    0.02    0.00  1.0000
  -1  25   8       1      54                                                           1   -0.02    0.00  1.0000
   1  25   8     162      56                                                         163    0.02    0.00  1.0000
   1 -25  -9     194      99                                                         195   -0.02    0.00  1.0000
  -1 -25  -9       2     120                                                           2   -0.02    0.00  1.0000
  -1 -25   9     176     119                                                         177    0.02    0.00  1.0000
   1 -25   9       2     125                                                           2    0.02    0.00  1.0000
  -1  25   9      29      56                                                          29   -0.02    0.00  1.0000
   1  25   9      13      55                                                          13   -0.02    0.00  1.0000
   1 -25 -10     230     102                                                         263    0.53    0.00  1.0000
  -1 -25 -10     338     106                                                         377   -0.53    0.00  1.0000
  -1 -25  10     124     121                                                         148    0.53    0.00  1.0000
   1 -25  10     177     155                                                         206   -0.53    0.00  1.0000
  -1  25  10     222      66                                                         254    0.53    0.00  1.0000
   1  25  10     101      41                                                         123   -0.53    0.00  1.0000
   1 -25 -11     127     116                                                         176   -1.01    0.00  1.0000
  -1 -25 -11       1      99                                                           1   -1.01    0.00  1.0000
  -1 -25  11     213     124                                                         275    1.01    0.00  1.0000
   1 -25  11       1     114                                                           1    1.01    0.00  1.0000
  -1  25  11       1      47                                                           1   -1.01    0.00  1.0000
   1  25  11      88      59                                                         129   -1.01    0.00  1.0000
   1 -27  -1     254     221                                                         264    0.17    0.00  1.0000
  -1 -27  -1       3     193                                                           4    0.17    0.00  1.0000
   1 -27   1     176     170                                                         185   -0.17    0.00  1.0000
  -1 -27   1     332     275                                                         344   -0.17    0.00  1.0000
  -1  27  -1      24      31                                                          27   -0.17    0.00  1.0000
  -1  27   1      24      47                                                          27    0.17    0.00  1.0000
   1  27   1     146      83                                                         154    0.17    0.00  1.0000
   1  27  -1      30      48                                                          34   -0.17    0.00  1.0000
   1 -27  -2     519     236                                                         507    0.14    0.00  1.0000
  -1 -27  -2     625     207                                                         612   -0.14    0.00  1.0000
   1 -27   2     926     269                                                         910   -0.14    0.00  1.0000
  -1 -27   2      53     171                                                          49    0.14    0.00  1.0000
  -1  27  -2      10      22                                                           8   -0.14    0.00  1.0000
  -1  27   2     122      65                                                         116    0.14    0.00  1.0000
   1  27   2     185      70                                                         178   -0.14    0.00  1.0000
   1  27  -2      86      37                                                          81    0.14    0.00  1.0000
   1 -27  -3      96     163                                                          97    0.03    0.00  1.0000
  -1 -27  -3       9     160                                                           9    0.03    0.00  1.0000
   1 -27   3      58     150                                                          59   -0.03    0.00  1.0000
  -1 -27   3      18     172                                                          19   -0.03    0.00  1.0000
  -1  27  -3      13      35                                                          13   -0.03    0.00  1.0000
  -1  27   3      26      73                                                          27    0.03    0.00  1.0000
   1  27   3      35      73                                                          36    0.03    0.00  1.0000
   1  27  -3       1      21                                                           1   -0.03    0.00  1.0000
   1 -27  -4     211     102                                                         211    0.00    0.00  1.0000
  -1 -27  -4     410     170                                                         410    0.00    0.00  1.0000
   1 -27   4     658     173                                                         658    0.00    0.00  1.0000
  -1 -27   4      61     190                                                          61    0.00    0.00  1.0000
  -1  27   4     247      77                                                         247    0.00    0.00  1.0000
   1  27  -4     156      34                                                         156    0.00    0.00  1.0000
   1  27   4     244      75                                                         244    0.00    0.00  1.0000
   1 -27  -5     161     140                                                         184    0.45    0.00  1.0000
  -1 -27  -5      87     157                                                         104    0.45    0.00  1.0000
   1 -27   5     107     161                                                         126   -0.45    0.00  1.0000
  -1 -27   5      54     182                                                          68   -0.45    0.00  1.0000
  -1  27   5      63      58                                                          78    0.45    0.00  1.0000
   1  27   5      53      56                                                          67    0.45    0.00  1.0000
   1 -27  -6     412     104                                                         397    0.19    0.00  1.0000
  -1 -27  -6       4     146                                                           3   -0.19    0.00  1.0000
   1 -27   6     229     152                                                         218   -0.19    0.00  1.0000
  -1 -27   6     309     230                                                         296    0.19    0.00  1.0000
  -1  27   6     236      69                                                         225    0.19    0.00  1.0000
   1  27   6      59      49                                                          53   -0.19    0.00  1.0000
   1 -27  -7     291     170                                                         295   -0.05    0.00  1.0000
  -1 -27  -7      49     137                                                          50   -0.05    0.00  1.0000
  -1 -27   7       6     144                                                           6    0.05    0.00  1.0000
   1 -27   7     521     244                                                         526    0.05    0.00  1.0000
  -1  27   7      32      39                                                          33   -0.05    0.00  1.0000
   1  27   7      34      36                                                          35   -0.05    0.00  1.0000
   1 -27  -8     328     170                                                         324   -0.05    0.00  1.0000
  -1 -27  -8     267     121                                                         264    0.05    0.00  1.0000
  -1 -27   8       0     149                                                           0   -0.05    0.00  1.0000
   1 -27   8     603     332                                                         598    0.05    0.00  1.0000
  -1  27   8     122      82                                                         120   -0.05    0.00  1.0000
   1  27   8      75      49                                                          73    0.05    0.00  1.0000
   1 -27  -9     126      78                                                         161   -0.75    0.00  1.0000
  -1 -27  -9      99      95                                                         130   -0.75    0.00  1.0000
  -1 -27   9       0     132                                                           2    0.75    0.00  1.0000
   1 -27   9      27     151                                                          44    0.75    0.00  1.0000
  -1  27   9     114      80                                                         148   -0.75    0.00  1.0000
   1  27   9       0      49                                                           2   -0.75    0.00  1.0000
   1 -27 -10      25      74                                                          17   -0.44    0.00  1.0000
  -1 -27 -10     317     137                                                         287    0.44    0.00  1.0000
  -1 -27  10     217     131                                                         192   -0.44    0.00  1.0000
   1 -27  10     521     219                                                         482    0.44    0.00  1.0000
  -1  27  10       3      55                                                           1   -0.44    0.00  1.0000
   1  27  10      46      52                                                          35    0.44    0.00  1.0000
   1 -29  -1      39     159                                                          54    0.57    0.00  1.0000
  -1 -29  -1       6     163                                                          13    0.57    0.00  1.0000
   1 -29   1      67     169                                                          86   -0.57    0.00  1.0000
  -1 -29   1     103     189                                                         127   -0.57    0.00  1.0000
  -1  29  -1       0      50                                                           1   -0.57    0.00  1.0000
  -1  29   1       1      24                                                           5    0.57    0.00  1.0000
   1  29  -1       9      28                                                          17   -0.57    0.00  1.0000
   1  29   1       4      35                                                           9    0.57    0.00  1.0000
   1 -29  -2     791     280                                                         815   -0.21    0.00  1.0000
  -1 -29  -2     157     169                                                         168    0.21    0.00  1.0000
   1 -29   2     221     165                                                         234    0.21    0.00  1.0000
  -1 -29   2     258     183                                                         272   -0.21    0.00  1.0000
  -1  29  -2      64      34                                                          71    0.21    0.00  1.0000
  -1  29   2      95      61                                                         103   -0.21    0.00  1.0000
   1  29  -2      16      26                                                          19   -0.21    0.00  1.0000
   1  29   2      56      46                                                          62    0.21    0.00  1.0000
   1 -29  -3      87     135                                                          85    0.06    0.00  1.0000
  -1 -29  -3      93     244                                                          91    0.06    0.00  1.0000
   1 -29   3      44     165                                                          42   -0.06    0.00  1.0000
  -1 -29   3       2     194                                                           2   -0.06    0.00  1.0000
  -1  29  -3      43      19                                                          41   -0.06    0.00  1.0000
  -1  29   3       1      41                                                           1    0.06    0.00  1.0000
   1  29  -3       5      24                                                           4   -0.06    0.00  1.0000
   1  29   3       1      63                                                           1    0.06    0.00  1.0000
   1 -29  -4       3     128                                                           3    0.03    0.00  1.0000
  -1 -29  -4     146     106                                                         145   -0.03    0.00  1.0000
   1 -29   4       3     172                                                           3   -0.03    0.00  1.0000
  -1 -29   4     418     281                                                         416    0.03    0.00  1.0000
  -1  29   4     115      67                                                         114    0.03    0.00  1.0000
   1  29   4       3      49                                                           3   -0.03    0.00  1.0000
   1 -29  -5       1     119                                                           4   -0.52    0.00  1.0000
  -1 -29  -5      87     143                                                         107   -0.52    0.00  1.0000
   1 -29   5     215     176                                                         246    0.52    0.00  1.0000
  -1 -29   5       1     184                                                           4    0.52    0.00  1.0000
  -1  29   5      42      68                                                          56   -0.52    0.00  1.0000
   1  29   5       5      54                                                          10   -0.52    0.00  1.0000
   1 -29  -6     375     202                                                         383   -0.10    0.00  1.0000
  -1 -29  -6     353     189                                                         361    0.10    0.00  1.0000
   1 -29   6      52     153                                                          55    0.10    0.00  1.0000
  -1 -29   6     477     272                                                         486   -0.10    0.00  1.0000
  -1  29   6      11      49                                                          12   -0.10    0.00  1.0000
   1  29   6      17      56                                                          19    0.10    0.00  1.0000
   1 -29  -7      78      72                                                         102   -0.65    0.00  1.0000
  -1 -29  -7      76     110                                                         100   -0.65    0.00  1.0000
   1 -29   7     110     153                                                         138    0.65    0.00  1.0000
  -1 -29   7     229     230                                                         269    0.65    0.00  1.0000
  -1  29   7      44      90                                                          62   -0.65    0.00  1.0000
   1  29   7       1      54                                                           5   -0.65    0.00  1.0000
   1 -29  -8     196     106                                                         201    0.08    0.00  1.0000
  -1 -29  -8      76     110                                                          79   -0.08    0.00  1.0000
  -1 -29   8     236     155                                                         241    0.08    0.00  1.0000
   1 -29   8      92     152                                                          95   -0.08    0.00  1.0000
  -1  29   8     109      83                                                         112    0.08    0.00  1.0000
   1  29   8     108      80                                                         111   -0.08    0.00  1.0000
   1 -29  -9      10      95                                                          26    0.95    0.00  1.0000
  -1 -29  -9       2     117                                                          11    0.95    0.00  1.0000
  -1 -29   9     120     155                                                         164   -0.95    0.00  1.0000
   1 -29   9      88     167                                                         126   -0.95    0.00  1.0000
  -1  29   9       1      46                                                           1    0.95    0.00  1.0000
   1  29   9      13      63                                                          30    0.95    0.00  1.0000
   1 -31  -1      40     165                                                          53   -0.49    0.00  1.0000
  -1 -31  -1      23     191                                                          33   -0.49    0.00  1.0000
   1 -31   1     116     255                                                         137    0.49    0.00  1.0000
  -1 -31   1       1     194                                                           0    0.49    0.00  1.0000
  -1  31  -1       1      49                                                           4    0.49    0.00  1.0000
  -1  31   1       4      41                                                           8   -0.49    0.00  1.0000
   1  31  -1      22      34                                                          32    0.49    0.00  1.0000
   1  31   1     131      40                                                         154   -0.49    0.00  1.0000
   1 -31  -2     468     228                                                         491    0.26    0.00  1.0000
  -1 -31  -2     349     176                                                         369   -0.26    0.00  1.0000
   1 -31   2     140     164                                                         152   -0.26    0.00  1.0000
  -1 -31   2     318     207                                                         337    0.26    0.00  1.0000
  -1  31  -2       0      25                                                           0   -0.26    0.00  1.0000
  -1  31   2       3      40                                                           5    0.26    0.00  1.0000
   1  31  -2      25      27                                                          30    0.26    0.00  1.0000
   1  31   2      54      57                                                          62   -0.26    0.00  1.0000
   1 -31  -3     102     225                                                         102    0.00    0.00  1.0000
  -1 -31  -3      25     160                                                          25    0.00    0.00  1.0000
   1 -31   3     126     278                                                         126    0.00    0.00  1.0000
  -1 -31   3      19     186                                                          19    0.00    0.00  1.0000
  -1  31   3       2      55                                                           2    0.00    0.00  1.0000
   1  31   3       0      60                                                           0    0.00    0.00  1.0000
   1 -31  -4     212      86                                                         207    0.10    0.00  1.0000
  -1 -31  -4     425     143                                                         417   -0.10    0.00  1.0000
   1 -31   4     347     169                                                         340   -0.10    0.00  1.0000
  -1 -31   4     430     272                                                         422    0.10    0.00  1.0000
  -1  31   4      59      31                                                          56    0.10    0.00  1.0000
   1  31   4      20      44                                                          18   -0.10    0.00  1.0000
   1 -31  -5      13     112                                                           8    0.42    0.00  1.0000
  -1 -31  -5     290     133                                                         262    0.42    0.00  1.0000
  -1 -31   5     430     270                                                         396   -0.42    0.00  1.0000
  -1  31   5     110      52                                                          93    0.42    0.00  1.0000
   1  31   5     183      53                                                         161    0.42    0.00  1.0000
   1 -31  -6      92      73                                                          92   -0.01    0.00  1.0000
  -1 -31  -6     217      92                                                         217    0.01    0.00  1.0000
   1 -31   6     384     171                                                         383    0.01    0.00  1.0000
  -1 -31   6      30     189                                                          30   -0.01    0.00  1.0000
  -1  31   6     175      57                                                         175   -0.01    0.00  1.0000
   1  31   6      58      55                                                          58    0.01    0.00  1.0000
  -1 -31  -7     141     151                                                         186    0.90    0.00  1.0000
   1 -31   7      17     165                                                          35   -0.90    0.00  1.0000
  -1 -31   7      21     183                                                          40   -0.90    0.00  1.0000
  -1  31   7      16      50                                                          33    0.90    0.00  1.0000
   1  31   7      39      53                                                          64    0.90    0.00  1.0000
   1 -33  -1       2     155                                                           4    0.31    0.00  1.0000
  -1 -33  -1     273     189                                                         293    0.31    0.00  1.0000
   1 -33   1       0     155                                                           0   -0.31    0.00  1.0000
  -1 -33   1      18     170                                                          24   -0.31    0.00  1.0000
  -1  33  -1       0      33                                                           0   -0.31    0.00  1.0000
  -1  33   1       7      30                                                          10    0.31    0.00  1.0000
   1  33  -1       3      18                                                           6   -0.31    0.00  1.0000
   1  33   1      48      36                                                          57    0.31    0.00  1.0000
   1 -33  -2     139     148                                                         152   -0.27    0.00  1.0000
  -1 -33  -2      13     144                                                          17    0.27    0.00  1.0000
   1 -33   2      87     161                                                          97    0.27    0.00  1.0000
  -1 -33   2     341     183                                                         361   -0.27    0.00  1.0000
  -1  33   2       3      32                                                           5   -0.27    0.00  1.0000
   1  33   2      83      43                                                          93    0.27    0.00  1.0000
   1 -33  -3      15      71                                                          21   -0.36    0.00  1.0000
  -1 -33  -3      37     141                                                          46   -0.36    0.00  1.0000
   1 -33   3      78     179                                                          91    0.36    0.00  1.0000
  -1 -33   3      55     178                                                          66    0.36    0.00  1.0000
  -1  33   3      10      19                                                          15   -0.36    0.00  1.0000
   1  33   3       8      53                                                          13   -0.36    0.00  1.0000
   1 -33  -4     103     116                                                         111   -0.21    0.00  1.0000
  -1 -33  -4     184     115                                                         195    0.21    0.00  1.0000
   1 -33   4     161     196                                                         172    0.21    0.00  1.0000
  -1 -33   4     407     368                                                         424   -0.21    0.00  1.0000
  -1  33   4     128      85                                                         137   -0.21    0.00  1.0000
   1  33   4      45      66                                                          51    0.21    0.00  1.0000
   1 -33  -5     126      87                                                         129   -0.07    0.00  1.0000
  -1 -33  -5     154      83                                                         157   -0.07    0.00  1.0000
   1 -33   5      83     189                                                          86    0.07    0.00  1.0000
  -1 -33   5      85     202                                                          88    0.07    0.00  1.0000
  -1  33   5       7      42                                                           8   -0.07    0.00  1.0000
   1  33   5       4      34                                                           5   -0.07    0.00  1.0000
  -2   0   0  464659      22                                                      395802   26.81    0.00  1.0000
  -2   0  -2    1811     128                                                        1788    0.14    0.00  1.0000
   2   0   2    2055     144                                                        2031    0.14    0.00  1.0000
  -2   0   2    1927     129                                                        1904    0.14    0.00  1.0000
   2   0  -2    2290     146                                                        2265    0.14    0.00  1.0000
  -2   0   2    2344     151                                                        2318    0.14    0.00  1.0000
   2   0  -2    2099     130                                                        2075    0.14    0.00  1.0000
   2   0   2    1929     120                                                        1906    0.14    0.00  1.0000
  -2   0  -2    2033     124                                                        2009    0.14    0.00  1.0000
   2   0   4    6058     353                                                        6138   -0.26    0.00  1.0000
  -2   0   4    6022     274                                                        6102   -0.26    0.00  1.0000
   2   0  -4    6009     266                                                        6089   -0.26    0.00  1.0000
   2   0   4    5650     255                                                        5727   -0.26    0.00  1.0000
  -2   0   4    6194     275                                                        6275   -0.26    0.00  1.0000
   2   0  -4    5789     262                                                        5867   -0.26    0.00  1.0000
   2   0   4    6061     263                                                        6141   -0.26    0.00  1.0000
  -2   0  -4    5895     257                                                        5974   -0.26    0.00  1.0000
   2   0   6    3366     166                                                        3259   -0.47    0.00  1.0000
  -2   0   6    3635     169                                                        3524   -0.47    0.00  1.0000
   2   0   6    3558     159                                                        3448   -0.47    0.00  1.0000
  -2   0   6    4055     227                                                        3938   -0.47    0.00  1.0000
   2   0   6    3374     173                                                        3267   -0.47    0.00  1.0000
   2   0  -6    3465     140                                                        3357   -0.47    0.00  1.0000
  -2   0  -6    3509     140                                                        3400   -0.47    0.00  1.0000
  -2   0   8    4298     374                                                        4251    0.18    0.00  1.0000
   2   0   8    4496     227                                                        4448    0.18    0.00  1.0000
  -2   0   8    4241     192                                                        4194    0.18    0.00  1.0000
   2   0   8    4645     212                                                        4596    0.18    0.00  1.0000
  -2   0   8    4420     193                                                        4372    0.18    0.00  1.0000
   2   0   8    4742     248                                                        4693    0.18    0.00  1.0000
   2   0  -8    4355     180                                                        4308    0.18    0.00  1.0000
  -2   0  -8    4467     185                                                        4419    0.18    0.00  1.0000
  -2   0  10    4032     165                                                        4057   -0.10    0.00  1.0000
   2   0  10    3942     149                                                        3967   -0.10    0.00  1.0000
  -2   0  10    4369     212                                                        4395   -0.10    0.00  1.0000
   2   0  10    4312     133                                                        4338   -0.10    0.00  1.0000
   2   0 -10    4094     111                                                        4119   -0.10    0.00  1.0000
  -2   0 -10    4146     115                                                        4171   -0.10    0.00  1.0000
  -2   0  12     441     118                                                         440    0.02    0.00  1.0000
   2   0  12     526     100                                                         525    0.02    0.00  1.0000
  -2   0  12     433      98                                                         432    0.02    0.00  1.0000
   2   0  12     485      68                                                         484    0.02    0.00  1.0000
  -2   0  14     190      81                                                         211   -0.38    0.00  1.0000
   2   0  14      40      57                                                          50   -0.38    0.00  1.0000
  -2   0  14     118      58                                                         135   -0.38    0.00  1.0000
   2   0  14      54      36                                                          66   -0.38    0.00  1.0000
  -2   0  16      17      43                                                          16   -0.08    0.00  1.0000
   2   0  16      74      54                                                          71   -0.08    0.00  1.0000
  -2   0  16      97      45                                                          94   -0.08    0.00  1.0000
   2   2   0  483314     196                                                      425934  -21.73    0.00  1.0000
   2  -2  -1      90      49                                                          84    0.16    0.00  1.0000
  -2   2   1     161      39                                                         153    0.16    0.00  1.0000
  -2  -2  -1     594     137                                                         579   -0.16    0.00  1.0000
   2   2   1     691     146                                                         674   -0.16    0.00  1.0000
  -2  -2   1     399     100                                                         386   -0.16    0.00  1.0000
   2   2  -1     435      98                                                         422   -0.16    0.00  1.0000
  -2   2  -1     236      41                                                         226    0.16    0.00  1.0000
  -2   2  -1     256      77                                                         246    0.16    0.00  1.0000
  -2  -2   1     346      95                                                         334   -0.16    0.00  1.0000
   2   2  -1     308      78                                                         297   -0.16    0.00  1.0000
   2  -2   1     285      48                                                         274    0.16    0.00  1.0000
  -2   2   1     543      83                                                         528    0.16    0.00  1.0000
   2   2   1     365      81                                                         353   -0.16    0.00  1.0000
  -2  -2  -1     317      63                                                         306   -0.16    0.00  1.0000
   2  -2  -2     410      52                                                         365   -0.59    0.00  1.0000
  -2   2   2     601      59                                                         546   -0.59    0.00  1.0000
  -2  -2  -2     513     143                                                         462   -0.59    0.00  1.0000
   2   2   2     477     122                                                         428   -0.59    0.00  1.0000
  -2  -2   2     473      79                                                         424   -0.59    0.00  1.0000
   2   2  -2     456      40                                                         408   -0.59    0.00  1.0000
   2  -2   2     598      50                                                         543   -0.59    0.00  1.0000
  -2   2  -2     602      46                                                         547   -0.59    0.00  1.0000
   2  -2   2     719      83                                                         658   -0.59    0.00  1.0000
  -2  -2   2     513      51                                                         462   -0.59    0.00  1.0000
   2   2  -2     600      76                                                         545   -0.59    0.00  1.0000
  -2   2   2     547      46                                                         494   -0.59    0.00  1.0000
   2  -2  -2     537      42                                                         485   -0.59    0.00  1.0000
   2   2   2     491      39                                                         441   -0.59    0.00  1.0000
   2  -2   2     580      37                                                         526   -0.59    0.00  1.0000
  -2  -2  -2     512      38                                                         461   -0.59    0.00  1.0000
  -2   2   3  134225    1430                                                      133876   -0.24    0.00  1.0000
   2   2   3  128150    1424                                                      127809    0.24    0.00  1.0000
  -2  -2   3  131024    1379                                                      130680    0.24    0.00  1.0000
   2   2  -3  129442    1349                                                      129100    0.24    0.00  1.0000
   2  -2   3  134317    1399                                                      133968   -0.24    0.00  1.0000
  -2   2  -3  129633    1347                                                      129290   -0.24    0.00  1.0000
  -2   2   3  129722    1348                                                      129379   -0.24    0.00  1.0000
  -2  -2   3  132162    1374                                                      131816    0.24    0.00  1.0000
   2   2  -3  127579    1323                                                      127239    0.24    0.00  1.0000
  -2   2   3  133327    1388                                                      132980   -0.24    0.00  1.0000
   2  -2  -3  128018    1328                                                      127678   -0.24    0.00  1.0000
   2  -2   3  132391    1363                                                      132045   -0.24    0.00  1.0000
   2   2   3  129747    1344                                                      129404    0.24    0.00  1.0000
  -2  -2  -3  128336    1328                                                      127995    0.24    0.00  1.0000
  -2   2  -3  134803    1388                                                      134454   -0.24    0.00  1.0000
  -2  -2  -4     401      90                                                         393    0.10    0.00  1.0000
  -2   2   4     240      57                                                         234    0.10    0.00  1.0000
   2   2   4     280      66                                                         273    0.10    0.00  1.0000
  -2  -2   4     288      52                                                         281    0.10    0.00  1.0000
   2  -2   4     346      57                                                         339    0.10    0.00  1.0000
   2   2  -4     255      63                                                         249    0.10    0.00  1.0000
  -2   2   4     226      42                                                         220    0.10    0.00  1.0000
  -2   2  -4     251      37                                                         245    0.10    0.00  1.0000
  -2  -2   4     246      39                                                         240    0.10    0.00  1.0000
  -2   2   4     191      39                                                         186    0.10    0.00  1.0000
   2   2  -4     265      48                                                         259    0.10    0.00  1.0000
   2  -2  -4     251      39                                                         245    0.10    0.00  1.0000
   2  -2   4     244      28                                                         238    0.10    0.00  1.0000
   2   2   4     171      35                                                         166    0.10    0.00  1.0000
  -2  -2  -4     157      31                                                         152    0.10    0.00  1.0000
  -2   2  -4     206      26                                                         200    0.10    0.00  1.0000
  -2  -2  -5   86106     990                                                       85773   -0.29    0.00  1.0000
  -2   2   5   85535    1001                                                       85203    0.29    0.00  1.0000
   2   2   5   88023    1157                                                       87686   -0.29    0.00  1.0000
  -2  -2   5   86963     961                                                       86628   -0.29    0.00  1.0000
   2  -2   5   87598     976                                                       87262    0.29    0.00  1.0000
   2   2  -5   86756     949                                                       86422   -0.29    0.00  1.0000
  -2   2   5   83943     915                                                       83614    0.29    0.00  1.0000
  -2   2  -5   83892     923                                                       83563    0.29    0.00  1.0000
  -2  -2   5   85591     933                                                       85259   -0.29    0.00  1.0000
  -2   2   5   85111     925                                                       84780    0.29    0.00  1.0000
   2   2  -5   81440     883                                                       81116   -0.29    0.00  1.0000
   2  -2   5   84788     906                                                       84457    0.29    0.00  1.0000
   2  -2  -5   85022     923                                                       84691    0.29    0.00  1.0000
   2   2   5   81816     898                                                       81491   -0.29    0.00  1.0000
  -2  -2  -5   82955     893                                                       82628   -0.29    0.00  1.0000
  -2   2  -5   86377     923                                                       86043    0.29    0.00  1.0000
   2  -2   6    7655     189                                                        7500    0.45    0.00  1.0000
  -2   2   6    7269     219                                                        7118    0.45    0.00  1.0000
   2   2   6    7755     199                                                        7599    0.45    0.00  1.0000
  -2  -2   6    7649     161                                                        7494    0.45    0.00  1.0000
   2  -2   6    7540     156                                                        7387    0.45    0.00  1.0000
  -2   2   6    7342     153                                                        7191    0.45    0.00  1.0000
   2   2  -6    7616     146                                                        7462    0.45    0.00  1.0000
   2   2   6    7424     157                                                        7272    0.45    0.00  1.0000
  -2  -2   6    7433     162                                                        7281    0.45    0.00  1.0000
  -2   2   6    7442     135                                                        7290    0.45    0.00  1.0000
   2  -2   6    7973     184                                                        7815    0.45    0.00  1.0000
   2   2  -6    7244     128                                                        7094    0.45    0.00  1.0000
   2   2   6    7630     135                                                        7476    0.45    0.00  1.0000
   2  -2  -6    7579     131                                                        7425    0.45    0.00  1.0000
  -2  -2  -6    7459     130                                                        7306    0.45    0.00  1.0000
  -2   2  -6    7479     118                                                        7326    0.45    0.00  1.0000
   2  -2   7     200      61                                                         203   -0.05    0.00  1.0000
  -2   2   7     255      57                                                         258   -0.05    0.00  1.0000
   2   2   7     144      71                                                         146    0.05    0.00  1.0000
  -2  -2   7     278      52                                                         281    0.05    0.00  1.0000
   2  -2   7     196      53                                                         199   -0.05    0.00  1.0000
  -2   2   7     172      40                                                         174   -0.05    0.00  1.0000
   2   2   7     216      53                                                         219    0.05    0.00  1.0000
   2   2  -7     220      45                                                         223    0.05    0.00  1.0000
  -2  -2   7     253      65                                                         256    0.05    0.00  1.0000
  -2   2   7     289      57                                                         292   -0.05    0.00  1.0000
   2  -2   7     248      43                                                         251   -0.05    0.00  1.0000
   2   2   7     235      47                                                         238    0.05    0.00  1.0000
   2   2  -7     201      37                                                         204    0.05    0.00  1.0000
   2  -2  -7     235      41                                                         238   -0.05    0.00  1.0000
  -2  -2  -7     229      32                                                         232    0.05    0.00  1.0000
  -2   2  -7     243      40                                                         246   -0.05    0.00  1.0000
   2  -2   8     662     150                                                         685   -0.23    0.00  1.0000
  -2   2   8     818     205                                                         843   -0.23    0.00  1.0000
   2   2   8     821     182                                                         846   -0.23    0.00  1.0000
  -2  -2   8     865     163                                                         891   -0.23    0.00  1.0000
   2  -2   8     715     192                                                         739   -0.23    0.00  1.0000
  -2   2   8     956     225                                                         983   -0.23    0.00  1.0000
   2   2   8     837     213                                                         863   -0.23    0.00  1.0000
   2   2  -8     779      68                                                         804   -0.23    0.00  1.0000
  -2  -2   8     811     144                                                         836   -0.23    0.00  1.0000
  -2   2   8     812     119                                                         837   -0.23    0.00  1.0000
   2  -2   8     895     107                                                         922   -0.23    0.00  1.0000
   2   2   8    1043     167                                                        1072   -0.23    0.00  1.0000
   2   2  -8     866      62                                                         892   -0.23    0.00  1.0000
   2  -2  -8     819      67                                                         844   -0.23    0.00  1.0000
  -2  -2  -8     714      62                                                         738   -0.23    0.00  1.0000
  -2   2  -8     887     107                                                         913   -0.23    0.00  1.0000
  -2  -2   9    1110     217                                                        1128   -0.14    0.00  1.0000
   2  -2   9    1129     206                                                        1148    0.14    0.00  1.0000
  -2   2   9    1088     162                                                        1106    0.14    0.00  1.0000
   2   2   9     942     102                                                         959   -0.14    0.00  1.0000
  -2  -2   9    1095     106                                                        1113   -0.14    0.00  1.0000
  -2   2   9    1003     210                                                        1021    0.14    0.00  1.0000
   2  -2   9     967      92                                                         984    0.14    0.00  1.0000
   2   2   9     975      97                                                         992   -0.14    0.00  1.0000
   2   2  -9     743     115                                                         758   -0.14    0.00  1.0000
   2  -2  -9     988      88                                                        1005    0.14    0.00  1.0000
  -2  -2  -9    1060      94                                                        1078   -0.14    0.00  1.0000
  -2   2  -9    1045      98                                                        1063    0.14    0.00  1.0000
  -2  -2  10     134      69                                                         138    0.09    0.00  1.0000
   2  -2  10      16      37                                                          17    0.09    0.00  1.0000
  -2   2  10     110      68                                                         114    0.09    0.00  1.0000
   2   2  10       1      67                                                           1    0.09    0.00  1.0000
  -2  -2  10      69      27                                                          72    0.09    0.00  1.0000
  -2   2  10     153      43                                                         157    0.09    0.00  1.0000
   2  -2  10       1      37                                                           1    0.09    0.00  1.0000
   2   2  10       1      43                                                           1    0.09    0.00  1.0000
   2   2 -10      20      27                                                          22    0.09    0.00  1.0000
   2  -2 -10      73      29                                                          76    0.09    0.00  1.0000
  -2  -2 -10      54      26                                                          57    0.09    0.00  1.0000
  -2   2 -10      55      31                                                          58    0.09    0.00  1.0000
  -2  -2  11     131      70                                                         130   -0.03    0.00  1.0000
   2  -2  11      79      70                                                          78    0.03    0.00  1.0000
  -2   2  11       0      62                                                           0    0.03    0.00  1.0000
   2   2  11      28      42                                                          27   -0.03    0.00  1.0000
  -2  -2  11       0      37                                                           0   -0.03    0.00  1.0000
  -2   2  11       0      48                                                           0    0.03    0.00  1.0000
   2  -2  11      34      30                                                          33    0.03    0.00  1.0000
   2   2  11      33      30                                                          32   -0.03    0.00  1.0000
   2   2 -11       0      22                                                           0   -0.03    0.00  1.0000
  -2   2 -11       3      19                                                           3    0.03    0.00  1.0000
  -2  -2  12      74      83                                                          77   -0.08    0.00  1.0000
   2  -2  12      98      62                                                         101   -0.08    0.00  1.0000
  -2   2  12     308      92                                                         313   -0.08    0.00  1.0000
   2   2  12     142      61                                                         146   -0.08    0.00  1.0000
  -2  -2  12     203      68                                                         207   -0.08    0.00  1.0000
  -2   2  12     124      64                                                         127   -0.08    0.00  1.0000
   2  -2  12     237      70                                                         242   -0.08    0.00  1.0000
   2   2  12     108      45                                                         111   -0.08    0.00  1.0000
  -2   2 -12      81      27                                                          84   -0.08    0.00  1.0000
  -2  -2  13      75      48                                                          76   -0.04    0.00  1.0000
   2  -2  13      70      60                                                          71    0.04    0.00  1.0000
  -2   2  13      44      50                                                          45    0.04    0.00  1.0000
   2   2  13      93      56                                                          94   -0.04    0.00  1.0000
  -2  -2  13      12      36                                                          13   -0.04    0.00  1.0000
  -2   2  13     126      70                                                         128    0.04    0.00  1.0000
   2  -2  13      16      23                                                          17    0.04    0.00  1.0000
   2   2  13      28      47                                                          29   -0.04    0.00  1.0000
  -2  -2  14      32      44                                                          26    0.29    0.00  1.0000
   2  -2  14      39      57                                                          32    0.29    0.00  1.0000
  -2   2  14     130      91                                                         117    0.29    0.00  1.0000
   2   2  14     147      79                                                         133    0.29    0.00  1.0000
  -2  -2  14      96      43                                                          85    0.29    0.00  1.0000
  -2   2  14      32      42                                                          26    0.29    0.00  1.0000
   2  -2  14      80      43                                                          70    0.29    0.00  1.0000
   2   2  14      69      26                                                          60    0.29    0.00  1.0000
  -2  -2  15      25      45                                                          27   -0.11    0.00  1.0000
   2  -2  15      91      34                                                          95    0.11    0.00  1.0000
  -2   2  15     108      66                                                         112    0.11    0.00  1.0000
   2   2  15      58      63                                                          61   -0.11    0.00  1.0000
  -2  -2  15      65      40                                                          68   -0.11    0.00  1.0000
  -2   2  15     175      81                                                         181    0.11    0.00  1.0000
   2  -2  15      36      46                                                          39    0.11    0.00  1.0000
   2   2  15       1      39                                                           1   -0.11    0.00  1.0000
  -2  -2  16      74      63                                                          74    0.01    0.00  1.0000
   2  -2  16       0      44                                                           0    0.01    0.00  1.0000
  -2   2  16      94      37                                                          94    0.01    0.00  1.0000
   2   2  16      33      45                                                          33    0.01    0.00  1.0000
  -2   2  16      47      31                                                          47    0.01    0.00  1.0000
   2   2  16     122      47                                                         122    0.01    0.00  1.0000
   2  -4   0  103188     101                                                       89801   11.00    0.00  1.0000
  -2  -4   0  103725     125                                                       90302   11.00    0.00  1.0000
   2   4   0  105257     104                                                       91732   11.00    0.00  1.0000
  -2   4   0  104965      77                                                       91459   11.00    0.00  1.0000
   2   4   0  103962     113                                                       90523   11.00    0.00  1.0000
  -2   4   0  106837      53                                                       93207   11.00    0.00  1.0000
   2  -4   0  105856      55                                                       92291   11.00    0.00  1.0000
   2   4   0  105804      55                                                       92242   11.00    0.00  1.0000
  -2  -4   1  107045    1176                                                      107171    0.10    0.00  1.0000
   2   4  -1  102447    1128                                                      102570    0.10    0.00  1.0000
   2  -4   1  103669    1115                                                      103792   -0.10    0.00  1.0000
  -2   4  -1  100384    1069                                                      100506   -0.10    0.00  1.0000
  -2   4   1  106341    1139                                                      106466   -0.10    0.00  1.0000
   2   4   2   72464     867                                                       71370    1.04    0.00  1.0000
  -2  -4   2   76070     851                                                       74949    1.04    0.00  1.0000
   2   4  -2   77591     865                                                       76459    1.04    0.00  1.0000
   2   4  -2   75470     822                                                       74353    1.04    0.00  1.0000
  -2   4   2   75688     836                                                       74570    1.04    0.00  1.0000
   2   4   2   76885     840                                                       75758    1.04    0.00  1.0000
  -2  -4  -2   77656     839                                                       76523    1.04    0.00  1.0000
   2  -4  -3      21      63                                                          23    0.13    0.00  1.0000
  -2   4   3       0      60                                                           0    0.13    0.00  1.0000
  -2  -4  -3       1      50                                                           1   -0.13    0.00  1.0000
   2   4   3       6      61                                                           7   -0.13    0.00  1.0000
  -2  -4   3      30      56                                                          33   -0.13    0.00  1.0000
   2   4  -3       0      37                                                           0   -0.13    0.00  1.0000
   2  -4   3       5      34                                                           6    0.13    0.00  1.0000
  -2   4  -3       9      29                                                          11    0.13    0.00  1.0000
   2  -4   3       0      28                                                           0    0.13    0.00  1.0000
  -2  -4   3       2      45                                                           3   -0.13    0.00  1.0000
   2   4  -3       1      35                                                           2   -0.13    0.00  1.0000
  -2   4   3       0      37                                                           0    0.13    0.00  1.0000
   2  -4   3      12       9                                                          14    0.13    0.00  1.0000
   2  -4  -3       0      43                                                           0    0.13    0.00  1.0000
   2   4   3       3      52                                                           4   -0.13    0.00  1.0000
  -2  -4  -3       0      41                                                           0   -0.13    0.00  1.0000
   2  -4  -4    4529     269                                                        4591    0.23    0.00  1.0000
  -2   4   4    4663     285                                                        4726    0.23    0.00  1.0000
   2   4   4    4015     326                                                        4073    0.23    0.00  1.0000
  -2  -4   4    4422     208                                                        4483    0.23    0.00  1.0000
   2  -4   4    4275     215                                                        4335    0.23    0.00  1.0000
   2   4  -4    4351     201                                                        4411    0.23    0.00  1.0000
  -2   4  -4    4265     215                                                        4325    0.23    0.00  1.0000
  -2  -4   4    4315     204                                                        4375    0.23    0.00  1.0000
   2   4  -4    4286     197                                                        4346    0.23    0.00  1.0000
  -2   4   4    4248     200                                                        4308    0.23    0.00  1.0000
   2  -4   4    4405     196                                                        4466    0.23    0.00  1.0000
   2  -4  -4    4123     188                                                        4182    0.23    0.00  1.0000
   2   4   4    4380     201                                                        4441    0.23    0.00  1.0000
  -2  -4  -4    4594     209                                                        4656    0.23    0.00  1.0000
  -2   4  -4    4214     185                                                        4273    0.23    0.00  1.0000
  -2   4   5   30478     465                                                       30174   -0.45    0.00  1.0000
   2   4   5   27792     532                                                       27501    0.45    0.00  1.0000
  -2  -4   5   30495     444                                                       30191    0.45    0.00  1.0000
   2  -4   5   29695     473                                                       29395   -0.45    0.00  1.0000
   2   4  -5   30716     431                                                       30410    0.45    0.00  1.0000
  -2   4  -5   29832     410                                                       29531   -0.45    0.00  1.0000
  -2   4   5   29809     416                                                       29508   -0.45    0.00  1.0000
  -2  -4   5   31378     430                                                       31069    0.45    0.00  1.0000
   2   4  -5   29481     396                                                       29182    0.45    0.00  1.0000
   2  -4   5   29986     399                                                       29684   -0.45    0.00  1.0000
  -2   4   5   29525     413                                                       29225   -0.45    0.00  1.0000
   2  -4  -5   30620     429                                                       30315   -0.45    0.00  1.0000
   2   4   5   28144     399                                                       27852    0.45    0.00  1.0000
  -2  -4  -5   30242     407                                                       29939    0.45    0.00  1.0000
  -2   4  -5   30005     389                                                       29703   -0.45    0.00  1.0000
  -2  -4  -6     107      60                                                         119   -0.29    0.00  1.0000
  -2   4   6     116      59                                                         129   -0.29    0.00  1.0000
   2   4   6      57      38                                                          66   -0.29    0.00  1.0000
  -2  -4   6     125      46                                                         138   -0.29    0.00  1.0000
   2  -4   6       8      25                                                          12   -0.29    0.00  1.0000
   2   4  -6      38      47                                                          45   -0.29    0.00  1.0000
  -2   4  -6      32      31                                                          39   -0.29    0.00  1.0000
  -2   4   6       1      50                                                           2   -0.29    0.00  1.0000
  -2  -4   6      30      19                                                          36   -0.29    0.00  1.0000
   2  -4   6      78      32                                                          88   -0.29    0.00  1.0000
  -2   4   6      54      37                                                          63   -0.29    0.00  1.0000
   2   4  -6     104      33                                                         116   -0.29    0.00  1.0000
   2   4   6     155      57                                                         169   -0.29    0.00  1.0000
   2  -4  -6      88      31                                                          99   -0.29    0.00  1.0000
  -2  -4  -6       0      31                                                           0   -0.29    0.00  1.0000
  -2   4  -6      81      19                                                          91   -0.29    0.00  1.0000
  -2   4   7    1573     356                                                        1589    0.11    0.00  1.0000
   2   4   7    1304     173                                                        1319   -0.11    0.00  1.0000
  -2  -4   7    1616     211                                                        1633   -0.11    0.00  1.0000
   2  -4   7    1403     116                                                        1419    0.11    0.00  1.0000
   2   4  -7    1424      76                                                        1440   -0.11    0.00  1.0000
  -2   4   7    1381      92                                                        1396    0.11    0.00  1.0000
  -2   4  -7    1220      68                                                        1235    0.11    0.00  1.0000
  -2  -4   7    1575      98                                                        1591   -0.11    0.00  1.0000
   2  -4   7    1454      71                                                        1470    0.11    0.00  1.0000
  -2   4   7    1557     123                                                        1573    0.11    0.00  1.0000
   2   4  -7    1396      62                                                        1412   -0.11    0.00  1.0000
   2   4   7    1655      90                                                        1672   -0.11    0.00  1.0000
   2  -4  -7    1417      73                                                        1433    0.11    0.00  1.0000
  -2  -4  -7    1361      69                                                        1376   -0.11    0.00  1.0000
  -2   4  -7    1438      63                                                        1454    0.11    0.00  1.0000
  -2   4   8      84      96                                                          93    0.24    0.00  1.0000
  -2  -4   8     184     103                                                         197    0.24    0.00  1.0000
   2  -4   8      84      51                                                          93    0.24    0.00  1.0000
  -2   4   8      84      50                                                          93    0.24    0.00  1.0000
   2   4  -8     100      38                                                         110    0.24    0.00  1.0000
   2   4   8      79      59                                                          88    0.24    0.00  1.0000
  -2   4  -8      27      35                                                          32    0.24    0.00  1.0000
  -2  -4   8      32      36                                                          38    0.24    0.00  1.0000
   2  -4   8      42      32                                                          48    0.24    0.00  1.0000
  -2   4   8      33      43                                                          39    0.24    0.00  1.0000
   2   4   8      53      41                                                          60    0.24    0.00  1.0000
   2   4  -8      67      36                                                          75    0.24    0.00  1.0000
  -2  -4  -8      23      28                                                          28    0.24    0.00  1.0000
  -2   4  -8      77      26                                                          86    0.24    0.00  1.0000
  -2  -4   9     176      70                                                         185    0.17    0.00  1.0000
   2  -4   9      24      59                                                          27   -0.17    0.00  1.0000
  -2   4   9     149      62                                                         157   -0.17    0.00  1.0000
   2   4   9     180      48                                                         189    0.17    0.00  1.0000
  -2  -4   9      76      35                                                          82    0.17    0.00  1.0000
   2  -4   9     108      29                                                         115   -0.17    0.00  1.0000
  -2   4   9     191      66                                                         200   -0.17    0.00  1.0000
   2   4   9     189      68                                                         198    0.17    0.00  1.0000
   2   4  -9     131      32                                                         139    0.17    0.00  1.0000
   2  -4  -9     165      45                                                         174   -0.17    0.00  1.0000
  -2  -4  -9      84      31                                                          90    0.17    0.00  1.0000
  -2   4  -9     135      25                                                         143   -0.17    0.00  1.0000
  -2  -4  10      66      40                                                          66   -0.02    0.00  1.0000
   2  -4  10     121      73                                                         122   -0.02    0.00  1.0000
  -2   4  10      95      53                                                          96   -0.02    0.00  1.0000
   2   4  10     283      97                                                         284   -0.02    0.00  1.0000
  -2  -4  10      66      25                                                          66   -0.02    0.00  1.0000
   2  -4  10      38      26                                                          38   -0.02    0.00  1.0000
  -2   4  10      33      49                                                          33   -0.02    0.00  1.0000
   2   4  10     211      82                                                         212   -0.02    0.00  1.0000
   2   4 -10      34      20                                                          34   -0.02    0.00  1.0000
  -2   4 -10      79      24                                                          80   -0.02    0.00  1.0000
  -2  -4  11     325      43                                                         324   -0.01    0.00  1.0000
   2  -4  11     375     106                                                         374    0.01    0.00  1.0000
  -2   4  11     449      79                                                         448    0.01    0.00  1.0000
   2   4  11     285     111                                                         284   -0.01    0.00  1.0000
  -2  -4  11     281      65                                                         280   -0.01    0.00  1.0000
   2  -4  11     385      66                                                         384    0.01    0.00  1.0000
  -2   4  11     380      85                                                         379    0.01    0.00  1.0000
   2   4  11     404      81                                                         403   -0.01    0.00  1.0000
   2   4 -11     402      46                                                         401   -0.01    0.00  1.0000
  -2   4 -11     499      42                                                         498    0.01    0.00  1.0000
  -2  -4  12      23      72                                                          20    0.16    0.00  1.0000
   2  -4  12     258      81                                                         248    0.16    0.00  1.0000
  -2   4  12     249      56                                                         239    0.16    0.00  1.0000
   2   4  12     223      85                                                         213    0.16    0.00  1.0000
  -2  -4  12     131      59                                                         124    0.16    0.00  1.0000
   2  -4  12     132      40                                                         125    0.16    0.00  1.0000
  -2   4  12     129      49                                                         122    0.16    0.00  1.0000
   2   4 -12     114      41                                                         107    0.16    0.00  1.0000
  -2   4 -12     155      31                                                         147    0.16    0.00  1.0000
  -2  -4  13     129      70                                                         130    0.03    0.00  1.0000
   2  -4  13     151      88                                                         153   -0.03    0.00  1.0000
  -2   4  13     152      81                                                         154   -0.03    0.00  1.0000
   2   4  13      93      42                                                          94    0.03    0.00  1.0000
  -2  -4  13     216      69                                                         218    0.03    0.00  1.0000
   2  -4  13      94      38                                                          95   -0.03    0.00  1.0000
  -2   4  13     192      91                                                         194   -0.03    0.00  1.0000
   2   4  13     146      58                                                         148    0.03    0.00  1.0000
  -2  -4  14     132      74                                                         135   -0.06    0.00  1.0000
   2  -4  14      66      45                                                          68   -0.06    0.00  1.0000
  -2   4  14     132      44                                                         135   -0.06    0.00  1.0000
   2   4  14       1      56                                                           1   -0.06    0.00  1.0000
  -2  -4  14     130      48                                                         133   -0.06    0.00  1.0000
   2  -4  14       1      26                                                           1   -0.06    0.00  1.0000
  -2   4  14     138      55                                                         141   -0.06    0.00  1.0000
   2   4  14      42      44                                                          43   -0.06    0.00  1.0000
  -2  -4  15     151      90                                                         144    0.14    0.00  1.0000
   2  -4  15     110      71                                                         104   -0.14    0.00  1.0000
  -2   4  15       3      22                                                           2   -0.14    0.00  1.0000
   2   4  15     155      47                                                         148    0.14    0.00  1.0000
  -2  -4  15      60      23                                                          56    0.14    0.00  1.0000
  -2   4  15      85      39                                                          80   -0.14    0.00  1.0000
   2   4  15      78      49                                                          73    0.14    0.00  1.0000
  -2  -4  16     118      35                                                         113    0.13    0.00  1.0000
   2  -4  16      68      49                                                          64    0.13    0.00  1.0000
  -2   4  16      91      53                                                          86    0.13    0.00  1.0000
   2   4  16      73      29                                                          69    0.13    0.00  1.0000
  -2   4  16     111      40                                                         106    0.13    0.00  1.0000
   2   4  16     180      59                                                         173    0.13    0.00  1.0000
   2   6   0   72663    1952                                                       75871   -3.00    0.00  1.0000
  -2   6   0   73356    1939                                                       76579   -3.00    0.00  1.0000
  -2   6   0   72797    1893                                                       76008   -3.00    0.00  1.0000
   2  -6   0   75171    1930                                                       78433   -3.00    0.00  1.0000
   2   6   0   75309    1935                                                       78574   -3.00    0.00  1.0000
   2  -6  -1  122063    1354                                                      121994   -0.05    0.00  1.0000
  -2  -6  -1  125642    1437                                                      125572    0.05    0.00  1.0000
   2   6   1  121649    1377                                                      121580    0.05    0.00  1.0000
   2  -6   1  116872    1262                                                      116804   -0.05    0.00  1.0000
   2   6  -1  121400    1328                                                      121331    0.05    0.00  1.0000
  -2  -6   1  117225    1383                                                      117157    0.05    0.00  1.0000
   2   6  -1  121135    1365                                                      121066    0.05    0.00  1.0000
  -2   6  -1  117688    1230                                                      117620   -0.05    0.00  1.0000
  -2   6   1  125140    1320                                                      125070   -0.05    0.00  1.0000
   2  -6  -1  120708    1270                                                      120639   -0.05    0.00  1.0000
   2   6   1  123501    1301                                                      123432    0.05    0.00  1.0000
  -2  -6  -1  123103    1296                                                      123034    0.05    0.00  1.0000
   2  -6  -2   35185     477                                                       35438   -0.34    0.00  1.0000
  -2  -6  -2   36627     537                                                       36885   -0.34    0.00  1.0000
  -2   6   2   33694     447                                                       33941   -0.34    0.00  1.0000
   2   6   2   37197     545                                                       37457   -0.34    0.00  1.0000
  -2  -6   2   35362     437                                                       35615   -0.34    0.00  1.0000
   2  -6   2   34844     444                                                       35096   -0.34    0.00  1.0000
  -2   6  -2   34758     418                                                       35009   -0.34    0.00  1.0000
   2  -6  -2   34541     389                                                       34791   -0.34    0.00  1.0000
   2   6   2   33572     381                                                       33819   -0.34    0.00  1.0000
  -2  -6  -2   35532     398                                                       35786   -0.34    0.00  1.0000
   2  -6  -3   14708     253                                                       14656    0.11    0.00  1.0000
  -2  -6  -3   15175     372                                                       15122   -0.11    0.00  1.0000
  -2   6   3   14481     283                                                       14429    0.11    0.00  1.0000
   2   6   3   15103     331                                                       15050   -0.11    0.00  1.0000
  -2  -6   3   14577     226                                                       14525   -0.11    0.00  1.0000
   2  -6   3   14402     280                                                       14350    0.11    0.00  1.0000
   2   6  -3   15216     220                                                       15163   -0.11    0.00  1.0000
  -2   6  -3   14445     203                                                       14393    0.11    0.00  1.0000
  -2  -6   3   15084     230                                                       15031   -0.11    0.00  1.0000
   2   6  -3   14949     199                                                       14896   -0.11    0.00  1.0000
  -2   6   3   14138     199                                                       14087    0.11    0.00  1.0000
   2   6   3   14420     194                                                       14368   -0.11    0.00  1.0000
  -2  -6  -3   14313     192                                                       14262   -0.11    0.00  1.0000
   2  -6  -4      85      72                                                          70   -0.43    0.00  1.0000
  -2  -6  -4     218      86                                                         194   -0.43    0.00  1.0000
  -2   6   4     125      44                                                         107   -0.43    0.00  1.0000
   2   6   4      59      82                                                          47   -0.43    0.00  1.0000
  -2  -6   4     150      85                                                         130   -0.43    0.00  1.0000
   2  -6   4     124      42                                                         106   -0.43    0.00  1.0000
   2   6  -4     244      49                                                         218   -0.43    0.00  1.0000
  -2   6  -4     146      39                                                         126   -0.43    0.00  1.0000
  -2  -6   4      94      50                                                          78   -0.43    0.00  1.0000
   2   6  -4     214      43                                                         190   -0.43    0.00  1.0000
  -2   6   4     111      38                                                          94   -0.43    0.00  1.0000
   2  -6  -4      85      44                                                          70   -0.43    0.00  1.0000
   2   6   4     274      70                                                         247   -0.43    0.00  1.0000
  -2  -6  -4     254      39                                                         228   -0.43    0.00  1.0000
   2  -6  -5      42     110                                                          54    0.45    0.00  1.0000
  -2  -6  -5     188     139                                                         213   -0.45    0.00  1.0000
  -2   6   5     167      76                                                         191    0.45    0.00  1.0000
   2   6   5     210      98                                                         236   -0.45    0.00  1.0000
  -2  -6   5     182     113                                                         206   -0.45    0.00  1.0000
   2  -6   5      62      65                                                          77    0.45    0.00  1.0000
   2   6  -5      80      43                                                          97   -0.45    0.00  1.0000
  -2   6  -5      20      49                                                          29    0.45    0.00  1.0000
  -2  -6   5     129      67                                                         150   -0.45    0.00  1.0000
   2  -6   5      74      35                                                          90    0.45    0.00  1.0000
   2   6  -5      81      42                                                          98   -0.45    0.00  1.0000
  -2   6   5       6      54                                                          11    0.45    0.00  1.0000
   2  -6  -5     117      56                                                         137    0.45    0.00  1.0000
   2   6   5     130      65                                                         151   -0.45    0.00  1.0000
  -2  -6  -5      74      43                                                          90   -0.45    0.00  1.0000
  -2   6  -5      51      24                                                          64    0.45    0.00  1.0000
   2  -6  -6     283      85                                                         286   -0.05    0.00  1.0000
  -2  -6  -6     536     108                                                         541   -0.05    0.00  1.0000
  -2   6   6     469     101                                                         473   -0.05    0.00  1.0000
   2   6   6     581     122                                                         586   -0.05    0.00  1.0000
  -2  -6   6     557     113                                                         562   -0.05    0.00  1.0000
   2  -6   6     378      70                                                         382   -0.05    0.00  1.0000
   2   6  -6     478     105                                                         482   -0.05    0.00  1.0000
  -2   6  -6     410      85                                                         414   -0.05    0.00  1.0000
  -2  -6   6     446      57                                                         450   -0.05    0.00  1.0000
   2  -6   6     425      67                                                         429   -0.05    0.00  1.0000
   2   6  -6     564      77                                                         569   -0.05    0.00  1.0000
  -2   6   6     344      84                                                         348   -0.05    0.00  1.0000
   2   6   6     478     109                                                         482   -0.05    0.00  1.0000
   2  -6  -6     505      59                                                         509   -0.05    0.00  1.0000
  -2  -6  -6     601      77                                                         606   -0.05    0.00  1.0000
  -2   6  -6     379      38                                                         383   -0.05    0.00  1.0000
  -2  -6  -7      81      63                                                          76    0.13    0.00  1.0000
  -2   6   7       0      65                                                           0   -0.13    0.00  1.0000
   2   6   7     233      78                                                         225    0.13    0.00  1.0000
  -2  -6   7     174      64                                                         167    0.13    0.00  1.0000
   2  -6   7     117      63                                                         111   -0.13    0.00  1.0000
   2   6  -7       0      34                                                           0    0.13    0.00  1.0000
  -2   6  -7     145      25                                                         139   -0.13    0.00  1.0000
  -2   6   7      40      46                                                          37   -0.13    0.00  1.0000
  -2  -6   7     105      37                                                         100    0.13    0.00  1.0000
   2  -6   7      74      24                                                          70   -0.13    0.00  1.0000
  -2   6   7      80      49                                                          75   -0.13    0.00  1.0000
   2   6  -7      37      27                                                          34    0.13    0.00  1.0000
   2   6   7      70      62                                                          66    0.13    0.00  1.0000
   2  -6  -7       0      31                                                           0   -0.13    0.00  1.0000
  -2  -6  -7      87      44                                                          82    0.13    0.00  1.0000
  -2   6  -7      21      16                                                          19   -0.13    0.00  1.0000
  -2  -6  -8     163     103                                                         169   -0.12    0.00  1.0000
  -2   6   8     184      62                                                         190   -0.12    0.00  1.0000
  -2  -6   8     114      73                                                         119   -0.12    0.00  1.0000
   2  -6   8      70      49                                                          74   -0.12    0.00  1.0000
  -2   6  -8      10      34                                                          12   -0.12    0.00  1.0000
  -2   6   8      51      53                                                          54   -0.12    0.00  1.0000
  -2  -6   8     106      46                                                         111   -0.12    0.00  1.0000
   2  -6   8      57      26                                                          61   -0.12    0.00  1.0000
  -2   6   8     122      45                                                         127   -0.12    0.00  1.0000
   2   6   8     105      42                                                         110   -0.12    0.00  1.0000
   2   6  -8      36      24                                                          39   -0.12    0.00  1.0000
   2  -6  -8      59      43                                                          63   -0.12    0.00  1.0000
  -2  -6  -8      40      30                                                          43   -0.12    0.00  1.0000
  -2   6  -8      72      22                                                          76   -0.12    0.00  1.0000
  -2  -6   9       0      65                                                           0   -0.03    0.00  1.0000
   2  -6   9     108      65                                                         109    0.03    0.00  1.0000
  -2   6   9      32      51                                                          33    0.03    0.00  1.0000
   2   6   9      86      57                                                          87   -0.03    0.00  1.0000
  -2  -6   9     166      42                                                         167   -0.03    0.00  1.0000
   2  -6   9      80      25                                                          81    0.03    0.00  1.0000
  -2   6   9      67      46                                                          68    0.03    0.00  1.0000
   2   6   9     121      49                                                         122   -0.03    0.00  1.0000
   2   6  -9      77      27                                                          78   -0.03    0.00  1.0000
  -2   6  -9     108      35                                                         109    0.03    0.00  1.0000
  -2  -6  10     303     118                                                         309   -0.09    0.00  1.0000
   2  -6  10     251     100                                                         257   -0.09    0.00  1.0000
  -2   6  10     186      56                                                         191   -0.09    0.00  1.0000
   2   6  10     438     110                                                         446   -0.09    0.00  1.0000
  -2  -6  10     304      75                                                         310   -0.09    0.00  1.0000
   2  -6  10     226      43                                                         232   -0.09    0.00  1.0000
  -2   6  10     552     103                                                         561   -0.09    0.00  1.0000
   2   6  10     297      52                                                         303   -0.09    0.00  1.0000
   2   6 -10     383      41                                                         390   -0.09    0.00  1.0000
  -2   6 -10     193      29                                                         198   -0.09    0.00  1.0000
  -2  -6  11     148      67                                                         145    0.06    0.00  1.0000
   2  -6  11     221      80                                                         217   -0.06    0.00  1.0000
  -2   6  11     337      72                                                         332   -0.06    0.00  1.0000
   2   6  11     254      99                                                         250    0.06    0.00  1.0000
  -2  -6  11     367      48                                                         362    0.06    0.00  1.0000
   2  -6  11     248      63                                                         244   -0.06    0.00  1.0000
  -2   6  11     268      65                                                         264   -0.06    0.00  1.0000
   2   6  11     475      83                                                         470    0.06    0.00  1.0000
   2   6 -11     342      29                                                         337    0.06    0.00  1.0000
  -2   6 -11     344      37                                                         339   -0.06    0.00  1.0000
  -2  -6  12     551     132                                                         566   -0.16    0.00  1.0000
   2  -6  12     647     104                                                         663   -0.16    0.00  1.0000
  -2   6  12     390     132                                                         402   -0.16    0.00  1.0000
   2   6  12     579     125                                                         594   -0.16    0.00  1.0000
  -2  -6  12     373     112                                                         385   -0.16    0.00  1.0000
   2  -6  12     471      80                                                         484   -0.16    0.00  1.0000
  -2   6  12     494      97                                                         508   -0.16    0.00  1.0000
   2   6  12     617     147                                                         632   -0.16    0.00  1.0000
   2   6 -12     461      54                                                         474   -0.16    0.00  1.0000
  -2  -6  13      70      53                                                          72    0.05    0.00  1.0000
   2  -6  13     200      63                                                         203   -0.05    0.00  1.0000
  -2   6  13       1      59                                                           1   -0.05    0.00  1.0000
   2   6  13     112      62                                                         114    0.05    0.00  1.0000
  -2  -6  13     108      38                                                         110    0.05    0.00  1.0000
   2  -6  13      38      18                                                          39   -0.05    0.00  1.0000
  -2   6  13      63      48                                                          65   -0.05    0.00  1.0000
   2   6  13     225      78                                                         228    0.05    0.00  1.0000
  -2  -6  14      71      42                                                          77   -0.19    0.00  1.0000
   2  -6  14     107      68                                                         115   -0.19    0.00  1.0000
  -2   6  14      21      60                                                          25   -0.19    0.00  1.0000
   2   6  14     156      75                                                         165   -0.19    0.00  1.0000
  -2  -6  14      26      18                                                          30   -0.19    0.00  1.0000
  -2   6  14     148      64                                                         157   -0.19    0.00  1.0000
   2   6  14      35      43                                                          40   -0.19    0.00  1.0000
  -2  -6  15     198     113                                                         190   -0.14    0.00  1.0000
   2  -6  15       0      66                                                           0    0.14    0.00  1.0000
  -2   6  15      46      42                                                          42    0.14    0.00  1.0000
   2   6  15     144      60                                                         138   -0.14    0.00  1.0000
  -2   6  15      83      66                                                          78    0.14    0.00  1.0000
   2   6  15      96      54                                                          91   -0.14    0.00  1.0000
  -2  -6  16      68      66                                                          74   -0.17    0.00  1.0000
   2  -6  16      50      42                                                          55   -0.17    0.00  1.0000
  -2   6  16       8      59                                                          10   -0.17    0.00  1.0000
   2   6  16      41      34                                                          46   -0.17    0.00  1.0000
  -2   6  16      19      44                                                          22   -0.17    0.00  1.0000
   2   6  16       7      44                                                           9   -0.17    0.00  1.0000
   2  -8   0    7737     159                                                        7363    1.10    0.00  1.0000
  -2  -8   0    8170     201                                                        7785    1.10    0.00  1.0000
   2   8   0    7943     146                                                        7564    1.10    0.00  1.0000
  -2   8   0    8108     131                                                        7725    1.10    0.00  1.0000
  -2   8   0    8431     108                                                        8040    1.10    0.00  1.0000
   2  -8   0    8044      96                                                        7662    1.10    0.00  1.0000
  -2  -8   0    7935      96                                                        7556    1.10    0.00  1.0000
   2  -8  -1   14054     346                                                       14055    0.00    0.00  1.0000
  -2  -8  -1   13081     391                                                       13082    0.00    0.00  1.0000
  -2   8   1   12735     278                                                       12736    0.00    0.00  1.0000
   2   8   1   13031     289                                                       13032    0.00    0.00  1.0000
  -2  -8   1   13125     280                                                       13126    0.00    0.00  1.0000
[truncated: 3,857,175 more chars]
