# Supplementary material for: Superior thermoelasticity and shape-memory nanopores in a porous supramolecular organic framework
Source: Nat Commun. 2016 May 11;7:11564. doi: 10.1038/ncomms11564 (PMC4865851; doi:10.1038/ncomms11564)
Supplement: Supplementary Data 11 — 1o during temperature cycle (collected at 393 K) [file ncomms11564-s12.cif]

 

 
_audit_creation_method            'SHELXL-2014/7'
_shelx_SHELXL_version_number      '2014/7'
_chemical_name_systematic         ?
_chemical_name_common             'C20 H17 N2 O4'
_chemical_melting_point           ?
_chemical_formula_moiety          'C20 H17 N2 O4'
_chemical_formula_sum
 'C20 H17 N2 O4' 
_chemical_formula_weight          349.35

loop_
 _atom_type_symbol
 _atom_type_description
 _atom_type_scat_dispersion_real
 _atom_type_scat_dispersion_imag
 _atom_type_scat_source
 'C'  'C'   0.0181   0.0091
 'International Tables Vol C Tables 4.2.6.8 and 6.1.1.4'
 'H'  'H'   0.0000   0.0000
 'International Tables Vol C Tables 4.2.6.8 and 6.1.1.4'
 'N'  'N'   0.0311   0.0180
 'International Tables Vol C Tables 4.2.6.8 and 6.1.1.4'
 'O'  'O'   0.0492   0.0322
 'International Tables Vol C Tables 4.2.6.8 and 6.1.1.4'
 
_space_group_crystal_system       orthorhombic
_space_group_IT_number            68
_space_group_name_H-M_alt         'C c c a'
_space_group_name_Hall            '-C 2b 2bc'
 
_shelx_space_group_comment
;
The symmetry employed for this shelxl refinement is uniquely defined
by the following loop, which should always be used as a source of
symmetry information in preference to the above space-group names.
They are only intended as comments.
;
 
loop_
 _space_group_symop_operation_xyz
 'x, y, z'
 '-x, -y+1/2, z'
 'x, -y+1/2, -z+1/2'
 '-x, y, -z+1/2'
 'x+1/2, y+1/2, z'
 '-x+1/2, -y+1, z'
 'x+1/2, -y+1, -z+1/2'
 '-x+1/2, y+1/2, -z+1/2'
 '-x, -y, -z'
 'x, y-1/2, -z'
 '-x, y-1/2, z-1/2'
 'x, -y, z-1/2'
 '-x+1/2, -y+1/2, -z'
 'x+1/2, y, -z'
 '-x+1/2, y, z-1/2'
 'x+1/2, -y+1/2, z-1/2'
 
_cell_length_a                    23.966(8)
_cell_length_b                    26.500(8)
_cell_length_c                    12.776(4)
_cell_angle_alpha                 90
_cell_angle_beta                  90
_cell_angle_gamma                 90
_cell_volume                      8114(4)
_cell_formula_units_Z             16
_cell_measurement_temperature     393(2)
_cell_measurement_reflns_used     10825
_cell_measurement_theta_min       2.2916 
_cell_measurement_theta_max       30.9201
 
_exptl_crystal_description        Needle 
_exptl_crystal_colour             Colorless
_exptl_crystal_density_meas       ?
_exptl_crystal_density_method     ?
_exptl_crystal_density_diffrn     1.144          
_exptl_crystal_F_000              2928
_exptl_transmission_factor_min    ?
_exptl_transmission_factor_max    ?
_exptl_crystal_size_max           0.14
_exptl_crystal_size_mid           0.09
_exptl_crystal_size_min           0.09
_exptl_absorpt_coefficient_mu     0.665
_shelx_estimated_absorpt_T_min    ?
_shelx_estimated_absorpt_T_max    ?
_exptl_absorpt_correction_type    'Multi-scan'
_exptl_absorpt_correction_T_min   0.8804
_exptl_absorpt_correction_T_max   1.0000
_exptl_absorpt_process_details    ?
_exptl_absorpt_special_details    ?
_diffrn_ambient_temperature       393(2)
_diffrn_radiation_wavelength      1.54178
_diffrn_radiation_type            CuK\a
_diffrn_source                    ?
_diffrn_measurement_device_type   'Rigaku CCD'
_diffrn_measurement_method        \w
_diffrn_detector_area_resol_mean  ?
_diffrn_reflns_number             31626
_diffrn_reflns_av_unetI/netI      0.0278
_diffrn_reflns_av_R_equivalents   0.0697
_diffrn_reflns_limit_h_min        -26
_diffrn_reflns_limit_h_max        28
_diffrn_reflns_limit_k_min        -31
_diffrn_reflns_limit_k_max        31
_diffrn_reflns_limit_l_min        -13
_diffrn_reflns_limit_l_max        15
_diffrn_reflns_theta_min          6.682
_diffrn_reflns_theta_max          68.244
_diffrn_reflns_theta_full         67.679
_diffrn_measured_fraction_theta_max   0.983
_diffrn_measured_fraction_theta_full  0.983
_diffrn_reflns_Laue_measured_fraction_max    0.983
_diffrn_reflns_Laue_measured_fraction_full   0.983
_diffrn_reflns_point_group_measured_fraction_max   0.983
_diffrn_reflns_point_group_measured_fraction_full  0.983
_reflns_number_total              3667
_reflns_number_gt                 2708
_reflns_threshold_expression      'I > 2\s(I)'
_reflns_Friedel_coverage          0.000
_reflns_Friedel_fraction_max      .
_reflns_Friedel_fraction_full     .
 
_reflns_special_details
;
 Reflections were merged by SHELXL according to the crystal
 class for the calculation of statistics and refinement.
 
 _reflns_Friedel_fraction is defined as the number of unique
 Friedel pairs measured divided by the number that would be
 possible theoretically, ignoring centric projections and
 systematic absences.
;
 
_computing_data_collection         'CrystalClear'
_computing_cell_refinement         'CrystalClear'
_computing_data_reduction          'SHELXL-2014/7 (Sheldrick, 2014)'
_computing_structure_solution      'SHELXL-2014/7 (Sheldrick, 2014)'
_computing_structure_refinement    'SHELXL-2014/7 (Sheldrick, 2014)'
_computing_molecular_graphics      'SHELXL-2014/7 (Sheldrick, 2014)'
_computing_publication_material    'SHELXL-2014/7 (Sheldrick, 2014)'
_refine_special_details           ?
loop_
  _platon_squeeze_void_nr
  _platon_squeeze_void_average_x
  _platon_squeeze_void_average_y
  _platon_squeeze_void_average_z
  _platon_squeeze_void_volume
  _platon_squeeze_void_count_electrons
  _platon_squeeze_void_content
   1  0.000  0.250 -0.024       304        19 ' '
   2  0.500  0.250  0.002       304        19 ' '
   3  0.000  0.750  0.005       304        19 ' '
   4  0.500  0.750 -0.025       304        19 ' '
_platon_squeeze_details
;
The following poor diffraction spots were omitted in the refinement.
OMIT              3   1   1
OMIT              8   8   0
OMIT               1   1   1
OMIT               2   4   0
OMIT               1   3   1
OMIT             2   2   2
OMIT              2   0   2
OMIT              2   4   3
OMIT               2   2   1
OMIT             4   0   0
OMIT            10   6   0
OMIT             0   8   0
OMIT             10   4   0
OMIT              2   2   0
OMIT             1  11   1
OMIT            0   0   4
OMIT             4   8   0
OMIT            8   4   0
OMIT            0   6   2
OMIT            4   8   1
OMIT            4  12   0
OMIT           8   2   2
OMIT             2   8   0
OMIT            5   5   1
OMIT            1   9   1
OMIT              7   7   3
OMIT            6   4   1
OMIT              0   2   2
OMIT             6   8   0
OMIT             1   3   6
OMIT           4  10   2
OMIT            4   6   2
OMIT            2   8   2
OMIT            1   9   2
OMIT            5   3   5
OMIT           3   9   1
OMIT          10   2   0
OMIT             3   3   1
OMIT          2  10   0
OMIT           2   8   5
OMIT           0   0   2
OMIT          1   3   5
OMIT          1   1   3
OMIT          8   8   1
OMIT           8   6   0
OMIT         2   2   4
OMIT            3   1   3
OMIT          7   7   1
OMIT         1   5   2
OMIT         10   0   2
OMIT        3   7   2
OMIT       5   3   3
OMIT  2   8   1
OMIT  3   7   1
OMIT 4  12   1
OMIT 1   7   4
OMIT 4   6   1
The following constraints were performed in the refinement.
DFIX 1.25 0.02 C8A O4B C8A O3B
DFIX 1.25 0.02 C8B O4A C8B O3A
DFIX 2.22 0.02 O3A O4A O3B O4B
DFIX 1.50 0.02 C1 C8B
DFIX 1.55 0.02 C1 C8B
DFIX 1.55 0.02 C1 C8A
DFIX 1.42 0.02 C14A C14B
C8A, C8B, O4B, O3A, O3B, C14A and C14B were refined isotropically.
Because the disorder, desolvation process, and thermal cycling, the structure refine with poor R value.
;
_refine_ls_structure_factor_coef  Fsqd
_refine_ls_matrix_type            full
_refine_ls_weighting_scheme       calc
_refine_ls_weighting_details
'w=1/[\s^2^(Fo^2^)+(0.1128P)^2^+17.4840P] where P=(Fo^2^+2Fc^2^)/3'
_atom_sites_solution_primary      ?
_atom_sites_solution_secondary    ?
_atom_sites_solution_hydrogens    mixed
_refine_ls_hydrogen_treatment     constr
_refine_ls_extinction_method      none
_refine_ls_extinction_coef        .
_refine_ls_number_reflns          3667
_refine_ls_number_parameters      236
_refine_ls_number_restraints      10
_refine_ls_R_factor_all           0.2650
_refine_ls_R_factor_gt            0.2317
_refine_ls_wR_factor_ref          0.4740
_refine_ls_wR_factor_gt           0.4529
_refine_ls_goodness_of_fit_ref    1.278
_refine_ls_restrained_S_all       1.277
_refine_ls_shift/su_max           0.000
_refine_ls_shift/su_mean          0.000
 
loop_
 _atom_site_label
 _atom_site_type_symbol
 _atom_site_fract_x
 _atom_site_fract_y
 _atom_site_fract_z
 _atom_site_U_iso_or_equiv
 _atom_site_adp_type
 _atom_site_occupancy
 _atom_site_site_symmetry_order  
 _atom_site_calc_flag
 _atom_site_refinement_flags_posn
 _atom_site_refinement_flags_adp
 _atom_site_refinement_flags_occupancy
 _atom_site_disorder_assembly
 _atom_site_disorder_group
O1 O 0.1364(4) 0.4459(3) 1.2467(6) 0.190(3) Uani 1 1 d . . . . .
N1 N 0.0716(5) 0.4317(5) 1.4126(7) 0.181(4) Uani 1 1 d . . . . .
H1 H 0.1117 0.4380 1.2962 0.217 Uiso 1 1 d R U . . .
C1 C 0.1849(5) 0.4103(4) 0.8982(7) 0.143(3) Uani 1 1 d D . . . .
O2 O 0.1014(4) 0.3783(4) 1.1751(6) 0.200(3) Uani 1 1 d . . . . .
N2 N 0.1755(6) 0.3180(7) 0.5840(9) 0.202(5) Uani 1 1 d . . . . .
H2A H 0.1626 0.3629 0.7131 0.242 Uiso 1 1 d R U . . .
C2 C 0.2215(4) 0.4497(3) 0.8998(5) 0.121(3) Uani 1 1 d . . . . .
H2 H 0.2419 0.4577 0.8383 0.145 Uiso 1 1 calc R U . . .
O3A O 0.1597(7) 0.3420(6) 0.7957(12) 0.169(6) Uiso 0.5 1 d D . P . .
O3B O 0.1291(8) 0.3452(7) 0.8158(14) 0.199(7) Uiso 0.5 1 d D . P . .
C3 C 0.2297(3) 0.4787(2) 0.9906(4) 0.106(2) Uani 1 1 d . . . . .
O4A O 0.2035(9) 0.4031(6) 0.7117(10) 0.201(9) Uani 0.5 1 d D . P . .
O4B O 0.2036(9) 0.3809(9) 0.741(2) 0.196(9) Uiso 0.5 1 d D . P . .
C4 C 0.1979(3) 0.4637(3) 1.0780(4) 0.115(2) Uani 1 1 d . . . . .
H4 H 0.2020 0.4823 1.1412 0.138 Uiso 1 1 calc R U . . .
C5 C 0.1626(3) 0.4251(3) 1.0771(6) 0.113(3) Uani 1 1 d . . . . .
C6 C 0.1558(5) 0.3981(3) 0.9839(8) 0.157(4) Uani 1 1 d . . . . .
H6 H 0.1302 0.3708 0.9814 0.188 Uiso 1 1 calc R U . . .
C7 C 0.1299(6) 0.4148(5) 1.1680(12) 0.182(5) Uani 1 1 d . . . . .
C8A C 0.1640(11) 0.3788(10) 0.8023(17) 0.180(12) Uiso 0.5 1 d D . P . .
C8B C 0.1849(19) 0.3829(10) 0.7923(14) 0.197(12) Uiso 0.5 1 d D . P . .
C9 C 0.1629(9) 0.2724(8) 0.5709(10) 0.248(8) Uani 1 1 d . . . . .
H9 H 0.1521 0.2532 0.6304 0.298 Uiso 1 1 calc R U . . .
C10 C 0.1640(9) 0.2488(6) 0.4747(9) 0.276(10) Uani 1 1 d . . . . .
H10 H 0.1553 0.2139 0.4692 0.331 Uiso 1 1 calc R U . . .
C11 C 0.1769(6) 0.2745(6) 0.3915(9) 0.202(5) Uani 1 1 d . . . . .
C12 C 0.1890(6) 0.3228(6) 0.4012(8) 0.217(6) Uani 1 1 d . . . . .
H12 H 0.1982 0.3428 0.3420 0.260 Uiso 1 1 calc R U . . .
C13 C 0.1879(7) 0.3435(6) 0.5020(13) 0.220(6) Uani 1 1 d . . . . .
H13 H 0.1967 0.3783 0.5099 0.263 Uiso 1 1 calc R U . . .
C14A C 0.1502(13) 0.253(3) 0.229(4) 0.256(13) Uiso 0.5 1 d D . P . .
C15 C 0.0887(8) 0.4562(7) 1.4862(11) 0.257(9) Uani 1 1 d . . . . .
H15 H 0.1208 0.4764 1.4743 0.308 Uiso 1 1 calc R U . . .
C16 C 0.0659(8) 0.4576(7) 1.5856(11) 0.257(8) Uani 1 1 d . . . . .
H16 H 0.0822 0.4780 1.6385 0.309 Uiso 1 1 calc R U . . .
C17 C 0.0215(7) 0.4303(7) 1.6059(8) 0.210(6) Uani 1 1 d . . . . .
C18 C 0.0044(6) 0.4027(8) 1.5295(11) 0.254(8) Uani 1 1 d . . . . .
H18 H -0.0267 0.3811 1.5406 0.305 Uiso 1 1 calc R U . . .
C19 C 0.0295(7) 0.4033(7) 1.4316(10) 0.229(7) Uani 1 1 d . . . . .
H19 H 0.0153 0.3822 1.3777 0.275 Uiso 1 1 calc R U . . .
C20 C -0.0110(9) 0.4325(10) 1.7125(9) 0.318(13) Uani 1 1 d . . . . .
H20A H -0.0344 0.4633 1.7107 0.382 Uiso 1 1 calc R U . . .
H20B H -0.0369 0.4034 1.7134 0.382 Uiso 1 1 calc R U . . .
C14B C 0.1979(10) 0.2375(9) 0.2868(17) 0.174(8) Uiso 0.5 1 d D . P . .
 
loop_
 _atom_site_aniso_label
 _atom_site_aniso_U_11
 _atom_site_aniso_U_22
 _atom_site_aniso_U_33
 _atom_site_aniso_U_23
 _atom_site_aniso_U_13
 _atom_site_aniso_U_12
O1 0.249(9) 0.186(7) 0.136(5) 0.001(5) 0.063(5) -0.051(6)
N1 0.195(9) 0.239(10) 0.109(6) -0.014(6) 0.033(6) -0.025(8)
C1 0.201(9) 0.140(7) 0.088(5) -0.038(5) -0.024(6) -0.005(7)
O2 0.235(8) 0.206(8) 0.159(6) 0.025(5) 0.008(5) -0.051(7)
N2 0.280(12) 0.223(12) 0.102(6) -0.045(8) -0.024(7) 0.026(10)
C2 0.169(7) 0.129(6) 0.065(4) -0.011(4) -0.014(4) 0.012(5)
C3 0.151(6) 0.106(5) 0.060(3) -0.005(3) -0.019(3) 0.006(4)
O4A 0.35(2) 0.171(14) 0.084(7) -0.066(9) 0.006(9) -0.108(14)
C4 0.157(6) 0.141(6) 0.046(3) 0.019(3) 0.011(3) 0.014(5)
C5 0.100(4) 0.112(5) 0.128(6) 0.055(4) 0.029(4) -0.062(4)
C6 0.226(11) 0.127(7) 0.116(6) -0.034(6) -0.048(7) -0.008(7)
C7 0.197(11) 0.111(8) 0.239(15) 0.033(8) -0.029(10) -0.043(7)
C9 0.39(2) 0.239(17) 0.113(9) -0.011(10) 0.003(11) 0.008(18)
C10 0.54(3) 0.198(11) 0.093(7) -0.018(8) 0.027(11) -0.060(16)
C11 0.313(16) 0.189(11) 0.105(7) -0.064(8) 0.000(8) -0.037(11)
C12 0.343(19) 0.196(12) 0.112(7) -0.030(8) 0.007(8) -0.060(12)
C13 0.314(18) 0.189(12) 0.156(11) -0.047(10) -0.018(11) -0.051(12)
C15 0.305(18) 0.324(19) 0.141(9) -0.061(11) 0.089(11) -0.156(16)
C16 0.305(19) 0.322(19) 0.146(10) -0.064(10) 0.085(11) -0.131(16)
C17 0.234(13) 0.310(17) 0.086(6) -0.018(8) 0.049(7) -0.066(12)
C18 0.231(14) 0.39(2) 0.138(10) -0.031(12) 0.050(10) -0.104(15)
C19 0.228(14) 0.33(2) 0.133(10) -0.037(10) 0.025(10) -0.071(14)
C20 0.27(2) 0.54(4) 0.137(13) -0.040(13) 0.029(15) -0.08(2)
 
_geom_special_details
;
 All esds (except the esd in the dihedral angle between two l.s. planes)
 are estimated using the full covariance matrix.  The cell esds are taken
 into account individually in the estimation of esds in distances, angles
 and torsion angles; correlations between esds in cell parameters are only
 used when they are defined by crystal symmetry.  An approximate (isotropic)
 treatment of cell esds is used for estimating esds involving l.s. planes.
;
 
loop_
 _geom_bond_atom_site_label_1
 _geom_bond_atom_site_label_2
 _geom_bond_distance
 _geom_bond_site_symmetry_2
 _geom_bond_publ_flag
O1 C7 1.309(14) . ?
O1 H1 0.8923 . ?
N1 C15 1.215(13) . ?
N1 C19 1.282(15) . ?
C1 C6 1.339(13) . ?
C1 C2 1.364(12) . ?
C1 C8B 1.535(13) . ?
C1 C8A 1.564(16) . ?
O2 C7 1.189(11) . ?
N2 C9 1.258(18) . ?
N2 C13 1.282(15) . ?
C2 C3 1.404(8) . ?
C2 H2 0.9500 . ?
O3A O3B 0.78(2) . ?
O3A C8A 0.98(3) . ?
O3A C8B 1.242(16) . ?
O3A O4B 1.63(2) . ?
O3A H2A 1.1932 . ?
O3B C8A 1.236(17) . ?
O3B C8B 1.70(3) . ?
C3 C4 1.410(8) . ?
C3 C3 1.489(14) 6 ?
O4A O4B 0.70(3) . ?
O4A C8B 1.242(16) . ?
O4A C8A 1.63(3) . ?
O4A H2A 1.4496 . ?
O4B C8B 0.79(3) . ?
O4B C8A 1.231(18) . ?
O4B H2A 1.1499 . ?
C4 C5 1.329(9) . ?
C4 H4 0.9500 . ?
C5 C6 1.398(11) . ?
C5 C7 1.426(16) . ?
C6 H6 0.9500 . ?
C8A C8B 0.53(5) . ?
C8A H2A 1.2161 . ?
C8B H2A 1.2626 . ?
C9 C10 1.380(18) . ?
C9 H9 0.9500 . ?
C10 C11 1.300(16) . ?
C10 H10 0.9500 . ?
C11 C12 1.318(16) . ?
C11 C14B 1.73(3) . ?
C11 C14A 1.82(6) 3 ?
C12 C13 1.400(17) . ?
C12 H12 0.9500 . ?
C13 H13 0.9500 . ?
C14A C14A 0.55(8) 3 ?
C14A C14B 1.19(3) 3 ?
C14A C14B 1.419(19) . ?
C14A C11 1.82(6) 3 ?
C15 C16 1.382(17) . ?
C15 H15 0.9500 . ?
C16 C17 1.313(17) . ?
C16 H16 0.9500 . ?
C17 C18 1.286(17) . ?
C17 C20 1.57(2) . ?
C18 C19 1.388(17) . ?
C18 H18 0.9500 . ?
C19 H19 0.9500 . ?
C20 C20 1.09(3) 4_558 ?
C20 H20A 0.9900 . ?
C20 H20B 0.9900 . ?
C14B C14B 1.15(4) 3 ?
C14B C14A 1.19(3) 3 ?
 
loop_
 _geom_angle_atom_site_label_1
 _geom_angle_atom_site_label_2
 _geom_angle_atom_site_label_3
 _geom_angle
 _geom_angle_site_symmetry_1
 _geom_angle_site_symmetry_3
 _geom_angle_publ_flag
C7 O1 H1 108.5 . . ?
C15 N1 C19 115.7(11) . . ?
C6 C1 C2 120.5(7) . . ?
C6 C1 C8B 127.4(13) . . ?
C2 C1 C8B 112.1(12) . . ?
C6 C1 C8A 110.2(12) . . ?
C2 C1 C8A 128.8(12) . . ?
C8B C1 C8A 19.6(17) . . ?
C9 N2 C13 117.0(13) . . ?
C1 C2 C3 121.5(7) . . ?
C1 C2 H2 119.3 . . ?
C3 C2 H2 119.3 . . ?
O3B O3A C8A 88(2) . . ?
O3B O3A C8B 112(3) . . ?
C8A O3A C8B 24(3) . . ?
O3B O3A O4B 133(2) . . ?
C8A O3A O4B 48.9(15) . . ?
C8B O3A O4B 28.2(13) . . ?
O3B O3A H2A 107.1 . . ?
C8A O3A H2A 67.1 . . ?
C8B O3A H2A 62.4 . . ?
O4B O3A H2A 44.9 . . ?
O3A O3B C8A 52.8(19) . . ?
O3A O3B C8B 43(2) . . ?
C8A O3B C8B 10(2) . . ?
C2 C3 C4 115.1(7) . . ?
C2 C3 C3 120.4(5) . 6 ?
C4 C3 C3 124.5(4) . 6 ?
O4B O4A C8B 36(3) . . ?
O4B O4A C8A 44(2) . . ?
C8B O4A C8A 15(3) . . ?
O4B O4A H2A 51.3 . . ?
C8B O4A H2A 55.3 . . ?
C8A O4A H2A 46.1 . . ?
O4A O4B C8B 113(5) . . ?
O4A O4B C8A 112(4) . . ?
C8B O4B C8A 17(3) . . ?
O4A O4B O3A 140(4) . . ?
C8B O4B O3A 47.7(18) . . ?
C8A O4B O3A 37.1(13) . . ?
O4A O4B H2A 100.5 . . ?
C8B O4B H2A 78.6 . . ?
C8A O4B H2A 61.3 . . ?
O3A O4B H2A 47.0 . . ?
C5 C4 C3 123.7(6) . . ?
C5 C4 H4 118.1 . . ?
C3 C4 H4 118.1 . . ?
C4 C5 C6 118.4(7) . . ?
C4 C5 C7 119.3(8) . . ?
C6 C5 C7 122.1(9) . . ?
C1 C6 C5 120.9(9) . . ?
C1 C6 H6 119.6 . . ?
C5 C6 H6 119.6 . . ?
O2 C7 O1 121.5(14) . . ?
O2 C7 C5 122.2(13) . . ?
O1 C7 C5 116.1(10) . . ?
C8B C8A O3A 106(6) . . ?
C8B C8A O4B 27(3) . . ?
O3A C8A O4B 94(2) . . ?
C8B C8A O3B 146(7) . . ?
O3A C8A O3B 39.3(14) . . ?
O4B C8A O3B 130(2) . . ?
C8B C8A C1 77(2) . . ?
O3A C8A C1 129(3) . . ?
O4B C8A C1 103.2(18) . . ?
O3B C8A C1 119.5(19) . . ?
C8B C8A O4A 36(5) . . ?
O3A C8A O4A 113(2) . . ?
O4B C8A O4A 23.4(16) . . ?
O3B C8A O4A 141.2(16) . . ?
C1 C8A O4A 99.2(13) . . ?
C8B C8A H2A 82.7 . . ?
O3A C8A H2A 64.7 . . ?
O4B C8A H2A 56.1 . . ?
O3B C8A H2A 82.0 . . ?
C1 C8A H2A 158.2 . . ?
O4A C8A H2A 59.2 . . ?
C8A C8B O4B 136(6) . . ?
C8A C8B O3A 50(4) . . ?
O4B C8B O3A 104(3) . . ?
C8A C8B O4A 129(8) . . ?
O4B C8B O4A 31(3) . . ?
O3A C8B O4A 125.4(14) . . ?
C8A C8B C1 83(3) . . ?
O4B C8B C1 139(4) . . ?
O3A C8B C1 112.4(15) . . ?
O4A C8B C1 121.8(15) . . ?
C8A C8B O3B 24(4) . . ?
O4B C8B O3B 123(3) . . ?
O3A C8B O3B 25.3(12) . . ?
O4A C8B O3B 133(2) . . ?
C1 C8B O3B 97.0(14) . . ?
C8A C8B H2A 72.8 . . ?
O4B C8B H2A 63.2 . . ?
O3A C8B H2A 56.9 . . ?
O4A C8B H2A 70.7 . . ?
C1 C8B H2A 154.8 . . ?
O3B C8B H2A 63.8 . . ?
N2 C9 C10 123.4(15) . . ?
N2 C9 H9 118.3 . . ?
C10 C9 H9 118.3 . . ?
C11 C10 C9 119.7(15) . . ?
C11 C10 H10 120.2 . . ?
C9 C10 H10 120.2 . . ?
C10 C11 C12 119.0(11) . . ?
C10 C11 C14B 113.8(14) . . ?
C12 C11 C14B 124.0(14) . . ?
C10 C11 C14A 113.5(18) . 3 ?
C12 C11 C14A 123(2) . 3 ?
C14B C11 C14A 39.0(13) . 3 ?
C11 C12 C13 117.6(12) . . ?
C11 C12 H12 121.2 . . ?
C13 C12 H12 121.2 . . ?
N2 C13 C12 123.3(13) . . ?
N2 C13 H13 118.3 . . ?
C12 C13 H13 118.3 . . ?
C14A C14A C14B 103(4) 3 3 ?
C14A C14A C14B 55(3) 3 . ?
C14B C14A C14B 51(2) 3 . ?
C14A C14A C11 135(10) 3 3 ?
C14B C14A C11 67(3) 3 3 ?
C14B C14A C11 92(3) . 3 ?
N1 C15 C16 126.3(13) . . ?
N1 C15 H15 116.8 . . ?
C16 C15 H15 116.8 . . ?
C17 C16 C15 119.1(13) . . ?
C17 C16 H16 120.4 . . ?
C15 C16 H16 120.4 . . ?
C18 C17 C16 115.0(11) . . ?
C18 C17 C20 121.3(16) . . ?
C16 C17 C20 123.6(15) . . ?
C17 C18 C19 122.6(14) . . ?
C17 C18 H18 118.7 . . ?
C19 C18 H18 118.7 . . ?
N1 C19 C18 121.2(13) . . ?
N1 C19 H19 119.4 . . ?
C18 C19 H19 119.4 . . ?
C20 C20 C17 121(3) 4_558 . ?
C20 C20 H20A 107.0 4_558 . ?
C17 C20 H20A 107.0 . . ?
C20 C20 H20B 107.0 4_558 . ?
C17 C20 H20B 107.0 . . ?
H20A C20 H20B 106.7 . . ?
C14B C14B C14A 75(2) 3 3 ?
C14B C14B C14A 53.8(17) 3 . ?
C14A C14B C14A 22(4) 3 . ?
C14B C14B C11 108(3) 3 . ?
C14A C14B C11 74(3) 3 . ?
C14A C14B C11 90(3) . . ?
 
loop_
 _geom_torsion_atom_site_label_1
 _geom_torsion_atom_site_label_2
 _geom_torsion_atom_site_label_3
 _geom_torsion_atom_site_label_4
 _geom_torsion
 _geom_torsion_site_symmetry_1
 _geom_torsion_site_symmetry_2
 _geom_torsion_site_symmetry_3
 _geom_torsion_site_symmetry_4
 _geom_torsion_publ_flag
C6 C1 C2 C3 -0.2(14) . . . . ?
C8B C1 C2 C3 -178(2) . . . . ?
C8A C1 C2 C3 170.6(16) . . . . ?
C8B O3A O3B C8A 1(3) . . . . ?
O4B O3A O3B C8A -22(2) . . . . ?
C8A O3A O3B C8B -1(3) . . . . ?
O4B O3A O3B C8B -23(3) . . . . ?
C1 C2 C3 C4 0.5(11) . . . . ?
C1 C2 C3 C3 179.4(9) . . . 6 ?
C8A O4A O4B C8B -19(4) . . . . ?
C8B O4A O4B C8A 19(4) . . . . ?
C8B O4A O4B O3A 50(4) . . . . ?
C8A O4A O4B O3A 32(3) . . . . ?
O3B O3A O4B O4A -24(7) . . . . ?
C8A O3A O4B O4A -54(5) . . . . ?
C8B O3A O4B O4A -74(6) . . . . ?
O3B O3A O4B C8B 50(7) . . . . ?
C8A O3A O4B C8B 21(6) . . . . ?
O3B O3A O4B C8A 29(3) . . . . ?
C8B O3A O4B C8A -21(6) . . . . ?
C2 C3 C4 C5 0.1(10) . . . . ?
C3 C3 C4 C5 -178.8(8) 6 . . . ?
C3 C4 C5 C6 -0.9(12) . . . . ?
C3 C4 C5 C7 -176.3(8) . . . . ?
C2 C1 C6 C5 -0.7(15) . . . . ?
C8B C1 C6 C5 176(2) . . . . ?
C8A C1 C6 C5 -173.0(15) . . . . ?
C4 C5 C6 C1 1.2(14) . . . . ?
C7 C5 C6 C1 176.4(10) . . . . ?
C4 C5 C7 O2 -173.2(10) . . . . ?
C6 C5 C7 O2 11.6(17) . . . . ?
C4 C5 C7 O1 1.8(14) . . . . ?
C6 C5 C7 O1 -173.5(9) . . . . ?
O3B O3A C8A C8B 177(6) . . . . ?
O4B O3A C8A C8B -24(5) . . . . ?
O3B O3A C8A O4B -159(2) . . . . ?
C8B O3A C8A O4B 24(5) . . . . ?
C8B O3A C8A O3B -177(6) . . . . ?
O4B O3A C8A O3B 159(2) . . . . ?
O3B O3A C8A C1 91(3) . . . . ?
C8B O3A C8A C1 -86(6) . . . . ?
O4B O3A C8A C1 -111(4) . . . . ?
O3B O3A C8A O4A -145(3) . . . . ?
C8B O3A C8A O4A 38(4) . . . . ?
O4B O3A C8A O4A 14.0(19) . . . . ?
O4A O4B C8A C8B -95(13) . . . . ?
O3A O4B C8A C8B 119(14) . . . . ?
O4A O4B C8A O3A 146(4) . . . . ?
C8B O4B C8A O3A -119(14) . . . . ?
O4A O4B C8A O3B 128(5) . . . . ?
C8B O4B C8A O3B -137(15) . . . . ?
O3A O4B C8A O3B -17(2) . . . . ?
O4A O4B C8A C1 -83(4) . . . . ?
C8B O4B C8A C1 12(12) . . . . ?
O3A O4B C8A C1 132(3) . . . . ?
C8B O4B C8A O4A 95(13) . . . . ?
O3A O4B C8A O4A -146(4) . . . . ?
O3A O3B C8A C8B -5(9) . . . . ?
C8B O3B C8A O3A 5(9) . . . . ?
O3A O3B C8A O4B 28(3) . . . . ?
C8B O3B C8A O4B 33(8) . . . . ?
O3A O3B C8A C1 -117(4) . . . . ?
C8B O3B C8A C1 -112(11) . . . . ?
O3A O3B C8A O4A 58(4) . . . . ?
C8B O3B C8A O4A 63(8) . . . . ?
C6 C1 C8A C8B -154(6) . . . . ?
C2 C1 C8A C8B 35(7) . . . . ?
C6 C1 C8A O3A -53(3) . . . . ?
C2 C1 C8A O3A 136(3) . . . . ?
C8B C1 C8A O3A 101(8) . . . . ?
C6 C1 C8A O4B -159.2(18) . . . . ?
C2 C1 C8A O4B 29(3) . . . . ?
C8B C1 C8A O4B -6(6) . . . . ?
C6 C1 C8A O3B -6(3) . . . . ?
C2 C1 C8A O3B -178(2) . . . . ?
C8B C1 C8A O3B 147(9) . . . . ?
C6 C1 C8A O4A 177.3(15) . . . . ?
C2 C1 C8A O4A 6(3) . . . . ?
C8B C1 C8A O4A -29(6) . . . . ?
O4B O4A C8A C8B 49(6) . . . . ?
O4B O4A C8A O3A -38(5) . . . . ?
C8B O4A C8A O3A -87(8) . . . . ?
C8B O4A C8A O4B -49(6) . . . . ?
O4B O4A C8A O3B -73(6) . . . . ?
C8B O4A C8A O3B -122(9) . . . . ?
O4B O4A C8A C1 102(4) . . . . ?
C8B O4A C8A C1 53(5) . . . . ?
O3A C8A C8B O4B 65(14) . . . . ?
O3B C8A C8B O4B 68(19) . . . . ?
C1 C8A C8B O4B -168(12) . . . . ?
O4A C8A C8B O4B -42(8) . . . . ?
O4B C8A C8B O3A -65(14) . . . . ?
O3B C8A C8B O3A 3(6) . . . . ?
C1 C8A C8B O3A 127(3) . . . . ?
O4A C8A C8B O3A -107(7) . . . . ?
O3A C8A C8B O4A 107(7) . . . . ?
O4B C8A C8B O4A 42(8) . . . . ?
O3B C8A C8B O4A 110(12) . . . . ?
C1 C8A C8B O4A -126(5) . . . . ?
O3A C8A C8B C1 -127(3) . . . . ?
O4B C8A C8B C1 168(12) . . . . ?
O3B C8A C8B C1 -124(8) . . . . ?
O4A C8A C8B C1 126(5) . . . . ?
O3A C8A C8B O3B -3(6) . . . . ?
O4B C8A C8B O3B -68(19) . . . . ?
C1 C8A C8B O3B 124(8) . . . . ?
O4A C8A C8B O3B -110(12) . . . . ?
O4A O4B C8B C8A 92(11) . . . . ?
O3A O4B C8B C8A -45(10) . . . . ?
O4A O4B C8B O3A 138(3) . . . . ?
C8A O4B C8B O3A 45(10) . . . . ?
C8A O4B C8B O4A -92(11) . . . . ?
O3A O4B C8B O4A -138(3) . . . . ?
O4A O4B C8B C1 -69(11) . . . . ?
C8A O4B C8B C1 -161(20) . . . . ?
O3A O4B C8B C1 154(11) . . . . ?
O4A O4B C8B O3B 119(4) . . . . ?
C8A O4B C8B O3B 27(9) . . . . ?
O3A O4B C8B O3B -18.1(19) . . . . ?
O3B O3A C8B C8A -3(6) . . . . ?
O4B O3A C8B C8A 139(10) . . . . ?
O3B O3A C8B O4B -143(5) . . . . ?
C8A O3A C8B O4B -139(10) . . . . ?
O3B O3A C8B O4A -117(5) . . . . ?
C8A O3A C8B O4A -114(9) . . . . ?
O4B O3A C8B O4A 25(3) . . . . ?
O3B O3A C8B C1 56(4) . . . . ?
C8A O3A C8B C1 59(4) . . . . ?
O4B O3A C8B C1 -162(8) . . . . ?
C8A O3A C8B O3B 3(6) . . . . ?
O4B O3A C8B O3B 143(5) . . . . ?
O4B O4A C8B C8A -117(6) . . . . ?
C8A O4A C8B O4B 117(6) . . . . ?
O4B O4A C8B O3A -53(4) . . . . ?
C8A O4A C8B O3A 63(4) . . . . ?
O4B O4A C8B C1 134(8) . . . . ?
C8A O4A C8B C1 -109(9) . . . . ?
O4B O4A C8B O3B -85(5) . . . . ?
C8A O4A C8B O3B 32(4) . . . . ?
C6 C1 C8B C8A 32(8) . . . . ?
C2 C1 C8B C8A -151(6) . . . . ?
C6 C1 C8B O4B -161(7) . . . . ?
C2 C1 C8B O4B 16(9) . . . . ?
C8A C1 C8B O4B 167(15) . . . . ?
C6 C1 C8B O3A -9(5) . . . . ?
C2 C1 C8B O3A 168(3) . . . . ?
C8A C1 C8B O3A -41(4) . . . . ?
C6 C1 C8B O4A 164(3) . . . . ?
C2 C1 C8B O4A -19(5) . . . . ?
C8A C1 C8B O4A 132(10) . . . . ?
C6 C1 C8B O3B 12(3) . . . . ?
C2 C1 C8B O3B -171.3(14) . . . . ?
C8A C1 C8B O3B -20(5) . . . . ?
O3A O3B C8B C8A 174(11) . . . . ?
O3A O3B C8B O4B 45(6) . . . . ?
C8A O3B C8B O4B -129(15) . . . . ?
C8A O3B C8B O3A -174(11) . . . . ?
O3A O3B C8B O4A 83(4) . . . . ?
C8A O3B C8B O4A -91(13) . . . . ?
O3A O3B C8B C1 -130(4) . . . . ?
C8A O3B C8B C1 56(8) . . . . ?
C13 N2 C9 C10 3(3) . . . . ?
N2 C9 C10 C11 -2(3) . . . . ?
C9 C10 C11 C12 0(3) . . . . ?
C9 C10 C11 C14B 160.7(18) . . . . ?
C9 C10 C11 C14A -157(2) . . . 3 ?
C10 C11 C12 C13 1(3) . . . . ?
C14B C11 C12 C13 -157.5(15) . . . . ?
C14A C11 C12 C13 155.4(18) 3 . . . ?
C9 N2 C13 C12 -1(3) . . . . ?
C11 C12 C13 N2 0(3) . . . . ?
C19 N1 C15 C16 -3(3) . . . . ?
N1 C15 C16 C17 0(3) . . . . ?
C15 C16 C17 C18 2(3) . . . . ?
C15 C16 C17 C20 -174.3(18) . . . . ?
C16 C17 C18 C19 -2(3) . . . . ?
C20 C17 C18 C19 174.4(17) . . . . ?
C15 N1 C19 C18 3(3) . . . . ?
C17 C18 C19 N1 0(3) . . . . ?
C18 C17 C20 C20 138.7(15) . . . 4_558 ?
C16 C17 C20 C20 -45(2) . . . 4_558 ?
C14A C14A C14B C14B -156(19) 3 . . 3 ?
C11 C14A C14B C14B 57(3) 3 . . 3 ?
C14B C14A C14B C14A 156(19) 3 . . 3 ?
C11 C14A C14B C14A -147(18) 3 . . 3 ?
C14A C14A C14B C11 -44(16) 3 . . . ?
C14B C14A C14B C11 112(4) 3 . . . ?
C11 C14A C14B C11 169(2) 3 . . . ?
C10 C11 C14B C14B 166.5(15) . . . 3 ?
C12 C11 C14B C14B -34.3(19) . . . 3 ?
C14A C11 C14B C14B 68(3) 3 . . 3 ?
C10 C11 C14B C14A 99(3) . . . 3 ?
C12 C11 C14B C14A -102(3) . . . 3 ?
C10 C11 C14B C14A 115(3) . . . . ?
C12 C11 C14B C14A -86(3) . . . . ?
C14A C11 C14B C14A 16(4) 3 . . . ?
 
loop_
 _geom_hbond_atom_site_label_D 
 _geom_hbond_atom_site_label_H 
 _geom_hbond_atom_site_label_A 
 _geom_hbond_distance_DH 
 _geom_hbond_distance_HA 
 _geom_hbond_distance_DA 
 _geom_hbond_angle_DHA 
 _geom_hbond_site_symmetry_A 
O1 H1 N1  0.89 1.78 2.656(11) 166.9 .
O3A H2A N2  1.19 2.06 2.804(18) 116.8 .
O4B H2A N2  1.15 2.06 2.69(3) 111.1 .
 
_refine_diff_density_max    0.208
_refine_diff_density_min   -0.197
_refine_diff_density_rms    0.037

_shelx_res_file
;

    E:\hyg-498\HY6C3E~1\h.res created by SHELXL-2014/7

REM  h in Ccca
REM R1 =  0.2459 for   2999 Fo > 4sig(Fo)  and  0.2846 for all   4364 data
REM    235 parameters refined using      0 restraints
REM Highest difference peak  0.788,  deepest hole -0.514,  1-sigma level  0.155
REM  h in Ccca
REM R1 =  0.2435 for   2897 Fo > 4sig(Fo)  and  0.2789 for all   4133 data
REM    247 parameters refined using      0 restraints
REM Highest difference peak  0.920,  deepest hole -0.601,  1-sigma level  0.185
REM  h in Ccca
REM R1 =  0.1379 for   2408 Fo > 4sig(Fo)  and  0.1741 for all   3448 data
REM    271 parameters refined using      7 restraints
REM Highest difference peak  0.228,  deepest hole -0.210,  1-sigma level  0.043
REM  h in Ccca
REM R1 =  0.2208 for   2565 Fo > 4sig(Fo)  and  0.2521 for all   3518 data
REM    271 parameters refined using      7 restraints
REM Highest difference peak  0.458,  deepest hole -0.374,  1-sigma level  0.091
REM  h in Ccca
REM R1 =  0.1910 for   2753 Fo > 4sig(Fo)  and  0.2172 for all   3517 data
REM    271 parameters refined using      7 restraints
REM Highest difference peak  0.298,  deepest hole -0.326,  1-sigma level  0.065
REM  h in Ccca
REM R1 =  0.1819 for   2763 Fo > 4sig(Fo)  and  0.2085 for all   3558 data
REM    271 parameters refined using      7 restraints
REM Highest difference peak  0.306,  deepest hole -0.263,  1-sigma level  0.052
REM  h in Ccca
REM R1 =  0.1865 for   2804 Fo > 4sig(Fo)  and  0.2161 for all   3614 data
REM    271 parameters refined using      7 restraints
REM Highest difference peak  0.195,  deepest hole -0.181,  1-sigma level  0.043
REM  h in Ccca
REM R1 =  0.1485 for   2909 Fo > 4sig(Fo)  and  0.1639 for all   3487 data
REM    271 parameters refined using      7 restraints
REM Highest difference peak  0.278,  deepest hole -0.209,  1-sigma level  0.052
REM  h in Ccca
REM R1 =  0.1412 for   2948 Fo > 4sig(Fo)  and  0.1549 for all   3504 data
REM    271 parameters refined using      7 restraints
REM Highest difference peak  0.216,  deepest hole -0.213,  1-sigma level  0.049
REM  h in Ccca
REM R1 =  0.1363 for   2964 Fo > 4sig(Fo)  and  0.1499 for all   3516 data
REM    271 parameters refined using      7 restraints
REM Highest difference peak  0.240,  deepest hole -0.179,  1-sigma level  0.043
REM  h in Ccca
REM R1 =  0.1438 for   2844 Fo > 4sig(Fo)  and  0.1614 for all   3528 data
REM    271 parameters refined using      7 restraints
REM Highest difference peak  0.246,  deepest hole -0.224,  1-sigma level  0.059
REM  h in Ccca
REM R1 =  0.1366 for   2820 Fo > 4sig(Fo)  and  0.1560 for all   3555 data
REM    271 parameters refined using      7 restraints
REM Highest difference peak  0.187,  deepest hole -0.208,  1-sigma level  0.043
REM  h in Ccca
REM R1 =  0.1416 for   2785 Fo > 4sig(Fo)  and  0.1649 for all   3578 data
REM    271 parameters refined using      7 restraints
REM Highest difference peak  0.228,  deepest hole -0.176,  1-sigma level  0.038
REM  h in Ccca
REM R1 =  0.1347 for   2620 Fo > 4sig(Fo)  and  0.1627 for all   3601 data
REM    271 parameters refined using      7 restraints
REM Highest difference peak  0.185,  deepest hole -0.168,  1-sigma level  0.036
REM  h in Ccca
REM R1 =  0.1446 for    2717 Fo > 4sig(Fo)  and  0.1770 for all    3631 data
REM    261 parameters refined using      7 restraints
REM Highest difference peak  0.187,  deepest hole -0.178,  1-sigma level  0.034
TITL h in Ccca
CELL 1.54178 23.9662 26.4996 12.7757 90.000 90.000 90.000
ZERR 16.0000 0.0077 0.0081 0.0037 0.000 0.000 0.000
LATT 7
SYMM -X, 0.5-Y, Z
SYMM X, 0.5-Y, 0.5-Z
SYMM -X, Y, 0.5-Z
SFAC C H N O
UNIT 320 272 32 64
MERG 2
SHEL 999.00 0.83
FMAP 2
GRID
PLAN 20
TEMP -100
BOND $H
CONF
HTAB O1 N1
HTAB O3A N2
HTAB O4B N2
DFIX 1.25 0.02 C8A O4B C8A O3B
DFIX 1.25 0.02 C8B O4A C8B O3A
DFIX 2.22 0.02 O3A O4A O3B O4B
DFIX 1.50 0.02 C1 C8B
DFIX 1.55 0.02 C1 C8B
DFIX 1.55 0.02 C1 C8A
DFIX 1.42 0.02 C14A C14B
OMIT               3   1   1
OMIT               8   8   0
OMIT                1   1   1
OMIT                2   4   0
OMIT                1   3   1
OMIT              2   2   2
OMIT               2   0   2
OMIT               2   4   3
OMIT                2   2   1
OMIT              4   0   0
OMIT             10   6   0
OMIT              0   8   0
OMIT              10   4   0
OMIT               2   2   0
OMIT              1  11   1
OMIT             0   0   4
OMIT              4   8   0
OMIT             8   4   0
OMIT             0   6   2
OMIT             4   8   1
OMIT             4  12   0
OMIT            8   2   2
OMIT              2   8   0
OMIT             5   5   1
OMIT             1   9   1
OMIT               7   7   3
OMIT             6   4   1
OMIT               0   2   2
OMIT              6   8   0
OMIT              1   3   6
OMIT            4  10   2
OMIT             4   6   2
OMIT             2   8   2
OMIT             1   9   2
OMIT             5   3   5
OMIT            3   9   1
OMIT           10   2   0
OMIT              3   3   1
OMIT           2  10   0
OMIT            2   8   5
OMIT            0   0   2
OMIT           1   3   5
OMIT           1   1   3
OMIT           8   8   1
OMIT            8   6   0
OMIT          2   2   4
OMIT             3   1   3
OMIT           7   7   1
OMIT          1   5   2
OMIT          10   0   2
OMIT         3   7   2
OMIT        5   3   3
OMIT   2   8   1
OMIT   3   7   1
OMIT  4  12   1
OMIT  1   7   4
OMIT  4   6   1
L.S. 20
ACTA
WGHT    0.112800   17.483999
FVAR       1.70774
O1    4    0.136441    0.445916    1.246659    11.00000    0.24947    0.18590 =
         0.13567    0.00107    0.06258   -0.05055
N1    3    0.071572    0.431702    1.412595    11.00000    0.19471    0.23869 =
         0.10887   -0.01433    0.03316   -0.02499
AFIX   3
H1    2    0.111702    0.437972    1.296185    11.00000   -1.20000
AFIX   0
C1    1    0.184910    0.410320    0.898179    11.00000    0.20120    0.14030 =
         0.08775   -0.03803   -0.02433   -0.00504
O2    4    0.101376    0.378309    1.175129    11.00000    0.23470    0.20620 =
         0.15945    0.02541    0.00791   -0.05139
N2    3    0.175520    0.318019    0.584016    11.00000    0.27954    0.22316 =
         0.10212   -0.04460   -0.02448    0.02634
AFIX   3
H2A   2    0.162560    0.362869    0.713116    11.00000   -1.20000
AFIX   0
C2    1    0.221497    0.449732    0.899846    11.00000    0.16923    0.12854 =
         0.06519   -0.01104   -0.01363    0.01180
AFIX  43
H2    2    0.241886    0.457743    0.838280    11.00000   -1.20000
AFIX   0
O3A   4    0.159733    0.342030    0.795738    10.50000    0.16873
O3B   4    0.129058    0.345210    0.815848    10.50000    0.19865
C3    1    0.229702    0.478738    0.990558    11.00000    0.15137    0.10584 =
         0.06017   -0.00536   -0.01912    0.00627
O4A   4    0.203531    0.403105    0.711730    10.50000    0.34786    0.17144 =
         0.08367   -0.06618    0.00589   -0.10827
O4B   4    0.203587    0.380908    0.741013    10.50000    0.19588
C4    1    0.197933    0.463718    1.078049    11.00000    0.15675    0.14125 =
         0.04609    0.01863    0.01115    0.01364
AFIX  43
H4    2    0.202039    0.482254    1.141230    11.00000   -1.20000
AFIX   0
C5    1    0.162568    0.425096    1.077136    11.00000    0.10042    0.11156 =
         0.12765    0.05479    0.02923   -0.06245
C6    1    0.155784    0.398146    0.983949    11.00000    0.22644    0.12695 =
         0.11625   -0.03393   -0.04829   -0.00772
AFIX  43
H6    2    0.130157    0.370823    0.981448    11.00000   -1.20000
AFIX   0
C7    1    0.129934    0.414829    1.167999    11.00000    0.19654    0.11125 =
         0.23852    0.03311   -0.02904   -0.04316
C8A   1    0.164041    0.378842    0.802311    10.50000    0.18039
C8B   1    0.184941    0.382938    0.792305    10.50000    0.19691
C9    1    0.162899    0.272383    0.570939    11.00000    0.39237    0.23901 =
         0.11288   -0.01062    0.00336    0.00789
AFIX  43
H9    2    0.152059    0.253192    0.630365    11.00000   -1.20000
AFIX   0
C10   1    0.163990    0.248753    0.474682    11.00000    0.53542    0.19823 =
         0.09294   -0.01795    0.02703   -0.05963
AFIX  43
H10   2    0.155320    0.213870    0.469240    11.00000   -1.20000
AFIX   0
C11   1    0.176943    0.274476    0.391491    11.00000    0.31299    0.18865 =
         0.10537   -0.06417    0.00019   -0.03656
C12   1    0.189031    0.322765    0.401202    11.00000    0.34275    0.19623 =
         0.11162   -0.03001    0.00687   -0.06006
AFIX  43
H12   2    0.198206    0.342777    0.341956    11.00000   -1.20000
AFIX   0
C13   1    0.187868    0.343516    0.501956    11.00000    0.31438    0.18876 =
         0.15556   -0.04701   -0.01791   -0.05071
AFIX  43
H13   2    0.196676    0.378258    0.509913    11.00000   -1.20000
AFIX   0
C14A  1    0.150212    0.252876    0.229133    10.50000    0.25640
C15   1    0.088682    0.456242    1.486212    11.00000    0.30479    0.32400 =
         0.14147   -0.06135    0.08914   -0.15610
AFIX  43
H15   2    0.120806    0.476450    1.474332    11.00000   -1.20000
AFIX   0
C16   1    0.065936    0.457609    1.585590    11.00000    0.30491    0.32156 =
         0.14599   -0.06361    0.08539   -0.13072
AFIX  43
H16   2    0.082211    0.478045    1.638509    11.00000   -1.20000
AFIX   0
C17   1    0.021533    0.430284    1.605875    11.00000    0.23352    0.31043 =
         0.08561   -0.01766    0.04855   -0.06559
C18   1    0.004387    0.402723    1.529533    11.00000    0.23113    0.39288 =
         0.13789   -0.03108    0.04985   -0.10396
AFIX  43
H18   2   -0.026708    0.381136    1.540566    11.00000   -1.20000
AFIX   0
C19   1    0.029517    0.403262    1.431616    11.00000    0.22805    0.32682 =
         0.13342   -0.03653    0.02464   -0.07109
AFIX  43
H19   2    0.015283    0.382170    1.377742    11.00000   -1.20000
AFIX   0
C20   1   -0.011016    0.432504    1.712463    11.00000    0.27459    0.54243 =
         0.13733   -0.04049    0.02909   -0.08467
AFIX  23
H20A  2   -0.034371    0.463307    1.710723    11.00000   -1.20000
H20B  2   -0.036914    0.403403    1.713358    11.00000   -1.20000
AFIX   0
C14B  1    0.197870    0.237471    0.286801    10.50000    0.17425
HKLF 4

REM  h in Ccca
REM R1 =  0.2317 for    2708 Fo > 4sig(Fo)  and  0.2650 for all    3667 data
REM    236 parameters refined using     10 restraints

END

WGHT      0.1130     17.4739

REM Highest difference peak  0.208,  deepest hole -0.197,  1-sigma level  0.037
Q1    1   0.1978  0.4299  1.0655  11.00000  0.05    0.21
Q2    1   0.1433  0.3191  0.8393  11.00000  0.05    0.20
Q3    1   0.1322  0.3580  0.7634  11.00000  0.05    0.19
Q4    1   0.2285  0.4681  1.0612  11.00000  0.05    0.18
Q5    1   0.1254  0.4220  1.0744  11.00000  0.05    0.16
Q6    1   0.2314  0.2500  0.2500  10.50000  0.05    0.15
Q7    1   0.2306  0.5126  1.0015  11.00000  0.05    0.14
Q8    1   0.1759  0.2287  0.3047  11.00000  0.05    0.14
Q9    1   0.2118  0.3405  0.7849  11.00000  0.05    0.13
Q10   1   0.2090  0.5001  1.1600  11.00000  0.05    0.13
Q11   1   0.2033  0.4498  1.1208  11.00000  0.05    0.13
Q12   1   0.1469  0.3633  0.9658  11.00000  0.05    0.13
Q13   1   0.1131  0.2280  0.6260  11.00000  0.05    0.12
Q14   1   0.1033  0.4105  1.1738  11.00000  0.05    0.12
Q15   1   0.1781  0.3981  0.7586  11.00000  0.05    0.12
Q16   1   0.0941  0.3870  1.2391  11.00000  0.05    0.12
Q17   1  -0.0312  0.4386  1.6835  11.00000  0.05    0.12
Q18   1   0.2081  0.2021  0.3210  11.00000  0.05    0.12
Q19   1   0.1613  0.4622  1.0574  11.00000  0.05    0.11
Q20   1   0.2225  0.4129  1.0968  11.00000  0.05    0.11
;
_shelx_res_checksum   12509

_shelx_hkl_file
;
   0   0   2  211631     838                                                      209260   -1.22    0.00  1.0000
   0   0   4   34233     258                                                       34522    0.37    0.00  1.0000
   0   0   4   34935     236                                                       35227    0.37    0.00  1.0000
   0   0   4   34194     200                                                       34483    0.37    0.00  1.0000
   0   0   6  124010    1681                                                      123839    0.12    0.00  1.0000
   0   0   6  114956    1529                                                      114791    0.12    0.00  1.0000
   0   0   6  120064    1579                                                      119896    0.12    0.00  1.0000
   0   0  -6  112528    1478                                                      112365    0.12    0.00  1.0000
   0   0   8     143      78                                                         127   -0.32    0.00  1.0000
   0   0   8      90      42                                                          78   -0.32    0.00  1.0000
   0   0   8      97      36                                                          84   -0.32    0.00  1.0000
   0   0  -8     137      34                                                         122   -0.32    0.00  1.0000
   0   0  10   26500     278                                                       26553    0.08    0.00  1.0000
   0   0  10   26560     243                                                       26613    0.08    0.00  1.0000
   0   0 -10   26067    1600                                                       26119    0.08    0.00  1.0000
   0   0  12    4372     218                                                        4368   -0.01    0.00  1.0000
   0   0  12    4394     272                                                        4390   -0.01    0.00  1.0000
   0   0  14     209      63                                                         226    0.28    0.00  1.0000
   0   0  14     378      87                                                         401    0.28    0.00  1.0000
   0   0  16     250      41                                                         251   -0.02    0.00  1.0000
   0   0  16     193      35                                                         194   -0.02    0.00  1.0000
   0   2  -2   19599     196                                                       20177    0.97    0.00  1.0000
   0   2   2   20077     135                                                       20662    0.97    0.00  1.0000
   0  -2  -2   19294     139                                                       19867    0.97    0.00  1.0000
   0   2   2   19411     110                                                       19986    0.97    0.00  1.0000
   0  -2   2   19323     126                                                       19897    0.97    0.00  1.0000
   0   2  -4    3006     157                                                        2941   -0.28    0.00  1.0000
   0  -2   4    2781     134                                                        2719   -0.28    0.00  1.0000
   0   2   4    2839     127                                                        2776   -0.28    0.00  1.0000
   0  -2  -4    2794     109                                                        2731   -0.28    0.00  1.0000
   0   2   4    2878     110                                                        2814   -0.28    0.00  1.0000
   0  -2   4    2762     138                                                        2700   -0.28    0.00  1.0000
   0  -2  -4    2737     103                                                        2675   -0.28    0.00  1.0000
   0   2  -4    2505      54                                                        2446   -0.28    0.00  1.0000
   0  -2   6    8193     197                                                        8193    0.00    0.00  1.0000
   0   2   6    8254     151                                                        8254    0.00    0.00  1.0000
   0  -2   6    7824     157                                                        7824    0.00    0.00  1.0000
   0  -2  -6    8136     152                                                        8136    0.00    0.00  1.0000
   0   2   6    8292     130                                                        8292    0.00    0.00  1.0000
   0  -2   6    8016     140                                                        8016    0.00    0.00  1.0000
   0  -2  -6    8234     125                                                        8234    0.00    0.00  1.0000
   0   2  -6    7906     131                                                        7906    0.00    0.00  1.0000
   0   2   8    1206     129                                                        1231    0.17    0.00  1.0000
   0  -2   8    1284     230                                                        1310    0.17    0.00  1.0000
   0   2   8    1634     295                                                        1663    0.17    0.00  1.0000
   0  -2   8    1550     146                                                        1579    0.17    0.00  1.0000
   0   2   8    1364     123                                                        1391    0.17    0.00  1.0000
   0  -2   8    1752     199                                                        1782    0.17    0.00  1.0000
   0  -2  -8    1174      95                                                        1199    0.17    0.00  1.0000
   0   2  -8    1314     106                                                        1340    0.17    0.00  1.0000
   0   2  10    1687     157                                                        1662   -0.14    0.00  1.0000
   0  -2  10    1807     253                                                        1782   -0.14    0.00  1.0000
   0   2  10    1709     153                                                        1684   -0.14    0.00  1.0000
   0  -2  10    1846     261                                                        1820   -0.14    0.00  1.0000
   0  -2 -10    1609     142                                                        1585   -0.14    0.00  1.0000
   0   2 -10    1667     128                                                        1643   -0.14    0.00  1.0000
   0   2  12    1649     300                                                        1672    0.14    0.00  1.0000
   0  -2  12    1794     135                                                        1818    0.14    0.00  1.0000
   0   2  12    1295     249                                                        1316    0.14    0.00  1.0000
   0  -2  12    1626      83                                                        1649    0.14    0.00  1.0000
   0  -2 -12    1510      61                                                        1532    0.14    0.00  1.0000
   0   2  14       2      67                                                           1   -0.18    0.00  1.0000
   0  -2  14     214      68                                                         203   -0.18    0.00  1.0000
   0   2  14       2      36                                                           1   -0.18    0.00  1.0000
   0  -2  14     293      94                                                         280   -0.18    0.00  1.0000
   0   2  16       8      64                                                           8    0.03    0.00  1.0000
   0  -2  16       0      46                                                           0    0.03    0.00  1.0000
   0  -4   0  225903     205                                                      198430   14.14    0.00  1.0000
   0  -4   0  224884     143                                                      197475   14.14    0.00  1.0000
   0   4  -2  109109     601                                                      108392   -0.52    0.00  1.0000
   0  -4  -2  106002     413                                                      105295   -0.52    0.00  1.0000
   0   4  -4    5690     268                                                        5664    0.08    0.00  1.0000
   0  -4   4    5034     240                                                        5010    0.08    0.00  1.0000
   0   4   4    5513     258                                                        5488    0.08    0.00  1.0000
   0  -4  -4    5285     214                                                        5260    0.08    0.00  1.0000
   0   4   4    5221     199                                                        5196    0.08    0.00  1.0000
   0  -4  -4    5006     191                                                        4982    0.08    0.00  1.0000
   0  -4   4    4948     196                                                        4924    0.08    0.00  1.0000
   0   4  -4    4860     189                                                        4836    0.08    0.00  1.0000
   0   4  -6    9720     230                                                        9786   -0.16    0.00  1.0000
   0  -4   6    9257     288                                                        9321   -0.16    0.00  1.0000
   0   4   6   10111     210                                                       10178   -0.16    0.00  1.0000
   0  -4  -6   10282     182                                                       10350   -0.16    0.00  1.0000
   0   4   6   10318     168                                                       10386   -0.16    0.00  1.0000
   0  -4   6    9878     178                                                        9944   -0.16    0.00  1.0000
   0  -4  -6   10077     154                                                       10144   -0.16    0.00  1.0000
   0   4  -6    9780     171                                                        9846   -0.16    0.00  1.0000
   0  -4   8    1831     365                                                        1849    0.10    0.00  1.0000
   0   4   8    2587     169                                                        2608    0.10    0.00  1.0000
   0  -4   8    2796     199                                                        2818    0.10    0.00  1.0000
   0  -4  -8    2809     178                                                        2831    0.10    0.00  1.0000
   0   4   8    2719     170                                                        2741    0.10    0.00  1.0000
   0  -4   8    2721     184                                                        2743    0.10    0.00  1.0000
   0  -4  -8    2788     163                                                        2810    0.10    0.00  1.0000
   0   4  -8    2600     162                                                        2621    0.10    0.00  1.0000
   0   4  10     272      85                                                         290    0.26    0.00  1.0000
   0  -4  10     179      71                                                         194    0.26    0.00  1.0000
   0   4  10     100      70                                                         111    0.26    0.00  1.0000
   0  -4  10      72      65                                                          81    0.26    0.00  1.0000
   0  -4 -10     181      57                                                         196    0.26    0.00  1.0000
   0   4  12     138     110                                                         124   -0.29    0.00  1.0000
   0  -4  12     144      64                                                         130   -0.29    0.00  1.0000
   0   4  12     147      51                                                         133   -0.29    0.00  1.0000
   0  -4  12     226      93                                                         208   -0.29    0.00  1.0000
   0  -4 -12      83      39                                                          72   -0.29    0.00  1.0000
   0   4  14      27      45                                                          24   -0.13    0.00  1.0000
   0  -4  14      79      70                                                          74   -0.13    0.00  1.0000
   0   4  14     127      62                                                         121   -0.13    0.00  1.0000
   0  -4  14      54      49                                                          50   -0.13    0.00  1.0000
   0   4  16       4      67                                                           3   -0.07    0.00  1.0000
   0  -4  16      38      80                                                          36   -0.07    0.00  1.0000
   0  -4  16       0      43                                                           0   -0.07    0.00  1.0000
   0   6  -2    2089     399                                                        2149    0.31    0.00  1.0000
   0  -6   2    1820     179                                                        1876    0.31    0.00  1.0000
   0   6   2    1999     148                                                        2058    0.31    0.00  1.0000
   0  -6  -2    1846     127                                                        1903    0.31    0.00  1.0000
   0  -6  -2    1975     128                                                        2034    0.31    0.00  1.0000
   0  -6   2    1879     137                                                        1936    0.31    0.00  1.0000
   0   6  -2    1943     131                                                        2001    0.31    0.00  1.0000
   0  -6  -2    1628     102                                                        1681    0.31    0.00  1.0000
   0   6  -4     106      82                                                         110    0.10    0.00  1.0000
   0  -6   4     357     121                                                         365    0.10    0.00  1.0000
   0   6   4      98      45                                                         102    0.10    0.00  1.0000
   0  -6  -4      12      27                                                          13    0.10    0.00  1.0000
   0   6   4      87      29                                                          91    0.10    0.00  1.0000
   0  -6  -4      85      23                                                          89    0.10    0.00  1.0000
   0  -6   4      60      50                                                          63    0.10    0.00  1.0000
   0   6  -4     108      55                                                         112    0.10    0.00  1.0000
   0   6  -6   35113     578                                                       35205    0.12    0.00  1.0000
   0  -6   6   35517     583                                                       35609    0.12    0.00  1.0000
   0   6   6   35392     520                                                       35484    0.12    0.00  1.0000
   0  -6  -6   35432     494                                                       35524    0.12    0.00  1.0000
   0   6   6   34250     449                                                       34341    0.12    0.00  1.0000
   0  -6   6   33360     545                                                       33449    0.12    0.00  1.0000
   0  -6  -6   34083     434                                                       34173    0.12    0.00  1.0000
   0   6  -6   32626     438                                                       32715    0.12    0.00  1.0000
   0   6   8     124      67                                                         115   -0.20    0.00  1.0000
   0   6   8     122      40                                                         113   -0.20    0.00  1.0000
   0  -6   8      77      66                                                          70   -0.20    0.00  1.0000
   0   6  -8     161      45                                                         150   -0.20    0.00  1.0000
   0   6  10     568     141                                                         595   -0.26    0.00  1.0000
   0  -6  10     793     196                                                         824   -0.26    0.00  1.0000
   0   6  10     568      87                                                         595   -0.26    0.00  1.0000
   0  -6  10     636     104                                                         664   -0.26    0.00  1.0000
   0  -6 -10     625      75                                                         653   -0.26    0.00  1.0000
   0   6  12     384     143                                                         397    0.16    0.00  1.0000
   0  -6  12     357      76                                                         370    0.16    0.00  1.0000
   0   6  12     195      51                                                         204    0.16    0.00  1.0000
   0  -6  12     101      52                                                         108    0.16    0.00  1.0000
   0  -6 -12     307      47                                                         319    0.16    0.00  1.0000
   0   6  14     241      87                                                         280    0.58    0.00  1.0000
   0  -6  14     292     108                                                         335    0.58    0.00  1.0000
   0   6  14     241      57                                                         280    0.58    0.00  1.0000
   0  -6  14     168      31                                                         201    0.58    0.00  1.0000
   0   6  16       5      74                                                           6    0.13    0.00  1.0000
   0  -6  16     244      91                                                         253    0.13    0.00  1.0000
   0  -6  16     172      73                                                         179    0.13    0.00  1.0000
   0   8   0   14408     142                                                       14147    0.52    0.00  1.0000
   0  -8   0   14346      92                                                       14086    0.52    0.00  1.0000
   0  -8   0   14298      62                                                       14038    0.52    0.00  1.0000
   0   8   0   13692      48                                                       13438    0.52    0.00  1.0000
   0   8  -2    5314     361                                                        5408   -0.31    0.00  1.0000
   0  -8   2    5491     345                                                        5587   -0.31    0.00  1.0000
   0   8   2    5496     300                                                        5592   -0.31    0.00  1.0000
   0  -8  -2    5211     277                                                        5304   -0.31    0.00  1.0000
   0  -8  -2    5690     323                                                        5788   -0.31    0.00  1.0000
   0  -8   2    5478     279                                                        5574   -0.31    0.00  1.0000
   0   8  -2    5462     274                                                        5558   -0.31    0.00  1.0000
   0  -8  -2    5318     261                                                        5412   -0.31    0.00  1.0000
   0   8  -4  101223    1537                                                      101022   -0.15    0.00  1.0000
   0   8   4  102486    1374                                                      102283   -0.15    0.00  1.0000
   0  -8  -4  102179    1359                                                      101977   -0.15    0.00  1.0000
   0  -8  -4  105383    1332                                                      105177   -0.15    0.00  1.0000
   0  -8   4  103986    1350                                                      103782   -0.15    0.00  1.0000
   0   8  -4  103283    1332                                                      103079   -0.15    0.00  1.0000
   0   8  -6   63673     513                                                       63680    0.01    0.00  1.0000
   0  -8   6   65983     702                                                       65990    0.01    0.00  1.0000
   0   8   6   66862     392                                                       66869    0.01    0.00  1.0000
   0  -8  -6   60815    1926                                                       60822    0.01    0.00  1.0000
   0   8   6   62188    1933                                                       62195    0.01    0.00  1.0000
   0  -8   6   62068    1954                                                       62075    0.01    0.00  1.0000
   0  -8  -6   60552    1876                                                       60559    0.01    0.00  1.0000
   0   8  -6   66028     272                                                       66035    0.01    0.00  1.0000
   0   8  -8      80      51                                                          84    0.12    0.00  1.0000
   0   8   8     206      81                                                         213    0.12    0.00  1.0000
   0   8   8     156      39                                                         162    0.12    0.00  1.0000
   0  -8   8      82      50                                                          86    0.12    0.00  1.0000
   0  -8  -8      90      29                                                          95    0.12    0.00  1.0000
   0   8  10    1839     152                                                        1819    0.11    0.00  1.0000
   0  -8  10    2001     268                                                        1981    0.11    0.00  1.0000
   0   8  10    2177     136                                                        2156    0.11    0.00  1.0000
   0  -8  10    2094     279                                                        2073    0.11    0.00  1.0000
   0  -8 -10    2231     124                                                        2210    0.11    0.00  1.0000
   0   8  12     670     170                                                         650    0.18    0.00  1.0000
   0  -8  12     457     101                                                         441    0.18    0.00  1.0000
   0   8  12     794     161                                                         772    0.18    0.00  1.0000
   0  -8  12     621     124                                                         602    0.18    0.00  1.0000
   0   8  14     149      72                                                         108   -0.86    0.00  1.0000
   0  -8  14     202      84                                                         154   -0.86    0.00  1.0000
   0  -8  14     329     112                                                         267   -0.86    0.00  1.0000
   0   8  16      96      76                                                          88   -0.19    0.00  1.0000
   0  -8  16      10      51                                                           8   -0.19    0.00  1.0000
   0  -8  16     137      46                                                         128   -0.19    0.00  1.0000
   0  10   0   39627     553                                                       39566    0.07    0.00  1.0000
   0 -10   0   37448     440                                                       37389    0.07    0.00  1.0000
   0 -10   0   36776     285                                                       36718    0.07    0.00  1.0000
   0  10   0   38250     288                                                       38191    0.07    0.00  1.0000
   0  10  -2    2569     279                                                        2597    0.13    0.00  1.0000
   0 -10   2    3185     238                                                        3216    0.13    0.00  1.0000
   0  10   2    3011     233                                                        3042    0.13    0.00  1.0000
   0 -10  -2    2781     156                                                        2810    0.13    0.00  1.0000
   0 -10  -2    2897     287                                                        2927    0.13    0.00  1.0000
   0 -10   2    2827     150                                                        2857    0.13    0.00  1.0000
   0 -10  -2    2875     139                                                        2905    0.13    0.00  1.0000
   0  10  -2    2767     140                                                        2796    0.13    0.00  1.0000
   0  10  -4    1275     279                                                        1258    0.11    0.00  1.0000
   0 -10   4    1380     176                                                        1362    0.11    0.00  1.0000
   0  10   4    1316     111                                                        1299    0.11    0.00  1.0000
   0 -10  -4    1061      83                                                        1046    0.11    0.00  1.0000
   0 -10  -4    1075      89                                                        1060    0.11    0.00  1.0000
   0 -10   4    1150     101                                                        1134    0.11    0.00  1.0000
   0  10  -4    1074      82                                                        1059    0.11    0.00  1.0000
   0 -10  -4    1243      57                                                        1226    0.11    0.00  1.0000
   0  10  -6    3476     626                                                        3498    0.09    0.00  1.0000
   0 -10   6    3743     287                                                        3766    0.09    0.00  1.0000
   0  10   6    3637     245                                                        3660    0.09    0.00  1.0000
   0 -10  -6    3649     260                                                        3672    0.09    0.00  1.0000
   0  10   6    4406     289                                                        4431    0.09    0.00  1.0000
   0 -10  -6    3739     216                                                        3762    0.09    0.00  1.0000
   0 -10   6    4136     273                                                        4160    0.09    0.00  1.0000
   0  10  -6    3604     222                                                        3627    0.09    0.00  1.0000
   0  10  -8     167      71                                                         167    0.00    0.00  1.0000
   0  10   8      96      69                                                          96    0.00    0.00  1.0000
   0  10   8     120      36                                                         120    0.00    0.00  1.0000
   0 -10   8     137      76                                                         137    0.00    0.00  1.0000
   0 -10  -8     162      24                                                         162    0.00    0.00  1.0000
   0  10 -10     433     194                                                         425    0.09    0.00  1.0000
   0  10  10     321     118                                                         314    0.09    0.00  1.0000
   0  10  10     132      37                                                         128    0.09    0.00  1.0000
   0 -10  10     344     109                                                         337    0.09    0.00  1.0000
   0 -10 -10     170      28                                                         165    0.09    0.00  1.0000
   0  10  12     137     108                                                         155   -0.35    0.00  1.0000
   0 -10  12      52      82                                                          63   -0.35    0.00  1.0000
   0  10  12      97      46                                                         112   -0.35    0.00  1.0000
   0 -10  12      12      57                                                          18   -0.35    0.00  1.0000
   0  10  14     124      82                                                          92    0.72    0.00  1.0000
   0 -10  14     106      59                                                          77    0.72    0.00  1.0000
   0 -10  14     136      78                                                         103    0.72    0.00  1.0000
   0  12   0    4498     355                                                        4666    0.59    0.00  1.0000
   0 -12   0    4794     161                                                        4968    0.59    0.00  1.0000
   0  12   0    4732     161                                                        4905    0.59    0.00  1.0000
   0  12  -2    8142     279                                                        8227    0.22    0.00  1.0000
   0 -12   2    8494     272                                                        8581    0.22    0.00  1.0000
   0  12   2    8742     261                                                        8830    0.22    0.00  1.0000
   0 -12  -2    8747     242                                                        8835    0.22    0.00  1.0000
   0 -12  -2    8202     335                                                        8287    0.22    0.00  1.0000
   0 -12   2    8969     202                                                        9058    0.22    0.00  1.0000
   0 -12  -2    8182     155                                                        8267    0.22    0.00  1.0000
   0  12  -2    8227     153                                                        8312    0.22    0.00  1.0000
   0  12  -4     519      97                                                         528   -0.10    0.00  1.0000
   0 -12   4     705     145                                                         716   -0.10    0.00  1.0000
   0  12   4     447     117                                                         456   -0.10    0.00  1.0000
   0 -12  -4     452      62                                                         461   -0.10    0.00  1.0000
   0 -12  -4     376      37                                                         384   -0.10    0.00  1.0000
   0 -12   4     503      76                                                         512   -0.10    0.00  1.0000
   0 -12  -4     180      21                                                         186   -0.10    0.00  1.0000
   0  12  -4     367      56                                                         375   -0.10    0.00  1.0000
   0  12  -6     314     100                                                         284   -0.41    0.00  1.0000
   0 -12   6     815     164                                                         766   -0.41    0.00  1.0000
   0  12   6     788     116                                                         740   -0.41    0.00  1.0000
   0 -12  -6     489      87                                                         451   -0.41    0.00  1.0000
   0 -12  -6     346      50                                                         315   -0.41    0.00  1.0000
   0 -12   6     686     135                                                         641   -0.41    0.00  1.0000
   0  12  -8     268     103                                                         274   -0.09    0.00  1.0000
   0  12   8     262      75                                                         268   -0.09    0.00  1.0000
   0 -12   8     638     111                                                         647   -0.09    0.00  1.0000
   0  12 -10     675     158                                                         657   -0.17    0.00  1.0000
   0  12  10     444     140                                                         429   -0.17    0.00  1.0000
   0  12  10     220      55                                                         210   -0.17    0.00  1.0000
   0 -12  10     554     131                                                         538   -0.17    0.00  1.0000
   0 -12 -10     357      19                                                         344   -0.17    0.00  1.0000
   0  12  12     243      77                                                         234    0.13    0.00  1.0000
   0 -12  12     186      65                                                         179    0.13    0.00  1.0000
   0 -12  12     269      86                                                         260    0.13    0.00  1.0000
   0  12  14      87      81                                                          76   -0.30    0.00  1.0000
   0 -12  14     190      87                                                         173   -0.30    0.00  1.0000
   0 -12  14     186      57                                                         169   -0.30    0.00  1.0000
   0  14   0   17098     720                                                       17411   -0.56    0.00  1.0000
   0 -14   0   15638     600                                                       15937   -0.56    0.00  1.0000
   0 -14   0   16926     599                                                       17237   -0.56    0.00  1.0000
   0  14   0   16703     584                                                       17012   -0.56    0.00  1.0000
   0  14  -2    4028     303                                                        4123   -0.35    0.00  1.0000
   0 -14   2    4152     282                                                        4248   -0.35    0.00  1.0000
   0  14   2    4217     269                                                        4314   -0.35    0.00  1.0000
   0 -14  -2    4178     204                                                        4275   -0.35    0.00  1.0000
   0 -14  -2    4172     398                                                        4269   -0.35    0.00  1.0000
   0 -14   2    4465     207                                                        4565   -0.35    0.00  1.0000
   0 -14  -2    4317     181                                                        4415   -0.35    0.00  1.0000
   0  14  -2    4724     202                                                        4827   -0.35    0.00  1.0000
   0  14  -4    4648    1265                                                        4608    0.14    0.00  1.0000
   0 -14   4    4524     342                                                        4485    0.14    0.00  1.0000
   0  14   4    5642     390                                                        5598    0.14    0.00  1.0000
   0 -14  -4    5235     390                                                        5193    0.14    0.00  1.0000
   0 -14  -4    5803     379                                                        5759    0.14    0.00  1.0000
   0 -14   4    5714     337                                                        5670    0.14    0.00  1.0000
   0 -14  -4    5570     311                                                        5527    0.14    0.00  1.0000
   0  14  -4    5294     307                                                        5252    0.14    0.00  1.0000
   0  14  -6     103      70                                                         134    0.67    0.00  1.0000
   0  14   6      60      86                                                          84    0.67    0.00  1.0000
   0 -14   6     145      77                                                         181    0.67    0.00  1.0000
   0  14  -8      21     102                                                          25    0.19    0.00  1.0000
   0  14   8     266     123                                                         279    0.19    0.00  1.0000
   0 -14   8     152      60                                                         162    0.19    0.00  1.0000
   0  14 -10      59      69                                                          58    0.04    0.00  1.0000
   0  14  10     188      91                                                         186    0.04    0.00  1.0000
   0 -14  10     239      92                                                         236    0.04    0.00  1.0000
   0  14  12      62     111                                                          70    0.24    0.00  1.0000
   0 -14  12      69      90                                                          78    0.24    0.00  1.0000
   0 -14  12      65      74                                                          73    0.24    0.00  1.0000
   0  14  14     202      83                                                         204   -0.03    0.00  1.0000
   0 -14  14     305      85                                                         307   -0.03    0.00  1.0000
   0 -14  14     392     108                                                         395   -0.03    0.00  1.0000
   0  16   0    1751     338                                                        1782   -0.17    0.00  1.0000
   0 -16   0    1388     158                                                        1415   -0.17    0.00  1.0000
   0 -16   0    1462     143                                                        1490   -0.17    0.00  1.0000
   0  16   0    1475     130                                                        1503   -0.17    0.00  1.0000
   0  16  -2    5616     450                                                        5591    0.08    0.00  1.0000
   0 -16   2    4827     324                                                        4804    0.08    0.00  1.0000
   0  16   2    5744     470                                                        5719    0.08    0.00  1.0000
   0 -16  -2    4997     342                                                        4974    0.08    0.00  1.0000
   0 -16  -2    4975     420                                                        4952    0.08    0.00  1.0000
   0 -16   2    5961     355                                                        5936    0.08    0.00  1.0000
   0 -16  -2    5864     334                                                        5839    0.08    0.00  1.0000
   0  16  -2    5628     324                                                        5603    0.08    0.00  1.0000
   0  16  -4     110     110                                                         116   -0.13    0.00  1.0000
   0 -16   4     231     164                                                         239   -0.13    0.00  1.0000
   0  16   4     136     114                                                         143   -0.13    0.00  1.0000
   0 -16  -4      63      45                                                          67   -0.13    0.00  1.0000
   0 -16  -4      51      39                                                          55   -0.13    0.00  1.0000
   0 -16   4     182      91                                                         190   -0.13    0.00  1.0000
   0 -16  -4      74      29                                                          79   -0.13    0.00  1.0000
   0  16  -6    1065     280                                                        1161   -0.68    0.00  1.0000
   0  16   6    1228     188                                                        1331   -0.68    0.00  1.0000
   0 -16  -6     634      68                                                         708   -0.68    0.00  1.0000
   0 -16   6     987     136                                                        1079   -0.68    0.00  1.0000
   0  16  -8       1     124                                                           3   -0.25    0.00  1.0000
   0  16   8      56     113                                                          64   -0.25    0.00  1.0000
   0 -16   8       1      60                                                           3   -0.25    0.00  1.0000
   0  16 -10      11     102                                                           8    0.20    0.00  1.0000
   0  16  10      78      81                                                          71    0.20    0.00  1.0000
   0 -16  10     142      76                                                         132    0.20    0.00  1.0000
   0  16 -12     156     102                                                         180   -0.44    0.00  1.0000
   0  16  12     241      99                                                         271   -0.44    0.00  1.0000
   0 -16  12     229      68                                                         258   -0.44    0.00  1.0000
   0  16  14     234      45                                                         236    0.03    0.00  1.0000
   0 -16  14     335      97                                                         338    0.03    0.00  1.0000
   0 -16  14     111      52                                                         112    0.03    0.00  1.0000
   0  18   0      52     210                                                          77    0.73    0.00  1.0000
   0 -18   0      24      91                                                          42    0.73    0.00  1.0000
   0 -18   0      29      49                                                          48    0.73    0.00  1.0000
   0  18   0       0      38                                                           2    0.73    0.00  1.0000
   0  18  -2    1550     219                                                        1509    0.25    0.00  1.0000
   0  18   2    2379     310                                                        2328    0.25    0.00  1.0000
   0 -18   2    1890     226                                                        1845    0.25    0.00  1.0000
   0 -18  -2    1625     164                                                        1583    0.25    0.00  1.0000
   0 -18  -2    1703     254                                                        1660    0.25    0.00  1.0000
   0 -18   2    2195     214                                                        2146    0.25    0.00  1.0000
   0 -18  -2    2320     214                                                        2270    0.25    0.00  1.0000
   0  18  -2    2099     200                                                        2051    0.25    0.00  1.0000
   0  18  -4     195     133                                                         194   -0.01    0.00  1.0000
   0  18   4     405     185                                                         404   -0.01    0.00  1.0000
   0 -18  -4      31      34                                                          31   -0.01    0.00  1.0000
   0 -18   4     103      71                                                         103   -0.01    0.00  1.0000
   0 -18  -4      29      22                                                          29   -0.01    0.00  1.0000
   0  18  -6     490     158                                                         444    0.51    0.00  1.0000
   0  18   6     441     134                                                         397    0.51    0.00  1.0000
   0 -18  -6      58      14                                                          43    0.51    0.00  1.0000
   0 -18   6     197      90                                                         168    0.51    0.00  1.0000
   0  18  -8     219     121                                                         230    0.18    0.00  1.0000
   0  18   8     107     110                                                         115    0.18    0.00  1.0000
   0 -18   8     259      69                                                         271    0.18    0.00  1.0000
   0  18 -10      19     124                                                          27   -0.38    0.00  1.0000
   0  18  10     349     138                                                         380   -0.38    0.00  1.0000
   0 -18  10     304      89                                                         333   -0.38    0.00  1.0000
   0  18 -12      18      95                                                          25    0.34    0.00  1.0000
   0  18  12     415     128                                                         445    0.34    0.00  1.0000
   0 -18  12     289      82                                                         314    0.34    0.00  1.0000
   0  18  14     121      93                                                         114    0.15    0.00  1.0000
   0 -18  14     133      47                                                         126    0.15    0.00  1.0000
   0 -18  14      14      61                                                          12    0.15    0.00  1.0000
   0  20   0     201     167                                                         238   -0.59    0.00  1.0000
   0 -20   0      64      61                                                          85   -0.59    0.00  1.0000
   0  20   0      32      39                                                          48   -0.59    0.00  1.0000
   0  20  -2      28     156                                                          33   -0.23    0.00  1.0000
   0  20   2     505     306                                                         527   -0.23    0.00  1.0000
   0 -20  -2      13      40                                                          17   -0.23    0.00  1.0000
   0 -20   2      89      60                                                          98   -0.23    0.00  1.0000
   0 -20  -2      58      47                                                          66   -0.23    0.00  1.0000
   0  20  -4     426     244                                                         445    0.22    0.00  1.0000
   0  20   4     915     247                                                         943    0.22    0.00  1.0000
   0 -20  -4     482     115                                                         503    0.22    0.00  1.0000
   0 -20   4     637     138                                                         661    0.22    0.00  1.0000
   0 -20  -4     817      83                                                         844    0.22    0.00  1.0000
   0  20  -6     150      90                                                         160   -0.19    0.00  1.0000
   0  20   6     369     186                                                         385   -0.19    0.00  1.0000
   0 -20  -6      12       7                                                          15   -0.19    0.00  1.0000
   0 -20  -6       3       4                                                           4   -0.19    0.00  1.0000
   0 -20   6      55      84                                                          61   -0.19    0.00  1.0000
   0  20  -8      85      68                                                          82   -0.09    0.00  1.0000
   0  20   8      97     105                                                          93   -0.09    0.00  1.0000
   0 -20   8      80      68                                                          77   -0.09    0.00  1.0000
   0  20 -10     438     154                                                         473    0.39    0.00  1.0000
   0  20  10     176     111                                                         198    0.39    0.00  1.0000
   0 -20  10     340      78                                                         371    0.39    0.00  1.0000
   0  20 -12     325     101                                                         329   -0.06    0.00  1.0000
   0  20  12     318      98                                                         322   -0.06    0.00  1.0000
   0 -20  12     388      97                                                         393   -0.06    0.00  1.0000
   0  22   0     166     178                                                         167   -0.02    0.00  1.0000
   0 -22   0     163      46                                                         164   -0.02    0.00  1.0000
   0  22   0      90      23                                                          91   -0.02    0.00  1.0000
   0  22  -2     782     254                                                         791   -0.07    0.00  1.0000
   0  22   2     685     241                                                         693   -0.07    0.00  1.0000
   0 -22  -2      21      33                                                          22   -0.07    0.00  1.0000
   0 -22   2     105      38                                                         108   -0.07    0.00  1.0000
   0 -22  -2     201      43                                                         205   -0.07    0.00  1.0000
   0  22  -4     748     335                                                         792   -0.37    0.00  1.0000
   0  22   4     932     202                                                         981   -0.37    0.00  1.0000
   0 -22  -4     524     182                                                         561   -0.37    0.00  1.0000
   0 -22   4    1101     181                                                        1154   -0.37    0.00  1.0000
   0 -22  -4    1197      72                                                        1252   -0.37    0.00  1.0000
   0  22  -6     243     112                                                         261   -0.26    0.00  1.0000
   0  22   6     245     133                                                         263   -0.26    0.00  1.0000
   0 -22  -6      53      19                                                          61   -0.26    0.00  1.0000
   0 -22  -6      40      15                                                          47   -0.26    0.00  1.0000
   0 -22   6     277      92                                                         296   -0.26    0.00  1.0000
   0  22  -8       0     111                                                           0    0.23    0.00  1.0000
   0  22   8     123     127                                                         112    0.23    0.00  1.0000
   0 -22   8     209     122                                                         195    0.23    0.00  1.0000
   0  22 -10     186     112                                                         200   -0.24    0.00  1.0000
   0  22  10     510     125                                                         533   -0.24    0.00  1.0000
   0 -22  10      32      66                                                          38   -0.24    0.00  1.0000
   0  22 -12     394     109                                                         376   -0.22    0.00  1.0000
   0  22  12      18      92                                                          14   -0.22    0.00  1.0000
   0 -22  12     195      94                                                         182   -0.22    0.00  1.0000
   0  24   0     861     307                                                         912    0.40    0.00  1.0000
   0 -24   0     124      55                                                         144    0.40    0.00  1.0000
   0  24  -2     879     245                                                         843    0.29    0.00  1.0000
   0  24   2     413     233                                                         388    0.29    0.00  1.0000
   0 -24  -2     160      97                                                         145    0.29    0.00  1.0000
   0 -24   2     115      88                                                         102    0.29    0.00  1.0000
   0 -24  -2     130      46                                                         116    0.29    0.00  1.0000
   0  24  -4     522     197                                                         480    0.45    0.00  1.0000
   0  24   4     690     260                                                         642    0.45    0.00  1.0000
   0 -24  -4     251      62                                                         222    0.45    0.00  1.0000
   0 -24  -4     328      56                                                         295    0.45    0.00  1.0000
   0 -24   4     555     103                                                         512    0.45    0.00  1.0000
   0  24  -6     256     158                                                         306    0.71    0.00  1.0000
   0  24   6     145     138                                                         183    0.71    0.00  1.0000
   0 -24   6     126      88                                                         162    0.71    0.00  1.0000
   0  24  -8     194     140                                                         235   -0.67    0.00  1.0000
   0  24   8      65     143                                                          90   -0.67    0.00  1.0000
   0 -24   8      18      64                                                          32   -0.67    0.00  1.0000
   0  24 -10     115      94                                                         118    0.06    0.00  1.0000
   0  24  10       9     109                                                          10    0.06    0.00  1.0000
   0 -24  10     129      64                                                         132    0.06    0.00  1.0000
   0  26   0      24     159                                                          21   -0.17    0.00  1.0000
   0 -26   0       8      13                                                           6   -0.17    0.00  1.0000
   0  26  -2     585     205                                                         613   -0.27    0.00  1.0000
   0  26   2     635     223                                                         664   -0.27    0.00  1.0000
   0 -26   2     195      51                                                         211   -0.27    0.00  1.0000
   0 -26  -2     173      31                                                         188   -0.27    0.00  1.0000
   0  26  -4     193     142                                                         223   -0.49    0.00  1.0000
   0  26   4       0     176                                                           3   -0.49    0.00  1.0000
   0 -26  -4       1      16                                                           0   -0.49    0.00  1.0000
   0 -26   4       1      51                                                           0   -0.49    0.00  1.0000
   0  26  -6     111     194                                                         152   -0.85    0.00  1.0000
   0  26   6     232     231                                                         290   -0.85    0.00  1.0000
   0 -26   6       9      60                                                          23   -0.85    0.00  1.0000
   0  26  -8      86     151                                                          49    1.08    0.00  1.0000
   0  26   8     157     224                                                         105    1.08    0.00  1.0000
   0 -26   8     101      91                                                          60    1.08    0.00  1.0000
   0  26 -10     284     143                                                         285   -0.01    0.00  1.0000
   0  26  10     266     126                                                         267   -0.01    0.00  1.0000
   0 -26  10      99      69                                                         100   -0.01    0.00  1.0000
   0  28   0       0     166                                                           2   -0.40    0.00  1.0000
   0 -28   0      26      41                                                          35   -0.40    0.00  1.0000
   0  28  -2    1180     267                                                        1205    0.17    0.00  1.0000
   0  28   2     655     166                                                         674    0.17    0.00  1.0000
   0 -28  -2     352      50                                                         366    0.17    0.00  1.0000
   0 -28   2     254      26                                                         266    0.17    0.00  1.0000
   0  28  -4      66     109                                                          51    0.47    0.00  1.0000
   0  28   4     335     245                                                         300    0.47    0.00  1.0000
   0 -28  -4      32      22                                                          22    0.47    0.00  1.0000
   0 -28   4      70      52                                                          54    0.47    0.00  1.0000
   0  28  -6     387     123                                                         336    0.63    0.00  1.0000
   0  28   6     161     145                                                         129    0.63    0.00  1.0000
   0 -28   6     343      93                                                         295    0.63    0.00  1.0000
   0  28  -8      12     125                                                           1   -1.18    0.00  1.0000
   0  28   8      51     150                                                          22   -1.18    0.00  1.0000
   0 -28   8      15      51                                                           2   -1.18    0.00  1.0000
   0  30   0     289     167                                                         244    0.66    0.00  1.0000
   0 -30   0      96      46                                                          71    0.66    0.00  1.0000
   0  30  -2     195     226                                                         185   -0.17    0.00  1.0000
   0  30   2      30     241                                                          26   -0.17    0.00  1.0000
   0 -30  -2      63      51                                                          57   -0.17    0.00  1.0000
   0 -30   2      69      43                                                          63   -0.17    0.00  1.0000
   0  30  -4       3     140                                                           6   -0.30    0.00  1.0000
   0  30   4     249     248                                                         270   -0.30    0.00  1.0000
   0 -30   4      87      68                                                          99   -0.30    0.00  1.0000
   0  30  -6     461     139                                                         431   -0.34    0.00  1.0000
   0  30   6     517     290                                                         485   -0.34    0.00  1.0000
   0 -30   6     146      41                                                         129   -0.34    0.00  1.0000
   0  30  -8      49      68                                                          25    0.94    0.00  1.0000
   0  30   8     307     219                                                         241    0.94    0.00  1.0000
   0 -30   8       4      59                                                           0    0.94    0.00  1.0000
   0  32   0      86     295                                                          73   -0.33    0.00  1.0000
   0 -32   0       7      76                                                           4   -0.33    0.00  1.0000
   0  32  -2     121     134                                                         109    0.26    0.00  1.0000
   0  32   2      26     152                                                          21    0.26    0.00  1.0000
   0 -32   2     165      58                                                         151    0.26    0.00  1.0000
   0  32  -4     376     186                                                         378    0.03    0.00  1.0000
   0  32   4       3     155                                                           3    0.03    0.00  1.0000
   0 -32   4     201      82                                                         203    0.03    0.00  1.0000
   0  32  -6       0     121                                                           0    0.22    0.00  1.0000
   0  32   6     466     335                                                         487    0.22    0.00  1.0000
   0 -32   6      74      68                                                          82    0.22    0.00  1.0000
   0  34   0      67     248                                                          73   -0.17    0.00  1.0000
   0 -34   0      36      71                                                          40   -0.17    0.00  1.0000
   0  34  -2      73     165                                                          85   -0.31    0.00  1.0000
   0  34   2       1     159                                                           2   -0.31    0.00  1.0000
   0 -34   2       0      56                                                           1   -0.31    0.00  1.0000
  -1   1  -1     520      27                                                         467   -0.56    0.00  1.0000
  -1  -1   1     520      35                                                         467   -0.56    0.00  1.0000
  -1  -1  -1     520      19                                                         467    0.56    0.00  1.0000
  -1   1   1     520      21                                                         467    0.56    0.00  1.0000
   1   1   1     520      22                                                         467    0.56    0.00  1.0000
  -1   1  -1     374      19                                                         329   -0.56    0.00  1.0000
  -1   1   1     520       6                                                         467    0.56    0.00  1.0000
   1  -1   2     269      59                                                         262    0.10    0.00  1.0000
   1   1  -2     391      55                                                         382   -0.10    0.00  1.0000
  -1  -1   2     383      86                                                         374   -0.10    0.00  1.0000
   1   1   2     361      48                                                         353    0.10    0.00  1.0000
  -1  -1  -2     335      84                                                         327    0.10    0.00  1.0000
  -1   1   2     256      31                                                         249   -0.10    0.00  1.0000
   1  -1  -2     315      56                                                         307   -0.10    0.00  1.0000
   1  -1   2     300      26                                                         292    0.10    0.00  1.0000
   1   1   2     274      31                                                         267    0.10    0.00  1.0000
  -1  -1  -2     315      38                                                         307    0.10    0.00  1.0000
   1  -1   2     213      32                                                         207    0.10    0.00  1.0000
  -1   1  -2     216      28                                                         210    0.10    0.00  1.0000
  -1   1   2     228      24                                                         221   -0.10    0.00  1.0000
  -1  -1   2     235      28                                                         228   -0.10    0.00  1.0000
   1  -1  -2     234      22                                                         227   -0.10    0.00  1.0000
   1   1  -2     266      26                                                         259   -0.10    0.00  1.0000
   1   1  -3     298     120                                                         316    0.24    0.00  1.0000
   1  -1   3     241      88                                                         257    0.24    0.00  1.0000
  -1  -1   3     186     116                                                         200    0.24    0.00  1.0000
   1   1   3     257      97                                                         274   -0.24    0.00  1.0000
  -1   1   3     182      54                                                         196   -0.24    0.00  1.0000
  -1  -1  -3     136      42                                                         148   -0.24    0.00  1.0000
   1  -1   3     184     115                                                         198    0.24    0.00  1.0000
   1  -1  -3     174      35                                                         188   -0.24    0.00  1.0000
   1   1   3     180      61                                                         194   -0.24    0.00  1.0000
   1  -1   3     174      44                                                         188    0.24    0.00  1.0000
  -1  -1  -3     166      38                                                         180   -0.24    0.00  1.0000
  -1   1  -3     223      43                                                         239    0.24    0.00  1.0000
  -1   1   3     232      69                                                         248   -0.24    0.00  1.0000
  -1  -1   3     276      78                                                         293    0.24    0.00  1.0000
   1  -1  -3     191      33                                                         205   -0.24    0.00  1.0000
   1   1  -3     149      31                                                         162    0.24    0.00  1.0000
   1  -1   4    2201      89                                                        2186    0.08    0.00  1.0000
   1   1   4    2054      91                                                        2040    0.08    0.00  1.0000
  -1   1   4    2243      80                                                        2228   -0.08    0.00  1.0000
   1  -1   4    2165     108                                                        2150    0.08    0.00  1.0000
  -1  -1  -4    2198      60                                                        2183    0.08    0.00  1.0000
  -1  -1   4    2147      59                                                        2132   -0.08    0.00  1.0000
   1  -1  -4    2131      59                                                        2116   -0.08    0.00  1.0000
   1   1   4    2144      49                                                        2129    0.08    0.00  1.0000
   1  -1   4    2107      88                                                        2092    0.08    0.00  1.0000
  -1  -1  -4    2162      48                                                        2147    0.08    0.00  1.0000
  -1   1   4    2271      56                                                        2256   -0.08    0.00  1.0000
  -1   1  -4    2130      67                                                        2115    0.08    0.00  1.0000
  -1  -1   4    2157      60                                                        2142   -0.08    0.00  1.0000
   1  -1  -4    2109      75                                                        2094   -0.08    0.00  1.0000
   1   1  -4    2019      72                                                        2005   -0.08    0.00  1.0000
  -1   1   5    1565      88                                                        1527   -0.23    0.00  1.0000
   1  -1   5    1679     170                                                        1640    0.23    0.00  1.0000
  -1  -1   5    1521     210                                                        1484    0.23    0.00  1.0000
   1   1   5    1488      91                                                        1451   -0.23    0.00  1.0000
  -1   1   5    1534      72                                                        1497   -0.23    0.00  1.0000
   1  -1   5    1487     163                                                        1450    0.23    0.00  1.0000
  -1  -1   5    1237      58                                                        1203    0.23    0.00  1.0000
  -1  -1  -5    1463      57                                                        1426   -0.23    0.00  1.0000
   1   1   5    1518      59                                                        1481   -0.23    0.00  1.0000
   1  -1   5    1514      70                                                        1477    0.23    0.00  1.0000
  -1   1   5    1415      54                                                        1379   -0.23    0.00  1.0000
  -1  -1   5    1393      58                                                        1357    0.23    0.00  1.0000
  -1  -1  -5    1491      69                                                        1454   -0.23    0.00  1.0000
  -1   1  -5    1441      61                                                        1405    0.23    0.00  1.0000
   1  -1  -5    1343      49                                                        1308   -0.23    0.00  1.0000
   1   1  -5    1300      47                                                        1266    0.23    0.00  1.0000
  -1   1   6    2717     147                                                        2734   -0.08    0.00  1.0000
   1  -1   6    2730     150                                                        2747    0.08    0.00  1.0000
  -1  -1   6    2977     169                                                        2995   -0.08    0.00  1.0000
   1   1   6    2672     139                                                        2689    0.08    0.00  1.0000
  -1   1   6    2666     122                                                        2683   -0.08    0.00  1.0000
   1  -1   6    2376     115                                                        2392    0.08    0.00  1.0000
  -1  -1   6    2436     126                                                        2452   -0.08    0.00  1.0000
  -1  -1  -6    2702     135                                                        2719    0.08    0.00  1.0000
   1   1   6    2703     139                                                        2720    0.08    0.00  1.0000
   1  -1   6    2545     135                                                        2561    0.08    0.00  1.0000
  -1   1   6    2468     103                                                        2484   -0.08    0.00  1.0000
  -1  -1   6    2372      99                                                        2388   -0.08    0.00  1.0000
  -1  -1  -6    2480      99                                                        2496    0.08    0.00  1.0000
  -1   1  -6    2478     103                                                        2494    0.08    0.00  1.0000
   1  -1  -6    2318      91                                                        2334   -0.08    0.00  1.0000
   1   1  -6    2526     111                                                        2542   -0.08    0.00  1.0000
   1   1   7      93      71                                                          99    0.14    0.00  1.0000
  -1   1   7       6      39                                                           8    0.14    0.00  1.0000
   1  -1   7      42      45                                                          46   -0.14    0.00  1.0000
  -1  -1   7       6      40                                                           8   -0.14    0.00  1.0000
   1   1   7      33      30                                                          37    0.14    0.00  1.0000
  -1   1   7      49      75                                                          53    0.14    0.00  1.0000
   1  -1   7       6      46                                                           7   -0.14    0.00  1.0000
  -1  -1   7      10      27                                                          12   -0.14    0.00  1.0000
   1   1   7       6      35                                                           7    0.14    0.00  1.0000
   1  -1   7      12      37                                                          14   -0.14    0.00  1.0000
  -1   1   7      30      24                                                          33    0.14    0.00  1.0000
  -1  -1   7       0      34                                                           1   -0.14    0.00  1.0000
  -1  -1  -7       7      25                                                           9    0.14    0.00  1.0000
  -1   1  -7       3      24                                                           4   -0.14    0.00  1.0000
   1  -1  -7      58      35                                                          63    0.14    0.00  1.0000
   1   1  -7      16      25                                                          19   -0.14    0.00  1.0000
   1   1   8     279      84                                                         276    0.04    0.00  1.0000
  -1   1   8     459     120                                                         455   -0.04    0.00  1.0000
   1  -1   8     306      72                                                         303    0.04    0.00  1.0000
  -1  -1   8     169     112                                                         167   -0.04    0.00  1.0000
   1   1   8     362      86                                                         359    0.04    0.00  1.0000
  -1   1   8     591     105                                                         587   -0.04    0.00  1.0000
   1  -1   8     366      86                                                         363    0.04    0.00  1.0000
  -1  -1   8     481      91                                                         477   -0.04    0.00  1.0000
   1   1   8     426      66                                                         423    0.04    0.00  1.0000
   1  -1   8     353      64                                                         350    0.04    0.00  1.0000
  -1   1   8     440     124                                                         436   -0.04    0.00  1.0000
  -1  -1   8     536      83                                                         532   -0.04    0.00  1.0000
  -1  -1  -8     509      66                                                         505    0.04    0.00  1.0000
  -1   1  -8     431      55                                                         427    0.04    0.00  1.0000
   1  -1  -8     442      55                                                         438   -0.04    0.00  1.0000
   1   1  -8     379      50                                                         376   -0.04    0.00  1.0000
   1   1   9       6      60                                                           6   -0.02    0.00  1.0000
  -1   1   9     249      78                                                         250   -0.02    0.00  1.0000
   1  -1   9       6      69                                                           6    0.02    0.00  1.0000
  -1  -1   9       6      56                                                           6    0.02    0.00  1.0000
   1   1   9      52      35                                                          53   -0.02    0.00  1.0000
   1  -1   9     213      56                                                         214    0.02    0.00  1.0000
  -1  -1  -9     197      34                                                         198   -0.02    0.00  1.0000
  -1   1  -9     137      21                                                         138    0.02    0.00  1.0000
   1  -1  -9     190      33                                                         191   -0.02    0.00  1.0000
   1   1  -9     107      27                                                         108    0.02    0.00  1.0000
   1   1  10    4841     358                                                        4840    0.00    0.00  1.0000
  -1   1  10    4863     356                                                        4862    0.00    0.00  1.0000
   1  -1  10    4965     376                                                        4964    0.00    0.00  1.0000
   1   1  10    5316     412                                                        5315    0.00    0.00  1.0000
   1  -1  10    5139     344                                                        5138    0.00    0.00  1.0000
  -1   1  10    4695     329                                                        4694    0.00    0.00  1.0000
  -1  -1  10    4966     345                                                        4965    0.00    0.00  1.0000
  -1  -1 -10    4251     281                                                        4250    0.00    0.00  1.0000
  -1   1 -10    4285     283                                                        4284    0.00    0.00  1.0000
   1  -1 -10    4856     320                                                        4855    0.00    0.00  1.0000
   1   1 -10    4796     314                                                        4795    0.00    0.00  1.0000
  -1   1  11     316      96                                                         328    0.15    0.00  1.0000
   1  -1  11     203      91                                                         212   -0.15    0.00  1.0000
  -1  -1  11     226     110                                                         236   -0.15    0.00  1.0000
   1   1  11     176      54                                                         185    0.15    0.00  1.0000
   1  -1  11     113      70                                                         120   -0.15    0.00  1.0000
  -1   1  11     252      74                                                         262    0.15    0.00  1.0000
  -1  -1  11     138      73                                                         146   -0.15    0.00  1.0000
  -1  -1 -11     156      46                                                         164    0.15    0.00  1.0000
   1  -1 -11      52      37                                                          57    0.15    0.00  1.0000
   1   1  12    2576     382                                                        2582   -0.03    0.00  1.0000
  -1   1  12    2780     430                                                        2786    0.03    0.00  1.0000
   1  -1  12    2811     250                                                        2817   -0.03    0.00  1.0000
  -1  -1  12    2450     139                                                        2456    0.03    0.00  1.0000
   1   1  12    2879     143                                                        2885   -0.03    0.00  1.0000
   1  -1  12    2876     212                                                        2882   -0.03    0.00  1.0000
  -1   1  12    2531     294                                                        2537    0.03    0.00  1.0000
  -1  -1  12    2907     167                                                        2913    0.03    0.00  1.0000
   1   1  13      26      48                                                          24    0.08    0.00  1.0000
  -1   1  13       1      37                                                           1    0.08    0.00  1.0000
   1  -1  13       0      64                                                           0   -0.08    0.00  1.0000
  -1  -1  13     104      88                                                         101   -0.08    0.00  1.0000
   1   1  13      87      61                                                          84    0.08    0.00  1.0000
   1  -1  13     161      86                                                         157   -0.08    0.00  1.0000
  -1   1  13     105      80                                                         102    0.08    0.00  1.0000
  -1  -1  13      18      69                                                          17   -0.08    0.00  1.0000
   1   1  14       0      68                                                           0   -0.02    0.00  1.0000
  -1   1  14      31      44                                                          31    0.02    0.00  1.0000
   1  -1  14      72      68                                                          73   -0.02    0.00  1.0000
  -1  -1  14       0      62                                                           0    0.02    0.00  1.0000
   1   1  14     154      63                                                         155   -0.02    0.00  1.0000
   1  -1  14     189      73                                                         190   -0.02    0.00  1.0000
  -1   1  14     214      70                                                         215    0.02    0.00  1.0000
  -1  -1  14     122      72                                                         123    0.02    0.00  1.0000
   1   1  15      53      40                                                          55    0.06    0.00  1.0000
  -1   1  15      93      65                                                          96    0.06    0.00  1.0000
   1  -1  15     102      73                                                         105   -0.06    0.00  1.0000
  -1  -1  15      92      89                                                          95   -0.06    0.00  1.0000
   1   1  15      21      46                                                          22    0.06    0.00  1.0000
   1  -1  15       2      48                                                           2   -0.06    0.00  1.0000
  -1   1  15      17      41                                                          18    0.06    0.00  1.0000
  -1  -1  15      10      43                                                          11   -0.06    0.00  1.0000
   1   1  16     181      70                                                         181    0.01    0.00  1.0000
  -1   1  16     156      57                                                         156   -0.01    0.00  1.0000
   1  -1  16     102      85                                                         102    0.01    0.00  1.0000
  -1  -1  16      64      33                                                          64   -0.01    0.00  1.0000
   1   1  16      56      49                                                          56    0.01    0.00  1.0000
   1  -1  16       0      35                                                           0    0.01    0.00  1.0000
  -1  -1  16      75      52                                                          75   -0.01    0.00  1.0000
  -1   3  -1    3106     218                                                        3031    0.32    0.00  1.0000
   1  -3   1    2918     104                                                        2846    0.32    0.00  1.0000
   1   3  -1    3272     150                                                        3195    0.32    0.00  1.0000
  -1  -3   1    2913     110                                                        2841    0.32    0.00  1.0000
   1   3   1    2862      77                                                        2790   -0.32    0.00  1.0000
  -1  -3  -1    2892      65                                                        2820   -0.32    0.00  1.0000
  -1   3   1    2862      82                                                        2790   -0.32    0.00  1.0000
   1  -3  -1    2745      76                                                        2675   -0.32    0.00  1.0000
   1   3   1    2918     128                                                        2846   -0.32    0.00  1.0000
  -1  -3  -1    2950     120                                                        2877   -0.32    0.00  1.0000
   1  -3   1    2657      73                                                        2588    0.32    0.00  1.0000
  -1   3  -1    2814      68                                                        2743    0.32    0.00  1.0000
  -1  -3   1    2951      82                                                        2878    0.32    0.00  1.0000
   1   3  -1    2752      70                                                        2682    0.32    0.00  1.0000
  -1   3  -2   11534     520                                                       11431   -0.23    0.00  1.0000
   1   3  -2   11255     436                                                       11154    0.23    0.00  1.0000
   1  -3   2   10771     402                                                       10672   -0.23    0.00  1.0000
  -1  -3   2   10912     406                                                       10812    0.23    0.00  1.0000
   1   3   2    9677     345                                                        9583   -0.23    0.00  1.0000
  -1  -3  -2   11140     391                                                       11039   -0.23    0.00  1.0000
  -1   3   2   12357     435                                                       12251    0.23    0.00  1.0000
   1  -3  -2   11160     390                                                       11059    0.23    0.00  1.0000
   1   3   2   10954     385                                                       10854   -0.23    0.00  1.0000
  -1  -3  -2   11287     391                                                       11186   -0.23    0.00  1.0000
   1  -3   2   11212     393                                                       11111   -0.23    0.00  1.0000
  -1   3  -2   11303     395                                                       11201   -0.23    0.00  1.0000
  -1  -3   2   10805     377                                                       10706    0.23    0.00  1.0000
   1   3  -2   10452     364                                                       10354    0.23    0.00  1.0000
  -1   3  -3    9278     322                                                        9226   -0.13    0.00  1.0000
   1   3  -3    9575     342                                                        9522   -0.13    0.00  1.0000
   1  -3   3    9193     320                                                        9141   -0.13    0.00  1.0000
  -1  -3   3    9198     336                                                        9146   -0.13    0.00  1.0000
  -1   3   3    9150     304                                                        9098    0.13    0.00  1.0000
  -1  -3  -3    9257     302                                                        9205    0.13    0.00  1.0000
   1  -3  -3    9423     305                                                        9370    0.13    0.00  1.0000
   1   3   3    9567     309                                                        9514    0.13    0.00  1.0000
  -1  -3  -3    9351     297                                                        9299    0.13    0.00  1.0000
  -1   3   3    9238     290                                                        9186    0.13    0.00  1.0000
   1  -3   3    9020     293                                                        8969   -0.13    0.00  1.0000
  -1   3  -3    9054     291                                                        9003   -0.13    0.00  1.0000
  -1  -3   3    9093     294                                                        9041   -0.13    0.00  1.0000
   1  -3  -3    9184     287                                                        9132    0.13    0.00  1.0000
   1   3  -3    9154     292                                                        9102   -0.13    0.00  1.0000
  -1   3  -4    3912     196                                                        3961   -0.18    0.00  1.0000
   1   3  -4    3792     273                                                        3840    0.18    0.00  1.0000
   1  -3   4    3937     199                                                        3986   -0.18    0.00  1.0000
  -1  -3   4    3618     177                                                        3665    0.18    0.00  1.0000
  -1   3   4    3931     207                                                        3980    0.18    0.00  1.0000
  -1  -3  -4    3820     189                                                        3868   -0.18    0.00  1.0000
   1  -3  -4    3868     186                                                        3917    0.18    0.00  1.0000
   1   3   4    3839     157                                                        3887   -0.18    0.00  1.0000
  -1   3   4    3970     154                                                        4019    0.18    0.00  1.0000
  -1  -3  -4    3908     166                                                        3957   -0.18    0.00  1.0000
   1  -3   4    3840     178                                                        3888   -0.18    0.00  1.0000
  -1  -3   4    3873     165                                                        3922    0.18    0.00  1.0000
  -1   3  -4    3894     161                                                        3943   -0.18    0.00  1.0000
   1  -3  -4    3870     149                                                        3919    0.18    0.00  1.0000
   1   3  -5      13      71                                                          11    0.16    0.00  1.0000
   1  -3   5      63      64                                                          58    0.16    0.00  1.0000
  -1  -3   5      84      89                                                          78    0.16    0.00  1.0000
   1   3   5      92      41                                                          86   -0.16    0.00  1.0000
  -1   3   5     212      77                                                         203   -0.16    0.00  1.0000
  -1  -3  -5     138      38                                                         130   -0.16    0.00  1.0000
   1  -3  -5     105      41                                                          98   -0.16    0.00  1.0000
   1  -3   5      20      31                                                          17    0.16    0.00  1.0000
   1   3   5      23      24                                                          20   -0.16    0.00  1.0000
  -1   3   5     124      47                                                         117   -0.16    0.00  1.0000
   1  -3   5      28      48                                                          25    0.16    0.00  1.0000
  -1  -3  -5      53      29                                                          48   -0.16    0.00  1.0000
  -1  -3   5     158      75                                                         150    0.16    0.00  1.0000
  -1   3  -5     101      42                                                          95    0.16    0.00  1.0000
   1  -3  -5      64      26                                                          59   -0.16    0.00  1.0000
   1   3  -5     159      35                                                         151    0.16    0.00  1.0000
   1  -3   6    1857     131                                                        1887   -0.17    0.00  1.0000
  -1  -3   6    1838     303                                                        1868    0.17    0.00  1.0000
   1   3   6    1709     185                                                        1738   -0.17    0.00  1.0000
  -1   3   6    2138     217                                                        2171    0.17    0.00  1.0000
  -1  -3  -6    1805      95                                                        1835   -0.17    0.00  1.0000
   1  -3   6    1635     150                                                        1664   -0.17    0.00  1.0000
   1  -3  -6    1996      99                                                        2028    0.17    0.00  1.0000
   1   3   6    1693      81                                                        1722   -0.17    0.00  1.0000
  -1   3   6    1964     142                                                        1995    0.17    0.00  1.0000
   1  -3   6    1972     142                                                        2003   -0.17    0.00  1.0000
  -1  -3   6    1859     109                                                        1890    0.17    0.00  1.0000
  -1  -3  -6    1598      77                                                        1626   -0.17    0.00  1.0000
  -1   3  -6    1728      89                                                        1757   -0.17    0.00  1.0000
   1  -3  -6    1862      82                                                        1893    0.17    0.00  1.0000
   1   3  -6    1808      88                                                        1838    0.17    0.00  1.0000
   1  -3   7     145      79                                                         146    0.03    0.00  1.0000
  -1  -3   7     294      69                                                         296    0.03    0.00  1.0000
   1   3   7     118      56                                                         119   -0.03    0.00  1.0000
  -1   3   7     438      71                                                         440   -0.03    0.00  1.0000
   1  -3   7     191      41                                                         193    0.03    0.00  1.0000
  -1  -3  -7     195      59                                                         197   -0.03    0.00  1.0000
  -1  -3   7     246      56                                                         248    0.03    0.00  1.0000
   1  -3  -7      56      35                                                          57   -0.03    0.00  1.0000
   1   3   7     181      53                                                         182   -0.03    0.00  1.0000
  -1   3   7     203      44                                                         205   -0.03    0.00  1.0000
   1  -3   7     292      66                                                         294    0.03    0.00  1.0000
  -1  -3   7     264      61                                                         266    0.03    0.00  1.0000
  -1  -3  -7     255      36                                                         257   -0.03    0.00  1.0000
  -1   3  -7     149      34                                                         150    0.03    0.00  1.0000
   1  -3  -7     203      34                                                         205   -0.03    0.00  1.0000
   1   3  -7     215      37                                                         217    0.03    0.00  1.0000
  -1   3   8    1861     180                                                        1877    0.09    0.00  1.0000
   1  -3   8    1649     318                                                        1664   -0.09    0.00  1.0000
  -1  -3   8    1447     327                                                        1462    0.09    0.00  1.0000
   1   3   8    2001     305                                                        2018   -0.09    0.00  1.0000
  -1   3   8    1879     275                                                        1896    0.09    0.00  1.0000
   1  -3   8    2079     162                                                        2096   -0.09    0.00  1.0000
  -1  -3   8    1906     238                                                        1923    0.09    0.00  1.0000
  -1  -3  -8    1641     181                                                        1656   -0.09    0.00  1.0000
   1   3   8    2026     148                                                        2043   -0.09    0.00  1.0000
  -1   3   8    1800     136                                                        1816    0.09    0.00  1.0000
   1  -3   8    2042     158                                                        2059   -0.09    0.00  1.0000
  -1  -3   8    1802     143                                                        1818    0.09    0.00  1.0000
  -1  -3  -8    1985     203                                                        2002   -0.09    0.00  1.0000
  -1   3  -8    2016     144                                                        2033   -0.09    0.00  1.0000
   1  -3  -8    2061     136                                                        2078    0.09    0.00  1.0000
   1   3  -8    1844     125                                                        1860    0.09    0.00  1.0000
   1   3   9    1178     192                                                        1150   -0.19    0.00  1.0000
  -1   3   9    1100     123                                                        1073   -0.19    0.00  1.0000
   1  -3   9    1190     136                                                        1162    0.19    0.00  1.0000
  -1  -3   9    1290     147                                                        1261    0.19    0.00  1.0000
   1   3   9    1220     196                                                        1192   -0.19    0.00  1.0000
  -1   3   9    1222     121                                                        1194   -0.19    0.00  1.0000
   1  -3   9    1149     143                                                        1122    0.19    0.00  1.0000
  -1  -3   9    1376     150                                                        1346    0.19    0.00  1.0000
  -1  -3  -9    1004      96                                                         979   -0.19    0.00  1.0000
  -1   3  -9    1094     104                                                        1067    0.19    0.00  1.0000
   1  -3  -9    1269     122                                                        1240   -0.19    0.00  1.0000
   1   3  -9    1324     129                                                        1295    0.19    0.00  1.0000
   1   3  10     229     112                                                         228    0.01    0.00  1.0000
  -1   3  10     183      62                                                         182   -0.01    0.00  1.0000
   1  -3  10     211      73                                                         210    0.01    0.00  1.0000
  -1  -3  10     353      91                                                         352   -0.01    0.00  1.0000
   1   3  10     105      71                                                         104    0.01    0.00  1.0000
   1  -3  10     161      40                                                         160    0.01    0.00  1.0000
  -1  -3  10     120      46                                                         119   -0.01    0.00  1.0000
  -1  -3 -10     177      34                                                         176    0.01    0.00  1.0000
   1  -3 -10     273      50                                                         272   -0.01    0.00  1.0000
   1   3 -10     196      46                                                         195   -0.01    0.00  1.0000
   1   3  11    4954     334                                                        4888   -0.22    0.00  1.0000
  -1   3  11    4551     447                                                        4488   -0.22    0.00  1.0000
   1  -3  11    4962     359                                                        4896    0.22    0.00  1.0000
  -1  -3  11    4538     404                                                        4475    0.22    0.00  1.0000
   1   3  11    5304     176                                                        5236   -0.22    0.00  1.0000
  -1   3  11    5494     148                                                        5424   -0.22    0.00  1.0000
   1  -3  11    4991     143                                                        4925    0.22    0.00  1.0000
  -1  -3  11    4955     446                                                        4889    0.22    0.00  1.0000
  -1  -3 -11    5027     104                                                        4960   -0.22    0.00  1.0000
   1  -3 -11    5050     104                                                        4983   -0.22    0.00  1.0000
   1   3  12     285      88                                                         281    0.05    0.00  1.0000
  -1   3  12     296      93                                                         292   -0.05    0.00  1.0000
   1  -3  12     291     103                                                         287    0.05    0.00  1.0000
  -1  -3  12     240      77                                                         237   -0.05    0.00  1.0000
   1   3  12     138      75                                                         135    0.05    0.00  1.0000
   1  -3  12     208      90                                                         205    0.05    0.00  1.0000
  -1  -3 -12     223      52                                                         220    0.05    0.00  1.0000
   1  -3 -12     186      38                                                         183   -0.05    0.00  1.0000
   1   3  13       0      44                                                           0    0.01    0.00  1.0000
  -1   3  13       1      64                                                           1    0.01    0.00  1.0000
   1  -3  13       0      62                                                           0   -0.01    0.00  1.0000
  -1  -3  13      18      61                                                          18   -0.01    0.00  1.0000
   1   3  13       8      42                                                           8    0.01    0.00  1.0000
  -1   3  13       0      36                                                           0    0.01    0.00  1.0000
   1  -3  13      78      52                                                          78   -0.01    0.00  1.0000
  -1  -3  13      35      59                                                          35   -0.01    0.00  1.0000
   1   3  14      13      71                                                          12    0.06    0.00  1.0000
  -1   3  14       0      69                                                           0   -0.06    0.00  1.0000
   1  -3  14     131      69                                                         128    0.06    0.00  1.0000
  -1  -3  14      45      81                                                          43   -0.06    0.00  1.0000
   1   3  14     173      69                                                         170    0.06    0.00  1.0000
  -1   3  14      68      49                                                          66   -0.06    0.00  1.0000
   1  -3  14     210      95                                                         206    0.06    0.00  1.0000
  -1  -3  14     110      81                                                         107   -0.06    0.00  1.0000
   1   3  15       9      69                                                          10   -0.04    0.00  1.0000
  -1   3  15      84      60                                                          86   -0.04    0.00  1.0000
   1  -3  15     225      96                                                         228    0.04    0.00  1.0000
  -1  -3  15     180      86                                                         182    0.04    0.00  1.0000
   1   3  15       9      43                                                          10   -0.04    0.00  1.0000
  -1   3  15      19      52                                                          20   -0.04    0.00  1.0000
   1  -3  15     153      68                                                         155    0.04    0.00  1.0000
  -1  -3  15     232      87                                                         235    0.04    0.00  1.0000
   1   3  16     163      52                                                         164   -0.02    0.00  1.0000
  -1   3  16      84      76                                                          85    0.02    0.00  1.0000
   1  -3  16      28      41                                                          28   -0.02    0.00  1.0000
  -1  -3  16     109      88                                                         110    0.02    0.00  1.0000
  -1  -3  16      28      40                                                          28    0.02    0.00  1.0000
   1  -5   1   25688     222                                                       25592   -0.14    0.00  1.0000
  -1   5   1   25911     182                                                       25814    0.14    0.00  1.0000
  -1  -5  -1   25105     161                                                       25010    0.14    0.00  1.0000
   1  -5  -1   25946     159                                                       25849    0.14    0.00  1.0000
  -1   5  -1   25381     135                                                       25285   -0.14    0.00  1.0000
  -1  -5   1   25679     141                                                       25583   -0.14    0.00  1.0000
  -1   5  -2     342     121                                                         357    0.19    0.00  1.0000
   1   5  -2     461     105                                                         478   -0.19    0.00  1.0000
   1  -5   2     410      80                                                         426    0.19    0.00  1.0000
  -1  -5   2     584     155                                                         604   -0.19    0.00  1.0000
   1   5   2     259      42                                                         272    0.19    0.00  1.0000
  -1   5   2     368      62                                                         384   -0.19    0.00  1.0000
  -1  -5  -2     300      46                                                         314    0.19    0.00  1.0000
   1  -5  -2     341      68                                                         356   -0.19    0.00  1.0000
   1   5   2     384     102                                                         400    0.19    0.00  1.0000
  -1  -5  -2     449      49                                                         466    0.19    0.00  1.0000
   1  -5   2     302      50                                                         316    0.19    0.00  1.0000
  -1   5  -2     474      58                                                         492    0.19    0.00  1.0000
  -1  -5   2     345      58                                                         360   -0.19    0.00  1.0000
   1   5  -2     321      44                                                         336   -0.19    0.00  1.0000
  -1   5  -3   11436     440                                                       11418    0.04    0.00  1.0000
   1   5  -3   11123     419                                                       11106    0.04    0.00  1.0000
   1  -5   3   11516     434                                                       11498    0.04    0.00  1.0000
  -1  -5   3   11505     444                                                       11487    0.04    0.00  1.0000
   1   5   3   11277     406                                                       11260   -0.04    0.00  1.0000
  -1   5   3   11169     396                                                       11152   -0.04    0.00  1.0000
  -1  -5  -3   11443     407                                                       11425   -0.04    0.00  1.0000
   1  -5  -3   11519     418                                                       11501   -0.04    0.00  1.0000
   1   5   3   11167     392                                                       11150   -0.04    0.00  1.0000
  -1  -5  -3   11361     392                                                       11343   -0.04    0.00  1.0000
   1  -5   3   11546     406                                                       11528    0.04    0.00  1.0000
   1  -5  -3   11597     394                                                       11579   -0.04    0.00  1.0000
  -1   5  -3   11090     388                                                       11073    0.04    0.00  1.0000
  -1  -5   3   11096     389                                                       11079    0.04    0.00  1.0000
   1   5  -3   10554     368                                                       10537    0.04    0.00  1.0000
  -1   5  -4   49751     483                                                       49926    0.19    0.00  1.0000
   1   5  -4   50197     456                                                       50373   -0.19    0.00  1.0000
  -1  -5   4   48078     428                                                       48250   -0.19    0.00  1.0000
   1   5   4   48179     303                                                       48351    0.19    0.00  1.0000
  -1  -5  -4   47744     323                                                       47915    0.19    0.00  1.0000
   1  -5  -4   47954     310                                                       48126   -0.19    0.00  1.0000
   1  -5   4   49582     352                                                       49757    0.19    0.00  1.0000
   1  -5  -4   47668     210                                                       47839   -0.19    0.00  1.0000
  -1   5  -5   28132     475                                                       27841   -0.41    0.00  1.0000
   1   5  -5   27295     454                                                       27008   -0.41    0.00  1.0000
   1  -5   5   29044     521                                                       28748   -0.41    0.00  1.0000
  -1  -5   5   28283     500                                                       27991   -0.41    0.00  1.0000
   1   5   5   27452     538                                                       27164    0.41    0.00  1.0000
  -1   5   5   27077     423                                                       26791    0.41    0.00  1.0000
  -1  -5  -5   28499     393                                                       28206    0.41    0.00  1.0000
   1  -5  -5   27365     390                                                       27078    0.41    0.00  1.0000
   1   5   5   28513     377                                                       28220    0.41    0.00  1.0000
  -1   5   5   28794     366                                                       28499    0.41    0.00  1.0000
   1  -5   5   26965     372                                                       26680   -0.41    0.00  1.0000
  -1  -5   5   27685     381                                                       27396   -0.41    0.00  1.0000
  -1   5  -5   28583     377                                                       28289   -0.41    0.00  1.0000
   1  -5  -5   27816     347                                                       27526    0.41    0.00  1.0000
   1   5  -5   26707     354                                                       26423   -0.41    0.00  1.0000
  -1   5  -6      84      99                                                          79    0.13    0.00  1.0000
   1   5  -6       0      99                                                           0   -0.13    0.00  1.0000
   1  -5   6      32      29                                                          29    0.13    0.00  1.0000
  -1  -5   6     158      62                                                         151   -0.13    0.00  1.0000
   1   5   6      60      31                                                          56    0.13    0.00  1.0000
  -1   5   6       0      53                                                           0   -0.13    0.00  1.0000
  -1  -5  -6      75      58                                                          70    0.13    0.00  1.0000
   1  -5  -6     133      52                                                         127   -0.13    0.00  1.0000
   1   5   6      78      36                                                          73    0.13    0.00  1.0000
  -1   5   6     114      44                                                         108   -0.13    0.00  1.0000
   1  -5   6     133      54                                                         127    0.13    0.00  1.0000
  -1  -5  -6      63      24                                                          59    0.13    0.00  1.0000
  -1  -5   6     115      68                                                         109   -0.13    0.00  1.0000
  -1   5  -6      57      35                                                          53    0.13    0.00  1.0000
   1  -5  -6      94      31                                                          89   -0.13    0.00  1.0000
   1   5  -6     127      48                                                         121   -0.13    0.00  1.0000
   1   5  -7     359     128                                                         356   -0.03    0.00  1.0000
   1  -5   7      99      44                                                          98   -0.03    0.00  1.0000
  -1  -5   7     108      69                                                         107   -0.03    0.00  1.0000
   1   5   7     127      54                                                         125    0.03    0.00  1.0000
  -1   5   7     125      86                                                         124    0.03    0.00  1.0000
  -1  -5  -7      68      38                                                          67    0.03    0.00  1.0000
   1  -5  -7      89      51                                                          88    0.03    0.00  1.0000
   1  -5   7      33      31                                                          32   -0.03    0.00  1.0000
   1   5   7       0      28                                                           0    0.03    0.00  1.0000
  -1   5   7      35      23                                                          34    0.03    0.00  1.0000
   1  -5   7       0      48                                                           0   -0.03    0.00  1.0000
  -1  -5   7     124      61                                                         123   -0.03    0.00  1.0000
  -1  -5  -7      23      23                                                          22    0.03    0.00  1.0000
  -1   5  -7      68      35                                                          67   -0.03    0.00  1.0000
   1  -5  -7      64      26                                                          63    0.03    0.00  1.0000
   1   5  -7     200      56                                                         198   -0.03    0.00  1.0000
   1  -5   8     593     118                                                         584    0.09    0.00  1.0000
   1   5   8     860     159                                                         849    0.09    0.00  1.0000
  -1   5   8     865     197                                                         854   -0.09    0.00  1.0000
   1  -5   8     871     116                                                         860    0.09    0.00  1.0000
   1  -5  -8     711      80                                                         701   -0.09    0.00  1.0000
  -1  -5   8     796     142                                                         786   -0.09    0.00  1.0000
   1   5   8     724      92                                                         714    0.09    0.00  1.0000
  -1   5   8     756      73                                                         746   -0.09    0.00  1.0000
   1  -5   8     761     115                                                         751    0.09    0.00  1.0000
  -1  -5   8     733      79                                                         723   -0.09    0.00  1.0000
  -1  -5  -8     692      60                                                         682    0.09    0.00  1.0000
  -1   5  -8     755      81                                                         745    0.09    0.00  1.0000
   1  -5  -8     857      68                                                         846   -0.09    0.00  1.0000
   1   5  -8     656      64                                                         647   -0.09    0.00  1.0000
   1   5   9      55      56                                                          46    0.30    0.00  1.0000
  -1   5   9     259      74                                                         239    0.30    0.00  1.0000
   1  -5   9     247      85                                                         227   -0.30    0.00  1.0000
  -1  -5   9     396      90                                                         371   -0.30    0.00  1.0000
   1   5   9     321      70                                                         298    0.30    0.00  1.0000
  -1   5   9     111      30                                                          98    0.30    0.00  1.0000
   1  -5   9      83      48                                                          72   -0.30    0.00  1.0000
  -1  -5   9     288      88                                                         267   -0.30    0.00  1.0000
  -1  -5  -9     228      32                                                         209    0.30    0.00  1.0000
  -1   5  -9     133      40                                                         119   -0.30    0.00  1.0000
   1  -5  -9     200      29                                                         182    0.30    0.00  1.0000
   1   5  -9     145      42                                                         130   -0.30    0.00  1.0000
   1   5  10    1159     204                                                        1169   -0.07    0.00  1.0000
  -1   5  10    1160     146                                                        1170    0.07    0.00  1.0000
   1  -5  10    1343     178                                                        1354   -0.07    0.00  1.0000
  -1  -5  10    1380     236                                                        1391    0.07    0.00  1.0000
   1   5  10    1081      96                                                        1091   -0.07    0.00  1.0000
  -1   5  10    1149     141                                                        1159    0.07    0.00  1.0000
   1  -5  10    1312     262                                                        1322   -0.07    0.00  1.0000
  -1  -5  10    1527     183                                                        1538    0.07    0.00  1.0000
  -1  -5 -10    1275      98                                                        1285   -0.07    0.00  1.0000
   1  -5 -10    1226      93                                                        1236    0.07    0.00  1.0000
   1   5  11     173      52                                                         183    0.17    0.00  1.0000
  -1   5  11     145      93                                                         154    0.17    0.00  1.0000
   1  -5  11     209      66                                                         220   -0.17    0.00  1.0000
  -1  -5  11     419     115                                                         434   -0.17    0.00  1.0000
   1   5  11     142      64                                                         151    0.17    0.00  1.0000
  -1   5  11     132      54                                                         141    0.17    0.00  1.0000
   1  -5  11     277     112                                                         289   -0.17    0.00  1.0000
  -1  -5  11     150      85                                                         159   -0.17    0.00  1.0000
  -1  -5 -11     180      39                                                         190    0.17    0.00  1.0000
   1  -5 -11     159      29                                                         168    0.17    0.00  1.0000
   1   5  12     187      97                                                         187   -0.01    0.00  1.0000
  -1   5  12     171     133                                                         171    0.01    0.00  1.0000
   1  -5  12       2      63                                                           2   -0.01    0.00  1.0000
  -1  -5  12     215      91                                                         215    0.01    0.00  1.0000
   1   5  12     270      62                                                         270   -0.01    0.00  1.0000
  -1   5  12     110      44                                                         110    0.01    0.00  1.0000
   1  -5  12      63      51                                                          63   -0.01    0.00  1.0000
  -1  -5  12      91      57                                                          91    0.01    0.00  1.0000
  -1  -5 -12      57      26                                                          57   -0.01    0.00  1.0000
   1  -5 -12      87      31                                                          87    0.01    0.00  1.0000
   1   5  13      80      98                                                          80    0.00    0.00  1.0000
  -1   5  13      43      87                                                          43    0.00    0.00  1.0000
   1  -5  13     168      82                                                         168    0.00    0.00  1.0000
  -1  -5  13      68      93                                                          68    0.00    0.00  1.0000
   1   5  13       8      47                                                           8    0.00    0.00  1.0000
  -1   5  13      36      31                                                          36    0.00    0.00  1.0000
   1  -5  13       0      52                                                           0    0.00    0.00  1.0000
  -1  -5  13      49      49                                                          49    0.00    0.00  1.0000
   1   5  14       4      45                                                           3   -0.11    0.00  1.0000
  -1   5  14      10      31                                                           9    0.11    0.00  1.0000
   1  -5  14      32      66                                                          30   -0.11    0.00  1.0000
  -1  -5  14      79      79                                                          75    0.11    0.00  1.0000
   1   5  14     124      60                                                         119   -0.11    0.00  1.0000
  -1   5  14       5      30                                                           4    0.11    0.00  1.0000
   1  -5  14       0      50                                                           0   -0.11    0.00  1.0000
  -1  -5  14       0      48                                                           0    0.11    0.00  1.0000
   1   5  15     215     100                                                         219   -0.06    0.00  1.0000
  -1   5  15     151      89                                                         154   -0.06    0.00  1.0000
   1  -5  15      73      71                                                          75    0.06    0.00  1.0000
  -1  -5  15     182      96                                                         185    0.06    0.00  1.0000
   1  -5  15      86      82                                                          88    0.06    0.00  1.0000
  -1  -5  15       2      43                                                           2    0.06    0.00  1.0000
   1   5  16     201      71                                                         203    0.03    0.00  1.0000
  -1   5  16      82      70                                                          83   -0.03    0.00  1.0000
   1  -5  16      34      63                                                          35    0.03    0.00  1.0000
  -1  -5  16      23      43                                                          24   -0.03    0.00  1.0000
   1  -5  16      71      46                                                          72    0.03    0.00  1.0000
  -1  -5  16      25      41                                                          26   -0.03    0.00  1.0000
  -1   7  -1    9163     360                                                        9106    0.14    0.00  1.0000
   1   7  -1    9804     389                                                        9746    0.14    0.00  1.0000
   1  -7   1    7884     281                                                        7832    0.14    0.00  1.0000
  -1  -7   1    9311     335                                                        9254    0.14    0.00  1.0000
   1   7   1    9841     342                                                        9782   -0.14    0.00  1.0000
  -1   7   1    9237     309                                                        9180   -0.14    0.00  1.0000
  -1  -7  -1    9696     309                                                        9638   -0.14    0.00  1.0000
   1  -7  -1    9574     300                                                        9516   -0.14    0.00  1.0000
  -1  -7  -1    8689     331                                                        8634   -0.14    0.00  1.0000
   1  -7   1    8504     259                                                        8450    0.14    0.00  1.0000
   1  -7  -1    8432     248                                                        8378   -0.14    0.00  1.0000
  -1   7  -1    8127     253                                                        8074    0.14    0.00  1.0000
  -1  -7   1    8152     248                                                        8099    0.14    0.00  1.0000
  -1   7   1    8261     242                                                        8207   -0.14    0.00  1.0000
   1   7  -1    9100     275                                                        9044    0.14    0.00  1.0000
  -1  -7  -1    8223     244                                                        8169   -0.14    0.00  1.0000
  -1   7  -2     718     136                                                         729   -0.10    0.00  1.0000
   1  -7   2     581     108                                                         591   -0.10    0.00  1.0000
  -1   7   2     976     159                                                         989    0.10    0.00  1.0000
   1  -7  -2     737      57                                                         748    0.10    0.00  1.0000
   1  -7  -2     644      89                                                         654    0.10    0.00  1.0000
  -1  -7  -2     753      99                                                         764   -0.10    0.00  1.0000
   1  -7   2     613      67                                                         623   -0.10    0.00  1.0000
   1  -7  -2     668      49                                                         679    0.10    0.00  1.0000
  -1   7  -2     702      54                                                         713   -0.10    0.00  1.0000
  -1  -7   2     966      75                                                         979    0.10    0.00  1.0000
  -1   7  -3    6353     271                                                        6370   -0.05    0.00  1.0000
   1   7  -3    6459     353                                                        6477   -0.05    0.00  1.0000
   1  -7   3    6402     285                                                        6420   -0.05    0.00  1.0000
  -1  -7   3    6358     291                                                        6375   -0.05    0.00  1.0000
   1   7   3    6470     267                                                        6488    0.05    0.00  1.0000
  -1   7   3    6286     247                                                        6303    0.05    0.00  1.0000
  -1  -7  -3    6300     247                                                        6317    0.05    0.00  1.0000
   1  -7  -3    6860     261                                                        6878    0.05    0.00  1.0000
   1   7   3    6385     259                                                        6403    0.05    0.00  1.0000
  -1  -7  -3    6325     233                                                        6342    0.05    0.00  1.0000
   1  -7  -3    6301     221                                                        6318    0.05    0.00  1.0000
   1  -7   3    6231     240                                                        6248   -0.05    0.00  1.0000
  -1  -7   3    5799     223                                                        5816   -0.05    0.00  1.0000
  -1   7  -3    6150     232                                                        6167   -0.05    0.00  1.0000
   1   7  -3    6296     235                                                        6313   -0.05    0.00  1.0000
  -1   7  -4    8289     414                                                        8259   -0.08    0.00  1.0000
   1   7  -4    7850     382                                                        7821    0.08    0.00  1.0000
   1  -7   4    7984     407                                                        7954   -0.08    0.00  1.0000
  -1  -7   4    9522     666                                                        9490    0.08    0.00  1.0000
   1   7   4    8339     330                                                        8309   -0.08    0.00  1.0000
  -1   7   4    8761     344                                                        8730    0.08    0.00  1.0000
  -1  -7  -4    8329     314                                                        8299   -0.08    0.00  1.0000
   1  -7  -4    8937     332                                                        8906    0.08    0.00  1.0000
  -1   7   4    8488     309                                                        8457    0.08    0.00  1.0000
   1   7   4    8342     318                                                        8312   -0.08    0.00  1.0000
  -1  -7  -4    8682     309                                                        8651   -0.08    0.00  1.0000
   1  -7   4    8290     311                                                        8260   -0.08    0.00  1.0000
   1  -7  -4    8600     300                                                        8569    0.08    0.00  1.0000
  -1  -7   4    8904     337                                                        8873    0.08    0.00  1.0000
  -1   7  -4    8033     306                                                        8003   -0.08    0.00  1.0000
   1   7  -4    8151     303                                                        8121    0.08    0.00  1.0000
  -1   7  -5    5911     330                                                        5988    0.24    0.00  1.0000
   1   7  -5    6613     278                                                        6695    0.24    0.00  1.0000
   1  -7   5    5188     566                                                        5261    0.24    0.00  1.0000
  -1  -7   5    6152     241                                                        6231    0.24    0.00  1.0000
   1   7   5    6499     342                                                        6580   -0.24    0.00  1.0000
  -1   7   5    6031     178                                                        6109   -0.24    0.00  1.0000
  -1  -7  -5    6218     144                                                        6297   -0.24    0.00  1.0000
   1   7   5    6014     135                                                        6092   -0.24    0.00  1.0000
  -1   7   5    6230     107                                                        6310   -0.24    0.00  1.0000
  -1  -7  -5    6297     106                                                        6377   -0.24    0.00  1.0000
   1  -7   5    5804     142                                                        5881    0.24    0.00  1.0000
  -1  -7   5    6276     146                                                        6356    0.24    0.00  1.0000
  -1   7  -5    5562     123                                                        5637    0.24    0.00  1.0000
   1  -7  -5    6089      91                                                        6168   -0.24    0.00  1.0000
   1   7  -5    6352     129                                                        6432    0.24    0.00  1.0000
  -1   7  -6   20239     684                                                       20246   -0.01    0.00  1.0000
   1   7  -6   19779     756                                                       19786    0.01    0.00  1.0000
   1  -7   6   19973     684                                                       19980   -0.01    0.00  1.0000
  -1  -7   6   21009     727                                                       21016    0.01    0.00  1.0000
   1   7   6   20254     654                                                       20261   -0.01    0.00  1.0000
  -1   7   6   20181     668                                                       20188    0.01    0.00  1.0000
  -1  -7  -6   19857     630                                                       19864   -0.01    0.00  1.0000
   1  -7  -6   18800     592                                                       18807    0.01    0.00  1.0000
   1   7   6   20186     630                                                       20193   -0.01    0.00  1.0000
  -1   7   6   20099     619                                                       20106    0.01    0.00  1.0000
  -1  -7  -6   20904     643                                                       20911   -0.01    0.00  1.0000
   1  -7   6   20469     652                                                       20476   -0.01    0.00  1.0000
  -1  -7   6   20143     641                                                       20150    0.01    0.00  1.0000
  -1   7  -6   20133     630                                                       20140   -0.01    0.00  1.0000
   1  -7  -6   20695     634                                                       20702    0.01    0.00  1.0000
   1   7  -6   19531     612                                                       19538    0.01    0.00  1.0000
  -1   7  -7    1599     340                                                        1569    0.18    0.00  1.0000
   1   7  -7    1518     323                                                        1489    0.18    0.00  1.0000
   1  -7   7    1462     228                                                        1433    0.18    0.00  1.0000
  -1  -7   7    1466     379                                                        1437    0.18    0.00  1.0000
   1   7   7    1456     239                                                        1428   -0.18    0.00  1.0000
  -1   7   7    1731     317                                                        1700   -0.18    0.00  1.0000
  -1  -7  -7    1520     232                                                        1491   -0.18    0.00  1.0000
   1  -7  -7    1759     124                                                        1728   -0.18    0.00  1.0000
   1   7   7    1918     139                                                        1885   -0.18    0.00  1.0000
  -1   7   7    1779     120                                                        1748   -0.18    0.00  1.0000
   1  -7   7    2154     266                                                        2119    0.18    0.00  1.0000
  -1  -7   7    1550     129                                                        1521    0.18    0.00  1.0000
  -1  -7  -7    1601     108                                                        1571   -0.18    0.00  1.0000
  -1   7  -7    1557     121                                                        1528    0.18    0.00  1.0000
   1  -7  -7    1814     117                                                        1782   -0.18    0.00  1.0000
   1   7  -7    1620     118                                                        1590    0.18    0.00  1.0000
   1   7  -8     157      95                                                         160    0.06    0.00  1.0000
   1   7   8       0      71                                                           0   -0.06    0.00  1.0000
  -1   7   8     182      68                                                         185    0.06    0.00  1.0000
   1   7   8      84      30                                                          86   -0.06    0.00  1.0000
  -1   7   8     224      41                                                         228    0.06    0.00  1.0000
   1  -7   8     165      52                                                         168   -0.06    0.00  1.0000
  -1  -7   8     346      87                                                         350    0.06    0.00  1.0000
  -1  -7  -8     106      34                                                         108   -0.06    0.00  1.0000
  -1   7  -8     207      53                                                         210   -0.06    0.00  1.0000
   1  -7  -8     171      28                                                         174    0.06    0.00  1.0000
   1   7  -8      60      43                                                          62    0.06    0.00  1.0000
   1   7   9    1859     303                                                        1873   -0.08    0.00  1.0000
  -1   7   9    1408     271                                                        1420   -0.08    0.00  1.0000
   1  -7   9    1283     216                                                        1294    0.08    0.00  1.0000
   1   7   9    1322     131                                                        1334   -0.08    0.00  1.0000
  -1   7   9    1325     185                                                        1337   -0.08    0.00  1.0000
   1  -7   9    1487     231                                                        1499    0.08    0.00  1.0000
  -1  -7   9    1721     185                                                        1734    0.08    0.00  1.0000
  -1  -7  -9    1295     117                                                        1306   -0.08    0.00  1.0000
   1  -7  -9    1429     130                                                        1441   -0.08    0.00  1.0000
   1   7  10       0      71                                                           0    0.10    0.00  1.0000
  -1   7  10     140      37                                                         145   -0.10    0.00  1.0000
   1  -7  10     100      65                                                         104    0.10    0.00  1.0000
  -1  -7  10     202      71                                                         208   -0.10    0.00  1.0000
   1   7  10     181      48                                                         187    0.10    0.00  1.0000
  -1   7  10     155      40                                                         160   -0.10    0.00  1.0000
   1  -7  10     141      54                                                         146    0.10    0.00  1.0000
  -1  -7  10     264      73                                                         271   -0.10    0.00  1.0000
  -1  -7 -10      65      28                                                          68    0.10    0.00  1.0000
   1  -7 -10      62      24                                                          65   -0.10    0.00  1.0000
   1   7  11      83      79                                                          81    0.06    0.00  1.0000
  -1   7  11      70      48                                                          68    0.06    0.00  1.0000
   1  -7  11     113      79                                                         110   -0.06    0.00  1.0000
  -1  -7  11      98      61                                                          96   -0.06    0.00  1.0000
   1   7  11       2      33                                                           2    0.06    0.00  1.0000
  -1   7  11      91      39                                                          89    0.06    0.00  1.0000
   1  -7  11       2      59                                                           2   -0.06    0.00  1.0000
  -1  -7  11      58      46                                                          56   -0.06    0.00  1.0000
  -1  -7 -11      14      16                                                          13    0.06    0.00  1.0000
   1  -7 -11      65      27                                                          63    0.06    0.00  1.0000
   1   7  12      34      76                                                          32   -0.10    0.00  1.0000
  -1   7  12     284      79                                                         277    0.10    0.00  1.0000
   1  -7  12     143      66                                                         138   -0.10    0.00  1.0000
  -1  -7  12       3      67                                                           2    0.10    0.00  1.0000
   1   7  12     184      57                                                         179   -0.10    0.00  1.0000
  -1   7  12      31      25                                                          29    0.10    0.00  1.0000
   1  -7  12      62      52                                                          59   -0.10    0.00  1.0000
  -1  -7  12       3      50                                                           2    0.10    0.00  1.0000
  -1  -7 -12       3      15                                                           2   -0.10    0.00  1.0000
   1   7  13     117      52                                                         124   -0.14    0.00  1.0000
  -1   7  13       0      69                                                           0   -0.14    0.00  1.0000
   1  -7  13      48      30                                                          52    0.14    0.00  1.0000
  -1  -7  13     144      70                                                         151    0.14    0.00  1.0000
   1   7  13      50      34                                                          54   -0.14    0.00  1.0000
  -1   7  13      79      52                                                          84   -0.14    0.00  1.0000
   1  -7  13      60      50                                                          65    0.14    0.00  1.0000
  -1  -7  13     111      53                                                         117    0.14    0.00  1.0000
   1   7  14     131      54                                                         137    0.13    0.00  1.0000
  -1   7  14     121      91                                                         127   -0.13    0.00  1.0000
   1  -7  14      80      65                                                          85    0.13    0.00  1.0000
  -1  -7  14       0      64                                                           0   -0.13    0.00  1.0000
   1  -7  14      99      58                                                         104    0.13    0.00  1.0000
  -1  -7  14      72      67                                                          77   -0.13    0.00  1.0000
   1   7  15       3      53                                                           5    0.21    0.00  1.0000
  -1   7  15      21      64                                                          25    0.21    0.00  1.0000
   1  -7  15      35      62                                                          40   -0.21    0.00  1.0000
  -1  -7  15      26      57                                                          31   -0.21    0.00  1.0000
   1  -7  15       6      65                                                           8   -0.21    0.00  1.0000
  -1  -7  15       0      57                                                           1   -0.21    0.00  1.0000
   1   7  16      90      55                                                          91   -0.02    0.00  1.0000
  -1   7  16     122      73                                                         123    0.02    0.00  1.0000
   1  -7  16      58      52                                                          59   -0.02    0.00  1.0000
  -1  -7  16     199      72                                                         200    0.02    0.00  1.0000
  -1  -7  16     143      72                                                         144    0.02    0.00  1.0000
  -1   9  -1      89     102                                                          93   -0.09    0.00  1.0000
   1   9  -1       0     136                                                           0   -0.09    0.00  1.0000
   1  -9   1       1      79                                                           1   -0.09    0.00  1.0000
  -1  -9   1      55      88                                                          58   -0.09    0.00  1.0000
   1   9   1       1     103                                                           1    0.09    0.00  1.0000
  -1   9   1      91     116                                                          95    0.09    0.00  1.0000
  -1  -9  -1       4      57                                                           5    0.09    0.00  1.0000
   1  -9  -1       1      52                                                           1    0.09    0.00  1.0000
   1  -9   1       6      53                                                           7   -0.09    0.00  1.0000
   1  -9  -1       0      23                                                           0    0.09    0.00  1.0000
  -1  -9   1       1      38                                                           1   -0.09    0.00  1.0000
  -1   9  -1      14      38                                                          15   -0.09    0.00  1.0000
  -1  -9  -1       0      24                                                           0    0.09    0.00  1.0000
  -1   9   1       4      37                                                           5    0.09    0.00  1.0000
   1   9  -1       4      39                                                           5   -0.09    0.00  1.0000
  -1   9  -2    7291     375                                                        7315    0.07    0.00  1.0000
   1   9  -2    6858     358                                                        6881   -0.07    0.00  1.0000
   1  -9   2    6384     299                                                        6406    0.07    0.00  1.0000
  -1  -9   2    6299     298                                                        6321   -0.07    0.00  1.0000
   1   9   2    6410     285                                                        6433    0.07    0.00  1.0000
  -1   9   2    6471     274                                                        6494   -0.07    0.00  1.0000
  -1  -9  -2    6296     246                                                        6318    0.07    0.00  1.0000
   1  -9  -2    6679     296                                                        6702   -0.07    0.00  1.0000
  -1  -9  -2    6448     316                                                        6471    0.07    0.00  1.0000
   1  -9   2    6692     255                                                        6715    0.07    0.00  1.0000
   1  -9  -2    6117     218                                                        6139   -0.07    0.00  1.0000
  -1  -9   2    6225     256                                                        6247   -0.07    0.00  1.0000
  -1   9  -2    6607     245                                                        6630    0.07    0.00  1.0000
   1   9  -2    5952     222                                                        5974   -0.07    0.00  1.0000
  -1  -9  -2    6584     238                                                        6607    0.07    0.00  1.0000
  -1   9  -3     292     122                                                         286    0.09    0.00  1.0000
   1   9  -3     272     105                                                         266    0.09    0.00  1.0000
   1  -9   3     234     101                                                         228    0.09    0.00  1.0000
  -1  -9   3     144     116                                                         140    0.09    0.00  1.0000
   1   9   3     347     121                                                         340   -0.09    0.00  1.0000
  -1   9   3     422      94                                                         415   -0.09    0.00  1.0000
  -1  -9  -3     288      49                                                         282   -0.09    0.00  1.0000
   1  -9  -3     291      44                                                         285   -0.09    0.00  1.0000
   1  -9  -3     305      54                                                         299   -0.09    0.00  1.0000
  -1  -9  -3     270      36                                                         264   -0.09    0.00  1.0000
   1  -9   3     277      66                                                         271    0.09    0.00  1.0000
  -1  -9   3     289      52                                                         283    0.09    0.00  1.0000
  -1   9  -3     261      40                                                         255    0.09    0.00  1.0000
   1   9  -3     303      49                                                         297    0.09    0.00  1.0000
  -1  -9  -3     304      27                                                         298   -0.09    0.00  1.0000
  -1   9  -4   21736     471                                                       21761   -0.04    0.00  1.0000
   1   9  -4   20720     530                                                       20745    0.04    0.00  1.0000
   1  -9   4   21161     415                                                       21186   -0.04    0.00  1.0000
  -1  -9   4   21115     446                                                       21140    0.04    0.00  1.0000
   1   9   4   21610     374                                                       21635   -0.04    0.00  1.0000
  -1   9   4   21299     360                                                       21324    0.04    0.00  1.0000
   1  -9  -4   20688     420                                                       20713    0.04    0.00  1.0000
   1   9   4   20649     412                                                       20674   -0.04    0.00  1.0000
  -1  -9  -4   20814     293                                                       20839   -0.04    0.00  1.0000
   1  -9   4   21287     339                                                       21312   -0.04    0.00  1.0000
  -1   9  -4   20294     347                                                       20319   -0.04    0.00  1.0000
   1   9  -4   20395     295                                                       20420    0.04    0.00  1.0000
  -1   9  -5     137      95                                                         141    0.09    0.00  1.0000
   1   9  -5     423     181                                                         430    0.09    0.00  1.0000
   1  -9   5      36      48                                                          38    0.09    0.00  1.0000
  -1  -9   5     149      85                                                         153    0.09    0.00  1.0000
   1   9   5     244      65                                                         250   -0.09    0.00  1.0000
  -1   9   5     330      58                                                         337   -0.09    0.00  1.0000
  -1  -9  -5     321      51                                                         327   -0.09    0.00  1.0000
   1  -9  -5      71      66                                                          74   -0.09    0.00  1.0000
   1   9   5      71      39                                                          74   -0.09    0.00  1.0000
  -1  -9  -5     206      27                                                         211   -0.09    0.00  1.0000
   1  -9   5     393      71                                                         400    0.09    0.00  1.0000
  -1  -9   5     231      58                                                         236    0.09    0.00  1.0000
  -1   9  -5     214      53                                                         219    0.09    0.00  1.0000
   1   9  -5     309      56                                                         315    0.09    0.00  1.0000
   1   9  -6     429     179                                                         422    0.08    0.00  1.0000
   1  -9   6     222     101                                                         217   -0.08    0.00  1.0000
  -1  -9   6     146      60                                                         142    0.08    0.00  1.0000
   1   9   6     262     112                                                         257   -0.08    0.00  1.0000
  -1  -9  -6     266      43                                                         261   -0.08    0.00  1.0000
   1   9   6     199      41                                                         195   -0.08    0.00  1.0000
  -1  -9   6     180      94                                                         176    0.08    0.00  1.0000
   1  -9  -6      90      17                                                          87    0.08    0.00  1.0000
   1   9  -6      48      33                                                          46    0.08    0.00  1.0000
  -1   9  -7     224     119                                                         214   -0.15    0.00  1.0000
   1   9  -7      82      66                                                          76   -0.15    0.00  1.0000
   1  -9   7     235     140                                                         225   -0.15    0.00  1.0000
  -1  -9   7     154     130                                                         146   -0.15    0.00  1.0000
   1   9   7      23      74                                                          20    0.15    0.00  1.0000
  -1   9   7       3      70                                                           2    0.15    0.00  1.0000
  -1  -9  -7      34      32                                                          30    0.15    0.00  1.0000
   1  -9  -7      54      48                                                          49    0.15    0.00  1.0000
   1   9   7      67      47                                                          62    0.15    0.00  1.0000
   1  -9   7     102      73                                                          96   -0.15    0.00  1.0000
  -1  -9  -7       2      14                                                           1    0.15    0.00  1.0000
  -1  -9   7      81      72                                                          75   -0.15    0.00  1.0000
  -1   9  -7      58      32                                                          53   -0.15    0.00  1.0000
   1  -9  -7      32      13                                                          28    0.15    0.00  1.0000
   1   9  -7      76      56                                                          70   -0.15    0.00  1.0000
  -1   9  -8     475     156                                                         472    0.03    0.00  1.0000
   1   9  -8     574     151                                                         571   -0.03    0.00  1.0000
   1   9   8     598     136                                                         595    0.03    0.00  1.0000
  -1   9   8     603     108                                                         600   -0.03    0.00  1.0000
   1   9   8     287      49                                                         285    0.03    0.00  1.0000
  -1   9   8     430      61                                                         428   -0.03    0.00  1.0000
   1  -9   8     667     132                                                         664    0.03    0.00  1.0000
  -1  -9   8     394      88                                                         392   -0.03    0.00  1.0000
  -1  -9  -8     438      58                                                         436    0.03    0.00  1.0000
   1  -9  -8     488      57                                                         485   -0.03    0.00  1.0000
  -1   9  -9     554     149                                                         592    0.37    0.00  1.0000
   1   9  -9     680     187                                                         722    0.37    0.00  1.0000
   1   9   9     637     143                                                         677   -0.37    0.00  1.0000
  -1   9   9     996     152                                                        1046   -0.37    0.00  1.0000
   1   9   9     681      94                                                         723   -0.37    0.00  1.0000
  -1   9   9     636      80                                                         676   -0.37    0.00  1.0000
   1  -9   9     639     125                                                         679    0.37    0.00  1.0000
  -1  -9   9     566      86                                                         604    0.37    0.00  1.0000
  -1  -9  -9     556      57                                                         594   -0.37    0.00  1.0000
   1  -9  -9     474      47                                                         509   -0.37    0.00  1.0000
   1   9  10      88      76                                                          88    0.01    0.00  1.0000
  -1   9  10       1      68                                                           1   -0.01    0.00  1.0000
   1  -9  10      65      47                                                          65    0.01    0.00  1.0000
   1   9  10     133      45                                                         133    0.01    0.00  1.0000
  -1   9  10      24      26                                                          24   -0.01    0.00  1.0000
   1  -9  10      27      48                                                          27    0.01    0.00  1.0000
  -1  -9  10      24      58                                                          24   -0.01    0.00  1.0000
  -1  -9 -10      94      37                                                          94    0.01    0.00  1.0000
   1  -9 -10      44      20                                                          44   -0.01    0.00  1.0000
   1   9  11     836     153                                                         868   -0.26    0.00  1.0000
  -1   9  11     547     102                                                         573   -0.26    0.00  1.0000
   1  -9  11     772      91                                                         803    0.26    0.00  1.0000
  -1  -9  11     737     148                                                         768    0.26    0.00  1.0000
   1   9  11     598      63                                                         626   -0.26    0.00  1.0000
  -1   9  11     830      68                                                         862   -0.26    0.00  1.0000
   1  -9  11     873     137                                                         906    0.26    0.00  1.0000
  -1  -9  11    1150     124                                                        1188    0.26    0.00  1.0000
  -1  -9 -11     660      37                                                         689   -0.26    0.00  1.0000
   1  -9 -11     669      32                                                         698   -0.26    0.00  1.0000
   1   9  12     304     153                                                         317    0.18    0.00  1.0000
  -1   9  12     168      97                                                         178   -0.18    0.00  1.0000
   1  -9  12      68      46                                                          74    0.18    0.00  1.0000
  -1  -9  12       0      60                                                           0   -0.18    0.00  1.0000
   1   9  12       0      26                                                           1    0.18    0.00  1.0000
  -1   9  12      12      38                                                          15   -0.18    0.00  1.0000
   1  -9  12      61      52                                                          67    0.18    0.00  1.0000
  -1  -9  12      41      63                                                          46   -0.18    0.00  1.0000
   1   9  13      31      67                                                          26    0.22    0.00  1.0000
  -1   9  13     210      46                                                         197    0.22    0.00  1.0000
   1  -9  13      31      75                                                          26   -0.22    0.00  1.0000
  -1  -9  13     326      78                                                         310   -0.22    0.00  1.0000
   1   9  13     193      48                                                         181    0.22    0.00  1.0000
   1  -9  13      31      52                                                          26   -0.22    0.00  1.0000
  -1  -9  13     140      49                                                         129   -0.22    0.00  1.0000
   1   9  14       0      72                                                           0   -0.11    0.00  1.0000
  -1   9  14     194      75                                                         201    0.11    0.00  1.0000
   1  -9  14      70      62                                                          74   -0.11    0.00  1.0000
  -1  -9  14     234     121                                                         241    0.11    0.00  1.0000
   1  -9  14      14      54                                                          16   -0.11    0.00  1.0000
  -1  -9  14     139      79                                                         145    0.11    0.00  1.0000
   1   9  15     122      92                                                         133   -0.23    0.00  1.0000
  -1   9  15      59      75                                                          67   -0.23    0.00  1.0000
   1  -9  15      10      60                                                          13    0.23    0.00  1.0000
  -1  -9  15      37      86                                                          43    0.23    0.00  1.0000
   1  -9  15       5      50                                                           7    0.23    0.00  1.0000
  -1  -9  15      10      52                                                          13    0.23    0.00  1.0000
  -1  11  -1     635     212                                                         644   -0.08    0.00  1.0000
   1  11  -1     250     213                                                         256   -0.08    0.00  1.0000
  -1 -11   1       1      85                                                           1   -0.08    0.00  1.0000
   1 -11   1     204      75                                                         209   -0.08    0.00  1.0000
   1  11   1     438     183                                                         445    0.08    0.00  1.0000
  -1  11   1     128     113                                                         132    0.08    0.00  1.0000
  -1 -11  -1      62      59                                                          65    0.08    0.00  1.0000
   1 -11  -1      99      69                                                         103    0.08    0.00  1.0000
   1 -11   1     151      67                                                         155   -0.08    0.00  1.0000
   1 -11  -1      15      24                                                          16    0.08    0.00  1.0000
  -1 -11   1      72      36                                                          75   -0.08    0.00  1.0000
  -1  11  -1      32      29                                                          34   -0.08    0.00  1.0000
  -1 -11  -1     117      42                                                         121    0.08    0.00  1.0000
  -1  11   1       1      20                                                           1    0.08    0.00  1.0000
   1  11  -1      35      44                                                          37   -0.08    0.00  1.0000
  -1  11  -2    1176     172                                                        1162   -0.10    0.00  1.0000
   1  11  -2    1370     206                                                        1354    0.10    0.00  1.0000
   1 -11   2    1039     151                                                        1025   -0.10    0.00  1.0000
  -1 -11   2    1006     142                                                         993    0.10    0.00  1.0000
   1  11   2     983     155                                                         970   -0.10    0.00  1.0000
  -1  11   2    1033     154                                                        1019    0.10    0.00  1.0000
  -1 -11  -2    1081      93                                                        1067   -0.10    0.00  1.0000
   1 -11  -2     982      83                                                         969    0.10    0.00  1.0000
  -1 -11  -2    1032     276                                                        1018   -0.10    0.00  1.0000
   1 -11   2     947      71                                                         934   -0.10    0.00  1.0000
   1 -11  -2    1027      55                                                        1013    0.10    0.00  1.0000
  -1 -11   2    1015      74                                                        1002    0.10    0.00  1.0000
  -1  11  -2     981      67                                                         968   -0.10    0.00  1.0000
  -1 -11  -2     869      52                                                         857   -0.10    0.00  1.0000
   1  11  -2     927      65                                                         914    0.10    0.00  1.0000
  -1  11   2    1021      50                                                        1008    0.10    0.00  1.0000
  -1  11  -3     116      72                                                         119   -0.06    0.00  1.0000
   1  11  -3       3     128                                                           4   -0.06    0.00  1.0000
   1 -11   3     112      92                                                         115   -0.06    0.00  1.0000
  -1 -11   3     271     106                                                         275   -0.06    0.00  1.0000
   1  11   3     229     130                                                         233    0.06    0.00  1.0000
  -1  11   3      66      79                                                          68    0.06    0.00  1.0000
  -1 -11  -3     161      50                                                         164    0.06    0.00  1.0000
   1 -11  -3     134      41                                                         137    0.06    0.00  1.0000
   1 -11  -3     128      60                                                         131    0.06    0.00  1.0000
  -1 -11  -3     137      35                                                         140    0.06    0.00  1.0000
   1 -11   3      76      59                                                          78   -0.06    0.00  1.0000
   1 -11  -3      69      24                                                          71    0.06    0.00  1.0000
  -1 -11   3     114      63                                                         117   -0.06    0.00  1.0000
  -1  11  -3      87      36                                                          89   -0.06    0.00  1.0000
   1  11  -3     124      44                                                         127   -0.06    0.00  1.0000
  -1 -11  -3      58      18                                                          60    0.06    0.00  1.0000
  -1  11  -4    3575     608                                                        3559    0.06    0.00  1.0000
   1  11  -4    4459     658                                                        4441   -0.06    0.00  1.0000
   1 -11   4    4363     287                                                        4345    0.06    0.00  1.0000
  -1 -11   4    4693     209                                                        4675   -0.06    0.00  1.0000
   1  11   4    4286     217                                                        4269    0.06    0.00  1.0000
  -1  11   4    4673     135                                                        4655   -0.06    0.00  1.0000
  -1 -11  -4    4407     181                                                        4389    0.06    0.00  1.0000
   1 -11  -4    4422     207                                                        4404   -0.06    0.00  1.0000
  -1 -11  -4    4356     164                                                        4338    0.06    0.00  1.0000
   1 -11  -4    4368     154                                                        4350   -0.06    0.00  1.0000
   1 -11   4    4238     198                                                        4221    0.06    0.00  1.0000
  -1 -11   4    4497     142                                                        4479   -0.06    0.00  1.0000
  -1  11  -4    4196     168                                                        4179    0.06    0.00  1.0000
   1  11  -4    4160     162                                                        4143   -0.06    0.00  1.0000
  -1 -11  -4    4149     149                                                        4132    0.06    0.00  1.0000
  -1  11  -5    5367     626                                                        5407   -0.13    0.00  1.0000
   1  11  -5    5567     448                                                        5608   -0.13    0.00  1.0000
   1 -11   5    5392     305                                                        5433   -0.13    0.00  1.0000
  -1 -11   5    5154     328                                                        5194   -0.13    0.00  1.0000
   1  11   5    5861     250                                                        5903    0.13    0.00  1.0000
  -1  11   5    5461     234                                                        5502    0.13    0.00  1.0000
  -1 -11  -5    5367     309                                                        5407    0.13    0.00  1.0000
   1 -11  -5    5851     232                                                        5893    0.13    0.00  1.0000
  -1 -11  -5    5447     185                                                        5488    0.13    0.00  1.0000
   1 -11   5    5857     228                                                        5899   -0.13    0.00  1.0000
  -1 -11   5    5512     214                                                        5553   -0.13    0.00  1.0000
   1  11  -5    5488     202                                                        5529   -0.13    0.00  1.0000
  -1  11  -6     206      78                                                         211    0.08    0.00  1.0000
   1  11  -6      55      95                                                          58   -0.08    0.00  1.0000
   1 -11   6     166     111                                                         171    0.08    0.00  1.0000
  -1 -11   6     160     115                                                         164   -0.08    0.00  1.0000
   1  11   6       0      76                                                           0    0.08    0.00  1.0000
  -1  11   6     265     105                                                         271   -0.08    0.00  1.0000
  -1 -11  -6      96      29                                                          99    0.08    0.00  1.0000
   1 -11  -6      30      35                                                          32   -0.08    0.00  1.0000
   1  11   6     114      41                                                         118    0.08    0.00  1.0000
  -1 -11  -6      27      14                                                          29    0.08    0.00  1.0000
   1 -11   6     136      56                                                         140    0.08    0.00  1.0000
  -1 -11   6      12      51                                                          13   -0.08    0.00  1.0000
  -1  11  -6      83      48                                                          86    0.08    0.00  1.0000
   1  11  -6      77      34                                                          80   -0.08    0.00  1.0000
  -1  11  -7     456     129                                                         436   -0.22    0.00  1.0000
   1  11  -7     235     143                                                         221   -0.22    0.00  1.0000
   1 -11   7     398     131                                                         379   -0.22    0.00  1.0000
   1  11   7     308      82                                                         292    0.22    0.00  1.0000
  -1  11   7     677     140                                                         653    0.22    0.00  1.0000
   1  11   7     546      97                                                         524    0.22    0.00  1.0000
  -1 -11  -7     423      59                                                         404    0.22    0.00  1.0000
   1 -11   7     556      86                                                         534   -0.22    0.00  1.0000
  -1 -11   7     625     100                                                         602   -0.22    0.00  1.0000
  -1  11  -8       0     104                                                           0    0.00    0.00  1.0000
   1  11  -8     152      77                                                         152    0.00    0.00  1.0000
   1  11   8     147     109                                                         147    0.00    0.00  1.0000
  -1  11   8      13      71                                                          13    0.00    0.00  1.0000
   1  11   8     192      58                                                         192    0.00    0.00  1.0000
   1 -11   8      63      96                                                          63    0.00    0.00  1.0000
  -1 -11   8       0      56                                                           0    0.00    0.00  1.0000
  -1 -11  -8      19      15                                                          19    0.00    0.00  1.0000
  -1  11  -9      80      89                                                         108   -0.69    0.00  1.0000
   1  11  -9      57      83                                                          81   -0.69    0.00  1.0000
   1  11   9      41      76                                                          62    0.69    0.00  1.0000
  -1  11   9      37      72                                                          57    0.69    0.00  1.0000
  -1  11   9      24      21                                                          40    0.69    0.00  1.0000
   1  11   9       0      17                                                           1    0.69    0.00  1.0000
   1 -11   9      67      67                                                          93   -0.69    0.00  1.0000
  -1 -11   9      49      78                                                          72   -0.69    0.00  1.0000
  -1 -11  -9       7      17                                                          17    0.69    0.00  1.0000
   1 -11  -9       4       9                                                          12    0.69    0.00  1.0000
  -1  11 -10     552     148                                                         523   -0.30    0.00  1.0000
   1  11 -10     217     112                                                         199    0.30    0.00  1.0000
   1  11  10     444     128                                                         418   -0.30    0.00  1.0000
  -1  11  10     317     140                                                         295    0.30    0.00  1.0000
  -1  11  10     151      43                                                         136    0.30    0.00  1.0000
   1  11  10     294      74                                                         273   -0.30    0.00  1.0000
   1 -11  10     289      67                                                         268   -0.30    0.00  1.0000
  -1 -11  10     600     110                                                         570    0.30    0.00  1.0000
  -1 -11 -10     152      38                                                         137   -0.30    0.00  1.0000
   1 -11 -10     244      16                                                         225    0.30    0.00  1.0000
   1  11  11     121      84                                                         110    0.24    0.00  1.0000
  -1  11  11     218     124                                                         203    0.24    0.00  1.0000
   1 -11  11      78      72                                                          69   -0.24    0.00  1.0000
  -1  11  11       6      14                                                           4    0.24    0.00  1.0000
   1  11  11      40      42                                                          34    0.24    0.00  1.0000
   1 -11  11      81      78                                                          72   -0.24    0.00  1.0000
  -1 -11  11      56      59                                                          49   -0.24    0.00  1.0000
  -1 -11 -11       6      18                                                           4    0.24    0.00  1.0000
   1 -11 -11      13      14                                                          10    0.24    0.00  1.0000
   1  11  12     128      74                                                         137   -0.18    0.00  1.0000
  -1  11  12      24      72                                                          28    0.18    0.00  1.0000
   1 -11  12      49      57                                                          54   -0.18    0.00  1.0000
  -1 -11  12      49      57                                                          54    0.18    0.00  1.0000
   1  11  12     119      54                                                         127   -0.18    0.00  1.0000
   1 -11  12      75      58                                                          82   -0.18    0.00  1.0000
  -1 -11  12     166      92                                                         176    0.18    0.00  1.0000
   1  11  13       2      78                                                           3   -0.09    0.00  1.0000
  -1  11  13       4      75                                                           5   -0.09    0.00  1.0000
   1 -11  13       0      70                                                           0    0.09    0.00  1.0000
  -1 -11  13      32      93                                                          34    0.09    0.00  1.0000
   1 -11  13      12     100                                                          13    0.09    0.00  1.0000
  -1 -11  13       2      82                                                           2    0.09    0.00  1.0000
   1  11  14      87      80                                                          90    0.08    0.00  1.0000
  -1  11  14     190     146                                                         195   -0.08    0.00  1.0000
   1 -11  14     113      95                                                         117    0.08    0.00  1.0000
  -1 -11  14      41      79                                                          43   -0.08    0.00  1.0000
   1 -11  14       5      37                                                           6    0.08    0.00  1.0000
  -1 -11  14       1      52                                                           1   -0.08    0.00  1.0000
   1  11  15      12      78                                                          13    0.09    0.00  1.0000
  -1  11  15       1      70                                                           2    0.09    0.00  1.0000
   1 -11  15       1      27                                                           1   -0.09    0.00  1.0000
  -1 -11  15      63      83                                                          66   -0.09    0.00  1.0000
   1 -11  15      74      70                                                          77   -0.09    0.00  1.0000
  -1 -11  15      27      39                                                          29   -0.09    0.00  1.0000
  -1  13  -1    1539     162                                                        1518    0.13    0.00  1.0000
   1  13  -1    1548     201                                                        1527    0.13    0.00  1.0000
   1  13   1    1179     153                                                        1161   -0.13    0.00  1.0000
  -1  13   1    1457     182                                                        1437   -0.13    0.00  1.0000
  -1 -13   1    1194     156                                                        1175    0.13    0.00  1.0000
   1 -13   1    1602     132                                                        1581    0.13    0.00  1.0000
  -1 -13  -1    1254     106                                                        1235   -0.13    0.00  1.0000
   1 -13  -1    1401      90                                                        1381   -0.13    0.00  1.0000
   1 -13   1    1590      83                                                        1569    0.13    0.00  1.0000
   1 -13  -1    1340      67                                                        1320   -0.13    0.00  1.0000
  -1 -13   1    1523     104                                                        1502    0.13    0.00  1.0000
  -1 -13  -1    1264      68                                                        1245   -0.13    0.00  1.0000
  -1  13  -1    1570      78                                                        1549    0.13    0.00  1.0000
   1  13  -1    1507      73                                                        1486    0.13    0.00  1.0000
  -1  13   1    1471      67                                                        1450   -0.13    0.00  1.0000
  -1  13  -2     978     153                                                         961    0.13    0.00  1.0000
   1  13  -2     764     147                                                         749   -0.13    0.00  1.0000
   1 -13   2     751     109                                                         736    0.13    0.00  1.0000
  -1 -13   2     885     155                                                         869   -0.13    0.00  1.0000
   1  13   2     923     147                                                         907    0.13    0.00  1.0000
  -1  13   2    1226     137                                                        1207   -0.13    0.00  1.0000
  -1 -13  -2     965     124                                                         948    0.13    0.00  1.0000
   1 -13  -2    1156      87                                                        1138   -0.13    0.00  1.0000
  -1 -13  -2     751     124                                                         736    0.13    0.00  1.0000
   1 -13   2    1045      93                                                        1028    0.13    0.00  1.0000
   1 -13  -2    1005      59                                                         988   -0.13    0.00  1.0000
  -1 -13   2    1067      92                                                        1050   -0.13    0.00  1.0000
  -1 -13  -2    1174      72                                                        1156    0.13    0.00  1.0000
   1  13  -2    1101      78                                                        1083   -0.13    0.00  1.0000
  -1  13   2    1087      60                                                        1069   -0.13    0.00  1.0000
  -1  13  -3       1     120                                                           1    0.07    0.00  1.0000
   1  13  -3     102     121                                                         105    0.07    0.00  1.0000
   1 -13   3     194      98                                                         198    0.07    0.00  1.0000
  -1 -13   3     299     122                                                         304    0.07    0.00  1.0000
   1  13   3     436     137                                                         442   -0.07    0.00  1.0000
  -1  13   3      53      94                                                          55   -0.07    0.00  1.0000
  -1 -13  -3     192      70                                                         196   -0.07    0.00  1.0000
   1 -13  -3     136      68                                                         139   -0.07    0.00  1.0000
   1 -13  -3     249      60                                                         253   -0.07    0.00  1.0000
  -1 -13  -3     191      43                                                         195   -0.07    0.00  1.0000
   1 -13   3     209      78                                                         213    0.07    0.00  1.0000
   1 -13  -3     169      31                                                         173   -0.07    0.00  1.0000
  -1 -13   3     281      82                                                         286    0.07    0.00  1.0000
  -1  13  -3     185      54                                                         189    0.07    0.00  1.0000
  -1 -13  -3     141      29                                                         144   -0.07    0.00  1.0000
   1  13  -3     331      60                                                         336    0.07    0.00  1.0000
  -1  13  -4       3      75                                                           3    0.00    0.00  1.0000
   1  13  -4       1     131                                                           1    0.00    0.00  1.0000
   1 -13   4      59      76                                                          59    0.00    0.00  1.0000
  -1 -13   4     267     103                                                         267    0.00    0.00  1.0000
   1  13   4      14      97                                                          14    0.00    0.00  1.0000
  -1  13   4     340     130                                                         340    0.00    0.00  1.0000
  -1 -13  -4     141      60                                                         141    0.00    0.00  1.0000
   1 -13  -4     101      54                                                         101    0.00    0.00  1.0000
   1 -13  -4      43      21                                                          43    0.00    0.00  1.0000
  -1 -13  -4      91      31                                                          91    0.00    0.00  1.0000
   1 -13   4      56      45                                                          56    0.00    0.00  1.0000
   1 -13  -4       1       8                                                           1    0.00    0.00  1.0000
  -1 -13   4      81      72                                                          81    0.00    0.00  1.0000
  -1  13  -4     115      46                                                         115    0.00    0.00  1.0000
   1  13  -4      20      30                                                          20    0.00    0.00  1.0000
  -1 -13  -4      15      13                                                          15    0.00    0.00  1.0000
  -1  13  -5     251     175                                                         259   -0.11    0.00  1.0000
   1  13  -5     161     126                                                         167   -0.11    0.00  1.0000
   1 -13   5     175      91                                                         181   -0.11    0.00  1.0000
  -1 -13   5     587     170                                                         598   -0.11    0.00  1.0000
   1  13   5     393     131                                                         402    0.11    0.00  1.0000
  -1  13   5      39      90                                                          42    0.11    0.00  1.0000
  -1 -13  -5     294      66                                                         302    0.11    0.00  1.0000
   1 -13  -5     190      59                                                         197    0.11    0.00  1.0000
  -1 -13  -5     212      39                                                         219    0.11    0.00  1.0000
   1 -13   5     125      76                                                         130   -0.11    0.00  1.0000
  -1 -13   5     178      61                                                         184   -0.11    0.00  1.0000
  -1  13  -5     294      60                                                         302   -0.11    0.00  1.0000
   1  13  -5     145      48                                                         151   -0.11    0.00  1.0000
  -1 -13  -5     213      38                                                         220    0.11    0.00  1.0000
  -1  13  -6     452     103                                                         449   -0.04    0.00  1.0000
   1  13  -6     196     143                                                         194    0.04    0.00  1.0000
   1 -13   6     269      92                                                         266   -0.04    0.00  1.0000
   1  13   6     308     131                                                         305   -0.04    0.00  1.0000
  -1  13   6     322     119                                                         319    0.04    0.00  1.0000
   1 -13  -6     247      53                                                         245    0.04    0.00  1.0000
  -1 -13  -6     254      42                                                         252   -0.04    0.00  1.0000
   1 -13   6     517     115                                                         513   -0.04    0.00  1.0000
  -1 -13   6     225      84                                                         223    0.04    0.00  1.0000
  -1 -13  -6     232      27                                                         230   -0.04    0.00  1.0000
  -1  13  -7      73      98                                                         101    0.71    0.00  1.0000
   1  13  -7      12     127                                                          25    0.71    0.00  1.0000
   1  13   7       2      79                                                           0   -0.71    0.00  1.0000
  -1  13   7     356     112                                                         415   -0.71    0.00  1.0000
  -1 -13  -7      37      18                                                          57   -0.71    0.00  1.0000
   1 -13   7     136      55                                                         173    0.71    0.00  1.0000
  -1 -13   7      92      68                                                         123    0.71    0.00  1.0000
  -1  13  -8     386     185                                                         383   -0.04    0.00  1.0000
   1  13  -8     524     172                                                         520    0.04    0.00  1.0000
   1  13   8     723     131                                                         719   -0.04    0.00  1.0000
  -1  13   8     880     162                                                         875    0.04    0.00  1.0000
   1  13   8     371     101                                                         368   -0.04    0.00  1.0000
   1 -13   8     958     131                                                         953   -0.04    0.00  1.0000
  -1 -13   8     822     197                                                         817    0.04    0.00  1.0000
  -1 -13  -8     471      77                                                         467   -0.04    0.00  1.0000
  -1  13  -9      94      75                                                          70    0.63    0.00  1.0000
   1  13  -9     246     100                                                         206    0.63    0.00  1.0000
   1  13   9     166      76                                                         134   -0.63    0.00  1.0000
  -1  13   9     271     114                                                         229   -0.63    0.00  1.0000
   1  13   9     250      44                                                         210   -0.63    0.00  1.0000
   1 -13   9      44      58                                                          28    0.63    0.00  1.0000
  -1 -13   9     426      91                                                         373    0.63    0.00  1.0000
  -1 -13  -9     157      17                                                         126   -0.63    0.00  1.0000
  -1  13 -10     213      63                                                         177    0.62    0.00  1.0000
   1  13 -10     181      97                                                         148   -0.62    0.00  1.0000
   1  13  10     132      92                                                         104    0.62    0.00  1.0000
  -1  13  10     235     143                                                         197   -0.62    0.00  1.0000
   1  13  10      47      25                                                          31    0.62    0.00  1.0000
   1 -13  10     137      34                                                         108    0.62    0.00  1.0000
  -1 -13  10     130      60                                                         102   -0.62    0.00  1.0000
  -1 -13 -10      59      14                                                          41    0.62    0.00  1.0000
   1  13 -11     186      98                                                         189    0.05    0.00  1.0000
   1  13  11       9      77                                                          10   -0.05    0.00  1.0000
  -1  13  11     161      69                                                         164   -0.05    0.00  1.0000
   1  13  11      31      18                                                          32   -0.05    0.00  1.0000
   1 -13  11      18      56                                                          19    0.05    0.00  1.0000
  -1 -13  11     289      71                                                         293    0.05    0.00  1.0000
   1  13  12       0      79                                                           0    0.10    0.00  1.0000
  -1  13  12      94     118                                                          98   -0.10    0.00  1.0000
   1 -13  12      54      29                                                          57    0.10    0.00  1.0000
  -1 -13  12     181      97                                                         187   -0.10    0.00  1.0000
   1 -13  12     102      88                                                         106    0.10    0.00  1.0000
  -1 -13  12       0      62                                                           0   -0.10    0.00  1.0000
   1  13  13      18      84                                                          17   -0.07    0.00  1.0000
  -1  13  13      49     152                                                          47   -0.07    0.00  1.0000
   1 -13  13      17     102                                                          16    0.07    0.00  1.0000
  -1 -13  13      26      72                                                          25    0.07    0.00  1.0000
   1 -13  13      25      85                                                          24    0.07    0.00  1.0000
  -1 -13  13       7      61                                                           6    0.07    0.00  1.0000
   1  13  14     196     124                                                         200   -0.07    0.00  1.0000
  -1  13  14       8      79                                                           9    0.07    0.00  1.0000
   1 -13  14      59      32                                                          61   -0.07    0.00  1.0000
  -1 -13  14     173      82                                                         177    0.07    0.00  1.0000
   1 -13  14     156      74                                                         159   -0.07    0.00  1.0000
  -1 -13  14     249     150                                                         253    0.07    0.00  1.0000
   1  13  15       0      81                                                           0    0.06    0.00  1.0000
  -1  13  15     194     118                                                         190    0.06    0.00  1.0000
   1 -13  15      41      60                                                          39   -0.06    0.00  1.0000
  -1 -13  15      97      64                                                          94   -0.06    0.00  1.0000
   1 -13  15     200     108                                                         196   -0.06    0.00  1.0000
  -1 -13  15      67      59                                                          65   -0.06    0.00  1.0000
  -1  15  -1     436     204                                                         425    0.12    0.00  1.0000
   1  15  -1     867     285                                                         852    0.12    0.00  1.0000
  -1  15   1     107     150                                                         102   -0.12    0.00  1.0000
   1  15   1       2     162                                                           1   -0.12    0.00  1.0000
  -1 -15   1     374      94                                                         364    0.12    0.00  1.0000
   1 -15   1     114      76                                                         109    0.12    0.00  1.0000
  -1 -15  -1     101      60                                                          96   -0.12    0.00  1.0000
   1 -15  -1     194      78                                                         187   -0.12    0.00  1.0000
   1 -15   1     182      52                                                         175    0.12    0.00  1.0000
   1 -15  -1     172      58                                                         165   -0.12    0.00  1.0000
  -1 -15   1     224      67                                                         216    0.12    0.00  1.0000
  -1 -15  -1     141      45                                                         135   -0.12    0.00  1.0000
  -1  15  -1      77      34                                                          73    0.12    0.00  1.0000
   1  15  -1     361      58                                                         351    0.12    0.00  1.0000
  -1  15   1     177      42                                                         170   -0.12    0.00  1.0000
  -1  15  -2     672     174                                                         660   -0.11    0.00  1.0000
   1  15  -2     624     233                                                         612    0.11    0.00  1.0000
  -1 -15   2     743     140                                                         730    0.11    0.00  1.0000
   1 -15   2     701     136                                                         689   -0.11    0.00  1.0000
   1  15   2     752     214                                                         739   -0.11    0.00  1.0000
  -1  15   2     377     136                                                         368    0.11    0.00  1.0000
  -1 -15  -2     391      75                                                         382   -0.11    0.00  1.0000
   1 -15  -2     325      57                                                         317    0.11    0.00  1.0000
  -1 -15  -2     475      93                                                         465   -0.11    0.00  1.0000
   1 -15   2     467      67                                                         457   -0.11    0.00  1.0000
   1 -15  -2     404      41                                                         395    0.11    0.00  1.0000
  -1 -15   2     483      68                                                         473    0.11    0.00  1.0000
  -1 -15  -2     407      46                                                         398   -0.11    0.00  1.0000
  -1  15  -2     515      59                                                         505   -0.11    0.00  1.0000
   1  15  -2     429      53                                                         419    0.11    0.00  1.0000
  -1  15   2     498      37                                                         488    0.11    0.00  1.0000
  -1  15  -3    2267     275                                                        2212   -0.28    0.00  1.0000
   1  15  -3    2116     266                                                        2062   -0.28    0.00  1.0000
   1 -15   3    1945     220                                                        1894   -0.28    0.00  1.0000
  -1 -15   3    1980     240                                                        1928   -0.28    0.00  1.0000
   1  15   3    1858     202                                                        1808    0.28    0.00  1.0000
  -1  15   3    1808     221                                                        1759    0.28    0.00  1.0000
  -1 -15  -3    1685     133                                                        1637    0.28    0.00  1.0000
   1 -15  -3    1520     117                                                        1475    0.28    0.00  1.0000
   1 -15  -3    1521     183                                                        1476    0.28    0.00  1.0000
  -1 -15  -3    1935     273                                                        1884    0.28    0.00  1.0000
   1 -15   3    1673     167                                                        1625   -0.28    0.00  1.0000
   1 -15  -3    1912     116                                                        1861    0.28    0.00  1.0000
  -1 -15   3    1860     140                                                        1810   -0.28    0.00  1.0000
  -1 -15  -3    1756     111                                                        1707    0.28    0.00  1.0000
  -1  15  -3    1694     118                                                        1646   -0.28    0.00  1.0000
   1  15  -3    1744     120                                                        1695   -0.28    0.00  1.0000
  -1  15  -4      21      50                                                          20   -0.05    0.00  1.0000
   1  15  -4     147      79                                                         144    0.05    0.00  1.0000
   1 -15   4      76      78                                                          74   -0.05    0.00  1.0000
  -1 -15   4     143     120                                                         140    0.05    0.00  1.0000
   1  15   4       0     115                                                           0   -0.05    0.00  1.0000
  -1  15   4     122     102                                                         120    0.05    0.00  1.0000
  -1 -15  -4      28      45                                                          27   -0.05    0.00  1.0000
   1 -15  -4      62      38                                                          60    0.05    0.00  1.0000
   1 -15  -4      47      27                                                          45    0.05    0.00  1.0000
  -1 -15  -4      37      34                                                          36   -0.05    0.00  1.0000
   1 -15   4     152      74                                                         149   -0.05    0.00  1.0000
   1 -15  -4      43      16                                                          42    0.05    0.00  1.0000
  -1 -15   4      77      46                                                          75    0.05    0.00  1.0000
  -1  15  -4      59      33                                                          57   -0.05    0.00  1.0000
   1  15  -4      52      45                                                          50    0.05    0.00  1.0000
  -1  15  -5     171      97                                                         154    0.32    0.00  1.0000
   1  15  -5     115      80                                                         101    0.32    0.00  1.0000
   1 -15   5     188      89                                                         170    0.32    0.00  1.0000
   1  15   5     212     105                                                         193   -0.32    0.00  1.0000
  -1  15   5     119      95                                                         105   -0.32    0.00  1.0000
   1 -15  -5     255      62                                                         234   -0.32    0.00  1.0000
  -1 -15  -5     236      37                                                         216   -0.32    0.00  1.0000
   1 -15  -5     192      15                                                         174   -0.32    0.00  1.0000
   1 -15   5     327      78                                                         303    0.32    0.00  1.0000
  -1 -15   5     263      87                                                         242    0.32    0.00  1.0000
  -1 -15  -5     213      24                                                         194   -0.32    0.00  1.0000
  -1  15  -6     749     340                                                         749    0.00    0.00  1.0000
   1  15  -6     612     198                                                         612    0.00    0.00  1.0000
   1  15   6    1055     194                                                        1055    0.00    0.00  1.0000
  -1  15   6     657     163                                                         657    0.00    0.00  1.0000
  -1 -15  -6     711      82                                                         711    0.00    0.00  1.0000
   1 -15   6     732     130                                                         732    0.00    0.00  1.0000
  -1 -15   6     932     138                                                         932    0.00    0.00  1.0000
  -1 -15  -6     704      78                                                         704    0.00    0.00  1.0000
  -1  15  -7      35     110                                                          63   -0.97    0.00  1.0000
   1  15  -7      40     103                                                          70   -0.97    0.00  1.0000
   1  15   7      27     128                                                          53    0.97    0.00  1.0000
  -1  15   7      61      88                                                          97    0.97    0.00  1.0000
  -1 -15  -7       1      13                                                          10    0.97    0.00  1.0000
  -1 -15   7       0      57                                                           3   -0.97    0.00  1.0000
  -1  15  -8       3      94                                                           3    0.05    0.00  1.0000
   1  15  -8       3     127                                                           3   -0.05    0.00  1.0000
   1  15   8       3      93                                                           3    0.05    0.00  1.0000
  -1  15   8     189      87                                                         192   -0.05    0.00  1.0000
   1 -15   8     190      63                                                         193    0.05    0.00  1.0000
  -1 -15   8      39      56                                                          40   -0.05    0.00  1.0000
  -1  15  -9     199     153                                                         212   -0.22    0.00  1.0000
   1  15  -9      44      77                                                          50   -0.22    0.00  1.0000
   1  15   9      16     103                                                          20    0.22    0.00  1.0000
  -1  15   9     221      89                                                         235    0.22    0.00  1.0000
   1 -15   9      22      74                                                          27   -0.22    0.00  1.0000
  -1 -15   9      48      63                                                          55   -0.22    0.00  1.0000
  -1  15 -10     281     107                                                         231   -0.75    0.00  1.0000
   1  15 -10     154     104                                                         117    0.75    0.00  1.0000
   1  15  10     241      84                                                         195   -0.75    0.00  1.0000
  -1  15  10     499     147                                                         431    0.75    0.00  1.0000
   1 -15  10     410      82                                                         349   -0.75    0.00  1.0000
  -1 -15  10     903     224                                                         811    0.75    0.00  1.0000
  -1  15 -11     458     169                                                         449    0.10    0.00  1.0000
   1  15 -11     171      74                                                         165    0.10    0.00  1.0000
   1  15  11       9      82                                                           8   -0.10    0.00  1.0000
  -1  15  11      96      76                                                          92   -0.10    0.00  1.0000
   1 -15  11      92      99                                                          88    0.10    0.00  1.0000
  -1 -15  11     100      49                                                          96    0.10    0.00  1.0000
   1  15 -12      23     102                                                          22    0.03    0.00  1.0000
   1  15  12       0      83                                                           0   -0.03    0.00  1.0000
  -1  15  12     164      88                                                         162    0.03    0.00  1.0000
   1 -15  12     180      85                                                         178   -0.03    0.00  1.0000
   1 -15  12     209      90                                                         207   -0.03    0.00  1.0000
  -1 -15  12     118      66                                                         117    0.03    0.00  1.0000
   1  15  13     198     114                                                         196    0.03    0.00  1.0000
  -1  15  13      69     100                                                          68    0.03    0.00  1.0000
   1 -15  13       0      35                                                           0   -0.03    0.00  1.0000
  -1 -15  13      59      85                                                          58   -0.03    0.00  1.0000
   1 -15  13       5      61                                                           5   -0.03    0.00  1.0000
  -1 -15  13       2      57                                                           2   -0.03    0.00  1.0000
   1  15  14      54      88                                                          56    0.07    0.00  1.0000
  -1  15  14       4      71                                                           5   -0.07    0.00  1.0000
   1 -15  14      71     105                                                          73    0.07    0.00  1.0000
  -1 -15  14      66      84                                                          68   -0.07    0.00  1.0000
   1 -15  14       0      52                                                           0    0.07    0.00  1.0000
  -1 -15  14       6      26                                                           7   -0.07    0.00  1.0000
  -1  17  -1     654     175                                                         612   -0.39    0.00  1.0000
   1  17  -1     715     257                                                         671   -0.39    0.00  1.0000
   1  17   1     531     221                                                         493    0.39    0.00  1.0000
  -1  17   1     480     155                                                         444    0.39    0.00  1.0000
  -1 -17   1     303      81                                                         275   -0.39    0.00  1.0000
   1 -17   1     350      78                                                         320   -0.39    0.00  1.0000
  -1 -17  -1     341     105                                                         311    0.39    0.00  1.0000
   1 -17  -1     511      74                                                         474    0.39    0.00  1.0000
   1 -17   1     655      85                                                         613   -0.39    0.00  1.0000
   1 -17  -1     419      74                                                         386    0.39    0.00  1.0000
  -1 -17   1     408      76                                                         375   -0.39    0.00  1.0000
  -1 -17  -1     529      77                                                         492    0.39    0.00  1.0000
  -1  17  -1     468      69                                                         433   -0.39    0.00  1.0000
   1  17  -1     508      74                                                         471   -0.39    0.00  1.0000
  -1  17   1     487      62                                                         451    0.39    0.00  1.0000
  -1  17  -2     574     219                                                         568    0.06    0.00  1.0000
   1  17  -2     320     233                                                         315   -0.06    0.00  1.0000
  -1 -17   2     275      80                                                         271   -0.06    0.00  1.0000
   1  17   2     598     144                                                         591    0.06    0.00  1.0000
  -1  17   2      62     129                                                          60   -0.06    0.00  1.0000
  -1 -17  -2     444      88                                                         438    0.06    0.00  1.0000
   1 -17  -2     494     119                                                         488   -0.06    0.00  1.0000
  -1 -17  -2     408     116                                                         403    0.06    0.00  1.0000
   1 -17   2     619     124                                                         612    0.06    0.00  1.0000
   1 -17  -2     665      88                                                         658   -0.06    0.00  1.0000
  -1 -17   2     451      90                                                         445   -0.06    0.00  1.0000
  -1 -17  -2     539      85                                                         533    0.06    0.00  1.0000
  -1  17  -2     326      42                                                         321    0.06    0.00  1.0000
   1  17  -2     336      42                                                         331   -0.06    0.00  1.0000
  -1  17  -3      93     135                                                         126    0.76    0.00  1.0000
   1  17  -3     190     144                                                         237    0.76    0.00  1.0000
  -1 -17   3     133     116                                                         172    0.76    0.00  1.0000
   1 -17   3     304     118                                                         362    0.76    0.00  1.0000
   1  17   3     281     141                                                         337   -0.76    0.00  1.0000
  -1  17   3     277     161                                                         333   -0.76    0.00  1.0000
   1 -17  -3     188      62                                                         234   -0.76    0.00  1.0000
   1 -17  -3     124      66                                                         162   -0.76    0.00  1.0000
  -1 -17  -3     203      73                                                         251   -0.76    0.00  1.0000
   1 -17   3     230      58                                                         281    0.76    0.00  1.0000
   1 -17  -3      76      33                                                         106   -0.76    0.00  1.0000
  -1 -17   3     128      67                                                         167    0.76    0.00  1.0000
  -1 -17  -3     155      38                                                         198   -0.76    0.00  1.0000
  -1  17  -3     256      52                                                         310    0.76    0.00  1.0000
   1  17  -3      87      33                                                         119    0.76    0.00  1.0000
  -1  17  -4     223     127                                                         222    0.02    0.00  1.0000
   1  17  -4       0     156                                                           0   -0.02    0.00  1.0000
   1 -17   4     290     147                                                         288    0.02    0.00  1.0000
   1  17   4      38     137                                                          37    0.02    0.00  1.0000
  -1  17   4      26     110                                                          25   -0.02    0.00  1.0000
   1 -17  -4      42      35                                                          41   -0.02    0.00  1.0000
   1 -17  -4      17      24                                                          17   -0.02    0.00  1.0000
  -1 -17  -4      60      39                                                          59    0.02    0.00  1.0000
   1 -17   4     103      54                                                         102    0.02    0.00  1.0000
   1 -17  -4       4      13                                                           4   -0.02    0.00  1.0000
  -1 -17   4     126      78                                                         125   -0.02    0.00  1.0000
  -1 -17  -4       9      14                                                           9    0.02    0.00  1.0000
  -1  17  -5      57      84                                                          48   -0.29    0.00  1.0000
   1  17  -5     333     203                                                         311   -0.29    0.00  1.0000
   1  17   5     222     188                                                         204    0.29    0.00  1.0000
  -1  17   5     135     107                                                         121    0.29    0.00  1.0000
  -1 -17  -5     159      33                                                         144    0.29    0.00  1.0000
   1 -17  -5     193      34                                                         177    0.29    0.00  1.0000
   1 -17  -5     146      19                                                         132    0.29    0.00  1.0000
   1 -17   5     176      70                                                         160   -0.29    0.00  1.0000
  -1 -17   5     144      90                                                         130   -0.29    0.00  1.0000
  -1 -17  -5      86      21                                                          75    0.29    0.00  1.0000
  -1  17  -6     124     147                                                         124    0.00    0.00  1.0000
   1  17  -6     246     172                                                         246    0.00    0.00  1.0000
   1  17   6     219     116                                                         219    0.00    0.00  1.0000
  -1  17   6     220     109                                                         220    0.00    0.00  1.0000
  -1 -17  -6      93      28                                                          93    0.00    0.00  1.0000
   1 -17   6     187     111                                                         187    0.00    0.00  1.0000
  -1 -17   6     124      60                                                         124    0.00    0.00  1.0000
  -1 -17  -6      91      20                                                          91    0.00    0.00  1.0000
  -1  17  -7     634     138                                                         738    0.94    0.00  1.0000
   1  17  -7     336     130                                                         413    0.94    0.00  1.0000
   1  17   7     345     116                                                         423   -0.94    0.00  1.0000
  -1  17   7     196     115                                                         256   -0.94    0.00  1.0000
   1 -17   7     238      59                                                         303    0.94    0.00  1.0000
  -1 -17   7     262      92                                                         330    0.94    0.00  1.0000
  -1  17  -8     186      88                                                         184   -0.03    0.00  1.0000
   1  17  -8     134      86                                                         133    0.03    0.00  1.0000
   1  17   8     370     108                                                         368   -0.03    0.00  1.0000
  -1  17   8       0      96                                                           0    0.03    0.00  1.0000
   1 -17   8     125      91                                                         124   -0.03    0.00  1.0000
  -1 -17   8     234      93                                                         232    0.03    0.00  1.0000
  -1  17  -9     104      59                                                         116   -0.26    0.00  1.0000
   1  17  -9     144      65                                                         158   -0.26    0.00  1.0000
   1  17   9       1      96                                                           2    0.26    0.00  1.0000
  -1  17   9     185     122                                                         200    0.26    0.00  1.0000
   1 -17   9     191      75                                                         206   -0.26    0.00  1.0000
  -1 -17   9      87      69                                                          98   -0.26    0.00  1.0000
  -1  17 -10     277     161                                                         320    0.60    0.00  1.0000
   1  17 -10     393     158                                                         445   -0.60    0.00  1.0000
  -1  17  10      82      87                                                         106   -0.60    0.00  1.0000
   1 -17  10     351      97                                                         400    0.60    0.00  1.0000
  -1 -17  10     258     112                                                         300   -0.60    0.00  1.0000
  -1  17 -11      22     107                                                          19   -0.14    0.00  1.0000
   1  17 -11     141     124                                                         134   -0.14    0.00  1.0000
   1  17  11       9      95                                                           7    0.14    0.00  1.0000
  -1  17  11      22      95                                                          19    0.14    0.00  1.0000
   1 -17  11      85      60                                                          80   -0.14    0.00  1.0000
  -1 -17  11     115      88                                                         109   -0.14    0.00  1.0000
  -1  17 -12     245     144                                                         246    0.01    0.00  1.0000
   1  17 -12     161     104                                                         161   -0.01    0.00  1.0000
   1  17  12      94      96                                                          94    0.01    0.00  1.0000
  -1  17  12      31      87                                                          31   -0.01    0.00  1.0000
   1 -17  12     126      69                                                         126    0.01    0.00  1.0000
  -1 -17  12     116      67                                                         116   -0.01    0.00  1.0000
   1  17  13      96      82                                                         101    0.13    0.00  1.0000
  -1  17  13      75      79                                                          80    0.13    0.00  1.0000
   1 -17  13      26     106                                                          29   -0.13    0.00  1.0000
   1 -17  13      33      59                                                          36   -0.13    0.00  1.0000
  -1 -17  13      51      69                                                          55   -0.13    0.00  1.0000
   1  17  14       0      79                                                           0   -0.06    0.00  1.0000
  -1  17  14      48      78                                                          50    0.06    0.00  1.0000
   1 -17  14      27      62                                                          28   -0.06    0.00  1.0000
  -1 -17  14      28      34                                                          29    0.06    0.00  1.0000
   1 -17  14       0      56                                                           0   -0.06    0.00  1.0000
  -1 -17  14      15      32                                                          16    0.06    0.00  1.0000
  -1  19  -1       2     154                                                           5    0.38    0.00  1.0000
   1  19  -1     213     162                                                         237    0.38    0.00  1.0000
  -1  19   1      97     151                                                         113   -0.38    0.00  1.0000
   1  19   1     350     229                                                         380   -0.38    0.00  1.0000
   1 -19   1      19      62                                                          26    0.38    0.00  1.0000
   1 -19  -1      63      48                                                          76   -0.38    0.00  1.0000
  -1 -19  -1      99     105                                                         115   -0.38    0.00  1.0000
   1 -19   1     126      68                                                         144    0.38    0.00  1.0000
   1 -19  -1      57      57                                                          70   -0.38    0.00  1.0000
  -1 -19   1       1      35                                                           3    0.38    0.00  1.0000
  -1  19  -1       4      23                                                           8    0.38    0.00  1.0000
   1  19  -1      71      34                                                          85    0.38    0.00  1.0000
  -1  19   1     102      41                                                         119   -0.38    0.00  1.0000
  -1  19  -2    1221     197                                                        1222   -0.01    0.00  1.0000
   1  19  -2    1575     281                                                        1576    0.01    0.00  1.0000
  -1  19   2    2592     339                                                        2593    0.01    0.00  1.0000
   1  19   2    1452     262                                                        1453   -0.01    0.00  1.0000
  -1 -19  -2     861     208                                                         862   -0.01    0.00  1.0000
   1 -19   2    1478     258                                                        1479   -0.01    0.00  1.0000
   1 -19  -2    1718     170                                                        1719    0.01    0.00  1.0000
  -1 -19   2    1330     149                                                        1331    0.01    0.00  1.0000
  -1 -19  -2    1459     146                                                        1460   -0.01    0.00  1.0000
  -1  19  -2    1305     137                                                        1306   -0.01    0.00  1.0000
   1  19  -2    1296     134                                                        1297    0.01    0.00  1.0000
  -1  19  -3     517     220                                                         394   -1.36    0.00  1.0000
   1  19  -3       8     155                                                           0   -1.36    0.00  1.0000
   1  19   3     548     160                                                         421    1.36    0.00  1.0000
  -1  19   3       8     139                                                           0    1.36    0.00  1.0000
   1 -19  -3     137      60                                                          78    1.36    0.00  1.0000
  -1 -19  -3     188      47                                                         117    1.36    0.00  1.0000
   1 -19   3      73      61                                                          32   -1.36    0.00  1.0000
   1 -19  -3     122      42                                                          67    1.36    0.00  1.0000
  -1 -19   3     109      50                                                          57   -1.36    0.00  1.0000
  -1 -19  -3      64      31                                                          26    1.36    0.00  1.0000
  -1  19  -4     218      86                                                         216    0.03    0.00  1.0000
   1  19  -4     112     138                                                         111   -0.03    0.00  1.0000
   1  19   4     397     168                                                         395    0.03    0.00  1.0000
  -1  19   4     175     134                                                         174   -0.03    0.00  1.0000
   1 -19  -4      98      25                                                          97   -0.03    0.00  1.0000
  -1 -19  -4     214      45                                                         212    0.03    0.00  1.0000
   1 -19  -4     179      38                                                         178   -0.03    0.00  1.0000
   1 -19   4       4      53                                                           4    0.03    0.00  1.0000
  -1 -19   4      95      49                                                          94   -0.03    0.00  1.0000
  -1 -19  -4     142      32                                                         141    0.03    0.00  1.0000
  -1  19  -5     144     158                                                         138    0.12    0.00  1.0000
   1  19  -5       0      92                                                           0    0.12    0.00  1.0000
   1  19   5       0     131                                                           0   -0.12    0.00  1.0000
  -1  19   5      14     142                                                          12   -0.12    0.00  1.0000
   1 -19  -5       0      22                                                           0   -0.12    0.00  1.0000
  -1 -19  -5       5      45                                                           4   -0.12    0.00  1.0000
   1 -19  -5      24       7                                                          22   -0.12    0.00  1.0000
   1 -19   5      19      58                                                          17    0.12    0.00  1.0000
  -1 -19   5       8      56                                                           7    0.12    0.00  1.0000
  -1 -19  -5      17       9                                                          15   -0.12    0.00  1.0000
  -1  19  -6     152      75                                                         152    0.00    0.00  1.0000
   1  19  -6     101      72                                                         101    0.00    0.00  1.0000
   1  19   6       0     136                                                           0    0.00    0.00  1.0000
  -1  19   6     109     116                                                         109    0.00    0.00  1.0000
  -1 -19  -6      21      15                                                          21    0.00    0.00  1.0000
   1 -19   6     131      81                                                         131    0.00    0.00  1.0000
  -1 -19   6      74      53                                                          74    0.00    0.00  1.0000
  -1 -19  -6       2       9                                                           2    0.00    0.00  1.0000
  -1  19  -7     339     124                                                         400   -0.76    0.00  1.0000
   1  19  -7      41     156                                                          64   -0.76    0.00  1.0000
   1  19   7     346     179                                                         408    0.76    0.00  1.0000
  -1  19   7     395     161                                                         461    0.76    0.00  1.0000
   1 -19   7     157     113                                                         200   -0.76    0.00  1.0000
  -1 -19   7     190      88                                                         237   -0.76    0.00  1.0000
  -1  19  -8     181      89                                                         180   -0.02    0.00  1.0000
   1  19  -8     169     120                                                         168    0.02    0.00  1.0000
   1  19   8     150     105                                                         149   -0.02    0.00  1.0000
  -1  19   8     236      96                                                         235    0.02    0.00  1.0000
   1 -19   8     368     101                                                         367   -0.02    0.00  1.0000
  -1 -19   8     193      97                                                         192    0.02    0.00  1.0000
  -1  19  -9       0     103                                                           2    0.51    0.00  1.0000
   1  19  -9       2     119                                                           7    0.51    0.00  1.0000
   1  19   9      10      96                                                          18   -0.51    0.00  1.0000
  -1  19   9       0      99                                                           2   -0.51    0.00  1.0000
   1 -19   9       0      68                                                           1    0.51    0.00  1.0000
  -1 -19   9       0      59                                                           2    0.51    0.00  1.0000
  -1  19 -10     446     156                                                         419   -0.31    0.00  1.0000
   1  19 -10     189      86                                                         171    0.31    0.00  1.0000
   1  19  10      91      99                                                          79   -0.31    0.00  1.0000
  -1  19  10     253     105                                                         233    0.31    0.00  1.0000
   1 -19  10     439     104                                                         412   -0.31    0.00  1.0000
  -1 -19  10     190      62                                                         172    0.31    0.00  1.0000
  -1  19 -11      61      47                                                          57    0.11    0.00  1.0000
   1  19 -11      18     108                                                          16    0.11    0.00  1.0000
   1  19  11      18     110                                                          16   -0.11    0.00  1.0000
  -1  19  11      18      98                                                          16   -0.11    0.00  1.0000
   1 -19  11       2      46                                                           1    0.11    0.00  1.0000
  -1 -19  11      75      76                                                          71    0.11    0.00  1.0000
  -1  19 -12     126      91                                                         127   -0.02    0.00  1.0000
   1  19 -12       0      92                                                           0    0.02    0.00  1.0000
   1  19  12       0      94                                                           0   -0.02    0.00  1.0000
  -1  19  12     145      99                                                         146    0.02    0.00  1.0000
   1 -19  12      45      69                                                          46   -0.02    0.00  1.0000
  -1 -19  12       0      68                                                           0    0.02    0.00  1.0000
   1  19 -13      69     126                                                          75    0.18    0.00  1.0000
   1  19  13     118      95                                                         126   -0.18    0.00  1.0000
  -1  19  13       0      78                                                           1   -0.18    0.00  1.0000
   1 -19  13     121      88                                                         129    0.18    0.00  1.0000
  -1 -19  13      39      46                                                          44    0.18    0.00  1.0000
  -1  21  -1     471     250                                                         487   -0.17    0.00  1.0000
   1  21  -1     185     175                                                         195   -0.17    0.00  1.0000
  -1  21   1     219     167                                                         230    0.17    0.00  1.0000
   1  21   1     451     176                                                         467    0.17    0.00  1.0000
  -1 -21  -1     127     121                                                         135    0.17    0.00  1.0000
   1 -21   1      89      50                                                          96   -0.17    0.00  1.0000
   1 -21  -1       1      24                                                           2    0.17    0.00  1.0000
  -1 -21   1      15      42                                                          18   -0.17    0.00  1.0000
  -1 -21  -1      30      32                                                          34    0.17    0.00  1.0000
  -1  21  -1      24      32                                                          28   -0.17    0.00  1.0000
  -1  21   1      35      30                                                          39    0.17    0.00  1.0000
  -1  21  -2     350     216                                                         354   -0.04    0.00  1.0000
   1  21  -2     117     175                                                         119    0.04    0.00  1.0000
   1  21   2     183     164                                                         186   -0.04    0.00  1.0000
  -1  21   2     601     215                                                         606    0.04    0.00  1.0000
   1 -21  -2      44      61                                                          45    0.04    0.00  1.0000
  -1 -21  -2     207      96                                                         210   -0.04    0.00  1.0000
   1 -21   2     158      57                                                         160   -0.04    0.00  1.0000
   1 -21  -2      99      51                                                         101    0.04    0.00  1.0000
  -1 -21   2     132      46                                                         134    0.04    0.00  1.0000
  -1 -21  -2      63      36                                                          64   -0.04    0.00  1.0000
  -1  21  -3      33     157                                                          91    1.82    0.00  1.0000
   1  21  -3     264     165                                                         403    1.82    0.00  1.0000
   1  21   3      77     165                                                         159   -1.82    0.00  1.0000
  -1  21   3      36     206                                                          96   -1.82    0.00  1.0000
   1 -21  -3      11      53                                                          52   -1.82    0.00  1.0000
  -1 -21  -3      26      68                                                          79   -1.82    0.00  1.0000
   1 -21  -3       0      20                                                          12   -1.82    0.00  1.0000
   1 -21   3      11      70                                                          52    1.82    0.00  1.0000
  -1 -21   3       3      42                                                           5    1.82    0.00  1.0000
  -1 -21  -3      40      44                                                         104   -1.82    0.00  1.0000
   1  21  -4     430     244                                                         433    0.03    0.00  1.0000
   1  21   4     531     236                                                         534   -0.03    0.00  1.0000
  -1  21   4     859     230                                                         863    0.03    0.00  1.0000
   1 -21  -4     398     137                                                         401    0.03    0.00  1.0000
  -1 -21  -4     243     117                                                         245   -0.03    0.00  1.0000
   1 -21  -4     709      73                                                         713    0.03    0.00  1.0000
   1 -21   4     916     128                                                         920   -0.03    0.00  1.0000
  -1 -21   4     723     133                                                         727    0.03    0.00  1.0000
  -1 -21  -4     690      72                                                         694   -0.03    0.00  1.0000
  -1  21  -5       4     175                                                           4    0.02    0.00  1.0000
   1  21  -5     152     161                                                         153    0.02    0.00  1.0000
   1  21   5     160     158                                                         161   -0.02    0.00  1.0000
  -1  21   5      43     154                                                          44   -0.02    0.00  1.0000
   1 -21  -5       0      21                                                           0   -0.02    0.00  1.0000
  -1 -21  -5       1      25                                                           1   -0.02    0.00  1.0000
   1 -21  -5       0      10                                                           0   -0.02    0.00  1.0000
   1 -21   5      21      56                                                          21    0.02    0.00  1.0000
  -1 -21   5      61      59                                                          62    0.02    0.00  1.0000
  -1 -21  -5       0      16                                                           0   -0.02    0.00  1.0000
  -1  21  -6     263     136                                                         265    0.03    0.00  1.0000
   1  21  -6     201      84                                                         203   -0.03    0.00  1.0000
   1  21   6     204     143                                                         206    0.03    0.00  1.0000
  -1  21   6     198     121                                                         200   -0.03    0.00  1.0000
  -1 -21  -6      32      23                                                          33    0.03    0.00  1.0000
   1 -21   6     191      86                                                         193    0.03    0.00  1.0000
  -1 -21   6     129      63                                                         130   -0.03    0.00  1.0000
  -1 -21  -6      12      12                                                          12    0.03    0.00  1.0000
  -1  21  -7      18     121                                                          27    0.47    0.00  1.0000
   1  21  -7      85     155                                                         104    0.47    0.00  1.0000
   1  21   7       0     119                                                           1   -0.47    0.00  1.0000
  -1  21   7      62     171                                                          78   -0.47    0.00  1.0000
   1 -21   7      19      62                                                          29    0.47    0.00  1.0000
  -1 -21   7       9      65                                                          16    0.47    0.00  1.0000
  -1  21  -8     179      93                                                         181    0.04    0.00  1.0000
   1  21  -8     175      94                                                         177   -0.04    0.00  1.0000
   1  21   8     121     116                                                         123    0.04    0.00  1.0000
  -1  21   8     436     162                                                         439   -0.04    0.00  1.0000
   1 -21   8     255     116                                                         257    0.04    0.00  1.0000
  -1 -21   8     337      98                                                         340   -0.04    0.00  1.0000
  -1  21  -9       5     122                                                          10   -0.41    0.00  1.0000
   1  21  -9       8      70                                                          14   -0.41    0.00  1.0000
   1  21   9       1     117                                                           0    0.41    0.00  1.0000
  -1  21   9       1     106                                                           3    0.41    0.00  1.0000
   1 -21   9       1      95                                                           0   -0.41    0.00  1.0000
  -1 -21   9       1      62                                                           0   -0.41    0.00  1.0000
  -1  21 -10       1     111                                                           2    0.11    0.00  1.0000
   1  21 -10       1     112                                                           2   -0.11    0.00  1.0000
   1  21  10      26     106                                                          28    0.11    0.00  1.0000
  -1  21  10     251     158                                                         259   -0.11    0.00  1.0000
   1 -21  10      10      38                                                          12    0.11    0.00  1.0000
  -1 -21  10     208      86                                                         215   -0.11    0.00  1.0000
  -1  21 -11     111     117                                                         108   -0.06    0.00  1.0000
   1  21 -11      97      82                                                          95   -0.06    0.00  1.0000
   1  21  11       7     104                                                           6    0.06    0.00  1.0000
  -1  21  11     127     150                                                         124    0.06    0.00  1.0000
   1 -21  11     104      82                                                         102   -0.06    0.00  1.0000
  -1 -21  11      39      65                                                          37   -0.06    0.00  1.0000
  -1  21 -12     112     115                                                         114    0.04    0.00  1.0000
   1  21 -12     185     110                                                         187   -0.04    0.00  1.0000
   1  21  12     221     156                                                         223    0.04    0.00  1.0000
  -1  21  12     163     136                                                         165   -0.04    0.00  1.0000
   1 -21  12       0      64                                                           0    0.04    0.00  1.0000
  -1 -21  12      80      96                                                          81   -0.04    0.00  1.0000
  -1  21 -13     122      94                                                         125   -0.07    0.00  1.0000
   1  21 -13      37      91                                                          39   -0.07    0.00  1.0000
   1  21  13       2      99                                                           2    0.07    0.00  1.0000
  -1  21  13       2      89                                                           3    0.07    0.00  1.0000
   1 -21  13       1      62                                                           1   -0.07    0.00  1.0000
  -1 -21  13      35      62                                                          37   -0.07    0.00  1.0000
  -1  23  -1     593     244                                                         600    0.07    0.00  1.0000
   1  23  -1       0     186                                                           0    0.07    0.00  1.0000
  -1  23   1       3     172                                                           3   -0.07    0.00  1.0000
   1  23   1     629     330                                                         636   -0.07    0.00  1.0000
  -1 -23  -1       0      59                                                           0   -0.07    0.00  1.0000
   1 -23   1      75      56                                                          77    0.07    0.00  1.0000
   1 -23  -1      62      48                                                          64   -0.07    0.00  1.0000
  -1 -23   1      60      42                                                          62    0.07    0.00  1.0000
  -1 -23  -1       0      30                                                           0   -0.07    0.00  1.0000
  -1  23   1       0      17                                                           0   -0.07    0.00  1.0000
  -1  23  -2     299     240                                                         295    0.06    0.00  1.0000
   1  23  -2     873     253                                                         866   -0.06    0.00  1.0000
  -1  23   2     222     174                                                         218   -0.06    0.00  1.0000
   1  23   2     130     185                                                         127    0.06    0.00  1.0000
   1 -23  -2     102      77                                                          99   -0.06    0.00  1.0000
  -1 -23  -2      57      36                                                          55    0.06    0.00  1.0000
   1 -23  -2     113      47                                                         110   -0.06    0.00  1.0000
   1 -23   2      34      41                                                          33    0.06    0.00  1.0000
  -1 -23   2     110      52                                                         107   -0.06    0.00  1.0000
  -1 -23  -2     103      30                                                         100    0.06    0.00  1.0000
  -1  23  -3     496     239                                                         689   -1.89    0.00  1.0000
   1  23  -3     418     221                                                         597   -1.89    0.00  1.0000
   1  23   3     519     260                                                         716    1.89    0.00  1.0000
  -1  23   3      65     177                                                         145    1.89    0.00  1.0000
   1 -23  -3     167      99                                                         286    1.89    0.00  1.0000
  -1 -23  -3       9      43                                                          48    1.89    0.00  1.0000
   1 -23  -3     121      42                                                         224    1.89    0.00  1.0000
   1 -23   3      22      52                                                          75   -1.89    0.00  1.0000
  -1 -23   3      88      71                                                         178   -1.89    0.00  1.0000
  -1 -23  -3      46      39                                                         116    1.89    0.00  1.0000
  -1  23  -4     221     130                                                         218    0.05    0.00  1.0000
   1  23  -4      43     164                                                          42   -0.05    0.00  1.0000
   1  23   4       0     148                                                           0    0.05    0.00  1.0000
  -1  23   4      59     147                                                          58   -0.05    0.00  1.0000
   1 -23  -4     167      45                                                         164   -0.05    0.00  1.0000
  -1 -23  -4      96      48                                                          94    0.05    0.00  1.0000
   1 -23  -4      25      24                                                          24   -0.05    0.00  1.0000
   1 -23   4      17      51                                                          16    0.05    0.00  1.0000
  -1 -23   4      32      49                                                          31   -0.05    0.00  1.0000
  -1 -23  -4     117      42                                                         115    0.05    0.00  1.0000
  -1  23  -5     202     190                                                         205   -0.06    0.00  1.0000
   1  23  -5     176     118                                                         179   -0.06    0.00  1.0000
  -1  23   5      60     186                                                          62    0.06    0.00  1.0000
   1  23   5      34     142                                                          35    0.06    0.00  1.0000
   1 -23  -5       6      23                                                           7    0.06    0.00  1.0000
  -1 -23  -5       1      19                                                           1    0.06    0.00  1.0000
   1 -23  -5       1      12                                                           1    0.06    0.00  1.0000
   1 -23   5      34      60                                                          35   -0.06    0.00  1.0000
  -1 -23   5     105      94                                                         108   -0.06    0.00  1.0000
  -1 -23  -5      40      32                                                          42    0.06    0.00  1.0000
  -1  23  -6     266     146                                                         258   -0.12    0.00  1.0000
   1  23  -6     194     151                                                         187    0.12    0.00  1.0000
   1  23   6     386     198                                                         376   -0.12    0.00  1.0000
  -1  23   6     824     242                                                         809    0.12    0.00  1.0000
   1 -23   6     462     113                                                         451   -0.12    0.00  1.0000
  -1 -23  -6      70      20                                                          66   -0.12    0.00  1.0000
  -1 -23   6      96      59                                                          91    0.12    0.00  1.0000
  -1  23  -7      13     105                                                          11   -0.12    0.00  1.0000
   1  23  -7      91     102                                                          86   -0.12    0.00  1.0000
   1  23   7      37     147                                                          34    0.12    0.00  1.0000
  -1  23   7      49     130                                                          46    0.12    0.00  1.0000
   1 -23   7       4      35                                                           3   -0.12    0.00  1.0000
  -1 -23   7     111      90                                                         106   -0.12    0.00  1.0000
  -1  23  -8     178     123                                                         176   -0.03    0.00  1.0000
   1  23  -8     119     138                                                         117    0.03    0.00  1.0000
   1  23   8     396     154                                                         393   -0.03    0.00  1.0000
  -1  23   8      17     181                                                          16    0.03    0.00  1.0000
   1 -23   8      82      63                                                          81   -0.03    0.00  1.0000
  -1 -23   8       9      67                                                           9    0.03    0.00  1.0000
  -1  23  -9     235     148                                                         243    0.13    0.00  1.0000
   1  23  -9     122      96                                                         128    0.13    0.00  1.0000
   1  23   9     296     142                                                         305   -0.13    0.00  1.0000
  -1  23   9     209     121                                                         217   -0.13    0.00  1.0000
   1 -23   9      91      54                                                          96    0.13    0.00  1.0000
  -1 -23   9     252     133                                                         261    0.13    0.00  1.0000
  -1  23 -10     167      58                                                         162   -0.09    0.00  1.0000
   1  23 -10     177     134                                                         172    0.09    0.00  1.0000
   1  23  10       3     111                                                           2   -0.09    0.00  1.0000
  -1  23  10       3     113                                                           2    0.09    0.00  1.0000
   1 -23  10       3      60                                                           2   -0.09    0.00  1.0000
  -1 -23  10     154      64                                                         149    0.09    0.00  1.0000
  -1  23 -11       2      96                                                           2   -0.06    0.00  1.0000
   1  23 -11     147      58                                                         150   -0.06    0.00  1.0000
   1  23  11     237     153                                                         241    0.06    0.00  1.0000
  -1  23  11       2     101                                                           2    0.06    0.00  1.0000
   1 -23  11      66      61                                                          68   -0.06    0.00  1.0000
  -1 -23  11      39      45                                                          41   -0.06    0.00  1.0000
  -1  23 -12      37      73                                                          38   -0.04    0.00  1.0000
   1  23 -12     129     142                                                         131    0.04    0.00  1.0000
   1  23  12       0     103                                                           0   -0.04    0.00  1.0000
  -1  23  12      90     107                                                          92    0.04    0.00  1.0000
   1 -23  12      43      89                                                          44   -0.04    0.00  1.0000
  -1 -23  12      12      37                                                          13    0.04    0.00  1.0000
  -1  25  -1     278     169                                                         281   -0.04    0.00  1.0000
   1  25  -1     189     173                                                         192   -0.04    0.00  1.0000
  -1  25   1       1     157                                                           1    0.04    0.00  1.0000
   1  25   1      56     171                                                          57    0.04    0.00  1.0000
   1 -25  -1      42      48                                                          43    0.04    0.00  1.0000
   1 -25   1      68      54                                                          70   -0.04    0.00  1.0000
  -1 -25   1      25      41                                                          26   -0.04    0.00  1.0000
  -1 -25  -1      23      45                                                          24    0.04    0.00  1.0000
  -1  25  -2     647     216                                                         651   -0.03    0.00  1.0000
   1  25  -2     131     149                                                         133    0.03    0.00  1.0000
  -1  25   2     203     143                                                         205    0.03    0.00  1.0000
   1  25   2     307     154                                                         310   -0.03    0.00  1.0000
   1 -25  -2     217      62                                                         219    0.03    0.00  1.0000
  -1 -25  -2     108      47                                                         110   -0.03    0.00  1.0000
   1 -25  -2      71      40                                                          72    0.03    0.00  1.0000
   1 -25   2     266      82                                                         268   -0.03    0.00  1.0000
  -1 -25   2      11      48                                                          11    0.03    0.00  1.0000
  -1 -25  -2      39      26                                                          40   -0.03    0.00  1.0000
  -1  25  -3     447     199                                                         320    1.54    0.00  1.0000
   1  25  -3     214     145                                                         129    1.54    0.00  1.0000
  -1  25   3     190     205                                                         111   -1.54    0.00  1.0000
   1  25   3     533     220                                                         393   -1.54    0.00  1.0000
   1 -25  -3     182      58                                                         105   -1.54    0.00  1.0000
  -1 -25  -3      75      41                                                          29   -1.54    0.00  1.0000
   1 -25  -3      84      44                                                          35   -1.54    0.00  1.0000
   1 -25   3     356      80                                                         244    1.54    0.00  1.0000
  -1 -25   3      89      50                                                          38    1.54    0.00  1.0000
  -1 -25  -3      18      24                                                           1   -1.54    0.00  1.0000
  -1  25  -4     310     105                                                         301   -0.12    0.00  1.0000
   1  25  -4       2     141                                                           1    0.12    0.00  1.0000
  -1  25   4     498     243                                                         487    0.12    0.00  1.0000
   1  25   4     255     151                                                         247   -0.12    0.00  1.0000
   1 -25  -4     145      32                                                         139    0.12    0.00  1.0000
   1 -25   4     348     101                                                         338   -0.12    0.00  1.0000
  -1 -25   4     313      90                                                         304    0.12    0.00  1.0000
  -1 -25  -4     305      57                                                         296   -0.12    0.00  1.0000
  -1  25  -5     187     103                                                         186   -0.02    0.00  1.0000
   1  25  -5     315     142                                                         314   -0.02    0.00  1.0000
   1  25   5      96     199                                                          95    0.02    0.00  1.0000
   1 -25  -5       4      17                                                           4    0.02    0.00  1.0000
   1 -25   5      90      77                                                          89   -0.02    0.00  1.0000
  -1 -25   5      70      54                                                          69   -0.02    0.00  1.0000
  -1 -25  -5       6      14                                                           6    0.02    0.00  1.0000
  -1  25  -6     107      99                                                          97    0.23    0.00  1.0000
   1  25  -6     364     176                                                         346   -0.23    0.00  1.0000
   1  25   6     290     215                                                         274    0.23    0.00  1.0000
  -1  25   6     306     194                                                         290   -0.23    0.00  1.0000
   1 -25   6     182      66                                                         169    0.23    0.00  1.0000
  -1 -25   6     261      98                                                         246   -0.23    0.00  1.0000
  -1  25  -7       0     111                                                           0   -0.12    0.00  1.0000
   1  25  -7      11      90                                                          13   -0.12    0.00  1.0000
   1  25   7      20     170                                                          22    0.12    0.00  1.0000
  -1  25   7      28     150                                                          31    0.12    0.00  1.0000
   1 -25   7       8      65                                                          10   -0.12    0.00  1.0000
  -1 -25   7      14      64                                                          16   -0.12    0.00  1.0000
  -1  25  -8     348     144                                                         350    0.03    0.00  1.0000
   1  25  -8     308     168                                                         310   -0.03    0.00  1.0000
   1  25   8     154     133                                                         155    0.03    0.00  1.0000
  -1  25   8     143     147                                                         144   -0.03    0.00  1.0000
   1 -25   8     212      94                                                         214    0.03    0.00  1.0000
  -1 -25   8     148      62                                                         149   -0.03    0.00  1.0000
  -1  25  -9      77      89                                                          79    0.04    0.00  1.0000
   1  25  -9     181     120                                                         183    0.04    0.00  1.0000
   1  25   9     327     170                                                         330   -0.04    0.00  1.0000
  -1  25   9      37     140                                                          38   -0.04    0.00  1.0000
   1 -25   9     190      92                                                         192    0.04    0.00  1.0000
  -1 -25   9      94      62                                                          96    0.04    0.00  1.0000
  -1  25 -10     177     130                                                         167    0.17    0.00  1.0000
   1  25 -10     283      95                                                         271   -0.17    0.00  1.0000
   1  25  10     186     121                                                         176    0.17    0.00  1.0000
  -1  25  10       0     116                                                           0   -0.17    0.00  1.0000
   1 -25  10     103      74                                                          96    0.17    0.00  1.0000
  -1 -25  10     152      65                                                         143   -0.17    0.00  1.0000
  -1  25 -11     200      93                                                         212    0.20    0.00  1.0000
   1  25 -11     209      96                                                         221    0.20    0.00  1.0000
   1  25  11      76     120                                                          84   -0.20    0.00  1.0000
  -1  25  11     127     115                                                         137   -0.20    0.00  1.0000
   1 -25  11       0      55                                                           1    0.20    0.00  1.0000
  -1 -25  11     119      79                                                         129    0.20    0.00  1.0000
  -1  27  -1     177     157                                                         183   -0.10    0.00  1.0000
   1  27  -1       3     156                                                           4   -0.10    0.00  1.0000
  -1  27   1     211     171                                                         217    0.10    0.00  1.0000
   1  27   1     375     238                                                         383    0.10    0.00  1.0000
   1 -27  -1       8      22                                                           9    0.10    0.00  1.0000
   1 -27   1      15      39                                                          17   -0.10    0.00  1.0000
  -1 -27   1      13      33                                                          15   -0.10    0.00  1.0000
  -1 -27  -1      45      50                                                          48    0.10    0.00  1.0000
  -1  27  -2      70     147                                                          70    0.01    0.00  1.0000
   1  27  -2     465     164                                                         466   -0.01    0.00  1.0000
  -1  27   2     153     143                                                         154   -0.01    0.00  1.0000
   1  27   2     559     273                                                         560    0.01    0.00  1.0000
   1 -27  -2      17      31                                                          17   -0.01    0.00  1.0000
   1 -27   2     148      63                                                         149    0.01    0.00  1.0000
  -1 -27   2     116      78                                                         116   -0.01    0.00  1.0000
  -1 -27  -2      34      29                                                          34    0.01    0.00  1.0000
  -1  27  -3      24     132                                                          50   -1.01    0.00  1.0000
   1  27  -3      50     152                                                          85   -1.01    0.00  1.0000
  -1  27   3      87     155                                                         131    1.01    0.00  1.0000
   1  27   3       1     163                                                           2    1.01    0.00  1.0000
   1 -27  -3       5      23                                                           0    1.01    0.00  1.0000
   1 -27   3       5      28                                                           0   -1.01    0.00  1.0000
  -1 -27   3       5      49                                                           0   -1.01    0.00  1.0000
  -1 -27  -3      14      52                                                          35    1.01    0.00  1.0000
  -1  27  -4     178      78                                                         190    0.21    0.00  1.0000
   1  27  -4       1     160                                                           2   -0.21    0.00  1.0000
  -1  27   4     285     211                                                         300   -0.21    0.00  1.0000
   1  27   4     691     242                                                         715    0.21    0.00  1.0000
   1 -27  -4     157      49                                                         168   -0.21    0.00  1.0000
   1 -27   4     111      71                                                         121    0.21    0.00  1.0000
  -1 -27  -4      61      33                                                          68    0.21    0.00  1.0000
  -1 -27   4      50      58                                                          56   -0.21    0.00  1.0000
  -1  27  -5     247      65                                                         238    0.14    0.00  1.0000
   1  27  -5     254     111                                                         245    0.14    0.00  1.0000
   1  27   5     187     169                                                         179   -0.14    0.00  1.0000
  -1  27   5     463     240                                                         450   -0.14    0.00  1.0000
   1 -27   5      78      58                                                          73    0.14    0.00  1.0000
  -1 -27   5      15      56                                                          13    0.14    0.00  1.0000
  -1  27  -6     107     101                                                          96   -0.25    0.00  1.0000
   1  27  -6       2     139                                                           1    0.25    0.00  1.0000
   1  27   6     281     156                                                         263   -0.25    0.00  1.0000
  -1  27   6     394     214                                                         373    0.25    0.00  1.0000
   1 -27   6       9      54                                                           6   -0.25    0.00  1.0000
  -1 -27   6     349      94                                                         329    0.25    0.00  1.0000
  -1  27  -7      23      89                                                          21    0.11    0.00  1.0000
   1  27  -7      39     219                                                          36    0.11    0.00  1.0000
  -1  27   7       6     143                                                           5   -0.11    0.00  1.0000
   1  27   7     135     159                                                         129   -0.11    0.00  1.0000
   1 -27   7       2      35                                                           1    0.11    0.00  1.0000
  -1 -27   7      47     119                                                          44    0.11    0.00  1.0000
  -1  27  -8     336     139                                                         338   -0.03    0.00  1.0000
   1  27  -8     161     111                                                         162    0.03    0.00  1.0000
   1  27   8     132     130                                                         133   -0.03    0.00  1.0000
  -1  27   8     339     210                                                         341    0.03    0.00  1.0000
   1 -27   8      41      58                                                          42   -0.03    0.00  1.0000
  -1 -27   8     106      83                                                         107    0.03    0.00  1.0000
  -1  27  -9      37     112                                                          38    0.03    0.00  1.0000
   1  27  -9      20      62                                                          21    0.03    0.00  1.0000
   1  27   9     531     317                                                         534   -0.03    0.00  1.0000
  -1  27   9       1     137                                                           1   -0.03    0.00  1.0000
   1 -27   9     185      93                                                         187    0.03    0.00  1.0000
  -1 -27   9     372     206                                                         374    0.03    0.00  1.0000
  -1  27 -10     187     113                                                         202   -0.26    0.00  1.0000
   1  27 -10       0     110                                                           1    0.26    0.00  1.0000
   1  27  10      90     142                                                         101   -0.26    0.00  1.0000
  -1  27  10      78     148                                                          88    0.26    0.00  1.0000
   1 -27  10      57      75                                                          66   -0.26    0.00  1.0000
  -1 -27  10     140      95                                                         153    0.26    0.00  1.0000
  -1  29  -1       0     155                                                           0    0.30    0.00  1.0000
   1  29  -1     472     253                                                         500    0.30    0.00  1.0000
  -1  29   1     174     157                                                         191   -0.30    0.00  1.0000
   1  29   1     401     248                                                         426   -0.30    0.00  1.0000
   1 -29  -1       0      32                                                           0   -0.30    0.00  1.0000
   1 -29   1      75      43                                                          86    0.30    0.00  1.0000
  -1 -29  -1     118      59                                                         132   -0.30    0.00  1.0000
  -1 -29   1       0      38                                                           0    0.30    0.00  1.0000
  -1  29  -2     471     217                                                         469   -0.02    0.00  1.0000
   1  29  -2     233     174                                                         231    0.02    0.00  1.0000
  -1  29   2     341     226                                                         339    0.02    0.00  1.0000
   1  29   2       2     193                                                           2   -0.02    0.00  1.0000
   1 -29  -2      83      39                                                          82    0.02    0.00  1.0000
   1 -29   2       2      44                                                           2   -0.02    0.00  1.0000
  -1 -29  -2      68      28                                                          67   -0.02    0.00  1.0000
  -1 -29   2       2      47                                                           2    0.02    0.00  1.0000
  -1  29  -3     142     150                                                         174    0.61    0.00  1.0000
   1  29  -3     671     323                                                         739    0.61    0.00  1.0000
   1  29   3     123     315                                                         153   -0.61    0.00  1.0000
  -1  29   3      74     152                                                          98   -0.61    0.00  1.0000
   1 -29  -3       1      34                                                           6   -0.61    0.00  1.0000
   1 -29   3       7      26                                                          15    0.61    0.00  1.0000
  -1 -29  -3      10      51                                                          20   -0.61    0.00  1.0000
  -1 -29   3      18      44                                                          30    0.61    0.00  1.0000
  -1  29  -4       1     134                                                           2   -0.20    0.00  1.0000
   1  29  -4     181     237                                                         193    0.20    0.00  1.0000
   1  29   4     558     317                                                         579   -0.20    0.00  1.0000
  -1  29   4       1     158                                                           2    0.20    0.00  1.0000
   1 -29   4       2      50                                                           3   -0.20    0.00  1.0000
  -1 -29   4      93      64                                                         101    0.20    0.00  1.0000
  -1  29  -5     170     147                                                         182   -0.21    0.00  1.0000
   1  29  -5      84     123                                                          92   -0.21    0.00  1.0000
   1  29   5     414     240                                                         433    0.21    0.00  1.0000
  -1  29   5     119     158                                                         129    0.21    0.00  1.0000
   1 -29   5      49      46                                                          56   -0.21    0.00  1.0000
  -1 -29   5      18      52                                                          22   -0.21    0.00  1.0000
  -1  29  -6     326     115                                                         339    0.17    0.00  1.0000
   1  29  -6     533     198                                                         550   -0.17    0.00  1.0000
   1  29   6     456     185                                                         471    0.17    0.00  1.0000
  -1  29   6     224     154                                                         235   -0.17    0.00  1.0000
   1 -29   6      59     102                                                          65    0.17    0.00  1.0000
  -1 -29   6     123      46                                                         131   -0.17    0.00  1.0000
  -1  29  -7       4      47                                                           4   -0.01    0.00  1.0000
   1  29  -7       3     105                                                           3   -0.01    0.00  1.0000
  -1  29   7     154     309                                                         154    0.01    0.00  1.0000
   1  29   7       1     137                                                           1    0.01    0.00  1.0000
   1 -29   7       0      97                                                           0   -0.01    0.00  1.0000
  -1 -29   7       1      80                                                           1   -0.01    0.00  1.0000
  -1  29  -8      30      66                                                          30    0.01    0.00  1.0000
   1  29  -8      48     123                                                          48   -0.01    0.00  1.0000
   1  29   8     444     181                                                         443    0.01    0.00  1.0000
  -1  29   8     243     173                                                         243   -0.01    0.00  1.0000
   1 -29   8       0      63                                                           0    0.01    0.00  1.0000
  -1 -29   8      76      64                                                          76   -0.01    0.00  1.0000
  -1  31  -1     289     156                                                         270   -0.27    0.00  1.0000
   1  31  -1     341     185                                                         321   -0.27    0.00  1.0000
  -1  31   1      25     125                                                          20    0.27    0.00  1.0000
   1  31   1     134     180                                                         121    0.27    0.00  1.0000
   1 -31   1      99      46                                                          88   -0.27    0.00  1.0000
  -1 -31  -1      80      35                                                          70    0.27    0.00  1.0000
  -1 -31   1      82      52                                                          72   -0.27    0.00  1.0000
  -1  31  -2     151     129                                                         149    0.05    0.00  1.0000
   1  31  -2     357     185                                                         353   -0.05    0.00  1.0000
  -1  31   2       8     146                                                           7   -0.05    0.00  1.0000
   1  31   2     472     396                                                         468    0.05    0.00  1.0000
   1 -31  -2      10      24                                                           9   -0.05    0.00  1.0000
   1 -31   2      38      42                                                          37    0.05    0.00  1.0000
  -1 -31  -2      38      27                                                          37    0.05    0.00  1.0000
  -1 -31   2       2      43                                                           2   -0.05    0.00  1.0000
  -1  31  -3       0     125                                                           1   -0.49    0.00  1.0000
   1  31  -3     200     231                                                         231   -0.49    0.00  1.0000
  -1  31   3       0     146                                                           2    0.49    0.00  1.0000
   1  31   3      32     301                                                          45    0.49    0.00  1.0000
   1 -31   3       1      33                                                           0   -0.49    0.00  1.0000
  -1 -31   3      28      75                                                          40   -0.49    0.00  1.0000
  -1  31  -4     296      82                                                         302    0.09    0.00  1.0000
   1  31  -4     469     219                                                         477   -0.09    0.00  1.0000
  -1  31   4     548     229                                                         557   -0.09    0.00  1.0000
   1  31   4     211     171                                                         216    0.09    0.00  1.0000
   1 -31   4      58      52                                                          61    0.09    0.00  1.0000
  -1 -31   4     180      84                                                         185   -0.09    0.00  1.0000
  -1  31  -5     110     114                                                         119    0.20    0.00  1.0000
   1  31  -5     209     106                                                         221    0.20    0.00  1.0000
   1  31   5     120     167                                                         129   -0.20    0.00  1.0000
  -1  31   5     195     150                                                         207   -0.20    0.00  1.0000
   1 -31   5      14      47                                                          17    0.20    0.00  1.0000
  -1 -31   5      34      53                                                          39    0.20    0.00  1.0000
  -1  31  -6       0     121                                                           0   -0.04    0.00  1.0000
   1  31  -6     261     225                                                         264    0.04    0.00  1.0000
  -1  31   6     206     211                                                         208    0.04    0.00  1.0000
   1  31   6     582     275                                                         586   -0.04    0.00  1.0000
   1 -31   6     106      49                                                         108   -0.04    0.00  1.0000
  -1 -31   6      23      52                                                          24    0.04    0.00  1.0000
  -1  31  -7       2      91                                                           2    0.06    0.00  1.0000
   1  31  -7       0     140                                                           0    0.06    0.00  1.0000
  -1  31   7     105     216                                                         108   -0.06    0.00  1.0000
   1  31   7       2     174                                                           2   -0.06    0.00  1.0000
   1 -31   7       0      58                                                           0    0.06    0.00  1.0000
  -1 -31   7       3      77                                                           4    0.06    0.00  1.0000
  -1  33  -1     136     160                                                         136    0.00    0.00  1.0000
   1  33  -1      12     157                                                          12    0.00    0.00  1.0000
  -1  33   1     134     231                                                         134    0.00    0.00  1.0000
   1  33   1     113     182                                                         113    0.00    0.00  1.0000
   1 -33   1      62      54                                                          62    0.00    0.00  1.0000
  -1 -33  -1      45      31                                                          45    0.00    0.00  1.0000
  -1 -33   1      32      36                                                          32    0.00    0.00  1.0000
  -1  33  -2     107     156                                                         108   -0.03    0.00  1.0000
   1  33  -2     256     166                                                         258    0.03    0.00  1.0000
  -1  33   2     378     209                                                         381    0.03    0.00  1.0000
   1  33   2     190     197                                                         192   -0.03    0.00  1.0000
   1 -33   2      63      40                                                          64   -0.03    0.00  1.0000
  -1 -33   2      31      43                                                          32    0.03    0.00  1.0000
  -1  33  -3     165     243                                                         193    0.50    0.00  1.0000
   1  33  -3     130     238                                                         155    0.50    0.00  1.0000
  -1  33   3     118     197                                                         142   -0.50    0.00  1.0000
   1  33   3     295     269                                                         332   -0.50    0.00  1.0000
   1 -33   3       0      49                                                           1    0.50    0.00  1.0000
  -1 -33   3      45      89                                                          60    0.50    0.00  1.0000
   1  33  -4     121     112                                                         122   -0.03    0.00  1.0000
  -1  33   4     189     192                                                         191   -0.03    0.00  1.0000
   1  33   4      84     208                                                          85    0.03    0.00  1.0000
   1 -33   4      51      48                                                          52    0.03    0.00  1.0000
  -1 -33   4      45      49                                                          46   -0.03    0.00  1.0000
   2   0  -2    2834     186                                                        3046   -0.93    0.00  1.0000
  -2   0   2    3065     247                                                        3285   -0.93    0.00  1.0000
   2   0   2    3074     172                                                        3295   -0.93    0.00  1.0000
  -2   0  -2    2917     169                                                        3132   -0.93    0.00  1.0000
   2   0   2    2762     164                                                        2971   -0.93    0.00  1.0000
  -2   0  -2    2607     152                                                        2811   -0.93    0.00  1.0000
  -2   0   2    2444     140                                                        2641   -0.93    0.00  1.0000
   2   0  -2    2388     137                                                        2583   -0.93    0.00  1.0000
  -2   0   4    6107     233                                                        6029    0.24    0.00  1.0000
   2   0   4    6970     258                                                        6886    0.24    0.00  1.0000
  -2   0   4    5750     209                                                        5674    0.24    0.00  1.0000
  -2   0  -4    5997     210                                                        5920    0.24    0.00  1.0000
   2   0   4    6158     221                                                        6079    0.24    0.00  1.0000
  -2   0  -4    5825     201                                                        5749    0.24    0.00  1.0000
  -2   0   4    6085     214                                                        6007    0.24    0.00  1.0000
   2   0  -4    5983     206                                                        5906    0.24    0.00  1.0000
   2   0   6    4308     189                                                        4350    0.15    0.00  1.0000
  -2   0   6    4663     293                                                        4706    0.15    0.00  1.0000
   2   0   6    4815     204                                                        4859    0.15    0.00  1.0000
  -2   0   6    4757     205                                                        4801    0.15    0.00  1.0000
   2   0   6    3952     150                                                        3992    0.15    0.00  1.0000
  -2   0   6    4280     157                                                        4322    0.15    0.00  1.0000
  -2   0  -6    4442     157                                                        4484    0.15    0.00  1.0000
   2   0  -6    4190     143                                                        4231    0.15    0.00  1.0000
   2   0   8    3912     272                                                        3972   -0.23    0.00  1.0000
  -2   0   8    3859     316                                                        3918   -0.23    0.00  1.0000
   2   0   8    3756     289                                                        3815   -0.23    0.00  1.0000
  -2   0   8    3757     254                                                        3816   -0.23    0.00  1.0000
   2   0   8    3837     269                                                        3896   -0.23    0.00  1.0000
  -2   0   8    3850     292                                                        3909   -0.23    0.00  1.0000
  -2   0  -8    3800     240                                                        3859   -0.23    0.00  1.0000
   2   0  -8    3755     236                                                        3814   -0.23    0.00  1.0000
   2   0  10    4539     337                                                        4541   -0.01    0.00  1.0000
  -2   0  10    5231     387                                                        5233   -0.01    0.00  1.0000
   2   0  10    4754     333                                                        4756   -0.01    0.00  1.0000
  -2   0  10    4407     307                                                        4409   -0.01    0.00  1.0000
  -2   0 -10    4301     290                                                        4303   -0.01    0.00  1.0000
   2   0 -10    4147     278                                                        4149   -0.01    0.00  1.0000
   2   0  12     861     186                                                         851    0.08    0.00  1.0000
  -2   0  12     845     202                                                         835    0.08    0.00  1.0000
   2   0  12     923      91                                                         912    0.08    0.00  1.0000
  -2   0  12     562     151                                                         554    0.08    0.00  1.0000
   2   0  14     161      77                                                         151    0.18    0.00  1.0000
  -2   0  14       0      59                                                           0    0.18    0.00  1.0000
   2   0  14     109      71                                                         101    0.18    0.00  1.0000
  -2   0  14     192      87                                                         182    0.18    0.00  1.0000
   2   0  16      12      49                                                          11   -0.10    0.00  1.0000
  -2   0  16       0      65                                                           0   -0.10    0.00  1.0000
   2   0  16       9      40                                                           8   -0.10    0.00  1.0000
  -2   0  16       1      49                                                           1   -0.10    0.00  1.0000
  -2   2  -1       1      45                                                           5   -1.45    0.00  1.0000
   2  -2   1       1      48                                                           5   -1.45    0.00  1.0000
   2   2  -1       3     142                                                           2    1.45    0.00  1.0000
  -2  -2   1       1     150                                                          17    1.45    0.00  1.0000
   2   2   1       4      79                                                           1    1.45    0.00  1.0000
  -2  -2  -1       9      53                                                           0    1.45    0.00  1.0000
  -2   2   1       0      61                                                          11   -1.45    0.00  1.0000
   2  -2  -1       9      40                                                           0   -1.45    0.00  1.0000
   2   2   1       2     110                                                          21    1.45    0.00  1.0000
  -2  -2  -1       1      77                                                           5    1.45    0.00  1.0000
  -2   2   1       0      53                                                           8   -1.45    0.00  1.0000
   2  -2   1       0      76                                                           8   -1.45    0.00  1.0000
  -2   2  -1       4      94                                                           1   -1.45    0.00  1.0000
  -2  -2   1       1      75                                                           4    1.45    0.00  1.0000
   2   2  -1       0      57                                                          10    1.45    0.00  1.0000
  -2   2  -2      62      52                                                          86    0.66    0.00  1.0000
   2  -2   2     125      95                                                         158    0.66    0.00  1.0000
   2   2  -2      42      67                                                          62    0.66    0.00  1.0000
  -2  -2   2     153     105                                                         190    0.66    0.00  1.0000
   2   2   2     120      41                                                         152    0.66    0.00  1.0000
  -2  -2  -2      89      40                                                         117    0.66    0.00  1.0000
  -2   2   2     216      90                                                         259    0.66    0.00  1.0000
   2  -2  -2     140      34                                                         175    0.66    0.00  1.0000
  -2   2   2     219      67                                                         262    0.66    0.00  1.0000
   2   2   2      66      39                                                          91    0.66    0.00  1.0000
  -2  -2  -2     120      49                                                         152    0.66    0.00  1.0000
   2  -2   2     103      48                                                         133    0.66    0.00  1.0000
  -2   2  -2     132      87                                                         166    0.66    0.00  1.0000
  -2  -2   2      71      31                                                          97    0.66    0.00  1.0000
  -2   2   2      97      23                                                         127    0.66    0.00  1.0000
  -2  -2  -3  126717     545                                                      126204    0.34    0.00  1.0000
   2  -2  -3  126790     551                                                      126277   -0.34    0.00  1.0000
  -2  -2  -3  130620     553                                                      130100    0.34    0.00  1.0000
   2  -2  -3  126951     506                                                      126438   -0.34    0.00  1.0000
   2   2  -4     300      70                                                         313   -0.18    0.00  1.0000
   2  -2   4     390      77                                                         405   -0.18    0.00  1.0000
  -2  -2   4     389      90                                                         404   -0.18    0.00  1.0000
   2   2   4     280      61                                                         293   -0.18    0.00  1.0000
  -2   2   4     422      74                                                         438   -0.18    0.00  1.0000
  -2  -2  -4     333      71                                                         347   -0.18    0.00  1.0000
   2  -2   4     300      69                                                         313   -0.18    0.00  1.0000
   2  -2  -4     414      72                                                         429   -0.18    0.00  1.0000
   2   2   4     345      73                                                         359   -0.18    0.00  1.0000
  -2  -2  -4     255      35                                                         267   -0.18    0.00  1.0000
   2  -2   4     255      52                                                         267   -0.18    0.00  1.0000
  -2   2  -4     332      51                                                         346   -0.18    0.00  1.0000
  -2   2   4     334      31                                                         348   -0.18    0.00  1.0000
  -2  -2   4     242      34                                                         254   -0.18    0.00  1.0000
   2   2  -4     240      33                                                         252   -0.18    0.00  1.0000
   2  -2  -4     258      25                                                         270   -0.18    0.00  1.0000
   2   2  -5   81428     500                                                       81218   -0.17    0.00  1.0000
   2  -2   5   78974     479                                                       78767    0.17    0.00  1.0000
   2   2   5   79596     386                                                       79388   -0.17    0.00  1.0000
  -2   2   5   79288     389                                                       79081    0.17    0.00  1.0000
  -2   2  -5   78768     414                                                       78561    0.17    0.00  1.0000
  -2  -2   5   80082     382                                                       79874   -0.17    0.00  1.0000
   2  -2  -5   80345     352                                                       80136    0.17    0.00  1.0000
  -2   2   6    6227     165                                                        6239   -0.04    0.00  1.0000
   2  -2   6    6239     270                                                        6251   -0.04    0.00  1.0000
  -2  -2   6    6409     167                                                        6421   -0.04    0.00  1.0000
   2   2   6    5703     167                                                        5715   -0.04    0.00  1.0000
  -2   2   6    6339     258                                                        6351   -0.04    0.00  1.0000
   2  -2   6    5940     142                                                        5952   -0.04    0.00  1.0000
  -2  -2  -6    6319     137                                                        6331   -0.04    0.00  1.0000
  -2  -2   6    6034     145                                                        6046   -0.04    0.00  1.0000
   2   2   6    6135     135                                                        6147   -0.04    0.00  1.0000
   2  -2   6    5951     135                                                        5963   -0.04    0.00  1.0000
  -2   2   6    6426     110                                                        6438   -0.04    0.00  1.0000
  -2  -2  -6    6197     109                                                        6209   -0.04    0.00  1.0000
  -2  -2   6    6032     120                                                        6044   -0.04    0.00  1.0000
  -2   2  -6    5916     115                                                        5928   -0.04    0.00  1.0000
   2   2  -6    6303     120                                                        6315   -0.04    0.00  1.0000
   2  -2  -6    6152      99                                                        6164   -0.04    0.00  1.0000
  -2   2   7      79      54                                                          82    0.09    0.00  1.0000
   2  -2   7     290      87                                                         296    0.09    0.00  1.0000
  -2  -2   7       0      65                                                           0   -0.09    0.00  1.0000
   2   2   7     130      70                                                         134   -0.09    0.00  1.0000
  -2   2   7     234      59                                                         240    0.09    0.00  1.0000
   2  -2   7     160      46                                                         165    0.09    0.00  1.0000
  -2  -2   7     215      48                                                         220   -0.09    0.00  1.0000
   2   2   7     206      39                                                         211   -0.09    0.00  1.0000
   2  -2   7     271      55                                                         277    0.09    0.00  1.0000
  -2   2   7     223      49                                                         228    0.09    0.00  1.0000
  -2  -2   7     224      48                                                         229   -0.09    0.00  1.0000
  -2  -2  -7     127      27                                                         131   -0.09    0.00  1.0000
  -2   2  -7     204      36                                                         209    0.09    0.00  1.0000
   2   2  -7     175      41                                                         180   -0.09    0.00  1.0000
   2  -2  -7     189      33                                                         194    0.09    0.00  1.0000
  -2   2   8     844     149                                                         831    0.11    0.00  1.0000
   2  -2   8     938     141                                                         924    0.11    0.00  1.0000
  -2  -2   8     813     187                                                         800    0.11    0.00  1.0000
   2   2   8    1094     142                                                        1079    0.11    0.00  1.0000
  -2   2   8    1100     162                                                        1085    0.11    0.00  1.0000
   2  -2   8    1117     151                                                        1102    0.11    0.00  1.0000
  -2  -2   8    1169     159                                                        1153    0.11    0.00  1.0000
  -2  -2  -8    1067     156                                                        1052    0.11    0.00  1.0000
   2   2   8    1091      88                                                        1076    0.11    0.00  1.0000
   2  -2   8    1342     194                                                        1325    0.11    0.00  1.0000
  -2   2   8    1010      88                                                         995    0.11    0.00  1.0000
  -2  -2   8     835      75                                                         822    0.11    0.00  1.0000
  -2  -2  -8    1136      89                                                        1120    0.11    0.00  1.0000
  -2   2  -8    1248     100                                                        1232    0.11    0.00  1.0000
   2  -2  -8     944      65                                                         930    0.11    0.00  1.0000
   2   2  -8    1018      84                                                        1003    0.11    0.00  1.0000
   2   2   9     910     141                                                         922   -0.10    0.00  1.0000
  -2   2   9     725     153                                                         736    0.10    0.00  1.0000
   2  -2   9     716     166                                                         727    0.10    0.00  1.0000
  -2  -2   9     932     149                                                         944   -0.10    0.00  1.0000
   2   2   9     988     196                                                        1001   -0.10    0.00  1.0000
   2  -2   9     931     181                                                         943    0.10    0.00  1.0000
  -2   2   9     791     165                                                         802    0.10    0.00  1.0000
  -2  -2   9    1065     153                                                        1078   -0.10    0.00  1.0000
  -2  -2  -9     868     116                                                         880   -0.10    0.00  1.0000
  -2   2  -9     791     106                                                         802    0.10    0.00  1.0000
   2   2  -9     745     103                                                         756   -0.10    0.00  1.0000
   2  -2  -9     938     121                                                         950    0.10    0.00  1.0000
   2   2  10      74      46                                                          75   -0.04    0.00  1.0000
  -2   2  10     115      64                                                         117   -0.04    0.00  1.0000
   2  -2  10     130     102                                                         132   -0.04    0.00  1.0000
  -2  -2  10      45      46                                                          46   -0.04    0.00  1.0000
   2   2  10      91      51                                                          93   -0.04    0.00  1.0000
   2  -2  10     165      68                                                         167   -0.04    0.00  1.0000
  -2   2  10      81      39                                                          83   -0.04    0.00  1.0000
  -2  -2  10      55      47                                                          56   -0.04    0.00  1.0000
  -2  -2 -10     113      38                                                         115   -0.04    0.00  1.0000
   2   2 -10      50      41                                                          51   -0.04    0.00  1.0000
   2  -2 -10       9      20                                                          10   -0.04    0.00  1.0000
   2   2  11      44      70                                                          45    0.03    0.00  1.0000
  -2   2  11      46      72                                                          47   -0.03    0.00  1.0000
   2  -2  11     209      68                                                         211   -0.03    0.00  1.0000
  -2  -2  11       0      69                                                           0    0.03    0.00  1.0000
   2   2  11      67      71                                                          68    0.03    0.00  1.0000
   2  -2  11      68      30                                                          69   -0.03    0.00  1.0000
  -2   2  11      78      43                                                          79   -0.03    0.00  1.0000
  -2  -2  11       0      50                                                           0    0.03    0.00  1.0000
  -2  -2 -11      97      38                                                          98    0.03    0.00  1.0000
   2  -2 -11      38      25                                                          39   -0.03    0.00  1.0000
   2   2  12     266     116                                                         264    0.03    0.00  1.0000
  -2   2  12     279     117                                                         277    0.03    0.00  1.0000
   2  -2  12     404      79                                                         401    0.03    0.00  1.0000
  -2  -2  12     582     150                                                         579    0.03    0.00  1.0000
   2   2  12     306     145                                                         304    0.03    0.00  1.0000
   2  -2  12     543     105                                                         540    0.03    0.00  1.0000
  -2   2  12     302      80                                                         300    0.03    0.00  1.0000
  -2  -2  12     338      66                                                         336    0.03    0.00  1.0000
   2  -2 -12     305      38                                                         303    0.03    0.00  1.0000
   2   2  13      50      85                                                          53   -0.09    0.00  1.0000
  -2   2  13      69      46                                                          72    0.09    0.00  1.0000
   2  -2  13     157      69                                                         162    0.09    0.00  1.0000
  -2  -2  13     102      86                                                         106   -0.09    0.00  1.0000
   2   2  13     219      80                                                         225   -0.09    0.00  1.0000
   2  -2  13     180      82                                                         185    0.09    0.00  1.0000
  -2   2  13       1      38                                                           1    0.09    0.00  1.0000
  -2  -2  13      98      60                                                         102   -0.09    0.00  1.0000
   2   2  14      74      39                                                          78   -0.10    0.00  1.0000
  -2   2  14     163      75                                                         169   -0.10    0.00  1.0000
   2  -2  14      96      70                                                         100   -0.10    0.00  1.0000
  -2  -2  14     143      78                                                         148   -0.10    0.00  1.0000
   2   2  14     189      80                                                         195   -0.10    0.00  1.0000
   2  -2  14     141      76                                                         146   -0.10    0.00  1.0000
  -2   2  14      58      45                                                          61   -0.10    0.00  1.0000
  -2  -2  14       1      44                                                           2   -0.10    0.00  1.0000
   2   2  15     184     101                                                         178    0.11    0.00  1.0000
  -2   2  15     209      95                                                         203   -0.11    0.00  1.0000
   2  -2  15      64      80                                                          60   -0.11    0.00  1.0000
  -2  -2  15     347      92                                                         339    0.11    0.00  1.0000
   2   2  15      81      46                                                          77    0.11    0.00  1.0000
  -2   2  15      46      51                                                          43   -0.11    0.00  1.0000
   2  -2  15      55      50                                                          52   -0.11    0.00  1.0000
  -2  -2  15      52      27                                                          49    0.11    0.00  1.0000
   2   2  16      21     106                                                          19    0.11    0.00  1.0000
  -2   2  16      22      89                                                          20    0.11    0.00  1.0000
   2  -2  16       0      63                                                           0    0.11    0.00  1.0000
  -2  -2  16      46      74                                                          43    0.11    0.00  1.0000
   2  -2  16      82      90                                                          78    0.11    0.00  1.0000
  -2  -2  16      99      90                                                          95    0.11    0.00  1.0000
   2   4   0  103354     107                                                       88647   11.25    0.00  1.0000
  -2   4   0  100869      82                                                       86347   11.25    0.00  1.0000
  -2  -4   0   98751     104                                                       84388   11.25    0.00  1.0000
  -2  -4   0   99013      93                                                       84631   11.25    0.00  1.0000
   2  -4   0   96808      64                                                       82593   11.25    0.00  1.0000
  -2  -4   0   98939      47                                                       84562   11.25    0.00  1.0000
   2   4  -1  131419     589                                                      128223   -2.10    0.00  1.0000
  -2  -4  -1  130761     499                                                      127573   -2.10    0.00  1.0000
  -2   4   1  127675     456                                                      124525    2.10    0.00  1.0000
   2   4  -1  127882     439                                                      124730   -2.10    0.00  1.0000
  -2   4  -2   66310     421                                                       66511   -0.18    0.00  1.0000
   2   4  -2   67573     501                                                       67776   -0.18    0.00  1.0000
   2   4   2   65489     374                                                       65688   -0.18    0.00  1.0000
  -2  -4  -2   65944     400                                                       66144   -0.18    0.00  1.0000
  -2   4   2   65996     347                                                       66196   -0.18    0.00  1.0000
   2  -4  -2   66362     332                                                       66563   -0.18    0.00  1.0000
  -2  -4  -2   64229     330                                                       64426   -0.18    0.00  1.0000
   2  -4   2   66797     349                                                       66998   -0.18    0.00  1.0000
  -2   4  -3      52      71                                                          65    0.41    0.00  1.0000
   2   4  -3       5      59                                                           9   -0.41    0.00  1.0000
   2  -4   3      21      72                                                          30    0.41    0.00  1.0000
  -2  -4   3      21      80                                                          30   -0.41    0.00  1.0000
   2   4   3      36      57                                                          47   -0.41    0.00  1.0000
  -2  -4  -3       1      23                                                           0   -0.41    0.00  1.0000
  -2   4   3      37      57                                                          48    0.41    0.00  1.0000
   2  -4  -3       0      33                                                           1    0.41    0.00  1.0000
   2   4   3      13      37                                                          20   -0.41    0.00  1.0000
  -2  -4  -3      11      36                                                          18   -0.41    0.00  1.0000
   2  -4   3      60      66                                                          74    0.41    0.00  1.0000
  -2   4   3       0      15                                                           1    0.41    0.00  1.0000
  -2   4  -3      45      38                                                          57    0.41    0.00  1.0000
  -2  -4   3       1      52                                                           3   -0.41    0.00  1.0000
   2   4  -3      72      44                                                          87   -0.41    0.00  1.0000
  -2   4  -4    5182     264                                                        5195    0.04    0.00  1.0000
   2   4  -4    3964     208                                                        3975    0.04    0.00  1.0000
   2  -4   4    5431     256                                                        5444    0.04    0.00  1.0000
  -2  -4   4    4713     312                                                        4725    0.04    0.00  1.0000
   2   4   4    4842     192                                                        4854    0.04    0.00  1.0000
  -2   4   4    4764     187                                                        4776    0.04    0.00  1.0000
  -2  -4  -4    4753     188                                                        4765    0.04    0.00  1.0000
   2  -4  -4    4696     184                                                        4708    0.04    0.00  1.0000
   2   4   4    4904     197                                                        4916    0.04    0.00  1.0000
  -2  -4  -4    4723     174                                                        4735    0.04    0.00  1.0000
   2  -4   4    4994     258                                                        5006    0.04    0.00  1.0000
  -2   4   4    4547     168                                                        4559    0.04    0.00  1.0000
  -2   4  -4    4855     185                                                        4867    0.04    0.00  1.0000
  -2  -4   4    4847     186                                                        4859    0.04    0.00  1.0000
   2   4  -4    4779     177                                                        4791    0.04    0.00  1.0000
   2  -4  -4    4649     163                                                        4661    0.04    0.00  1.0000
  -2   4  -5   29630     435                                                       29433   -0.27    0.00  1.0000
   2  -4   5   31615     544                                                       31412   -0.27    0.00  1.0000
  -2  -4   5   28275     492                                                       28083    0.27    0.00  1.0000
   2   4   5   31768     456                                                       31564    0.27    0.00  1.0000
  -2   4   5   29949     456                                                       29751   -0.27    0.00  1.0000
  -2  -4  -5   29847     440                                                       29649    0.27    0.00  1.0000
   2  -4  -5   32219     453                                                       32014   -0.27    0.00  1.0000
   2   4   5   30441     462                                                       30241    0.27    0.00  1.0000
  -2  -4  -5   30240     377                                                       30041    0.27    0.00  1.0000
  -2   4   5   30956     383                                                       30755   -0.27    0.00  1.0000
   2  -4   5   31075     416                                                       30873   -0.27    0.00  1.0000
  -2   4  -5   31999     406                                                       31794   -0.27    0.00  1.0000
  -2  -4   5   31658     428                                                       31454    0.27    0.00  1.0000
   2   4  -5   29788     379                                                       29590    0.27    0.00  1.0000
   2  -4  -5   29544     357                                                       29347   -0.27    0.00  1.0000
   2   4  -6      80      53                                                          85   -0.12    0.00  1.0000
   2  -4   6     121      58                                                         127   -0.12    0.00  1.0000
  -2  -4   6     120      61                                                         126   -0.12    0.00  1.0000
   2   4   6      85      57                                                          90   -0.12    0.00  1.0000
  -2   4   6     167      59                                                         174   -0.12    0.00  1.0000
  -2  -4  -6     146      46                                                         152   -0.12    0.00  1.0000
   2  -4  -6      83      36                                                          88   -0.12    0.00  1.0000
   2  -4   6      58      43                                                          62   -0.12    0.00  1.0000
   2   4   6      63      33                                                          67   -0.12    0.00  1.0000
  -2   4   6      76      30                                                          81   -0.12    0.00  1.0000
   2  -4   6     190      87                                                         197   -0.12    0.00  1.0000
  -2  -4  -6      48      23                                                          52   -0.12    0.00  1.0000
  -2  -4   6     292      62                                                         301   -0.12    0.00  1.0000
  -2   4  -6     161      60                                                         168   -0.12    0.00  1.0000
   2   4  -6      53      29                                                          57   -0.12    0.00  1.0000
   2  -4  -6     152      25                                                         158   -0.12    0.00  1.0000
   2   4  -7    1538     128                                                        1530    0.05    0.00  1.0000
   2  -4   7    1694     358                                                        1686   -0.05    0.00  1.0000
  -2  -4   7    1509     241                                                        1501    0.05    0.00  1.0000
   2   4   7    1491     118                                                        1484    0.05    0.00  1.0000
  -2   4   7    1580     248                                                        1572   -0.05    0.00  1.0000
  -2  -4  -7    1403     207                                                        1396    0.05    0.00  1.0000
   2  -4   7    1657      91                                                        1649   -0.05    0.00  1.0000
   2  -4  -7    1247     131                                                        1240   -0.05    0.00  1.0000
   2   4   7    1439      86                                                        1432    0.05    0.00  1.0000
  -2   4   7    1312      67                                                        1305   -0.05    0.00  1.0000
   2  -4   7    1697     129                                                        1689   -0.05    0.00  1.0000
  -2  -4  -7    1604     111                                                        1596    0.05    0.00  1.0000
  -2  -4   7    1475      74                                                        1468    0.05    0.00  1.0000
  -2   4  -7    1483      83                                                        1476   -0.05    0.00  1.0000
   2   4  -7    1551      74                                                        1543    0.05    0.00  1.0000
   2  -4  -7    1514      60                                                        1506   -0.05    0.00  1.0000
   2  -4   8      10      69                                                           9    0.09    0.00  1.0000
  -2  -4   8     159      88                                                         154    0.09    0.00  1.0000
   2   4   8      92      52                                                          88    0.09    0.00  1.0000
  -2   4   8      35      37                                                          33    0.09    0.00  1.0000
   2  -4   8      47      33                                                          44    0.09    0.00  1.0000
  -2  -4   8       0      61                                                           0    0.09    0.00  1.0000
   2   4   8       0      38                                                           0    0.09    0.00  1.0000
  -2   4   8      47      42                                                          44    0.09    0.00  1.0000
   2  -4   8      16      48                                                          15    0.09    0.00  1.0000
  -2  -4   8      43      50                                                          41    0.09    0.00  1.0000
  -2  -4  -8      52      36                                                          49    0.09    0.00  1.0000
  -2   4  -8      87      48                                                          84    0.09    0.00  1.0000
   2   4  -8      45      29                                                          43    0.09    0.00  1.0000
   2  -4  -8       0      17                                                           0    0.09    0.00  1.0000
   2   4   9     106      71                                                         112    0.15    0.00  1.0000
  -2   4   9       0      61                                                           0   -0.15    0.00  1.0000
   2  -4   9       0      56                                                           0   -0.15    0.00  1.0000
  -2  -4   9     157      72                                                         165    0.15    0.00  1.0000
   2   4   9      87      67                                                          93    0.15    0.00  1.0000
  -2   4   9     102      50                                                         108   -0.15    0.00  1.0000
   2  -4   9     236      96                                                         246   -0.15    0.00  1.0000
  -2  -4   9     190      66                                                         199    0.15    0.00  1.0000
  -2  -4  -9      86      47                                                          92    0.15    0.00  1.0000
  -2   4  -9     104      50                                                         110   -0.15    0.00  1.0000
   2   4  -9     133      50                                                         140    0.15    0.00  1.0000
   2  -4  -9      80      37                                                          86   -0.15    0.00  1.0000
   2   4  10     318      78                                                         309    0.12    0.00  1.0000
  -2   4  10     292      92                                                         283    0.12    0.00  1.0000
   2  -4  10     252      71                                                         244    0.12    0.00  1.0000
  -2  -4  10     252      57                                                         244    0.12    0.00  1.0000
   2   4  10     183      61                                                         176    0.12    0.00  1.0000
  -2   4  10     163      51                                                         156    0.12    0.00  1.0000
   2  -4  10     265      93                                                         257    0.12    0.00  1.0000
  -2  -4  10     298      56                                                         289    0.12    0.00  1.0000
  -2  -4 -10     159      38                                                         153    0.12    0.00  1.0000
   2  -4 -10     270      40                                                         262    0.12    0.00  1.0000
   2   4  11     545     106                                                         539   -0.06    0.00  1.0000
  -2   4  11     494     116                                                         488    0.06    0.00  1.0000
   2  -4  11     662     128                                                         655    0.06    0.00  1.0000
  -2  -4  11     492      71                                                         486   -0.06    0.00  1.0000
   2   4  11     528      72                                                         522   -0.06    0.00  1.0000
  -2   4  11     635      77                                                         629    0.06    0.00  1.0000
   2  -4  11     665     131                                                         658    0.06    0.00  1.0000
  -2  -4  11     541      90                                                         535   -0.06    0.00  1.0000
  -2  -4 -11     463      89                                                         458   -0.06    0.00  1.0000
   2  -4 -11     500      41                                                         494    0.06    0.00  1.0000
   2   4  12       0      81                                                           1   -0.18    0.00  1.0000
  -2   4  12     516     108                                                         534   -0.18    0.00  1.0000
   2  -4  12     433     100                                                         449   -0.18    0.00  1.0000
  -2  -4  12     305      79                                                         319   -0.18    0.00  1.0000
   2   4  12     335      76                                                         349   -0.18    0.00  1.0000
  -2   4  12     230      48                                                         242   -0.18    0.00  1.0000
   2  -4  12      74      56                                                          81   -0.18    0.00  1.0000
  -2  -4  12     109      49                                                         117   -0.18    0.00  1.0000
  -2  -4 -12     169      30                                                         179   -0.18    0.00  1.0000
   2  -4 -12     367      44                                                         382   -0.18    0.00  1.0000
   2   4  13     194      76                                                         204    0.17    0.00  1.0000
  -2   4  13      84      52                                                          91   -0.17    0.00  1.0000
   2  -4  13     252      92                                                         263   -0.17    0.00  1.0000
  -2  -4  13     127      63                                                         135    0.17    0.00  1.0000
   2   4  13     156      63                                                         165    0.17    0.00  1.0000
  -2   4  13     100      47                                                         107   -0.17    0.00  1.0000
   2  -4  13     184      84                                                         194   -0.17    0.00  1.0000
  -2  -4  13      84      72                                                          91    0.17    0.00  1.0000
   2   4  14     117      75                                                         124   -0.15    0.00  1.0000
  -2   4  14       3      72                                                           4   -0.15    0.00  1.0000
   2  -4  14       3      64                                                           4   -0.15    0.00  1.0000
  -2  -4  14     255      75                                                         265   -0.15    0.00  1.0000
   2   4  14      74      50                                                          80   -0.15    0.00  1.0000
  -2   4  14      25      35                                                          28   -0.15    0.00  1.0000
   2  -4  14      37      50                                                          41   -0.15    0.00  1.0000
  -2  -4  14     125      50                                                         132   -0.15    0.00  1.0000
   2   4  15     100      99                                                         109   -0.21    0.00  1.0000
  -2   4  15     130      72                                                         140    0.21    0.00  1.0000
   2  -4  15      91      62                                                         100    0.21    0.00  1.0000
  -2  -4  15      36      37                                                          42   -0.21    0.00  1.0000
   2   4  15      33      43                                                          38   -0.21    0.00  1.0000
   2  -4  15      37      45                                                          43    0.21    0.00  1.0000
  -2  -4  15     100      68                                                         109   -0.21    0.00  1.0000
   2   4  16      74      66                                                          78   -0.12    0.00  1.0000
  -2   4  16      64      71                                                          68   -0.12    0.00  1.0000
   2  -4  16      40      30                                                          43   -0.12    0.00  1.0000
  -2  -4  16      90      86                                                          95   -0.12    0.00  1.0000
   2  -4  16      14      33                                                          16   -0.12    0.00  1.0000
  -2  -4  16      21      44                                                          23   -0.12    0.00  1.0000
   2   6  -1  129035     668                                                      126426    1.73    0.00  1.0000
   2  -6   1  129450     602                                                      126837   -1.73    0.00  1.0000
  -2   6   1  127552     541                                                      124958   -1.73    0.00  1.0000
  -2  -6  -1  126026     530                                                      123448    1.73    0.00  1.0000
   2   6   1  126373     617                                                      123791    1.73    0.00  1.0000
  -2  -6  -1  124730     579                                                      122165    1.73    0.00  1.0000
   2  -6  -1  124730     434                                                      122165   -1.73    0.00  1.0000
  -2   6  -1  125737     468                                                      123162   -1.73    0.00  1.0000
   2   6  -1  125514     480                                                      122941    1.73    0.00  1.0000
   2   6  -2   40556     421                                                       40565   -0.01    0.00  1.0000
   2  -6   2   37361     305                                                       37369   -0.01    0.00  1.0000
  -2  -6   2   37928     351                                                       37936   -0.01    0.00  1.0000
   2   6   2   37710     262                                                       37718   -0.01    0.00  1.0000
  -2   6   2   39683     251                                                       39692   -0.01    0.00  1.0000
  -2  -6  -2   39892     242                                                       39901   -0.01    0.00  1.0000
   2  -6  -2   38626     218                                                       38634   -0.01    0.00  1.0000
   2  -6   2   37713     225                                                       37721   -0.01    0.00  1.0000
  -2   6  -2   39416     207                                                       39425   -0.01    0.00  1.0000
  -2  -6   2   37999     208                                                       38007   -0.01    0.00  1.0000
   2   6  -2   38813     201                                                       38821   -0.01    0.00  1.0000
  -2   6  -3   13904     314                                                       14026   -0.24    0.00  1.0000
   2   6  -3   13754     400                                                       13875    0.24    0.00  1.0000
   2  -6   3   13715     315                                                       13836   -0.24    0.00  1.0000
  -2  -6   3   14127     270                                                       14250    0.24    0.00  1.0000
   2   6   3   14656     170                                                       14781    0.24    0.00  1.0000
  -2   6   3   13942     156                                                       14064   -0.24    0.00  1.0000
  -2  -6  -3   13824     150                                                       13945    0.24    0.00  1.0000
   2  -6  -3   14312     156                                                       14435   -0.24    0.00  1.0000
   2   6   3   13494     151                                                       13614    0.24    0.00  1.0000
   2  -6   3   13439     141                                                       13559   -0.24    0.00  1.0000
  -2  -6   3   14133     132                                                       14256    0.24    0.00  1.0000
   2   6  -3   14119     128                                                       14242    0.24    0.00  1.0000
  -2   6  -4      81      86                                                          84    0.07    0.00  1.0000
   2   6  -4      71     163                                                          74    0.07    0.00  1.0000
   2  -6   4      66      69                                                          68    0.07    0.00  1.0000
   2   6   4     308     108                                                         313    0.07    0.00  1.0000
  -2   6   4       1      50                                                           1    0.07    0.00  1.0000
   2  -6  -4       4      23                                                           5    0.07    0.00  1.0000
   2   6   4      24      51                                                          26    0.07    0.00  1.0000
   2  -6   4      10      22                                                          11    0.07    0.00  1.0000
  -2   6  -4      43      35                                                          45    0.07    0.00  1.0000
  -2  -6   4       1      23                                                           1    0.07    0.00  1.0000
   2   6  -4       2      42                                                           2    0.07    0.00  1.0000
  -2   6  -5     448     108                                                         476    0.31    0.00  1.0000
   2   6  -5     528     120                                                         558   -0.31    0.00  1.0000
   2  -6   5     379     110                                                         405    0.31    0.00  1.0000
  -2  -6   5     522     172                                                         552   -0.31    0.00  1.0000
   2   6   5     525      98                                                         555   -0.31    0.00  1.0000
  -2   6   5     596     124                                                         628    0.31    0.00  1.0000
  -2  -6  -5     443      86                                                         471   -0.31    0.00  1.0000
   2  -6  -5     564     147                                                         595    0.31    0.00  1.0000
   2   6   5     541      66                                                         572   -0.31    0.00  1.0000
  -2   6   5     436      38                                                         464    0.31    0.00  1.0000
  -2  -6  -5     442      47                                                         470   -0.31    0.00  1.0000
   2  -6   5     436     110                                                         464    0.31    0.00  1.0000
  -2   6  -5     403      87                                                         429    0.31    0.00  1.0000
  -2  -6   5     586      86                                                         618   -0.31    0.00  1.0000
   2   6  -5     409      59                                                         436   -0.31    0.00  1.0000
   2  -6  -5     477      36                                                         506    0.31    0.00  1.0000
  -2   6  -6     650     106                                                         640    0.09    0.00  1.0000
   2   6  -6     667     124                                                         657    0.09    0.00  1.0000
   2  -6   6     650     118                                                         640    0.09    0.00  1.0000
  -2  -6   6     561     248                                                         552    0.09    0.00  1.0000
   2   6   6     751     107                                                         741    0.09    0.00  1.0000
  -2   6   6     822     122                                                         811    0.09    0.00  1.0000
  -2  -6  -6     808     153                                                         797    0.09    0.00  1.0000
   2  -6  -6     609      77                                                         600    0.09    0.00  1.0000
   2   6   6     708      63                                                         698    0.09    0.00  1.0000
  -2   6   6     722      83                                                         712    0.09    0.00  1.0000
  -2  -6  -6     781      77                                                         770    0.09    0.00  1.0000
   2  -6   6     749     121                                                         739    0.09    0.00  1.0000
  -2  -6   6     710      80                                                         700    0.09    0.00  1.0000
  -2   6  -6     592      53                                                         583    0.09    0.00  1.0000
   2   6  -6     932      75                                                         920    0.09    0.00  1.0000
   2  -6  -6     652      35                                                         642    0.09    0.00  1.0000
   2   6  -7     109      83                                                         104    0.11    0.00  1.0000
   2  -6   7       4      43                                                           3   -0.11    0.00  1.0000
  -2  -6   7      41      39                                                          38    0.11    0.00  1.0000
   2   6   7       7      44                                                           6    0.11    0.00  1.0000
  -2   6   7      62      46                                                          58   -0.11    0.00  1.0000
  -2  -6  -7      21      42                                                          19    0.11    0.00  1.0000
   2  -6  -7     107      39                                                         102   -0.11    0.00  1.0000
   2   6   7      92      53                                                          87    0.11    0.00  1.0000
  -2   6   7      77      35                                                          73   -0.11    0.00  1.0000
   2  -6   7      58      73                                                          54   -0.11    0.00  1.0000
  -2  -6  -7      36      33                                                          33    0.11    0.00  1.0000
  -2  -6   7       3      48                                                           2    0.11    0.00  1.0000
  -2   6  -7      98      44                                                          93   -0.11    0.00  1.0000
   2   6  -7      37      31                                                          34    0.11    0.00  1.0000
   2  -6  -7      14      17                                                          12   -0.11    0.00  1.0000
   2   6  -8     228      96                                                         237   -0.14    0.00  1.0000
   2  -6   8     224      66                                                         233   -0.14    0.00  1.0000
   2   6   8     184      42                                                         192   -0.14    0.00  1.0000
  -2   6   8     382     102                                                         394   -0.14    0.00  1.0000
   2  -6   8     264      80                                                         274   -0.14    0.00  1.0000
   2   6   8     223      46                                                         232   -0.14    0.00  1.0000
  -2   6   8     148      38                                                         155   -0.14    0.00  1.0000
   2  -6   8     383      81                                                         395   -0.14    0.00  1.0000
  -2  -6   8       2      43                                                           3   -0.14    0.00  1.0000
  -2  -6  -8     118      32                                                         125   -0.14    0.00  1.0000
  -2   6  -8     102      30                                                         108   -0.14    0.00  1.0000
   2   6  -8     116      40                                                         122   -0.14    0.00  1.0000
   2  -6  -8     205      31                                                         214   -0.14    0.00  1.0000
   2   6   9     120      67                                                         124   -0.09    0.00  1.0000
  -2   6   9     108      70                                                         112    0.09    0.00  1.0000
   2  -6   9       1      52                                                           1    0.09    0.00  1.0000
  -2  -6   9      73      25                                                          76   -0.09    0.00  1.0000
   2   6   9      61      46                                                          64   -0.09    0.00  1.0000
  -2   6   9      98      51                                                         102    0.09    0.00  1.0000
   2  -6   9      50      63                                                          53    0.09    0.00  1.0000
  -2  -6   9     125      63                                                         129   -0.09    0.00  1.0000
  -2  -6  -9      23      20                                                          25   -0.09    0.00  1.0000
   2  -6  -9     112      42                                                         116    0.09    0.00  1.0000
   2   6  10     264     112                                                         273   -0.13    0.00  1.0000
  -2   6  10      97      59                                                         102   -0.13    0.00  1.0000
   2  -6  10     327     110                                                         337   -0.13    0.00  1.0000
  -2  -6  10     137      67                                                         143   -0.13    0.00  1.0000
   2   6  10     246      63                                                         255   -0.13    0.00  1.0000
  -2   6  10     226      60                                                         234   -0.13    0.00  1.0000
   2  -6  10     333     102                                                         343   -0.13    0.00  1.0000
  -2  -6  10     114      75                                                         120   -0.13    0.00  1.0000
  -2  -6 -10     169      47                                                         176   -0.13    0.00  1.0000
   2  -6 -10     170      42                                                         177   -0.13    0.00  1.0000
  -2   6  11      25      77                                                          23   -0.07    0.00  1.0000
   2  -6  11      81     107                                                          78   -0.07    0.00  1.0000
  -2  -6  11      58      64                                                          56    0.07    0.00  1.0000
   2   6  11      76      34                                                          73    0.07    0.00  1.0000
  -2   6  11     212      55                                                         207   -0.07    0.00  1.0000
   2  -6  11      23      60                                                          22   -0.07    0.00  1.0000
  -2  -6  11     361     109                                                         355    0.07    0.00  1.0000
  -2  -6 -11      90      35                                                          87    0.07    0.00  1.0000
   2  -6 -11     107      35                                                         104   -0.07    0.00  1.0000
   2   6  12     328     110                                                         322    0.08    0.00  1.0000
  -2   6  12     396      99                                                         389    0.08    0.00  1.0000
   2  -6  12     462     180                                                         455    0.08    0.00  1.0000
  -2  -6  12     320     100                                                         314    0.08    0.00  1.0000
   2   6  12     500     157                                                         492    0.08    0.00  1.0000
  -2   6  12     287      70                                                         281    0.08    0.00  1.0000
   2  -6  12     427     124                                                         420    0.08    0.00  1.0000
  -2  -6  12     459     183                                                         452    0.08    0.00  1.0000
  -2  -6 -12     409      74                                                         402    0.08    0.00  1.0000
   2   6  13     163      68                                                         152   -0.21    0.00  1.0000
  -2   6  13     174      42                                                         163    0.21    0.00  1.0000
   2  -6  13      41      67                                                          36    0.21    0.00  1.0000
  -2  -6  13      31      60                                                          26   -0.21    0.00  1.0000
   2   6  13     105      63                                                          96   -0.21    0.00  1.0000
  -2   6  13       2      25                                                           1    0.21    0.00  1.0000
   2  -6  13     117      54                                                         108    0.21    0.00  1.0000
  -2  -6  13     345     118                                                         329   -0.21    0.00  1.0000
   2   6  14     138      88                                                         113    0.53    0.00  1.0000
  -2   6  14     143      71                                                         117    0.53    0.00  1.0000
   2  -6  14      94      59                                                          73    0.53    0.00  1.0000
  -2  -6  14      71      64                                                          53    0.53    0.00  1.0000
   2   6  14       1      34                                                           0    0.53    0.00  1.0000
   2  -6  14     129      60                                                         105    0.53    0.00  1.0000
  -2  -6  14      14      50                                                           7    0.53    0.00  1.0000
   2   6  15      66     107                                                          76    0.29    0.00  1.0000
  -2   6  15      34      77                                                          42   -0.29    0.00  1.0000
   2  -6  15      11      68                                                          15   -0.29    0.00  1.0000
  -2  -6  15     189     103                                                         206    0.29    0.00  1.0000
   2  -6  15      20      50                                                          26   -0.29    0.00  1.0000
  -2  -6  15      43      53                                                          52    0.29    0.00  1.0000
   2   6  16      93      44                                                          87    0.14    0.00  1.0000
  -2   6  16     156      86                                                         149    0.14    0.00  1.0000
   2  -6  16      78      65                                                          73    0.14    0.00  1.0000
  -2  -6  16      24      63                                                          21    0.14    0.00  1.0000
   2  -6  16      92      75                                                          86    0.14    0.00  1.0000
  -2  -6  16      33      48                                                          30    0.14    0.00  1.0000
  -2   8   0   17901     176                                                       17761    0.25    0.00  1.0000
   2   8   0   18330     183                                                       18188    0.25    0.00  1.0000
  -2  -8   0   18655     171                                                       18512    0.25    0.00  1.0000
   2  -8   0   18439     140                                                       18297    0.25    0.00  1.0000
   2  -8   0   17798     113                                                       17658    0.25    0.00  1.0000
  -2   8   0   17495      98                                                       17356    0.25    0.00  1.0000
  -2  -8   0   18079     113                                                       17938    0.25    0.00  1.0000
   2   8   0   17549     100                                                       17410    0.25    0.00  1.0000
  -2   8  -1    7988     460                                                        8291    0.80    0.00  1.0000
   2   8  -1    7914     496                                                        8215   -0.80    0.00  1.0000
   2  -8   1    7858     436                                                        8158    0.80    0.00  1.0000
  -2  -8   1    8207     456                                                        8514   -0.80    0.00  1.0000
   2   8   1    7994     440                                                        8297   -0.80    0.00  1.0000
  -2   8   1    7511     406                                                        7805    0.80    0.00  1.0000
  -2  -8  -1    8026     421                                                        8330   -0.80    0.00  1.0000
   2  -8  -1    7837     405                                                        8137    0.80    0.00  1.0000
  -2  -8  -1    7972     460                                                        8275   -0.80    0.00  1.0000
   2  -8  -1    7720     388                                                        8018    0.80    0.00  1.0000
   2  -8   1    8236     429                                                        8543    0.80    0.00  1.0000
  -2   8  -1    7789     394                                                        8088    0.80    0.00  1.0000
  -2   8   1    7811     398                                                        8110    0.80    0.00  1.0000
  -2  -8   1    7673     392                                                        7970   -0.80    0.00  1.0000
   2   8  -1    8007     404                                                        8310   -0.80    0.00  1.0000
  -2  -8  -1    7447     378                                                        7739   -0.80    0.00  1.0000
  -2   8  -2    8173     312                                                        8146   -0.07    0.00  1.0000
   2   8  -2    8343     372                                                        8316   -0.07    0.00  1.0000
   2  -8   2    7636     300                                                        7610   -0.07    0.00  1.0000
  -2  -8   2    7551     303                                                        7525   -0.07    0.00  1.0000
   2   8   2    8252     294                                                        8225   -0.07    0.00  1.0000
  -2   8   2    8085     263                                                        8058   -0.07    0.00  1.0000
  -2  -8  -2    7348     239                                                        7322   -0.07    0.00  1.0000
   2  -8  -2    7726     243                                                        7700   -0.07    0.00  1.0000
   2   8   2    7969     300                                                        7942   -0.07    0.00  1.0000
  -2  -8  -2    7665     318                                                        7639   -0.07    0.00  1.0000
   2  -8  -2    7824     234                                                        7798   -0.07    0.00  1.0000
   2  -8   2    7554     256                                                        7528   -0.07    0.00  1.0000
  -2   8  -2    7522     227                                                        7496   -0.07    0.00  1.0000
  -2  -8   2    7861     242                                                        7834   -0.07    0.00  1.0000
  -2   8   2    7779     227                                                        7753   -0.07    0.00  1.0000
   2   8  -2    8308     254                                                        8281   -0.07    0.00  1.0000
  -2   8  -3   17957     292                                                       18022    0.11    0.00  1.0000
   2   8  -3   18294     391                                                       18359   -0.11    0.00  1.0000
   2  -8   3   17710     284                                                       17774    0.11    0.00  1.0000
  -2  -8   3   18129     313                                                       18194   -0.11    0.00  1.0000
  -2   8   3   18277     214                                                       18342    0.11    0.00  1.0000
  -2  -8  -3   17751     173                                                       17815   -0.11    0.00  1.0000
   2  -8  -3   17277     210                                                       17341    0.11    0.00  1.0000
   2   8   3   18477     230                                                       18543   -0.11    0.00  1.0000
  -2  -8  -3   17346     157                                                       17410   -0.11    0.00  1.0000
   2  -8   3   17651     165                                                       17715    0.11    0.00  1.0000
  -2   8  -3   17591     146                                                       17655    0.11    0.00  1.0000
  -2  -8   3   18358     164                                                       18424   -0.11    0.00  1.0000
   2   8  -3   17675     151                                                       17739   -0.11    0.00  1.0000
  -2   8  -4   24331     467                                                       24392   -0.09    0.00  1.0000
   2   8  -4   25371     544                                                       25433   -0.09    0.00  1.0000
   2  -8   4   24446     487                                                       24507   -0.09    0.00  1.0000
  -2  -8   4   23561     454                                                       23621   -0.09    0.00  1.0000
   2   8   4   24135     392                                                       24196   -0.09    0.00  1.0000
  -2   8   4   25656     397                                                       25719   -0.09    0.00  1.0000
  -2  -8  -4   24741     366                                                       24803   -0.09    0.00  1.0000
   2  -8  -4   24430     383                                                       24491   -0.09    0.00  1.0000
   2   8   4   24722     433                                                       24784   -0.09    0.00  1.0000
  -2  -8  -4   24320     329                                                       24381   -0.09    0.00  1.0000
   2  -8   4   24257     363                                                       24318   -0.09    0.00  1.0000
  -2   8  -4   23475     334                                                       23535   -0.09    0.00  1.0000
  -2  -8   4   24185     356                                                       24246   -0.09    0.00  1.0000
   2   8  -4   23544     330                                                       23604   -0.09    0.00  1.0000
  -2   8  -5    4806     330                                                        4710   -0.33    0.00  1.0000
   2   8  -5    4216     583                                                        4126    0.33    0.00  1.0000
   2  -8   5    4596     601                                                        4502   -0.33    0.00  1.0000
  -2  -8   5    4673     275                                                        4578    0.33    0.00  1.0000
   2   8   5    4877     192                                                        4780    0.33    0.00  1.0000
  -2   8   5    4754     184                                                        4658   -0.33    0.00  1.0000
  -2  -8  -5    5314     239                                                        5213    0.33    0.00  1.0000
   2  -8  -5    5170     226                                                        5070   -0.33    0.00  1.0000
   2   8   5    5326     127                                                        5225    0.33    0.00  1.0000
  -2  -8  -5    4700     158                                                        4605    0.33    0.00  1.0000
   2  -8   5    4931     199                                                        4834   -0.33    0.00  1.0000
  -2  -8   5    4957     178                                                        4859    0.33    0.00  1.0000
  -2   8  -5    4761     168                                                        4665   -0.33    0.00  1.0000
   2   8  -5    4719     169                                                        4624    0.33    0.00  1.0000
  -2   8  -6    1528     317                                                        1521    0.04    0.00  1.0000
   2   8  -6    1468     162                                                        1461    0.04    0.00  1.0000
   2  -8   6    1251     175                                                        1245    0.04    0.00  1.0000
  -2  -8   6    1408     230                                                        1401    0.04    0.00  1.0000
   2   8   6    1571     103                                                        1564    0.04    0.00  1.0000
  -2   8   6    1532     108                                                        1525    0.04    0.00  1.0000
  -2  -8  -6    1556      84                                                        1549    0.04    0.00  1.0000
   2  -8  -6    1548      83                                                        1541    0.04    0.00  1.0000
[truncated: 3,848,700 more chars]
