# Supplementary material for: Superior thermoelasticity and shape-memory nanopores in a porous supramolecular organic framework
Source: Nat Commun. 2016 May 11;7:11564. doi: 10.1038/ncomms11564 (PMC4865851; doi:10.1038/ncomms11564)
Supplement: Supplementary Data 12 — 1t during temperature cycle (collected at 438 K) [file ncomms11564-s13.cif]

 

 
_audit_creation_method            'SHELXL-2014/7'
_shelx_SHELXL_version_number      '2014/7'
_chemical_name_systematic         ?
_chemical_name_common             'C10 H8.50 N O2'
_chemical_melting_point           ?
_chemical_formula_moiety          'C10 H8.50 N O2'
_chemical_formula_sum
 'C10 H8.50 N O2' 
_chemical_formula_weight          174.68

loop_
 _atom_type_symbol
 _atom_type_description
 _atom_type_scat_dispersion_real
 _atom_type_scat_dispersion_imag
 _atom_type_scat_source
 'C'  'C'   0.0181   0.0091
 'International Tables Vol C Tables 4.2.6.8 and 6.1.1.4'
 'H'  'H'   0.0000   0.0000
 'International Tables Vol C Tables 4.2.6.8 and 6.1.1.4'
 'N'  'N'   0.0311   0.0180
 'International Tables Vol C Tables 4.2.6.8 and 6.1.1.4'
 'O'  'O'   0.0492   0.0322
 'International Tables Vol C Tables 4.2.6.8 and 6.1.1.4'
 
_space_group_crystal_system       tetragonal
_space_group_IT_number            133
_space_group_name_H-M_alt         'P 42/n b c'
_space_group_name_Hall            '-P 4ac 2b'
 
_shelx_space_group_comment
;
The symmetry employed for this shelxl refinement is uniquely defined
by the following loop, which should always be used as a source of
symmetry information in preference to the above space-group names.
They are only intended as comments.
;
 
loop_
 _space_group_symop_operation_xyz
 'x, y, z'
 '-y+1/2, x, z+1/2'
 '-x+1/2, -y+1/2, z'
 'y, -x+1/2, z+1/2'
 'x, -y+1/2, -z'
 '-x+1/2, y, -z'
 'y, x, -z+1/2'
 '-y+1/2, -x+1/2, -z+1/2'
 '-x, -y, -z'
 'y-1/2, -x, -z-1/2'
 'x-1/2, y-1/2, -z'
 '-y, x-1/2, -z-1/2'
 '-x, y-1/2, z'
 'x-1/2, -y, z'
 '-y, -x, z-1/2'
 'y-1/2, x-1/2, z-1/2'
 
_cell_length_a                    17.856(6)
_cell_length_b                    17.856(6)
_cell_length_c                    12.787(7)
_cell_angle_alpha                 90
_cell_angle_beta                  90
_cell_angle_gamma                 90
_cell_volume                      4077(4)
_cell_formula_units_Z             16
_cell_measurement_temperature     438(2)
_cell_measurement_reflns_used     11007
_cell_measurement_theta_min       2.2812
_cell_measurement_theta_max       30.9997
 
_exptl_crystal_description        Needle
_exptl_crystal_colour             Colorless
_exptl_crystal_density_meas       ?
_exptl_crystal_density_method     ?
_exptl_crystal_density_diffrn     1.138          
_exptl_crystal_F_000              1464
_exptl_transmission_factor_min    ?
_exptl_transmission_factor_max    ?
_exptl_crystal_size_max           0.14
_exptl_crystal_size_mid           0.09
_exptl_crystal_size_min           0.09
_exptl_absorpt_coefficient_mu     0.662
_shelx_estimated_absorpt_T_min    ?
_shelx_estimated_absorpt_T_max    ?
_exptl_absorpt_correction_type    'Multi-scan'
_exptl_absorpt_correction_T_min   0.5205
_exptl_absorpt_correction_T_max   1.0000
_exptl_absorpt_process_details    ?
_exptl_absorpt_special_details    ?
_diffrn_ambient_temperature       438(2)
_diffrn_radiation_wavelength      1.54178
_diffrn_radiation_type            CuK\a
_diffrn_source                    ?
_diffrn_measurement_device_type   'Rigaku CCD' 
_diffrn_measurement_method        \w
_diffrn_detector_area_resol_mean  ?
_diffrn_reflns_number             14093
_diffrn_reflns_av_unetI/netI      0.0587
_diffrn_reflns_av_R_equivalents   0.0965
_diffrn_reflns_limit_h_min        -21
_diffrn_reflns_limit_h_max        16
_diffrn_reflns_limit_k_min        -18
_diffrn_reflns_limit_k_max        21
_diffrn_reflns_limit_l_min        -15
_diffrn_reflns_limit_l_max        15
_diffrn_reflns_theta_min          6.045
_diffrn_reflns_theta_max          68.243
_diffrn_reflns_theta_full         67.679
_diffrn_measured_fraction_theta_max   0.975
_diffrn_measured_fraction_theta_full  0.975
_diffrn_reflns_Laue_measured_fraction_max    0.975
_diffrn_reflns_Laue_measured_fraction_full   0.975
_diffrn_reflns_point_group_measured_fraction_max   0.975
_diffrn_reflns_point_group_measured_fraction_full  0.975
_reflns_number_total              1831
_reflns_number_gt                 998
_reflns_threshold_expression      'I > 2\s(I)'
_reflns_Friedel_coverage          0.000
_reflns_Friedel_fraction_max      .
_reflns_Friedel_fraction_full     .
 
_reflns_special_details
;
 Reflections were merged by SHELXL according to the crystal
 class for the calculation of statistics and refinement.
 
 _reflns_Friedel_fraction is defined as the number of unique
 Friedel pairs measured divided by the number that would be
 possible theoretically, ignoring centric projections and
 systematic absences.
;
 
_computing_data_collection         'CrystalClear' 
_computing_cell_refinement         'CrystalClear' 
_computing_data_reduction         'SHELXL-2014/7 (Sheldrick, 2014)'
_computing_structure_solution     'SHELXL-2014/7 (Sheldrick, 2014)'
_computing_structure_refinement   'SHELXL-2014/7 (Sheldrick, 2014)'
_computing_molecular_graphics     'SHELXL-2014/7 (Sheldrick, 2014)'
_computing_publication_material   'SHELXL-2014/7 (Sheldrick, 2014)'
_refine_special_details           ?
loop_
  _platon_squeeze_void_nr
  _platon_squeeze_void_average_x
  _platon_squeeze_void_average_y
  _platon_squeeze_void_average_z
  _platon_squeeze_void_volume
  _platon_squeeze_void_count_electrons
  _platon_squeeze_void_content
   1  0.250  0.250 -0.007       261         7 ' '
   2  0.750  0.750 -0.007       261         7 ' '
_platon_squeeze_details
;
The following poor diffraction spots were omitted in the refinement.
OMIT      3   1   1
OMIT      8   8   0
OMIT       1   1   1
OMIT       2   4   0
OMIT       1   3   1
OMIT     2   2   2
OMIT      2   0   2
OMIT      2   4   3
OMIT       2   2   1
OMIT     4   0   0
OMIT    10   6   0
OMIT     0   8   0
OMIT     10   4   0
OMIT      2   2   0
OMIT     1  11   1
OMIT    0   0   4
OMIT     4   8   0
OMIT    8   4   0
OMIT    0   6   2
OMIT    4   8   1
OMIT    4  12   0
OMIT   8   2   2
OMIT     2   8   0
OMIT    5   5   1
OMIT    1   9   1
OMIT      7   7   3
OMIT    6   4   1
OMIT      0   2   2
OMIT     6   8   0
OMIT     1   3   6
OMIT   4  10   2
OMIT    4   6   2
OMIT    2   8   2
OMIT    1   9   2
OMIT    5   3   5
The following constraints were performed in the refinement.
DFIX 1.25 0.02 C8A O4B C8A O3B
DFIX 1.25 0.02 C8B O4A C8B O3A
DFIX 2.22 0.02 O3A O4A O3B O4B
DFIX 1.50 0.02 C1 C8B
Because the disorder, desolvation process,thermal cycling,and phase transition, the structure refine with poor R value.
;
_refine_ls_structure_factor_coef  Fsqd
_refine_ls_matrix_type            full
_refine_ls_weighting_scheme       calc
_refine_ls_weighting_details
'w=1/[\s^2^(Fo^2^)+(0.2000P)^2^+1.8000P] where P=(Fo^2^+2Fc^2^)/3'
_atom_sites_solution_primary      ?
_atom_sites_solution_secondary    ?
_atom_sites_solution_hydrogens    mixed
_refine_ls_hydrogen_treatment     constr
_refine_ls_extinction_method      'SHELXL-2014/7 (Sheldrick 2014'
_refine_ls_extinction_coef        0.015(3)
_refine_ls_extinction_expression
 'Fc^*^=kFc[1+0.001xFc^2^\l^3^/sin(2\q)]^-1/4^'
_refine_ls_number_reflns          1831
_refine_ls_number_parameters      120
_refine_ls_number_restraints      3
_refine_ls_R_factor_all           0.2123
_refine_ls_R_factor_gt            0.1735
_refine_ls_wR_factor_ref          0.4742
_refine_ls_wR_factor_gt           0.4425
_refine_ls_goodness_of_fit_ref    0.913
_refine_ls_restrained_S_all       0.931
_refine_ls_shift/su_max           0.000
_refine_ls_shift/su_mean          0.000
 
loop_
 _atom_site_label
 _atom_site_type_symbol
 _atom_site_fract_x
 _atom_site_fract_y
 _atom_site_fract_z
 _atom_site_U_iso_or_equiv
 _atom_site_adp_type
 _atom_site_occupancy
 _atom_site_site_symmetry_order  
 _atom_site_calc_flag
 _atom_site_refinement_flags_posn
 _atom_site_refinement_flags_adp
 _atom_site_refinement_flags_occupancy
 _atom_site_disorder_assembly
 _atom_site_disorder_group
O1 O 0.5878(6) 0.1854(6) -0.2623(6) 0.310(6) Uani 1 1 d D . . . .
N1 N 0.4961(9) 0.1407(6) -0.4173(7) 0.287(5) Uani 1 1 d . . . . .
H1 H 0.5724 0.1605 -0.3187 0.344 Uiso 1 1 d R U . . .
C1 C 0.7073(4) 0.2500 0.0000 0.153(3) Uani 1 2 d S T P . .
O2 O 0.4825(5) 0.2115(5) -0.1891(5) 0.296(4) Uani 1 1 d D . . . .
C2 C 0.6668(4) 0.2306(3) -0.0882(3) 0.167(3) Uani 1 1 d . . . . .
H2 H 0.6932 0.2171 -0.1499 0.200 Uiso 1 1 calc R U . . .
C3 C 0.5903(5) 0.2300(4) -0.0902(5) 0.183(3) Uani 1 1 d . . . . .
C4 C 0.5479(6) 0.2500 0.0000 0.208(4) Uani 1 2 d S T P . .
H4 H 0.4947 0.2500 0.0000 0.250 Uiso 1 2 calc R U P . .
C5 C 0.5505(7) 0.2104(7) -0.1866(10) 0.272(6) Uani 1 1 d D . . . .
C6 C 0.5381(8) 0.1417(10) -0.4949(13) 0.352(9) Uani 1 1 d . . . . .
H6 H 0.5882 0.1581 -0.4851 0.422 Uiso 1 1 calc R U . . .
C7 C 0.5177(7) 0.1212(9) -0.5905(6) 0.361(9) Uani 1 1 d D . . . .
H7 H 0.5536 0.1220 -0.6453 0.433 Uiso 1 1 calc R U . . .
C8 C 0.4529(9) 0.1011(7) -0.6099(6) 0.330(7) Uani 1 1 d D . . . .
C9 C 0.4018(11) 0.1072(12) -0.5271(10) 0.450(15) Uani 1 1 d . . . . .
H9 H 0.3510 0.0938 -0.5387 0.540 Uiso 1 1 calc R U . . .
C10 C 0.4230(13) 0.1323(12) -0.4289(9) 0.393(13) Uani 1 1 d . . . . .
H10 H 0.3881 0.1424 -0.3747 0.472 Uiso 1 1 calc R U . . .
C11 C 0.4259(13) 0.0566(13) -0.7153(7) 0.389(11) Uani 1 1 d . . . . .
H11A H 0.4414 0.0037 -0.7077 0.467 Uiso 1 1 calc R U . . .
H11B H 0.3704 0.0572 -0.7163 0.467 Uiso 1 1 calc R U . . .
 
loop_
 _atom_site_aniso_label
 _atom_site_aniso_U_11
 _atom_site_aniso_U_22
 _atom_site_aniso_U_33
 _atom_site_aniso_U_23
 _atom_site_aniso_U_13
 _atom_site_aniso_U_12
O1 0.325(10) 0.402(11) 0.203(6) -0.079(7) -0.094(6) -0.026(7)
N1 0.334(13) 0.382(11) 0.144(6) -0.038(6) -0.025(7) -0.059(9)
C1 0.198(6) 0.175(6) 0.087(3) 0.003(4) 0.000 0.000
O2 0.236(6) 0.422(10) 0.231(6) 0.021(5) -0.091(5) -0.045(7)
C2 0.210(6) 0.204(6) 0.086(3) 0.000(3) -0.016(3) -0.005(4)
C3 0.166(5) 0.235(7) 0.148(5) 0.010(4) -0.030(5) -0.027(5)
C4 0.177(8) 0.261(11) 0.186(10) 0.044(8) 0.000 0.000
C5 0.229(11) 0.318(13) 0.269(14) 0.076(10) -0.129(11) -0.074(9)
C6 0.272(12) 0.58(3) 0.203(11) -0.067(14) -0.038(10) -0.072(12)
C7 0.315(13) 0.63(2) 0.141(6) -0.137(10) -0.059(7) -0.088(13)
C8 0.417(16) 0.462(16) 0.111(5) -0.050(7) -0.084(7) -0.172(12)
C9 0.51(2) 0.70(3) 0.144(8) -0.036(13) 0.008(11) -0.27(2)
C10 0.45(2) 0.58(3) 0.154(9) -0.039(10) 0.012(11) -0.22(2)
C11 0.449(19) 0.54(3) 0.183(14) -0.058(14) 0.020(15) -0.102(17)
 
_geom_special_details
;
 All esds (except the esd in the dihedral angle between two l.s. planes)
 are estimated using the full covariance matrix.  The cell esds are taken
 into account individually in the estimation of esds in distances, angles
 and torsion angles; correlations between esds in cell parameters are only
 used when they are defined by crystal symmetry.  An approximate (isotropic)
 treatment of cell esds is used for estimating esds involving l.s. planes.
;
 
loop_
 _geom_bond_atom_site_label_1
 _geom_bond_atom_site_label_2
 _geom_bond_distance
 _geom_bond_site_symmetry_2
 _geom_bond_publ_flag
O1 C5 1.258(13) . ?
O1 H1 0.8911 . ?
N1 C6 1.244(15) . ?
N1 C10 1.323(18) . ?
C1 C2 1.384(6) 5 ?
C1 C2 1.384(6) . ?
C1 C1 1.525(14) 3_655 ?
O2 C5 1.214(10) . ?
C2 C3 1.366(9) . ?
C2 H2 0.9500 . ?
C3 C4 1.425(8) . ?
C3 C5 1.464(12) . ?
C4 C3 1.425(8) 5 ?
C4 H4 0.9500 . ?
C6 C7 1.327(16) . ?
C6 H6 0.9500 . ?
C7 C8 1.236(12) . ?
C7 H7 0.9500 . ?
C8 C9 1.402(19) . ?
C8 C11 1.64(2) . ?
C9 C10 1.385(16) . ?
C9 H9 0.9500 . ?
C10 H10 0.9500 . ?
C11 C11 0.99(2) 8_553 ?
C11 H11A 0.9900 . ?
C11 H11B 0.9900 . ?
 
loop_
 _geom_angle_atom_site_label_1
 _geom_angle_atom_site_label_2
 _geom_angle_atom_site_label_3
 _geom_angle
 _geom_angle_site_symmetry_1
 _geom_angle_site_symmetry_3
 _geom_angle_publ_flag
C5 O1 H1 129.5 . . ?
C6 N1 C10 120.4(12) . . ?
C2 C1 C2 116.9(8) 5 . ?
C2 C1 C1 121.5(4) 5 3_655 ?
C2 C1 C1 121.5(4) . 3_655 ?
C3 C2 C1 122.7(6) . . ?
C3 C2 H2 118.7 . . ?
C1 C2 H2 118.7 . . ?
C2 C3 C4 120.9(7) . . ?
C2 C3 C5 120.1(8) . . ?
C4 C3 C5 118.9(8) . . ?
C3 C4 C3 115.8(9) 5 . ?
C3 C4 H4 122.1 5 . ?
C3 C4 H4 122.1 . . ?
O2 C5 O1 121.0(12) . . ?
O2 C5 C3 120.2(13) . . ?
O1 C5 C3 118.4(10) . . ?
N1 C6 C7 124.4(13) . . ?
N1 C6 H6 117.8 . . ?
C7 C6 H6 117.8 . . ?
C8 C7 C6 121.5(11) . . ?
C8 C7 H7 119.3 . . ?
C6 C7 H7 119.3 . . ?
C7 C8 C9 115.8(8) . . ?
C7 C8 C11 125.6(13) . . ?
C9 C8 C11 117.9(14) . . ?
C10 C9 C8 122.1(16) . . ?
C10 C9 H9 119.0 . . ?
C8 C9 H9 119.0 . . ?
N1 C10 C9 114.2(17) . . ?
N1 C10 H10 122.9 . . ?
C9 C10 H10 122.9 . . ?
C11 C11 C8 119(4) 8_553 . ?
C11 C11 H11A 107.5 8_553 . ?
C8 C11 H11A 107.5 . . ?
C11 C11 H11B 107.5 8_553 . ?
C8 C11 H11B 107.5 . . ?
H11A C11 H11B 107.0 . . ?
 
loop_
 _geom_torsion_atom_site_label_1
 _geom_torsion_atom_site_label_2
 _geom_torsion_atom_site_label_3
 _geom_torsion_atom_site_label_4
 _geom_torsion
 _geom_torsion_site_symmetry_1
 _geom_torsion_site_symmetry_2
 _geom_torsion_site_symmetry_3
 _geom_torsion_site_symmetry_4
 _geom_torsion_publ_flag
C2 C1 C2 C3 -0.1(4) 5 . . . ?
C1 C1 C2 C3 179.9(4) 3_655 . . . ?
C1 C2 C3 C4 0.3(9) . . . . ?
C1 C2 C3 C5 178.7(6) . . . . ?
C2 C3 C4 C3 -0.1(4) . . . 5 ?
C5 C3 C4 C3 -178.6(8) . . . 5 ?
C2 C3 C5 O2 -178.4(9) . . . . ?
C4 C3 C5 O2 0.2(14) . . . . ?
C2 C3 C5 O1 8.8(16) . . . . ?
C4 C3 C5 O1 -172.7(10) . . . . ?
C10 N1 C6 C7 -13(3) . . . . ?
N1 C6 C7 C8 2(3) . . . . ?
C6 C7 C8 C9 5(3) . . . . ?
C6 C7 C8 C11 -164.7(17) . . . . ?
C7 C8 C9 C10 -2(3) . . . . ?
C11 C8 C9 C10 169(2) . . . . ?
C6 N1 C10 C9 15(3) . . . . ?
C8 C9 C10 N1 -8(3) . . . . ?
C7 C8 C11 C11 -46.0(18) . . . 8_553 ?
C9 C8 C11 C11 144.5(14) . . . 8_553 ?
 
loop_
 _geom_hbond_atom_site_label_D 
 _geom_hbond_atom_site_label_H 
 _geom_hbond_atom_site_label_A 
 _geom_hbond_distance_DH 
 _geom_hbond_distance_HA 
 _geom_hbond_distance_DA 
 _geom_hbond_angle_DHA 
 _geom_hbond_site_symmetry_A 
O1 H1 N1  0.89 1.89 2.691(12) 148.9 .
 
_refine_diff_density_max    0.222
_refine_diff_density_min   -0.215
_refine_diff_density_rms    0.061

_shelx_res_file
;

    E:\HYG-52~3\s.res created by SHELXL-2014/7

REM  s in P4(2)/nbc
REM R1 =  0.2192 for   1091 Fo > 4sig(Fo)  and  0.2691 for all   2343 data
REM    125 parameters refined using     12 restraints
REM Highest difference peak  0.455,  deepest hole -0.292,  1-sigma level  0.077
REM  s in P4(2)/nbc
REM R1 =  0.2192 for   1091 Fo > 4sig(Fo)  and  0.2692 for all   2343 data
REM    125 parameters refined using     12 restraints
REM Highest difference peak  0.455,  deepest hole -0.292,  1-sigma level  0.077
TITL s in P4(2)/nbc
CELL 1.54178 17.8561 17.8561 12.7868 90.000 90.000 90.000
ZERR 16.0000 0.0064 0.0064 0.0066 0.000 0.000 0.000
LATT 1
SYMM 0.5-Y, X, 0.5+Z
SYMM 0.5-X, 0.5-Y, Z
SYMM Y, 0.5-X, 0.5+Z
SYMM X, 0.5-Y, -Z
SYMM 0.5-X, Y, -Z
SYMM Y, X, 0.5-Z
SYMM 0.5-Y, 0.5-X, 0.5-Z
SFAC C H N O
UNIT 160 136 16 32
MERG 2
SHEL 999.00 0.83
FMAP 2
GRID
PLAN 20
TEMP -100
EQIV $1 1/2-Y,1/2-X,-Z-3/2
BOND $H
CONF
HTAB O1 N1
OMIT         3   5   0
OMIT       5   5   0
OMIT       4   8   0
OMIT        4   4   0
OMIT         1   6   3
OMIT        3   4   1
OMIT       1   2   4
OMIT         0   0   4
OMIT        0   4   2
OMIT        2   5   1
OMIT        1   6   1
OMIT        1   4   2
OMIT       3   7   0
OMIT       3   5   2
OMIT         1  11   1
OMIT           4   9   1
OMIT           2  16   2
OMIT           9  11   0
OMIT           8  15   3
OMIT           5   8   1
OMIT          11  13   2
OMIT          2   4   6
OMIT          8  10   2
OMIT          4   8   5
OMIT          9   9   2
OMIT          3  11   2
OMIT          4  10   8
OMIT          2  10   1
OMIT          8  10   4
OMIT          8   9   1
OMIT          9  13   2
OMIT          3   6   7
OMIT          5  17   3
OMIT          3   6   5
OMIT          4  15   5
OMIT          3  18   1
OMIT         5   6   9
OMIT         4   8   1
OMIT         3   5  11
OMIT         5  10   4
OMIT         0   8   3
OMIT         1  15   0
OMIT         2   9   1
DFIX 1.40 0.02 C7 C8
DFIX 1.32 0.02 C5 O1
DFIX 1.20 0.02 C5 O2
L.S. 20
ACTA
WGHT    0.200000    1.800000
EXTI    0.015315
FVAR       6.76442
O1    4    0.587843    0.185416   -0.262349    11.00000    0.32517    0.40242 =
         0.20347   -0.07943   -0.09429   -0.02615
N1    3    0.496139    0.140742   -0.417306    11.00000    0.33400    0.38193 =
         0.14408   -0.03805   -0.02475   -0.05949
AFIX   3
H1    2    0.572399    0.160462   -0.318716    11.00000   -1.20000
AFIX   0
C1    1    0.707291    0.250000    0.000000    10.50000    0.19814    0.17457 =
         0.08683    0.00293    0.00000    0.00000
O2    4    0.482523    0.211507   -0.189086    11.00000    0.23593    0.42213 =
         0.23128    0.02103   -0.09090   -0.04528
C2    1    0.666752    0.230595   -0.088215    11.00000    0.21009    0.20399 =
         0.08636    0.00029   -0.01553   -0.00549
AFIX  43
H2    2    0.693206    0.217144   -0.149877    11.00000   -1.20000
AFIX   0
C3    1    0.590250    0.229997   -0.090225    11.00000    0.16624    0.23509 =
         0.14835    0.01004   -0.03001   -0.02654
C4    1    0.547856    0.250000    0.000000    10.50000    0.17717    0.26104 =
         0.18585    0.04393    0.00000    0.00000
AFIX  43
H4    2    0.494653    0.250002   -0.000001    10.50000   -1.20000
AFIX   0
C5    1    0.550505    0.210429   -0.186599    11.00000    0.22885    0.31830 =
         0.26923    0.07620   -0.12936   -0.07388
C6    1    0.538110    0.141657   -0.494904    11.00000    0.27241    0.57914 =
         0.20313   -0.06664   -0.03792   -0.07162
AFIX  43
H6    2    0.588212    0.158115   -0.485073    11.00000   -1.20000
AFIX   0
C7    1    0.517665    0.121201   -0.590529    11.00000    0.31547    0.62517 =
         0.14133   -0.13709   -0.05936   -0.08807
AFIX  43
H7    2    0.553616    0.122012   -0.645283    11.00000   -1.20000
AFIX   0
C8    1    0.452899    0.101121   -0.609924    11.00000    0.41698    0.46201 =
         0.11137   -0.05020   -0.08436   -0.17157
C9    1    0.401789    0.107245   -0.527093    11.00000    0.50759    0.69819 =
         0.14403   -0.03583    0.00770   -0.27270
AFIX  43
H9    2    0.350981    0.093810   -0.538666    11.00000   -1.20000
AFIX   0
C10   1    0.423034    0.132261   -0.428945    11.00000    0.44589    0.58020 =
         0.15385   -0.03884    0.01235   -0.22318
AFIX  43
H10   2    0.388130    0.142440   -0.374706    11.00000   -1.20000
AFIX   0
C11   1    0.425859    0.056606   -0.715310    11.00000    0.44919    0.53593 =
         0.18294   -0.05845    0.02048   -0.10171
AFIX  23
H11A  2    0.441407    0.003664   -0.707745    11.00000   -1.20000
H11B  2    0.370424    0.057210   -0.716335    11.00000   -1.20000
AFIX   0
HKLF 4

REM  s in P4(2)/nbc
REM R1 =  0.1735 for     998 Fo > 4sig(Fo)  and  0.2123 for all    1831 data
REM    120 parameters refined using      3 restraints

END

WGHT      0.2000      0.0000

REM Highest difference peak  0.222,  deepest hole -0.215,  1-sigma level  0.061
Q1    1   0.3793  0.1207 -0.7500  10.50000  0.05    0.22
Q2    1   0.4175  0.0825 -0.2500  10.50000  0.05    0.20
Q3    1   0.6208  0.2500 -0.5000  10.50000  0.05    0.16
Q4    1   0.2901  0.1429 -0.5683  11.00000  0.05    0.15
Q5    1   0.2622  0.1321 -0.6206  11.00000  0.05    0.14
Q6    1   0.5278  0.2310 -0.6547  11.00000  0.05    0.14
Q7    1   0.7500  0.2500 -0.2227  10.50000  0.05    0.13
Q8    1   0.4368  0.0909 -0.4047  11.00000  0.05    0.13
Q9    1   0.5612  0.2500 -0.5000  10.50000  0.05    0.13
Q10   1   0.5945  0.2489 -0.4077  11.00000  0.05    0.12
Q11   1   0.3705  0.0207 -0.6875  11.00000  0.05    0.12
Q12   1   0.4000  0.0819 -0.4975  11.00000  0.05    0.10
Q13   1   0.5210  0.1713 -0.4139  11.00000  0.05    0.10
Q14   1   0.4890  0.1450 -0.6079  11.00000  0.05    0.10
Q15   1   0.4855  0.2614 -0.2775  11.00000  0.05    0.10
Q16   1   0.5105  0.1578 -0.4024  11.00000  0.05    0.10
Q17   1   0.3059  0.0783 -0.4618  11.00000  0.05    0.10
Q18   1   0.3355  0.0519 -0.4678  11.00000  0.05    0.10
Q19   1   0.5952  0.2907 -0.2821  11.00000  0.05    0.09
Q20   1   0.2871  0.0614 -0.5716  11.00000  0.05    0.09
;
_shelx_res_checksum   63553

_shelx_hkl_file
;
   0   0   2  305305   31872                                                      299366   -0.66    0.00  1.0000
   0   0  -2  289058   29739                                                      283280   -0.66    0.00  1.0000
   0   0   4  132699    1298                                                      131425   -0.21    0.00  1.0000
   0   0  -4  139546    1347                                                      138240   -0.21    0.00  1.0000
   0   0   6  415476   47273                                                      413704    0.17    0.00  1.0000
   0   0  -6  435489   49577                                                      433675    0.17    0.00  1.0000
   0   0   8      39     142                                                          40    0.01    0.00  1.0000
   0   0  -8      30      81                                                          31    0.01    0.00  1.0000
   0   0  10   66545   23610                                                       66687    0.03    0.00  1.0000
   0   0 -16       0      55                                                           6   -0.21    0.00  1.0000
  -1   1   2    2051     201                                                        2408   -0.46    0.00  1.0000
   1  -1  -2    2086     209                                                        2446   -0.46    0.00  1.0000
  -1   1  -2    2042     196                                                        2399   -0.46    0.00  1.0000
  -1   1  -4   12123     228                                                       12455   -0.18    0.00  1.0000
  -1   1   4   11898    2091                                                       12227   -0.18    0.00  1.0000
   1  -1  -4   11513     666                                                       11837   -0.18    0.00  1.0000
   1  -1   6   16902     369                                                       17235    0.16    0.00  1.0000
  -1   1   6   15630     435                                                       15951    0.16    0.00  1.0000
  -1   1  -6   15745     412                                                       16067    0.16    0.00  1.0000
   1  -1  -6   16352     383                                                       16680    0.16    0.00  1.0000
  -1   1   8   11820     710                                                       11857   -0.02    0.00  1.0000
  -1   1  -8   10315     553                                                       10350   -0.02    0.00  1.0000
   1  -1  -8   12040     494                                                       12077   -0.02    0.00  1.0000
  -1   1  10   13024    4160                                                       12936    0.05    0.00  1.0000
  -1   1  12    3841     682                                                        3873   -0.03    0.00  1.0000
  -1   1 -12    5010    1916                                                        5047   -0.03    0.00  1.0000
  -1   1  14      75     124                                                          75    0.00    0.00  1.0000
  -1   1 -14     328     208                                                         329    0.00    0.00  1.0000
  -1   1 -16      13     136                                                           4   -0.19    0.00  1.0000
  -2   2   0  491573    1399                                                      449502    3.73    0.00  1.0000
   2  -2   0  486848    1365                                                      444984    3.73    0.00  1.0000
  -2   2   2  223761   32273                                                      223225   -0.07    0.00  1.0000
   2  -2  -2  250550   36428                                                      249983   -0.07    0.00  1.0000
  -2   2  -2  178523   25296                                                      178044   -0.07    0.00  1.0000
   2  -2   2  189499   26981                                                      189006   -0.07    0.00  1.0000
  -2   2  -4   20655     230                                                       20868   -0.09    0.00  1.0000
  -2   2   4   19235     248                                                       19441   -0.09    0.00  1.0000
   2  -2  -4   20256     239                                                       20467   -0.09    0.00  1.0000
  -2   2  -4   19545     223                                                       19752   -0.09    0.00  1.0000
  -2   2  -6   18001     425                                                       17751    0.11    0.00  1.0000
  -2   2   6   18417     480                                                       18165    0.11    0.00  1.0000
   2  -2  -6   18516     338                                                       18263    0.11    0.00  1.0000
  -2   2  -6   18353     336                                                       18101    0.11    0.00  1.0000
  -2   2  -8    4394     362                                                        4322   -0.07    0.00  1.0000
  -2   2   8    5702     391                                                        5620   -0.07    0.00  1.0000
   2  -2  -8    5319     275                                                        5239   -0.07    0.00  1.0000
  -2   2  -8    6023     307                                                        5938   -0.07    0.00  1.0000
  -2   2  10    1324     211                                                        1358    0.06    0.00  1.0000
  -2   2 -10    1248     193                                                        1281    0.06    0.00  1.0000
  -2   2  12       5      77                                                           3   -0.06    0.00  1.0000
  -2   2 -12      38      52                                                          32   -0.06    0.00  1.0000
  -2   2  14       3      65                                                           3    0.01    0.00  1.0000
  -2   2 -14     160      98                                                         163    0.01    0.00  1.0000
  -2   2  16       1      93                                                           0   -0.15    0.00  1.0000
  -2   2 -16      11     153                                                          20   -0.15    0.00  1.0000
  -3   3   0  857858  166152                                                      868518    0.70    0.00  1.0000
   3  -3   0  820067  159368                                                      830491    0.70    0.00  1.0000
  -3   3   2    2705     122                                                        2580    0.15    0.00  1.0000
   3  -3  -2    2934     127                                                        2803    0.15    0.00  1.0000
  -3   3  -2    2899     118                                                        2769    0.15    0.00  1.0000
   3  -3   2    2914     115                                                        2784    0.15    0.00  1.0000
  -3   3   4    1542     189                                                        1564    0.03    0.00  1.0000
   3  -3  -4    1548     170                                                        1570    0.03    0.00  1.0000
  -3   3  -4    2284     219                                                        2311    0.03    0.00  1.0000
   3  -3   4    2198     206                                                        2224    0.03    0.00  1.0000
  -3   3  -6   99539    1704                                                       99285    0.05    0.00  1.0000
  -3   3   6   98396    1704                                                       98144    0.05    0.00  1.0000
   3  -3  -6   99850    1701                                                       99596    0.05    0.00  1.0000
  -3   3  -6   94229    1605                                                       93982    0.05    0.00  1.0000
  -3   3  -8     363     107                                                         385   -0.07    0.00  1.0000
  -3   3   8     462     140                                                         487   -0.07    0.00  1.0000
  -3   3  -8     434     119                                                         458   -0.07    0.00  1.0000
  -3   3  10     614     166                                                         618    0.01    0.00  1.0000
  -3   3 -10    1314     322                                                        1320    0.01    0.00  1.0000
  -3   3  12     317     191                                                         335   -0.06    0.00  1.0000
  -3   3 -12     194      97                                                         208   -0.06    0.00  1.0000
  -3   3  14     197      66                                                         191    0.03    0.00  1.0000
  -3   3 -14     100      55                                                          96    0.03    0.00  1.0000
  -3   3  16     262      85                                                         290   -0.10    0.00  1.0000
  -3   3 -16      88      54                                                         105   -0.10    0.00  1.0000
  -4   4   0    1618     499                                                        2302   -0.94    0.00  1.0000
   4  -4   0    2063     542                                                        2827   -0.94    0.00  1.0000
  -4   4   2   71417     663                                                       71217    0.05    0.00  1.0000
   4  -4  -2   71177     662                                                       70978    0.05    0.00  1.0000
  -4   4  -2   73154     667                                                       72952    0.05    0.00  1.0000
   4  -4   2   75284     665                                                       75079    0.05    0.00  1.0000
  -4   4   4  227724   27933                                                      228608    0.11    0.00  1.0000
   4  -4  -4  232974   28558                                                      233868    0.11    0.00  1.0000
  -4   4  -4  217522   26711                                                      218386    0.11    0.00  1.0000
   4  -4   4  215419   26455                                                      216279    0.11    0.00  1.0000
  -4   4   6  112647    1995                                                      112657    0.00    0.00  1.0000
   4  -4  -6  105587    1861                                                      105596    0.00    0.00  1.0000
  -4   4  -6  118463   24482                                                      118473    0.00    0.00  1.0000
  -4   4   8    1659     255                                                        1643   -0.02    0.00  1.0000
  -4   4  -8    1528     194                                                        1512   -0.02    0.00  1.0000
  -4   4  10    1464     472                                                        1515   -0.08    0.00  1.0000
  -4   4 -10    3067     825                                                        3141   -0.08    0.00  1.0000
  -4   4  12     215     123                                                         222   -0.03    0.00  1.0000
  -4   4 -12     158      72                                                         164   -0.03    0.00  1.0000
  -4   4  14     234      77                                                         224    0.04    0.00  1.0000
  -4   4 -14     311     105                                                         299    0.04    0.00  1.0000
  -4   4  16     367     295                                                         340   -0.09    0.00  1.0000
  -4   4 -16       3      49                                                           1   -0.09    0.00  1.0000
  -5   5   0  108130     843                                                      102547   -1.05    0.00  1.0000
   5  -5   0  105297     795                                                       99789   -1.05    0.00  1.0000
  -5   5   2    3866     248                                                        4048   -0.18    0.00  1.0000
   5  -5  -2    4317     253                                                        4509   -0.18    0.00  1.0000
  -5   5  -2    3391     207                                                        3562   -0.18    0.00  1.0000
   5  -5   2    3216     179                                                        3382   -0.18    0.00  1.0000
  -5   5   4      51      61                                                          42    0.08    0.00  1.0000
   5  -5  -4      51      53                                                          42    0.08    0.00  1.0000
  -5   5  -4      51      38                                                          42    0.08    0.00  1.0000
   5  -5   4     156      57                                                         139    0.08    0.00  1.0000
  -5   5   6    3360     220                                                        3350    0.01    0.00  1.0000
   5  -5  -6    2976     178                                                        2967    0.01    0.00  1.0000
  -5   5  -6    3595     211                                                        3585    0.01    0.00  1.0000
   5  -5   6    3525     189                                                        3515    0.01    0.00  1.0000
  -5   5   8      23      76                                                          24    0.01    0.00  1.0000
  -5   5  -8       1      61                                                           1    0.01    0.00  1.0000
  -5   5  10     343      70                                                         300   -0.14    0.00  1.0000
  -5   5 -10     651     142                                                         592   -0.14    0.00  1.0000
  -5   5  12     288     154                                                         288    0.00    0.00  1.0000
  -5   5 -12      48      52                                                          48    0.00    0.00  1.0000
  -5   5  14     285     102                                                         270    0.06    0.00  1.0000
  -5   5 -14     356     118                                                         339    0.06    0.00  1.0000
  -6   6   0     839     245                                                        1058   -0.43    0.00  1.0000
   6  -6   0     923     216                                                        1152   -0.43    0.00  1.0000
  -6   6   2   25201     414                                                       24585   -0.24    0.00  1.0000
   6  -6  -2   24985     402                                                       24372   -0.24    0.00  1.0000
  -6   6  -2   26031     405                                                       25405   -0.24    0.00  1.0000
   6  -6   2   26056     384                                                       25430   -0.24    0.00  1.0000
  -6   6   4     113      55                                                         115   -0.01    0.00  1.0000
   6  -6  -4     118      56                                                         120   -0.01    0.00  1.0000
  -6   6  -4     119      56                                                         121   -0.01    0.00  1.0000
   6  -6   4      69      35                                                          70   -0.01    0.00  1.0000
  -6   6   6     825     155                                                         851    0.06    0.00  1.0000
  -6   6  -6    1217     180                                                        1249    0.06    0.00  1.0000
   6  -6   6     584      93                                                         606    0.06    0.00  1.0000
  -6   6   8     886     149                                                         882    0.01    0.00  1.0000
  -6   6  -8     544      94                                                         541    0.01    0.00  1.0000
  -6   6  10     571     125                                                         523   -0.12    0.00  1.0000
  -6   6 -10     509     110                                                         464   -0.12    0.00  1.0000
  -6   6  12      20      92                                                          19   -0.01    0.00  1.0000
  -6   6 -12      14      90                                                          13   -0.01    0.00  1.0000
  -6   6  14     135      78                                                         122    0.07    0.00  1.0000
  -7   7   0   12678     443                                                       12742    0.03    0.00  1.0000
   7  -7   0   11084     370                                                       11144    0.03    0.00  1.0000
  -7   7   2    1602     148                                                        1538   -0.10    0.00  1.0000
   7  -7  -2    1747     148                                                        1680   -0.10    0.00  1.0000
  -7   7  -2    1631     151                                                        1566   -0.10    0.00  1.0000
   7  -7   2    1847     149                                                        1778   -0.10    0.00  1.0000
  -7   7   4    5615     354                                                        5567   -0.04    0.00  1.0000
   7  -7  -4    4172     260                                                        4131   -0.04    0.00  1.0000
  -7   7  -4    5305     312                                                        5259   -0.04    0.00  1.0000
   7  -7   4    4418     251                                                        4376   -0.04    0.00  1.0000
  -7   7   6     138      73                                                         125    0.07    0.00  1.0000
  -7   7  -6     221      89                                                         204    0.07    0.00  1.0000
  -7   7   8      66     133                                                          64   -0.02    0.00  1.0000
  -7   7  -8      52      97                                                          50   -0.02    0.00  1.0000
  -7   7  10     438     217                                                         424   -0.04    0.00  1.0000
  -7   7 -10     134      91                                                         126   -0.04    0.00  1.0000
  -7   7  12     289     126                                                         274   -0.05    0.00  1.0000
  -7   7 -12     165      98                                                         154   -0.05    0.00  1.0000
  -7   7  14      78      87                                                          89    0.07    0.00  1.0000
  -7   7 -14      36      81                                                          43    0.07    0.00  1.0000
  -8   8   0    1154     166                                                        1090    0.12    0.00  1.0000
  -8   8   2    2994     297                                                        2961    0.04    0.00  1.0000
  -8   8  -2    3128     304                                                        3094    0.04    0.00  1.0000
   8  -8   2    2738     238                                                        2707    0.04    0.00  1.0000
  -8   8   4       1      65                                                           2    0.06    0.00  1.0000
  -8   8  -4       3      73                                                           5    0.06    0.00  1.0000
  -8   8   6     136     107                                                         131    0.03    0.00  1.0000
  -8   8  -6     106      85                                                         101    0.03    0.00  1.0000
  -8   8   8     293     152                                                         295   -0.01    0.00  1.0000
  -8   8  -8     120      72                                                         121   -0.01    0.00  1.0000
  -8   8  10     147      93                                                         141    0.03    0.00  1.0000
  -8   8 -10      61      49                                                          57    0.03    0.00  1.0000
  -8   8  12      84      88                                                          74   -0.07    0.00  1.0000
  -8   8 -12     135      82                                                         123   -0.07    0.00  1.0000
  -8   8  14      32      63                                                          36    0.04    0.00  1.0000
  -8   8 -14     269      94                                                         281    0.04    0.00  1.0000
  -9   9   0       1     103                                                           0    0.09    0.00  1.0000
  -9   9   2      12     145                                                          12    0.00    0.00  1.0000
  -9   9  -2       0     104                                                           0    0.00    0.00  1.0000
  -9   9   4     137     144                                                         175    0.19    0.00  1.0000
  -9   9  -4      98     114                                                         131    0.19    0.00  1.0000
  -9   9   6     222     145                                                         217   -0.02    0.00  1.0000
  -9   9  -6      68      65                                                          65   -0.02    0.00  1.0000
  -9   9   8      45      87                                                          42    0.03    0.00  1.0000
  -9   9  -8     120     113                                                         114    0.03    0.00  1.0000
  -9   9  10     137      89                                                         148    0.06    0.00  1.0000
  -9   9 -10     217     116                                                         231    0.06    0.00  1.0000
  -9   9  12     237     100                                                         232   -0.02    0.00  1.0000
  -9   9 -12      42      69                                                          40   -0.02    0.00  1.0000
 -10  10   0      10     157                                                           1    0.26    0.00  1.0000
 -10  10   2     434      92                                                         489   -0.16    0.00  1.0000
 -10  10  -2     163      98                                                         197   -0.16    0.00  1.0000
 -10  10   4       4     103                                                          12    0.18    0.00  1.0000
 -10  10  -4     126     205                                                         161    0.18    0.00  1.0000
 -10  10   6       2      82                                                           2   -0.02    0.00  1.0000
 -10  10  -6      12     103                                                          13   -0.02    0.00  1.0000
 -10  10   8      81      71                                                          75    0.04    0.00  1.0000
 -10  10  -8      73      53                                                          67    0.04    0.00  1.0000
 -10  10  10     102     136                                                          92    0.06    0.00  1.0000
 -10  10 -10      25      54                                                          20    0.06    0.00  1.0000
 -10  10  12     215     131                                                         202    0.05    0.00  1.0000
 -10  10 -12       5      41                                                           3    0.05    0.00  1.0000
 -11  11   0      23     119                                                           0    0.58    0.00  1.0000
 -11  11   2       5     146                                                          17   -0.22    0.00  1.0000
 -11  11  -2       8     155                                                          22   -0.22    0.00  1.0000
 -11  11   4     495     128                                                         497    0.01    0.00  1.0000
 -11  11  -4     432     138                                                         434    0.01    0.00  1.0000
 -11  11   6      18      71                                                          18    0.00    0.00  1.0000
 -11  11  -6     143     143                                                         143    0.00    0.00  1.0000
 -11  11   8      49      69                                                          48   -0.01    0.00  1.0000
 -11  11  -8     207      74                                                         206   -0.01    0.00  1.0000
 -11  11  10     142     249                                                         124    0.09    0.00  1.0000
 -11  11 -10      39     113                                                          30    0.09    0.00  1.0000
 -11  11  12      17      74                                                          11    0.09    0.00  1.0000
 -11  11 -12     106      74                                                          91    0.09    0.00  1.0000
 -12  12   0       2     110                                                          24    0.79    0.00  1.0000
 -12  12   2       1     151                                                           0   -0.09    0.00  1.0000
 -12  12  -2       3      72                                                           6   -0.09    0.00  1.0000
 -12  12   4      53      69                                                          79   -0.19    0.00  1.0000
 -12  12  -4      86     155                                                         118   -0.19    0.00  1.0000
 -12  12   6       5      69                                                           3   -0.07    0.00  1.0000
 -12  12  -6      33     152                                                          26   -0.07    0.00  1.0000
 -12  12   8       1      72                                                           3   -0.08    0.00  1.0000
 -12  12  -8       1      66                                                           3   -0.08    0.00  1.0000
 -12  12  10      24      73                                                          13    0.15    0.00  1.0000
 -12  12 -10      64     112                                                          45    0.15    0.00  1.0000
 -13  13   0       0      96                                                          32    0.68    0.00  1.0000
 -13  13   2      42      68                                                          60    0.15    0.00  1.0000
 -13  13   4      17      70                                                           4   -0.25    0.00  1.0000
 -13  13  -4      34     113                                                          14   -0.25    0.00  1.0000
 -13  13   6      26     146                                                          54   -0.28    0.00  1.0000
 -13  13  -6       5      70                                                          20   -0.28    0.00  1.0000
 -13  13   8       1      69                                                           0   -0.10    0.00  1.0000
 -13  13  -8       3     133                                                           1   -0.10    0.00  1.0000
 -13  13  10      19     108                                                          35    0.19    0.00  1.0000
 -13  13 -10       1      81                                                           7    0.19    0.00  1.0000
 -14  14   0      56      99                                                          24    0.31    0.00  1.0000
 -14  14   2       0     105                                                          11    0.33    0.00  1.0000
 -14  14  -2       3      89                                                           1    0.33    0.00  1.0000
 -14  14   4       2     111                                                           0   -0.18    0.00  1.0000
 -14  14  -4       2      67                                                           0   -0.18    0.00  1.0000
 -14  14   6      30     151                                                          88   -0.47    0.00  1.0000
 -14  14  -6       0      61                                                          15   -0.47    0.00  1.0000
 -14  14   8       0      89                                                           1   -0.07    0.00  1.0000
 -14  14  -8      47     153                                                          55   -0.07    0.00  1.0000
 -15  15   0      14     214                                                          19   -0.08    0.00  1.0000
 -15  15   2       1     137                                                           3    0.34    0.00  1.0000
 -15  15  -2       7      68                                                          29    0.34    0.00  1.0000
 -15  15   4       5      69                                                          10   -0.11    0.00  1.0000
 -15  15  -4       0      67                                                           2   -0.11    0.00  1.0000
 -15  15   6      15      69                                                           0   -0.47    0.00  1.0000
 -15  15  -6       1      59                                                          10   -0.47    0.00  1.0000
 -16  16   0       0      98                                                           3   -0.27    0.00  1.0000
 -16  16   2      18     244                                                          38    0.23    0.00  1.0000
 -16  16  -2       1     158                                                           1    0.23    0.00  1.0000
  -1   2   1    6079     494                                                        5981   -0.08    0.00  1.0000
   1  -2  -1    5695     460                                                        5600   -0.08    0.00  1.0000
  -2   1   1    6210     506                                                        6111    0.08    0.00  1.0000
   2  -1  -1    6127     489                                                        6028    0.08    0.00  1.0000
  -1   2  -1    6579     525                                                        6477    0.08    0.00  1.0000
  -2   1  -1    5007     415                                                        4918   -0.08    0.00  1.0000
   1  -2   1    5838     465                                                        5742    0.08    0.00  1.0000
   2  -1   1    5696     456                                                        5601   -0.08    0.00  1.0000
  -1   2   2   64075     658                                                       64095    0.00    0.00  1.0000
   1  -2  -2   64307     657                                                       64327    0.00    0.00  1.0000
  -2   1   2   62884     644                                                       62904    0.00    0.00  1.0000
   2  -1  -2   63826     654                                                       63846    0.00    0.00  1.0000
  -1   2  -2   63655     644                                                       63675    0.00    0.00  1.0000
  -2   1  -2   62877     639                                                       62897    0.00    0.00  1.0000
   2  -1   2   62195     632                                                       62215    0.00    0.00  1.0000
   1  -2   2   62762     635                                                       62782    0.00    0.00  1.0000
  -1   2   3   12377     677                                                       12246    0.07    0.00  1.0000
  -2   1   3   13001     187                                                       12866   -0.07    0.00  1.0000
   1  -2  -3   12173     663                                                       12043    0.07    0.00  1.0000
   2  -1  -3   13854     191                                                       13715   -0.07    0.00  1.0000
  -1   2  -3   12896     168                                                       12762   -0.07    0.00  1.0000
  -2   1  -3   13158     174                                                       13022    0.07    0.00  1.0000
  -2   1  -4   20140     245                                                       20136    0.00    0.00  1.0000
  -1   2  -4   19900     235                                                       19896    0.00    0.00  1.0000
  -1   2   4   20104     326                                                       20100    0.00    0.00  1.0000
  -2   1   4   20142     288                                                       20138    0.00    0.00  1.0000
   1  -2  -4   20224     245                                                       20220    0.00    0.00  1.0000
   2  -1  -4   20775     249                                                       20771    0.00    0.00  1.0000
  -2   1  -4   19799     237                                                       19795    0.00    0.00  1.0000
  -1   2  -4   20190     238                                                       20186    0.00    0.00  1.0000
  -1   2  -5     298      85                                                         262    0.13    0.00  1.0000
  -1   2   5     661     107                                                         607   -0.13    0.00  1.0000
  -2   1   5     447      84                                                         403    0.13    0.00  1.0000
   1  -2  -5     289      71                                                         254   -0.13    0.00  1.0000
   2  -1  -5     150      67                                                         125    0.13    0.00  1.0000
  -2   1  -5    1082     133                                                        1013   -0.13    0.00  1.0000
  -1   2  -5     526      91                                                         478    0.13    0.00  1.0000
  -2   1  -6   12951    1572                                                       12945    0.00    0.00  1.0000
  -1   2  -6   13445     379                                                       13438    0.00    0.00  1.0000
  -1   2   6   13262     391                                                       13256    0.00    0.00  1.0000
  -2   1   6   13882     380                                                       13875    0.00    0.00  1.0000
   1  -2  -6   12650     607                                                       12644    0.00    0.00  1.0000
   2  -1  -6   12469     597                                                       12463    0.00    0.00  1.0000
  -2   1  -6   12887    1519                                                       12881    0.00    0.00  1.0000
  -2   1  -7    1213     169                                                        1165    0.08    0.00  1.0000
  -1   2   7    1333     184                                                        1283    0.08    0.00  1.0000
  -1   2  -7    1513     209                                                        1459   -0.08    0.00  1.0000
  -2   1   7    1099     200                                                        1053   -0.08    0.00  1.0000
   1  -2  -7    1392     182                                                        1341    0.08    0.00  1.0000
   2  -1  -7    1443     185                                                        1391   -0.08    0.00  1.0000
  -2   1  -7    1047     142                                                        1002    0.08    0.00  1.0000
  -1   2   8     552      79                                                         552    0.00    0.00  1.0000
  -2   1   8     529     160                                                         529    0.00    0.00  1.0000
  -2   1  -8     412     100                                                         412    0.00    0.00  1.0000
  -1   2  -8     253      77                                                         253    0.00    0.00  1.0000
   1  -2  -8     507     141                                                         507    0.00    0.00  1.0000
   2  -1  -8     433     112                                                         433    0.00    0.00  1.0000
  -2   1  -8     340     129                                                         340    0.00    0.00  1.0000
  -1   2   9    3180     595                                                        3113   -0.07    0.00  1.0000
  -2   1   9    2955     572                                                        2891    0.07    0.00  1.0000
  -2   1  -9    3168     568                                                        3101   -0.07    0.00  1.0000
  -2   1  10       0      55                                                           0   -0.01    0.00  1.0000
  -2   1 -10       0      57                                                           0    0.01    0.00  1.0000
  -1   2 -10      64      58                                                          66    0.01    0.00  1.0000
  -1   2  11    1712     384                                                        1749    0.05    0.00  1.0000
  -2   1  11    1515     323                                                        1550   -0.05    0.00  1.0000
  -2   1 -11    3605     730                                                        3658    0.05    0.00  1.0000
  -1   2 -11    3316     669                                                        3367   -0.05    0.00  1.0000
  -1   2  12     197      85                                                         196    0.00    0.00  1.0000
  -2   1  12      78      57                                                          77    0.00    0.00  1.0000
  -1   2 -12     112      67                                                         111    0.00    0.00  1.0000
  -2   1 -12     153      93                                                         152    0.00    0.00  1.0000
  -1   2  13     219     124                                                         219    0.00    0.00  1.0000
  -2   1  13     179      94                                                         179    0.00    0.00  1.0000
  -2   1 -13      91      86                                                          91    0.00    0.00  1.0000
  -1   2 -13      94      85                                                          94    0.00    0.00  1.0000
  -1   2  14      80     101                                                          80    0.00    0.00  1.0000
  -2   1  14      66      51                                                          66    0.00    0.00  1.0000
  -2   1 -14      56      53                                                          56    0.00    0.00  1.0000
  -1   2 -14     144      74                                                         144    0.00    0.00  1.0000
  -1   2  15      34      72                                                          33    0.01    0.00  1.0000
  -2   1  15      26      78                                                          25   -0.01    0.00  1.0000
  -2   1 -15      20      48                                                          19    0.01    0.00  1.0000
  -1   2 -15      86     111                                                          85   -0.01    0.00  1.0000
  -1   2 -16     133      60                                                         133    0.00    0.00  1.0000
  -2   1 -16      53      50                                                          53    0.00    0.00  1.0000
  -2   3   1  122635   24067                                                      121811   -0.14    0.00  1.0000
  -3   2   1  133439   26015                                                      132580    0.14    0.00  1.0000
   2  -3  -1  145474   28177                                                      144577   -0.14    0.00  1.0000
   3  -2  -1  138660   26953                                                      137784    0.14    0.00  1.0000
  -2   3  -1   94039    1145                                                       93318    0.14    0.00  1.0000
   3  -2   1   92384    1124                                                       91669   -0.14    0.00  1.0000
  -2   3   2   14250     221                                                       14214   -0.02    0.00  1.0000
  -3   2   2   13810     181                                                       13775   -0.02    0.00  1.0000
   2  -3  -2   14563     185                                                       14527   -0.02    0.00  1.0000
   3  -2  -2   14810     194                                                       14774   -0.02    0.00  1.0000
  -3   2  -2   14520     170                                                       14484    0.02    0.00  1.0000
   2  -3   2   14604     159                                                       14568    0.02    0.00  1.0000
   3  -2   2   14592     160                                                       14556    0.02    0.00  1.0000
   2  -3  -3   29944     344                                                       29699    0.09    0.00  1.0000
   3  -2  -3   28846     336                                                       28605   -0.09    0.00  1.0000
  -2   3  -3   28237     313                                                       27999   -0.09    0.00  1.0000
  -3   2  -3   28880     321                                                       28639    0.09    0.00  1.0000
   3  -2   3   28893     319                                                       28652    0.09    0.00  1.0000
   2  -3   3   27803     304                                                       27567   -0.09    0.00  1.0000
   2  -3  -4  102198    1042                                                      102159   -0.01    0.00  1.0000
  -2   3  -4   99188     997                                                       99149    0.01    0.00  1.0000
   3  -2   4  100145    1009                                                      100106    0.01    0.00  1.0000
   2  -3   4   98413     991                                                       98374    0.01    0.00  1.0000
  -3   2  -5   45111     747                                                       44387   -0.21    0.00  1.0000
  -2   3  -5   46434     792                                                       45699    0.21    0.00  1.0000
  -2   3   5   45513     856                                                       44785   -0.21    0.00  1.0000
  -3   2   5   44390     804                                                       43672    0.21    0.00  1.0000
   2  -3  -5   46874     759                                                       46136   -0.21    0.00  1.0000
   3  -2  -5   45816     744                                                       45086    0.21    0.00  1.0000
  -2   3  -5   46600     762                                                       45864    0.21    0.00  1.0000
  -3   2  -5   46309     754                                                       45575   -0.21    0.00  1.0000
  -3   2  -6     280      97                                                         276    0.01    0.00  1.0000
  -2   3  -6     255      83                                                         251    0.01    0.00  1.0000
  -2   3   6     445     122                                                         440   -0.01    0.00  1.0000
  -3   2   6     549     119                                                         544   -0.01    0.00  1.0000
   2  -3  -6     336     112                                                         332   -0.01    0.00  1.0000
   3  -2  -6     215      90                                                         212   -0.01    0.00  1.0000
  -2   3  -6     387      85                                                         383    0.01    0.00  1.0000
  -3   2  -6     148      63                                                         145    0.01    0.00  1.0000
  -3   2  -7     721     109                                                         782    0.14    0.00  1.0000
  -2   3  -7     543      82                                                         596   -0.14    0.00  1.0000
  -2   3   7     508      87                                                         559    0.14    0.00  1.0000
  -3   2   7     796     138                                                         860   -0.14    0.00  1.0000
   2  -3  -7     857     125                                                         923    0.14    0.00  1.0000
   3  -2  -7     579     100                                                         634   -0.14    0.00  1.0000
  -3   2  -7     618     104                                                         675    0.14    0.00  1.0000
  -2   3  -7     537      92                                                         590   -0.14    0.00  1.0000
  -3   2  -8     186      62                                                         186    0.00    0.00  1.0000
  -2   3  -8     333      96                                                         334    0.00    0.00  1.0000
  -2   3   8     210      85                                                         211    0.00    0.00  1.0000
  -3   2   8     240      97                                                         241    0.00    0.00  1.0000
   2  -3  -8     327     121                                                         328    0.00    0.00  1.0000
   3  -2  -8     130      79                                                         130    0.00    0.00  1.0000
  -2   3  -8     183      85                                                         183    0.00    0.00  1.0000
  -3   2  -8     217     103                                                         218    0.00    0.00  1.0000
  -2   3   9      47      93                                                          33   -0.13    0.00  1.0000
  -3   2   9      54     108                                                          39    0.13    0.00  1.0000
  -3   2  -9      92     120                                                          72   -0.13    0.00  1.0000
  -2   3  -9     208     104                                                         178    0.13    0.00  1.0000
  -2   3  10    2495     338                                                        2534   -0.05    0.00  1.0000
  -3   2  10    2715     371                                                        2756   -0.05    0.00  1.0000
  -3   2 -10    3319     385                                                        3364    0.05    0.00  1.0000
  -2   3 -10    2900     332                                                        2942    0.05    0.00  1.0000
  -2   3  11     241     107                                                         217    0.10    0.00  1.0000
  -3   2  11     179      93                                                         158   -0.10    0.00  1.0000
  -3   2 -11     142      96                                                         124    0.10    0.00  1.0000
  -2   3 -11     102     104                                                          87   -0.10    0.00  1.0000
  -2   3  12     406     156                                                         401    0.02    0.00  1.0000
  -3   2  12     158      81                                                         155    0.02    0.00  1.0000
  -3   2 -12     286     109                                                         282   -0.02    0.00  1.0000
  -2   3 -12      64      52                                                          62   -0.02    0.00  1.0000
  -2   3  13     193     121                                                         191   -0.01    0.00  1.0000
  -3   2  13      29      67                                                          28    0.01    0.00  1.0000
  -3   2 -13      29      46                                                          28   -0.01    0.00  1.0000
  -2   3 -13      23      70                                                          22    0.01    0.00  1.0000
  -2   3  14     132      60                                                         130   -0.01    0.00  1.0000
  -3   2  14     319     118                                                         316   -0.01    0.00  1.0000
  -3   2 -14     239     108                                                         237    0.01    0.00  1.0000
  -2   3 -14     210     117                                                         208    0.01    0.00  1.0000
  -2   3  15       7     116                                                           8    0.02    0.00  1.0000
  -3   2  15       1      70                                                           1   -0.02    0.00  1.0000
  -2   3 -15       3      47                                                           4   -0.02    0.00  1.0000
  -3   2 -15      16      98                                                          17    0.02    0.00  1.0000
  -2   3  16     169      78                                                         171    0.01    0.00  1.0000
  -3   2  16      36      38                                                          37    0.01    0.00  1.0000
  -3   2 -16     170     101                                                         172   -0.01    0.00  1.0000
  -2   3 -16       9      52                                                           9   -0.01    0.00  1.0000
  -3   4   1    2197     319                                                        2090   -0.14    0.00  1.0000
  -4   3   1    1758     288                                                        1663    0.14    0.00  1.0000
   3  -4  -1    1909     284                                                        1810   -0.14    0.00  1.0000
   4  -3  -1    1364     236                                                        1280    0.14    0.00  1.0000
  -3   4  -1    1276     229                                                        1195    0.14    0.00  1.0000
  -4   3  -1    1944     286                                                        1844   -0.14    0.00  1.0000
   3  -4   1    1463     239                                                        1376    0.14    0.00  1.0000
   4  -3   1    1538     239                                                        1449   -0.14    0.00  1.0000
  -3   4   2    3292     168                                                        3262   -0.03    0.00  1.0000
  -4   3   2    2795     157                                                        2767   -0.03    0.00  1.0000
   3  -4  -2    3803     192                                                        3770   -0.03    0.00  1.0000
   4  -3  -2    3208     168                                                        3178   -0.03    0.00  1.0000
  -3   4  -2    3768     182                                                        3736    0.03    0.00  1.0000
  -4   3  -2    3375     158                                                        3344    0.03    0.00  1.0000
   3  -4   2    3298     155                                                        3268    0.03    0.00  1.0000
   4  -3   2    3420     158                                                        3389    0.03    0.00  1.0000
  -3   4   3   16764     210                                                       16707   -0.03    0.00  1.0000
  -4   3   3   16951     201                                                       16894    0.03    0.00  1.0000
   3  -4  -3   17844     228                                                       17785   -0.03    0.00  1.0000
   4  -3  -3   16620     214                                                       16564    0.03    0.00  1.0000
  -3   4  -3   17437     185                                                       17379    0.03    0.00  1.0000
   3  -4   3   17274     181                                                       17216    0.03    0.00  1.0000
   4  -3   3   17077     185                                                       17020   -0.03    0.00  1.0000
  -3   4   4   59569    1032                                                       59636   -0.02    0.00  1.0000
  -4   3   4   62057    1078                                                       62126   -0.02    0.00  1.0000
   3  -4  -4   60413    1033                                                       60481   -0.02    0.00  1.0000
   4  -3  -4   60598    1033                                                       60666   -0.02    0.00  1.0000
  -3   4  -4   57538    1008                                                       57604    0.02    0.00  1.0000
  -4   3  -4   65866    1120                                                       65937    0.02    0.00  1.0000
   3  -4   4   60194    1022                                                       60262    0.02    0.00  1.0000
   4  -3   4   61484    1037                                                       61553    0.02    0.00  1.0000
  -3   4   5    3851     242                                                        3954   -0.10    0.00  1.0000
  -4   3   5    4112     262                                                        4218    0.10    0.00  1.0000
   3  -4  -5    4526     261                                                        4637   -0.10    0.00  1.0000
   4  -3  -5    4261     241                                                        4369    0.10    0.00  1.0000
  -3   4  -5    4037     216                                                        4142    0.10    0.00  1.0000
  -4   3  -5    4273     245                                                        4381   -0.10    0.00  1.0000
   4  -3   5    5195     279                                                        5314   -0.10    0.00  1.0000
   3  -4   5    4633     241                                                        4745    0.10    0.00  1.0000
  -4   3  -6   13843     300                                                       13791    0.03    0.00  1.0000
  -3   4  -6   14275     316                                                       14223    0.03    0.00  1.0000
  -3   4   6   13564     675                                                       13513   -0.03    0.00  1.0000
  -4   3   6   13419     600                                                       13368   -0.03    0.00  1.0000
   3  -4  -6   13745     309                                                       13694   -0.03    0.00  1.0000
   4  -3  -6   13822     313                                                       13771   -0.03    0.00  1.0000
  -3   4  -6   13011     274                                                       12961    0.03    0.00  1.0000
  -4   3  -6   12889     293                                                       12839    0.03    0.00  1.0000
  -4   3  -7    4821     437                                                        4896    0.07    0.00  1.0000
  -3   4  -7    5425     494                                                        5505   -0.07    0.00  1.0000
  -3   4   7    6132     461                                                        6217    0.07    0.00  1.0000
  -4   3   7    6888     535                                                        6978   -0.07    0.00  1.0000
   3  -4  -7    6458     309                                                        6545    0.07    0.00  1.0000
   4  -3  -7    6778     327                                                        6867   -0.07    0.00  1.0000
  -3   4  -7    6909     332                                                        6999   -0.07    0.00  1.0000
  -4   3  -7    7341     356                                                        7433    0.07    0.00  1.0000
  -3   4  -8     210      93                                                         209    0.01    0.00  1.0000
  -3   4   8      42      70                                                          41   -0.01    0.00  1.0000
  -4   3   8       0      66                                                           0   -0.01    0.00  1.0000
  -3   4  -8     163      70                                                         162    0.01    0.00  1.0000
  -4   3  -8      14      46                                                          14    0.01    0.00  1.0000
  -3   4   9    1072     206                                                        1131   -0.11    0.00  1.0000
  -4   3   9     974     188                                                        1030    0.11    0.00  1.0000
  -4   3  -9    1118     208                                                        1178   -0.11    0.00  1.0000
  -3   4  -9     868     158                                                         921    0.11    0.00  1.0000
  -3   4  10      25      43                                                          18   -0.09    0.00  1.0000
  -4   3  10     272     134                                                         248   -0.09    0.00  1.0000
  -4   3 -10     144      66                                                         127    0.09    0.00  1.0000
  -3   4 -10     326     130                                                         300    0.09    0.00  1.0000
  -3   4  11     104     103                                                         115    0.07    0.00  1.0000
  -4   3  11      33      60                                                          39   -0.07    0.00  1.0000
  -4   3 -11      41     103                                                          48    0.07    0.00  1.0000
  -3   4 -11     175     128                                                         189   -0.07    0.00  1.0000
  -3   4  12      69      63                                                          73    0.03    0.00  1.0000
  -4   3  12     242     167                                                         249    0.03    0.00  1.0000
  -3   4 -12       4      50                                                           5   -0.03    0.00  1.0000
  -4   3 -12       4      49                                                           5   -0.03    0.00  1.0000
  -3   4  13      20      60                                                          22   -0.02    0.00  1.0000
  -4   3  13       2      62                                                           3    0.02    0.00  1.0000
  -3   4 -13       2      47                                                           2    0.02    0.00  1.0000
  -4   3 -13       2      49                                                           2   -0.02    0.00  1.0000
  -3   4  14       0      65                                                           0   -0.02    0.00  1.0000
  -4   3  14       0      74                                                           0   -0.02    0.00  1.0000
  -4   3 -14      31      51                                                          32    0.02    0.00  1.0000
  -3   4 -14       0      49                                                           0    0.02    0.00  1.0000
  -3   4  15       5      78                                                           4    0.02    0.00  1.0000
  -4   3  15      14      69                                                          13   -0.02    0.00  1.0000
  -3   4 -15       2     126                                                           2   -0.02    0.00  1.0000
  -4   3 -15       5     112                                                           4    0.02    0.00  1.0000
  -3   4  16     268     109                                                         265    0.01    0.00  1.0000
  -4   3  16      98      59                                                          96    0.01    0.00  1.0000
  -3   4 -16       0      48                                                           0   -0.01    0.00  1.0000
  -4   3 -16      48      53                                                          47   -0.01    0.00  1.0000
  -4   5   1    1051     105                                                        1105   -0.10    0.00  1.0000
  -5   4   1     910      97                                                         961    0.10    0.00  1.0000
   4  -5  -1     860      87                                                         909   -0.10    0.00  1.0000
   5  -4  -1     951     100                                                        1003    0.10    0.00  1.0000
  -4   5  -1     983      95                                                        1035    0.10    0.00  1.0000
  -5   4  -1    1162     106                                                        1219   -0.10    0.00  1.0000
   4  -5   1    1284      98                                                        1344    0.10    0.00  1.0000
   5  -4   1    1390      99                                                        1452   -0.10    0.00  1.0000
  -4   5   2    5114     269                                                        5070   -0.04    0.00  1.0000
  -5   4   2    4567     241                                                        4525   -0.04    0.00  1.0000
   4  -5  -2    5463     290                                                        5417   -0.04    0.00  1.0000
   5  -4  -2    5001     260                                                        4957   -0.04    0.00  1.0000
  -4   5  -2    5382     266                                                        5337    0.04    0.00  1.0000
  -5   4  -2    5422     268                                                        5376    0.04    0.00  1.0000
   4  -5   2    5824     282                                                        5777    0.04    0.00  1.0000
   5  -4   2    5560     268                                                        5514    0.04    0.00  1.0000
  -4   5   3    1991      99                                                        1876   -0.16    0.00  1.0000
  -5   4   3    1182     101                                                        1094    0.16    0.00  1.0000
   4  -5  -3    1760      82                                                        1652   -0.16    0.00  1.0000
   5  -4  -3    1845      88                                                        1735    0.16    0.00  1.0000
  -4   5  -3    1471      65                                                        1373    0.16    0.00  1.0000
  -5   4  -3    1854      81                                                        1743   -0.16    0.00  1.0000
   4  -5   3    1296      70                                                        1204    0.16    0.00  1.0000
  -5   4   4   25764     541                                                       25826   -0.02    0.00  1.0000
   4  -5  -4   26228     510                                                       26290   -0.02    0.00  1.0000
   5  -4  -4   26864     510                                                       26927   -0.02    0.00  1.0000
  -4   5  -4   26206     476                                                       26268    0.02    0.00  1.0000
  -5   4  -4   25741     481                                                       25803    0.02    0.00  1.0000
   4  -5   4   25534     455                                                       25596    0.02    0.00  1.0000
   5  -4   4   25626     463                                                       25688    0.02    0.00  1.0000
  -4   5   5     937     212                                                         990    0.10    0.00  1.0000
  -5   4   5     496     161                                                         535   -0.10    0.00  1.0000
   4  -5  -5     411     130                                                         446    0.10    0.00  1.0000
   5  -4  -5    1017     216                                                        1072   -0.10    0.00  1.0000
  -4   5  -5    1151     227                                                        1209   -0.10    0.00  1.0000
  -5   4  -5    1092     218                                                        1149    0.10    0.00  1.0000
   4  -5   5     624     147                                                         667   -0.10    0.00  1.0000
   5  -4   5     728     169                                                         775    0.10    0.00  1.0000
  -4   5   6    1269     181                                                        1248   -0.04    0.00  1.0000
  -5   4   6    1983     165                                                        1957   -0.04    0.00  1.0000
   4  -5  -6    1626     213                                                        1602   -0.04    0.00  1.0000
   5  -4  -6    2193     281                                                        2165   -0.04    0.00  1.0000
  -4   5  -6    2068     266                                                        2041    0.04    0.00  1.0000
  -5   4  -6    2208     149                                                        2180    0.04    0.00  1.0000
   5  -4   6    1846     233                                                        1821    0.04    0.00  1.0000
   4  -5   6    1901     236                                                        1875    0.04    0.00  1.0000
  -4   5  -7     352      93                                                         374    0.07    0.00  1.0000
  -4   5   7     481     135                                                         506   -0.07    0.00  1.0000
  -5   4   7     586     148                                                         614    0.07    0.00  1.0000
   5  -4  -7     311     106                                                         331    0.07    0.00  1.0000
  -4   5  -7     399      92                                                         422    0.07    0.00  1.0000
  -5   4  -7     432     103                                                         456   -0.07    0.00  1.0000
  -4   5   8     245     104                                                         247   -0.01    0.00  1.0000
  -5   4   8     239      65                                                         241   -0.01    0.00  1.0000
  -4   5  -8     200      96                                                         202    0.01    0.00  1.0000
  -5   4  -8     108      54                                                         109    0.01    0.00  1.0000
  -4   5   9     281     114                                                         275   -0.02    0.00  1.0000
  -4   5  -9     593     106                                                         584    0.02    0.00  1.0000
  -5   4  -9     368      91                                                         361   -0.02    0.00  1.0000
  -4   5  10     139      90                                                         161   -0.11    0.00  1.0000
  -5   4  10       0      81                                                           2   -0.11    0.00  1.0000
  -4   5 -10      19      50                                                          27    0.11    0.00  1.0000
  -5   4 -10      27      50                                                          37    0.11    0.00  1.0000
  -4   5  11     224     110                                                         215   -0.04    0.00  1.0000
  -5   4  11     556     150                                                         542    0.04    0.00  1.0000
  -4   5 -11     318     114                                                         308    0.04    0.00  1.0000
  -5   4 -11     316     124                                                         306   -0.04    0.00  1.0000
  -4   5  12     235     138                                                         227    0.03    0.00  1.0000
  -5   4  12      63      65                                                          59    0.03    0.00  1.0000
  -4   5 -12     192     121                                                         185   -0.03    0.00  1.0000
  -5   4 -12       8      44                                                           7   -0.03    0.00  1.0000
  -4   5  13     216      98                                                         207   -0.04    0.00  1.0000
  -5   4  13     102     106                                                          96    0.04    0.00  1.0000
  -4   5 -13      91      81                                                          85    0.04    0.00  1.0000
  -5   4 -13      21      47                                                          18   -0.04    0.00  1.0000
  -4   5  14       0      66                                                           0   -0.02    0.00  1.0000
  -5   4  14     423     165                                                         417   -0.02    0.00  1.0000
  -4   5 -14     205      89                                                         201    0.02    0.00  1.0000
  -5   4 -14     161      92                                                         157    0.02    0.00  1.0000
  -4   5  15       1     126                                                           1    0.00    0.00  1.0000
  -5   4  15      28     122                                                          28    0.00    0.00  1.0000
  -4   5 -15      16      52                                                          16    0.00    0.00  1.0000
  -5   6   1       8     103                                                           5   -0.08    0.00  1.0000
  -6   5   1       6      79                                                           3    0.08    0.00  1.0000
   5  -6  -1       3      97                                                           1   -0.08    0.00  1.0000
  -5   6  -1       0      51                                                           0    0.08    0.00  1.0000
   6  -5  -1      16     101                                                          11    0.08    0.00  1.0000
  -6   5  -1      17      66                                                          12   -0.08    0.00  1.0000
   5  -6   1      40      39                                                          32    0.08    0.00  1.0000
   6  -5   1      16      58                                                          11   -0.08    0.00  1.0000
  -5   6   2    6073     332                                                        6119   -0.04    0.00  1.0000
  -6   5   2    5354     311                                                        5397   -0.04    0.00  1.0000
   5  -6  -2    6771     365                                                        6819   -0.04    0.00  1.0000
   6  -5  -2    6500     344                                                        6547   -0.04    0.00  1.0000
  -5   6  -2    6613     344                                                        6661    0.04    0.00  1.0000
  -6   5  -2    7173     381                                                        7223    0.04    0.00  1.0000
   5  -6   2    5869     292                                                        5914    0.04    0.00  1.0000
   6  -5   2    6021     304                                                        6066    0.04    0.00  1.0000
  -5   6   3     243      53                                                         207   -0.15    0.00  1.0000
  -6   5   3      64      56                                                          46    0.15    0.00  1.0000
   5  -6  -3     139      60                                                         112   -0.15    0.00  1.0000
   6  -5  -3      42      80                                                          28    0.15    0.00  1.0000
  -5   6  -3     122      38                                                          97    0.15    0.00  1.0000
  -6   5  -3     180      37                                                         149   -0.15    0.00  1.0000
   5  -6   3      81      31                                                          61    0.15    0.00  1.0000
   6  -5   3      82      33                                                          62   -0.15    0.00  1.0000
  -5   6   4    6121     209                                                        6096   -0.02    0.00  1.0000
  -6   5   4    6198     212                                                        6173   -0.02    0.00  1.0000
   5  -6  -4    5795     205                                                        5771   -0.02    0.00  1.0000
   6  -5  -4    5522     194                                                        5499   -0.02    0.00  1.0000
  -5   6  -4    5550     155                                                        5526    0.02    0.00  1.0000
  -6   5  -4    6103     173                                                        6078    0.02    0.00  1.0000
   5  -6   4    6132     162                                                        6107    0.02    0.00  1.0000
   6  -5   4    5805     147                                                        5781    0.02    0.00  1.0000
  -5   6   5    5323     241                                                        5548    0.19    0.00  1.0000
  -6   5   5    5909     246                                                        6146   -0.19    0.00  1.0000
   5  -6  -5    4717     186                                                        4929    0.19    0.00  1.0000
   6  -5  -5    5145     199                                                        5367   -0.19    0.00  1.0000
  -5   6  -5    5378     189                                                        5605   -0.19    0.00  1.0000
   5  -6   5    5179     171                                                        5401   -0.19    0.00  1.0000
   6  -5   5    4775     159                                                        4989    0.19    0.00  1.0000
  -5   6   6     997     146                                                        1015   -0.04    0.00  1.0000
  -6   5   6    1038     149                                                        1057   -0.04    0.00  1.0000
   6  -5  -6     481     135                                                         494   -0.04    0.00  1.0000
  -5   6  -6    1373     123                                                        1395    0.04    0.00  1.0000
  -6   5  -6     983     108                                                        1001    0.04    0.00  1.0000
   6  -5   6    1002     100                                                        1020    0.04    0.00  1.0000
   5  -6   6     754      77                                                         770    0.04    0.00  1.0000
  -5   6   7     235     146                                                         270   -0.13    0.00  1.0000
  -6   5   7     274     139                                                         312    0.13    0.00  1.0000
  -5   6  -7     125      72                                                         151    0.13    0.00  1.0000
  -6   5  -7      21      39                                                          32   -0.13    0.00  1.0000
  -5   6   8     205     105                                                         205    0.00    0.00  1.0000
  -6   5   8      28      44                                                          28    0.00    0.00  1.0000
  -5   6  -8       2      41                                                           2    0.00    0.00  1.0000
  -6   5  -8      17      47                                                          17    0.00    0.00  1.0000
  -5   6   9     258      85                                                         270    0.04    0.00  1.0000
  -6   5   9     301     147                                                         314   -0.04    0.00  1.0000
  -5   6  -9     262      96                                                         274   -0.04    0.00  1.0000
  -6   5  -9     110      52                                                         118    0.04    0.00  1.0000
  -5   6  10     261      98                                                         286   -0.09    0.00  1.0000
  -6   5  10     284     106                                                         310   -0.09    0.00  1.0000
  -5   6 -10     321     110                                                         349    0.09    0.00  1.0000
  -6   5 -10     307     109                                                         335    0.09    0.00  1.0000
  -5   6  11       1      68                                                           5   -0.14    0.00  1.0000
  -6   5  11      17      98                                                          28    0.14    0.00  1.0000
  -5   6 -11      15     102                                                          26    0.14    0.00  1.0000
  -6   5 -11       0      45                                                           2   -0.14    0.00  1.0000
  -5   6  12     274     124                                                         266    0.03    0.00  1.0000
  -6   5  12       5      67                                                           4    0.03    0.00  1.0000
  -5   6 -12     152      86                                                         146   -0.03    0.00  1.0000
  -6   5 -12      82      67                                                          78   -0.03    0.00  1.0000
  -5   6  13      92      90                                                          85   -0.05    0.00  1.0000
  -6   5  13     222     116                                                         211    0.05    0.00  1.0000
  -5   6 -13       2      42                                                           1    0.05    0.00  1.0000
  -6   5 -13     220     135                                                         209   -0.05    0.00  1.0000
  -5   6  14     106      67                                                         103   -0.02    0.00  1.0000
  -6   5  14     177      84                                                         173   -0.02    0.00  1.0000
  -5   6 -14     231     114                                                         227    0.02    0.00  1.0000
  -6   5 -14     125      62                                                         122    0.02    0.00  1.0000
  -6   5  15     104     121                                                          98    0.04    0.00  1.0000
  -5   6 -15      13      73                                                          11    0.04    0.00  1.0000
  -6   5 -15      58      89                                                          53   -0.04    0.00  1.0000
  -6   7   1       7     103                                                           9   -0.05    0.00  1.0000
  -7   6   1       2      94                                                           4    0.05    0.00  1.0000
  -6   7  -1       7      87                                                           9    0.05    0.00  1.0000
  -7   6  -1       8      87                                                          11   -0.05    0.00  1.0000
   6  -7  -1       2      82                                                           4   -0.05    0.00  1.0000
   7  -6  -1      34     107                                                          39    0.05    0.00  1.0000
   6  -7   1       9      77                                                          12    0.05    0.00  1.0000
   7  -6   1       1      55                                                           2   -0.05    0.00  1.0000
  -6   7   2     684     139                                                         699   -0.03    0.00  1.0000
  -7   6   2     395      89                                                         406   -0.03    0.00  1.0000
   6  -7  -2     947     137                                                         965   -0.03    0.00  1.0000
   7  -6  -2     894     130                                                         911   -0.03    0.00  1.0000
  -6   7  -2     635      96                                                         650    0.03    0.00  1.0000
  -7   6  -2     597     110                                                         611    0.03    0.00  1.0000
   6  -7   2     359      69                                                         370    0.03    0.00  1.0000
   7  -6   2     548      75                                                         562    0.03    0.00  1.0000
  -6   7   3       3      57                                                           3    0.02    0.00  1.0000
  -7   6   3      79      60                                                          77   -0.02    0.00  1.0000
   6  -7  -3      40      78                                                          38    0.02    0.00  1.0000
   7  -6  -3       3      55                                                           3   -0.02    0.00  1.0000
  -6   7  -3      80      41                                                          78   -0.02    0.00  1.0000
  -7   6  -3      12      47                                                          11    0.02    0.00  1.0000
   6  -7   3      45      57                                                          43   -0.02    0.00  1.0000
   7  -6   3       3      34                                                           3    0.02    0.00  1.0000
  -6   7   4     128      90                                                         129    0.00    0.00  1.0000
  -7   6   4     240     105                                                         241    0.00    0.00  1.0000
   6  -7  -4     155      71                                                         156    0.00    0.00  1.0000
   7  -6  -4     230     109                                                         231    0.00    0.00  1.0000
  -6   7  -4       0      51                                                           0    0.00    0.00  1.0000
  -7   6  -4     180      93                                                         181    0.00    0.00  1.0000
   6  -7   4     147      66                                                         148    0.00    0.00  1.0000
   7  -6   4     152      79                                                         153    0.00    0.00  1.0000
  -6   7   5      80      63                                                          89    0.06    0.00  1.0000
  -7   6   5     259      94                                                         275   -0.06    0.00  1.0000
   7  -6  -5     247      58                                                         263   -0.06    0.00  1.0000
  -6   7  -5     391      91                                                         411   -0.06    0.00  1.0000
  -7   6  -5      29      42                                                          35    0.06    0.00  1.0000
   6  -7   5     230      47                                                         245   -0.06    0.00  1.0000
   7  -6   5     521      95                                                         544    0.06    0.00  1.0000
  -6   7   6     422     110                                                         415   -0.02    0.00  1.0000
  -7   6   6     797     174                                                         787   -0.02    0.00  1.0000
  -6   7  -6     335      93                                                         329    0.02    0.00  1.0000
  -7   6  -6     472     107                                                         464    0.02    0.00  1.0000
   6  -7   6     393      69                                                         386    0.02    0.00  1.0000
  -6   7   7      29      59                                                          23   -0.08    0.00  1.0000
  -7   6   7       6      76                                                           3    0.08    0.00  1.0000
  -6   7  -7       0      45                                                           0    0.08    0.00  1.0000
  -7   6  -7      21      50                                                          16   -0.08    0.00  1.0000
  -6   7   8     104      78                                                         107    0.02    0.00  1.0000
  -7   6   8     747     192                                                         754    0.02    0.00  1.0000
  -6   7  -8     255     112                                                         259   -0.02    0.00  1.0000
  -7   6  -8     468     116                                                         473   -0.02    0.00  1.0000
  -6   7   9      64      58                                                          58    0.05    0.00  1.0000
  -7   6   9      92      81                                                          85   -0.05    0.00  1.0000
  -6   7  -9      40      89                                                          35   -0.05    0.00  1.0000
  -7   6  -9      59      81                                                          53    0.05    0.00  1.0000
  -6   7  10     125      90                                                         135   -0.06    0.00  1.0000
  -7   6  10       1      83                                                           2   -0.06    0.00  1.0000
  -6   7 -10       1      62                                                           2    0.06    0.00  1.0000
  -6   7  11      73     172                                                         105   -0.20    0.00  1.0000
  -7   6  11       3      79                                                           0    0.20    0.00  1.0000
  -6   7 -11       3      66                                                           0    0.20    0.00  1.0000
  -7   6 -11       8      39                                                          21   -0.20    0.00  1.0000
  -6   7  12     158      76                                                         152    0.03    0.00  1.0000
  -7   6  12     434     161                                                         424    0.03    0.00  1.0000
  -6   7 -12      35      38                                                          32   -0.03    0.00  1.0000
  -6   7  13      94     104                                                          89   -0.03    0.00  1.0000
  -7   6  13      40      57                                                          37    0.03    0.00  1.0000
  -6   7 -13      71      85                                                          67    0.03    0.00  1.0000
  -7   6 -13      55     114                                                          51   -0.03    0.00  1.0000
  -6   7  14     229     133                                                         225   -0.02    0.00  1.0000
  -7   6  14     343     125                                                         338   -0.02    0.00  1.0000
  -6   7  15       0      59                                                           0   -0.07    0.00  1.0000
  -7   6  15      14      80                                                          10    0.07    0.00  1.0000
  -6   7 -15      25      70                                                          19    0.07    0.00  1.0000
  -7   6 -15      20      60                                                          15   -0.07    0.00  1.0000
  -7   8   1     114     114                                                         116    0.01    0.00  1.0000
  -8   7   1     114      83                                                         116   -0.01    0.00  1.0000
  -8   7  -1       9      66                                                           9    0.01    0.00  1.0000
   7  -8  -1      10      45                                                          11    0.01    0.00  1.0000
   8  -7  -1       9      44                                                           9   -0.01    0.00  1.0000
   7  -8   1     114      60                                                         116   -0.01    0.00  1.0000
   8  -7   1     109      82                                                         111    0.01    0.00  1.0000
  -7   8   2      30      66                                                          26   -0.04    0.00  1.0000
  -8   7   2      10      65                                                           8   -0.04    0.00  1.0000
   7  -8  -2     112     101                                                         105   -0.04    0.00  1.0000
  -7   8  -2     124     109                                                         116    0.04    0.00  1.0000
  -8   7  -2      13      56                                                          11    0.04    0.00  1.0000
   7  -8   2      10      38                                                           8    0.04    0.00  1.0000
   8  -7   2      73      78                                                          67    0.04    0.00  1.0000
  -7   8   3     481     124                                                         428    0.15    0.00  1.0000
  -8   7   3     768     160                                                         700   -0.15    0.00  1.0000
   7  -8  -3     541     139                                                         484    0.15    0.00  1.0000
   8  -7  -3     408     105                                                         359   -0.15    0.00  1.0000
  -7   8  -3     514     112                                                         459   -0.15    0.00  1.0000
  -8   7  -3     436      91                                                         385    0.15    0.00  1.0000
   7  -8   3     461      91                                                         409   -0.15    0.00  1.0000
   8  -7   3     180      53                                                         148    0.15    0.00  1.0000
  -7   8   4      70      83                                                          69    0.01    0.00  1.0000
  -8   7   4     226     132                                                         223    0.01    0.00  1.0000
  -7   8  -4      33      71                                                          32   -0.01    0.00  1.0000
  -8   7  -4     104      71                                                         102   -0.01    0.00  1.0000
   7  -8   4       0      32                                                           0   -0.01    0.00  1.0000
   8  -7   4      14      30                                                          13   -0.01    0.00  1.0000
  -7   8   5       7     123                                                          14   -0.13    0.00  1.0000
  -8   7   5       0     142                                                           2    0.13    0.00  1.0000
  -7   8  -5       7      76                                                          14    0.13    0.00  1.0000
  -8   7  -5       1      54                                                           0   -0.13    0.00  1.0000
  -7   8   6     478     150                                                         480    0.01    0.00  1.0000
  -8   7   6     524     163                                                         526    0.01    0.00  1.0000
  -7   8  -6     870     184                                                         873   -0.01    0.00  1.0000
  -8   7  -6     677     161                                                         679   -0.01    0.00  1.0000
  -7   8   7       1      69                                                           1    0.03    0.00  1.0000
  -8   7   7      61     126                                                          64   -0.03    0.00  1.0000
  -7   8  -7     136     112                                                         141   -0.03    0.00  1.0000
  -8   7  -7     102     101                                                         106    0.03    0.00  1.0000
  -7   8   8      83      92                                                          88    0.03    0.00  1.0000
  -8   7   8     151      91                                                         157    0.03    0.00  1.0000
  -7   8  -8     117      80                                                         122   -0.03    0.00  1.0000
  -8   7  -8       4      50                                                           5   -0.03    0.00  1.0000
  -7   8   9      46      58                                                          44    0.02    0.00  1.0000
  -8   7   9     363     140                                                         357   -0.02    0.00  1.0000
  -7   8  -9     104      88                                                         101   -0.02    0.00  1.0000
  -8   7  -9      14      53                                                          13    0.02    0.00  1.0000
  -7   8  10      32      41                                                          34   -0.02    0.00  1.0000
  -8   7  10     318     141                                                         324   -0.02    0.00  1.0000
  -7   8 -10     164      98                                                         168    0.02    0.00  1.0000
  -8   7 -10       2      44                                                           2    0.02    0.00  1.0000
  -7   8  11     143      84                                                         185   -0.20    0.00  1.0000
  -8   7  11     354     133                                                         419    0.20    0.00  1.0000
  -7   8 -11      10      43                                                          24    0.20    0.00  1.0000
  -8   7 -11       0      47                                                           1   -0.20    0.00  1.0000
  -7   8  12     253      99                                                         244    0.03    0.00  1.0000
  -8   7  12     272     105                                                         263    0.03    0.00  1.0000
  -7   8 -12     207      92                                                         199   -0.03    0.00  1.0000
  -8   7 -12      91      50                                                          86   -0.03    0.00  1.0000
  -7   8  13       4     106                                                           4    0.00    0.00  1.0000
  -8   7  13       6      83                                                           6    0.00    0.00  1.0000
  -7   8 -13       7      45                                                           7    0.00    0.00  1.0000
  -8   7 -13       1      92                                                           1    0.00    0.00  1.0000
  -7   8  14     252     141                                                         256   -0.02    0.00  1.0000
  -8   7  14     262     123                                                         266   -0.02    0.00  1.0000
  -7   8 -14     122      80                                                         125    0.02    0.00  1.0000
  -8   7 -14      95      52                                                          98    0.02    0.00  1.0000
  -8   9   1     151      64                                                         162    0.06    0.00  1.0000
  -9   8   1     507     157                                                         528   -0.06    0.00  1.0000
  -8   9  -1     115      72                                                         125   -0.06    0.00  1.0000
  -9   8  -1     281     139                                                         297    0.06    0.00  1.0000
   8  -9   1     417      97                                                         436   -0.06    0.00  1.0000
  -8   9   2       6      60                                                           4   -0.05    0.00  1.0000
  -9   8   2     117     119                                                         108   -0.05    0.00  1.0000
  -8   9  -2      65      76                                                          59    0.05    0.00  1.0000
  -9   8  -2      62      73                                                          56    0.05    0.00  1.0000
  -8   9   3       6      62                                                          11    0.11    0.00  1.0000
  -9   8   3      18      65                                                          26   -0.11    0.00  1.0000
  -8   9  -3     116     113                                                         136   -0.11    0.00  1.0000
  -9   8  -3       6      62                                                          11    0.11    0.00  1.0000
  -8   9   4      73      67                                                          72    0.01    0.00  1.0000
  -9   8   4     315     108                                                         312    0.01    0.00  1.0000
  -8   9  -4      12      58                                                          11   -0.01    0.00  1.0000
  -9   8  -4     192      98                                                         190   -0.01    0.00  1.0000
  -8   9   5       0     113                                                           1   -0.20    0.00  1.0000
  -9   8   5       3      71                                                           0    0.20    0.00  1.0000
  -8   9  -5       3      89                                                           0    0.20    0.00  1.0000
  -9   8  -5       1     160                                                           8   -0.20    0.00  1.0000
  -8   9   6     400     152                                                         388    0.04    0.00  1.0000
  -9   8   6       3      60                                                           2    0.04    0.00  1.0000
  -8   9  -6     167      85                                                         159   -0.04    0.00  1.0000
  -9   8  -6      84      60                                                          79   -0.04    0.00  1.0000
  -8   9   7      10     106                                                          14    0.07    0.00  1.0000
  -9   8   7      21      62                                                          26   -0.07    0.00  1.0000
  -8   9  -7      66      65                                                          75   -0.07    0.00  1.0000
  -9   8  -7       0      55                                                           0    0.07    0.00  1.0000
  -8   9   8     267     127                                                         274    0.03    0.00  1.0000
  -9   8   8     329     147                                                         337    0.03    0.00  1.0000
  -9   8  -8       4      49                                                           5   -0.03    0.00  1.0000
  -8   9   9     196     134                                                         194    0.01    0.00  1.0000
  -9   8   9     190     120                                                         188   -0.01    0.00  1.0000
  -8   9  -9      65      52                                                          64   -0.01    0.00  1.0000
  -9   8  -9      85      90                                                          84    0.01    0.00  1.0000
  -8   9  10     238     107                                                         238    0.00    0.00  1.0000
  -9   8  10     186      82                                                         186    0.00    0.00  1.0000
  -8   9 -10     319     122                                                         318    0.00    0.00  1.0000
  -9   8 -10      10      48                                                          10    0.00    0.00  1.0000
  -8   9  11     184     146                                                         222   -0.16    0.00  1.0000
  -9   8  11       1      95                                                           6    0.16    0.00  1.0000
  -9   8 -11     105     116                                                         134   -0.16    0.00  1.0000
  -8   9  12     105      56                                                          98    0.04    0.00  1.0000
  -9   8  12     491     191                                                         477    0.04    0.00  1.0000
  -8   9 -12     255     109                                                         245   -0.04    0.00  1.0000
  -9   8 -12      84      56                                                          78   -0.04    0.00  1.0000
  -8   9  13       0      93                                                           0    0.02    0.00  1.0000
  -9   8  13       2      96                                                           2   -0.02    0.00  1.0000
  -8   9 -13       5      63                                                           4   -0.02    0.00  1.0000
  -9   8 -13       5      80                                                           4    0.02    0.00  1.0000
  -8   9  14     224     135                                                         227   -0.01    0.00  1.0000
  -9   8  14     137      79                                                         139   -0.01    0.00  1.0000
  -8   9 -14     114      81                                                         116    0.01    0.00  1.0000
  -9   8 -14      40      54                                                          41    0.01    0.00  1.0000
  -9  10   1     338      81                                                         357   -0.06    0.00  1.0000
 -10   9   1     427     134                                                         448    0.06    0.00  1.0000
  -9  10  -1     413     142                                                         434    0.06    0.00  1.0000
 -10   9  -1      29      74                                                          35   -0.06    0.00  1.0000
  -9  10   2     434     134                                                         417   -0.05    0.00  1.0000
 -10   9   2     624     135                                                         604   -0.05    0.00  1.0000
  -9  10  -2     423     128                                                         406    0.05    0.00  1.0000
 -10   9  -2     435     120                                                         418    0.05    0.00  1.0000
  -9  10   3      77      98                                                          88   -0.07    0.00  1.0000
 -10   9   3     153     137                                                         168    0.07    0.00  1.0000
  -9  10  -3      49      72                                                          58    0.07    0.00  1.0000
 -10   9  -3     105     124                                                         117   -0.07    0.00  1.0000
  -9  10   4     540     209                                                         537   -0.01    0.00  1.0000
 -10   9   4       1      65                                                           1   -0.01    0.00  1.0000
  -9  10  -4     145      87                                                         143    0.01    0.00  1.0000
 -10   9  -4     182     118                                                         180    0.01    0.00  1.0000
  -9  10   5     282     106                                                         257   -0.09    0.00  1.0000
 -10   9   5     282     130                                                         257    0.09    0.00  1.0000
  -9  10  -5      15      69                                                          10    0.09    0.00  1.0000
 -10   9  -5     118      67                                                         102   -0.09    0.00  1.0000
  -9  10   6     482     178                                                         464    0.05    0.00  1.0000
 -10   9   6      41      75                                                          36    0.05    0.00  1.0000
  -9  10  -6      37      66                                                          32   -0.05    0.00  1.0000
 -10   9  -6     178      76                                                         167   -0.05    0.00  1.0000
  -9  10   7     300     123                                                         309    0.03    0.00  1.0000
 -10   9   7       2      82                                                           3   -0.03    0.00  1.0000
  -9  10  -7     244     128                                                         253   -0.03    0.00  1.0000
 -10   9  -7     179      71                                                         186    0.03    0.00  1.0000
  -9  10   8     283     155                                                         282    0.00    0.00  1.0000
 -10   9   8       0      76                                                           0    0.00    0.00  1.0000
  -9  10  -8       0      48                                                           0    0.00    0.00  1.0000
 -10   9  -8     175      99                                                         174    0.00    0.00  1.0000
  -9  10   9     257     155                                                         263    0.02    0.00  1.0000
 -10   9   9     142     118                                                         147   -0.02    0.00  1.0000
  -9  10  -9      29      70                                                          31   -0.02    0.00  1.0000
 -10   9  -9      40      54                                                          42    0.02    0.00  1.0000
  -9  10  10      76     108                                                          77   -0.01    0.00  1.0000
 -10   9  10     222     175                                                         224   -0.01    0.00  1.0000
  -9  10 -10       0      47                                                           0    0.01    0.00  1.0000
 -10   9 -10      11      50                                                          11    0.01    0.00  1.0000
  -9  10  11       8      74                                                          13   -0.11    0.00  1.0000
 -10   9  11      11      83                                                          17    0.11    0.00  1.0000
  -9  10 -11       0      65                                                           1    0.11    0.00  1.0000
 -10   9 -11      26      81                                                          36   -0.11    0.00  1.0000
  -9  10  12       0      70                                                           0    0.04    0.00  1.0000
 -10   9  12       0      65                                                           0    0.04    0.00  1.0000
  -9  10 -12     192     109                                                         184   -0.04    0.00  1.0000
  -9  10  13       0      75                                                           0    0.01    0.00  1.0000
 -10   9  13      11      74                                                          10   -0.01    0.00  1.0000
  -9  10 -13       6      43                                                           6   -0.01    0.00  1.0000
 -10  11   1      58      77                                                          20   -0.39    0.00  1.0000
 -11  10   1      38      98                                                           9    0.39    0.00  1.0000
 -10  11  -1     105      76                                                          50    0.39    0.00  1.0000
 -10  11   2     373     176                                                         386   -0.04    0.00  1.0000
 -11  10   2       3      67                                                           4   -0.04    0.00  1.0000
 -10  11  -2      61      89                                                          66    0.04    0.00  1.0000
 -11  10  -2     226     122                                                         236    0.04    0.00  1.0000
 -10  11   3     532     126                                                         461   -0.19    0.00  1.0000
 -11  10   3     350     132                                                         293    0.19    0.00  1.0000
 -10  11  -3      65      77                                                          42    0.19    0.00  1.0000
 -11  10  -3      66      79                                                          43   -0.19    0.00  1.0000
 -10  11   4     173     117                                                         178   -0.02    0.00  1.0000
 -11  10   4     306     141                                                         313   -0.02    0.00  1.0000
 -10  11  -4     178     120                                                         183    0.02    0.00  1.0000
 -11  10  -4     408     182                                                         416    0.02    0.00  1.0000
 -10  11   5      22      89                                                          18    0.06    0.00  1.0000
 -11  10   5      12      88                                                           9   -0.06    0.00  1.0000
 -10  11  -5      79      64                                                          71   -0.06    0.00  1.0000
 -11  10  -5      17      88                                                          13    0.06    0.00  1.0000
 -10  11   6      65     104                                                          61    0.03    0.00  1.0000
 -11  10   6      75     114                                                          70    0.03    0.00  1.0000
 -10  11  -6       3      60                                                           2   -0.03    0.00  1.0000
 -11  10  -6     148      84                                                         142   -0.03    0.00  1.0000
 -10  11   7     143     145                                                         143    0.00    0.00  1.0000
 -11  10   7      56      82                                                          56    0.00    0.00  1.0000
 -10  11  -7     123     112                                                         123    0.00    0.00  1.0000
 -11  10  -7      94     117                                                          94    0.00    0.00  1.0000
 -10  11   8     412     193                                                         403   -0.03    0.00  1.0000
 -11  10   8     313     165                                                         305   -0.03    0.00  1.0000
 -10  11  -8     315     135                                                         307    0.03    0.00  1.0000
 -11  10  -8      21      57                                                          19    0.03    0.00  1.0000
 -10  11   9       3      70                                                           4    0.02    0.00  1.0000
 -11  10   9     381     210                                                         388   -0.02    0.00  1.0000
 -10  11  -9      77      97                                                          80   -0.02    0.00  1.0000
 -11  10  -9     148      79                                                         152    0.02    0.00  1.0000
 -10  11  10     213     129                                                         207   -0.03    0.00  1.0000
 -11  10  10     266     175                                                         259   -0.03    0.00  1.0000
 -10  11 -10       4      52                                                           3    0.03    0.00  1.0000
 -11  10 -10     245     114                                                         238    0.03    0.00  1.0000
 -10  11  11       4      84                                                           6   -0.05    0.00  1.0000
 -11  10  11       0      89                                                           1    0.05    0.00  1.0000
 -10  11 -11       7      62                                                          10    0.05    0.00  1.0000
 -11  10 -11       2      68                                                           4   -0.05    0.00  1.0000
 -10  11  12      80     105                                                          84    0.02    0.00  1.0000
 -11  10  12     138     116                                                         143    0.02    0.00  1.0000
 -10  11 -12     111      89                                                         115   -0.02    0.00  1.0000
 -11  10 -12      30      79                                                          32   -0.02    0.00  1.0000
 -11  12   1       0     179                                                          29   -0.72    0.00  1.0000
 -12  11   1       3     175                                                          18    0.72    0.00  1.0000
 -11  12  -1       0      88                                                          31    0.72    0.00  1.0000
 -12  11  -1      27     110                                                         125   -0.72    0.00  1.0000
 -11  12   2     346     154                                                         335   -0.04    0.00  1.0000
 -12  11   2       0      80                                                           0   -0.04    0.00  1.0000
 -11  12  -2     264     153                                                         254    0.04    0.00  1.0000
 -12  11  -2     531     157                                                         517    0.04    0.00  1.0000
 -11  12   3       7      70                                                           2   -0.15    0.00  1.0000
 -12  11   3       5      92                                                           1    0.15    0.00  1.0000
 -11  12  -3      26      71                                                          15    0.15    0.00  1.0000
 -12  11  -3       5      93                                                           1   -0.15    0.00  1.0000
 -11  12   4      39      77                                                          38   -0.01    0.00  1.0000
 -12  11   4     291     168                                                         287   -0.01    0.00  1.0000
 -11  12  -4     217     129                                                         214    0.01    0.00  1.0000
 -12  11  -4     218     127                                                         215    0.01    0.00  1.0000
 -11  12   5       0      99                                                           2    0.12    0.00  1.0000
 -12  11   5       3     128                                                           7   -0.12    0.00  1.0000
 -11  12  -5       0      81                                                           2   -0.12    0.00  1.0000
 -12  11  -5       1     118                                                           0    0.12    0.00  1.0000
 -11  12   6       6      68                                                           7   -0.02    0.00  1.0000
 -12  11   6       0      67                                                           0   -0.02    0.00  1.0000
 -11  12  -6      20      68                                                          22    0.02    0.00  1.0000
 -12  11  -6      20      72                                                          22    0.02    0.00  1.0000
 -11  12   7     176     139                                                         170    0.03    0.00  1.0000
 -12  11   7       9      68                                                           8   -0.03    0.00  1.0000
 -11  12  -7       9      62                                                           8   -0.03    0.00  1.0000
 -12  11  -7       9      69                                                           8    0.03    0.00  1.0000
 -11  12   8     276     129                                                         287   -0.04    0.00  1.0000
 -12  11   8     197      89                                                         206   -0.04    0.00  1.0000
 -11  12  -8      65      68                                                          71    0.04    0.00  1.0000
 -12  11  -8      17      59                                                          20    0.04    0.00  1.0000
 -11  12   9      90     139                                                          94   -0.02    0.00  1.0000
 -12  11   9      12      76                                                          13    0.02    0.00  1.0000
 -11  12  -9       8      63                                                           9    0.02    0.00  1.0000
 -12  11  -9     107     137                                                         111   -0.02    0.00  1.0000
 -11  12  10      87      94                                                          79   -0.05    0.00  1.0000
 -12  11  10      80     158                                                          72   -0.05    0.00  1.0000
 -11  12 -10      56      57                                                          50    0.05    0.00  1.0000
 -12  11 -10     139     107                                                         129    0.05    0.00  1.0000
 -11  12  11       0      93                                                           0   -0.02    0.00  1.0000
 -12  11  11      46     148                                                          48    0.02    0.00  1.0000
 -12  11 -11       0      59                                                           0   -0.02    0.00  1.0000
 -12  13   1      10      99                                                          10   -0.78    0.00  1.0000
 -13  12   1      29     136                                                           1    0.78    0.00  1.0000
 -12  13  -1      38      79                                                         158    0.78    0.00  1.0000
 -13  12  -1      41     150                                                           0   -0.78    0.00  1.0000
 -12  13   2      40      68                                                          45   -0.05    0.00  1.0000
 -13  12   2      53      73                                                          59   -0.05    0.00  1.0000
 -12  13  -2     390     152                                                         406    0.05    0.00  1.0000
 -13  12  -2      18      70                                                          22    0.05    0.00  1.0000
 -12  13   3     390     145                                                         393   -0.01    0.00  1.0000
 -13  12   3      59      72                                                          60    0.01    0.00  1.0000
 -12  13  -3      59      75                                                          60    0.01    0.00  1.0000
 -13  12  -3     290     120                                                         293   -0.01    0.00  1.0000
 -12  13   4       0      65                                                           0    0.02    0.00  1.0000
 -13  12   4     187     137                                                         192    0.02    0.00  1.0000
 -12  13  -4       0      66                                                           0   -0.02    0.00  1.0000
 -13  12  -4       0      75                                                           0   -0.02    0.00  1.0000
 -12  13   5       3     108                                                           1    0.09    0.00  1.0000
 -13  12   5       1      71                                                           0   -0.09    0.00  1.0000
 -12  13  -5      49     144                                                          39   -0.09    0.00  1.0000
 -13  12  -5       1      70                                                           0    0.09    0.00  1.0000
 -12  13   6     284     205                                                         308   -0.08    0.00  1.0000
 -13  12   6       0      66                                                           1   -0.08    0.00  1.0000
 -12  13  -6       8      72                                                          12    0.08    0.00  1.0000
 -13  12  -6       1      71                                                           3    0.08    0.00  1.0000
 -12  13   7      11     167                                                          17    0.09    0.00  1.0000
 -13  12   7       6      70                                                          10   -0.09    0.00  1.0000
 -12  13  -7       6      63                                                          11   -0.09    0.00  1.0000
 -13  12  -7       9     109                                                          14    0.09    0.00  1.0000
 -12  13   8      63     104                                                          67   -0.03    0.00  1.0000
 -13  12   8       1      70                                                           1   -0.03    0.00  1.0000
 -12  13  -8     138     156                                                         144    0.03    0.00  1.0000
 -13  12  -8     108     108                                                         113    0.03    0.00  1.0000
 -12  13   9      94     144                                                          80   -0.09    0.00  1.0000
 -13  12   9       1      71                                                           0    0.09    0.00  1.0000
 -12  13  -9       1      58                                                           0    0.09    0.00  1.0000
 -13  12  -9      91     114                                                          77   -0.09    0.00  1.0000
 -12  13  10     162     181                                                         177   -0.07    0.00  1.0000
 -13  12  10      39     119                                                          47   -0.07    0.00  1.0000
 -12  13 -10       6      65                                                           9    0.07    0.00  1.0000
 -13  12 -10      29      59                                                          36    0.07    0.00  1.0000
 -13  14   1       7      89                                                           1   -0.44    0.00  1.0000
 -14  13   1       1     122                                                           8    0.44    0.00  1.0000
 -13  14  -1       3      88                                                           4    0.44    0.00  1.0000
 -14  13  -1       2     210                                                          25   -0.44    0.00  1.0000
 -13  14   2       7      79                                                          11   -0.08    0.00  1.0000
 -14  13   2     316     135                                                         339   -0.08    0.00  1.0000
 -13  14  -2     350     142                                                         375    0.08    0.00  1.0000
 -14  13  -2     248     178                                                         269    0.08    0.00  1.0000
 -13  14   3     271     238                                                         289    0.06    0.00  1.0000
 -14  13   3       0      71                                                           0   -0.06    0.00  1.0000
 -13  14  -3      18      95                                                          23   -0.06    0.00  1.0000
 -14  13  -3       1     120                                                           3    0.06    0.00  1.0000
 -13  14   4     175     112                                                         161    0.07    0.00  1.0000
 -14  13   4     355     146                                                         335    0.07    0.00  1.0000
 -13  14  -4     378     128                                                         357   -0.07    0.00  1.0000
 -14  13  -4     320      91                                                         301   -0.07    0.00  1.0000
 -13  14   5       4      68                                                           7    0.07    0.00  1.0000
 -14  13   5       4     114                                                           7   -0.07    0.00  1.0000
 -13  14  -5      10     161                                                          14   -0.07    0.00  1.0000
 -14  13  -5      18      73                                                          23    0.07    0.00  1.0000
 -13  14   6       2      72                                                           5   -0.11    0.00  1.0000
 -14  13   6       1      69                                                           0   -0.11    0.00  1.0000
 -13  14  -6      67     118                                                          83    0.11    0.00  1.0000
 -14  13  -6       7      73                                                          13    0.11    0.00  1.0000
 -13  14   7       7     150                                                          13    0.13    0.00  1.0000
 -14  13   7       1     117                                                           0   -0.13    0.00  1.0000
 -13  14  -7       1      99                                                           5   -0.13    0.00  1.0000
 -14  13  -7       1      70                                                           0    0.13    0.00  1.0000
 -13  14   8     288     153                                                         286   -0.01    0.00  1.0000
 -14  13   8      70      98                                                          69   -0.01    0.00  1.0000
 -13  14  -8      97      97                                                          96    0.01    0.00  1.0000
 -14  13  -8      11      57                                                          11    0.01    0.00  1.0000
 -13  14   9       4     110                                                           9   -0.14    0.00  1.0000
 -14  13   9       3      63                                                           8    0.14    0.00  1.0000
 -13  14  -9      17     114                                                          27    0.14    0.00  1.0000
 -14  13  -9      26     133                                                          39   -0.14    0.00  1.0000
 -14  15   1       0      73                                                           1    0.04    0.00  1.0000
 -15  14   1      20      82                                                          23   -0.04    0.00  1.0000
 -14  15  -1      11     189                                                          14   -0.04    0.00  1.0000
 -15  14  -1      36     220                                                          40    0.04    0.00  1.0000
 -14  15   2       8      68                                                           4   -0.10    0.00  1.0000
 -15  14   2     191     149                                                         169   -0.10    0.00  1.0000
 -14  15  -2       8      70                                                           4    0.10    0.00  1.0000
 -15  14  -2      69     107                                                          56    0.10    0.00  1.0000
 -14  15   3       8     139                                                           9    0.02    0.00  1.0000
 -15  14   3       5     150                                                           6   -0.02    0.00  1.0000
 -14  15  -3      13      65                                                          14   -0.02    0.00  1.0000
 -15  14  -3       0      82                                                           0    0.02    0.00  1.0000
 -14  15   4       0      65                                                           0    0.08    0.00  1.0000
 -15  14   4     229     238                                                         249    0.08    0.00  1.0000
 -14  15  -4     252     222                                                         273   -0.08    0.00  1.0000
 -15  14  -4     140     140                                                         156   -0.08    0.00  1.0000
 -14  15   5       2     147                                                           6    0.13    0.00  1.0000
 -15  14   5       0      66                                                           1   -0.13    0.00  1.0000
 -14  15  -5       2      65                                                           6   -0.13    0.00  1.0000
 -15  14  -5       0     109                                                           1    0.13    0.00  1.0000
 -14  15   6       4      69                                                           8   -0.10    0.00  1.0000
 -15  14   6      19      67                                                          26   -0.10    0.00  1.0000
 -14  15  -6      34     114                                                          44    0.10    0.00  1.0000
 -15  14  -6       1      60                                                           0    0.10    0.00  1.0000
 -14  15   7       1      73                                                           0    0.11    0.00  1.0000
 -15  14   7       3     131                                                           6   -0.11    0.00  1.0000
 -14  15  -7       0      67                                                           2   -0.11    0.00  1.0000
 -15  14  -7       1      85                                                           3    0.11    0.00  1.0000
 -15  16   1       0      62                                                           8    0.32    0.00  1.0000
 -16  15   1       2      94                                                          15   -0.32    0.00  1.0000
 -15  16  -1       2     117                                                          15   -0.32    0.00  1.0000
 -16  15  -1       0      95                                                           8    0.32    0.00  1.0000
 -15  16   2     134     116                                                         153   -0.09    0.00  1.0000
 -16  15   2     123     131                                                         141   -0.09    0.00  1.0000
 -15  16  -2      24     113                                                          32    0.09    0.00  1.0000
 -16  15  -2      40      80                                                          50    0.09    0.00  1.0000
 -15  16   3       7     126                                                           9   -0.05    0.00  1.0000
 -16  15   3       3      68                                                           5    0.05    0.00  1.0000
 -15  16  -3      10      74                                                          13    0.05    0.00  1.0000
 -16  15  -3       2     117                                                           4   -0.05    0.00  1.0000
 -15  16   4       0      58                                                           0    0.06    0.00  1.0000
 -16  15   4       0      71                                                           0    0.06    0.00  1.0000
 -15  16  -4       0      65                                                           0   -0.06    0.00  1.0000
 -16  15  -4     124     153                                                         135   -0.06    0.00  1.0000
 -15  16   5      27     286                                                          48    0.21    0.00  1.0000
 -16  15   5       3      65                                                           0   -0.21    0.00  1.0000
 -15  16  -5       3      78                                                           0   -0.21    0.00  1.0000
 -16  15  -5       3     105                                                           0    0.21    0.00  1.0000
  -1  -1  -2    4712     271                                                        5247    0.46    0.00  1.0000
  -1  -1   2    4000     283                                                        4494    0.46    0.00  1.0000
   1   1   4   11405     667                                                       11727    0.18    0.00  1.0000
  -1  -1   4   10170     612                                                       10474    0.18    0.00  1.0000
  -1  -1  -4   12516     223                                                       12853    0.18    0.00  1.0000
   1   1  -4   11773     681                                                       12100    0.18    0.00  1.0000
   1   1   6   16556     378                                                       16886   -0.16    0.00  1.0000
  -1  -1   6   16312     416                                                       16640   -0.16    0.00  1.0000
  -1  -1  -6   16675     400                                                       17006   -0.16    0.00  1.0000
   1   1  -6   17237     432                                                       17574   -0.16    0.00  1.0000
   1   1   8   12377     750                                                       12415    0.02    0.00  1.0000
  -1  -1   8   10868     613                                                       10903    0.02    0.00  1.0000
  -1  -1  -8    9977     535                                                       10011    0.02    0.00  1.0000
   1   1  -8   10427     557                                                       10462    0.02    0.00  1.0000
   1   1  10   13190    4202                                                       13102   -0.05    0.00  1.0000
  -1  -1  10   11954    1211                                                       11870   -0.05    0.00  1.0000
  -1  -1 -16       3     167                                                           0    0.19    0.00  1.0000
   1   1 -16      28      59                                                          14    0.19    0.00  1.0000
   0   2   1       4     144                                                           3   -0.04    0.00  1.0000
  -2   0   1       2     116                                                           1    0.04    0.00  1.0000
   0   2  -1       9      78                                                           7   -0.04    0.00  1.0000
   0  -2   1       9      31                                                           7   -0.04    0.00  1.0000
  -2   0  -1      39      71                                                          35    0.04    0.00  1.0000
   0   2   2   15861     240                                                       15249    0.30    0.00  1.0000
   0  -2  -2   16649     214                                                       16022    0.30    0.00  1.0000
  -2   0   2   16874     221                                                       16243    0.30    0.00  1.0000
   2   0  -2   18090     250                                                       17436    0.30    0.00  1.0000
  -2   0  -2   16925     217                                                       16293    0.30    0.00  1.0000
   0   2  -2   17193     222                                                       16556    0.30    0.00  1.0000
   2   0   2   16764     213                                                       16135    0.30    0.00  1.0000
  -2   0  -3  238803   36708                                                      239693   -0.11    0.00  1.0000
   0   2  -3  256604   39561                                                      257526    0.11    0.00  1.0000
   0   2   3  242366   37282                                                      243262    0.11    0.00  1.0000
   0  -2  -3  258623   39882                                                      259549    0.11    0.00  1.0000
  -2   0   3  250578   38585                                                      251489   -0.11    0.00  1.0000
   2   0  -3  264311   40783                                                      265247   -0.11    0.00  1.0000
  -2   0  -3  213629   32688                                                      214471   -0.11    0.00  1.0000
  -2   0  -4    1212     111                                                        1126    0.15    0.00  1.0000
   0   2  -4    1125      97                                                        1042    0.15    0.00  1.0000
   0   2   4    1213     116                                                        1127    0.15    0.00  1.0000
  -2   0   4     912      93                                                         837    0.15    0.00  1.0000
   0  -2  -4    1044     112                                                         964    0.15    0.00  1.0000
   2   0  -4     967      72                                                         890    0.15    0.00  1.0000
   0  -2   5  223929   37499                                                      224325   -0.05    0.00  1.0000
  -2   0  -5  219191   36713                                                      219583    0.05    0.00  1.0000
   0   2   5  213546   35768                                                      213933   -0.05    0.00  1.0000
   0   2  -5  210237   35215                                                      210621   -0.05    0.00  1.0000
  -2   0   5  225643   37783                                                      226041    0.05    0.00  1.0000
   0  -2  -5  231143   38703                                                      231545   -0.05    0.00  1.0000
   2   0  -5  223392   37406                                                      223788    0.05    0.00  1.0000
   0  -2   6   10943     662                                                       11172   -0.13    0.00  1.0000
   0   2   6   11351     660                                                       11584   -0.13    0.00  1.0000
  -2   0  -6   12315     382                                                       12558   -0.13    0.00  1.0000
  -2   0   6   11311     658                                                       11543   -0.13    0.00  1.0000
   0   2  -6   11892     369                                                       12130   -0.13    0.00  1.0000
   0  -2  -6   12224     319                                                       12466   -0.13    0.00  1.0000
   2   0  -6   11586    1540                                                       11821   -0.13    0.00  1.0000
   0  -2   7       2      76                                                           7    0.14    0.00  1.0000
   0   2   7       6      62                                                          13    0.14    0.00  1.0000
  -2   0   7       4      50                                                          10   -0.14    0.00  1.0000
  -2   0  -7      11      59                                                          20   -0.14    0.00  1.0000
   0   2  -7      29      78                                                          42    0.14    0.00  1.0000
   0  -2  -7       4      50                                                          10    0.14    0.00  1.0000
   2   0  -7      76      95                                                          97   -0.14    0.00  1.0000
   0   2   8    2951     340                                                        2914    0.04    0.00  1.0000
  -2   0   8    2709     239                                                        2673    0.04    0.00  1.0000
  -2   0  -8    2300     227                                                        2267    0.04    0.00  1.0000
   0   2  -8    2379     228                                                        2345    0.04    0.00  1.0000
   0  -2  -8    2339     228                                                        2306    0.04    0.00  1.0000
   2   0  -8    2702     191                                                        2666    0.04    0.00  1.0000
   0   2   9    1843     387                                                        1855    0.02    0.00  1.0000
  -2   0   9    1068     248                                                        1077   -0.02    0.00  1.0000
   0   2  -9    1064     246                                                        1073    0.02    0.00  1.0000
   0   2  10    1131     219                                                        1165   -0.06    0.00  1.0000
  -2   0  10    1124     207                                                        1158   -0.06    0.00  1.0000
   0   2  11     378     177                                                         399   -0.07    0.00  1.0000
  -2   0  11     510     220                                                         535    0.07    0.00  1.0000
   0   2  12    1509     296                                                        1479    0.05    0.00  1.0000
  -2   0 -12    1673     304                                                        1642    0.05    0.00  1.0000
   0   2 -12    1772     318                                                        1740    0.05    0.00  1.0000
   0   2  13     243     106                                                         253   -0.04    0.00  1.0000
  -2   0  13     183      79                                                         192    0.04    0.00  1.0000
  -2   0 -13      39      60                                                          43    0.04    0.00  1.0000
   0   2 -13      48      71                                                          52   -0.04    0.00  1.0000
   0   2  14     549     156                                                         549    0.00    0.00  1.0000
  -2   0  14     383     131                                                         383    0.00    0.00  1.0000
  -2   0 -14     271      75                                                         271    0.00    0.00  1.0000
   0   2 -14     377     116                                                         377    0.00    0.00  1.0000
  -2   0 -15      26      48                                                          23    0.04    0.00  1.0000
   0   2 -15      92     104                                                          85   -0.04    0.00  1.0000
  -2   0 -16       9     125                                                          19    0.17    0.00  1.0000
   0   2 -16      17     110                                                          30    0.17    0.00  1.0000
  -1   3   0  337928     912                                                      308943   -3.10    0.00  1.0000
   1  -3   0  335909     894                                                      307013   -3.10    0.00  1.0000
  -3   1   0  324024     834                                                      295655   -3.10    0.00  1.0000
   3  -1   0  327505     851                                                      298981   -3.10    0.00  1.0000
  -1   3   1  153050   31842                                                      152712   -0.05    0.00  1.0000
   1  -3  -1  209123   42180                                                      208728   -0.05    0.00  1.0000
  -3   1   1  158986   32938                                                      158641    0.05    0.00  1.0000
   3  -1  -1  197175   39983                                                      196791    0.05    0.00  1.0000
  -1   3  -1  129380   27418                                                      129069   -0.05    0.00  1.0000
   1  -3   1  121265   25892                                                      120964   -0.05    0.00  1.0000
  -1   3   2  151419   28158                                                      151305   -0.02    0.00  1.0000
   1  -3  -2  139269   26020                                                      139159   -0.02    0.00  1.0000
  -3   1   2  146324   27251                                                      146212   -0.02    0.00  1.0000
   3  -1  -2  138657   25901                                                      138548   -0.02    0.00  1.0000
  -1   3  -2  100473    1143                                                      100380   -0.02    0.00  1.0000
  -1   3   3    6805     213                                                        7010    0.15    0.00  1.0000
  -3   1   3    6269     189                                                        6465   -0.15    0.00  1.0000
   1  -3  -3    6421     190                                                        6620    0.15    0.00  1.0000
   3  -1  -3    6947     208                                                        7154   -0.15    0.00  1.0000
  -1   3  -3    6050     171                                                        6243    0.15    0.00  1.0000
  -3   1  -3    6162     176                                                        6357   -0.15    0.00  1.0000
   3  -1   3    5738     158                                                        5926   -0.15    0.00  1.0000
   1  -3   3    5789     160                                                        5978    0.15    0.00  1.0000
  -1   3  -4   17321     225                                                       17172    0.07    0.00  1.0000
  -1   3   4   16478     325                                                       16333    0.07    0.00  1.0000
  -3   1   4   17623     257                                                       17473    0.07    0.00  1.0000
   1  -3  -4   17694     241                                                       17544    0.07    0.00  1.0000
   3  -1  -4   18040     241                                                       17888    0.07    0.00  1.0000
  -3   1  -4   17572     231                                                       17422    0.07    0.00  1.0000
  -1   3  -4   17459     225                                                       17310    0.07    0.00  1.0000
  -3   1  -5   95939    1682                                                       96292    0.07    0.00  1.0000
  -1   3  -5   99200   11755                                                       99559   -0.07    0.00  1.0000
  -1   3   5   96485    1717                                                       96839   -0.07    0.00  1.0000
  -3   1   5   96809    1662                                                       97163    0.07    0.00  1.0000
   1  -3  -5   97527    1658                                                       97883   -0.07    0.00  1.0000
   3  -1  -5   96439    1635                                                       96793    0.07    0.00  1.0000
  -3   1  -5   96790    1650                                                       97144    0.07    0.00  1.0000
  -1   3  -5   93012    1582                                                       93359   -0.07    0.00  1.0000
  -3   1  -6      82      59                                                          92   -0.07    0.00  1.0000
  -1   3  -6      21      24                                                          26   -0.07    0.00  1.0000
  -1   3   6      32      76                                                          39   -0.07    0.00  1.0000
  -3   1   6      13      67                                                          17   -0.07    0.00  1.0000
   1  -3  -6      67      54                                                          76   -0.07    0.00  1.0000
   3  -1  -6      79      98                                                          89   -0.07    0.00  1.0000
  -3   1  -6      13      44                                                          17   -0.07    0.00  1.0000
  -1   3  -6      50      70                                                          58   -0.07    0.00  1.0000
  -3   1  -7    8213     327                                                        7931   -0.19    0.00  1.0000
  -1   3  -7    7947     295                                                        7670    0.19    0.00  1.0000
  -1   3   7    9118     422                                                        8821    0.19    0.00  1.0000
  -3   1   7    8674     352                                                        8384   -0.19    0.00  1.0000
   1  -3  -7    8832     187                                                        8539    0.19    0.00  1.0000
   3  -1  -7    9206     175                                                        8907   -0.19    0.00  1.0000
  -3   1  -7    8466     182                                                        8180   -0.19    0.00  1.0000
  -1   3  -7    8206     166                                                        7924    0.19    0.00  1.0000
  -3   1  -8      59      53                                                          50    0.07    0.00  1.0000
  -1   3   8      28      36                                                          22    0.07    0.00  1.0000
  -1   3  -8      26      28                                                          20    0.07    0.00  1.0000
  -3   1   8     122      58                                                         109    0.07    0.00  1.0000
   1  -3  -8     239     102                                                         220    0.07    0.00  1.0000
   3  -1  -8       6      37                                                           3    0.07    0.00  1.0000
  -3   1  -8     183      80                                                         167    0.07    0.00  1.0000
  -1   3  -8       0      44                                                           0    0.07    0.00  1.0000
  -1   3   9     256     135                                                         266    0.04    0.00  1.0000
  -3   1   9     196     125                                                         205   -0.04    0.00  1.0000
  -3   1  -9      62      91                                                          67   -0.04    0.00  1.0000
  -1   3  -9     197     115                                                         206    0.04    0.00  1.0000
  -1   3  10    2829     374                                                        2765   -0.07    0.00  1.0000
  -3   1  10    2906     320                                                        2842   -0.07    0.00  1.0000
  -3   1 -10    2720     265                                                        2658   -0.07    0.00  1.0000
  -1   3 -10    2779     279                                                        2716   -0.07    0.00  1.0000
  -1   3  11    2172     446                                                        2100   -0.09    0.00  1.0000
  -3   1  11    1422     341                                                        1364    0.09    0.00  1.0000
  -3   1 -11    2880     566                                                        2797    0.09    0.00  1.0000
  -1   3 -11    2706     529                                                        2626   -0.09    0.00  1.0000
  -1   3  12     258     152                                                         277    0.07    0.00  1.0000
  -3   1  12      98      82                                                         109    0.07    0.00  1.0000
  -3   1 -12     326     163                                                         347    0.07    0.00  1.0000
  -1   3 -12     309     153                                                         329    0.07    0.00  1.0000
  -1   3  13     187      88                                                         174   -0.06    0.00  1.0000
  -3   1  13      45      58                                                          39    0.06    0.00  1.0000
  -3   1 -13     101      93                                                          91    0.06    0.00  1.0000
  -1   3 -13      63      53                                                          55   -0.06    0.00  1.0000
  -1   3  14       2      53                                                           2   -0.01    0.00  1.0000
  -3   1  14       2      74                                                           2   -0.01    0.00  1.0000
  -1   3 -14     148      98                                                         147   -0.01    0.00  1.0000
  -3   1 -14      58      58                                                          57   -0.01    0.00  1.0000
  -1   3  15      11      70                                                          15   -0.06    0.00  1.0000
  -3   1  15     133     116                                                         145    0.06    0.00  1.0000
  -3   1 -15      11      56                                                          14    0.06    0.00  1.0000
  -1   3 -15       0      50                                                           0   -0.06    0.00  1.0000
  -3   1  16      10      78                                                          17    0.13    0.00  1.0000
  -3   1 -16       6     128                                                          12    0.13    0.00  1.0000
  -1   3 -16      61     209                                                          78    0.13    0.00  1.0000
  -2   4   0  239509   52426                                                      244019   -0.56    0.00  1.0000
   2  -4   0  315379   66764                                                      320551   -0.56    0.00  1.0000
  -4   2   0  229389   50490                                                      233803   -0.56    0.00  1.0000
   4  -2   0  233152   51208                                                      237602   -0.56    0.00  1.0000
  -2   4   1  182127   35436                                                      181823   -0.04    0.00  1.0000
   2  -4  -1  239637   45722                                                      239288   -0.04    0.00  1.0000
  -4   2   1  189339   36724                                                      189029    0.04    0.00  1.0000
   4  -2  -1  235525   44981                                                      235179    0.04    0.00  1.0000
  -2   4  -1  172831   33759                                                      172535   -0.04    0.00  1.0000
  -4   2  -1  127580   25549                                                      127325    0.04    0.00  1.0000
   2  -4   1  196774   38060                                                      196458   -0.04    0.00  1.0000
   4  -2   1  153610   30277                                                      153331    0.04    0.00  1.0000
  -2   4   2   80052     893                                                       80838   -0.17    0.00  1.0000
  -4   2   2   79779     887                                                       80563   -0.17    0.00  1.0000
   2  -4  -2   79382     882                                                       80164   -0.17    0.00  1.0000
   4  -2  -2   79681     886                                                       80465   -0.17    0.00  1.0000
   2  -4   2   78294     853                                                       79071   -0.17    0.00  1.0000
   4  -2   2   83382     910                                                       84184   -0.17    0.00  1.0000
  -2   4   3   33414     434                                                       33091    0.11    0.00  1.0000
  -4   2   3   31282     414                                                       30970   -0.11    0.00  1.0000
   2  -4  -3   33195     427                                                       32873    0.11    0.00  1.0000
   4  -2  -3   32937     420                                                       32617   -0.11    0.00  1.0000
  -2   4  -3   32618     398                                                       32299    0.11    0.00  1.0000
  -4   2  -3   33321     411                                                       32999   -0.11    0.00  1.0000
   2  -4   3   34119     413                                                       33793    0.11    0.00  1.0000
   4  -2   3   32553     404                                                       32235   -0.11    0.00  1.0000
  -2   4   4     128      70                                                         120   -0.04    0.00  1.0000
  -4   2   4      86      60                                                          80   -0.04    0.00  1.0000
   2  -4  -4      88      50                                                          81   -0.04    0.00  1.0000
   4  -2  -4      86      46                                                          80   -0.04    0.00  1.0000
  -2   4  -4     203      29                                                         193   -0.04    0.00  1.0000
  -4   2  -4      88      51                                                          81   -0.04    0.00  1.0000
   4  -2   4     171      41                                                         162   -0.04    0.00  1.0000
   2  -4   4     520      78                                                         504   -0.04    0.00  1.0000
  -2   4   5   14332     430                                                       14223   -0.06    0.00  1.0000
  -4   2   5   14217     294                                                       14108    0.06    0.00  1.0000
   2  -4  -5   14436     285                                                       14326   -0.06    0.00  1.0000
   4  -2  -5   14881     294                                                       14769    0.06    0.00  1.0000
  -2   4  -5   13748     260                                                       13641   -0.06    0.00  1.0000
  -4   2  -5   14147     284                                                       14038    0.06    0.00  1.0000
  -4   2  -6    3806     339                                                        3795    0.01    0.00  1.0000
  -2   4  -6    4154     360                                                        4143    0.01    0.00  1.0000
  -2   4   6    4887     291                                                        4875    0.01    0.00  1.0000
  -4   2   6    4798     365                                                        4786    0.01    0.00  1.0000
   2  -4  -6    5199     171                                                        5187    0.01    0.00  1.0000
   4  -2  -6    4543     174                                                        4531    0.01    0.00  1.0000
  -2   4  -6    4474     138                                                        4463    0.01    0.00  1.0000
  -4   2  -6    4060     139                                                        4049    0.01    0.00  1.0000
  -4   2  -7     176     140                                                         210   -0.15    0.00  1.0000
  -2   4  -7      24      65                                                          37    0.15    0.00  1.0000
  -2   4   7      48     106                                                          66    0.15    0.00  1.0000
  -4   2   7      43      75                                                          60   -0.15    0.00  1.0000
   2  -4  -7     241     100                                                         280    0.15    0.00  1.0000
   4  -2  -7     201     154                                                         237   -0.15    0.00  1.0000
  -4   2  -7     141     132                                                         171   -0.15    0.00  1.0000
  -2   4  -8    1125     155                                                        1087    0.07    0.00  1.0000
  -2   4   8    1524     221                                                        1480    0.07    0.00  1.0000
  -4   2   8    1153     180                                                        1115    0.07    0.00  1.0000
   4  -2  -8    1016     128                                                         980    0.07    0.00  1.0000
  -2   4  -8    1538     190                                                        1494    0.07    0.00  1.0000
  -4   2  -8    1181     151                                                        1142    0.07    0.00  1.0000
  -2   4   9     152      74                                                         165    0.06    0.00  1.0000
  -4   2   9      30      60                                                          36   -0.06    0.00  1.0000
  -4   2  -9      10      48                                                          13   -0.06    0.00  1.0000
  -2   4  -9      19      43                                                          24    0.06    0.00  1.0000
  -2   4  10    1750     424                                                        1772   -0.03    0.00  1.0000
  -4   2  10    1703     401                                                        1725   -0.03    0.00  1.0000
  -2   4 -10    1712     403                                                        1734   -0.03    0.00  1.0000
  -4   2 -10    1815     427                                                        1837   -0.03    0.00  1.0000
  -2   4  11     132      74                                                         145   -0.07    0.00  1.0000
  -4   2  11     183     104                                                         199    0.07    0.00  1.0000
  -2   4 -11     198     130                                                         214   -0.07    0.00  1.0000
  -4   2 -11     260     126                                                         279    0.07    0.00  1.0000
  -2   4  12     558     191                                                         535    0.06    0.00  1.0000
  -4   2  12     391     157                                                         372    0.06    0.00  1.0000
  -4   2 -12     354     142                                                         336    0.06    0.00  1.0000
  -2   4 -12     406     143                                                         387    0.06    0.00  1.0000
  -2   4  13     233     124                                                         249   -0.06    0.00  1.0000
  -4   2  13     104      90                                                         115    0.06    0.00  1.0000
  -4   2 -13      42      56                                                          49    0.06    0.00  1.0000
  -2   4 -13      99      90                                                         109   -0.06    0.00  1.0000
  -2   4  14       3      66                                                           3   -0.01    0.00  1.0000
  -4   2  14       4      56                                                           4   -0.01    0.00  1.0000
  -2   4 -14       3      47                                                           3   -0.01    0.00  1.0000
  -4   2 -14     264     152                                                         266   -0.01    0.00  1.0000
  -2   4  15     263     113                                                         252   -0.04    0.00  1.0000
  -4   2  15     236     116                                                         225    0.04    0.00  1.0000
  -2   4 -15      93      53                                                          86   -0.04    0.00  1.0000
  -4   2 -15      78      53                                                          72    0.04    0.00  1.0000
  -2   4  16     127     101                                                         112    0.08    0.00  1.0000
  -4   2  16      34      82                                                          26    0.08    0.00  1.0000
  -2   4 -16     327     161                                                         302    0.08    0.00  1.0000
  -4   2 -16     202     128                                                         183    0.08    0.00  1.0000
  -3   5   0     466     190                                                         783    0.78    0.00  1.0000
  -5   3   0     310     168                                                         576    0.78    0.00  1.0000
   3  -5   0     403     172                                                         700    0.78    0.00  1.0000
   5  -3   0     532     193                                                         868    0.78    0.00  1.0000
  -3   5   1    3059     147                                                        3084   -0.03    0.00  1.0000
  -5   3   1    3352     157                                                        3378    0.03    0.00  1.0000
   3  -5  -1    3480     160                                                        3507   -0.03    0.00  1.0000
   5  -3  -1    3655     175                                                        3682    0.03    0.00  1.0000
  -3   5  -1    3499     151                                                        3526   -0.03    0.00  1.0000
  -5   3  -1    3625     156                                                        3652    0.03    0.00  1.0000
   3  -5   1    3794     158                                                        3822   -0.03    0.00  1.0000
   5  -3   1    4277     182                                                        4307    0.03    0.00  1.0000
  -3   5   2   13765     255                                                       13844   -0.04    0.00  1.0000
  -5   3   2   13682     243                                                       13761   -0.04    0.00  1.0000
   3  -5  -2   14232     243                                                       14312   -0.04    0.00  1.0000
  -3   5  -2   13320     208                                                       13398   -0.04    0.00  1.0000
  -5   3  -2   12754     213                                                       12830   -0.04    0.00  1.0000
   3  -5   2   12518     194                                                       12593   -0.04    0.00  1.0000
   5  -3   2   12749     210                                                       12825   -0.04    0.00  1.0000
  -3   5   3   26100     344                                                       26000    0.04    0.00  1.0000
  -5   3   3   25203     326                                                       25105   -0.04    0.00  1.0000
   3  -5  -3   25822     325                                                       25723    0.04    0.00  1.0000
   5  -3  -3   26528     332                                                       26427   -0.04    0.00  1.0000
  -3   5  -3   25235     286                                                       25137    0.04    0.00  1.0000
  -5   3  -3   26296     311                                                       26196   -0.04    0.00  1.0000
   3  -5   3   25369     283                                                       25270    0.04    0.00  1.0000
   5  -3   3   25995     298                                                       25895   -0.04    0.00  1.0000
  -3   5   4   58987     961                                                       58550   -0.11    0.00  1.0000
  -5   3   4   60893    1008                                                       60449   -0.11    0.00  1.0000
   3  -5  -4   59030     948                                                       58592   -0.11    0.00  1.0000
   5  -3  -4   59444     958                                                       59005   -0.11    0.00  1.0000
  -3   5  -4   59907     958                                                       59466   -0.11    0.00  1.0000
  -5   3  -4   57818     927                                                       57385   -0.11    0.00  1.0000
   3  -5   4   59230     931                                                       58792   -0.11    0.00  1.0000
   5  -3   4   60421     953                                                       59978   -0.11    0.00  1.0000
  -3   5   5   23855     470                                                       23952   -0.04    0.00  1.0000
  -5   3   5   24579     501                                                       24677    0.04    0.00  1.0000
   3  -5  -5   23076     434                                                       23171   -0.04    0.00  1.0000
   5  -3  -5   25036     475                                                       25135    0.04    0.00  1.0000
  -3   5  -5   24562     444                                                       24660   -0.04    0.00  1.0000
  -5   3  -5   25066     457                                                       25165    0.04    0.00  1.0000
   5  -3   5   24580     444                                                       24678    0.04    0.00  1.0000
   3  -5   5   23996     434                                                       24093   -0.04    0.00  1.0000
  -3   5   6    6220     342                                                        6284    0.05    0.00  1.0000
  -5   3   6    6386     209                                                        6451    0.05    0.00  1.0000
   3  -5  -6    6014     171                                                        6077    0.05    0.00  1.0000
   5  -3  -6    6138     191                                                        6202    0.05    0.00  1.0000
  -3   5  -6    6074     151                                                        6138    0.05    0.00  1.0000
  -5   3  -7    1451     184                                                        1410   -0.07    0.00  1.0000
  -3   5   7    2241     218                                                        2190    0.07    0.00  1.0000
  -5   3   7    2197     194                                                        2147   -0.07    0.00  1.0000
   3  -5  -7    2333     160                                                        2281    0.07    0.00  1.0000
   5  -3  -7    1942     147                                                        1895   -0.07    0.00  1.0000
  -3   5  -7    2132     146                                                        2082    0.07    0.00  1.0000
  -5   3  -7    2286     170                                                        2235   -0.07    0.00  1.0000
  -3   5  -8    2638     450                                                        2659    0.03    0.00  1.0000
  -3   5   8    4295     630                                                        4322    0.03    0.00  1.0000
  -5   3   8    4802     700                                                        4831    0.03    0.00  1.0000
  -3   5  -8    5229     618                                                        5259    0.03    0.00  1.0000
  -5   3  -8    5170     618                                                        5200    0.03    0.00  1.0000
  -3   5   9     213     110                                                         195    0.08    0.00  1.0000
  -5   3   9     161      99                                                         146   -0.08    0.00  1.0000
  -3   5  -9     137      97                                                         123    0.08    0.00  1.0000
  -5   3  -9     176     116                                                         160   -0.08    0.00  1.0000
  -3   5  10     133     115                                                         144    0.06    0.00  1.0000
  -5   3  10     192     118                                                         205    0.06    0.00  1.0000
  -3   5 -10       6      49                                                           9    0.06    0.00  1.0000
  -5   3 -10      43      82                                                          49    0.06    0.00  1.0000
  -3   5  11     300     111                                                         302   -0.01    0.00  1.0000
  -5   3  11     107      73                                                         108    0.01    0.00  1.0000
  -3   5 -11     122      66                                                         123   -0.01    0.00  1.0000
  -5   3 -11      36      53                                                          37    0.01    0.00  1.0000
  -3   5  12      89     114                                                          87    0.02    0.00  1.0000
  -5   3  12      88     103                                                          86    0.02    0.00  1.0000
  -3   5 -12       7      44                                                           6    0.02    0.00  1.0000
  -3   5  13       1      83                                                           2   -0.05    0.00  1.0000
  -5   3  13       1      79                                                           2    0.05    0.00  1.0000
  -3   5 -13      17      49                                                          20   -0.05    0.00  1.0000
  -5   3 -13      48      79                                                          53    0.05    0.00  1.0000
  -3   5  14     104      97                                                         106   -0.01    0.00  1.0000
  -5   3  14     132      84                                                         134   -0.01    0.00  1.0000
  -3   5 -14      67      97                                                          69   -0.01    0.00  1.0000
  -5   3 -14     125     102                                                         127   -0.01    0.00  1.0000
  -3   5  15       0      65                                                           0    0.00    0.00  1.0000
  -5   3  15     154     132                                                         154    0.00    0.00  1.0000
  -3   5 -15       0      44                                                           0    0.00    0.00  1.0000
  -5   3 -15       1      50                                                           1    0.00    0.00  1.0000
  -3   5  16     305     121                                                         325    0.07    0.00  1.0000
  -5   3  16     576     355                                                         603    0.07    0.00  1.0000
  -3   5 -16      54      81                                                          62    0.07    0.00  1.0000
  -5   3 -16      62      47                                                          71    0.07    0.00  1.0000
  -4   6   0       5     107                                                          20    0.82    0.00  1.0000
  -6   4   0       0     107                                                          51    0.82    0.00  1.0000
   4  -6   0       2      86                                                          67    0.82    0.00  1.0000
   6  -4   0      53     129                                                         196    0.82    0.00  1.0000
  -4   6   1     951     147                                                         962   -0.02    0.00  1.0000
  -6   4   1     939     145                                                         950    0.02    0.00  1.0000
   4  -6  -1     819     116                                                         829   -0.02    0.00  1.0000
  -4   6  -1     897     134                                                         908   -0.02    0.00  1.0000
   6  -4  -1     804     120                                                         814    0.02    0.00  1.0000
  -6   4  -1    1493     184                                                        1507    0.02    0.00  1.0000
   4  -6   1    1180     125                                                        1192   -0.02    0.00  1.0000
   6  -4   1    1407     148                                                        1421    0.02    0.00  1.0000
  -4   6   2      81      72                                                         108    0.17    0.00  1.0000
  -6   4   2     212     133                                                         255    0.17    0.00  1.0000
   4  -6  -2     201     107                                                         243    0.17    0.00  1.0000
   6  -4  -2     184     103                                                         224    0.17    0.00  1.0000
  -4   6  -2     193      87                                                         234    0.17    0.00  1.0000
  -6   4  -2     134      86                                                         169    0.17    0.00  1.0000
   6  -4   2     356      65                                                         411    0.17    0.00  1.0000
  -4   6   3       2      68                                                           2    0.00    0.00  1.0000
  -6   4   3       1      71                                                           1    0.00    0.00  1.0000
   4  -6  -3       5      67                                                           5    0.00    0.00  1.0000
   6  -4  -3       5      53                                                           5    0.00    0.00  1.0000
  -4   6  -3       0      53                                                           0    0.00    0.00  1.0000
  -6   4  -3       5      45                                                           5    0.00    0.00  1.0000
   4  -6   3       4      47                                                           4    0.00    0.00  1.0000
   6  -4   3       1      32                                                           1    0.00    0.00  1.0000
  -4   6   4     193     114                                                         211   -0.08    0.00  1.0000
  -6   4   4      41      68                                                          49   -0.08    0.00  1.0000
   4  -6  -4     208      84                                                         226   -0.08    0.00  1.0000
   6  -4  -4      73      78                                                          84   -0.08    0.00  1.0000
  -4   6  -4      94      63                                                         106   -0.08    0.00  1.0000
  -6   4  -4     215      75                                                         233   -0.08    0.00  1.0000
   4  -6   4     109      73                                                         122   -0.08    0.00  1.0000
   6  -4   4      63      61                                                          73   -0.08    0.00  1.0000
  -4   6   5    3943     205                                                        3978   -0.03    0.00  1.0000
  -6   4   5    3390     707                                                        3422    0.03    0.00  1.0000
   4  -6  -5    3652     160                                                        3685   -0.03    0.00  1.0000
   6  -4  -5    3397     709                                                        3429    0.03    0.00  1.0000
  -4   6  -5    3238     389                                                        3269   -0.03    0.00  1.0000
  -6   4  -5    3534     731                                                        3567    0.03    0.00  1.0000
   4  -6   5    2638     318                                                        2666   -0.03    0.00  1.0000
   6  -4   5    3038     367                                                        3069    0.03    0.00  1.0000
  -4   6   6     333     153                                                         329    0.01    0.00  1.0000
  -6   4   6     291     142                                                         287    0.01    0.00  1.0000
   4  -6  -6      90      63                                                          88    0.01    0.00  1.0000
   6  -4  -6     510     106                                                         505    0.01    0.00  1.0000
  -4   6  -6      64      53                                                          62    0.01    0.00  1.0000
  -6   4  -6     250      95                                                         246    0.01    0.00  1.0000
   6  -4   6     249      90                                                         245    0.01    0.00  1.0000
   4  -6   6     253      88                                                         249    0.01    0.00  1.0000
  -4   6   7     111      67                                                         108    0.02    0.00  1.0000
  -6   4   7     233     162                                                         229   -0.02    0.00  1.0000
  -4   6  -7      95      93                                                          93    0.02    0.00  1.0000
  -6   4  -7      34      58                                                          33   -0.02    0.00  1.0000
  -4   6   8      50      72                                                          51   -0.01    0.00  1.0000
  -6   4   8     144     100                                                         146   -0.01    0.00  1.0000
  -6   4  -8       0      47                                                           0   -0.01    0.00  1.0000
  -4   6   9     103     125                                                         117    0.08    0.00  1.0000
  -6   4   9     105     120                                                         119   -0.08    0.00  1.0000
  -4   6  -9       0      44                                                           1    0.08    0.00  1.0000
  -6   4  -9       1      68                                                           3   -0.08    0.00  1.0000
  -4   6  10      48      86                                                          63    0.12    0.00  1.0000
  -6   4  10      98      85                                                         119    0.12    0.00  1.0000
  -4   6 -10      18      56                                                          28    0.12    0.00  1.0000
  -6   4 -10       3      57                                                           8    0.12    0.00  1.0000
  -4   6  11     639     144                                                         620    0.05    0.00  1.0000
  -6   4  11     317      89                                                         303   -0.05    0.00  1.0000
  -4   6 -11     381     113                                                         366    0.05    0.00  1.0000
  -6   4 -11     457     113                                                         441   -0.05    0.00  1.0000
  -4   6  12     136      59                                                         132   -0.02    0.00  1.0000
  -6   4  12     162     111                                                         157   -0.02    0.00  1.0000
  -6   4 -12     237      89                                                         231   -0.02    0.00  1.0000
  -4   6  13       1      57                                                           1   -0.02    0.00  1.0000
  -6   4  13       1      71                                                           1    0.02    0.00  1.0000
  -4   6 -13     114     116                                                         117   -0.02    0.00  1.0000
  -6   4 -13       1      48                                                           1    0.02    0.00  1.0000
  -4   6  14     199     108                                                         205   -0.02    0.00  1.0000
  -6   4  14     176     135                                                         181   -0.02    0.00  1.0000
  -4   6 -14     127      87                                                         131   -0.02    0.00  1.0000
  -6   4 -14       1      46                                                           1   -0.02    0.00  1.0000
  -4   6  15      12      67                                                          10    0.04    0.00  1.0000
  -6   4  15      14     133                                                          12   -0.04    0.00  1.0000
  -4   6 -15      65     102                                                          60    0.04    0.00  1.0000
  -6   4 -15      57      97                                                          52   -0.04    0.00  1.0000
  -5   7   0     156      50                                                         222    0.29    0.00  1.0000
  -7   5   0     847     116                                                         993    0.29    0.00  1.0000
   5  -7   0     562      64                                                         682    0.29    0.00  1.0000
   7  -5   0     500      64                                                         613    0.29    0.00  1.0000
  -5   7   1   20346     380                                                       20287   -0.03    0.00  1.0000
  -7   5   1   18418     366                                                       18362    0.03    0.00  1.0000
   5  -7  -1   19350     334                                                       19292   -0.03    0.00  1.0000
  -7   5  -1   20476     356                                                       20417    0.03    0.00  1.0000
   7  -5  -1   19611     331                                                       19553    0.03    0.00  1.0000
   5  -7   1   18664     300                                                       18607   -0.03    0.00  1.0000
   7  -5   1   18772     298                                                       18715    0.03    0.00  1.0000
  -5   7   2    1593     205                                                        1739    0.22    0.00  1.0000
  -7   5   2    2017     261                                                        2181    0.22    0.00  1.0000
   5  -7  -2    1841     229                                                        1997    0.22    0.00  1.0000
   7  -5  -2    1746     214                                                        1898    0.22    0.00  1.0000
  -5   7  -2    1745     199                                                        1897    0.22    0.00  1.0000
  -7   5  -2    2096     230                                                        2263    0.22    0.00  1.0000
   5  -7   2    1369     164                                                        1504    0.22    0.00  1.0000
   7  -5   2    1680     192                                                        1830    0.22    0.00  1.0000
  -7   5   3   12204     342                                                       12213   -0.01    0.00  1.0000
   5  -7  -3   11402     307                                                       11411    0.01    0.00  1.0000
   7  -5  -3   11328     293                                                       11337   -0.01    0.00  1.0000
  -5   7  -3   11821     289                                                       11830    0.01    0.00  1.0000
  -7   5  -3   12020     296                                                       12029   -0.01    0.00  1.0000
   5  -7   3   10524     244                                                       10533    0.01    0.00  1.0000
   7  -5   3   10702     246                                                       10711   -0.01    0.00  1.0000
  -5   7   4      55     125                                                          53    0.02    0.00  1.0000
  -7   5   4     131     111                                                         128    0.02    0.00  1.0000
   5  -7  -4     322     140                                                         317    0.02    0.00  1.0000
   7  -5  -4     142     132                                                         139    0.02    0.00  1.0000
  -5   7  -4      55      80                                                          53    0.02    0.00  1.0000
   5  -7   4     107      79                                                         104    0.02    0.00  1.0000
   7  -5   4     133      78                                                         130    0.02    0.00  1.0000
  -5   7   5     112      93                                                         117   -0.03    0.00  1.0000
  -7   5   5       2      57                                                           3    0.03    0.00  1.0000
   5  -7  -5     278     105                                                         286   -0.03    0.00  1.0000
   7  -5  -5     100      54                                                         105    0.03    0.00  1.0000
  -5   7  -5     193      85                                                         200   -0.03    0.00  1.0000
  -7   5  -5       9      40                                                          11    0.03    0.00  1.0000
   5  -7   5     147      61                                                         153   -0.03    0.00  1.0000
   7  -5   5      28      32                                                          31    0.03    0.00  1.0000
  -5   7   6    1592     251                                                        1553   -0.06    0.00  1.0000
  -7   5   6    1940     283                                                        1897   -0.06    0.00  1.0000
  -5   7  -6    1746     231                                                        1705   -0.06    0.00  1.0000
  -7   5  -6    1667     235                                                        1627   -0.06    0.00  1.0000
   5  -7   6    1084     148                                                        1052   -0.06    0.00  1.0000
  -5   7   7    1445     257                                                        1455    0.02    0.00  1.0000
  -7   5   7    1675     289                                                        1686   -0.02    0.00  1.0000
  -5   7  -7    1458     238                                                        1468    0.02    0.00  1.0000
  -7   5  -7    1560     257                                                        1570   -0.02    0.00  1.0000
  -5   7   8      41     108                                                          41    0.00    0.00  1.0000
  -7   5   8     298     179                                                         298    0.00    0.00  1.0000
  -5   7  -8      18      55                                                          18    0.00    0.00  1.0000
  -7   5  -8      13      83                                                          13    0.00    0.00  1.0000
  -5   7   9     163      69                                                         180    0.08    0.00  1.0000
  -7   5   9     150      52                                                         166   -0.08    0.00  1.0000
  -5   7  -9     143      83                                                         159    0.08    0.00  1.0000
  -7   5  -9     306     116                                                         329   -0.08    0.00  1.0000
  -5   7  10      58      80                                                          73    0.11    0.00  1.0000
  -7   5  10      22      57                                                          31    0.11    0.00  1.0000
  -5   7 -10      86      86                                                         103    0.11    0.00  1.0000
  -7   5 -10     234     110                                                         262    0.11    0.00  1.0000
  -5   7  11     146     106                                                         158    0.06    0.00  1.0000
  -7   5  11     187     119                                                         200   -0.06    0.00  1.0000
  -5   7 -11       9      44                                                          12    0.06    0.00  1.0000
  -7   5 -11       0      51                                                           0   -0.06    0.00  1.0000
  -5   7  12     230     150                                                         234   -0.02    0.00  1.0000
  -7   5  12      72      70                                                          74   -0.02    0.00  1.0000
  -7   5 -12      49      50                                                          51   -0.02    0.00  1.0000
  -5   7  13     153     101                                                         147    0.03    0.00  1.0000
  -7   5  13     190     109                                                         183   -0.03    0.00  1.0000
  -5   7 -13     163     111                                                         157    0.03    0.00  1.0000
  -7   5 -13       4      46                                                           3   -0.03    0.00  1.0000
  -5   7  14     335      94                                                         347   -0.04    0.00  1.0000
  -7   5  14     400     136                                                         413   -0.04    0.00  1.0000
  -7   5 -14     318     113                                                         330   -0.04    0.00  1.0000
  -5   7  15     123     121                                                         113    0.06    0.00  1.0000
  -7   5  15      97      89                                                          88   -0.06    0.00  1.0000
  -5   7 -15     110      91                                                         100    0.06    0.00  1.0000
  -7   5 -15     272     145                                                         257   -0.06    0.00  1.0000
  -6   8   0   16716     286                                                       16581   -0.06    0.00  1.0000
  -8   6   0   18105     312                                                       17964   -0.06    0.00  1.0000
   6  -8   0   16219     245                                                       16086   -0.06    0.00  1.0000
   8  -6   0   15528     226                                                       15397   -0.06    0.00  1.0000
  -6   8   1     236     110                                                         241   -0.02    0.00  1.0000
  -8   6   1     271     125                                                         277    0.02    0.00  1.0000
  -6   8  -1      18      73                                                          20   -0.02    0.00  1.0000
  -8   6  -1      89      92                                                          92    0.02    0.00  1.0000
   6  -8  -1     233      98                                                         238   -0.02    0.00  1.0000
   8  -6  -1     306      99                                                         312    0.02    0.00  1.0000
   6  -8   1     279      86                                                         285   -0.02    0.00  1.0000
   8  -6   1     101      59                                                         105    0.02    0.00  1.0000
  -6   8   2     192     131                                                         210    0.08    0.00  1.0000
  -8   6   2       9      71                                                          13    0.08    0.00  1.0000
   6  -8  -2     149     114                                                         165    0.08    0.00  1.0000
   8  -6  -2     283     119                                                         304    0.08    0.00  1.0000
  -6   8  -2     259     136                                                         280    0.08    0.00  1.0000
  -8   6  -2     184     142                                                         201    0.08    0.00  1.0000
   6  -8   2     252     100                                                         272    0.08    0.00  1.0000
   8  -6   2     216      92                                                         235    0.08    0.00  1.0000
  -6   8   3     137     111                                                         134    0.02    0.00  1.0000
  -8   6   3      41      65                                                          39   -0.02    0.00  1.0000
   6  -8  -3      47      48                                                          45    0.02    0.00  1.0000
   8  -6  -3      48      79                                                          46   -0.02    0.00  1.0000
  -6   8  -3     159      70                                                         155    0.02    0.00  1.0000
  -8   6  -3       7      58                                                           6   -0.02    0.00  1.0000
   6  -8   3     102      42                                                          99    0.02    0.00  1.0000
   8  -6   3       7      29                                                           6   -0.02    0.00  1.0000
  -6   8   4     393     129                                                         409    0.05    0.00  1.0000
  -8   6   4     121      90                                                         130    0.05    0.00  1.0000
   6  -8  -4     140      52                                                         149    0.05    0.00  1.0000
   8  -6  -4     146      76                                                         156    0.05    0.00  1.0000
  -6   8  -4     306      94                                                         320    0.05    0.00  1.0000
  -8   6  -4     102      51                                                         110    0.05    0.00  1.0000
   6  -8   4     131      32                                                         140    0.05    0.00  1.0000
   8  -6   4     155      35                                                         165    0.05    0.00  1.0000
  -6   8   5     156      94                                                         158   -0.01    0.00  1.0000
  -8   6   5     295     156                                                         297    0.01    0.00  1.0000
  -6   8  -5     355     105                                                         358   -0.01    0.00  1.0000
  -8   6  -5     258     101                                                         260    0.01    0.00  1.0000
   6  -8   5      37      27                                                          38   -0.01    0.00  1.0000
  -6   8   6     594     164                                                         632   -0.09    0.00  1.0000
  -8   6   6    1014     220                                                        1063   -0.09    0.00  1.0000
  -8   6  -6    1379     251                                                        1436   -0.09    0.00  1.0000
  -6   8   7     192     127                                                         184    0.03    0.00  1.0000
  -8   6   7      29      77                                                          26   -0.03    0.00  1.0000
  -6   8  -7     390      89                                                         379    0.03    0.00  1.0000
  -8   6  -7     239     117                                                         230   -0.03    0.00  1.0000
  -6   8   8      72     128                                                          70    0.02    0.00  1.0000
  -8   6   8      11      73                                                          10    0.02    0.00  1.0000
  -6   8  -8      12      48                                                          11    0.02    0.00  1.0000
  -8   6  -8      41      84                                                          39    0.02    0.00  1.0000
  -6   8   9      58      56                                                          66    0.06    0.00  1.0000
  -8   6   9     465     157                                                         488   -0.06    0.00  1.0000
  -6   8  -9      49      56                                                          57    0.06    0.00  1.0000
  -8   6  -9       0      53                                                           0   -0.06    0.00  1.0000
  -6   8  10     301     121                                                         311    0.03    0.00  1.0000
  -8   6  10     405     150                                                         416    0.03    0.00  1.0000
  -8   6 -10       2      48                                                           3    0.03    0.00  1.0000
  -6   8  11     124      95                                                         128    0.02    0.00  1.0000
  -8   6  11      65      87                                                          68   -0.02    0.00  1.0000
  -6   8 -11       0      38                                                           0    0.02    0.00  1.0000
  -8   6 -11       0      47                                                           0   -0.02    0.00  1.0000
  -6   8  12     182      95                                                         186    0.02    0.00  1.0000
  -8   6  12     349     142                                                         354    0.02    0.00  1.0000
  -6   8 -12     313     115                                                         318    0.02    0.00  1.0000
  -8   6 -12     120      86                                                         123    0.02    0.00  1.0000
  -6   8  13       7      69                                                           4    0.08    0.00  1.0000
  -8   6  13     348     110                                                         325   -0.08    0.00  1.0000
  -6   8 -13     153      67                                                         138    0.08    0.00  1.0000
  -8   6 -13      90      44                                                          79   -0.08    0.00  1.0000
  -6   8  14      22      76                                                          19   -0.05    0.00  1.0000
  -8   6  14      90      74                                                          83   -0.05    0.00  1.0000
  -6   8 -14      44      98                                                          39   -0.05    0.00  1.0000
  -8   6 -14       0      40                                                           0   -0.05    0.00  1.0000
  -7   9   0     810     137                                                         848   -0.08    0.00  1.0000
  -9   7   0     504     146                                                         534   -0.08    0.00  1.0000
   7  -9   0    1060     122                                                        1104   -0.08    0.00  1.0000
   9  -7   0     650      93                                                         684   -0.08    0.00  1.0000
  -7   9   1     923     149                                                         923    0.00    0.00  1.0000
  -9   7   1     536     160                                                         536    0.00    0.00  1.0000
  -7   9  -1     568     128                                                         568    0.00    0.00  1.0000
  -9   7  -1     594     117                                                         594    0.00    0.00  1.0000
   7  -9  -1     657     116                                                         657    0.00    0.00  1.0000
   7  -9   1     366     140                                                         366    0.00    0.00  1.0000
   9  -7   1     708      85                                                         708    0.00    0.00  1.0000
  -7   9   2     322     133                                                         339   -0.06    0.00  1.0000
  -9   7   2     480     207                                                         500   -0.06    0.00  1.0000
  -7   9  -2     844     213                                                         871   -0.06    0.00  1.0000
   7  -9  -2     454     141                                                         474   -0.06    0.00  1.0000
  -9   7  -2     296     136                                                         312   -0.06    0.00  1.0000
   7  -9   2     597     146                                                         620   -0.06    0.00  1.0000
  -7   9   3     126     117                                                         127    0.00    0.00  1.0000
  -9   7   3       2      70                                                           2    0.00    0.00  1.0000
  -7   9  -3       4      54                                                           4    0.00    0.00  1.0000
  -9   7  -3      58      99                                                          59    0.00    0.00  1.0000
   7  -9   3      24      51                                                          24    0.00    0.00  1.0000
  -7   9   4      45      63                                                          40   -0.04    0.00  1.0000
  -9   7   4     286      91                                                         274   -0.04    0.00  1.0000
  -7   9  -4     374      96                                                         361   -0.04    0.00  1.0000
  -9   7  -4     209      60                                                         199   -0.04    0.00  1.0000
   7  -9   4     304      67                                                         292   -0.04    0.00  1.0000
  -7   9   5      55      65                                                          52    0.03    0.00  1.0000
  -9   7   5      40      67                                                          37   -0.03    0.00  1.0000
  -7   9  -5     161      65                                                         155    0.03    0.00  1.0000
  -9   7  -5     349     106                                                         341   -0.03    0.00  1.0000
  -7   9   6     214     109                                                         226   -0.05    0.00  1.0000
  -9   7   6     370     160                                                         386   -0.05    0.00  1.0000
  -7   9  -6      75      51                                                          82   -0.05    0.00  1.0000
  -9   7  -6      40      47                                                          45   -0.05    0.00  1.0000
  -7   9   7     259     140                                                         252    0.03    0.00  1.0000
  -9   7   7     260     129                                                         253   -0.03    0.00  1.0000
  -7   9  -7     308     126                                                         300    0.03    0.00  1.0000
  -9   7  -7     154      96                                                         148   -0.03    0.00  1.0000
  -7   9   8     342     198                                                         342    0.00    0.00  1.0000
  -9   7   8      83     105                                                          83    0.00    0.00  1.0000
  -7   9  -8       7      48                                                           7    0.00    0.00  1.0000
  -9   7  -8     136     122                                                         136    0.00    0.00  1.0000
  -7   9   9      46     105                                                          49    0.03    0.00  1.0000
  -9   7   9      41      78                                                          44   -0.03    0.00  1.0000
  -7   9  -9      20      48                                                          22    0.03    0.00  1.0000
  -9   7  -9      48      56                                                          51   -0.03    0.00  1.0000
  -7   9  10     119      81                                                         126   -0.04    0.00  1.0000
  -7   9 -10     134      88                                                         141   -0.04    0.00  1.0000
  -9   7 -10      82      82                                                          87   -0.04    0.00  1.0000
  -7   9  11     171     120                                                         167   -0.02    0.00  1.0000
  -9   7  11     201     104                                                         197    0.02    0.00  1.0000
  -7   9 -11     236     103                                                         232   -0.02    0.00  1.0000
  -9   7 -11       0      49                                                           0    0.02    0.00  1.0000
  -7   9  12     494     218                                                         503    0.03    0.00  1.0000
  -9   7  12     161      64                                                         166    0.03    0.00  1.0000
  -7   9 -12       1      45                                                           1    0.03    0.00  1.0000
  -9   7 -12      82      52                                                          86    0.03    0.00  1.0000
  -7   9  13     130     135                                                         150    0.10    0.00  1.0000
  -9   7  13     168     135                                                         190   -0.10    0.00  1.0000
  -7   9 -13       1      40                                                           0    0.10    0.00  1.0000
  -9   7 -13      84     109                                                         100   -0.10    0.00  1.0000
  -7   9  14      62      91                                                          59   -0.03    0.00  1.0000
  -9   7  14     164     163                                                         159   -0.03    0.00  1.0000
  -7   9 -14      53      92                                                          50   -0.03    0.00  1.0000
  -9   7 -14      68     108                                                          65   -0.03    0.00  1.0000
  -8  10   0      28     142                                                          31   -0.03    0.00  1.0000
 -10   8   0       2      69                                                           3   -0.03    0.00  1.0000
  -8  10   1     242     146                                                         250    0.03    0.00  1.0000
 -10   8   1      34      74                                                          37   -0.03    0.00  1.0000
  -8  10  -1     241     132                                                         249    0.03    0.00  1.0000
 -10   8  -1     134     128                                                         140   -0.03    0.00  1.0000
  -8  10   2     571      69                                                         563   -0.02    0.00  1.0000
 -10   8   2    1157     143                                                        1145   -0.02    0.00  1.0000
  -8  10  -2    1061     132                                                        1050   -0.02    0.00  1.0000
 -10   8  -2     356      67                                                         349   -0.02    0.00  1.0000
  -8  10   3     169     119                                                         156   -0.06    0.00  1.0000
 -10   8   3      11      66                                                           8    0.06    0.00  1.0000
  -8  10  -3     294     158                                                         276   -0.06    0.00  1.0000
 -10   8  -3     110      71                                                          99    0.06    0.00  1.0000
  -8  10   4     431     121                                                         378   -0.16    0.00  1.0000
 -10   8   4      44      67                                                          28   -0.16    0.00  1.0000
  -8  10  -4     315      73                                                         270   -0.16    0.00  1.0000
 -10   8  -4     368      95                                                         319   -0.16    0.00  1.0000
 -10   8   5     418     154                                                         403   -0.05    0.00  1.0000
  -8  10  -5     516     170                                                         499    0.05    0.00  1.0000
 -10   8  -5      96      90                                                          89   -0.05    0.00  1.0000
  -8  10   6      41      71                                                          42    0.01    0.00  1.0000
 -10   8   6      52      60                                                          54    0.01    0.00  1.0000
  -8  10  -6      48      63                                                          50    0.01    0.00  1.0000
 -10   8  -6      85      84                                                          87    0.01    0.00  1.0000
  -8  10   7     166     140                                                         169   -0.01    0.00  1.0000
 -10   8   7     302     148                                                         306    0.01    0.00  1.0000
  -8  10  -7      69      79                                                          71   -0.01    0.00  1.0000
 -10   8  -7      61      66                                                          63    0.01    0.00  1.0000
  -8  10   8       5      83                                                           7   -0.04    0.00  1.0000
 -10   8   8      13      85                                                          15   -0.04    0.00  1.0000
  -8  10  -8       0      48                                                           0   -0.04    0.00  1.0000
 -10   8  -8       1      53                                                           2   -0.04    0.00  1.0000
  -8  10   9     133      90                                                         137   -0.02    0.00  1.0000
 -10   8   9     258     122                                                         263    0.02    0.00  1.0000
  -8  10  -9      51      46                                                          53   -0.02    0.00  1.0000
 -10   8  -9     156      91                                                         160    0.02    0.00  1.0000
  -8  10  10     390     176                                                         370   -0.06    0.00  1.0000
 -10   8  10     158     159                                                         146   -0.06    0.00  1.0000
  -8  10 -10     120      73                                                         109   -0.06    0.00  1.0000
  -8  10  11     104     133                                                         100   -0.03    0.00  1.0000
 -10   8  11     271     153                                                         264    0.03    0.00  1.0000
 -10   8 -11     154     102                                                         149    0.03    0.00  1.0000
  -8  10  12     332     106                                                         327   -0.02    0.00  1.0000
 -10   8  12     195      79                                                         191   -0.02    0.00  1.0000
  -8  10 -12      84      46                                                          82   -0.02    0.00  1.0000
 -10   8 -12      12      42                                                          11   -0.02    0.00  1.0000
  -8  10  13     137     145                                                         155    0.09    0.00  1.0000
 -10   8  13      94      83                                                         109   -0.09    0.00  1.0000
  -8  10 -13       0      40                                                           1    0.09    0.00  1.0000
 -10   8 -13       3      43                                                           6   -0.09    0.00  1.0000
  -9  11   0     625      81                                                         699   -0.18    0.00  1.0000
 -11   9   0     944     168                                                        1035   -0.18    0.00  1.0000
  -9  11   1       2      69                                                           3    0.05    0.00  1.0000
 -11   9   1       3      75                                                           4   -0.05    0.00  1.0000
  -9  11  -1     373     158                                                         389    0.05    0.00  1.0000
 -11   9  -1     229     124                                                         241   -0.05    0.00  1.0000
  -9  11   2       6      64                                                           2    0.12    0.00  1.0000
 -11   9   2       1      73                                                           0    0.12    0.00  1.0000
  -9  11  -2       6      75                                                           2    0.12    0.00  1.0000
 -11   9  -2       1      72                                                           0    0.12    0.00  1.0000
  -9  11   3     103     148                                                          83   -0.13    0.00  1.0000
 -11   9   3      57     154                                                          42    0.13    0.00  1.0000
  -9  11  -3      58     120                                                          43   -0.13    0.00  1.0000
 -11   9  -3       6      73                                                           2    0.13    0.00  1.0000
  -9  11   4     263     157                                                         307   -0.16    0.00  1.0000
 -11   9   4       9      67                                                          18   -0.16    0.00  1.0000
  -9  11  -4      27      78                                                          42   -0.16    0.00  1.0000
 -11   9  -4       8      76                                                          17   -0.16    0.00  1.0000
  -9  11   5     303     150                                                         310    0.03    0.00  1.0000
 -11   9   5      66      88                                                          69   -0.03    0.00  1.0000
  -9  11  -5      79     124                                                          83    0.03    0.00  1.0000
 -11   9  -5      10      71                                                          11   -0.03    0.00  1.0000
  -9  11   6     158     155                                                         152    0.03    0.00  1.0000
 -11   9   6     117     158                                                         112    0.03    0.00  1.0000
  -9  11  -6       7      59                                                           6    0.03    0.00  1.0000
 -11   9  -6       9      61                                                           8    0.03    0.00  1.0000
  -9  11   7     162     142                                                         175   -0.06    0.00  1.0000
 -11   9   7       0      79                                                           1    0.06    0.00  1.0000
  -9  11  -7       0      57                                                           1   -0.06    0.00  1.0000
 -11   9  -7       0      55                                                           1    0.06    0.00  1.0000
  -9  11   8       4      72                                                           6   -0.04    0.00  1.0000
 -11   9   8       4      75                                                           6   -0.04    0.00  1.0000
  -9  11  -8     275     122                                                         287   -0.04    0.00  1.0000
 -11   9  -8     312     119                                                         325   -0.04    0.00  1.0000
 -11   9   9      97     131                                                         108    0.06    0.00  1.0000
  -9  11  -9       2      50                                                           4   -0.06    0.00  1.0000
 -11   9  -9       0      57                                                           1    0.06    0.00  1.0000
  -9  11  10     428      98                                                         450   -0.06    0.00  1.0000
 -11   9  10     170      74                                                         184   -0.06    0.00  1.0000
  -9  11 -10      25      47                                                          31   -0.06    0.00  1.0000
 -11   9 -10     221      63                                                         237   -0.06    0.00  1.0000
  -9  11  11      30     121                                                          30    0.00    0.00  1.0000
 -11   9  11     128     141                                                         128    0.00    0.00  1.0000
  -9  11 -11      43     103                                                          43    0.00    0.00  1.0000
 -11   9 -11       3      51                                                           3    0.00    0.00  1.0000
  -9  11  12     123     105                                                         138   -0.08    0.00  1.0000
 -11   9  12     147     101                                                         164   -0.08    0.00  1.0000
  -9  11 -12      83      88                                                          96   -0.08    0.00  1.0000
 -11   9 -12      33      76                                                          41   -0.08    0.00  1.0000
  -9  11  13       0      73                                                           0    0.05    0.00  1.0000
 -11   9  13     133      84                                                         143   -0.05    0.00  1.0000
  -9  11 -13      77      65                                                          85    0.05    0.00  1.0000
 -11   9 -13      52      68                                                          58   -0.05    0.00  1.0000
 -10  12   0      14     157                                                           0   -0.46    0.00  1.0000
 -12  10   0       3      90                                                          32   -0.46    0.00  1.0000
 -10  12   1      55     131                                                          50    0.04    0.00  1.0000
 -12  10   1       0      79                                                           0   -0.04    0.00  1.0000
 -10  12  -1       0      81                                                           0    0.04    0.00  1.0000
 -12  10  -1      51     151                                                          47   -0.04    0.00  1.0000
 -10  12   2       0     133                                                           4    0.18    0.00  1.0000
 -12  10   2      13     138                                                          26    0.18    0.00  1.0000
 -10  12  -2       0      83                                                           1    0.18    0.00  1.0000
 -12  10  -2       0      83                                                           4    0.18    0.00  1.0000
 -10  12   3      37      74                                                          54   -0.16    0.00  1.0000
 -12  10   3     124     166                                                         154    0.16    0.00  1.0000
 -10  12  -3       2      80                                                           8   -0.16    0.00  1.0000
 -12  10  -3      71      84                                                          94    0.16    0.00  1.0000
 -10  12   4     264     147                                                         263    0.00    0.00  1.0000
 -12  10   4      34      96                                                          34    0.00    0.00  1.0000
 -10  12  -4      34      77                                                          34    0.00    0.00  1.0000
 -12  10  -4     153     153                                                         153    0.00    0.00  1.0000
 -10  12   5      51     109                                                          53   -0.02    0.00  1.0000
 -12  10   5      20      80                                                          21    0.02    0.00  1.0000
 -10  12  -5      20      66                                                          21   -0.02    0.00  1.0000
 -12  10  -5       3      63                                                           4    0.02    0.00  1.0000
 -10  12   6      19      69                                                          21    0.02    0.00  1.0000
 -12  10   6     543     168                                                         551    0.02    0.00  1.0000
 -10  12  -6     195      70                                                         200    0.02    0.00  1.0000
 -12  10  -6     427     152                                                         434    0.02    0.00  1.0000
 -10  12   7     290     141                                                         314   -0.08    0.00  1.0000
 -12  10   7       0      77                                                           0    0.08    0.00  1.0000
 -10  12  -7      77      94                                                          89   -0.08    0.00  1.0000
 -12  10  -7       0      56                                                           0    0.08    0.00  1.0000
 -10  12   8     273     173                                                         275    0.01    0.00  1.0000
 -12  10   8      49     127                                                          50    0.01    0.00  1.0000
 -10  12  -8      93     105                                                          94    0.01    0.00  1.0000
 -12  10  -8     193     144                                                         195    0.01    0.00  1.0000
 -10  12   9      51     113                                                          60   -0.07    0.00  1.0000
 -12  10   9       0      78                                                           0    0.07    0.00  1.0000
 -10  12  -9       3      62                                                           5   -0.07    0.00  1.0000
 -12  10  -9      27      51                                                          33    0.07    0.00  1.0000
 -10  12  10       4      78                                                           8   -0.09    0.00  1.0000
 -12  10  10      65     152                                                          77   -0.09    0.00  1.0000
 -10  12 -10       0      74                                                           1   -0.09    0.00  1.0000
 -10  12  11      29     132                                                          32    0.03    0.00  1.0000
 -12  10  11      11      57                                                          13   -0.03    0.00  1.0000
 -10  12 -11       0      43                                                           0    0.03    0.00  1.0000
 -12  10 -11      64      87                                                          68   -0.03    0.00  1.0000
 -10  12  12      61      77                                                          76   -0.11    0.00  1.0000
 -12  10  12     122     131                                                         143   -0.11    0.00  1.0000
 -10  12 -12       1      48                                                           0   -0.11    0.00  1.0000
 -12  10 -12       1      46                                                           0   -0.11    0.00  1.0000
 -11  13   0       6     179                                                           8   -0.65    0.00  1.0000
 -13  11   0       0      79                                                          22   -0.65    0.00  1.0000
 -11  13   1      20      94                                                          20    0.00    0.00  1.0000
 -13  11   1      61      98                                                          61    0.00    0.00  1.0000
 -11  13  -1     236     164                                                         236    0.00    0.00  1.0000
 -13  11  -1     221     136                                                         221    0.00    0.00  1.0000
 -11  13   2     179     108                                                         164    0.07    0.00  1.0000
 -13  11   2     236     142                                                         219    0.07    0.00  1.0000
 -11  13  -2     187      98                                                         172    0.07    0.00  1.0000
 -13  11  -2     204      74                                                         188    0.07    0.00  1.0000
 -11  13   3     167     161                                                         139   -0.14    0.00  1.0000
 -13  11   3     122     160                                                          98    0.14    0.00  1.0000
 -11  13  -3       5      68                                                           1   -0.14    0.00  1.0000
 -13  11  -3      76     138                                                          58    0.14    0.00  1.0000
 -11  13   4      27     141                                                          14    0.17    0.00  1.0000
 -13  11   4      29     127                                                          16    0.17    0.00  1.0000
 -11  13  -4      42     138                                                          26    0.17    0.00  1.0000
 -13  11  -4      12     118                                                           4    0.17    0.00  1.0000
 -11  13   5       3      67                                                           4   -0.05    0.00  1.0000
 -13  11   5      22     109                                                          26    0.05    0.00  1.0000
 -11  13  -5      14     102                                                          17   -0.05    0.00  1.0000
 -13  11  -5      76     160                                                          83    0.05    0.00  1.0000
 -11  13   6       1      69                                                           0    0.09    0.00  1.0000
 -13  11   6      15     142                                                          22    0.09    0.00  1.0000
 -11  13  -6      45     130                                                          56    0.09    0.00  1.0000
 -13  11  -6       2     113                                                           5    0.09    0.00  1.0000
 -11  13   7     417     193                                                         396   -0.06    0.00  1.0000
 -13  11   7     167     120                                                         154    0.06    0.00  1.0000
 -11  13  -7     148     117                                                         136   -0.06    0.00  1.0000
 -13  11  -7      97     101                                                          87    0.06    0.00  1.0000
 -11  13   8       0      69                                                           0    0.08    0.00  1.0000
 -13  11   8      25     160                                                          31    0.08    0.00  1.0000
 -11  13  -8       0     113                                                           0    0.08    0.00  1.0000
 -13  11  -8       2      68                                                           4    0.08    0.00  1.0000
 -11  13   9      47     146                                                          51   -0.04    0.00  1.0000
 -13  11   9       5      83                                                           7    0.04    0.00  1.0000
 -11  13  -9       1      62                                                           2   -0.04    0.00  1.0000
 -13  11  -9      16     109                                                          19    0.04    0.00  1.0000
 -11  13  10      25     150                                                          37   -0.13    0.00  1.0000
 -13  11  10       0      85                                                           1   -0.13    0.00  1.0000
 -11  13 -10       4      78                                                           9   -0.13    0.00  1.0000
 -13  11 -10      33     112                                                          46   -0.13    0.00  1.0000
 -11  13  11      51      88                                                          47    0.04    0.00  1.0000
 -13  11  11     170     132                                                         162   -0.04    0.00  1.0000
 -13  11 -11     135     100                                                         128   -0.04    0.00  1.0000
 -12  14   0       8      85                                                           3   -0.56    0.00  1.0000
 -14  12   0      10      71                                                           2   -0.56    0.00  1.0000
 -12  14   1       2      69                                                           3   -0.05    0.00  1.0000
 -14  12   1       6      79                                                           8    0.05    0.00  1.0000
 -12  14  -1      23      92                                                          27   -0.05    0.00  1.0000
 -14  12  -1       0      75                                                           0    0.05    0.00  1.0000
 -12  14   2      30      76                                                          19   -0.14    0.00  1.0000
 -14  12   2     144     139                                                         118   -0.14    0.00  1.0000
 -12  14  -2     100     130                                                          79   -0.14    0.00  1.0000
 -14  12  -2     109     125                                                          87   -0.14    0.00  1.0000
 -12  14   3       3      68                                                           1   -0.08    0.00  1.0000
 -14  12   3       3      95                                                           1    0.08    0.00  1.0000
 -12  14  -3      13     128                                                           9   -0.08    0.00  1.0000
 -14  12  -3      17      86                                                          12    0.08    0.00  1.0000
 -12  14   4       0     147                                                           2    0.22    0.00  1.0000
 -14  12   4       3      66                                                           0    0.22    0.00  1.0000
 -12  14  -4       1      76                                                           9    0.22    0.00  1.0000
 -14  12  -4       0     156                                                           5    0.22    0.00  1.0000
 -12  14   5      39     150                                                          35   -0.04    0.00  1.0000
 -14  12   5      10     111                                                           8    0.04    0.00  1.0000
 -12  14  -5       8      69                                                           6   -0.04    0.00  1.0000
 -14  12  -5      21     133                                                          18    0.04    0.00  1.0000
 -12  14   6       0      69                                                           6    0.27    0.00  1.0000
 -14  12   6       0      75                                                           6    0.27    0.00  1.0000
 -12  14  -6      37     143                                                          70    0.27    0.00  1.0000
 -14  12  -6      69     126                                                         112    0.27    0.00  1.0000
 -12  14   7      52     158                                                          53   -0.01    0.00  1.0000
 -14  12   7       3      70                                                           3    0.01    0.00  1.0000
 -12  14  -7      72     134                                                          73   -0.01    0.00  1.0000
 -14  12  -7       2      89                                                           2    0.01    0.00  1.0000
 -12  14   8       2     144                                                           4    0.09    0.00  1.0000
 -14  12   8       1     140                                                           0    0.09    0.00  1.0000
 -12  14  -8       1      72                                                           3    0.09    0.00  1.0000
 -14  12  -8       4      91                                                           8    0.09    0.00  1.0000
 -12  14   9       1      64                                                           1    0.00    0.00  1.0000
 -14  12   9     124     146                                                         123    0.00    0.00  1.0000
 -12  14  -9       2      58                                                           2    0.00    0.00  1.0000
 -14  12  -9      19      82                                                          19    0.00    0.00  1.0000
 -12  14  10     116     284                                                         145   -0.15    0.00  1.0000
 -14  12  10       0      78                                                           2   -0.15    0.00  1.0000
 -12  14 -10       2      88                                                           8   -0.15    0.00  1.0000
 -14  12 -10       2      86                                                           0   -0.15    0.00  1.0000
 -13  15   0     136     184                                                         186   -0.24    0.00  1.0000
 -15  13   0       1     100                                                           9   -0.24    0.00  1.0000
 -13  15   1     232     200                                                         212   -0.08    0.00  1.0000
 -15  13   1      22     113                                                          16    0.08    0.00  1.0000
 -13  15  -1     246     222                                                         226   -0.08    0.00  1.0000
 -15  13  -1      55     100                                                          46    0.08    0.00  1.0000
 -13  15   2      38     197                                                          72   -0.28    0.00  1.0000
 -15  13   2       2      72                                                          15   -0.28    0.00  1.0000
 -13  15  -2       0     133                                                           3   -0.28    0.00  1.0000
 -15  13  -2       2     117                                                          15   -0.28    0.00  1.0000
 -13  15   3      16      71                                                          17   -0.01    0.00  1.0000
 -15  13   3     114     225                                                         116    0.01    0.00  1.0000
 -13  15  -3      51     164                                                          52   -0.01    0.00  1.0000
 -15  13  -3      25      81                                                          26    0.01    0.00  1.0000
 -13  15   4       1      69                                                           0    0.14    0.00  1.0000
 -15  13   4       1      76                                                           5    0.14    0.00  1.0000
 -13  15  -4      93     174                                                         116    0.14    0.00  1.0000
 -15  13  -4       1     105                                                           0    0.14    0.00  1.0000
 -13  15   5      11     139                                                          11   -0.01    0.00  1.0000
 -15  13   5      15     155                                                          15    0.01    0.00  1.0000
 -13  15  -5       2      72                                                           2   -0.01    0.00  1.0000
 -15  13  -5       3      62                                                           3    0.01    0.00  1.0000
 -13  15   6       3      66                                                          29    0.45    0.00  1.0000
 -15  13   6       3     117                                                           4    0.45    0.00  1.0000
 -13  15  -6      47     163                                                         111    0.45    0.00  1.0000
 -15  13  -6       0      67                                                          19    0.45    0.00  1.0000
 -13  15   7       3      64                                                           4    0.05    0.00  1.0000
 -13  15  -7       0      78                                                           1    0.05    0.00  1.0000
 -15  13  -7       9     104                                                          12   -0.05    0.00  1.0000
 -13  15   8       2      71                                                           1    0.05    0.00  1.0000
 -15  13   8       2      60                                                           1    0.05    0.00  1.0000
 -13  15  -8       9      86                                                           7    0.05    0.00  1.0000
 -15  13  -8      13     126                                                          10    0.05    0.00  1.0000
 -14  16   0       1      62                                                           0    0.09    0.00  1.0000
 -16  14   0       1     111                                                           0    0.09    0.00  1.0000
 -14  16   1       6      77                                                           3   -0.09    0.00  1.0000
 -16  14   1     106     227                                                          92    0.09    0.00  1.0000
 -14  16  -1       5      97                                                           2   -0.09    0.00  1.0000
 -16  14  -1      10      73                                                           6    0.09    0.00  1.0000
 -14  16   2       6     130                                                           0   -0.29    0.00  1.0000
 -16  14   2       0     160                                                           3   -0.29    0.00  1.0000
 -14  16  -2       1      70                                                          11   -0.29    0.00  1.0000
 -16  14  -2       1      73                                                          11   -0.29    0.00  1.0000
 -14  16   3      28     101                                                          32    0.05    0.00  1.0000
 -16  14   3       0      66                                                           0   -0.05    0.00  1.0000
 -14  16  -3       0      76                                                           0    0.05    0.00  1.0000
 -16  14  -3      43     154                                                          48   -0.05    0.00  1.0000
 -14  16   4       4      59                                                           7    0.08    0.00  1.0000
 -16  14   4       0      63                                                           0    0.08    0.00  1.0000
 -14  16  -4     138     132                                                         154    0.08    0.00  1.0000
 -16  14  -4      32     102                                                          40    0.08    0.00  1.0000
 -14  16   5       0      64                                                           0    0.02    0.00  1.0000
 -16  14   5       9     109                                                          10   -0.02    0.00  1.0000
 -14  16  -5       4      83                                                           4    0.02    0.00  1.0000
 -16  14  -5      64     138                                                          66   -0.02    0.00  1.0000
 -14  16   6       7     115                                                          39    0.45    0.00  1.0000
 -16  14   6      13      62                                                           0    0.45    0.00  1.0000
 -14  16  -6       4     111                                                           3    0.45    0.00  1.0000
 -16  14  -6      47     265                                                         110    0.45    0.00  1.0000
 -15  17   0       0      67                                                           2    0.24    0.00  1.0000
 -17  15   0       0     113                                                           2    0.24    0.00  1.0000
 -15  17   1       0      63                                                           0   -0.07    0.00  1.0000
 -17  15   1       1     117                                                           2    0.07    0.00  1.0000
 -15  17  -1      78     163                                                          88   -0.07    0.00  1.0000
 -17  15  -1       0      66                                                           0    0.07    0.00  1.0000
 -15  17   2       0      62                                                           1   -0.18    0.00  1.0000
 -17  15   2       1     127                                                           6   -0.18    0.00  1.0000
 -15  17  -2       2     136                                                           0   -0.18    0.00  1.0000
 -17  15  -2       0      91                                                           3   -0.18    0.00  1.0000
 -15  17   3      25      74                                                          32    0.08    0.00  1.0000
 -17  15   3      59     122                                                          70   -0.08    0.00  1.0000
 -15  17  -3      66     109                                                          77    0.08    0.00  1.0000
 -17  15  -3      75     175                                                          87   -0.08    0.00  1.0000
   1   2   1    6931     657                                                        6826   -0.08    0.00  1.0000
  -1  -2  -1    6123     506                                                        6024   -0.08    0.00  1.0000
  -2  -1   1    6778     529                                                        6674    0.08    0.00  1.0000
   2   1  -1    7106     554                                                        7000    0.08    0.00  1.0000
  -2  -1  -1    5578     454                                                        5484   -0.08    0.00  1.0000
   2   1   1    6125     488                                                        6026   -0.08    0.00  1.0000
  -2  -1  -2   65570     671                                                       65591    0.00    0.00  1.0000
  -1  -2   2   62881     644                                                       62901    0.00    0.00  1.0000
   1   2   2   64799     676                                                       64820    0.00    0.00  1.0000
   1   2  -2   63108     637                                                       63128    0.00    0.00  1.0000
  -1  -2  -2   66407     694                                                       66428    0.00    0.00  1.0000
  -2  -1   2   63684     650                                                       63704    0.00    0.00  1.0000
   2   1  -2   65050     660                                                       65071    0.00    0.00  1.0000
   2   1   3   12480     680                                                       12348    0.07    0.00  1.0000
  -1  -2   3   12724    2103                                                       12591   -0.07    0.00  1.0000
  -2  -1  -3   12649    2095                                                       12516    0.07    0.00  1.0000
   1   2   3   12728    2103                                                       12595    0.07    0.00  1.0000
   1   2  -3   13042     201                                                       12907   -0.07    0.00  1.0000
  -1  -2  -3   13118     188                                                       12983    0.07    0.00  1.0000
  -2  -1   3   12792    2116                                                       12658   -0.07    0.00  1.0000
   2   1  -3   12899     159                                                       12765   -0.07    0.00  1.0000
  -1  -2   4   20759     296                                                       20755    0.00    0.00  1.0000
   1   2   4   20032     260                                                       20028    0.00    0.00  1.0000
  -2  -1  -4   19840     274                                                       19836    0.00    0.00  1.0000
  -2  -1   4   19904     278                                                       19900    0.00    0.00  1.0000
   1   2  -4   20350     263                                                       20346    0.00    0.00  1.0000
  -1  -2  -4   20771     315                                                       20767    0.00    0.00  1.0000
   2   1  -4   20020     233                                                       20016    0.00    0.00  1.0000
   2   1   5     475      89                                                         429   -0.13    0.00  1.0000
  -1  -2   5     282      69                                                         247    0.13    0.00  1.0000
   1   2   5      26      66                                                          16   -0.13    0.00  1.0000
  -2  -1  -5     235      40                                                         203   -0.13    0.00  1.0000
  -2  -1   5      26      50                                                          16    0.13    0.00  1.0000
   1   2  -5     163      41                                                         137    0.13    0.00  1.0000
  -1  -2  -5     237      93                                                         205   -0.13    0.00  1.0000
   2   1  -5      26      43                                                          16    0.13    0.00  1.0000
   2   1   6   13337     334                                                       13331    0.00    0.00  1.0000
  -1  -2   6   14495     360                                                       14488    0.00    0.00  1.0000
   1   2   6   13364     307                                                       13358    0.00    0.00  1.0000
  -2  -1   6   13973     440                                                       13966    0.00    0.00  1.0000
  -2  -1  -6   13928     427                                                       13921    0.00    0.00  1.0000
   1   2  -6   13049    1542                                                       13043    0.00    0.00  1.0000
  -1  -2  -6   13585     411                                                       13578    0.00    0.00  1.0000
   2   1  -6   13074    1539                                                       13068    0.00    0.00  1.0000
   2   1   7    1303     237                                                        1253    0.08    0.00  1.0000
  -1  -2   7    1257     171                                                        1208   -0.08    0.00  1.0000
   1   2   7    1254     177                                                        1205    0.08    0.00  1.0000
  -2  -1   7    1378     195                                                        1327   -0.08    0.00  1.0000
  -2  -1  -7    1432     201                                                        1380    0.08    0.00  1.0000
   1   2  -7    1370     183                                                        1319   -0.08    0.00  1.0000
  -1  -2  -7    1389     203                                                        1338    0.08    0.00  1.0000
   2   1  -7    1477     191                                                        1424   -0.08    0.00  1.0000
   2   1   8     448     115                                                         448    0.00    0.00  1.0000
  -1  -2   8     517     174                                                         517    0.00    0.00  1.0000
   1   2   8     525     147                                                         525    0.00    0.00  1.0000
  -2  -1   8     576     101                                                         576    0.00    0.00  1.0000
  -2  -1  -8     376      92                                                         376    0.00    0.00  1.0000
   1   2  -8     401     108                                                         401    0.00    0.00  1.0000
  -1  -2  -8     495     146                                                         495    0.00    0.00  1.0000
   2   1  -8     624      89                                                         624    0.00    0.00  1.0000
   2   1   9    3295     602                                                        3227   -0.07    0.00  1.0000
  -1  -2   9    2950     567                                                        2886    0.07    0.00  1.0000
   1   2   9    3425     646                                                        3356   -0.07    0.00  1.0000
  -2  -1   9    3545     666                                                        3474    0.07    0.00  1.0000
   1   2  -9    2399     478                                                        2341    0.07    0.00  1.0000
   2   1  -9    2993     533                                                        2928    0.07    0.00  1.0000
  -1  -2  10     121      78                                                         123    0.01    0.00  1.0000
   1   2  10     253     111                                                         256   -0.01    0.00  1.0000
  -2  -1  10     279     111                                                         282   -0.01    0.00  1.0000
   1   2  11    2030     469                                                        2070    0.05    0.00  1.0000
  -2  -1  11    2368     504                                                        2411   -0.05    0.00  1.0000
   1   2  12      82      96                                                          81    0.00    0.00  1.0000
  -2  -1  12     101      66                                                         100    0.00    0.00  1.0000
  -2  -1  13     213     119                                                         213    0.00    0.00  1.0000
  -2  -1 -13       7      50                                                           7    0.00    0.00  1.0000
  -2  -1 -14       0      55                                                           0    0.00    0.00  1.0000
   1   2 -14      59      52                                                          59    0.00    0.00  1.0000
  -2  -1 -15     155     120                                                         154    0.01    0.00  1.0000
   1   2 -15     414     230                                                         412   -0.01    0.00  1.0000
  -2  -1 -16     302     132                                                         303    0.00    0.00  1.0000
   1   2 -16       4      47                                                           4    0.00    0.00  1.0000
  -1  -2 -16      21      78                                                          21    0.00    0.00  1.0000
   2   1 -16     268     132                                                         269    0.00    0.00  1.0000
  -1   4   1  463593   73275                                                      464446    0.08    0.00  1.0000
   1  -4  -1  634232  100979                                                      635229    0.08    0.00  1.0000
  -4   1   1  489894   77541                                                      490771   -0.08    0.00  1.0000
   4  -1  -1  576553   91607                                                      577504   -0.08    0.00  1.0000
  -1   4  -1  486839   77041                                                      487713   -0.08    0.00  1.0000
   1  -4   1  430566   67917                                                      431388   -0.08    0.00  1.0000
  -4   1  -1  359560   56445                                                      360311    0.08    0.00  1.0000
   4  -1   1  391234   61562                                                      392018    0.08    0.00  1.0000
  -1   4   2   20933     289                                                       21006    0.03    0.00  1.0000
   1  -4  -2   22764     289                                                       22840    0.03    0.00  1.0000
  -4   1   2   22795     295                                                       22871    0.03    0.00  1.0000
  -1   4  -2   22048     271                                                       22123   -0.03    0.00  1.0000
  -4   1  -2   21477     268                                                       21551   -0.03    0.00  1.0000
   1  -4   2   20927     254                                                       21000   -0.03    0.00  1.0000
  -1   4   3   56630     588                                                       56760   -0.03    0.00  1.0000
   1  -4  -3   54909     566                                                       55037   -0.03    0.00  1.0000
  -4   1   3   55572     581                                                       55701    0.03    0.00  1.0000
   4  -1  -3   52771     544                                                       52897    0.03    0.00  1.0000
  -4   1  -3   55184     560                                                       55313   -0.03    0.00  1.0000
   4  -1   3   55896     567                                                       56026   -0.03    0.00  1.0000
   1  -4   3   55907     558                                                       56037    0.03    0.00  1.0000
  -1   4   4   39333     498                                                       39285    0.01    0.00  1.0000
  -4   1   4   37282     422                                                       37235    0.01    0.00  1.0000
   1  -4  -4   38483     427                                                       38435    0.01    0.00  1.0000
   4  -1  -4   38125     421                                                       38078    0.01    0.00  1.0000
  -1   4  -4   37378     394                                                       37331   -0.01    0.00  1.0000
  -4   1  -4   38185     417                                                       38138   -0.01    0.00  1.0000
   4  -1   4   38725     416                                                       38677   -0.01    0.00  1.0000
  -4   1  -5   48271     851                                                       48635    0.10    0.00  1.0000
  -1   4  -5   50359     886                                                       50731   -0.10    0.00  1.0000
  -1   4   5   49881    1049                                                       50251    0.10    0.00  1.0000
   1  -4  -5   48603     857                                                       48969    0.10    0.00  1.0000
   4  -1  -5   46841     839                                                       47200   -0.10    0.00  1.0000
  -1   4  -5   48608     856                                                       48974   -0.10    0.00  1.0000
  -4   1  -5   50769     912                                                       51143    0.10    0.00  1.0000
  -4   1  -6     259      79                                                         253   -0.02    0.00  1.0000
  -1   4  -6      70      72                                                          67   -0.02    0.00  1.0000
  -1   4   6     155      55                                                         150    0.02    0.00  1.0000
  -4   1   6      68      48                                                          65    0.02    0.00  1.0000
   1  -4  -6     132      70                                                         128    0.02    0.00  1.0000
   4  -1  -6       0      51                                                           0    0.02    0.00  1.0000
  -4   1  -6      34      46                                                          32   -0.02    0.00  1.0000
  -4   1  -7     752      78                                                         782   -0.07    0.00  1.0000
  -1   4  -7     771      82                                                         801    0.07    0.00  1.0000
  -1   4   7    1289     139                                                        1328   -0.07    0.00  1.0000
  -4   1   7    1036     121                                                        1071    0.07    0.00  1.0000
   1  -4  -7     939      87                                                         972   -0.07    0.00  1.0000
   4  -1  -7     896      93                                                         928    0.07    0.00  1.0000
  -4   1  -7    1013     103                                                        1048   -0.07    0.00  1.0000
  -1   4  -7     801      82                                                         832    0.07    0.00  1.0000
  -1   4   8     631     146                                                         633    0.01    0.00  1.0000
  -4   1   8     506     113                                                         508    0.01    0.00  1.0000
   4  -1  -8     279      89                                                         280    0.01    0.00  1.0000
  -4   1  -8     116      76                                                         117   -0.01    0.00  1.0000
  -1   4  -8     251      93                                                         252   -0.01    0.00  1.0000
  -1   4   9     188      87                                                         172    0.07    0.00  1.0000
  -1   4  -9      61      48                                                          52   -0.07    0.00  1.0000
  -4   1   9      10      67                                                           7   -0.07    0.00  1.0000
  -4   1  -9       4      50                                                           2    0.07    0.00  1.0000
  -1   4  -9     269     119                                                         250   -0.07    0.00  1.0000
  -1   4  10     271     126                                                         294    0.08    0.00  1.0000
  -4   1  10       0      89                                                           0    0.08    0.00  1.0000
  -4   1 -10      27      76                                                          34   -0.08    0.00  1.0000
  -1   4 -10      12      48                                                          17   -0.08    0.00  1.0000
  -1   4  11     157      73                                                         146   -0.05    0.00  1.0000
  -4   1  11      90      62                                                          82    0.05    0.00  1.0000
  -4   1 -11      12      65                                                           9   -0.05    0.00  1.0000
  -1   4 -11     459     181                                                         440    0.05    0.00  1.0000
  -1   4  12     285     125                                                         278   -0.03    0.00  1.0000
  -4   1  12     229      78                                                         223   -0.03    0.00  1.0000
  -4   1 -12     183      87                                                         177    0.03    0.00  1.0000
  -1   4 -12      76      75                                                          72    0.03    0.00  1.0000
  -1   4  13     158      56                                                         159    0.01    0.00  1.0000
  -4   1  13     311     112                                                         313   -0.01    0.00  1.0000
  -1   4 -13     369     139                                                         371   -0.01    0.00  1.0000
  -4   1 -13     101      53                                                         102    0.01    0.00  1.0000
  -1   4  14     100     105                                                         102    0.01    0.00  1.0000
  -4   1  14       0      53                                                           0    0.01    0.00  1.0000
  -4   1 -14      36      51                                                          37   -0.01    0.00  1.0000
  -1   4 -14     273     139                                                         277   -0.01    0.00  1.0000
  -1   4  15      78     114                                                          79   -0.01    0.00  1.0000
  -4   1  15     233     219                                                         236    0.01    0.00  1.0000
  -4   1 -15       6      42                                                           6   -0.01    0.00  1.0000
  -1   4 -15       7      54                                                           7    0.01    0.00  1.0000
  -1   4  16     384     200                                                         388   -0.01    0.00  1.0000
  -4   1  16     196     100                                                         199   -0.01    0.00  1.0000
  -1   4 -16       6      53                                                           6    0.01    0.00  1.0000
  -4   1 -16      28      49                                                          29    0.01    0.00  1.0000
  -2   5   1   14830     281                                                       14638    0.10    0.00  1.0000
   2  -5  -1   14765     255                                                       14573    0.10    0.00  1.0000
  -5   2   1   13888     294                                                       13702   -0.10    0.00  1.0000
  -2   5  -1   13817     237                                                       13631   -0.10    0.00  1.0000
   5  -2  -1   15175     277                                                       14980   -0.10    0.00  1.0000
  -5   2  -1   14858     256                                                       14665    0.10    0.00  1.0000
   2  -5   1   13701     219                                                       13516   -0.10    0.00  1.0000
   5  -2   1   14796     239                                                       14604    0.10    0.00  1.0000
  -2   5   2   43497     423                                                       43272    0.07    0.00  1.0000
   2  -5  -2   42787     408                                                       42564    0.07    0.00  1.0000
  -5   2   2   42124     412                                                       41903    0.07    0.00  1.0000
  -2   5  -2   40614     367                                                       40397   -0.07    0.00  1.0000
   2  -5   2   43349     394                                                       43125   -0.07    0.00  1.0000
   5  -2   2   42566     396                                                       42344   -0.07    0.00  1.0000
  -2   5   3    3284     265                                                        3314    0.03    0.00  1.0000
  -5   2   3    3296     255                                                        3326   -0.03    0.00  1.0000
   2  -5  -3    3607     276                                                        3639    0.03    0.00  1.0000
   5  -2  -3    3615     275                                                        3647   -0.03    0.00  1.0000
  -2   5  -3    3719     270                                                        3751   -0.03    0.00  1.0000
  -5   2  -3    3730     277                                                        3762    0.03    0.00  1.0000
   2  -5   3    3827     279                                                        3860   -0.03    0.00  1.0000
   5  -2   3    3567     264                                                        3599    0.03    0.00  1.0000
  -2   5   4     654     162                                                         636    0.04    0.00  1.0000
  -5   2   4     606     159                                                         589    0.04    0.00  1.0000
   2  -5  -4     772     111                                                         753    0.04    0.00  1.0000
   5  -2  -4     504     121                                                         489    0.04    0.00  1.0000
  -2   5  -4     503      85                                                         488   -0.04    0.00  1.0000
  -5   2  -4    1071     146                                                        1049   -0.04    0.00  1.0000
   5  -2   4     392      87                                                         378   -0.04    0.00  1.0000
  -2   5   5    3102     281                                                        3056    0.05    0.00  1.0000
  -5   2   5    3108     190                                                        3062   -0.05    0.00  1.0000
   2  -5  -5    3730     213                                                        3679    0.05    0.00  1.0000
   5  -2  -5    3495     196                                                        3446   -0.05    0.00  1.0000
  -2   5  -5    3059     167                                                        3013   -0.05    0.00  1.0000
  -5   2  -5    3433     193                                                        3384    0.05    0.00  1.0000
   5  -2   5    3763     206                                                        3712    0.05    0.00  1.0000
  -2   5  -6    1431     186                                                        1467   -0.06    0.00  1.0000
  -2   5   6    1243     174                                                        1276    0.06    0.00  1.0000
  -5   2   6     764     119                                                         790    0.06    0.00  1.0000
   2  -5  -6    1081     139                                                        1112    0.06    0.00  1.0000
   5  -2  -6     869     120                                                         897    0.06    0.00  1.0000
  -2   5  -6    1041     124                                                        1071   -0.06    0.00  1.0000
  -5   2  -6    1093     146                                                        1124   -0.06    0.00  1.0000
  -5   2  -7   15447     775                                                       15380   -0.03    0.00  1.0000
  -2   5  -7   18890    4625                                                       18816    0.03    0.00  1.0000
  -2   5   7   17724     935                                                       17652   -0.03    0.00  1.0000
  -5   2   7   18048    1013                                                       17976    0.03    0.00  1.0000
   2  -5  -7   17812     838                                                       17740   -0.03    0.00  1.0000
   5  -2  -7   16924     794                                                       16854    0.03    0.00  1.0000
  -2   5  -7   18155     848                                                       18083    0.03    0.00  1.0000
  -5   2  -7   20014    4899                                                       19938   -0.03    0.00  1.0000
  -2   5  -8     329     102                                                         334   -0.02    0.00  1.0000
  -2   5   8     543     122                                                         550    0.02    0.00  1.0000
  -5   2   8     590     123                                                         597    0.02    0.00  1.0000
  -2   5  -8     275      84                                                         280   -0.02    0.00  1.0000
  -5   2  -8     484     113                                                         491   -0.02    0.00  1.0000
  -2   5   9     611     128                                                         643    0.08    0.00  1.0000
  -5   2   9     456     109                                                         484   -0.08    0.00  1.0000
  -2   5  -9     456      79                                                         484   -0.08    0.00  1.0000
  -5   2  -9     603     113                                                         635    0.08    0.00  1.0000
  -2   5  10     328     145                                                         388    0.19    0.00  1.0000
  -5   2  10     133     111                                                         172    0.19    0.00  1.0000
  -2   5 -10      78      87                                                         108   -0.19    0.00  1.0000
  -5   2 -10     101     117                                                         135   -0.19    0.00  1.0000
  -2   5  11     190      77                                                         177   -0.06    0.00  1.0000
  -5   2  11     529     135                                                         507    0.06    0.00  1.0000
  -2   5 -11     433     132                                                         413    0.06    0.00  1.0000
  -5   2 -11     405     140                                                         386   -0.06    0.00  1.0000
  -2   5  12       4      69                                                           6   -0.05    0.00  1.0000
  -5   2  12      34      66                                                          39   -0.05    0.00  1.0000
  -2   5 -12       1      44                                                           2    0.05    0.00  1.0000
  -5   2 -12     109      98                                                         119    0.05    0.00  1.0000
  -2   5  13      13      68                                                          14    0.02    0.00  1.0000
  -5   2  13     117     131                                                         120   -0.02    0.00  1.0000
  -2   5 -13       2      43                                                           2   -0.02    0.00  1.0000
  -5   2 -13       2      49                                                           2    0.02    0.00  1.0000
  -2   5  14       4      76                                                           3    0.03    0.00  1.0000
  -5   2  14     219     119                                                         212    0.03    0.00  1.0000
  -2   5 -14       4      47                                                           3   -0.03    0.00  1.0000
  -5   2 -14       4      48                                                           3   -0.03    0.00  1.0000
  -2   5  15     100      84                                                         102   -0.01    0.00  1.0000
  -5   2  15     301     107                                                         305    0.01    0.00  1.0000
  -2   5 -15      98      58                                                         100    0.01    0.00  1.0000
  -5   2 -15      87      70                                                          89   -0.01    0.00  1.0000
  -2   5  16       1      48                                                           1   -0.02    0.00  1.0000
  -5   2  16     356     263                                                         363   -0.02    0.00  1.0000
  -2   5 -16      60      93                                                          63    0.02    0.00  1.0000
  -5   2 -16       0      49                                                           0    0.02    0.00  1.0000
  -3   6   1     121      91                                                         137    0.08    0.00  1.0000
  -6   3   1     281      86                                                         305   -0.08    0.00  1.0000
   3  -6  -1     217      90                                                         238    0.08    0.00  1.0000
  -3   6  -1     365     103                                                         392   -0.08    0.00  1.0000
   6  -3  -1     183      64                                                         202   -0.08    0.00  1.0000
  -6   3  -1      75     101                                                          87    0.08    0.00  1.0000
   3  -6   1      93      71                                                         107   -0.08    0.00  1.0000
  -3   6   2       4      49                                                           7    0.08    0.00  1.0000
  -6   3   2       4      63                                                           7    0.08    0.00  1.0000
   3  -6  -2       0      68                                                           1    0.08    0.00  1.0000
   6  -3  -2       4      43                                                           7    0.08    0.00  1.0000
  -3   6  -2       3      36                                                           5   -0.08    0.00  1.0000
  -6   3  -2       5      56                                                           8   -0.08    0.00  1.0000
   3  -6   2       4      30                                                           7   -0.08    0.00  1.0000
   6  -3   2       5      33                                                           8   -0.08    0.00  1.0000
  -3   6   3   27704     584                                                       27996    0.11    0.00  1.0000
  -6   3   3   27166     574                                                       27455   -0.11    0.00  1.0000
   3  -6  -3   27085     565                                                       27374    0.11    0.00  1.0000
   6  -3  -3   28109     588                                                       28403   -0.11    0.00  1.0000
  -3   6  -3   26881     542                                                       27169   -0.11    0.00  1.0000
  -6   3  -3   27685     565                                                       27977    0.11    0.00  1.0000
   3  -6   3   27282     544                                                       27572   -0.11    0.00  1.0000
   6  -3   3   27440     551                                                       27731    0.11    0.00  1.0000
  -3   6   4    3301     208                                                        3362    0.06    0.00  1.0000
  -6   3   4    4264     270                                                        4334    0.06    0.00  1.0000
   3  -6  -4    4021     244                                                        4089    0.06    0.00  1.0000
  -3   6  -4    4064     233                                                        4132   -0.06    0.00  1.0000
  -6   3  -4    4273     254                                                        4343   -0.06    0.00  1.0000
   3  -6   4    3950     229                                                        4017   -0.06    0.00  1.0000
   6  -3   4    4170     240                                                        4239   -0.06    0.00  1.0000
  -3   6   5   13863     307                                                       13708   -0.08    0.00  1.0000
  -6   3   5   15269     358                                                       15106    0.08    0.00  1.0000
   3  -6  -5   13923     295                                                       13768   -0.08    0.00  1.0000
   6  -3  -5   14128     312                                                       13971    0.08    0.00  1.0000
  -3   6  -5   15295     292                                                       15132    0.08    0.00  1.0000
  -6   3  -5   14033     278                                                       13877   -0.08    0.00  1.0000
   6  -3   5   13814     266                                                       13659   -0.08    0.00  1.0000
   3  -6   5   14190     272                                                       14033    0.08    0.00  1.0000
  -3   6   6    1705     239                                                        1651    0.08    0.00  1.0000
  -6   3   6    2202     205                                                        2140    0.08    0.00  1.0000
   3  -6  -6    1854     139                                                        1798    0.08    0.00  1.0000
   6  -3  -6    2087     162                                                        2027    0.08    0.00  1.0000
  -3   6  -6    1854     132                                                        1798   -0.08    0.00  1.0000
  -6   3  -6    2234     175                                                        2172   -0.08    0.00  1.0000
   6  -3   6    2351     157                                                        2287   -0.08    0.00  1.0000
  -3   6  -7    1189     177                                                        1157   -0.06    0.00  1.0000
  -3   6   7    2369     334                                                        2324    0.06    0.00  1.0000
  -6   3   7    2244     296                                                        2200   -0.06    0.00  1.0000
   6  -3  -7    1737     209                                                        1699   -0.06    0.00  1.0000
  -3   6  -7    1924     226                                                        1884   -0.06    0.00  1.0000
  -6   3  -7    2321     280                                                        2277    0.06    0.00  1.0000
  -3   6  -8     920     210                                                         906   -0.03    0.00  1.0000
  -3   6   8    1752     364                                                        1733    0.03    0.00  1.0000
  -6   3   8    1884     387                                                        1864    0.03    0.00  1.0000
  -3   6  -8    1585     296                                                        1567   -0.03    0.00  1.0000
  -6   3  -8    1837     347                                                        1818   -0.03    0.00  1.0000
  -3   6   9     345     132                                                         338    0.02    0.00  1.0000
  -6   3   9     832     150                                                         821   -0.02    0.00  1.0000
  -3   6  -9     338     138                                                         331   -0.02    0.00  1.0000
  -6   3  -9     285     117                                                         279    0.02    0.00  1.0000
  -3   6  10      88      82                                                         131    0.25    0.00  1.0000
  -6   3  10      25      43                                                          50    0.25    0.00  1.0000
  -3   6 -10     160      95                                                         217   -0.25    0.00  1.0000
  -6   3 -10     206     109                                                         270   -0.25    0.00  1.0000
  -3   6  11     342     113                                                         340    0.00    0.00  1.0000
  -6   3  11     104      74                                                         103    0.00    0.00  1.0000
  -3   6 -11      94      93                                                          93    0.00    0.00  1.0000
  -6   3 -11     117      87                                                         116    0.00    0.00  1.0000
  -3   6  12     340     108                                                         322   -0.06    0.00  1.0000
  -6   3  12      13      69                                                          10   -0.06    0.00  1.0000
  -3   6 -12     383     115                                                         364    0.06    0.00  1.0000
  -6   3 -12     143      54                                                         131    0.06    0.00  1.0000
  -3   6  13     119      78                                                         124    0.03    0.00  1.0000
  -6   3  13     269     114                                                         276   -0.03    0.00  1.0000
  -3   6 -13      40      42                                                          43   -0.03    0.00  1.0000
  -6   3 -13     315     139                                                         322    0.03    0.00  1.0000
  -3   6  14      89      89                                                          94    0.03    0.00  1.0000
  -6   3  14     116     107                                                         122    0.03    0.00  1.0000
  -3   6 -14     243     135                                                         252   -0.03    0.00  1.0000
  -6   3 -14       0      45                                                           0   -0.03    0.00  1.0000
  -6   3  15     119     131                                                         119    0.00    0.00  1.0000
  -3   6 -15      82     102                                                          82    0.00    0.00  1.0000
  -6   3 -15       9      42                                                           9    0.00    0.00  1.0000
  -4   7   1   12408     363                                                       12552    0.08    0.00  1.0000
  -7   4   1   12926     407                                                       13073   -0.08    0.00  1.0000
  -4   7  -1   12182     355                                                       12325   -0.08    0.00  1.0000
   4  -7  -1   12178     334                                                       12321    0.08    0.00  1.0000
  -7   4  -1   11889     357                                                       12030    0.08    0.00  1.0000
   7  -4  -1   13395     356                                                       13545   -0.08    0.00  1.0000
   4  -7   1   11643     309                                                       11783   -0.08    0.00  1.0000
   7  -4   1   11713     309                                                       11853    0.08    0.00  1.0000
  -4   7   2    2022     158                                                        1971    0.07    0.00  1.0000
  -7   4   2    1745     163                                                        1698    0.07    0.00  1.0000
   4  -7  -2    1481     120                                                        1438    0.07    0.00  1.0000
   7  -4  -2    2140     165                                                        2088    0.07    0.00  1.0000
  -4   7  -2    1717     124                                                        1670   -0.07    0.00  1.0000
  -7   4  -2    2357     168                                                        2302   -0.07    0.00  1.0000
   4  -7   2    2001     119                                                        1951   -0.07    0.00  1.0000
   7  -4   2    2038     125                                                        1987   -0.07    0.00  1.0000
  -4   7   3    4305     199                                                        4242    0.06    0.00  1.0000
  -7   4   3    3709     184                                                        3651   -0.06    0.00  1.0000
   4  -7  -3    3501     160                                                        3444    0.06    0.00  1.0000
   7  -4  -3    3901     181                                                        3841   -0.06    0.00  1.0000
  -4   7  -3    3885     167                                                        3825   -0.06    0.00  1.0000
  -7   4  -3    4455     190                                                        4391    0.06    0.00  1.0000
   4  -7   3    4279     165                                                        4216   -0.06    0.00  1.0000
   7  -4   3    4249     171                                                        4186    0.06    0.00  1.0000
  -4   7   4    2101     236                                                        2057    0.06    0.00  1.0000
  -7   4   4    1621     184                                                        1582    0.06    0.00  1.0000
   4  -7  -4    1783     190                                                        1742    0.06    0.00  1.0000
   7  -4  -4    2179     240                                                        2134    0.06    0.00  1.0000
  -4   7  -4    2802     286                                                        2751   -0.06    0.00  1.0000
  -7   4  -4    3203     334                                                        3148   -0.06    0.00  1.0000
   4  -7   4    2671     274                                                        2621   -0.06    0.00  1.0000
   7  -4   4    2503     256                                                        2455   -0.06    0.00  1.0000
  -4   7   5    4287     263                                                        4158   -0.12    0.00  1.0000
  -7   4   5    3374     208                                                        3260    0.12    0.00  1.0000
   4  -7  -5    4305     233                                                        4176   -0.12    0.00  1.0000
   7  -4  -5    3797     198                                                        3676    0.12    0.00  1.0000
  -4   7  -5    4358     215                                                        4228    0.12    0.00  1.0000
  -7   4  -5    4153     206                                                        4026   -0.12    0.00  1.0000
   7  -4   5    3971     195                                                        3847   -0.12    0.00  1.0000
   4  -7   5    3746     182                                                        3626    0.12    0.00  1.0000
  -4   7   6      55      65                                                          65    0.08    0.00  1.0000
  -7   4   6      34      61                                                          42    0.08    0.00  1.0000
   7  -4  -6      22      48                                                          29    0.08    0.00  1.0000
  -4   7  -6     119      87                                                         133   -0.08    0.00  1.0000
  -7   4  -6      16      42                                                          22   -0.08    0.00  1.0000
   7  -4   6      42      47                                                          51   -0.08    0.00  1.0000
   4  -7   6      70      42                                                          81   -0.08    0.00  1.0000
  -4   7   7     548     128                                                         512    0.09    0.00  1.0000
  -7   4   7     793     182                                                         750   -0.09    0.00  1.0000
  -4   7  -7     672     130                                                         632   -0.09    0.00  1.0000
  -4   7   8      79      81                                                          81    0.01    0.00  1.0000
  -7   4   8     172     140                                                         175    0.01    0.00  1.0000
  -4   7  -8      37      56                                                          38   -0.01    0.00  1.0000
  -7   4  -8     108      97                                                         110   -0.01    0.00  1.0000
  -4   7   9     126      97                                                         119   -0.04    0.00  1.0000
  -7   4   9     166     102                                                         158    0.04    0.00  1.0000
  -4   7  -9      93      72                                                          87    0.04    0.00  1.0000
  -7   4  -9     316     121                                                         305   -0.04    0.00  1.0000
  -4   7  10      51      98                                                          81    0.22    0.00  1.0000
  -7   4  10     146      81                                                         193    0.22    0.00  1.0000
  -4   7 -10     261     148                                                         323   -0.22    0.00  1.0000
  -7   4 -10       3      48                                                           0   -0.22    0.00  1.0000
  -4   7 -11      53      43                                                          61   -0.07    0.00  1.0000
  -7   4 -11      93      72                                                         104    0.07    0.00  1.0000
  -4   7  12      43      49                                                          38   -0.05    0.00  1.0000
  -7   4  12       6      69                                                           4   -0.05    0.00  1.0000
  -4   7 -12      42      42                                                          37    0.05    0.00  1.0000
  -7   4 -12      44      52                                                          39    0.05    0.00  1.0000
  -4   7  13     112      59                                                         117    0.03    0.00  1.0000
  -7   4  13     100      87                                                         105   -0.03    0.00  1.0000
  -7   4 -13     207     121                                                         214    0.03    0.00  1.0000
  -4   7  14     255     141                                                         263    0.03    0.00  1.0000
  -7   4  14     364     231                                                         374    0.03    0.00  1.0000
  -7   4 -14       0      44                                                           0   -0.03    0.00  1.0000
  -4   7  15      58      99                                                          54    0.03    0.00  1.0000
  -7   4  15      29      88                                                          26   -0.03    0.00  1.0000
  -7   4 -15      37      76                                                          34    0.03    0.00  1.0000
  -5   8   1    1983      95                                                        1939    0.06    0.00  1.0000
  -8   5   1    2721     118                                                        2669   -0.06    0.00  1.0000
  -5   8  -1    2784     127                                                        2731   -0.06    0.00  1.0000
   5  -8  -1    2688     110                                                        2636    0.06    0.00  1.0000
  -8   5  -1    3300     156                                                        3243    0.06    0.00  1.0000
   5  -8   1    2730      96                                                        2678   -0.06    0.00  1.0000
   8  -5   1    3036     105                                                        2981    0.06    0.00  1.0000
  -5   8   2    1333     140                                                        1372    0.06    0.00  1.0000
  -8   5   2    1497     162                                                        1539    0.06    0.00  1.0000
   5  -8  -2    1351     154                                                        1390    0.06    0.00  1.0000
  -5   8  -2    1392     137                                                        1432   -0.06    0.00  1.0000
   8  -5  -2    1202     133                                                        1239    0.06    0.00  1.0000
  -8   5  -2    1571     132                                                        1614   -0.06    0.00  1.0000
   5  -8   2    1147      95                                                        1183   -0.06    0.00  1.0000
   8  -5   2    1728     142                                                        1773   -0.06    0.00  1.0000
  -5   8   3     263     102                                                         291   -0.10    0.00  1.0000
  -8   5   3      58      61                                                          72    0.10    0.00  1.0000
   5  -8  -3     323     102                                                         354   -0.10    0.00  1.0000
  -5   8  -3      19      47                                                          27    0.10    0.00  1.0000
  -8   5  -3      18      54                                                          26   -0.10    0.00  1.0000
   5  -8   3      94      33                                                         111    0.10    0.00  1.0000
   8  -5   3      18      32                                                          26   -0.10    0.00  1.0000
  -5   8   4     267      91                                                         262    0.02    0.00  1.0000
  -8   5   4     433     121                                                         426    0.02    0.00  1.0000
   5  -8  -4     438     104                                                         431    0.02    0.00  1.0000
   8  -5  -4     679     138                                                         671    0.02    0.00  1.0000
  -5   8  -4     389      79                                                         383   -0.02    0.00  1.0000
  -8   5  -4     735     104                                                         726   -0.02    0.00  1.0000
   5  -8   4     647     116                                                         639   -0.02    0.00  1.0000
   8  -5   4     498      96                                                         491   -0.02    0.00  1.0000
  -5   8   5     198     121                                                         199    0.00    0.00  1.0000
  -8   5   5      48      88                                                          48    0.00    0.00  1.0000
   8  -5  -5      91      64                                                          92    0.00    0.00  1.0000
  -5   8  -5     116      92                                                         117    0.00    0.00  1.0000
  -8   5  -5      88      70                                                          89    0.00    0.00  1.0000
   5  -8   5       2      23                                                           2    0.00    0.00  1.0000
   8  -5   5       2      33                                                           2    0.00    0.00  1.0000
  -5   8   6       3      61                                                           2    0.04    0.00  1.0000
  -8   5   6       0      63                                                           0    0.04    0.00  1.0000
  -5   8  -6     113     101                                                         106   -0.04    0.00  1.0000
  -8   5  -6      43      84                                                          38   -0.04    0.00  1.0000
   5  -8   6       7      40                                                           5   -0.04    0.00  1.0000
  -5   8   7      56      66                                                          61    0.04    0.00  1.0000
  -8   5   7     158      82                                                         166   -0.04    0.00  1.0000
  -5   8  -7     138      77                                                         146   -0.04    0.00  1.0000
  -8   5  -7     309     115                                                         320    0.04    0.00  1.0000
  -5   8   8     160      79                                                         154   -0.03    0.00  1.0000
  -8   5   8       0      73                                                           0   -0.03    0.00  1.0000
  -5   8  -8      70      79                                                          66    0.03    0.00  1.0000
  -8   5  -8     192     110                                                         185    0.03    0.00  1.0000
  -5   8   9     133      70                                                         148   -0.08    0.00  1.0000
  -8   5   9     104      60                                                         117    0.08    0.00  1.0000
  -5   8  -9     170      61                                                         187    0.08    0.00  1.0000
  -8   5  -9       7      54                                                          11   -0.08    0.00  1.0000
  -5   8  10     132      83                                                         108    0.13    0.00  1.0000
  -8   5  10     273     100                                                         238    0.13    0.00  1.0000
  -5   8 -10     191      96                                                         162   -0.13    0.00  1.0000
  -8   5 -10     201      99                                                         171   -0.13    0.00  1.0000
  -5   8  11     331     153                                                         297    0.12    0.00  1.0000
  -8   5  11     349     140                                                         314   -0.12    0.00  1.0000
  -5   8 -11     156      85                                                         133   -0.12    0.00  1.0000
  -8   5 -11      16      43                                                           9    0.12    0.00  1.0000
  -5   8  12      31      81                                                          36   -0.05    0.00  1.0000
  -8   5  12     154     108                                                         164   -0.05    0.00  1.0000
  -5   8 -12      21      58                                                          25    0.05    0.00  1.0000
  -8   5 -12      43      87                                                          48    0.05    0.00  1.0000
  -5   8  13     317      84                                                         321    0.01    0.00  1.0000
  -8   5  13     472     128                                                         477   -0.01    0.00  1.0000
  -5   8 -13     201      71                                                         204   -0.01    0.00  1.0000
  -8   5 -13     443     126                                                         448    0.01    0.00  1.0000
  -5   8  14     126     109                                                         132    0.03    0.00  1.0000
  -8   5  14     146      95                                                         152    0.03    0.00  1.0000
  -5   8 -14      81      82                                                          86   -0.03    0.00  1.0000
  -8   5 -14      26      49                                                          29   -0.03    0.00  1.0000
  -5   8  15     385      99                                                         406    0.06    0.00  1.0000
  -8   5  15     378      82                                                         399   -0.06    0.00  1.0000
  -5   8 -15      65      57                                                          74   -0.06    0.00  1.0000
  -8   5 -15     180      54                                                         194    0.06    0.00  1.0000
  -6   9   1     356      71                                                         357    0.00    0.00  1.0000
  -9   6   1     498      69                                                         499    0.00    0.00  1.0000
  -6   9  -1    1420     148                                                        1422    0.00    0.00  1.0000
  -9   6  -1     788      93                                                         789    0.00    0.00  1.0000
   6  -9  -1    1179     111                                                        1181    0.00    0.00  1.0000
   9  -6  -1     776      48                                                         777    0.00    0.00  1.0000
   6  -9   1     837      75                                                         839    0.00    0.00  1.0000
   9  -6   1     882      74                                                         884    0.00    0.00  1.0000
  -6   9   2      46     126                                                          37    0.08    0.00  1.0000
  -9   6   2      77     157                                                          65    0.08    0.00  1.0000
   6  -9  -2     146     116                                                         130    0.08    0.00  1.0000
  -6   9  -2     100     191                                                          87   -0.08    0.00  1.0000
   9  -6  -2       0      75                                                           0    0.08    0.00  1.0000
  -9   6  -2      37     113                                                          29   -0.08    0.00  1.0000
   9  -6   2      53     103                                                          43   -0.08    0.00  1.0000
  -6   9   3     176     123                                                         226   -0.22    0.00  1.0000
  -9   6   3     469     159                                                         549    0.22    0.00  1.0000
   6  -9  -3     432     133                                                         509   -0.22    0.00  1.0000
  -6   9  -3     259     133                                                         320    0.22    0.00  1.0000
  -9   6  -3     151      85                                                         198   -0.22    0.00  1.0000
   6  -9   3     164      72                                                         213    0.22    0.00  1.0000
   9  -6   3      45      56                                                          72   -0.22    0.00  1.0000
  -6   9   4       5      57                                                           4   -0.02    0.00  1.0000
  -9   6   4      39      67                                                          37   -0.02    0.00  1.0000
  -6   9  -4     231     107                                                         225    0.02    0.00  1.0000
  -9   6  -4      22      49                                                          20    0.02    0.00  1.0000
   6  -9   4       7      43                                                           6    0.02    0.00  1.0000
  -6   9   5       2     100                                                           6    0.15    0.00  1.0000
  -9   6   5     364     237                                                         412   -0.15    0.00  1.0000
  -6   9  -5      54     102                                                          74   -0.15    0.00  1.0000
  -9   6  -5      23     104                                                          36    0.15    0.00  1.0000
   6  -9   5      15      75                                                          26   -0.15    0.00  1.0000
  -6   9   6     108      67                                                         104   -0.02    0.00  1.0000
  -9   6   6     281     114                                                         275   -0.02    0.00  1.0000
  -6   9  -6     137      74                                                         133    0.02    0.00  1.0000
  -9   6  -6     314     108                                                         307    0.02    0.00  1.0000
  -6   9   7     466     149                                                         450   -0.05    0.00  1.0000
  -9   6   7     177      88                                                         167    0.05    0.00  1.0000
  -6   9  -7     137      67                                                         128    0.05    0.00  1.0000
  -9   6  -7      21      46                                                          18   -0.05    0.00  1.0000
  -6   9   8     267     173                                                         287   -0.07    0.00  1.0000
  -9   6   8     213     116                                                         231   -0.07    0.00  1.0000
  -6   9  -8      90      58                                                         102    0.07    0.00  1.0000
  -6   9   9      36     103                                                          46   -0.10    0.00  1.0000
  -9   6   9     311     144                                                         340    0.10    0.00  1.0000
  -6   9  -9       4      45                                                           8    0.10    0.00  1.0000
  -9   6  -9      48      53                                                          60   -0.10    0.00  1.0000
  -6   9  10      84      61                                                          78    0.04    0.00  1.0000
  -6   9 -10     166      71                                                         157   -0.04    0.00  1.0000
  -9   6 -10       2      43                                                           1   -0.04    0.00  1.0000
  -6   9  11     261     101                                                         226    0.14    0.00  1.0000
  -9   6  11     239     107                                                         205   -0.14    0.00  1.0000
  -6   9 -11     231     107                                                         198   -0.14    0.00  1.0000
  -9   6 -11     181      99                                                         152    0.14    0.00  1.0000
  -9   6  12     137     114                                                         150   -0.06    0.00  1.0000
  -6   9 -12       3      61                                                           5    0.06    0.00  1.0000
  -9   6 -12      11      73                                                          15    0.06    0.00  1.0000
  -6   9  13     106     143                                                         105   -0.01    0.00  1.0000
  -9   6  13     125     132                                                         124    0.01    0.00  1.0000
  -6   9 -13      35      41                                                          34    0.01    0.00  1.0000
  -9   6 -13      63      87                                                          62   -0.01    0.00  1.0000
  -6   9  14      50      76                                                          54    0.03    0.00  1.0000
  -9   6  14      52      51                                                          56    0.03    0.00  1.0000
  -6   9 -14       0      41                                                           0   -0.03    0.00  1.0000
  -9   6 -14      61      77                                                          65   -0.03    0.00  1.0000
  -7  10   1     507     143                                                         484   -0.06    0.00  1.0000
 -10   7   1     703     174                                                         676    0.06    0.00  1.0000
  -7  10  -1     385     147                                                         365    0.06    0.00  1.0000
 -10   7  -1     388     157                                                         368   -0.06    0.00  1.0000
   7 -10   1     606     127                                                         581    0.06    0.00  1.0000
  -7  10   2     295     125                                                         264    0.11    0.00  1.0000
 -10   7   2      76      75                                                          61    0.11    0.00  1.0000
  -7  10  -2      30      58                                                          21   -0.11    0.00  1.0000
 -10   7  -2     217     138                                                         191   -0.11    0.00  1.0000
   7 -10   2       4      34                                                           1   -0.11    0.00  1.0000
  -7  10   3     392     151                                                         345   -0.15    0.00  1.0000
 -10   7   3     287     141                                                         247    0.15    0.00  1.0000
  -7  10  -3     194      65                                                         161    0.15    0.00  1.0000
 -10   7  -3     323     123                                                         280   -0.15    0.00  1.0000
  -7  10   4      13      63                                                          15   -0.03    0.00  1.0000
 -10   7   4       0      67                                                           0   -0.03    0.00  1.0000
  -7  10  -4      13      59                                                          15    0.03    0.00  1.0000
 -10   7  -4     193     110                                                         199    0.03    0.00  1.0000
  -7  10   5     114      97                                                         147    0.18    0.00  1.0000
 -10   7   5     240     137                                                         287   -0.18    0.00  1.0000
  -7  10  -5     199     147                                                         242   -0.18    0.00  1.0000
 -10   7  -5      31     110                                                          49    0.18    0.00  1.0000
  -7  10   6      36      73                                                          46   -0.10    0.00  1.0000
 -10   7   6     203     147                                                         226   -0.10    0.00  1.0000
  -7  10  -6     110      98                                                         127    0.10    0.00  1.0000
 -10   7  -6     124     101                                                         143    0.10    0.00  1.0000
  -7  10   7      85      76                                                          75   -0.07    0.00  1.0000
 -10   7   7     291     145                                                         271    0.07    0.00  1.0000
  -7  10  -7     463     169                                                         438    0.07    0.00  1.0000
 -10   7  -7      18      83                                                          13   -0.07    0.00  1.0000
  -7  10   8     921     233                                                         887   -0.07    0.00  1.0000
 -10   7   8     241     125                                                         224   -0.07    0.00  1.0000
  -7  10  -8      24      53                                                          19    0.07    0.00  1.0000
 -10   7  -8     250     102                                                         232    0.07    0.00  1.0000
  -7  10   9     165      86                                                         191   -0.12    0.00  1.0000
 -10   7   9     461     192                                                         505    0.12    0.00  1.0000
  -7  10  -9      94      65                                                         114    0.12    0.00  1.0000
 -10   7  -9     119      59                                                         142   -0.12    0.00  1.0000
  -7  10  10      17      48                                                          17    0.00    0.00  1.0000
 -10   7  10      24      67                                                          24    0.00    0.00  1.0000
  -7  10 -10      41      69                                                          41    0.00    0.00  1.0000
 -10   7 -10     257     160                                                         257    0.00    0.00  1.0000
  -7  10  11     145      57                                                         120    0.13    0.00  1.0000
 -10   7  11     442     160                                                         398   -0.13    0.00  1.0000
  -7  10 -11      88      47                                                          69   -0.13    0.00  1.0000
 -10   7 -11      52      59                                                          38    0.13    0.00  1.0000
  -7  10  12     226     232                                                         248   -0.09    0.00  1.0000
 -10   7  12      80     122                                                          93   -0.09    0.00  1.0000
  -7  10 -12      43      88                                                          53    0.09    0.00  1.0000
 -10   7 -12      14      46                                                          20    0.09    0.00  1.0000
  -7  10  13       2      85                                                           3   -0.02    0.00  1.0000
 -10   7  13      19      95                                                          20    0.02    0.00  1.0000
  -7  10 -13       2      74                                                           3    0.02    0.00  1.0000
 -10   7 -13      13      42                                                          14   -0.02    0.00  1.0000
  -7  10  14     140      85                                                         135    0.03    0.00  1.0000
 -10   7  14     279     158                                                         272    0.03    0.00  1.0000
  -7  10 -14     100      45                                                          96   -0.03    0.00  1.0000
 -10   7 -14     193      81                                                         187   -0.03    0.00  1.0000
  -8  11   1     116     130                                                         118    0.01    0.00  1.0000
 -11   8   1       9      87                                                          10   -0.01    0.00  1.0000
  -8  11  -1     247     164                                                         250   -0.01    0.00  1.0000
 -11   8  -1      73      71                                                          75    0.01    0.00  1.0000
  -8  11   2     170     163                                                         196    0.12    0.00  1.0000
 -11   8   2     144     129                                                         168    0.12    0.00  1.0000
  -8  11  -2     635     180                                                         685   -0.12    0.00  1.0000
 -11   8  -2      24      75                                                          35   -0.12    0.00  1.0000
  -8  11   3     568     127                                                         550    0.05    0.00  1.0000
 -11   8   3     147      75                                                         138   -0.05    0.00  1.0000
  -8  11  -3     194      91                                                         184   -0.05    0.00  1.0000
 -11   8  -3     293     104                                                         280    0.05    0.00  1.0000
  -8  11   4     421     165                                                         427    0.02    0.00  1.0000
 -11   8   4     461     126                                                         467    0.02    0.00  1.0000
  -8  11  -4     453     142                                                         459   -0.02    0.00  1.0000
 -11   8  -4     382     137                                                         388   -0.02    0.00  1.0000
  -8  11   5     215     128                                                         230    0.06    0.00  1.0000
 -11   8   5      33      57                                                          39   -0.06    0.00  1.0000
  -8  11  -5     104     127                                                         114   -0.06    0.00  1.0000
 -11   8  -5     264     143                                                         280    0.06    0.00  1.0000
  -8  11   6       1      80                                                           4   -0.13    0.00  1.0000
 -11   8   6       0      71                                                           3   -0.13    0.00  1.0000
  -8  11  -6       0      69                                                           3    0.13    0.00  1.0000
 -11   8  -6      54      96                                                          71    0.13    0.00  1.0000
  -8  11   7     534     211                                                         521   -0.03    0.00  1.0000
 -11   8   7     117     141                                                         111    0.03    0.00  1.0000
  -8  11  -7       3      56                                                           2    0.03    0.00  1.0000
 -11   8  -7     399     127                                                         388   -0.03    0.00  1.0000
  -8  11   8      96     111                                                          97   -0.01    0.00  1.0000
 -11   8   8     168     123                                                         169   -0.01    0.00  1.0000
  -8  11  -8      55      46                                                          56    0.01    0.00  1.0000
 -11   8  -8     155     111                                                         156    0.01    0.00  1.0000
  -8  11   9      18      75                                                          10   -0.13    0.00  1.0000
 -11   8   9     227     124                                                         197    0.13    0.00  1.0000
  -8  11  -9      28      51                                                          18    0.13    0.00  1.0000
 -11   8  -9       1      52                                                           0   -0.13    0.00  1.0000
  -8  11  10     342     210                                                         339    0.01    0.00  1.0000
 -11   8  10      36      93                                                          35    0.01    0.00  1.0000
  -8  11 -10      22      90                                                          21   -0.01    0.00  1.0000
 -11   8 -10      43     103                                                          42   -0.01    0.00  1.0000
  -8  11  11      57     112                                                          45    0.10    0.00  1.0000
 -11   8  11     333     118                                                         303   -0.10    0.00  1.0000
  -8  11 -11      79      44                                                          65   -0.10    0.00  1.0000
 -11   8 -11     348     121                                                         317    0.10    0.00  1.0000
  -8  11  12      96     173                                                         110   -0.08    0.00  1.0000
 -11   8  12       1      67                                                           2   -0.08    0.00  1.0000
  -8  11 -12       6     100                                                          10    0.08    0.00  1.0000
 -11   8 -12       0      51                                                           0    0.08    0.00  1.0000
  -8  11  13      29     105                                                          30   -0.01    0.00  1.0000
 -11   8  13      36     107                                                          37    0.01    0.00  1.0000
  -8  11 -13      77     129                                                          79    0.01    0.00  1.0000
 -11   8 -13       5      80                                                           5   -0.01    0.00  1.0000
  -9  12   1     191     114                                                         253    0.25    0.00  1.0000
 -12   9   1     172      86                                                         231   -0.25    0.00  1.0000
  -9  12  -1       1      78                                                           9   -0.25    0.00  1.0000
 -12   9  -1     138     128                                                         192    0.25    0.00  1.0000
  -9  12   2     261      80                                                         235    0.10    0.00  1.0000
 -12   9   2      35      73                                                          26    0.10    0.00  1.0000
  -9  12  -2     772     188                                                         726   -0.10    0.00  1.0000
 -12   9  -2     151      77                                                         131   -0.10    0.00  1.0000
  -9  12   3       0      74                                                           2    0.19    0.00  1.0000
 -12   9   3      77     142                                                         107   -0.19    0.00  1.0000
  -9  12  -3      50     115                                                          75   -0.19    0.00  1.0000
 -12   9  -3       1      81                                                           6    0.19    0.00  1.0000
  -9  12   4     129     145                                                         118    0.06    0.00  1.0000
 -12   9   4      29      84                                                          24    0.06    0.00  1.0000
  -9  12  -4      28      74                                                          23   -0.06    0.00  1.0000
 -12   9  -4      75      87                                                          67   -0.06    0.00  1.0000
  -9  12   5     156     173                                                         172   -0.08    0.00  1.0000
 -12   9   5      10      85                                                          14    0.08    0.00  1.0000
  -9  12  -5      14      92                                                          19    0.08    0.00  1.0000
 -12   9  -5       0      64                                                           0   -0.08    0.00  1.0000
  -9  12   6     379     190                                                         354   -0.08    0.00  1.0000
 -12   9   6      61      79                                                          51   -0.08    0.00  1.0000
  -9  12  -6     198     122                                                         180    0.08    0.00  1.0000
 -12   9  -6      13      55                                                           9    0.08    0.00  1.0000
  -9  12   7      31      98                                                          31    0.00    0.00  1.0000
 -12   9   7     162     153                                                         162    0.00    0.00  1.0000
  -9  12  -7     144     129                                                         144    0.00    0.00  1.0000
 -12   9  -7      68      91                                                          68    0.00    0.00  1.0000
  -9  12   8      74     171                                                          85    0.07    0.00  1.0000
 -12   9   8       9      98                                                          13    0.07    0.00  1.0000
  -9  12  -8       1     123                                                           3   -0.07    0.00  1.0000
 -12   9  -8      10      57                                                          14   -0.07    0.00  1.0000
  -9  12   9     282     182                                                         260   -0.08    0.00  1.0000
 -12   9   9       0      76                                                           0    0.08    0.00  1.0000
  -9  12  -9       0      48                                                           0    0.08    0.00  1.0000
 -12   9  -9      12      60                                                           8   -0.08    0.00  1.0000
  -9  12  10       0      67                                                           0    0.06    0.00  1.0000
 -12   9  10       2      72                                                           3    0.06    0.00  1.0000
  -9  12 -10       0      76                                                           0   -0.06    0.00  1.0000
 -12   9 -10       0      63                                                           0   -0.06    0.00  1.0000
  -9  12  11       4      96                                                           2    0.06    0.00  1.0000
 -12   9  11       4     136                                                           2   -0.06    0.00  1.0000
  -9  12 -11      46      91                                                          39   -0.06    0.00  1.0000
 -12   9 -11      17      71                                                          13    0.06    0.00  1.0000
  -9  12  12      34      99                                                          40   -0.06    0.00  1.0000
 -12   9  12      20      90                                                          24   -0.06    0.00  1.0000
  -9  12 -12       0      48                                                           1    0.06    0.00  1.0000
 -12   9 -12       6      84                                                           8    0.06    0.00  1.0000
 -10  13   1       1      65                                                          28    0.51    0.00  1.0000
 -13  10   1      65     196                                                         149   -0.51    0.00  1.0000
 -10  13  -1       3     132                                                          35   -0.51    0.00  1.0000
 -13  10  -1      46     178                                                         119    0.51    0.00  1.0000
 -10  13   2     225     144                                                         248    0.09    0.00  1.0000
 -13  10   2     341     178                                                         370    0.09    0.00  1.0000
 -10  13  -2       0      74                                                           1   -0.09    0.00  1.0000
 -13  10  -2       2      83                                                           4   -0.09    0.00  1.0000
 -10  13   3      20      63                                                          35    0.17    0.00  1.0000
 -13  10   3     291     131                                                         342   -0.17    0.00  1.0000
 -10  13  -3     303     155                                                         355   -0.17    0.00  1.0000
 -13  10  -3      16      75                                                          29    0.17    0.00  1.0000
 -10  13   4      22      67                                                          19    0.04    0.00  1.0000
 -13  10   4      31      80                                                          27    0.04    0.00  1.0000
 -10  13  -4     229     144                                                         218   -0.04    0.00  1.0000
 -13  10  -4     121      94                                                         113   -0.04    0.00  1.0000
 -13  10   5     150     113                                                         128    0.11    0.00  1.0000
 -10  13  -5     154      76                                                         132    0.11    0.00  1.0000
 -13  10  -5       1      62                                                           0   -0.11    0.00  1.0000
 -10  13   6     113     141                                                         103    0.06    0.00  1.0000
 -13  10   6     129     159                                                         118    0.06    0.00  1.0000
 -10  13  -6      79      57                                                          70   -0.06    0.00  1.0000
 -13  10  -6      79      91                                                          70   -0.06    0.00  1.0000
 -10  13   7     197     194                                                         200   -0.01    0.00  1.0000
 -13  10   7      31      78                                                          32    0.01    0.00  1.0000
 -10  13  -7       1      61                                                           1    0.01    0.00  1.0000
 -13  10  -7     134     152                                                         137   -0.01    0.00  1.0000
 -10  13   8      22     180                                                          31    0.11    0.00  1.0000
 -13  10   8       6      78                                                          12    0.11    0.00  1.0000
 -10  13  -8       0      54                                                           1   -0.11    0.00  1.0000
 -13  10  -8       4      68                                                           8   -0.11    0.00  1.0000
 -10  13   9      85      75                                                          83    0.01    0.00  1.0000
 -13  10   9     101      75                                                          99   -0.01    0.00  1.0000
 -10  13  -9      31      50                                                          30   -0.01    0.00  1.0000
 -13  10  -9     208     113                                                         205    0.01    0.00  1.0000
 -10  13  10      38     155                                                          51    0.12    0.00  1.0000
 -13  10  10      50     149                                                          64    0.12    0.00  1.0000
 -10  13 -10       1      72                                                           0   -0.12    0.00  1.0000
 -13  10 -10       2      48                                                           6   -0.12    0.00  1.0000
 -10  13  11      34      99                                                          31    0.03    0.00  1.0000
 -13  10  11       0      65                                                           0   -0.03    0.00  1.0000
 -10  13 -11       0      71                                                           0   -0.03    0.00  1.0000
 -11  14   1       7      81                                                           3    0.52    0.00  1.0000
 -14  11   1       4     138                                                          39   -0.52    0.00  1.0000
 -11  14  -1      22      70                                                          80   -0.52    0.00  1.0000
 -14  11  -1       8     145                                                          50    0.52    0.00  1.0000
 -11  14   2      98     117                                                          78    0.13    0.00  1.0000
 -14  11   2      32      88                                                          21    0.13    0.00  1.0000
 -11  14  -2      20     129                                                          12   -0.13    0.00  1.0000
 -14  11  -2     397     285                                                         356   -0.13    0.00  1.0000
 -11  14   3       4      67                                                           3    0.04    0.00  1.0000
 -14  11   3     242     214                                                         231   -0.04    0.00  1.0000
 -11  14  -3     130     173                                                         122   -0.04    0.00  1.0000
 -14  11  -3      17      79                                                          14    0.04    0.00  1.0000
 -11  14   4     312     107                                                         300   -0.04    0.00  1.0000
 -14  11   4     481     163                                                         466   -0.04    0.00  1.0000
 -11  14  -4      31      66                                                          27    0.04    0.00  1.0000
 -14  11  -4      31      77                                                          27    0.04    0.00  1.0000
 -11  14   5      31     135                                                          36   -0.05    0.00  1.0000
 -11  14  -5       2      68                                                           4    0.05    0.00  1.0000
 -14  11  -5      14      88                                                          18   -0.05    0.00  1.0000
 -11  14   6       0      74                                                           5    0.22    0.00  1.0000
 -14  11   6       5     153                                                          16    0.22    0.00  1.0000
 -11  14  -6       0     107                                                           2   -0.22    0.00  1.0000
 -14  11  -6       3     135                                                          12   -0.22    0.00  1.0000
 -11  14   7     230     223                                                         215   -0.06    0.00  1.0000
 -14  11   7      26     105                                                          21    0.06    0.00  1.0000
 -11  14  -7      22      66                                                          18    0.06    0.00  1.0000
 -14  11  -7     141      68                                                         130   -0.06    0.00  1.0000
 -11  14   8      57     142                                                          47    0.09    0.00  1.0000
 -14  11   8       7     131                                                           4    0.09    0.00  1.0000
 -11  14  -8       5      86                                                           2   -0.09    0.00  1.0000
 -14  11  -8       5      60                                                           2   -0.09    0.00  1.0000
 -11  14   9      20      65                                                          28    0.10    0.00  1.0000
 -14  11   9     134      91                                                         154   -0.10    0.00  1.0000
 -11  14  -9      85      75                                                         101   -0.10    0.00  1.0000
 -14  11  -9      83      82                                                          99    0.10    0.00  1.0000
 -11  14  10       2      68                                                           0    0.16    0.00  1.0000
 -14  11  10       3     105                                                           9    0.16    0.00  1.0000
 -11  14 -10      68     142                                                          91   -0.16    0.00  1.0000
 -14  11 -10       0      87                                                           4   -0.16    0.00  1.0000
 -12  15   1       5      78                                                          17    0.24    0.00  1.0000
 -15  12   1      77     129                                                         115   -0.24    0.00  1.0000
 -12  15  -1     143     178                                                         194   -0.24    0.00  1.0000
 -15  12  -1     147     181                                                         199    0.24    0.00  1.0000
 -12  15   2      65     165                                                          95    0.20    0.00  1.0000
 -15  12   2       6      67                                                          17    0.20    0.00  1.0000
 -12  15  -2      11     109                                                          25   -0.20    0.00  1.0000
 -15  12  -2      75     120                                                         107   -0.20    0.00  1.0000
 -12  15   3      17      72                                                          13   -0.06    0.00  1.0000
 -15  12   3      17      77                                                          13    0.06    0.00  1.0000
 -12  15  -3      17      71                                                          13    0.06    0.00  1.0000
 -15  12  -3       5      82                                                           3   -0.06    0.00  1.0000
 -12  15   4      21     169                                                          33   -0.14    0.00  1.0000
 -15  12   4       6      88                                                          13   -0.14    0.00  1.0000
 -12  15  -4       3     113                                                           8    0.14    0.00  1.0000
 -15  12  -4       0      74                                                           1    0.14    0.00  1.0000
 -12  15   5       8     260                                                           8    0.00    0.00  1.0000
 -15  12   5      19      71                                                          19    0.00    0.00  1.0000
 -12  15  -5       1     168                                                           1    0.00    0.00  1.0000
 -15  12  -5      19     137                                                          19    0.00    0.00  1.0000
 -12  15   6       3      75                                                          16    0.29    0.00  1.0000
 -15  12   6      24      71                                                          53    0.29    0.00  1.0000
 -12  15  -6       0      70                                                           5   -0.29    0.00  1.0000
 -15  12  -6       1     156                                                           2   -0.29    0.00  1.0000
 -12  15   7       0      73                                                           0   -0.08    0.00  1.0000
 -15  12   7       0     128                                                           0    0.08    0.00  1.0000
 -12  15  -7      15     125                                                          21    0.08    0.00  1.0000
 -15  12  -7       0      66                                                           0   -0.08    0.00  1.0000
 -12  15   8      53     145                                                          57    0.03    0.00  1.0000
 -15  12   8       1      81                                                           1    0.03    0.00  1.0000
 -12  15  -8       6      60                                                           7   -0.03    0.00  1.0000
 -15  12  -8      36     106                                                          39   -0.03    0.00  1.0000
 -12  15   9      12     132                                                          22    0.15    0.00  1.0000
 -15  12   9       1      75                                                           0   -0.15    0.00  1.0000
 -12  15  -9       1      68                                                           4   -0.15    0.00  1.0000
 -15  12  -9      75     132                                                          98    0.15    0.00  1.0000
 -13  16   1       1      64                                                           0   -0.14    0.00  1.0000
 -16  13   1       9      72                                                          17    0.14    0.00  1.0000
 -13  16  -1       1      71                                                           0    0.14    0.00  1.0000
 -16  13  -1      32     149                                                          46   -0.14    0.00  1.0000
 -13  16   2       1     101                                                           1    0.26    0.00  1.0000
 -16  13   2       1     105                                                           1    0.26    0.00  1.0000
 -13  16  -2       1     143                                                           2   -0.26    0.00  1.0000
 -16  13  -2       5     123                                                           0   -0.26    0.00  1.0000
 -13  16   3       5      68                                                           2   -0.09    0.00  1.0000
 -16  13   3       1     121                                                           0    0.09    0.00  1.0000
 -13  16  -3      15     170                                                          10    0.09    0.00  1.0000
 -16  13  -3       3      76                                                           1   -0.09    0.00  1.0000
 -13  16   4       0      95                                                           3   -0.18    0.00  1.0000
 -16  13   4       7     153                                                          17   -0.18    0.00  1.0000
 -13  16  -4       0     127                                                           3    0.18    0.00  1.0000
 -16  13  -4       5     126                                                          13    0.18    0.00  1.0000
 -13  16   5       7      64                                                           8   -0.02    0.00  1.0000
 -16  13   5       2     145                                                           2    0.02    0.00  1.0000
 -13  16  -5       0      67                                                           0    0.02    0.00  1.0000
 -16  13  -5       2      61                                                           2   -0.02    0.00  1.0000
 -13  16   6      16     137                                                          35    0.23    0.00  1.0000
 -16  13   6       0      67                                                           3    0.23    0.00  1.0000
 -13  16  -6       6     109                                                          19   -0.23    0.00  1.0000
 -16  13  -6       1      62                                                           1   -0.23    0.00  1.0000
 -13  16   7       0      60                                                           0   -0.07    0.00  1.0000
 -16  13   7       4      58                                                           6    0.07    0.00  1.0000
 -13  16  -7       0     102                                                           0    0.07    0.00  1.0000
 -16  13  -7       1      66                                                           2   -0.07    0.00  1.0000
 -14  17   1       3      83                                                           1   -0.32    0.00  1.0000
 -17  14   1       7      83                                                           0    0.32    0.00  1.0000
 -14  17  -1       1      71                                                           3    0.32    0.00  1.0000
 -17  14  -1       1     114                                                           2   -0.32    0.00  1.0000
 -14  17   2      44     189                                                          75    0.24    0.00  1.0000
 -17  14   2       1      70                                                           1    0.24    0.00  1.0000
 -14  17  -2       4      80                                                           0   -0.24    0.00  1.0000
 -17  14  -2       1      83                                                           1   -0.24    0.00  1.0000
 -14  17   3       0      57                                                           0   -0.06    0.00  1.0000
 -17  14   3       1      65                                                           2    0.06    0.00  1.0000
 -14  17  -3       1      72                                                           2    0.06    0.00  1.0000
 -17  14  -3       0      94                                                           0   -0.06    0.00  1.0000
 -14  17   4       1     127                                                           5   -0.13    0.00  1.0000
 -17  14   4       1      77                                                           0   -0.13    0.00  1.0000
 -14  17  -4       1     113                                                           0    0.13    0.00  1.0000
 -17  14  -4       0      70                                                           2    0.13    0.00  1.0000
 -14  17   5       0      70                                                           1   -0.08    0.00  1.0000
 -17  14   5      46     156                                                          55    0.08    0.00  1.0000
 -14  17  -5       5      85                                                           8    0.08    0.00  1.0000
 -17  14  -5       6      82                                                          10   -0.08    0.00  1.0000
   2   2   0  433544    1079                                                      394092    3.73    0.00  1.0000
   2   2   2  236233   34192                                                      235682   -0.07    0.00  1.0000
  -2  -2  -2  264124   38525                                                      263541   -0.07    0.00  1.0000
  -2  -2   2  311793   45979                                                      311160   -0.07    0.00  1.0000
   2   2  -2  225894   32599                                                      225355   -0.07    0.00  1.0000
   2   2   4   21354     303                                                       21571   -0.09    0.00  1.0000
  -2  -2   4   20799     291                                                       21013   -0.09    0.00  1.0000
  -2  -2  -4   20121     262                                                       20331   -0.09    0.00  1.0000
   2   2  -4   19250     233                                                       19456   -0.09    0.00  1.0000
   2   2   6   21101     538                                                       20831    0.11    0.00  1.0000
  -2  -2   6   18622     430                                                       18368    0.11    0.00  1.0000
  -2  -2  -6   16870     409                                                       16628    0.11    0.00  1.0000
   2   2  -6   18342     392                                                       18090    0.11    0.00  1.0000
   2   2   8    5607     463                                                        5525   -0.07    0.00  1.0000
  -2  -2   8    6111     405                                                        6026   -0.07    0.00  1.0000
  -2  -2  -8    4774     393                                                        4699   -0.07    0.00  1.0000
   2   2  -8    4546     349                                                        4472   -0.07    0.00  1.0000
   2   2  10    1644     251                                                        1681    0.06    0.00  1.0000
  -2  -2  10    1238     198                                                        1270    0.06    0.00  1.0000
  -2  -2  12     313     133                                                         295   -0.06    0.00  1.0000
  -2  -2 -14     151      71                                                         154    0.01    0.00  1.0000
  -2  -2 -16       0     118                                                           1   -0.15    0.00  1.0000
   2   2 -16      29      61                                                          43   -0.15    0.00  1.0000
   1   3   1  161615   33426                                                      161268    0.05    0.00  1.0000
  -1  -3  -1  200718   40634                                                      200331    0.05    0.00  1.0000
  -3  -1   1  167441   34503                                                      167087   -0.05    0.00  1.0000
   3   1  -1  170860   35135                                                      170503   -0.05    0.00  1.0000
  -3  -1  -1  114192   24555                                                      113900   -0.05    0.00  1.0000
   3   1   1  104851    1365                                                      104571   -0.05    0.00  1.0000
   1   3  -2  148999   27729                                                      148886    0.02    0.00  1.0000
   1   3   2  148263   27611                                                      148150    0.02    0.00  1.0000
  -1  -3  -2  151612   28200                                                      151498    0.02    0.00  1.0000
  -3  -1   2  150141   27924                                                      150027    0.02    0.00  1.0000
   3   1  -2  130247   24420                                                      130141    0.02    0.00  1.0000
  -3  -1  -2  112437    1275                                                      112338    0.02    0.00  1.0000
   1   3  -2  113753    1278                                                      113654    0.02    0.00  1.0000
   3   1   2  113877    1290                                                      113778    0.02    0.00  1.0000
  -3  -1  -3    6148     228                                                        6343    0.15    0.00  1.0000
   1   3  -3    6394     215                                                        6592   -0.15    0.00  1.0000
   1   3   3    6801     261                                                        7006   -0.15    0.00  1.0000
  -1  -3  -3    7337     312                                                        7549   -0.15    0.00  1.0000
  -3  -1   3    5787     165                                                        5976    0.15    0.00  1.0000
   3   1  -3    6392     181                                                        6590    0.15    0.00  1.0000
  -3  -1  -3    5827     172                                                        6016    0.15    0.00  1.0000
  -3  -1  -4   17893     282                                                       17742   -0.07    0.00  1.0000
   1   3   4   17475     250                                                       17326   -0.07    0.00  1.0000
   1   3  -4   17991     261                                                       17839   -0.07    0.00  1.0000
  -3  -1   4   18368     254                                                       18215   -0.07    0.00  1.0000
  -1  -3  -4   18206     312                                                       18054   -0.07    0.00  1.0000
   3   1  -4   17752     225                                                       17601   -0.07    0.00  1.0000
  -3  -1  -4   17857     237                                                       17706   -0.07    0.00  1.0000
  -1  -3   5   95811    1669                                                       96163    0.07    0.00  1.0000
  -3  -1  -5   95415    1636                                                       95767   -0.07    0.00  1.0000
   1   3   5   98229   11644                                                       98586    0.07    0.00  1.0000
   1   3  -5   97135    1664                                                       97490    0.07    0.00  1.0000
  -3  -1   5   97359    1674                                                       97714   -0.07    0.00  1.0000
  -1  -3  -5   99401   11780                                                       99760    0.07    0.00  1.0000
   3   1  -5   99528   11790                                                       99887   -0.07    0.00  1.0000
  -1  -3   6       1      30                                                           3    0.07    0.00  1.0000
   1   3   6     153      89                                                         167    0.07    0.00  1.0000
  -3  -1  -6     179      97                                                         194    0.07    0.00  1.0000
  -3  -1   6      13      46                                                          17    0.07    0.00  1.0000
   1   3  -6      39      49                                                          46    0.07    0.00  1.0000
  -1  -3  -6      31      36                                                          38    0.07    0.00  1.0000
   3   1  -6      13      42                                                          17    0.07    0.00  1.0000
  -1  -3   7    8374     180                                                        8089   -0.19    0.00  1.0000
   1   3   7    9111     425                                                        8814   -0.19    0.00  1.0000
  -3  -1   7    9214     363                                                        8915    0.19    0.00  1.0000
  -3  -1  -7    8312     314                                                        8028    0.19    0.00  1.0000
   1   3  -7    8626     335                                                        8337   -0.19    0.00  1.0000
  -1  -3  -7    7678     334                                                        7405   -0.19    0.00  1.0000
   3   1  -7    9176     179                                                        8878    0.19    0.00  1.0000
   1   3   8     278      99                                                         258   -0.07    0.00  1.0000
  -3  -1   8     138      54                                                         124   -0.07    0.00  1.0000
   1   3  -8     256      90                                                         237   -0.07    0.00  1.0000
  -1  -3  -8     210      77                                                         193   -0.07    0.00  1.0000
   3   1  -8     125      58                                                         112   -0.07    0.00  1.0000
   1   3   9     215     103                                                         225   -0.04    0.00  1.0000
  -3  -1   9     258     107                                                         268    0.04    0.00  1.0000
   1   3  -9      70      70                                                          76   -0.04    0.00  1.0000
   3   1  -9     113      67                                                         120    0.04    0.00  1.0000
   1   3  10    2997     405                                                        2932    0.07    0.00  1.0000
  -3  -1  10    2801     326                                                        2738    0.07    0.00  1.0000
   1   3  11    1741     346                                                        1677    0.09    0.00  1.0000
  -3  -1  11    2028     409                                                        1959   -0.09    0.00  1.0000
  -3  -1 -11    2917     575                                                        2834   -0.09    0.00  1.0000
   1   3  12     176      91                                                         191   -0.07    0.00  1.0000
  -3  -1  12     153     125                                                         167   -0.07    0.00  1.0000
  -3  -1 -12     249     118                                                         267   -0.07    0.00  1.0000
   1   3  13      97      55                                                          87    0.06    0.00  1.0000
  -3  -1  13     396     156                                                         376   -0.06    0.00  1.0000
  -3  -1 -13     144      86                                                         132   -0.06    0.00  1.0000
   1   3 -13     201     109                                                         187    0.06    0.00  1.0000
  -3  -1  14     158     106                                                         157    0.01    0.00  1.0000
  -3  -1 -14     237     126                                                         236    0.01    0.00  1.0000
   1   3 -14     272     139                                                         271    0.01    0.00  1.0000
  -3  -1 -15      36     103                                                          42   -0.06    0.00  1.0000
   1   3 -15      21      46                                                          26    0.06    0.00  1.0000
  -3  -1 -16       7      44                                                          14   -0.13    0.00  1.0000
   1   3 -16       7      80                                                          14   -0.13    0.00  1.0000
   0   4   0   43252   24164                                                       49040    1.64    0.00  1.0000
   0  -4   0   50516   26337                                                       56756    1.64    0.00  1.0000
  -4   0   0   24518    1092                                                       28921    1.64    0.00  1.0000
   4   0   0   28070    1161                                                       32768    1.64    0.00  1.0000
   0   4   1  716398  101396                                                      717408    0.07    0.00  1.0000
   0  -4  -1  990892  143763                                                      992080    0.07    0.00  1.0000
  -4   0   1  916649  132268                                                      917792   -0.07    0.00  1.0000
   0   4  -1  985298  142904                                                      986483    0.07    0.00  1.0000
   4   0  -1 1014596  147465                                                     1015798   -0.07    0.00  1.0000
   0  -4   1  789679  112653                                                      790740    0.07    0.00  1.0000
  -4   0  -1  724747  102700                                                      725763   -0.07    0.00  1.0000
   4   0   1  636625   89214                                                      637577   -0.07    0.00  1.0000
   0   4   2    5291     325                                                        5093    0.17    0.00  1.0000
   0  -4  -2    4777     293                                                        4589    0.17    0.00  1.0000
  -4   0   2    4347     273                                                        4168    0.17    0.00  1.0000
   4   0  -2    4101     261                                                        3927    0.17    0.00  1.0000
   0   4  -2    5570     327                                                        5367    0.17    0.00  1.0000
  -4   0  -2    5803     346                                                        5596    0.17    0.00  1.0000
   0  -4   2    5870     343                                                        5661    0.17    0.00  1.0000
   4   0   2    6026     356                                                        5815    0.17    0.00  1.0000
   0   4   3   49799     701                                                       49110   -0.19    0.00  1.0000
   0  -4  -3   47452     641                                                       46779   -0.19    0.00  1.0000
  -4   0   3   46777     644                                                       46109    0.19    0.00  1.0000
   4   0  -3   47322     634                                                       46650    0.19    0.00  1.0000
   0   4  -3   48334     642                                                       47655   -0.19    0.00  1.0000
  -4   0  -3   47178     636                                                       46507    0.19    0.00  1.0000
   4   0   3   47474     637                                                       46801    0.19    0.00  1.0000
   0   4  -4    4894     323                                                        4903   -0.01    0.00  1.0000
   0   4   4    4400     357                                                        4409   -0.01    0.00  1.0000
   0  -4  -4    3663     198                                                        3671   -0.01    0.00  1.0000
  -4   0   4    3947     218                                                        3955   -0.01    0.00  1.0000
   4   0  -4    3187     167                                                        3195   -0.01    0.00  1.0000
   0   4  -4    4346     221                                                        4355   -0.01    0.00  1.0000
  -4   0  -4    3972     212                                                        3980   -0.01    0.00  1.0000
  -4   0  -5  509700   59156                                                      508674   -0.09    0.00  1.0000
   0   4  -5  586888   68133                                                      585787    0.09    0.00  1.0000
   0   4   5  491371   57026                                                      490363    0.09    0.00  1.0000
  -4   0   5  534445   62037                                                      533394   -0.09    0.00  1.0000
   0  -4  -5  578960   67212                                                      577866    0.09    0.00  1.0000
   4   0  -5  568893   66044                                                      567809   -0.09    0.00  1.0000
  -4   0  -5  404171   46872                                                      403257   -0.09    0.00  1.0000
   0   4  -5  422901   49052                                                      421966    0.09    0.00  1.0000
  -4   0  -6   74797    1369                                                       74607   -0.04    0.00  1.0000
   0   4  -6   76123    1387                                                       75931   -0.04    0.00  1.0000
   0   4   6   77408    1466                                                       77215   -0.04    0.00  1.0000
  -4   0   6   77856    1462                                                       77662   -0.04    0.00  1.0000
   0  -4  -6   80179    1454                                                       79982   -0.04    0.00  1.0000
   4   0  -6   78073    1412                                                       77879   -0.04    0.00  1.0000
  -4   0  -6   76418    1387                                                       76226   -0.04    0.00  1.0000
   0   4  -6   74231    1341                                                       74042   -0.04    0.00  1.0000
  -4   0  -7    9111     693                                                        9518    0.26    0.00  1.0000
   0   4   7    8388     720                                                        8779   -0.26    0.00  1.0000
   0   4  -7    8905     686                                                        9308   -0.26    0.00  1.0000
  -4   0   7    9994     804                                                       10420    0.26    0.00  1.0000
   0  -4  -7    9714     618                                                       10134   -0.26    0.00  1.0000
   4   0  -7   10083     638                                                       10511    0.26    0.00  1.0000
  -4   0  -7    9514     614                                                        9930    0.26    0.00  1.0000
   0   4  -7    9717     618                                                       10137   -0.26    0.00  1.0000
   0   4   8     585     150                                                         618   -0.08    0.00  1.0000
  -4   0   8     453     104                                                         482   -0.08    0.00  1.0000
   0   4  -8     315     105                                                         340   -0.08    0.00  1.0000
  -4   0  -8     718     154                                                         755   -0.08    0.00  1.0000
   0   4  -8     321      96                                                         346   -0.08    0.00  1.0000
   0   4   9    5416    1133                                                        5325   -0.08    0.00  1.0000
  -4   0   9    4683     753                                                        4598    0.08    0.00  1.0000
   0   4  -9    3521     584                                                        3448   -0.08    0.00  1.0000
  -4   0  -9    5607    1153                                                        5514    0.08    0.00  1.0000
   0   4  -9    5855    1199                                                        5760   -0.08    0.00  1.0000
   0   4  10    2206     321                                                        2280    0.09    0.00  1.0000
  -4   0  10    2388     310                                                        2465    0.09    0.00  1.0000
  -4   0 -10    3092     348                                                        3179    0.09    0.00  1.0000
   0   4 -10    3116     347                                                        3203    0.09    0.00  1.0000
   0   4  11    8364    1917                                                        8571    0.14    0.00  1.0000
  -4   0  11    6494    1547                                                        6677   -0.14    0.00  1.0000
  -4   0 -11   11072    1886                                                       11311   -0.14    0.00  1.0000
   0   4 -11   12891    2184                                                       13148    0.14    0.00  1.0000
  -4   0  12    1240     554                                                        1198   -0.07    0.00  1.0000
  -4   0 -12    1021     436                                                         983   -0.07    0.00  1.0000
   0   4 -12     496     167                                                         470   -0.07    0.00  1.0000
   0   4  13     481     187                                                         512    0.08    0.00  1.0000
  -4   0  13     685     221                                                         722   -0.08    0.00  1.0000
  -4   0 -13     264     123                                                         287   -0.08    0.00  1.0000
   0   4 -13     531     181                                                         563    0.08    0.00  1.0000
  -4   0  14      61      48                                                          59   -0.02    0.00  1.0000
  -4   0 -14     188     101                                                         185   -0.02    0.00  1.0000
   0   4 -14      82      51                                                          80   -0.02    0.00  1.0000
   0   4  15       7      69                                                          12    0.09    0.00  1.0000
  -4   0  15      27     126                                                          36   -0.09    0.00  1.0000
   0   4 -15      14     123                                                          20    0.09    0.00  1.0000
  -4   0 -15      16     107                                                          23   -0.09    0.00  1.0000
  -4   0  16     424     197                                                         397   -0.08    0.00  1.0000
   0   4 -16     100      76                                                          87   -0.08    0.00  1.0000
  -4   0 -16     220     111                                                         201   -0.08    0.00  1.0000
  -1   5   0  143448     982                                                      141788    0.27    0.00  1.0000
   1  -5   0  144877     986                                                      143209    0.27    0.00  1.0000
  -5   1   0  145834    1018                                                      144160    0.27    0.00  1.0000
  -1   5   1   43084     749                                                       42883    0.06    0.00  1.0000
   1  -5  -1   44612     763                                                       44407    0.06    0.00  1.0000
  -5   1   1   42509     949                                                       42309   -0.06    0.00  1.0000
   5  -1  -1   41201     694                                                       41004   -0.06    0.00  1.0000
  -5   1  -1   41670     717                                                       41472   -0.06    0.00  1.0000
   5  -1   1   45160     722                                                       44954   -0.06    0.00  1.0000
  -1   5   2   92126     887                                                       91219    0.18    0.00  1.0000
   1  -5  -2   89938     864                                                       89042    0.18    0.00  1.0000
  -5   1   2   87716     845                                                       86831    0.18    0.00  1.0000
  -5   1  -2   87261     836                                                       86378    0.18    0.00  1.0000
   1  -5   2   84469     795                                                       83601    0.18    0.00  1.0000
   5  -1   2   85213     811                                                       84341    0.18    0.00  1.0000
  -1   5   3    5525     198                                                        5658   -0.11    0.00  1.0000
   1  -5  -3    5669     200                                                        5803   -0.11    0.00  1.0000
  -5   1   3    5641     208                                                        5775    0.11    0.00  1.0000
   5  -1  -3    6045     216                                                        6184    0.11    0.00  1.0000
  -1   5  -3    6356     212                                                        6498   -0.11    0.00  1.0000
  -5   1  -3    5877     198                                                        6014    0.11    0.00  1.0000
   1  -5   3    6114     204                                                        6254   -0.11    0.00  1.0000
   5  -1   3    5964     205                                                        6102    0.11    0.00  1.0000
  -1   5   4   48017     827                                                       47774    0.07    0.00  1.0000
  -5   1   4   48042     808                                                       47799    0.07    0.00  1.0000
   1  -5  -4   46609     777                                                       46370    0.07    0.00  1.0000
   5  -1  -4   48896     807                                                       48651    0.07    0.00  1.0000
  -1   5  -4   44822     728                                                       44588    0.07    0.00  1.0000
  -5   1  -4   45735     765                                                       45498    0.07    0.00  1.0000
   5  -1   4   46579     766                                                       46340    0.07    0.00  1.0000
   1  -5   4   46640     761                                                       46401    0.07    0.00  1.0000
  -1   5  -5    1673     159                                                        1714    0.06    0.00  1.0000
  -1   5   5    1377     129                                                        1414    0.06    0.00  1.0000
  -5   1   5    1063     103                                                        1095   -0.06    0.00  1.0000
   1  -5  -5    1031      96                                                        1063    0.06    0.00  1.0000
   5  -1  -5    1235     103                                                        1270   -0.06    0.00  1.0000
  -1   5  -5    1448      93                                                        1486    0.06    0.00  1.0000
  -5   1  -5    1579     120                                                        1619   -0.06    0.00  1.0000
  -5   1  -6    4053     788                                                        4207   -0.15    0.00  1.0000
  -1   5  -6    4282     254                                                        4441   -0.15    0.00  1.0000
  -1   5   6    5083     317                                                        5256   -0.15    0.00  1.0000
  -5   1   6    4852     187                                                        5021   -0.15    0.00  1.0000
   1  -5  -6    4460     146                                                        4622   -0.15    0.00  1.0000
   5  -1  -6    4952     153                                                        5122   -0.15    0.00  1.0000
  -1   5  -6    5093     138                                                        5266   -0.15    0.00  1.0000
  -5   1  -6    5216     159                                                        5391   -0.15    0.00  1.0000
  -5   1  -7      41      90                                                          62    0.18    0.00  1.0000
  -1   5  -7       2      53                                                           8   -0.18    0.00  1.0000
  -1   5   7       2      42                                                           0   -0.18    0.00  1.0000
  -5   1   7       0      82                                                           4    0.18    0.00  1.0000
   1  -5  -7      26      89                                                          44   -0.18    0.00  1.0000
   5  -1  -7      14      85                                                          28    0.18    0.00  1.0000
  -1   5  -7       2      53                                                           8   -0.18    0.00  1.0000
  -5   1  -7       5      82                                                          14    0.18    0.00  1.0000
  -1   5  -8    1662     251                                                        1706   -0.07    0.00  1.0000
  -1   5   8    2606     361                                                        2661   -0.07    0.00  1.0000
  -5   1   8    1949     288                                                        1996   -0.07    0.00  1.0000
   5  -1  -8    2287     277                                                        2338   -0.07    0.00  1.0000
  -1   5  -8    2364     286                                                        2416   -0.07    0.00  1.0000
  -5   1  -8    2268     283                                                        2319   -0.07    0.00  1.0000
  -1   5   9     492     152                                                         529   -0.10    0.00  1.0000
  -1   5  -9     352     124                                                         384   -0.10    0.00  1.0000
  -5   1   9     518     170                                                         556    0.10    0.00  1.0000
  -5   1  -9     482     143                                                         519    0.10    0.00  1.0000
  -1   5  -9     443     132                                                         478   -0.10    0.00  1.0000
  -1   5  10     214     121                                                         198    0.07    0.00  1.0000
  -5   1  10     451     173                                                         427    0.07    0.00  1.0000
  -1   5 -10     255     107                                                         237    0.07    0.00  1.0000
  -5   1 -10     140      90                                                         127    0.07    0.00  1.0000
  -1   5  11    1851     396                                                        1778    0.10    0.00  1.0000
  -5   1  11    1115     251                                                        1058   -0.10    0.00  1.0000
  -1   5 -11    2220     441                                                        2140    0.10    0.00  1.0000
  -5   1 -11    2283     456                                                        2202   -0.10    0.00  1.0000
  -1   5  12     579     214                                                         597   -0.04    0.00  1.0000
  -5   1  12     299     158                                                         312   -0.04    0.00  1.0000
  -5   1 -12       0      50                                                           0   -0.04    0.00  1.0000
  -1   5 -12     360     151                                                         374   -0.04    0.00  1.0000
  -1   5  13     140      61                                                         128    0.06    0.00  1.0000
  -5   1  13      44      81                                                          38   -0.06    0.00  1.0000
  -1   5 -13     324      92                                                         306    0.06    0.00  1.0000
  -5   1 -13     320      96                                                         302   -0.06    0.00  1.0000
  -1   5  14     234     135                                                         244   -0.04    0.00  1.0000
  -5   1  14       3      67                                                           4   -0.04    0.00  1.0000
  -1   5 -14     146     102                                                         154   -0.04    0.00  1.0000
  -5   1 -14     128     117                                                         135   -0.04    0.00  1.0000
  -1   5  15      78      65                                                          90    0.08    0.00  1.0000
  -5   1  15     248      92                                                         269   -0.08    0.00  1.0000
  -1   5 -15     179     109                                                         197    0.08    0.00  1.0000
  -5   1 -15      42      49                                                          51   -0.08    0.00  1.0000
  -1   5  16      15      77                                                          18   -0.04    0.00  1.0000
  -5   1  16      11      71                                                          13   -0.04    0.00  1.0000
  -1   5 -16       4      51                                                           5   -0.04    0.00  1.0000
  -5   1 -16       0      50                                                           0   -0.04    0.00  1.0000
  -2   6   0     649     216                                                         506   -0.36    0.00  1.0000
   2  -6   0     669     215                                                         524   -0.36    0.00  1.0000
  -6   2   0     666     219                                                         521   -0.36    0.00  1.0000
   6  -2   0     775     225                                                         618   -0.36    0.00  1.0000
  -2   6   1     161      91                                                         153    0.04    0.00  1.0000
   2  -6  -1     230      91                                                         220    0.04    0.00  1.0000
  -2   6  -1     289      89                                                         278    0.04    0.00  1.0000
   6  -2  -1     358     104                                                         346   -0.04    0.00  1.0000
  -6   2  -1     349     100                                                         337   -0.04    0.00  1.0000
   2  -6   1     262      82                                                         251    0.04    0.00  1.0000
   6  -2   1     469     101                                                         455   -0.04    0.00  1.0000
  -2   6   2     466      95                                                         458    0.02    0.00  1.0000
   2  -6  -2     543      91                                                         534    0.02    0.00  1.0000
  -6   2   2     299     134                                                         293    0.02    0.00  1.0000
   6  -2  -2     473      80                                                         465    0.02    0.00  1.0000
  -2   6  -2     594      60                                                         585    0.02    0.00  1.0000
  -6   2  -2     455      81                                                         447    0.02    0.00  1.0000
   2  -6   2     802      72                                                         791    0.02    0.00  1.0000
   6  -2   2     622      45                                                         613    0.02    0.00  1.0000
  -2   6   3   12017     576                                                       12018    0.00    0.00  1.0000
  -6   2   3   11387     542                                                       11388    0.00    0.00  1.0000
   2  -6  -3   12324     582                                                       12325    0.00    0.00  1.0000
   6  -2  -3   12065     576                                                       12066    0.00    0.00  1.0000
  -2   6  -3   11833     551                                                       11834    0.00    0.00  1.0000
  -6   2  -3   11853     565                                                       11854    0.00    0.00  1.0000
   2  -6   3   12702     590                                                       12703    0.00    0.00  1.0000
   6  -2   3   12130     566                                                       12131    0.00    0.00  1.0000
  -2   6   4   14447     330                                                       14646    0.10    0.00  1.0000
  -6   2   4   13686     323                                                       13879    0.10    0.00  1.0000
   2  -6  -4   13517     296                                                       13709    0.10    0.00  1.0000
   6  -2  -4   14418     328                                                       14616    0.10    0.00  1.0000
  -2   6  -4   14483     287                                                       14682    0.10    0.00  1.0000
  -6   2  -4   14281     311                                                       14479    0.10    0.00  1.0000
   2  -6   4   14280     287                                                       14478    0.10    0.00  1.0000
   6  -2   4   14171     289                                                       14368    0.10    0.00  1.0000
  -2   6   5      28      54                                                          31    0.04    0.00  1.0000
  -6   2   5     125      58                                                         132   -0.04    0.00  1.0000
   2  -6  -5      87      45                                                          93    0.04    0.00  1.0000
   6  -2  -5     326     100                                                         337   -0.04    0.00  1.0000
  -2   6  -5      44      25                                                          48    0.04    0.00  1.0000
  -6   2  -5       7      40                                                           9   -0.04    0.00  1.0000
   6  -2   5     139      59                                                         146   -0.04    0.00  1.0000
   2  -6   5     200      49                                                         208    0.04    0.00  1.0000
  -2   6   6    2207     301                                                        2334   -0.16    0.00  1.0000
  -6   2   6    2371     283                                                        2503   -0.16    0.00  1.0000
   2  -6  -6    2363     266                                                        2495   -0.16    0.00  1.0000
   6  -2  -6    2298     263                                                        2428   -0.16    0.00  1.0000
  -6   2  -6    2372     269                                                        2504   -0.16    0.00  1.0000
  -6   2  -7     340     100                                                         360    0.06    0.00  1.0000
  -2   6  -7     390      83                                                         411   -0.06    0.00  1.0000
  -2   6   7     323     113                                                         342   -0.06    0.00  1.0000
  -6   2   7     463     113                                                         486    0.06    0.00  1.0000
   6  -2  -7     692     110                                                         720    0.06    0.00  1.0000
  -2   6  -7     323      94                                                         342   -0.06    0.00  1.0000
[truncated: 1,524,290 more chars]
