# Supplementary material for: Superior thermoelasticity and shape-memory nanopores in a porous supramolecular organic framework
Source: Nat Commun. 2016 May 11;7:11564. doi: 10.1038/ncomms11564 (PMC4865851; doi:10.1038/ncomms11564)
Supplement: Supplementary Data 13 — 1t during temperature cycle (collected at 303 K) [file ncomms11564-s14.cif]

 

 
_audit_creation_method            'SHELXL-2014/7'
_shelx_SHELXL_version_number      '2014/7'
_chemical_name_systematic         ?
_chemical_name_common             'C10 H8.50 N O2' 
_chemical_melting_point           ?
_chemical_formula_moiety          'C10 H8.50 N O2' 
_chemical_formula_sum
 'C10 H8.50 N O2' 
_chemical_formula_weight          174.68

loop_
 _atom_type_symbol
 _atom_type_description
 _atom_type_scat_dispersion_real
 _atom_type_scat_dispersion_imag
 _atom_type_scat_source
 'C'  'C'   0.0181   0.0091
 'International Tables Vol C Tables 4.2.6.8 and 6.1.1.4'
 'H'  'H'   0.0000   0.0000
 'International Tables Vol C Tables 4.2.6.8 and 6.1.1.4'
 'N'  'N'   0.0311   0.0180
 'International Tables Vol C Tables 4.2.6.8 and 6.1.1.4'
 'O'  'O'   0.0492   0.0322
 'International Tables Vol C Tables 4.2.6.8 and 6.1.1.4'
 
_space_group_crystal_system       tetragonal
_space_group_IT_number            133
_space_group_name_H-M_alt         'P 42/n b c'
_space_group_name_Hall            '-P 4ac 2b'
 
_shelx_space_group_comment
;
The symmetry employed for this shelxl refinement is uniquely defined
by the following loop, which should always be used as a source of
symmetry information in preference to the above space-group names.
They are only intended as comments.
;
 
loop_
 _space_group_symop_operation_xyz
 'x, y, z'
 '-y+1/2, x, z+1/2'
 '-x+1/2, -y+1/2, z'
 'y, -x+1/2, z+1/2'
 'x, -y+1/2, -z'
 '-x+1/2, y, -z'
 'y, x, -z+1/2'
 '-y+1/2, -x+1/2, -z+1/2'
 '-x, -y, -z'
 'y-1/2, -x, -z-1/2'
 'x-1/2, y-1/2, -z'
 '-y, x-1/2, -z-1/2'
 '-x, y-1/2, z'
 'x-1/2, -y, z'
 '-y, -x, z-1/2'
 'y-1/2, x-1/2, z-1/2'
 
_cell_length_a                    17.491(9)
_cell_length_b                    17.491(9)
_cell_length_c                    12.915(7)
_cell_angle_alpha                 90
_cell_angle_beta                  90
_cell_angle_gamma                 90
_cell_volume                      3951(5)
_cell_formula_units_Z             16
_cell_measurement_temperature     303(2)
_cell_measurement_reflns_used     10798
_cell_measurement_theta_min       1.9602
_cell_measurement_theta_max       30.5333
 
_exptl_crystal_description        Needle
_exptl_crystal_colour             Colorless
_exptl_crystal_density_meas       ?
_exptl_crystal_density_method     ?
_exptl_crystal_density_diffrn     1.175          
_exptl_crystal_F_000              1464
_exptl_transmission_factor_min    ?
_exptl_transmission_factor_max    ?
_exptl_crystal_size_max           0.14
_exptl_crystal_size_mid           0.09
_exptl_crystal_size_min           0.09
_exptl_absorpt_coefficient_mu     0.683
_shelx_estimated_absorpt_T_min    ?
_shelx_estimated_absorpt_T_max    ?
_exptl_absorpt_correction_type    'Multi-scan'
_exptl_absorpt_correction_T_min   0.3975
_exptl_absorpt_correction_T_max   1.0000
_exptl_absorpt_process_details    ?
_exptl_absorpt_special_details    ?
_diffrn_ambient_temperature       303(2)
_diffrn_radiation_wavelength      1.54178
_diffrn_radiation_type            CuK\a
_diffrn_source                    ?
_diffrn_measurement_device_type   'Rigaku CCD'
_diffrn_measurement_method         \w
_diffrn_detector_area_resol_mean  ?
_diffrn_reflns_number             13652
_diffrn_reflns_av_unetI/netI      0.0451
_diffrn_reflns_av_R_equivalents   0.0945
_diffrn_reflns_limit_h_min        -20
_diffrn_reflns_limit_h_max        19
_diffrn_reflns_limit_k_min        -21
_diffrn_reflns_limit_k_max        11
_diffrn_reflns_limit_l_min        -15
_diffrn_reflns_limit_l_max        14
_diffrn_reflns_theta_min          6.111
_diffrn_reflns_theta_max          68.201
_diffrn_reflns_theta_full         67.679
_diffrn_measured_fraction_theta_max   0.986
_diffrn_measured_fraction_theta_full  0.986
_diffrn_reflns_Laue_measured_fraction_max    0.986
_diffrn_reflns_Laue_measured_fraction_full   0.986
_diffrn_reflns_point_group_measured_fraction_max   0.986
_diffrn_reflns_point_group_measured_fraction_full  0.986
_reflns_number_total              1795
_reflns_number_gt                 1316
_reflns_threshold_expression      'I > 2\s(I)'
_reflns_Friedel_coverage          0.000
_reflns_Friedel_fraction_max      .
_reflns_Friedel_fraction_full     .
 
_reflns_special_details
;
 Reflections were merged by SHELXL according to the crystal
 class for the calculation of statistics and refinement.
 
 _reflns_Friedel_fraction is defined as the number of unique
 Friedel pairs measured divided by the number that would be
 possible theoretically, ignoring centric projections and
 systematic absences.
;
 
_computing_data_collection        'CrystalClear'
_computing_cell_refinement        'CrystalClear'
_computing_data_reduction         'SHELXL-2014/7 (Sheldrick, 2014)'
_computing_structure_solution     'SHELXL-2014/7 (Sheldrick, 2014)'
_computing_structure_refinement   'SHELXL-2014/7 (Sheldrick, 2014)'
_computing_molecular_graphics     'SHELXL-2014/7 (Sheldrick, 2014)'
_computing_publication_material   'SHELXL-2014/7 (Sheldrick, 2014)'
_refine_special_details           ?
loop_
  _platon_squeeze_void_nr
  _platon_squeeze_void_average_x
  _platon_squeeze_void_average_y
  _platon_squeeze_void_average_z
  _platon_squeeze_void_volume
  _platon_squeeze_void_count_electrons
  _platon_squeeze_void_content
   1  0.250  0.250 -0.011       153         9 ' '
   2  0.750  0.750 -0.011       153         9 ' '
   3  0.042  0.042  0.250        13         2 ' '
   4  0.457  0.457  0.250        13         2 ' '
   5  0.542  0.957  0.250        13         2 ' '
   6  0.957  0.542  0.250        13         2 ' '
   7  0.042  0.458  0.750        13         2 ' '
   8  0.457  0.042  0.750        13         2 ' '
   9  0.542  0.542  0.750        13         2 ' '
  10  0.957  0.958  0.750        13         2 ' '
_platon_squeeze_details
;
The following poor diffraction spots were omitted in the refinement.
OMIT          1   5   1
OMIT            5   5   0
OMIT         1   4   5
OMIT         2   4   0   
OMIT         2   7   3
OMIT          1   7   3
OMIT          2   5   1
OMIT         1   3   3
OMIT      2   8   1
OMIT       1   3   0
OMIT      2   2   4 
OMIT      0   8   1 
OMIT      3   7   2   
OMIT       2   3   2 
OMIT      1   7   0 
OMIT     1   2   1   
OMIT      1   2   3 
OMIT      3   6   1   
OMIT      2   7   1
OMIT      1   5   0
OMIT      3   4   1  
The following constraints were performed in the refinement.
DFIX 1.60 0.02 C8 C11
DFIX 1.32 0.02 C5 O1
ISOR C5
DFIX 1.40 C7 C8 C8 C9
DAMP 1999
Because the disorder, desolvation process, thermal cycling, and phase transition, the structure refine with poor R value.
;
_refine_ls_structure_factor_coef  Fsqd
_refine_ls_matrix_type            full
_refine_ls_weighting_scheme       calc
_refine_ls_weighting_details
'w=1/[\s^2^(Fo^2^)+(0.3000P)^2^+20.0000P] where P=(Fo^2^+2Fc^2^)/3'
_atom_sites_solution_primary      ?
_atom_sites_solution_secondary    ?
_atom_sites_solution_hydrogens    mixed
_refine_ls_hydrogen_treatment     constr
_refine_ls_extinction_method      none
_refine_ls_extinction_coef        .
_refine_ls_number_reflns          1795
_refine_ls_number_parameters      119
_refine_ls_number_restraints      10
_refine_ls_R_factor_all           0.3202
_refine_ls_R_factor_gt            0.2921
_refine_ls_wR_factor_ref          0.6533
_refine_ls_wR_factor_gt           0.6352
_refine_ls_goodness_of_fit_ref    0.935
_refine_ls_restrained_S_all       0.936
_refine_ls_shift/su_max           2.324
_refine_ls_shift/su_mean          0.065
 
loop_
 _atom_site_label
 _atom_site_type_symbol
 _atom_site_fract_x
 _atom_site_fract_y
 _atom_site_fract_z
 _atom_site_U_iso_or_equiv
 _atom_site_adp_type
 _atom_site_occupancy
 _atom_site_site_symmetry_order  
 _atom_site_calc_flag
 _atom_site_refinement_flags_posn
 _atom_site_refinement_flags_adp
 _atom_site_refinement_flags_occupancy
 _atom_site_disorder_assembly
 _atom_site_disorder_group
O1 O 0.5853(4) 0.1811(4) -0.2602(4) 0.266(4) Uani 1 1 d D . . . .
N1 N 0.4924(9) 0.1377(6) -0.4220(5) 0.297(6) Uani 1 1 d . . . . .
H1 H 0.5545 0.1584 -0.3012 0.357 Uiso 1 1 d R U . . .
C1 C 0.7073(5) 0.2500 0.0000 0.136(3) Uani 1 2 d S T P . .
O2 O 0.4806(3) 0.2112(5) -0.1898(5) 0.239(3) Uani 1 1 d . . . . .
C2 C 0.6666(4) 0.2286(3) -0.0866(4) 0.121(2) Uani 1 1 d . . . . .
H2 H 0.6945 0.2144 -0.1467 0.145 Uiso 1 1 calc R U . . .
C3 C 0.5846(5) 0.2265(4) -0.0920(6) 0.155(3) Uani 1 1 d . . . . .
C4 C 0.5481(6) 0.2500 0.0000 0.157(4) Uani 1 2 d S T P . .
H4 H 0.4938 0.2500 0.0000 0.188 Uiso 1 2 calc R U P . .
C5 C 0.5473(3) 0.2103(5) -0.1846(4) 0.206(3) Uani 1 1 d D U . . .
C6 C 0.5362(6) 0.1452(11) -0.4958(8) 0.407(11) Uani 1 1 d . . . . .
H6 H 0.5874 0.1601 -0.4823 0.489 Uiso 1 1 calc R U . . .
C7 C 0.5149(5) 0.1334(8) -0.5958(5) 0.343(5) Uani 1 1 d D . . . .
H7 H 0.5502 0.1382 -0.6514 0.411 Uiso 1 1 calc R U . . .
C8 C 0.4391(4) 0.1141(5) -0.6121(4) 0.414(4) Uani 1 1 d D . . . .
C9 C 0.3845(7) 0.1221(10) -0.5324(7) 0.448(8) Uani 1 1 d D . . . .
H9 H 0.3333 0.1072 -0.5461 0.538 Uiso 1 1 calc R U . . .
C10 C 0.4007(9) 0.1487(17) -0.4421(10) 0.66(2) Uani 1 1 d . . . . .
H10 H 0.3653 0.1709 -0.3950 0.795 Uiso 1 1 calc R U . . .
C11 C 0.4278(4) 0.0972(4) -0.7356(7) 0.485(5) Uani 1 1 d D . . . .
 
loop_
 _atom_site_aniso_label
 _atom_site_aniso_U_11
 _atom_site_aniso_U_22
 _atom_site_aniso_U_33
 _atom_site_aniso_U_23
 _atom_site_aniso_U_13
 _atom_site_aniso_U_12
O1 0.268(7) 0.377(8) 0.154(4) -0.114(4) -0.069(4) -0.016(6)
N1 0.510(16) 0.313(10) 0.069(3) -0.040(5) -0.017(6) -0.020(12)
C1 0.153(7) 0.207(8) 0.048(2) -0.062(4) 0.000 0.000
O2 0.125(3) 0.390(8) 0.202(5) -0.035(5) -0.072(3) -0.090(4)
C2 0.154(4) 0.125(4) 0.084(3) -0.022(3) 0.036(3) -0.048(3)
C3 0.188(6) 0.150(6) 0.128(5) 0.010(5) 0.004(5) -0.060(5)
C4 0.097(6) 0.159(8) 0.214(11) -0.016(9) 0.000 0.000
C5 0.126(2) 0.330(7) 0.161(3) 0.021(4) -0.1170(19) -0.134(3)
C6 0.162(8) 0.93(3) 0.128(6) -0.145(12) -0.034(7) -0.018(14)
C7 0.177(8) 0.706(15) 0.145(4) -0.249(5) -0.034(4) -0.015(9)
C8 0.735(10) 0.437(6) 0.069(2) -0.063(3) -0.092(3) -0.400(5)
C9 0.512(15) 0.718(19) 0.115(7) -0.082(10) 0.021(9) -0.400(11)
C10 0.293(13) 1.55(6) 0.149(9) -0.082(19) 0.051(9) -0.40(2)
C11 0.374(5) 0.558(7) 0.525(13) -0.121(6) -0.149(5) -0.386(3)
 
_geom_special_details
;
 All esds (except the esd in the dihedral angle between two l.s. planes)
 are estimated using the full covariance matrix.  The cell esds are taken
 into account individually in the estimation of esds in distances, angles
 and torsion angles; correlations between esds in cell parameters are only
 used when they are defined by crystal symmetry.  An approximate (isotropic)
 treatment of cell esds is used for estimating esds involving l.s. planes.
;
 
loop_
 _geom_bond_atom_site_label_1
 _geom_bond_atom_site_label_2
 _geom_bond_distance
 _geom_bond_site_symmetry_2
 _geom_bond_publ_flag
O1 C5 1.286(8) . ?
O1 H1 0.8545 . ?
N1 C6 1.230(15) . ?
N1 C10 1.64(2) . ?
C1 C2 1.378(7) 5 ?
C1 C2 1.378(7) . ?
C1 C1 1.495(17) 3_655 ?
O2 C5 1.169(7) . ?
C2 C3 1.435(10) . ?
C2 H2 0.9500 . ?
C3 C5 1.392(9) . ?
C3 C4 1.410(9) . ?
C4 C3 1.410(9) 5 ?
C4 H4 0.9500 . ?
C6 C7 1.359(12) . ?
C6 H6 0.9500 . ?
C7 C8 1.385(10) . ?
C7 H7 0.9500 . ?
C8 C9 1.411(11) . ?
C8 C11 1.633(9) . ?
C9 C10 1.287(18) . ?
C9 H9 0.9500 . ?
C10 H10 0.9500 . ?
C11 C11 0.720(12) 8_553 ?
 
loop_
 _geom_angle_atom_site_label_1
 _geom_angle_atom_site_label_2
 _geom_angle_atom_site_label_3
 _geom_angle
 _geom_angle_site_symmetry_1
 _geom_angle_site_symmetry_3
 _geom_angle_publ_flag
C5 O1 H1 109.2 . . ?
C6 N1 C10 118.3(9) . . ?
C2 C1 C2 117.8(8) 5 . ?
C2 C1 C1 121.1(4) 5 3_655 ?
C2 C1 C1 121.1(4) . 3_655 ?
C1 C2 C3 124.2(6) . . ?
C1 C2 H2 117.9 . . ?
C3 C2 H2 117.9 . . ?
C5 C3 C4 124.8(8) . . ?
C5 C3 C2 121.0(6) . . ?
C4 C3 C2 113.8(7) . . ?
C3 C4 C3 126.2(10) 5 . ?
C3 C4 H4 116.9 5 . ?
C3 C4 H4 116.9 . . ?
O2 C5 O1 118.6(6) . . ?
O2 C5 C3 121.0(6) . . ?
O1 C5 C3 119.4(6) . . ?
N1 C6 C7 123.4(11) . . ?
N1 C6 H6 118.3 . . ?
C7 C6 H6 118.3 . . ?
C6 C7 C8 116.3(8) . . ?
C6 C7 H7 121.8 . . ?
C8 C7 H7 121.8 . . ?
C7 C8 C9 120.8(7) . . ?
C7 C8 C11 108.0(5) . . ?
C9 C8 C11 130.4(7) . . ?
C10 C9 C8 123.3(12) . . ?
C10 C9 H9 118.4 . . ?
C8 C9 H9 118.4 . . ?
C9 C10 N1 108.5(14) . . ?
C9 C10 H10 125.8 . . ?
N1 C10 H10 125.8 . . ?
C11 C11 C8 133.5(16) 8_553 . ?
 
loop_
 _geom_torsion_atom_site_label_1
 _geom_torsion_atom_site_label_2
 _geom_torsion_atom_site_label_3
 _geom_torsion_atom_site_label_4
 _geom_torsion
 _geom_torsion_site_symmetry_1
 _geom_torsion_site_symmetry_2
 _geom_torsion_site_symmetry_3
 _geom_torsion_site_symmetry_4
 _geom_torsion_publ_flag
C2 C1 C2 C3 -0.7(5) 5 . . . ?
C1 C1 C2 C3 179.3(5) 3_655 . . . ?
C1 C2 C3 C5 174.7(6) . . . . ?
C1 C2 C3 C4 1.3(8) . . . . ?
C5 C3 C4 C3 -173.8(8) . . . 5 ?
C2 C3 C4 C3 -0.6(4) . . . 5 ?
C4 C3 C5 O2 -4.5(13) . . . . ?
C2 C3 C5 O2 -177.3(8) . . . . ?
C4 C3 C5 O1 -172.3(7) . . . . ?
C2 C3 C5 O1 15.0(12) . . . . ?
C10 N1 C6 C7 -26(3) . . . . ?
N1 C6 C7 C8 2(2) . . . . ?
C6 C7 C8 C9 12.8(19) . . . . ?
C6 C7 C8 C11 -176.3(12) . . . . ?
C7 C8 C9 C10 1(3) . . . . ?
C11 C8 C9 C10 -167.2(19) . . . . ?
C8 C9 C10 N1 -22(3) . . . . ?
C6 N1 C10 C9 36(3) . . . . ?
C7 C8 C11 C11 149.3(7) . . . 8_553 ?
C9 C8 C11 C11 -41.0(15) . . . 8_553 ?
 
loop_
 _geom_hbond_atom_site_label_D 
 _geom_hbond_atom_site_label_H 
 _geom_hbond_atom_site_label_A 
 _geom_hbond_distance_DH 
 _geom_hbond_distance_HA 
 _geom_hbond_distance_DA 
 _geom_hbond_angle_DHA 
 _geom_hbond_site_symmetry_A 
O1 H1 N1  0.85 1.94 2.755(12) 160.3 .
 
_refine_diff_density_max    0.248
_refine_diff_density_min   -0.302
_refine_diff_density_rms    0.077

_shelx_res_file
;

    E:\HYG-60~4\h.res created by SHELXL-2014/7

REM  s in P4(2)/nbc
REM R1 =  0.2192 for   1091 Fo > 4sig(Fo)  and  0.2691 for all   2343 data
REM    125 parameters refined using     12 restraints
REM Highest difference peak  0.455,  deepest hole -0.292,  1-sigma level  0.077
REM  s in P4(2)/nbc
REM R1 =  0.2192 for   1091 Fo > 4sig(Fo)  and  0.2692 for all   2343 data
REM    125 parameters refined using     12 restraints
REM Highest difference peak  0.455,  deepest hole -0.292,  1-sigma level  0.077
REM  s in P4(2)/nbc
REM R1 =  0.1811 for    998 Fo > 4sig(Fo)  and  0.2184 for all   1831 data
REM    120 parameters refined using      1 restraints
REM Highest difference peak  0.265,  deepest hole -0.251,  1-sigma level  0.064
REM  s in P4(2)/nbc
REM R1 =  0.3023 for   1469 Fo > 4sig(Fo)  and  0.3247 for all   1874 data
REM    120 parameters refined using     12 restraints
REM Highest difference peak  0.482,  deepest hole -0.488,  1-sigma level  0.109
TITL s in P4(2)/nbc
CELL 1.54178 17.4914 17.4914 12.9147 90.000 90.000 90.000
ZERR 16.0000 0.0092 0.0092 0.0069 0.000 0.000 0.000
LATT 1
SYMM 0.5-Y, X, 0.5+Z
SYMM 0.5-X, 0.5-Y, Z
SYMM Y, 0.5-X, 0.5+Z
SYMM X, 0.5-Y, -Z
SYMM 0.5-X, Y, -Z
SYMM Y, X, 0.5-Z
SYMM 0.5-Y, 0.5-X, 0.5-Z
SFAC C H N O
UNIT 160 136 16 32
MERG 2
SHEL 999.00 0.83
FMAP 2
GRID
PLAN 20
TEMP -100
EQIV $1 1/2-Y,1/2-X,-Z-3/2
BOND $H
CONF
HTAB  O1 N1
DFIX 1.60 0.02 C8 C11
DFIX 1.32 0.02 C5 O1
OMIT          1   5   1
OMIT            5   5   0
OMIT         1   4   5
OMIT         2   4   0
OMIT         2   7   3
OMIT          1   7   3
OMIT          2   5   1
OMIT         1   3   3
OMIT      2   8   1
OMIT       1   3   0
OMIT      2   2   4
OMIT      0   8   1
OMIT      3   7   2
OMIT       2   3   2
OMIT      1   7   0
OMIT     1   2   1
OMIT      1   2   3
OMIT      3   6   1
OMIT      2   7   1
OMIT      1   5   0
OMIT      3   4   1
ISOR C5
DFIX 1.40 C7 C8 C8 C9
DAMP 1999
L.S. 20
ACTA
WGHT    0.300000   20.000000
FVAR       4.49067
O1    4    0.585348    0.181133   -0.260157    11.00000    0.26849    0.37679 =
         0.15383   -0.11353   -0.06932   -0.01640
N1    3    0.492375    0.137705   -0.421991    11.00000    0.51046    0.31269 =
         0.06866   -0.03961   -0.01657   -0.02037
AFIX   3
H1    2    0.554525    0.158375   -0.301201    11.00000   -1.20000
AFIX   0
C1    1    0.707256    0.250000    0.000000    10.50000    0.15318    0.20661 =
         0.04848   -0.06196    0.00000    0.00000
O2    4    0.480596    0.211161   -0.189844    11.00000    0.12477    0.38980 =
         0.20182   -0.03460   -0.07183   -0.08994
C2    1    0.666565    0.228638   -0.086623    11.00000    0.15361    0.12498 =
         0.08409   -0.02176    0.03617   -0.04791
AFIX  43
H2    2    0.694532    0.214431   -0.146673    11.00000   -1.20000
AFIX   0
C3    1    0.584632    0.226464   -0.091983    11.00000    0.18792    0.14972 =
         0.12808    0.00988    0.00425   -0.05965
C4    1    0.548127    0.250000    0.000000    10.50000    0.09748    0.15893 =
         0.21441   -0.01567    0.00000    0.00000
AFIX  43
H4    2    0.493815    0.249998   -0.000001    10.50000   -1.20000
AFIX   0
C5    1    0.547329    0.210255   -0.184629    11.00000    0.12627    0.32952 =
         0.16107    0.02126   -0.11700   -0.13379
C6    1    0.536158    0.145234   -0.495835    11.00000    0.16249    0.93151 =
         0.12779   -0.14501   -0.03378   -0.01769
AFIX  43
H6    2    0.587444    0.160054   -0.482295    11.00000   -1.20000
AFIX   0
C7    1    0.514922    0.133437   -0.595784    11.00000    0.17670    0.70621 =
         0.14473   -0.24946   -0.03437   -0.01526
AFIX  43
H7    2    0.550157    0.138203   -0.651390    11.00000   -1.20000
AFIX   0
C8    1    0.439079    0.114079   -0.612146    11.00000    0.73546    0.43679 =
         0.06876   -0.06344   -0.09194   -0.39997
C9    1    0.384516    0.122138   -0.532430    11.00000    0.51226    0.71776 =
         0.11470   -0.08158    0.02052   -0.40000
AFIX  43
H9    2    0.333283    0.107208   -0.546113    11.00000   -1.20000
AFIX   0
C10   1    0.400670    0.148704   -0.442087    11.00000    0.29281    1.54628 =
         0.14856   -0.08247    0.05119   -0.39974
AFIX  43
H10   2    0.365328    0.170934   -0.395042    11.00000   -1.20000
AFIX   0
C11   1    0.427755    0.097153   -0.735553    11.00000    0.37381    0.55794 =
         0.52454   -0.12139   -0.14913   -0.38570
HKLF 4

REM  s in P4(2)/nbc
REM R1 =  0.2921 for    1316 Fo > 4sig(Fo)  and  0.3202 for all    1795 data
REM    119 parameters refined using     10 restraints

END

WGHT      0.2000      0.0000

REM Highest difference peak  0.248,  deepest hole -0.302,  1-sigma level  0.077
Q1    1   0.4734  0.0942 -0.7961  11.00000  0.05    0.25
Q2    1   0.3735  0.1276 -0.2774  11.00000  0.05    0.24
Q3    1   0.4888  0.0777 -0.7808  11.00000  0.05    0.24
Q4    1   0.4417  0.1919 -0.2168  11.00000  0.05    0.23
Q5    1   0.4690  0.1458 -0.7828  11.00000  0.05    0.22
Q6    1   0.3119  0.1561 -0.4878  11.00000  0.05    0.22
Q7    1   0.6179  0.2510 -0.0872  11.00000  0.05    0.21
Q8    1   0.2779  0.1119 -0.3916  11.00000  0.05    0.20
Q9    1   0.3767  0.1233 -0.7500  10.50000  0.05    0.20
Q10   1   0.5116  0.1452 -0.3995  11.00000  0.05    0.19
Q11   1   0.5218  0.1932 -0.4404  11.00000  0.05    0.19
Q12   1   0.2968  0.1070 -0.4761  11.00000  0.05    0.19
Q13   1   0.6689  0.2822 -0.1046  11.00000  0.05    0.19
Q14   1   0.4529  0.1303 -0.2754  11.00000  0.05    0.18
Q15   1   0.7143  0.1951 -0.1815  11.00000  0.05    0.17
Q16   1   0.6365  0.1285 -0.4881  11.00000  0.05    0.17
Q17   1   0.5652  0.0638 -0.7300  11.00000  0.05    0.17
Q18   1   0.3065  0.1366 -0.5798  11.00000  0.05    0.17
Q19   1   0.4596  0.0672 -0.6546  11.00000  0.05    0.17
Q20   1   0.4735  0.0625 -0.6727  11.00000  0.05    0.17
;
_shelx_res_checksum   56815

_shelx_hkl_file
;
   0   0  -2  400642    4575                                                      388312   -1.72    0.00  1.0000
   0   0  -4   71080    1481                                                       70759   -0.11    0.00  1.0000
   0   0  -4   73446    1522                                                       73120   -0.11    0.00  1.0000
   0   0  -6  237286    5698                                                      235597    0.30    0.00  1.0000
   0   0  -6  228896    5499                                                      227237    0.30    0.00  1.0000
   0   0  -8      12     276                                                           6   -0.17    0.00  1.0000
   0   0  -8     240     415                                                         211   -0.17    0.00  1.0000
   0   0 -10   35182    7280                                                       35195    0.01    0.00  1.0000
   0   0 -12    8293     806                                                        8271   -0.02    0.00  1.0000
   0   0 -14     458     428                                                         475    0.07    0.00  1.0000
   0   0 -16     390     420                                                         438    0.21    0.00  1.0000
   1  -1   2     267     476                                                          77   -1.32    0.00  1.0000
  -1   1  -2     327     583                                                         111   -1.32    0.00  1.0000
  -1  -1   2     327     469                                                         111    1.32    0.00  1.0000
   1   1  -2     327     299                                                         111    1.32    0.00  1.0000
   1  -1  -2     118     244                                                          11   -1.32    0.00  1.0000
  -1   1   2     142     210                                                          19   -1.32    0.00  1.0000
  -1  -1  -2     251     308                                                          69    1.32    0.00  1.0000
   1   1   2     251     270                                                          69    1.32    0.00  1.0000
  -1  -1   4    4019     299                                                        4099    0.11    0.00  1.0000
   1  -1   4    3512     319                                                        3587   -0.11    0.00  1.0000
  -1   1  -4    2717     516                                                        2783   -0.11    0.00  1.0000
   1   1  -4    4123     567                                                        4204    0.11    0.00  1.0000
   1  -1  -4    3377     368                                                        3450   -0.11    0.00  1.0000
  -1  -1  -4    3508     434                                                        3583    0.11    0.00  1.0000
  -1  -1  -6    8173     483                                                        8339   -0.16    0.00  1.0000
   1  -1  -6    9019     480                                                        9193    0.16    0.00  1.0000
  -1   1  -6    9645     626                                                        9825    0.16    0.00  1.0000
   1   1  -6    8084     890                                                        8249   -0.16    0.00  1.0000
   1  -1  -6    7042     514                                                        7196    0.16    0.00  1.0000
  -1  -1  -6    8222     597                                                        8388   -0.16    0.00  1.0000
  -1  -1  -8    6255    1022                                                        6328    0.08    0.00  1.0000
   1  -1  -8    6257     813                                                        6330   -0.08    0.00  1.0000
  -1   1  -8    5476     777                                                        5545   -0.08    0.00  1.0000
   1   1  -8    7767     881                                                        7849    0.08    0.00  1.0000
   1  -1  -8    6860     648                                                        6937   -0.08    0.00  1.0000
  -1  -1  -8    6610     685                                                        6685    0.08    0.00  1.0000
   1   1  -8    9142     885                                                        9231    0.08    0.00  1.0000
  -1   1  -8    9178     862                                                        9267   -0.08    0.00  1.0000
   1  -1 -10    3954    1144                                                        3961   -0.01    0.00  1.0000
   1   1 -10    4525    1246                                                        4533    0.01    0.00  1.0000
   1  -1 -10    7905    1450                                                        7915   -0.01    0.00  1.0000
  -1  -1 -10    8609    1598                                                        8620    0.01    0.00  1.0000
   1   1 -10    8159    1513                                                        8170    0.01    0.00  1.0000
  -1   1 -10    7123    1298                                                        7133   -0.01    0.00  1.0000
   1  -1 -12    3631     616                                                        3650   -0.03    0.00  1.0000
  -1  -1 -12    5966     626                                                        5990    0.03    0.00  1.0000
   1   1 -12    4224     677                                                        4245    0.03    0.00  1.0000
  -1   1 -12    4784     639                                                        4806   -0.03    0.00  1.0000
   1  -1 -14     258     217                                                         248    0.06    0.00  1.0000
  -1  -1 -14     575     364                                                         560   -0.06    0.00  1.0000
   1   1 -14     546     241                                                         531   -0.06    0.00  1.0000
  -1   1 -14     374     275                                                         362    0.06    0.00  1.0000
   1  -1 -16       8     336                                                           3    0.20    0.00  1.0000
  -1  -1 -16      11     459                                                           5   -0.20    0.00  1.0000
   1   1 -16       1     352                                                           0   -0.20    0.00  1.0000
  -1   1 -16       1     250                                                           0    0.20    0.00  1.0000
   2   0   1     322     181                                                         343    0.10    0.00  1.0000
  -2   0  -1      66     233                                                          76    0.10    0.00  1.0000
   0  -2   1     133     283                                                         147   -0.10    0.00  1.0000
   0   2  -1     170     305                                                         186   -0.10    0.00  1.0000
   0  -2  -1     543     157                                                         571   -0.10    0.00  1.0000
   0   2   1      55     245                                                          64   -0.10    0.00  1.0000
  -2   0  -2   17394     265                                                       15925    0.99    0.00  1.0000
   0  -2   2   17751     307                                                       16267    0.99    0.00  1.0000
   0   2  -2   17980     261                                                       16486    0.99    0.00  1.0000
   0  -2  -2   17669     228                                                       16188    0.99    0.00  1.0000
   0   2   2   18608     264                                                       17088    0.99    0.00  1.0000
   2   0  -2   18524     195                                                       17007    0.99    0.00  1.0000
  -2   0  -3  197155    3732                                                      197262   -0.02    0.00  1.0000
   2   0  -3  189256    3535                                                      189361   -0.02    0.00  1.0000
   0   2  -3  200449    3835                                                      200557    0.02    0.00  1.0000
   0  -2  -3  187747    3563                                                      187851    0.02    0.00  1.0000
   0   2   3  193014    3644                                                      193120    0.02    0.00  1.0000
   2   0  -3  190732    3560                                                      190837   -0.02    0.00  1.0000
  -2   0  -3  193108    3670                                                      193214   -0.02    0.00  1.0000
  -2   0  -4    1313     166                                                        1270    0.10    0.00  1.0000
   0  -2   4    1387     178                                                        1343    0.10    0.00  1.0000
   0   2  -4    1302     142                                                        1259    0.10    0.00  1.0000
   0  -2  -4    1080     186                                                        1041    0.10    0.00  1.0000
   0   2   4    1728     232                                                        1678    0.10    0.00  1.0000
   2   0  -4     666     145                                                         635    0.10    0.00  1.0000
  -2   0  -4    1748     305                                                        1698    0.10    0.00  1.0000
  -2   0  -5  128637    2667                                                      128071   -0.14    0.00  1.0000
   0  -2   5  127805    2813                                                      127241    0.14    0.00  1.0000
   2   0  -5  135445    2770                                                      134864   -0.14    0.00  1.0000
   0   2  -5  133369    2830                                                      132793    0.14    0.00  1.0000
   0  -2  -5  118555    2481                                                      118012    0.14    0.00  1.0000
   2   0  -5  123766    2515                                                      123211   -0.14    0.00  1.0000
   0   2   5  120949    2485                                                      120400    0.14    0.00  1.0000
  -2   0  -5  123446    2559                                                      122892   -0.14    0.00  1.0000
   0  -2   6    9937     538                                                        9985   -0.04    0.00  1.0000
  -2   0  -6    7083    1138                                                        7123   -0.04    0.00  1.0000
   2   0  -6    9440     875                                                        9486   -0.04    0.00  1.0000
   0   2  -6    9299     825                                                        9345   -0.04    0.00  1.0000
   0  -2  -6    7756     540                                                        7798   -0.04    0.00  1.0000
   2   0  -6    8461     548                                                        8505   -0.04    0.00  1.0000
  -2   0  -6    9617     620                                                        9664   -0.04    0.00  1.0000
   0  -2  -7     600     148                                                         564   -0.13    0.00  1.0000
   0  -2   7       3     152                                                           1   -0.13    0.00  1.0000
  -2   0  -7     314     137                                                         288    0.13    0.00  1.0000
   2   0  -7     573     229                                                         538    0.13    0.00  1.0000
   0   2  -7       3      96                                                           1   -0.13    0.00  1.0000
   0  -2  -7       3     173                                                           1   -0.13    0.00  1.0000
   2   0  -7     504     263                                                         471    0.13    0.00  1.0000
  -2   0  -7     387     226                                                         359    0.13    0.00  1.0000
   0  -2  -8     477     243                                                         470    0.03    0.00  1.0000
  -2   0  -8     608     297                                                         601    0.03    0.00  1.0000
   2   0  -8    1005     375                                                         995    0.03    0.00  1.0000
   0   2  -8     710     503                                                         702    0.03    0.00  1.0000
   0  -2  -8     808     381                                                         799    0.03    0.00  1.0000
   2   0  -8    1302     461                                                        1291    0.03    0.00  1.0000
  -2   0  -8     637     360                                                         629    0.03    0.00  1.0000
   0  -2  -9    1220     585                                                        1227    0.02    0.00  1.0000
   2   0  -9    1456     573                                                        1463   -0.02    0.00  1.0000
   0   2  -9    1622     587                                                        1630    0.02    0.00  1.0000
   0  -2  -9    1885     569                                                        1893    0.02    0.00  1.0000
   2   0  -9    2100     648                                                        2109   -0.02    0.00  1.0000
  -2   0  -9    1147     454                                                        1153   -0.02    0.00  1.0000
   0   2  -9    3408     669                                                        3419    0.02    0.00  1.0000
   2   0 -10     156     159                                                         155    0.01    0.00  1.0000
   0  -2 -10     625     470                                                         622    0.01    0.00  1.0000
   2   0 -10     220     259                                                         218    0.01    0.00  1.0000
  -2   0 -10     650     431                                                         647    0.01    0.00  1.0000
   0   2 -10     736     534                                                         733    0.01    0.00  1.0000
   0  -2 -11     660     307                                                         636    0.08    0.00  1.0000
   2   0 -11    1329     393                                                        1295   -0.08    0.00  1.0000
  -2   0 -11    1621     521                                                        1584   -0.08    0.00  1.0000
   0   2 -11     686     226                                                         662    0.08    0.00  1.0000
   0  -2 -12     787     376                                                         775    0.04    0.00  1.0000
   2   0 -12    1290     460                                                        1274    0.04    0.00  1.0000
  -2   0 -12     448     360                                                         439    0.04    0.00  1.0000
   0  -2 -13     110     232                                                          88   -0.19    0.00  1.0000
   2   0 -13      53     196                                                          38    0.19    0.00  1.0000
   0   2 -13     498     322                                                         450   -0.19    0.00  1.0000
   0  -2 -14     326     344                                                         335   -0.05    0.00  1.0000
   2   0 -14     126     263                                                         132   -0.05    0.00  1.0000
  -2   0 -14     587     458                                                         600   -0.05    0.00  1.0000
   0   2 -14     860     509                                                         875   -0.05    0.00  1.0000
   0  -2 -15    1704     441                                                        1831    0.26    0.00  1.0000
   2   0 -15    1311     358                                                        1423   -0.26    0.00  1.0000
  -2   0 -15    1640     579                                                        1765   -0.26    0.00  1.0000
   0   2 -15     829     359                                                         918    0.26    0.00  1.0000
   0  -2 -16     208     209                                                         240   -0.19    0.00  1.0000
   2   0 -16      32     282                                                          45   -0.19    0.00  1.0000
  -2   0 -16      78     247                                                          98   -0.19    0.00  1.0000
   0   2 -16      21     298                                                          32   -0.19    0.00  1.0000
   2  -1   1    4722     406                                                        4828    0.13    0.00  1.0000
  -2   1  -1    4541     454                                                        4645    0.13    0.00  1.0000
   1  -2   1    5798     362                                                        5915   -0.13    0.00  1.0000
  -1  -2   1    4775     291                                                        4881   -0.13    0.00  1.0000
   1   2  -1    5391     311                                                        5504   -0.13    0.00  1.0000
  -2  -1   1    4631     201                                                        4736   -0.13    0.00  1.0000
   2  -1  -1    4351     180                                                        4453   -0.13    0.00  1.0000
   1  -2  -1    4999     343                                                        5108    0.13    0.00  1.0000
  -1   2   1    5218     322                                                        5329    0.13    0.00  1.0000
  -1  -2  -1    4821     319                                                        4928    0.13    0.00  1.0000
   1   2   1    4172     265                                                        4272    0.13    0.00  1.0000
  -2  -1  -1    5330     325                                                        5442    0.13    0.00  1.0000
   2   1   1    4357     258                                                        4459    0.13    0.00  1.0000
   2  -1   2   39183    1049                                                       39162   -0.01    0.00  1.0000
  -2   1  -2   36253     952                                                       36233   -0.01    0.00  1.0000
   1  -2   2   39903    1074                                                       39882   -0.01    0.00  1.0000
  -1   2  -2   37119     836                                                       37099   -0.01    0.00  1.0000
  -1  -2   2   38819     850                                                       38798   -0.01    0.00  1.0000
   2   1  -2   36715     755                                                       36695    0.01    0.00  1.0000
   1   2  -2   37929     823                                                       37909   -0.01    0.00  1.0000
   1  -2  -2   38107     867                                                       38087    0.01    0.00  1.0000
   2  -1  -2   38642     785                                                       38621    0.01    0.00  1.0000
  -1   2   2   36449     818                                                       36429    0.01    0.00  1.0000
  -1  -2  -2   37834     853                                                       37814    0.01    0.00  1.0000
   1   2   2   37578     843                                                       37558    0.01    0.00  1.0000
  -2   1   2   35339     727                                                       35319    0.01    0.00  1.0000
  -2  -1  -2   37474     850                                                       37454   -0.01    0.00  1.0000
   2   1   2   35870     801                                                       35850   -0.01    0.00  1.0000
   2  -1   3    6426    1005                                                        6446   -0.02    0.00  1.0000
  -2   1  -3    6786     934                                                        6806   -0.02    0.00  1.0000
   1  -2   3    5782     887                                                        5801    0.02    0.00  1.0000
  -1  -2   3    6233     569                                                        6252    0.02    0.00  1.0000
   2   1  -3    5504     741                                                        5522    0.02    0.00  1.0000
  -1   2  -3    5193     789                                                        5211    0.02    0.00  1.0000
   1   2  -3    5613     389                                                        5631    0.02    0.00  1.0000
   1  -2  -3    6016     406                                                        6035   -0.02    0.00  1.0000
   2  -1  -3    5071     344                                                        5089    0.02    0.00  1.0000
  -1  -2  -3    5606     524                                                        5624   -0.02    0.00  1.0000
  -1   2   3    5112     352                                                        5130   -0.02    0.00  1.0000
   1   2   3    5971     459                                                        5990   -0.02    0.00  1.0000
  -2  -1  -3    6003     508                                                        6022   -0.02    0.00  1.0000
  -2   1   3    6201     374                                                        6220    0.02    0.00  1.0000
   2   1   3    5550     415                                                        5568   -0.02    0.00  1.0000
   2  -1   4   11468     423                                                       11455    0.01    0.00  1.0000
  -2  -1   4   11157     376                                                       11144   -0.01    0.00  1.0000
   1  -2   4   12546     598                                                       12532    0.01    0.00  1.0000
  -1  -2   4   13529     782                                                       13515    0.01    0.00  1.0000
  -2   1  -4   12702     553                                                       12688    0.01    0.00  1.0000
   2   1  -4   13151     705                                                       13137   -0.01    0.00  1.0000
  -1   2  -4   10849     791                                                       10836    0.01    0.00  1.0000
   1   2  -4   11127     843                                                       11114    0.01    0.00  1.0000
   1  -2  -4   11119     515                                                       11106   -0.01    0.00  1.0000
  -1  -2  -4   11415     552                                                       11402   -0.01    0.00  1.0000
   2  -1  -4   10790     423                                                       10777   -0.01    0.00  1.0000
  -1   2   4   11610     436                                                       11597   -0.01    0.00  1.0000
  -2  -1  -4   13231     540                                                       13217    0.01    0.00  1.0000
   1   2   4   11254     432                                                       11241   -0.01    0.00  1.0000
  -2  -1   5    2555     277                                                        2683    0.22    0.00  1.0000
   2  -1  -5    3644     334                                                        3797    0.22    0.00  1.0000
   2  -1   5    3686     451                                                        3839   -0.22    0.00  1.0000
  -2  -1  -5    3338     344                                                        3484   -0.22    0.00  1.0000
   1  -2   5    4042     674                                                        4203    0.22    0.00  1.0000
  -1  -2   5    4004     543                                                        4164    0.22    0.00  1.0000
  -2   1  -5    3050     913                                                        3190   -0.22    0.00  1.0000
   2   1  -5    3949     528                                                        4108    0.22    0.00  1.0000
  -1   2  -5    3619     556                                                        3771    0.22    0.00  1.0000
   1   2  -5    3466     548                                                        3615    0.22    0.00  1.0000
   1  -2  -5    3631     436                                                        3783   -0.22    0.00  1.0000
  -1  -2  -5    3773     430                                                        3928   -0.22    0.00  1.0000
   2  -1  -5    4028     323                                                        4188    0.22    0.00  1.0000
  -2  -1  -5    3208     338                                                        3351   -0.22    0.00  1.0000
  -1   2   5    4690     339                                                        4863   -0.22    0.00  1.0000
   1   2   5    3411     406                                                        3559   -0.22    0.00  1.0000
  -2  -1  -6   10951     527                                                       10954    0.00    0.00  1.0000
   2  -1  -6   10092     422                                                       10094    0.00    0.00  1.0000
   1  -2   6   10661     561                                                       10664    0.00    0.00  1.0000
  -1  -2   6    9493     483                                                        9495    0.00    0.00  1.0000
  -2   1  -6    9886     761                                                        9888    0.00    0.00  1.0000
   2   1  -6   12341     765                                                       12344    0.00    0.00  1.0000
  -1   2  -6    9973    1157                                                        9975    0.00    0.00  1.0000
   1   2  -6    9675    1066                                                        9677    0.00    0.00  1.0000
   1  -2  -6   10789     537                                                       10792    0.00    0.00  1.0000
  -1  -2  -6   11332     579                                                       11335    0.00    0.00  1.0000
   2  -1  -6    9990     543                                                        9992    0.00    0.00  1.0000
  -2  -1  -6   10696     554                                                       10699    0.00    0.00  1.0000
   1  -2  -7    2099     246                                                        2072    0.05    0.00  1.0000
  -1  -2  -7    3394     363                                                        3360    0.05    0.00  1.0000
  -1  -2   7    2135     281                                                        2108   -0.05    0.00  1.0000
   1  -2   7    2156     372                                                        2129   -0.05    0.00  1.0000
  -2  -1  -7    2284     387                                                        2256    0.05    0.00  1.0000
   2  -1  -7    2130     401                                                        2103   -0.05    0.00  1.0000
  -2   1  -7    2179     404                                                        2152    0.05    0.00  1.0000
   2   1  -7    2433     371                                                        2404   -0.05    0.00  1.0000
  -1   2  -7    2568     330                                                        2538   -0.05    0.00  1.0000
   1   2  -7    2634     388                                                        2604   -0.05    0.00  1.0000
   1  -2  -7    2901     348                                                        2869    0.05    0.00  1.0000
  -1  -2  -7    2913     326                                                        2881    0.05    0.00  1.0000
   2  -1  -7    2791     379                                                        2760   -0.05    0.00  1.0000
  -2  -1  -7    2837     453                                                        2806    0.05    0.00  1.0000
   2   1  -7    2961     364                                                        2929   -0.05    0.00  1.0000
  -2   1  -7    3070     393                                                        3037    0.05    0.00  1.0000
  -1  -2  -8    1062     282                                                        1062    0.00    0.00  1.0000
   1  -2  -8    1057     303                                                        1057    0.00    0.00  1.0000
  -2  -1  -8     432     272                                                         432    0.00    0.00  1.0000
   2  -1  -8     343     174                                                         343    0.00    0.00  1.0000
  -2   1  -8     243     209                                                         243    0.00    0.00  1.0000
   2   1  -8     740     240                                                         740    0.00    0.00  1.0000
  -1   2  -8     205     135                                                         205    0.00    0.00  1.0000
   1   2  -8     476     234                                                         476    0.00    0.00  1.0000
   1  -2  -8     678     307                                                         678    0.00    0.00  1.0000
  -1  -2  -8    1234     379                                                        1234    0.00    0.00  1.0000
   2  -1  -8    1513     405                                                        1513    0.00    0.00  1.0000
  -2  -1  -8     278     212                                                         278    0.00    0.00  1.0000
   2   1  -8     862     345                                                         862    0.00    0.00  1.0000
  -2   1  -8     714     427                                                         714    0.00    0.00  1.0000
  -1  -2  -9    2556     772                                                        2570    0.02    0.00  1.0000
   1  -2  -9    3161     914                                                        3176    0.02    0.00  1.0000
   2  -1  -9    2683     859                                                        2697   -0.02    0.00  1.0000
   2   1  -9    1930     640                                                        1942   -0.02    0.00  1.0000
  -1   2  -9    2937     901                                                        2952   -0.02    0.00  1.0000
   1  -2  -9    4521     643                                                        4539    0.02    0.00  1.0000
  -1  -2  -9    4773     686                                                        4792    0.02    0.00  1.0000
   2  -1  -9    4131     582                                                        4149   -0.02    0.00  1.0000
  -2  -1  -9    5052     799                                                        5071    0.02    0.00  1.0000
   2   1  -9    3803     944                                                        3820   -0.02    0.00  1.0000
  -2   1  -9    5342     774                                                        5362    0.02    0.00  1.0000
   1   2  -9    4287     573                                                        4305   -0.02    0.00  1.0000
  -1   2  -9    5112     652                                                        5131   -0.02    0.00  1.0000
   1  -2 -10     232     167                                                         232    0.00    0.00  1.0000
   2  -1 -10     214     144                                                         214    0.00    0.00  1.0000
   2   1 -10     515     200                                                         515    0.00    0.00  1.0000
   1   2 -10     941     331                                                         942    0.00    0.00  1.0000
   1  -2 -10     505     215                                                         505    0.00    0.00  1.0000
  -1  -2 -10       0     219                                                           0    0.00    0.00  1.0000
   2  -1 -10     925     378                                                         926    0.00    0.00  1.0000
  -2  -1 -10    1482     573                                                        1483    0.00    0.00  1.0000
   2   1 -10     252     182                                                         252    0.00    0.00  1.0000
  -2   1 -10     927     401                                                         928    0.00    0.00  1.0000
   1   2 -10    1353     487                                                        1354    0.00    0.00  1.0000
  -1   2 -10       0     224                                                           0    0.00    0.00  1.0000
   1  -2 -11    4042     843                                                        3981   -0.08    0.00  1.0000
  -1  -2 -11    5149    1061                                                        5080   -0.08    0.00  1.0000
   2  -1 -11    3259     686                                                        3204    0.08    0.00  1.0000
  -2  -1 -11    3987     938                                                        3927   -0.08    0.00  1.0000
  -2   1 -11    5039    1091                                                        4971   -0.08    0.00  1.0000
   1   2 -11    4844    1008                                                        4777    0.08    0.00  1.0000
  -1   2 -11    3937     855                                                        3877    0.08    0.00  1.0000
   1  -2 -12       0     196                                                           0    0.00    0.00  1.0000
   2  -1 -12     526     275                                                         526    0.00    0.00  1.0000
  -1  -2 -12      63     224                                                          63    0.00    0.00  1.0000
   2   1 -12     641     302                                                         641    0.00    0.00  1.0000
  -2   1 -12     220     234                                                         220    0.00    0.00  1.0000
   1   2 -12     312     214                                                         312    0.00    0.00  1.0000
  -1   2 -12      57     226                                                          57    0.00    0.00  1.0000
   1  -2 -13       2     205                                                           2    0.01    0.00  1.0000
   2  -1 -13     917     431                                                         922   -0.01    0.00  1.0000
  -1  -2 -13     780     456                                                         784    0.01    0.00  1.0000
  -2  -1 -13       2     264                                                           2    0.01    0.00  1.0000
   2   1 -13     510     329                                                         514   -0.01    0.00  1.0000
  -2   1 -13     596     440                                                         600    0.01    0.00  1.0000
   1   2 -13    1338     519                                                        1344   -0.01    0.00  1.0000
  -1   2 -13     194     224                                                         196   -0.01    0.00  1.0000
   1  -2 -14     313     234                                                         313    0.00    0.00  1.0000
   2  -1 -14     430     194                                                         430    0.00    0.00  1.0000
  -1  -2 -14     879     480                                                         879    0.00    0.00  1.0000
  -2  -1 -14     339     251                                                         339    0.00    0.00  1.0000
   2   1 -14     992     383                                                         992    0.00    0.00  1.0000
  -2   1 -14     753     388                                                         753    0.00    0.00  1.0000
   1   2 -14     806     424                                                         806    0.00    0.00  1.0000
  -1   2 -14    1902     524                                                        1902    0.00    0.00  1.0000
   1  -2 -15     606     297                                                         610   -0.01    0.00  1.0000
  -1  -2 -15     532     256                                                         535   -0.01    0.00  1.0000
  -2  -1 -15    1313     549                                                        1318   -0.01    0.00  1.0000
   2   1 -15    1452     503                                                        1458    0.01    0.00  1.0000
  -2   1 -15     253     373                                                         255   -0.01    0.00  1.0000
   1   2 -15     642     308                                                         646    0.01    0.00  1.0000
  -1   2 -15     968     444                                                         973    0.01    0.00  1.0000
   1  -2 -16     517     234                                                         517    0.00    0.00  1.0000
   2  -1 -16     545     299                                                         545    0.00    0.00  1.0000
  -1  -2 -16     440     432                                                         440    0.00    0.00  1.0000
  -2  -1 -16       0     243                                                           0    0.00    0.00  1.0000
   2   1 -16       0     168                                                           0    0.00    0.00  1.0000
  -2   1 -16     601     287                                                         601    0.00    0.00  1.0000
   1   2 -16     376     341                                                         376    0.00    0.00  1.0000
  -1   2 -16     469     362                                                         469    0.00    0.00  1.0000
   2  -2   0  573769    1293                                                      536180    4.41    0.00  1.0000
  -2   2   0  567174    1231                                                      529805    4.41    0.00  1.0000
  -2  -2   0  551240    1137                                                      514409    4.41    0.00  1.0000
   2   2   0  555824    1159                                                      518837    4.41    0.00  1.0000
  -2  -2   2  165694    3267                                                      163768   -0.41    0.00  1.0000
   2   2  -2  149451    2955                                                      147623   -0.41    0.00  1.0000
   2  -2  -2  160811    3181                                                      158914   -0.41    0.00  1.0000
  -2   2   2  156209    3083                                                      154340   -0.41    0.00  1.0000
  -2  -2  -2  159550    3208                                                      157661   -0.41    0.00  1.0000
   2   2   2  159038    3178                                                      157152   -0.41    0.00  1.0000
   2  -2   4    6150    1040                                                        6259   -0.12    0.00  1.0000
  -2  -2   4    6521     563                                                        6634   -0.12    0.00  1.0000
  -2   2  -4    8264     744                                                        8391   -0.12    0.00  1.0000
   2   2  -4    7036     375                                                        7153   -0.12    0.00  1.0000
   2  -2  -4    7669     391                                                        7791   -0.12    0.00  1.0000
  -2  -2  -4    7946     451                                                        8070   -0.12    0.00  1.0000
   2   2   4    7834     444                                                        7958   -0.12    0.00  1.0000
   2  -2   6   11483     503                                                       11654   -0.14    0.00  1.0000
  -2  -2   6   12172     473                                                       12348   -0.14    0.00  1.0000
  -2   2  -6   12008     654                                                       12183   -0.14    0.00  1.0000
   2   2  -6   10812     894                                                       10978   -0.14    0.00  1.0000
   2  -2  -6   10677     489                                                       10842   -0.14    0.00  1.0000
  -2  -2  -6   11858     565                                                       12032   -0.14    0.00  1.0000
  -2  -2  -8    2437     457                                                        2502    0.11    0.00  1.0000
   2  -2  -8    2003     362                                                        2062    0.11    0.00  1.0000
  -2   2  -8    2042     493                                                        2101    0.11    0.00  1.0000
   2   2  -8    2279     507                                                        2341    0.11    0.00  1.0000
   2  -2  -8    2491     478                                                        2556    0.11    0.00  1.0000
  -2  -2  -8    2225     523                                                        2287    0.11    0.00  1.0000
   2  -2 -10     199     138                                                         191   -0.05    0.00  1.0000
   2   2 -10      10     109                                                           8   -0.05    0.00  1.0000
   2  -2 -10     360     355                                                         349   -0.05    0.00  1.0000
  -2  -2 -10     582     524                                                         568   -0.05    0.00  1.0000
   2   2 -10     422     427                                                         410   -0.05    0.00  1.0000
  -2   2 -10     783     451                                                         766   -0.05    0.00  1.0000
   2  -2 -12      16     173                                                          14   -0.04    0.00  1.0000
  -2  -2 -12     195     245                                                         189   -0.04    0.00  1.0000
   2   2 -12     259     213                                                         252   -0.04    0.00  1.0000
  -2   2 -12    1137     470                                                        1123   -0.04    0.00  1.0000
   2  -2 -14     329     292                                                         335    0.03    0.00  1.0000
  -2  -2 -14     276     277                                                         282    0.03    0.00  1.0000
   2   2 -14     393     377                                                         400    0.03    0.00  1.0000
  -2   2 -14      45     223                                                          47    0.03    0.00  1.0000
   2  -2 -16      76     265                                                          60    0.17    0.00  1.0000
  -2  -2 -16       4     271                                                           1    0.17    0.00  1.0000
   2   2 -16      16     285                                                           9    0.17    0.00  1.0000
  -2   2 -16      57     229                                                          44    0.17    0.00  1.0000
   3  -1   0  285577     557                                                      262533   -3.85    0.00  1.0000
  -3   1   0  297568     433                                                      274035   -3.85    0.00  1.0000
   1  -3   0  295373     431                                                      271929   -3.85    0.00  1.0000
  -1   3   0  294214     401                                                      270817   -3.85    0.00  1.0000
  -1  -3   0  298546     428                                                      274974    3.85    0.00  1.0000
   1   3   0  299657     419                                                      276040    3.85    0.00  1.0000
  -3  -1   0  292275     317                                                      268957    3.85    0.00  1.0000
   3   1   0  298157     346                                                      274601    3.85    0.00  1.0000
   3  -1   1  153345    3980                                                      152616    0.16    0.00  1.0000
  -3   1  -1  150006    3899                                                      149285    0.16    0.00  1.0000
   3  -1  -1  147117    3792                                                      146403    0.16    0.00  1.0000
   1  -3   1  136606    3636                                                      135918   -0.16    0.00  1.0000
  -1   3  -1  128868    3456                                                      128200   -0.16    0.00  1.0000
  -1  -3   1  144683    3790                                                      143975    0.16    0.00  1.0000
  -3   1   1  152940    3916                                                      152212    0.16    0.00  1.0000
   1   3  -1  137752    3633                                                      137061    0.16    0.00  1.0000
   1  -3  -1  142554    3752                                                      141852   -0.16    0.00  1.0000
  -1   3   1  146541    3836                                                      145829   -0.16    0.00  1.0000
  -1  -3  -1  132679    3538                                                      132001    0.16    0.00  1.0000
   1   3   1  137993    3653                                                      137302    0.16    0.00  1.0000
  -3  -1  -1  143531    3762                                                      142826   -0.16    0.00  1.0000
   3   1   1  145467    3791                                                      144757   -0.16    0.00  1.0000
   3  -1   2   60740    1204                                                       61471    0.26    0.00  1.0000
  -3   1  -2   60976    1195                                                       61709    0.26    0.00  1.0000
  -1  -3   2   63312    1255                                                       64059   -0.26    0.00  1.0000
   1   3  -2   59607    1154                                                       60331   -0.26    0.00  1.0000
   1  -3  -2   57464    1124                                                       58175    0.26    0.00  1.0000
  -1   3   2   58777    1129                                                       59496    0.26    0.00  1.0000
  -1  -3  -2   58814    1181                                                       59534   -0.26    0.00  1.0000
   1   3   2   58268    1136                                                       58984   -0.26    0.00  1.0000
  -3   1   2   54905     972                                                       55600    0.26    0.00  1.0000
  -3  -1  -2   55952    1108                                                       56654   -0.26    0.00  1.0000
   3   1   2   56259    1087                                                       56963   -0.26    0.00  1.0000
   3  -1   3    5579     353                                                        5599   -0.02    0.00  1.0000
  -3   1  -3    5719     656                                                        5739   -0.02    0.00  1.0000
   1  -3   3    5072     591                                                        5091    0.02    0.00  1.0000
  -1  -3   3    5252     584                                                        5271   -0.02    0.00  1.0000
  -1   3  -3    4692     320                                                        4710    0.02    0.00  1.0000
   3   1  -3    4388     255                                                        4405    0.02    0.00  1.0000
   1   3  -3    5116     385                                                        5135   -0.02    0.00  1.0000
   1  -3  -3    5964     346                                                        5984    0.02    0.00  1.0000
   3  -1  -3    5406     319                                                        5425   -0.02    0.00  1.0000
  -1  -3  -3    5991     399                                                        6011   -0.02    0.00  1.0000
  -1   3   3    5289     346                                                        5308    0.02    0.00  1.0000
   1   3   3    5305     365                                                        5324   -0.02    0.00  1.0000
  -3  -1  -3    5244     454                                                        5263    0.02    0.00  1.0000
  -3   1   3    5275     289                                                        5294   -0.02    0.00  1.0000
  -3  -1  -4   11664     445                                                       11545   -0.10    0.00  1.0000
  -3  -1   4   10725     329                                                       10611   -0.10    0.00  1.0000
   3  -1   4   10908     454                                                       10793    0.10    0.00  1.0000
  -3   1  -4   11823    1232                                                       11704    0.10    0.00  1.0000
   1  -3   4   10736     564                                                       10622    0.10    0.00  1.0000
  -1  -3   4   10847     504                                                       10733   -0.10    0.00  1.0000
   3   1  -4   10242     465                                                       10131   -0.10    0.00  1.0000
  -1   3  -4   10777     848                                                       10663    0.10    0.00  1.0000
   1   3  -4    9913     408                                                        9804   -0.10    0.00  1.0000
   1  -3  -4   10612     494                                                       10499    0.10    0.00  1.0000
  -1  -3  -4   10141     450                                                       10030   -0.10    0.00  1.0000
   3  -1  -4   10284     383                                                       10173    0.10    0.00  1.0000
  -1   3   4   10152     399                                                       10041    0.10    0.00  1.0000
   1   3   4   11718     468                                                       11599   -0.10    0.00  1.0000
  -3  -1  -4   10937     530                                                       10822   -0.10    0.00  1.0000
   3  -1   5   57547    1658                                                       56932   -0.22    0.00  1.0000
   3  -1  -5   54716    1484                                                       54117   -0.22    0.00  1.0000
  -3  -1  -5   58734    1674                                                       58113    0.22    0.00  1.0000
   1  -3   5   56310    1802                                                       55702    0.22    0.00  1.0000
  -3   1  -5   58707    1911                                                       58086   -0.22    0.00  1.0000
  -1  -3   5   56499    1882                                                       55890   -0.22    0.00  1.0000
   3   1  -5   58637    1742                                                       58017    0.22    0.00  1.0000
  -1   3  -5   57231    1731                                                       56618    0.22    0.00  1.0000
   1   3  -5   56362    1612                                                       55754   -0.22    0.00  1.0000
   1  -3  -5   51941    1511                                                       51357    0.22    0.00  1.0000
  -1  -3  -5   50953    1539                                                       50375   -0.22    0.00  1.0000
   3  -1  -5   53418    1474                                                       52826   -0.22    0.00  1.0000
  -1   3   5   53480    1509                                                       52888    0.22    0.00  1.0000
  -3  -1  -5   58233    1713                                                       57615    0.22    0.00  1.0000
   1   3   5   55179    1572                                                       54577   -0.22    0.00  1.0000
  -3  -1  -6      38     204                                                          53   -0.19    0.00  1.0000
   3  -1  -6     186     147                                                         217    0.19    0.00  1.0000
   1  -3   6     238     255                                                         273    0.19    0.00  1.0000
  -1  -3   6      14      73                                                          23   -0.19    0.00  1.0000
  -3   1  -6     146     122                                                         174    0.19    0.00  1.0000
   3   1  -6     522     219                                                         574   -0.19    0.00  1.0000
  -1   3  -6     106     150                                                         130    0.19    0.00  1.0000
   1   3  -6     140     103                                                         167   -0.19    0.00  1.0000
   1  -3  -6     240     219                                                         276    0.19    0.00  1.0000
  -1  -3  -6       6     176                                                          12   -0.19    0.00  1.0000
   3  -1  -6     282     155                                                         320    0.19    0.00  1.0000
  -3  -1  -6     333     212                                                         375   -0.19    0.00  1.0000
  -1   3   6     475     172                                                         524    0.19    0.00  1.0000
   1   3   6     319     174                                                         360   -0.19    0.00  1.0000
  -3  -1  -7    3875     682                                                        4007   -0.18    0.00  1.0000
   1  -3   7    3156     551                                                        3275   -0.18    0.00  1.0000
  -1  -3   7    3934     507                                                        4067    0.18    0.00  1.0000
   3  -1  -7    3455     352                                                        3580    0.18    0.00  1.0000
  -3   1  -7    3064     560                                                        3181    0.18    0.00  1.0000
   3   1  -7    4291     579                                                        4430   -0.18    0.00  1.0000
  -1   3  -7    2799     585                                                        2911   -0.18    0.00  1.0000
   1   3  -7    2232     405                                                        2332    0.18    0.00  1.0000
   1  -3  -7    3270     383                                                        3391   -0.18    0.00  1.0000
  -1  -3  -7    4411     516                                                        4552    0.18    0.00  1.0000
   3  -1  -7    4427     394                                                        4568    0.18    0.00  1.0000
  -3  -1  -7    4581     490                                                        4724   -0.18    0.00  1.0000
   3   1  -7    4939     477                                                        5088   -0.18    0.00  1.0000
  -1   3   7    4413     370                                                        4554   -0.18    0.00  1.0000
  -3   1  -7    4772     477                                                        4918    0.18    0.00  1.0000
   1   3   7    3589     344                                                        3716    0.18    0.00  1.0000
   1  -3   8     927     349                                                         957   -0.09    0.00  1.0000
  -1  -3   8     376     264                                                         395    0.09    0.00  1.0000
  -3  -1  -8     364     185                                                         383    0.09    0.00  1.0000
   3  -1  -8     522     159                                                         545   -0.09    0.00  1.0000
  -3   1  -8      65     129                                                          73   -0.09    0.00  1.0000
   3   1  -8     146     156                                                         158    0.09    0.00  1.0000
  -1   3  -8     190     119                                                         204   -0.09    0.00  1.0000
   1   3  -8     165     135                                                         178    0.09    0.00  1.0000
   1  -3  -8     551     293                                                         575   -0.09    0.00  1.0000
  -1  -3  -8      14     181                                                          18    0.09    0.00  1.0000
   3  -1  -8     826     330                                                         855   -0.09    0.00  1.0000
  -3  -1  -8     303     243                                                         321    0.09    0.00  1.0000
   3   1  -8    1389     382                                                        1426    0.09    0.00  1.0000
  -3   1  -8     909     455                                                         939   -0.09    0.00  1.0000
  -1  -3   9     186     309                                                         187   -0.01    0.00  1.0000
   1  -3   9     199     225                                                         200    0.01    0.00  1.0000
   1  -3  -9     153     230                                                         154    0.01    0.00  1.0000
  -1  -3  -9     236     281                                                         237   -0.01    0.00  1.0000
   3  -1  -9     160     177                                                         161   -0.01    0.00  1.0000
   3   1  -9       0     103                                                           0    0.01    0.00  1.0000
  -1   3  -9       0     152                                                           0    0.01    0.00  1.0000
   1   3  -9       1     176                                                           1   -0.01    0.00  1.0000
   1  -3  -9      23     188                                                          23    0.01    0.00  1.0000
  -1  -3  -9       1     215                                                           1   -0.01    0.00  1.0000
   3  -1  -9       2     136                                                           2   -0.01    0.00  1.0000
  -3  -1  -9     140     396                                                         141    0.01    0.00  1.0000
   3   1  -9       1     141                                                           1    0.01    0.00  1.0000
  -3   1  -9      12     329                                                          12   -0.01    0.00  1.0000
   1  -3 -10    1744     519                                                        1751    0.01    0.00  1.0000
  -1  -3 -10    1202     355                                                        1207   -0.01    0.00  1.0000
   3  -1 -10    3780     902                                                        3790    0.01    0.00  1.0000
  -3  -1 -10    1948     518                                                        1955   -0.01    0.00  1.0000
   3   1 -10    2842     668                                                        2850   -0.01    0.00  1.0000
  -3   1 -10    2510     654                                                        2518    0.01    0.00  1.0000
   1  -3 -11    1764     823                                                        1825    0.13    0.00  1.0000
  -1  -3 -11    3214    1322                                                        3296   -0.13    0.00  1.0000
   3  -1 -11    1342     640                                                        1395   -0.13    0.00  1.0000
  -3  -1 -11    1422     691                                                        1477    0.13    0.00  1.0000
   3   1 -11    1231     634                                                        1282    0.13    0.00  1.0000
  -3   1 -11     225     291                                                         247   -0.13    0.00  1.0000
   1   3 -11    1023     565                                                        1069   -0.13    0.00  1.0000
  -1   3 -11    2087     916                                                        2153    0.13    0.00  1.0000
   1  -3 -12     925     470                                                         945    0.06    0.00  1.0000
  -1  -3 -12      33     236                                                          37   -0.06    0.00  1.0000
   3  -1 -12     552     298                                                         567    0.06    0.00  1.0000
  -3  -1 -12    1199     545                                                        1221   -0.06    0.00  1.0000
   3   1 -12     331     259                                                         343   -0.06    0.00  1.0000
  -3   1 -12    1819     654                                                        1846    0.06    0.00  1.0000
   1   3 -12     514     338                                                         529   -0.06    0.00  1.0000
  -1   3 -12     471     334                                                         485    0.06    0.00  1.0000
   1  -3 -13     171     375                                                         218   -0.30    0.00  1.0000
  -1  -3 -13       0     226                                                           3    0.30    0.00  1.0000
   3  -1 -13     157     324                                                         203    0.30    0.00  1.0000
  -3  -1 -13     486     517                                                         564   -0.30    0.00  1.0000
   3   1 -13     497     439                                                         576   -0.30    0.00  1.0000
  -3   1 -13       3     232                                                           0    0.30    0.00  1.0000
   1   3 -13     134     393                                                         176    0.30    0.00  1.0000
  -1   3 -13     171     259                                                         218   -0.30    0.00  1.0000
   1  -3 -14    1158     411                                                        1151   -0.02    0.00  1.0000
  -1  -3 -14     752     364                                                         746    0.02    0.00  1.0000
   3  -1 -14     996     313                                                         989   -0.02    0.00  1.0000
  -3  -1 -14    1053     417                                                        1046    0.02    0.00  1.0000
   3   1 -14     896     334                                                         890    0.02    0.00  1.0000
  -3   1 -14      29     255                                                          28   -0.02    0.00  1.0000
   1   3 -14     863     426                                                         857    0.02    0.00  1.0000
  -1   3 -14      29     233                                                          28   -0.02    0.00  1.0000
   1  -3 -15      14     313                                                          38    0.42    0.00  1.0000
  -1  -3 -15       0     404                                                           6   -0.42    0.00  1.0000
   3  -1 -15       0     165                                                           9   -0.42    0.00  1.0000
  -3  -1 -15     115     547                                                         173    0.42    0.00  1.0000
   3   1 -15       2     175                                                           1    0.42    0.00  1.0000
  -3   1 -15      28     412                                                          59   -0.42    0.00  1.0000
   1   3 -15       5     255                                                          21   -0.42    0.00  1.0000
  -1   3 -15       6     350                                                          23    0.42    0.00  1.0000
   1  -3 -16     240     325                                                         213   -0.16    0.00  1.0000
  -1  -3 -16     328     430                                                         296    0.16    0.00  1.0000
   3  -1 -16     170     338                                                         147   -0.16    0.00  1.0000
   3   1 -16     194     163                                                         170    0.16    0.00  1.0000
  -3  -1 -16     221     523                                                         195    0.16    0.00  1.0000
  -3   1 -16     290     326                                                         260   -0.16    0.00  1.0000
   1   3 -16     130     443                                                         110    0.16    0.00  1.0000
  -1   3 -16      24     246                                                          16   -0.16    0.00  1.0000
   3  -2   1   98254    2224                                                       98707    0.13    0.00  1.0000
  -3   2  -1   93553    2016                                                       93996    0.13    0.00  1.0000
   2  -3   1  100515    2191                                                      100974   -0.13    0.00  1.0000
  -2   3  -1   97900    2151                                                       98353   -0.13    0.00  1.0000
   3  -2  -1   97010    2062                                                       97461   -0.13    0.00  1.0000
  -2  -3   1   91912    1991                                                       92351    0.13    0.00  1.0000
  -3   2   1   96207    2033                                                       96656   -0.13    0.00  1.0000
   2  -3  -1   89658    1954                                                       90091    0.13    0.00  1.0000
   2   3  -1   90630    1954                                                       91066    0.13    0.00  1.0000
  -3  -2   1   87650    1872                                                       88078    0.13    0.00  1.0000
  -2   3   1   93039    2010                                                       93480    0.13    0.00  1.0000
   3   2  -1   87037    1853                                                       87464    0.13    0.00  1.0000
  -2  -3  -1   89787    1991                                                       90221   -0.13    0.00  1.0000
   2   3   1   89217    1951                                                       89649   -0.13    0.00  1.0000
  -3  -2  -1   91631    2004                                                       92069   -0.13    0.00  1.0000
   3   2   1   93022    2016                                                       93463   -0.13    0.00  1.0000
   3  -2   2   11662    1399                                                       11704   -0.03    0.00  1.0000
  -3   2  -2    9681     725                                                        9720   -0.03    0.00  1.0000
   2  -3   2   10758     800                                                       10799   -0.03    0.00  1.0000
  -3  -2   2    9991     358                                                       10030   -0.03    0.00  1.0000
  -2  -3   2   12016     479                                                       12059    0.03    0.00  1.0000
   2   3  -2   11283     426                                                       11325    0.03    0.00  1.0000
   3   2  -2    9749     328                                                        9788   -0.03    0.00  1.0000
   3  -2  -2   10183     352                                                       10223    0.03    0.00  1.0000
   2  -3  -2   10185     476                                                       10225    0.03    0.00  1.0000
  -2   3   2   11719     396                                                       11761    0.03    0.00  1.0000
  -3   2   2   11059     376                                                       11100    0.03    0.00  1.0000
  -2  -3  -2   11317     526                                                       11359   -0.03    0.00  1.0000
   2   3   2   11704     489                                                       11746   -0.03    0.00  1.0000
  -3  -2  -2   12188     538                                                       12231    0.03    0.00  1.0000
   3   2   2   10189     406                                                       10229    0.03    0.00  1.0000
   3  -2   3   12448    1170                                                       12467   -0.02    0.00  1.0000
   2  -3   3   13990    1096                                                       14011    0.02    0.00  1.0000
  -3   2  -3   12059    1148                                                       12078   -0.02    0.00  1.0000
  -3  -2   3   12572     725                                                       12592   -0.02    0.00  1.0000
  -2   3  -3   13986     707                                                       14007    0.02    0.00  1.0000
  -2  -3   3   12843     687                                                       12863   -0.02    0.00  1.0000
   3   2  -3   12421     618                                                       12440   -0.02    0.00  1.0000
   2   3  -3   13186     684                                                       13206   -0.02    0.00  1.0000
   2  -3  -3   12457     673                                                       12476   -0.02    0.00  1.0000
   3  -2  -3   13880     638                                                       13901    0.02    0.00  1.0000
  -2   3   3   14294     686                                                       14315   -0.02    0.00  1.0000
  -2  -3  -3   12773     724                                                       12793    0.02    0.00  1.0000
  -3   2   3   12355     577                                                       12374    0.02    0.00  1.0000
  -3  -2  -3   13703     740                                                       13723    0.02    0.00  1.0000
   2   3   3   12524     664                                                       12543    0.02    0.00  1.0000
   3   2   3   13939     718                                                       13960    0.02    0.00  1.0000
   3  -2   4   59894    1552                                                       59777    0.04    0.00  1.0000
   2  -3   4   62999    1441                                                       62878    0.04    0.00  1.0000
  -2  -3   4   60673    1642                                                       60555   -0.04    0.00  1.0000
  -2   3  -4   58411    1615                                                       58295    0.04    0.00  1.0000
   3   2  -4   59285    1272                                                       59168    0.04    0.00  1.0000
   2   3  -4   61019    1349                                                       60900   -0.04    0.00  1.0000
   2  -3  -4   58139    1319                                                       58023   -0.04    0.00  1.0000
   3  -2  -4   58655    1247                                                       58539   -0.04    0.00  1.0000
  -2   3   4   59820    1293                                                       59703   -0.04    0.00  1.0000
   2   3   4   60127    1348                                                       60009    0.04    0.00  1.0000
   3   2   4   54001    1244                                                       53889   -0.04    0.00  1.0000
   3  -2   5   25470    1265                                                       24623   -0.47    0.00  1.0000
   2  -3   5   25362    1176                                                       24517    0.47    0.00  1.0000
  -2  -3   5   27564     974                                                       26683   -0.47    0.00  1.0000
  -3   2  -5   26158    1205                                                       25300   -0.47    0.00  1.0000
  -2   3  -5   25466    1205                                                       24619    0.47    0.00  1.0000
   3   2  -5   26684     785                                                       25817   -0.47    0.00  1.0000
   2   3  -5   25935     820                                                       25080   -0.47    0.00  1.0000
   2  -3  -5   26139     865                                                       25281   -0.47    0.00  1.0000
   3  -2  -5   25248     754                                                       24405    0.47    0.00  1.0000
  -2  -3  -5   24865     867                                                       24028    0.47    0.00  1.0000
  -3  -2  -5   23423     832                                                       22611    0.47    0.00  1.0000
  -2   3   5   23937     738                                                       23116   -0.47    0.00  1.0000
   2   3   5   25920     852                                                       25066    0.47    0.00  1.0000
  -3   2   5   25546     741                                                       24698    0.47    0.00  1.0000
   3   2   5   27144     861                                                       26270    0.47    0.00  1.0000
  -3  -2  -6    2718     320                                                        2723    0.01    0.00  1.0000
   3  -2   6    2250     295                                                        2255   -0.01    0.00  1.0000
  -3  -2   6    2469     261                                                        2474   -0.01    0.00  1.0000
   2  -3   6    1896     290                                                        1900   -0.01    0.00  1.0000
  -2  -3   6    2334     372                                                        2339    0.01    0.00  1.0000
  -3   2  -6    2118     463                                                        2122   -0.01    0.00  1.0000
  -2   3  -6    1832     300                                                        1836   -0.01    0.00  1.0000
   3   2  -6    2174     401                                                        2179   -0.01    0.00  1.0000
   2   3  -6    2374     278                                                        2379    0.01    0.00  1.0000
   2  -3  -6    2807     355                                                        2812    0.01    0.00  1.0000
   3  -2  -6    2766     341                                                        2771    0.01    0.00  1.0000
  -2  -3  -6    2007     383                                                        2011   -0.01    0.00  1.0000
  -3  -2  -6    4102     536                                                        4108    0.01    0.00  1.0000
  -2   3   6    3530     312                                                        3536    0.01    0.00  1.0000
   2   3   6    3290     350                                                        3296   -0.01    0.00  1.0000
   3  -2   7     201     330                                                         210    0.06    0.00  1.0000
   3  -2  -7     207     181                                                         217   -0.06    0.00  1.0000
  -3  -2  -7     583     263                                                         599   -0.06    0.00  1.0000
   2  -3   7     640     349                                                         657   -0.06    0.00  1.0000
  -2  -3   7     130     259                                                         138    0.06    0.00  1.0000
  -3   2  -7      73     181                                                          79    0.06    0.00  1.0000
  -2   3  -7      65     181                                                          70   -0.06    0.00  1.0000
   3   2  -7     188     221                                                         197    0.06    0.00  1.0000
   2   3  -7      32     218                                                          36    0.06    0.00  1.0000
   2  -3  -7     172     226                                                         181    0.06    0.00  1.0000
   3  -2  -7      16     184                                                          19   -0.06    0.00  1.0000
  -2  -3  -7     383     444                                                         396   -0.06    0.00  1.0000
  -3  -2  -7     314     352                                                         326   -0.06    0.00  1.0000
  -2   3   7     313     256                                                         325    0.06    0.00  1.0000
   2   3   7     215     210                                                         225   -0.06    0.00  1.0000
  -2  -3  -8     317     222                                                         317    0.00    0.00  1.0000
  -2  -3   8     326     180                                                         326    0.00    0.00  1.0000
   2  -3   8     801     412                                                         800    0.00    0.00  1.0000
  -3  -2  -8     663     288                                                         662    0.00    0.00  1.0000
   3  -2  -8    1030     292                                                        1029    0.00    0.00  1.0000
  -3   2  -8     722     291                                                         721    0.00    0.00  1.0000
  -2   3  -8     724     224                                                         723    0.00    0.00  1.0000
   3   2  -8     633     244                                                         632    0.00    0.00  1.0000
   2   3  -8     108     195                                                         108    0.00    0.00  1.0000
   2  -3  -8     551     293                                                         550    0.00    0.00  1.0000
   3  -2  -8     688     262                                                         687    0.00    0.00  1.0000
  -2  -3  -8     504     245                                                         503    0.00    0.00  1.0000
  -3  -2  -8    1032     361                                                        1031    0.00    0.00  1.0000
   2  -3   9     670     508                                                         689   -0.06    0.00  1.0000
   2  -3  -9      22     110                                                          26    0.06    0.00  1.0000
   3   2  -9       9      81                                                          11    0.06    0.00  1.0000
   2   3  -9       3     122                                                           4    0.06    0.00  1.0000
   2  -3  -9     388     366                                                         403    0.06    0.00  1.0000
   3  -2  -9     211     242                                                         222   -0.06    0.00  1.0000
  -2  -3  -9     794     544                                                         815   -0.06    0.00  1.0000
  -3  -2  -9      22     229                                                          26   -0.06    0.00  1.0000
   3   2  -9      22     152                                                          26    0.06    0.00  1.0000
  -3   2  -9     576     471                                                         594    0.06    0.00  1.0000
   2  -3 -10    2317     611                                                        2321   -0.01    0.00  1.0000
   3   2 -10    1078     405                                                        1081    0.01    0.00  1.0000
   2   3 -10    2062     605                                                        2065   -0.01    0.00  1.0000
   2  -3 -10    2993     819                                                        2997   -0.01    0.00  1.0000
   3  -2 -10    1186     449                                                        1189   -0.01    0.00  1.0000
  -2  -3 -10    2660     816                                                        2664    0.01    0.00  1.0000
  -3  -2 -10    1601     594                                                        1604   -0.01    0.00  1.0000
   3   2 -10    3859    1029                                                        3864    0.01    0.00  1.0000
  -3   2 -10    3828    1037                                                        3833    0.01    0.00  1.0000
   2  -3 -11      54     164                                                          69   -0.17    0.00  1.0000
   3  -2 -11     223     342                                                         254    0.17    0.00  1.0000
  -2  -3 -11      11     273                                                          18    0.17    0.00  1.0000
  -3  -2 -11      18     281                                                          27    0.17    0.00  1.0000
   3   2 -11     753     597                                                         808   -0.17    0.00  1.0000
  -3   2 -11     148     395                                                         173   -0.17    0.00  1.0000
   2   3 -11      30     188                                                          42   -0.17    0.00  1.0000
  -2   3 -11     161     366                                                         187    0.17    0.00  1.0000
   2  -3 -12     308     254                                                         308    0.00    0.00  1.0000
   3  -2 -12     728     298                                                         728    0.00    0.00  1.0000
  -2  -3 -12    1374     412                                                        1373    0.00    0.00  1.0000
  -3  -2 -12    1113     428                                                        1112    0.00    0.00  1.0000
  -3   2 -12    1724     511                                                        1723    0.00    0.00  1.0000
   2   3 -12       3     205                                                           3    0.00    0.00  1.0000
  -2   3 -12     584     340                                                         584    0.00    0.00  1.0000
   2  -3 -13       4     173                                                           4    0.02    0.00  1.0000
   3  -2 -13     512     283                                                         518   -0.02    0.00  1.0000
  -2  -3 -13     951     564                                                         959   -0.02    0.00  1.0000
  -3  -2 -13    1211     520                                                        1220   -0.02    0.00  1.0000
   3   2 -13    1075     478                                                        1083    0.02    0.00  1.0000
  -3   2 -13      18     223                                                          19    0.02    0.00  1.0000
   2   3 -13    1012     437                                                        1020    0.02    0.00  1.0000
  -2   3 -13     939     335                                                         947   -0.02    0.00  1.0000
   2  -3 -14     116     168                                                         116    0.00    0.00  1.0000
   3  -2 -14       8     157                                                           8    0.00    0.00  1.0000
  -2  -3 -14     720     349                                                         719    0.00    0.00  1.0000
  -3  -2 -14     864     428                                                         863    0.00    0.00  1.0000
   3   2 -14    1210     401                                                        1209    0.00    0.00  1.0000
   2   3 -14    1021     383                                                        1020    0.00    0.00  1.0000
  -2   3 -14    1052     427                                                        1051    0.00    0.00  1.0000
   2  -3 -15      99     189                                                          96   -0.03    0.00  1.0000
   3  -2 -15     249     221                                                         244    0.03    0.00  1.0000
  -2  -3 -15     150     283                                                         146    0.03    0.00  1.0000
  -3  -2 -15     494     465                                                         487    0.03    0.00  1.0000
   3   2 -15     202     178                                                         198   -0.03    0.00  1.0000
  -3   2 -15     484     373                                                         477   -0.03    0.00  1.0000
   2   3 -15     258     305                                                         253   -0.03    0.00  1.0000
  -2   3 -15     167     242                                                         163    0.03    0.00  1.0000
   2  -3 -16       4     156                                                           4   -0.01    0.00  1.0000
   3  -2 -16     531     315                                                         530   -0.01    0.00  1.0000
  -2  -3 -16     343     264                                                         342    0.01    0.00  1.0000
  -3  -2 -16       4     291                                                           4   -0.01    0.00  1.0000
   3   2 -16       4     175                                                           4    0.01    0.00  1.0000
   2   3 -16       4     187                                                           4   -0.01    0.00  1.0000
  -2   3 -16     601     345                                                         599    0.01    0.00  1.0000
  -3   3   0  540104   18995                                                      555476    1.81    0.00  1.0000
  -3  -3   0  580576   20169                                                      596509   -1.81    0.00  1.0000
   3   3   0  623084   21381                                                      639587   -1.81    0.00  1.0000
   3  -3   2       8     157                                                          26    0.40    0.00  1.0000
  -3   3  -2       6     217                                                          22    0.40    0.00  1.0000
  -3  -3   2     177      97                                                         242   -0.40    0.00  1.0000
   3   3  -2     127      99                                                         183   -0.40    0.00  1.0000
   3  -3  -2      31     193                                                          62    0.40    0.00  1.0000
  -3   3   2       8     158                                                          26    0.40    0.00  1.0000
  -3  -3  -2      91     176                                                         139   -0.40    0.00  1.0000
   3   3   2      63     263                                                         104   -0.40    0.00  1.0000
   3  -3   4     762     292                                                         806   -0.14    0.00  1.0000
  -3  -3   4     456     149                                                         490    0.14    0.00  1.0000
  -3   3  -4     338     170                                                         367   -0.14    0.00  1.0000
   3   3  -4     692     186                                                         734    0.14    0.00  1.0000
   3  -3  -4     490     187                                                         525   -0.14    0.00  1.0000
  -3  -3  -4     179     193                                                         201    0.14    0.00  1.0000
  -3   3   4     184     103                                                         206   -0.14    0.00  1.0000
   3   3   4     802     251                                                         847    0.14    0.00  1.0000
   3  -3   6   45986    2346                                                       46754   -0.31    0.00  1.0000
  -3  -3   6   52016    2645                                                       52832    0.31    0.00  1.0000
  -3   3  -6   43437    2183                                                       44183   -0.31    0.00  1.0000
   3   3  -6   46211    2151                                                       46981    0.31    0.00  1.0000
   3  -3  -6   43309    2029                                                       44054   -0.31    0.00  1.0000
  -3  -3  -6   47276    2293                                                       48054    0.31    0.00  1.0000
  -3   3   6   44720    2077                                                       45477   -0.31    0.00  1.0000
   3   3   6   47688    2238                                                       48470    0.31    0.00  1.0000
  -3  -3  -8     447     310                                                         384   -0.27    0.00  1.0000
  -3  -3   8     393     281                                                         334   -0.27    0.00  1.0000
   3  -3   8     496     368                                                         429    0.27    0.00  1.0000
  -3   3  -8     107     117                                                          77    0.27    0.00  1.0000
   3   3  -8     386     255                                                         327   -0.27    0.00  1.0000
   3  -3  -8    1035     348                                                         937    0.27    0.00  1.0000
  -3  -3  -8       9     221                                                           2   -0.27    0.00  1.0000
   3  -3 -10     317     156                                                         296   -0.10    0.00  1.0000
   3   3 -10     291     180                                                         271    0.10    0.00  1.0000
   3  -3 -10     520     294                                                         493   -0.10    0.00  1.0000
  -3  -3 -10     434     473                                                         409    0.10    0.00  1.0000
   3   3 -10    1067     497                                                        1028    0.10    0.00  1.0000
   3  -3 -12     420     367                                                         428   -0.03    0.00  1.0000
  -3  -3 -12     157     349                                                         162    0.03    0.00  1.0000
   3   3 -12     251     412                                                         257    0.03    0.00  1.0000
  -3   3 -12      34     267                                                          36   -0.03    0.00  1.0000
   3  -3 -14     996     301                                                         996    0.00    0.00  1.0000
  -3  -3 -14     717     374                                                         717    0.00    0.00  1.0000
   3   3 -14     711     270                                                         711    0.00    0.00  1.0000
  -3   3 -14    1395     403                                                        1395    0.00    0.00  1.0000
   3  -3 -16     234     222                                                         214    0.12    0.00  1.0000
  -3  -3 -16      17     271                                                          12   -0.12    0.00  1.0000
   3   3 -16     648     317                                                         614   -0.12    0.00  1.0000
  -3   3 -16     171     261                                                         154    0.12    0.00  1.0000
  -4   0   0    7645    2302                                                       10328    2.48    0.00  1.0000
   0   4   0    8192    2417                                                       10962    2.48    0.00  1.0000
  -4   0   0    8180    2344                                                       10948    2.48    0.00  1.0000
  -4   0  -1 1119236   23347                                                     1122284   -0.25    0.00  1.0000
   0  -4   1 1182385   24852                                                     1185517    0.25    0.00  1.0000
   0   4  -1 1184866   24860                                                     1188002    0.25    0.00  1.0000
   0  -4  -1 1143186   23928                                                     1146266    0.25    0.00  1.0000
   0   4   1 1153821   24150                                                     1156916    0.25    0.00  1.0000
  -4   0  -2    3009     166                                                        2962    0.07    0.00  1.0000
   0   4  -2    3337     205                                                        3288    0.07    0.00  1.0000
   0  -4  -2    5075     334                                                        5014    0.07    0.00  1.0000
   0   4   2    3642     242                                                        3590    0.07    0.00  1.0000
  -4   0  -2    4777     288                                                        4718    0.07    0.00  1.0000
  -4   0  -3   25521    1112                                                       25512    0.00    0.00  1.0000
   0  -4   3   24483     773                                                       24474    0.00    0.00  1.0000
   0   4  -3   22905     721                                                       22897    0.00    0.00  1.0000
   0  -4  -3   21724     822                                                       21716    0.00    0.00  1.0000
   0   4   3   22091     697                                                       22083    0.00    0.00  1.0000
   4   0  -3   21177     511                                                       21169    0.00    0.00  1.0000
  -4   0  -3   21916     713                                                       21908    0.00    0.00  1.0000
  -4   0  -4     976     334                                                         991   -0.04    0.00  1.0000
   4   0  -4     320     120                                                         329   -0.04    0.00  1.0000
   0  -4   4    1659     292                                                        1678   -0.04    0.00  1.0000
   0   4  -4     359     144                                                         368   -0.04    0.00  1.0000
   0  -4  -4    1232     318                                                        1249   -0.04    0.00  1.0000
   0   4   4     752     226                                                         765   -0.04    0.00  1.0000
  -4   0  -4     692     271                                                         705   -0.04    0.00  1.0000
  -4   0  -5  302627    7500                                                      305009    0.38    0.00  1.0000
   4   0  -5  321041   14138                                                      323494    0.38    0.00  1.0000
   0  -4   5  304341   13439                                                      306730   -0.38    0.00  1.0000
   0   4  -5  283387    6947                                                      285692   -0.38    0.00  1.0000
   0  -4  -5  284523    7018                                                      286833   -0.38    0.00  1.0000
   0   4   5  281754    6913                                                      284053   -0.38    0.00  1.0000
  -4   0  -5  272347    6728                                                      274607    0.38    0.00  1.0000
  -4   0  -6   50978    1760                                                       50256   -0.28    0.00  1.0000
   0  -4   6   53127    1758                                                       52390   -0.28    0.00  1.0000
   4   0  -6   54574    1740                                                       53827   -0.28    0.00  1.0000
   0   4  -6   49591    1501                                                       48879   -0.28    0.00  1.0000
   0  -4  -6   48260    1505                                                       47558   -0.28    0.00  1.0000
   0   4   6   49395    1488                                                       48684   -0.28    0.00  1.0000
  -4   0  -6   51490    1626                                                       50764   -0.28    0.00  1.0000
   0  -4   7    7585    1213                                                        7325    0.26    0.00  1.0000
  -4   0  -7    6836    1024                                                        6590   -0.26    0.00  1.0000
   4   0  -7    8456     787                                                        8182   -0.26    0.00  1.0000
   0   4  -7    8773     587                                                        8494    0.26    0.00  1.0000
   0  -4  -7    8859     663                                                        8578    0.26    0.00  1.0000
   4   0  -7    9203     610                                                        8917   -0.26    0.00  1.0000
   0   4   7    9335     626                                                        9047    0.26    0.00  1.0000
  -4   0  -7    9019     700                                                        8736   -0.26    0.00  1.0000
   0  -4   8     907     293                                                         904    0.01    0.00  1.0000
  -4   0  -8     759     240                                                         756    0.01    0.00  1.0000
   4   0  -8     597     236                                                         595    0.01    0.00  1.0000
   0   4  -8     504     175                                                         502    0.01    0.00  1.0000
   0  -4  -8    1357     492                                                        1354    0.01    0.00  1.0000
   4   0  -8     706     248                                                         704    0.01    0.00  1.0000
  -4   0  -8    1034     380                                                        1031    0.01    0.00  1.0000
   0   4   8     533     208                                                         531    0.01    0.00  1.0000
   0  -4   9    6334     598                                                        6353    0.02    0.00  1.0000
   4   0  -9    5257    1119                                                        5275   -0.02    0.00  1.0000
   0   4  -9    3070     565                                                        3083    0.02    0.00  1.0000
   0  -4  -9    7080     685                                                        7100    0.02    0.00  1.0000
   4   0  -9    7046     620                                                        7066   -0.02    0.00  1.0000
  -4   0  -9    5865     560                                                        5884   -0.02    0.00  1.0000
   0  -4  10    2370     739                                                        2409    0.07    0.00  1.0000
   4   0 -10    1419     608                                                        1449    0.07    0.00  1.0000
   0  -4 -10    3881    1201                                                        3931    0.07    0.00  1.0000
   4   0 -10    2449     767                                                        2488    0.07    0.00  1.0000
  -4   0 -10    2368     832                                                        2407    0.07    0.00  1.0000
   4   0 -11    5266    1571                                                        5110    0.19    0.00  1.0000
   0  -4 -11   12231     724                                                       11992   -0.19    0.00  1.0000
   4   0 -11    9987     497                                                        9771    0.19    0.00  1.0000
  -4   0 -11   10866     656                                                       10641    0.19    0.00  1.0000
   0  -4 -12     988     328                                                         956   -0.09    0.00  1.0000
   4   0 -12    1468     368                                                        1429   -0.09    0.00  1.0000
  -4   0 -12    1737     484                                                        1694   -0.09    0.00  1.0000
   0   4 -12     944     326                                                         913   -0.09    0.00  1.0000
   0  -4 -13     513     341                                                         639    0.46    0.00  1.0000
  -4   0 -13      54     254                                                         100   -0.46    0.00  1.0000
   0   4 -13     650     369                                                         791    0.46    0.00  1.0000
   0  -4 -14     842     413                                                         840    0.00    0.00  1.0000
   4   0 -14     460     199                                                         459    0.00    0.00  1.0000
  -4   0 -14     851     397                                                         849    0.00    0.00  1.0000
   0   4 -14     636     369                                                         635    0.00    0.00  1.0000
   0  -4 -15     108     413                                                          42   -0.69    0.00  1.0000
   4   0 -15      90     244                                                          31    0.69    0.00  1.0000
  -4   0 -15     332     671                                                         204    0.69    0.00  1.0000
   0   4 -15     186     223                                                          94   -0.69    0.00  1.0000
   0  -4 -16     206     212                                                         228    0.13    0.00  1.0000
   4   0 -16     512     167                                                         547    0.13    0.00  1.0000
  -4   0 -16      63     289                                                          76    0.13    0.00  1.0000
   0   4 -16    1088     464                                                        1138    0.13    0.00  1.0000
   4  -1   1  511489   12603                                                      511239   -0.03    0.00  1.0000
   4  -1  -1  486499    9285                                                      486256    0.03    0.00  1.0000
  -4   1   1  517628   12707                                                      517377    0.03    0.00  1.0000
  -1   4  -1  520704   12854                                                      520452    0.03    0.00  1.0000
  -1  -4   1  521975   12871                                                      521723    0.03    0.00  1.0000
   1   4  -1  501807    9651                                                      501560    0.03    0.00  1.0000
   1  -4  -1  516904   12753                                                      516653   -0.03    0.00  1.0000
  -1   4   1  517028   12752                                                      516777   -0.03    0.00  1.0000
  -1  -4  -1  504021   12453                                                      503773   -0.03    0.00  1.0000
   1   4   1  505652   12473                                                      505404   -0.03    0.00  1.0000
   4   1  -1  497537    9487                                                      497291    0.03    0.00  1.0000
  -4  -1  -1  504547   12424                                                      504299   -0.03    0.00  1.0000
   4  -1   2   23921    1089                                                       23818    0.06    0.00  1.0000
  -4   1  -2   27287    1375                                                       27177    0.06    0.00  1.0000
   1  -4   2   26096     721                                                       25988    0.06    0.00  1.0000
  -4  -1   2   21711     412                                                       21613   -0.06    0.00  1.0000
  -1  -4   2   23441     677                                                       23339    0.06    0.00  1.0000
  -1   4  -2   22695     610                                                       22594    0.06    0.00  1.0000
   1   4  -2   24824     627                                                       24719    0.06    0.00  1.0000
   1  -4  -2   23293     670                                                       23191   -0.06    0.00  1.0000
  -1  -4  -2   24138     702                                                       24034   -0.06    0.00  1.0000
  -1   4   2   23725     644                                                       23622   -0.06    0.00  1.0000
   1   4   2   23922     629                                                       23819   -0.06    0.00  1.0000
  -4  -1  -2   23358     640                                                       23256    0.06    0.00  1.0000
  -4  -1  -3   39509     784                                                       39493    0.01    0.00  1.0000
   4  -1   3   40592     790                                                       40576    0.01    0.00  1.0000
  -4   1  -3   43933    1433                                                       43916    0.01    0.00  1.0000
   1  -4   3   42081    1012                                                       42065   -0.01    0.00  1.0000
  -1  -4   3   40657     856                                                       40641   -0.01    0.00  1.0000
  -1   4  -3   43674     896                                                       43657   -0.01    0.00  1.0000
   1   4  -3   40138     776                                                       40122   -0.01    0.00  1.0000
   4  -1  -3   41061     680                                                       41045   -0.01    0.00  1.0000
   1  -4  -3   40909     907                                                       40893    0.01    0.00  1.0000
  -1  -4  -3   38760     863                                                       38744    0.01    0.00  1.0000
  -1   4   3   40719     783                                                       40703    0.01    0.00  1.0000
   1   4   3   40986     838                                                       40970    0.01    0.00  1.0000
  -4  -1  -3   41874     878                                                       41858    0.01    0.00  1.0000
  -4  -1  -4   19343     584                                                       19227   -0.07    0.00  1.0000
   4  -1   4   17337     603                                                       17227   -0.07    0.00  1.0000
  -4   1  -4   20109     971                                                       19990   -0.07    0.00  1.0000
   1  -4   4   15738     892                                                       15633   -0.07    0.00  1.0000
  -1  -4   4   17654     803                                                       17543   -0.07    0.00  1.0000
   4   1  -4   18455     462                                                       18341    0.07    0.00  1.0000
  -1   4  -4   20115     642                                                       19996   -0.07    0.00  1.0000
   1   4  -4   17872     605                                                       17760   -0.07    0.00  1.0000
   1  -4  -4   17955     587                                                       17843    0.07    0.00  1.0000
   4  -1  -4   16125     424                                                       16019    0.07    0.00  1.0000
  -1   4   4   17825     615                                                       17713    0.07    0.00  1.0000
   1   4   4   17749     559                                                       17637    0.07    0.00  1.0000
  -4  -1  -4   16949     628                                                       16840   -0.07    0.00  1.0000
   4  -1   5   37044    1220                                                       37622    0.26    0.00  1.0000
   4  -1  -5   32210     909                                                       32749   -0.26    0.00  1.0000
  -4  -1  -5   34442    1071                                                       34999    0.26    0.00  1.0000
  -4   1  -5   35761    1949                                                       36329    0.26    0.00  1.0000
   1  -4   5   33833    1229                                                       34385   -0.26    0.00  1.0000
  -1  -4   5   34485    1311                                                       35043   -0.26    0.00  1.0000
   4   1  -5   31256    1299                                                       31787   -0.26    0.00  1.0000
  -1   4  -5   34586    1122                                                       35145   -0.26    0.00  1.0000
   1   4  -5   32270    1077                                                       32810   -0.26    0.00  1.0000
   1  -4  -5   30270    1035                                                       30793    0.26    0.00  1.0000
  -1  -4  -5   30138    1052                                                       30660    0.26    0.00  1.0000
   4  -1  -5   30981     911                                                       31510   -0.26    0.00  1.0000
  -1   4   5   30413     949                                                       30937    0.26    0.00  1.0000
   1   4   5   29677     988                                                       30195    0.26    0.00  1.0000
  -4  -1  -5   29320    1047                                                       29834    0.26    0.00  1.0000
  -4  -1  -6    2464     334                                                        2472    0.01    0.00  1.0000
   4  -1  -6    1235     213                                                        1241   -0.01    0.00  1.0000
   1  -4   6    1683     239                                                        1690    0.01    0.00  1.0000
  -4   1  -6    2225     361                                                        2233    0.01    0.00  1.0000
  -1  -4   6    1533     307                                                        1539    0.01    0.00  1.0000
   4   1  -6    1824     218                                                        1831   -0.01    0.00  1.0000
  -1   4  -6    2424     322                                                        2432    0.01    0.00  1.0000
   1   4  -6    1799     240                                                        1806    0.01    0.00  1.0000
   1  -4  -6    1423     227                                                        1429   -0.01    0.00  1.0000
  -1  -4  -6    1957     369                                                        1964   -0.01    0.00  1.0000
   4  -1  -6    2206     261                                                        2214   -0.01    0.00  1.0000
  -4  -1  -6    1931     355                                                        1938    0.01    0.00  1.0000
   1   4   6    1769     281                                                        1776   -0.01    0.00  1.0000
   4   1  -6    2228     276                                                        2236   -0.01    0.00  1.0000
  -4  -1  -7     742     327                                                         748   -0.02    0.00  1.0000
   4  -1  -7     678     167                                                         684    0.02    0.00  1.0000
   1  -4   7     372     210                                                         376    0.02    0.00  1.0000
  -1  -4   7     849     348                                                         856    0.02    0.00  1.0000
  -4   1  -7     934     186                                                         941   -0.02    0.00  1.0000
   4   1  -7     912     187                                                         919    0.02    0.00  1.0000
   1  -4  -7     688     247                                                         694   -0.02    0.00  1.0000
  -1  -4  -7     469     283                                                         474   -0.02    0.00  1.0000
   4  -1  -7     387     120                                                         392    0.02    0.00  1.0000
  -4  -1  -7     948     276                                                         955   -0.02    0.00  1.0000
  -1   4   7     948     242                                                         955   -0.02    0.00  1.0000
   4   1  -7     971     309                                                         978    0.02    0.00  1.0000
   1   4   7     951     288                                                         958   -0.02    0.00  1.0000
  -4   1  -7    1132     363                                                        1140   -0.02    0.00  1.0000
   1  -4   8     503     244                                                         502    0.00    0.00  1.0000
  -1  -4   8     629     218                                                         628    0.00    0.00  1.0000
  -4  -1  -8     268     156                                                         267    0.00    0.00  1.0000
   4  -1  -8     774     269                                                         773    0.00    0.00  1.0000
  -4   1  -8     135     227                                                         134    0.00    0.00  1.0000
   4   1  -8     103     108                                                         103    0.00    0.00  1.0000
  -1   4  -8    1363     375                                                        1361    0.00    0.00  1.0000
   1   4  -8     292     188                                                         291    0.00    0.00  1.0000
   1  -4  -8     889     355                                                         888    0.00    0.00  1.0000
  -1  -4  -8     209     200                                                         208    0.00    0.00  1.0000
   4  -1  -8       2     120                                                           2    0.00    0.00  1.0000
  -4  -1  -8    1365     440                                                        1363    0.00    0.00  1.0000
   4   1  -8     335     183                                                         334    0.00    0.00  1.0000
  -4   1  -8     671     346                                                         670    0.00    0.00  1.0000
  -1   4   8     665     232                                                         664    0.00    0.00  1.0000
   1   4   8     137     141                                                         136    0.00    0.00  1.0000
   1  -4   9     153     213                                                         158    0.03    0.00  1.0000
  -1  -4   9     663     304                                                         673    0.03    0.00  1.0000
   4  -1  -9     447     198                                                         455    0.03    0.00  1.0000
   4   1  -9      83      98                                                          87    0.03    0.00  1.0000
   1   4  -9     559     258                                                         568    0.03    0.00  1.0000
   1  -4  -9     757     296                                                         768   -0.03    0.00  1.0000
  -1  -4  -9     892     443                                                         904   -0.03    0.00  1.0000
   4  -1  -9     122     135                                                         126    0.03    0.00  1.0000
  -4  -1  -9     365     332                                                         373   -0.03    0.00  1.0000
  -4   1  -9     459     229                                                         467   -0.03    0.00  1.0000
  -1  -4  10     630     304                                                         633   -0.01    0.00  1.0000
   1  -4  10     826     363                                                         830   -0.01    0.00  1.0000
   4  -1 -10     191      96                                                         193    0.01    0.00  1.0000
   4   1 -10     101     121                                                         102    0.01    0.00  1.0000
   1  -4 -10     866     421                                                         870    0.01    0.00  1.0000
  -1  -4 -10     503     309                                                         506    0.01    0.00  1.0000
   4  -1 -10    1139     375                                                        1144    0.01    0.00  1.0000
  -4  -1 -10     698     307                                                         702   -0.01    0.00  1.0000
  -4   1 -10     955     346                                                         959   -0.01    0.00  1.0000
   4  -1 -11     214     178                                                         199   -0.09    0.00  1.0000
   4   1 -11      22     107                                                          17   -0.09    0.00  1.0000
   1  -4 -11     196     215                                                         182    0.09    0.00  1.0000
  -1  -4 -11     446     425                                                         424    0.09    0.00  1.0000
   4  -1 -11     332     232                                                         313   -0.09    0.00  1.0000
  -4  -1 -11     563     406                                                         538    0.09    0.00  1.0000
   4   1 -11      38     137                                                          32   -0.09    0.00  1.0000
  -4   1 -11     136     255                                                         124    0.09    0.00  1.0000
   1  -4 -12     998     315                                                         997    0.00    0.00  1.0000
  -1  -4 -12     523     252                                                         522    0.00    0.00  1.0000
   4  -1 -12     883     294                                                         882    0.00    0.00  1.0000
   4   1 -12     726     268                                                         725    0.00    0.00  1.0000
  -4  -1 -12    1225     445                                                        1224    0.00    0.00  1.0000
  -4   1 -12    1654     515                                                        1653    0.00    0.00  1.0000
   1   4 -12     703     312                                                         702    0.00    0.00  1.0000
  -1   4 -12     290     227                                                         290    0.00    0.00  1.0000
   1  -4 -13     825     317                                                         821   -0.01    0.00  1.0000
  -1  -4 -13     392     329                                                         389   -0.01    0.00  1.0000
   4  -1 -13    1313     416                                                        1307    0.01    0.00  1.0000
   4   1 -13      87     158                                                          86    0.01    0.00  1.0000
  -4  -1 -13     170     271                                                         168   -0.01    0.00  1.0000
  -4   1 -13     306     270                                                         303   -0.01    0.00  1.0000
   1   4 -13     441     202                                                         438    0.01    0.00  1.0000
  -1   4 -13     395     223                                                         392    0.01    0.00  1.0000
   1  -4 -14     133     300                                                         132    0.00    0.00  1.0000
  -1  -4 -14     383     296                                                         382    0.00    0.00  1.0000
   4  -1 -14     557     327                                                         556    0.00    0.00  1.0000
   4   1 -14     275     254                                                         274    0.01    0.00  1.0000
  -4  -1 -14     469     394                                                         468    0.00    0.00  1.0000
  -4   1 -14     157     440                                                         156    0.00    0.00  1.0000
   1   4 -14     599     439                                                         598    0.00    0.00  1.0000
  -1   4 -14    1158     409                                                        1156   -0.01    0.00  1.0000
   1  -4 -15     355     309                                                         350    0.02    0.00  1.0000
  -1  -4 -15     589     433                                                         583    0.02    0.00  1.0000
   4  -1 -15     244     158                                                         240   -0.02    0.00  1.0000
   4   1 -15     511     349                                                         505   -0.02    0.00  1.0000
  -4  -1 -15     531     453                                                         525    0.02    0.00  1.0000
  -4   1 -15     308     300                                                         304    0.02    0.00  1.0000
   1   4 -15      69     181                                                          67   -0.02    0.00  1.0000
  -1   4 -15     597     353                                                         591   -0.02    0.00  1.0000
   1  -4 -16     319     324                                                         317    0.01    0.00  1.0000
  -1  -4 -16     397     264                                                         395    0.01    0.00  1.0000
   4  -1 -16      29     154                                                          28    0.01    0.00  1.0000
  -4  -1 -16     136     276                                                         135   -0.01    0.00  1.0000
   1   4 -16     369     270                                                         367   -0.01    0.00  1.0000
  -1   4 -16     132     233                                                         131   -0.01    0.00  1.0000
   4  -2   0  161336    5365                                                      168686   -1.58    0.00  1.0000
  -4   2   0  161057    5339                                                      168401   -1.58    0.00  1.0000
   2  -4   0  170802    5665                                                      178363   -1.58    0.00  1.0000
  -2  -4   0  163160    5449                                                      170551   -1.58    0.00  1.0000
   2   4   0  162011    5423                                                      169377   -1.58    0.00  1.0000
  -4  -2   0  146760    4986                                                      153774   -1.58    0.00  1.0000
   4   2   0  153589    5155                                                      160763   -1.58    0.00  1.0000
   4  -2   1   95195    3000                                                       94590    0.17    0.00  1.0000
  -4   2  -1   94439    2741                                                       93836    0.17    0.00  1.0000
   4  -2  -1   98178    2657                                                       97563    0.17    0.00  1.0000
  -2   4  -1   91340    2586                                                       90747   -0.17    0.00  1.0000
  -4   2   1   95555    2581                                                       94949    0.17    0.00  1.0000
  -2  -4   1   91034    2559                                                       90442   -0.17    0.00  1.0000
   2  -4  -1   98302    2723                                                       97687   -0.17    0.00  1.0000
   2   4  -1   92821    2602                                                       92223   -0.17    0.00  1.0000
  -2   4   1   89987    2516                                                       89399   -0.17    0.00  1.0000
  -4  -2   1   85347    2361                                                       84774    0.17    0.00  1.0000
  -2  -4  -1   93838    2677                                                       93237   -0.17    0.00  1.0000
   2   4   1   88524    2505                                                       87940   -0.17    0.00  1.0000
  -4  -2  -1   95822    2652                                                       95215    0.17    0.00  1.0000
   4   2   1   84813    2392                                                       84242    0.17    0.00  1.0000
   4  -2   2   15239    1031                                                       15780   -0.38    0.00  1.0000
  -4   2  -2   14880    1261                                                       15414   -0.38    0.00  1.0000
   2  -4   2   13053     797                                                       13554   -0.38    0.00  1.0000
  -2  -4   2   12630     780                                                       13123   -0.38    0.00  1.0000
   4  -2  -2   13986     700                                                       14504   -0.38    0.00  1.0000
   2   4  -2   14770     820                                                       15302   -0.38    0.00  1.0000
   2  -4  -2   11449     782                                                       11918   -0.38    0.00  1.0000
  -4   2   2   12612     670                                                       13104   -0.38    0.00  1.0000
  -2   4   2   12109     760                                                       12591   -0.38    0.00  1.0000
  -2  -4  -2   11693     857                                                       12167   -0.38    0.00  1.0000
   2   4   2   13411     808                                                       13918   -0.38    0.00  1.0000
  -4  -2  -2   13237     812                                                       13741   -0.38    0.00  1.0000
   4   2   2   12798     741                                                       13294   -0.38    0.00  1.0000
   4  -2   3   19573    1040                                                       19543   -0.02    0.00  1.0000
  -4   2  -3   19928     932                                                       19897   -0.02    0.00  1.0000
   2  -4   3   19523     746                                                       19493    0.02    0.00  1.0000
  -4  -2   3   19400     466                                                       19370   -0.02    0.00  1.0000
  -2   4  -3   19716     663                                                       19685    0.02    0.00  1.0000
  -2  -4   3   21204     655                                                       21172    0.02    0.00  1.0000
   2   4  -3   17720     612                                                       17691    0.02    0.00  1.0000
   4   2  -3   19248     525                                                       19218   -0.02    0.00  1.0000
   2  -4  -3   19956     682                                                       19925    0.02    0.00  1.0000
  -2   4   3   19411     589                                                       19381    0.02    0.00  1.0000
  -2  -4  -3   19769     659                                                       19738    0.02    0.00  1.0000
  -4   2   3   18156     454                                                       18127   -0.02    0.00  1.0000
   2   4   3   21966     739                                                       21934    0.02    0.00  1.0000
  -4  -2  -3   19914     654                                                       19883   -0.02    0.00  1.0000
   4   2   3   20033     600                                                       20002   -0.02    0.00  1.0000
   4  -2   4     136     271                                                         149    0.09    0.00  1.0000
  -4  -2   4       4     169                                                           6    0.09    0.00  1.0000
  -4   2  -4      38     191                                                          45    0.09    0.00  1.0000
   2  -4   4     343     308                                                         363    0.09    0.00  1.0000
  -2  -4   4      22     297                                                          27    0.09    0.00  1.0000
  -2   4  -4      20     276                                                          25    0.09    0.00  1.0000
   4   2  -4     198     161                                                         213    0.09    0.00  1.0000
   2   4  -4     253     244                                                         270    0.09    0.00  1.0000
   2  -4  -4     138     260                                                         151    0.09    0.00  1.0000
   4  -2  -4     114     191                                                         126    0.09    0.00  1.0000
  -2  -4  -4       1     192                                                           3    0.09    0.00  1.0000
  -2   4   4      78     144                                                          88    0.09    0.00  1.0000
   2   4   4     389     287                                                         411    0.09    0.00  1.0000
  -4  -2  -4     120     307                                                         132    0.09    0.00  1.0000
   4   2   4     221     271                                                         237    0.09    0.00  1.0000
   4  -2   5    5776     456                                                        5967   -0.22    0.00  1.0000
  -4  -2   5    6310     536                                                        6510   -0.22    0.00  1.0000
   2  -4   5    6839     817                                                        7047    0.22    0.00  1.0000
  -4   2  -5    5934     562                                                        6128   -0.22    0.00  1.0000
  -2  -4   5    6228     958                                                        6427    0.22    0.00  1.0000
  -2   4  -5    5516     373                                                        5703    0.22    0.00  1.0000
   4   2  -5    4831     239                                                        5006   -0.22    0.00  1.0000
   2   4  -5    5311     334                                                        5495    0.22    0.00  1.0000
   2  -4  -5    5670     411                                                        5860    0.22    0.00  1.0000
   4  -2  -5    6016     336                                                        6211   -0.22    0.00  1.0000
  -2  -4  -5    6889     521                                                        7098    0.22    0.00  1.0000
  -2   4   5    6031     385                                                        6227    0.22    0.00  1.0000
  -4  -2  -5    6694     520                                                        6900   -0.22    0.00  1.0000
   2   4   5    7113     398                                                        7325    0.22    0.00  1.0000
  -4   2   5    5758     273                                                        5949   -0.22    0.00  1.0000
  -4  -2  -6    5153     430                                                        4906    0.30    0.00  1.0000
  -4  -2   6    4455     330                                                        4225    0.30    0.00  1.0000
   4  -2   6    5211     468                                                        4962    0.30    0.00  1.0000
   2  -4   6    4305     805                                                        4079    0.30    0.00  1.0000
  -2  -4   6    3927     563                                                        3711    0.30    0.00  1.0000
  -4   2  -6    3336     598                                                        3138    0.30    0.00  1.0000
  -2   4  -6    2998     552                                                        2810    0.30    0.00  1.0000
   4   2  -6    4357     352                                                        4130    0.30    0.00  1.0000
   2   4  -6    5242     490                                                        4992    0.30    0.00  1.0000
   2  -4  -6    3901     424                                                        3686    0.30    0.00  1.0000
   4  -2  -6    3848     337                                                        3635    0.30    0.00  1.0000
  -2  -4  -6    4440     524                                                        4211    0.30    0.00  1.0000
  -4  -2  -6    4736     465                                                        4499    0.30    0.00  1.0000
  -2   4   6    3843     365                                                        3630    0.30    0.00  1.0000
   2   4   6    5722     524                                                        5461    0.30    0.00  1.0000
   4  -2   7    1464     441                                                        1522    0.13    0.00  1.0000
   4  -2  -7    1284     221                                                        1339    0.13    0.00  1.0000
  -4  -2  -7    1646     297                                                        1708    0.13    0.00  1.0000
   2  -4   7    1459     359                                                        1517   -0.13    0.00  1.0000
  -2  -4   7    1614     282                                                        1675   -0.13    0.00  1.0000
  -4   2  -7    1494     349                                                        1553    0.13    0.00  1.0000
  -2   4  -7    1199     245                                                        1252   -0.13    0.00  1.0000
   4   2  -7    1489     235                                                        1548    0.13    0.00  1.0000
   2  -4  -7    1051     220                                                        1100   -0.13    0.00  1.0000
   4  -2  -7    2477     397                                                        2552    0.13    0.00  1.0000
  -2  -4  -7    1863     428                                                        1929   -0.13    0.00  1.0000
  -4  -2  -7    2420     425                                                        2495    0.13    0.00  1.0000
  -2   4   7    1726     294                                                        1789   -0.13    0.00  1.0000
   2   4   7    1895     345                                                        1961   -0.13    0.00  1.0000
   4  -2  -8    1116     276                                                        1180   -0.17    0.00  1.0000
   2  -4   8    1439     369                                                        1512   -0.17    0.00  1.0000
  -2  -4   8     809     224                                                         864   -0.17    0.00  1.0000
  -2   4  -8    1060     297                                                        1123   -0.17    0.00  1.0000
   4   2  -8     684     246                                                         734   -0.17    0.00  1.0000
   2   4  -8     802     282                                                         857   -0.17    0.00  1.0000
   2  -4  -8    1816     472                                                        1898   -0.17    0.00  1.0000
   4  -2  -8    1942     433                                                        2026   -0.17    0.00  1.0000
  -2  -4  -8    1073     389                                                        1136   -0.17    0.00  1.0000
  -4  -2  -8    1074     376                                                        1137   -0.17    0.00  1.0000
  -2   4   8    1040     238                                                        1102   -0.17    0.00  1.0000
   4   2  -8    1142     372                                                        1207   -0.17    0.00  1.0000
   2   4   8    1387     345                                                        1459   -0.17    0.00  1.0000
  -2  -4   9     341     419                                                         333   -0.04    0.00  1.0000
   2  -4   9     309     349                                                         301   -0.04    0.00  1.0000
   4  -2  -9      54     128                                                          51    0.04    0.00  1.0000
   4   2  -9       2     116                                                           1    0.04    0.00  1.0000
   2   4  -9      28     173                                                          26   -0.04    0.00  1.0000
   2  -4  -9     122     258                                                         117   -0.04    0.00  1.0000
   4  -2  -9     412     334                                                         403    0.04    0.00  1.0000
  -2  -4  -9     266     474                                                         259   -0.04    0.00  1.0000
  -4  -2  -9       2     236                                                           1    0.04    0.00  1.0000
   4   2  -9     383     335                                                         374    0.04    0.00  1.0000
  -4   2  -9     157     243                                                         151    0.04    0.00  1.0000
  -2  -4  10     948     399                                                         936    0.03    0.00  1.0000
   4  -2 -10     216     169                                                         210    0.03    0.00  1.0000
   2   4 -10    1356     428                                                        1342    0.03    0.00  1.0000
   2  -4 -10     416     215                                                         408    0.03    0.00  1.0000
   4  -2 -10    1730     474                                                        1714    0.03    0.00  1.0000
  -2  -4 -10     842     421                                                         831    0.03    0.00  1.0000
  -4  -2 -10    1938     703                                                        1921    0.03    0.00  1.0000
   4   2 -10    1686     536                                                        1671    0.03    0.00  1.0000
  -4   2 -10     643     408                                                         633    0.03    0.00  1.0000
   4  -2 -11     119     125                                                         134   -0.11    0.00  1.0000
   4   2 -11     130     116                                                         145   -0.11    0.00  1.0000
   2  -4 -11     401     341                                                         427    0.11    0.00  1.0000
   4  -2 -11     181     160                                                         199   -0.11    0.00  1.0000
  -2  -4 -11     810     490                                                         847    0.11    0.00  1.0000
  -4  -2 -11     148     247                                                         164   -0.11    0.00  1.0000
  -4   2 -11       0     223                                                           0   -0.11    0.00  1.0000
   2  -4 -12    1180     321                                                        1158    0.06    0.00  1.0000
   4  -2 -12    1269     219                                                        1247    0.06    0.00  1.0000
  -2  -4 -12    1254     380                                                        1232    0.06    0.00  1.0000
  -4  -2 -12    2311     587                                                        2281    0.06    0.00  1.0000
  -4   2 -12     294     248                                                         283    0.06    0.00  1.0000
   2   4 -12    2024     433                                                        1996    0.06    0.00  1.0000
  -2   4 -12    1120     263                                                        1099    0.06    0.00  1.0000
   2  -4 -13     211     256                                                         259   -0.27    0.00  1.0000
   4  -2 -13      89     141                                                         121    0.27    0.00  1.0000
  -2  -4 -13    1100     578                                                        1205   -0.27    0.00  1.0000
  -4  -2 -13     167     284                                                         210    0.27    0.00  1.0000
   4   2 -13     342     265                                                         402    0.27    0.00  1.0000
  -4   2 -13     185     270                                                         230    0.27    0.00  1.0000
   2   4 -13       1     213                                                           6   -0.27    0.00  1.0000
  -2   4 -13       1     317                                                           6   -0.27    0.00  1.0000
   2  -4 -14     251     245                                                         250    0.01    0.00  1.0000
   4  -2 -14     270     239                                                         268    0.01    0.00  1.0000
  -2  -4 -14     411     269                                                         409    0.01    0.00  1.0000
  -4  -2 -14    1037     465                                                        1034    0.01    0.00  1.0000
   4   2 -14     341     270                                                         339    0.01    0.00  1.0000
   2   4 -14     819     347                                                         816    0.01    0.00  1.0000
  -2   4 -14     234     210                                                         233    0.01    0.00  1.0000
   2  -4 -15     248     450                                                         331    0.43    0.00  1.0000
   4  -2 -15       1     142                                                           2   -0.43    0.00  1.0000
  -2  -4 -15      27     385                                                          59    0.43    0.00  1.0000
  -4  -2 -15      87     467                                                         138   -0.43    0.00  1.0000
   4   2 -15     163     415                                                         231   -0.43    0.00  1.0000
  -4   2 -15     185     538                                                         258   -0.43    0.00  1.0000
   2   4 -15       6     215                                                           0    0.43    0.00  1.0000
  -2   4 -15       1     222                                                           2    0.43    0.00  1.0000
   2  -4 -16     443     170                                                         470   -0.11    0.00  1.0000
   4  -2 -16     644     234                                                         676   -0.11    0.00  1.0000
  -2  -4 -16      14     241                                                          19   -0.11    0.00  1.0000
  -4  -2 -16    1353     636                                                        1400   -0.11    0.00  1.0000
   4   2 -16     352     252                                                         376   -0.11    0.00  1.0000
  -4   2 -16     517     274                                                         546   -0.11    0.00  1.0000
   2   4 -16     878     377                                                         916   -0.11    0.00  1.0000
  -2   4 -16    1275     410                                                        1320   -0.11    0.00  1.0000
   4  -3   1    1459     247                                                        1358   -0.24    0.00  1.0000
   3  -4   1    2143     380                                                        2020    0.24    0.00  1.0000
  -4   3  -1    1829     218                                                        1716   -0.24    0.00  1.0000
   4  -3  -1    1656     247                                                        1548    0.24    0.00  1.0000
  -3   4  -1    1559     234                                                        1455    0.24    0.00  1.0000
   3  -4  -1    1548     294                                                        1444   -0.24    0.00  1.0000
  -4   3   1    1310     120                                                        1214    0.24    0.00  1.0000
  -3  -4   1    1907     286                                                        1791    0.24    0.00  1.0000
  -3   4   1    1075     177                                                         989   -0.24    0.00  1.0000
   3   4  -1    1290     228                                                        1195    0.24    0.00  1.0000
  -3  -4  -1     824     171                                                         749   -0.24    0.00  1.0000
   4   3  -1     677     103                                                         609    0.24    0.00  1.0000
  -4  -3  -1    1815     255                                                        1702   -0.24    0.00  1.0000
   3   4   1    1955     291                                                        1838   -0.24    0.00  1.0000
   4   3   1     769     140                                                         696   -0.24    0.00  1.0000
   4  -3   2    1967     502                                                        1998   -0.06    0.00  1.0000
   3  -4   2    1877     555                                                        1907   -0.06    0.00  1.0000
  -4   3  -2    2128     367                                                        2160   -0.06    0.00  1.0000
  -3   4  -2    1230     347                                                        1255   -0.06    0.00  1.0000
  -3  -4   2    1580     288                                                        1608   -0.06    0.00  1.0000
  -4  -3   2    2123     316                                                        2155    0.06    0.00  1.0000
   4  -3  -2    2083     288                                                        2115    0.06    0.00  1.0000
   3  -4  -2    2583     395                                                        2618    0.06    0.00  1.0000
   3   4  -2    2109     333                                                        2141   -0.06    0.00  1.0000
  -4   3   2    2303     319                                                        2337    0.06    0.00  1.0000
  -3   4   2    2076     345                                                        2108    0.06    0.00  1.0000
  -3  -4  -2    1911     380                                                        1942    0.06    0.00  1.0000
  -4  -3  -2    2296     394                                                        2329   -0.06    0.00  1.0000
   3   4   2    1988     335                                                        2019    0.06    0.00  1.0000
   4   3   2    2057     328                                                        2089   -0.06    0.00  1.0000
   4  -3   3    7546     387                                                        7589    0.04    0.00  1.0000
   3  -4   3    6876     368                                                        6917   -0.04    0.00  1.0000
  -4   3  -3    7840     342                                                        7884    0.04    0.00  1.0000
  -3   4  -3    7695     334                                                        7738   -0.04    0.00  1.0000
  -4  -3   3    7717     227                                                        7760   -0.04    0.00  1.0000
  -3  -4   3    7960     300                                                        8004   -0.04    0.00  1.0000
   3   4  -3    8957     362                                                        9004   -0.04    0.00  1.0000
   4   3  -3    7895     242                                                        7939   -0.04    0.00  1.0000
   4  -3  -3    8659     286                                                        8705   -0.04    0.00  1.0000
  -3   4   3    8005     263                                                        8049    0.04    0.00  1.0000
  -4   3   3    8282     260                                                        8327   -0.04    0.00  1.0000
  -3  -4  -3    8081     406                                                        8125    0.04    0.00  1.0000
  -4  -3  -3    8162     404                                                        8207    0.04    0.00  1.0000
   3   4   3    7695     319                                                        7738    0.04    0.00  1.0000
   4   3   3    9036     345                                                        9083    0.04    0.00  1.0000
   4  -3   4   24896    1603                                                       25044    0.08    0.00  1.0000
   3  -4   4   24261    1102                                                       24407    0.08    0.00  1.0000
  -4   3  -4   23957    1068                                                       24102    0.08    0.00  1.0000
  -4  -3   4   24398    1197                                                       24544   -0.08    0.00  1.0000
  -3   4  -4   24618     876                                                       24765    0.08    0.00  1.0000
   3   4  -4   25399     814                                                       25548    0.08    0.00  1.0000
   4   3  -4   24530     757                                                       24676   -0.08    0.00  1.0000
   4  -3  -4   24786     824                                                       24933   -0.08    0.00  1.0000
   3  -4  -4   24547     845                                                       24694   -0.08    0.00  1.0000
  -3  -4  -4   22972     909                                                       23114   -0.08    0.00  1.0000
  -3   4   4   24940     811                                                       25088   -0.08    0.00  1.0000
  -4   3   4   24844     749                                                       24991   -0.08    0.00  1.0000
  -4  -3  -4   24519     905                                                       24665    0.08    0.00  1.0000
   4   3   4   26863     913                                                       27016    0.08    0.00  1.0000
   4  -3   5    1791     368                                                        2061   -0.54    0.00  1.0000
   3  -4   5    1866     500                                                        2142    0.54    0.00  1.0000
  -4  -3   5     873     300                                                        1065    0.54    0.00  1.0000
  -3  -4   5    1568     334                                                        1822    0.54    0.00  1.0000
  -4   3  -5    1450     343                                                        1694   -0.54    0.00  1.0000
  -3   4  -5    1395     397                                                        1635    0.54    0.00  1.0000
   4   3  -5    2360     282                                                        2669    0.54    0.00  1.0000
   3   4  -5    2106     316                                                        2398    0.54    0.00  1.0000
   3  -4  -5    1541     320                                                        1793   -0.54    0.00  1.0000
   4  -3  -5    1758     267                                                        2026    0.54    0.00  1.0000
  -3  -4  -5    2212     441                                                        2512   -0.54    0.00  1.0000
  -4  -3  -5    1409     434                                                        1650   -0.54    0.00  1.0000
  -3   4   5    1705     234                                                        1969   -0.54    0.00  1.0000
  -4   3   5    2442     282                                                        2756    0.54    0.00  1.0000
   3   4   5    2242     360                                                        2544   -0.54    0.00  1.0000
   4   3   5    1643     313                                                        1902   -0.54    0.00  1.0000
   4  -3   6    6589     821                                                        6606   -0.02    0.00  1.0000
   3  -4   6    4766    1200                                                        4780   -0.02    0.00  1.0000
  -3  -4   6    5717     666                                                        5733   -0.02    0.00  1.0000
  -4   3  -6    4771     714                                                        4785   -0.02    0.00  1.0000
  -3   4  -6    4497     652                                                        4511   -0.02    0.00  1.0000
   4   3  -6    7014     474                                                        7031    0.02    0.00  1.0000
   3   4  -6    5869     433                                                        5885   -0.02    0.00  1.0000
   3  -4  -6    6725     528                                                        6742    0.02    0.00  1.0000
   4  -3  -6    6154     425                                                        6170    0.02    0.00  1.0000
  -3  -4  -6    5938     478                                                        5954    0.02    0.00  1.0000
  -4  -3  -6    6108     536                                                        6124   -0.02    0.00  1.0000
   3   4   6    7773     549                                                        7791    0.02    0.00  1.0000
  -4   3   6    6833     439                                                        6850    0.02    0.00  1.0000
   4   3   6    7003     569                                                        7020   -0.02    0.00  1.0000
   4  -3   7    6997     948                                                        6949   -0.05    0.00  1.0000
  -4  -3   7    5068    1035                                                        5027    0.05    0.00  1.0000
   3  -4   7    5530    1100                                                        5487    0.05    0.00  1.0000
  -3  -4   7    5142    1034                                                        5101    0.05    0.00  1.0000
  -4   3  -7    3954     896                                                        3918   -0.05    0.00  1.0000
  -3   4  -7    4468     919                                                        4430    0.05    0.00  1.0000
   4   3  -7    6669     882                                                        6622    0.05    0.00  1.0000
   3   4  -7    5587     792                                                        5544    0.05    0.00  1.0000
   3  -4  -7    6620     929                                                        6573   -0.05    0.00  1.0000
   4  -3  -7    5126     709                                                        5085    0.05    0.00  1.0000
  -3  -4  -7    4627     684                                                        4588   -0.05    0.00  1.0000
  -4  -3  -7    5800     833                                                        5756   -0.05    0.00  1.0000
  -3   4   7    5453     731                                                        5411   -0.05    0.00  1.0000
   3   4   7    6167     826                                                        6122   -0.05    0.00  1.0000
  -4   3   7    5636     744                                                        5593    0.05    0.00  1.0000
  -4  -3   8     540     295                                                         540    0.00    0.00  1.0000
   4  -3   8     412     250                                                         412    0.00    0.00  1.0000
   3  -4   8     615     282                                                         615    0.00    0.00  1.0000
  -3  -4   8     536     350                                                         536    0.00    0.00  1.0000
   4   3  -8     731     243                                                         731    0.00    0.00  1.0000
   3   4  -8     932     336                                                         932    0.00    0.00  1.0000
   3  -4  -8     438     219                                                         438    0.00    0.00  1.0000
   4  -3  -8     832     314                                                         832    0.00    0.00  1.0000
  -3  -4  -8     504     275                                                         504    0.00    0.00  1.0000
  -4  -3  -8    1094     465                                                        1094    0.00    0.00  1.0000
  -3   4   8     770     265                                                         770    0.00    0.00  1.0000
   4  -3   9     551     401                                                         525    0.10    0.00  1.0000
  -3  -4   9    1019     513                                                         983   -0.10    0.00  1.0000
   3  -4   9     662     484                                                         633   -0.10    0.00  1.0000
   4  -3  -9     288     177                                                         269   -0.10    0.00  1.0000
   4   3  -9     566     291                                                         539   -0.10    0.00  1.0000
   3   4  -9    1218     512                                                        1179   -0.10    0.00  1.0000
   3  -4  -9    1046     439                                                        1009    0.10    0.00  1.0000
   4  -3  -9    1315     528                                                        1274   -0.10    0.00  1.0000
  -3  -4  -9    1276     576                                                        1236    0.10    0.00  1.0000
  -4  -3  -9    1300     604                                                        1259    0.10    0.00  1.0000
   3  -4  10    2064     597                                                        2058    0.01    0.00  1.0000
   3  -4 -10     551     207                                                         548   -0.01    0.00  1.0000
   4  -3 -10     600     238                                                         597   -0.01    0.00  1.0000
   4   3 -10    1126     335                                                        1121   -0.01    0.00  1.0000
   3   4 -10    1321     399                                                        1316    0.01    0.00  1.0000
   3  -4 -10    1077     328                                                        1072   -0.01    0.00  1.0000
   4  -3 -10    1286     407                                                        1281   -0.01    0.00  1.0000
  -3  -4 -10     897     432                                                         893   -0.01    0.00  1.0000
  -4  -3 -10    1040     465                                                        1036    0.01    0.00  1.0000
   4   3 -11     578     426                                                         627    0.17    0.00  1.0000
   4  -3 -11      59     131                                                          75    0.17    0.00  1.0000
  -3  -4 -11     141     259                                                         166   -0.17    0.00  1.0000
  -4  -3 -11     129     250                                                         153   -0.17    0.00  1.0000
   4   3 -11     141     149                                                         166    0.17    0.00  1.0000
  -4   3 -11     141     217                                                         166   -0.17    0.00  1.0000
   3  -4 -12      23     145                                                          23    0.00    0.00  1.0000
   4  -3 -12     298     219                                                         299    0.00    0.00  1.0000
  -3  -4 -12     654     479                                                         655    0.00    0.00  1.0000
  -4  -3 -12     337     476                                                         338    0.00    0.00  1.0000
   4   3 -12     261     265                                                         262    0.00    0.00  1.0000
  -4   3 -12    1502     567                                                        1503    0.00    0.00  1.0000
   3   4 -12     397     287                                                         398    0.00    0.00  1.0000
  -3   4 -12     270     371                                                         271    0.00    0.00  1.0000
   3  -4 -13      25     153                                                          25    0.01    0.00  1.0000
   4  -3 -13     454     296                                                         456   -0.01    0.00  1.0000
  -3  -4 -13     157     376                                                         158    0.01    0.00  1.0000
  -4  -3 -13      78     310                                                          79    0.01    0.00  1.0000
   4   3 -13     113     292                                                         114   -0.01    0.00  1.0000
  -4   3 -13      19     269                                                          19    0.01    0.00  1.0000
   3   4 -13     273     373                                                         274   -0.01    0.00  1.0000
  -3   4 -13      19     224                                                          19   -0.01    0.00  1.0000
   3  -4 -14     117     215                                                         116   -0.01    0.00  1.0000
   4  -3 -14      76     166                                                          75   -0.01    0.00  1.0000
  -3  -4 -14     524     423                                                         522   -0.01    0.00  1.0000
  -4  -3 -14       9     261                                                           9    0.01    0.00  1.0000
   3   4 -14     577     471                                                         575    0.01    0.00  1.0000
  -4   3 -14    1522     575                                                        1518    0.01    0.00  1.0000
  -3   4 -14     578     392                                                         576    0.01    0.00  1.0000
   3  -4 -15       4     124                                                           3   -0.03    0.00  1.0000
   4  -3 -15       0     199                                                           0    0.03    0.00  1.0000
  -3  -4 -15       5     254                                                           4   -0.03    0.00  1.0000
  -4  -3 -15       1     407                                                           1   -0.03    0.00  1.0000
   4   3 -15       5     182                                                           4    0.03    0.00  1.0000
   3   4 -15       6     312                                                           5    0.03    0.00  1.0000
  -4   3 -15       1     271                                                           1   -0.03    0.00  1.0000
  -3   4 -15       1     311                                                           1    0.03    0.00  1.0000
   4  -3 -16     282     252                                                         280   -0.01    0.00  1.0000
  -3  -4 -16     660     311                                                         657   -0.01    0.00  1.0000
  -4  -3 -16     594     454                                                         592    0.01    0.00  1.0000
   4   3 -16      12     186                                                          12   -0.01    0.00  1.0000
   3   4 -16     144     194                                                         143    0.01    0.00  1.0000
  -4   3 -16     635     455                                                         632    0.01    0.00  1.0000
  -3   4 -16     615     372                                                         613    0.01    0.00  1.0000
   4  -4   0    5889     137                                                        5947    0.07    0.00  1.0000
  -4   4   0    4557     127                                                        4608    0.07    0.00  1.0000
  -4  -4   0    6543     255                                                        6605    0.07    0.00  1.0000
   4   4   0    4884     133                                                        4937    0.07    0.00  1.0000
   4  -4   2   46277    1026                                                       44634    0.67    0.00  1.0000
  -4   4  -2   46700     729                                                       45049    0.67    0.00  1.0000
  -4  -4   2   43740     699                                                       42143    0.67    0.00  1.0000
   4  -4  -2   45785     693                                                       44151    0.67    0.00  1.0000
   4   4  -2   43106     665                                                       41521    0.67    0.00  1.0000
  -4   4   2   48446     757                                                       46764    0.67    0.00  1.0000
  -4  -4  -2   45714     833                                                       44081    0.67    0.00  1.0000
   4   4   2   44818     684                                                       43201    0.67    0.00  1.0000
   4  -4   4  146293    4298                                                      145643   -0.15    0.00  1.0000
  -4   4  -4  131213    3775                                                      130597   -0.15    0.00  1.0000
  -4  -4   4  131566    3731                                                      130949   -0.15    0.00  1.0000
   4   4  -4  131112    3715                                                      130496   -0.15    0.00  1.0000
   4  -4  -4  130278    3703                                                      129664   -0.15    0.00  1.0000
  -4   4   4  125759    3558                                                      125156   -0.15    0.00  1.0000
  -4  -4  -4  129900    3807                                                      129287   -0.15    0.00  1.0000
   4   4   4  129545    3736                                                      128933   -0.15    0.00  1.0000
   4  -4   6   64352    7042                                                       63819   -0.18    0.00  1.0000
  -4  -4   6   70472    7687                                                       69914   -0.18    0.00  1.0000
  -4   4  -6   56748    2974                                                       56248   -0.18    0.00  1.0000
   4   4  -6   59699    2671                                                       59186   -0.18    0.00  1.0000
   4  -4  -6   58631    2627                                                       58123   -0.18    0.00  1.0000
  -4  -4  -6   64565    7049                                                       64031   -0.18    0.00  1.0000
  -4   4   6   55394    2462                                                       54900   -0.18    0.00  1.0000
   4   4   6   60313    2731                                                       59797   -0.18    0.00  1.0000
   4  -4   8    1174     385                                                        1301    0.31    0.00  1.0000
  -4  -4   8    1349     402                                                        1485    0.31    0.00  1.0000
   4   4  -8    2212     518                                                        2385    0.31    0.00  1.0000
   4  -4  -8     572     259                                                         661    0.31    0.00  1.0000
  -4  -4  -8    1420     442                                                        1559    0.31    0.00  1.0000
   4  -4  10    3045     803                                                        3140   -0.15    0.00  1.0000
   4  -4 -10    2812     663                                                        2903   -0.15    0.00  1.0000
   4  -4 -10    2312     589                                                        2395   -0.15    0.00  1.0000
  -4  -4 -10    3718     977                                                        3823   -0.15    0.00  1.0000
   4  -4 -12       1     125                                                           1   -0.01    0.00  1.0000
  -4  -4 -12     346     457                                                         347   -0.01    0.00  1.0000
   4   4 -12       1     167                                                           1   -0.01    0.00  1.0000
  -4   4 -12     171     515                                                         172   -0.01    0.00  1.0000
   4  -4 -14      34     112                                                          35   -0.01    0.00  1.0000
  -4  -4 -14      34     243                                                          35   -0.01    0.00  1.0000
  -4   4 -14      34     201                                                          35   -0.01    0.00  1.0000
   4  -4 -16     360     252                                                         371    0.05    0.00  1.0000
  -4  -4 -16     354     432                                                         365    0.05    0.00  1.0000
  -4   4 -16     381     451                                                         393    0.05    0.00  1.0000
  -5   1   0  105381    1447                                                      101643    1.02    0.00  1.0000
   1  -5   0   99926    1251                                                       96287    1.02    0.00  1.0000
  -1   5   0  100183    1261                                                       96539    1.02    0.00  1.0000
  -1  -5   0  102064    1296                                                       98386   -1.02    0.00  1.0000
   1   5   0  100825    1244                                                       97169   -1.02    0.00  1.0000
  -5  -1   0  101095    1139                                                       97435   -1.02    0.00  1.0000
   5   1   0  104649    1196                                                      100924   -1.02    0.00  1.0000
   5  -1   1  194146    5431                                                      192895   -0.25    0.00  1.0000
   5  -1  -1  208404    5574                                                      207108   -0.25    0.00  1.0000
  -5   1   1  207219    5548                                                      205927   -0.25    0.00  1.0000
  -1  -5   1  199833    5502                                                      198564   -0.25    0.00  1.0000
  -1   5  -1  200600    5493                                                      199329    0.25    0.00  1.0000
   1   5  -1  200478    5481                                                      199207   -0.25    0.00  1.0000
   1  -5  -1  213345    5815                                                      212034    0.25    0.00  1.0000
  -1  -5  -1  200245    5514                                                      198975   -0.25    0.00  1.0000
  -1   5   1  212667    5774                                                      211358    0.25    0.00  1.0000
   1   5   1  207011    5648                                                      205720   -0.25    0.00  1.0000
  -5  -1   1  191590    5187                                                      190348    0.25    0.00  1.0000
  -5  -1  -1  208002    5620                                                      206708    0.25    0.00  1.0000
   5   1  -1  215486    5726                                                      214168    0.25    0.00  1.0000
   5   1   1  223613    5961                                                      222271    0.25    0.00  1.0000
  -5  -1  -2   80572    1333                                                       79565   -0.31    0.00  1.0000
   5  -1   2   88427    1497                                                       87372    0.31    0.00  1.0000
   1  -5   2   86642    1513                                                       85598    0.31    0.00  1.0000
  -1  -5   2   83536    1425                                                       82511   -0.31    0.00  1.0000
  -1   5  -2   84624    1459                                                       83592    0.31    0.00  1.0000
   1   5  -2   85842    1450                                                       84803   -0.31    0.00  1.0000
   1  -5  -2   83460    1477                                                       82435    0.31    0.00  1.0000
  -1   5   2   83753    1418                                                       82726    0.31    0.00  1.0000
   1   5   2   84612    1453                                                       83580   -0.31    0.00  1.0000
  -5  -1  -2   84189    1423                                                       83160   -0.31    0.00  1.0000
  -5  -1  -3    6740     356                                                        6711    0.03    0.00  1.0000
   5  -1   3    6244     401                                                        6217   -0.03    0.00  1.0000
  -5   1  -3    5934     647                                                        5907   -0.03    0.00  1.0000
   1  -5   3    6785     475                                                        6756    0.03    0.00  1.0000
  -1  -5   3    6538     455                                                        6510   -0.03    0.00  1.0000
  -1   5  -3    5856     374                                                        5829    0.03    0.00  1.0000
   1   5  -3    5588     395                                                        5562   -0.03    0.00  1.0000
   1  -5  -3    6172     496                                                        6145    0.03    0.00  1.0000
  -1  -5  -3    6249     465                                                        6222   -0.03    0.00  1.0000
  -1   5   3    7621     449                                                        7591    0.03    0.00  1.0000
   1   5   3    6631     433                                                        6603   -0.03    0.00  1.0000
  -5  -1  -3    6784     480                                                        6755    0.03    0.00  1.0000
   5  -1   4   24113     739                                                       24115    0.00    0.00  1.0000
  -5  -1  -4   26610     804                                                       26612    0.00    0.00  1.0000
  -5   1  -4   23223    1673                                                       23225    0.00    0.00  1.0000
   1  -5   4   21953    1221                                                       21955    0.00    0.00  1.0000
  -1  -5   4   22146     812                                                       22148    0.00    0.00  1.0000
  -1   5  -4   24327     840                                                       24329    0.00    0.00  1.0000
   5   1  -4   24059     601                                                       24061    0.00    0.00  1.0000
   1   5  -4   23495     762                                                       23497    0.00    0.00  1.0000
   1  -5  -4   21831     788                                                       21833    0.00    0.00  1.0000
   5  -1  -4   24321     613                                                       24323    0.00    0.00  1.0000
  -1  -5  -4   24013     822                                                       24015    0.00    0.00  1.0000
  -1   5   4   23614     753                                                       23616    0.00    0.00  1.0000
   1   5   4   26610     825                                                       26612    0.00    0.00  1.0000
  -5  -1  -4   24504     859                                                       24506    0.00    0.00  1.0000
  -5  -1  -5    1130     292                                                         984   -0.39    0.00  1.0000
   5  -1  -5     455     123                                                         364    0.39    0.00  1.0000
  -5   1  -5     647     230                                                         538    0.39    0.00  1.0000
   1  -5   5     355     269                                                         276   -0.39    0.00  1.0000
  -1  -5   5    1085     285                                                         942    0.39    0.00  1.0000
  -1   5  -5    1230     335                                                        1078   -0.39    0.00  1.0000
   1   5  -5     418     242                                                         331    0.39    0.00  1.0000
   1  -5  -5     160     254                                                         108   -0.39    0.00  1.0000
  -1  -5  -5     722     313                                                         607    0.39    0.00  1.0000
  -1   5   5     272     264                                                         203   -0.39    0.00  1.0000
   1   5   5     800     297                                                         678    0.39    0.00  1.0000
  -5  -1  -5    1214     387                                                        1063   -0.39    0.00  1.0000
   5   1  -5     225     166                                                         163   -0.39    0.00  1.0000
  -5  -1  -6    2259     343                                                        2401    0.26    0.00  1.0000
  -5   1  -6    3055     403                                                        3220   -0.26    0.00  1.0000
   1  -5   6    2920     481                                                        3081   -0.26    0.00  1.0000
  -1  -5   6    2490     451                                                        2639    0.26    0.00  1.0000
   5   1  -6    3345     299                                                        3518    0.26    0.00  1.0000
  -1   5  -6    2828     318                                                        2987   -0.26    0.00  1.0000
   1   5  -6    2441     319                                                        2589    0.26    0.00  1.0000
   1  -5  -6    2597     340                                                        2749   -0.26    0.00  1.0000
  -1  -5  -6    2899     425                                                        3060    0.26    0.00  1.0000
   5  -1  -6    2698     257                                                        2853   -0.26    0.00  1.0000
  -1   5   6    2566     292                                                        2717   -0.26    0.00  1.0000
   1   5   6    3410     362                                                        3584    0.26    0.00  1.0000
  -5  -1  -6    2561     360                                                        2712    0.26    0.00  1.0000
   5   1  -6    4025     323                                                        4214    0.26    0.00  1.0000
  -5  -1  -7      74     149                                                          57    0.19    0.00  1.0000
   1  -5   7     719     319                                                         663    0.19    0.00  1.0000
  -1  -5   7     220     194                                                         189   -0.19    0.00  1.0000
  -5   1  -7     100     117                                                          80   -0.19    0.00  1.0000
   5   1  -7     266     150                                                         232    0.19    0.00  1.0000
  -1   5  -7     392     275                                                         351    0.19    0.00  1.0000
   1   5  -7    1349     365                                                        1271   -0.19    0.00  1.0000
   1  -5  -7     387     333                                                         346    0.19    0.00  1.0000
  -1  -5  -7     993     374                                                         927   -0.19    0.00  1.0000
   5  -1  -7     167     189                                                         140   -0.19    0.00  1.0000
  -1   5   7      31     119                                                          20    0.19    0.00  1.0000
  -5  -1  -7     832     482                                                         771    0.19    0.00  1.0000
   1   5   7      52     140                                                          38   -0.19    0.00  1.0000
   5   1  -7      67      94                                                          51    0.19    0.00  1.0000
  -5   1  -7     640     341                                                         587   -0.19    0.00  1.0000
   1  -5   8    1564     411                                                        1609   -0.10    0.00  1.0000
  -1  -5   8    1732     533                                                        1780    0.10    0.00  1.0000
   5  -1  -8    1095     271                                                        1133   -0.10    0.00  1.0000
   5   1  -8    1523     395                                                        1568    0.10    0.00  1.0000
  -1   5  -8    1858     454                                                        1907   -0.10    0.00  1.0000
   1  -5  -8    1219     421                                                        1259   -0.10    0.00  1.0000
  -1  -5  -8    2517     613                                                        2574    0.10    0.00  1.0000
   5  -1  -8    1557     370                                                        1602   -0.10    0.00  1.0000
  -5  -1  -8    2070     656                                                        2122    0.10    0.00  1.0000
  -1   5   8    1286     356                                                        1327   -0.10    0.00  1.0000
   1   5   8    1266     348                                                        1307    0.10    0.00  1.0000
  -5   1  -8    1948     536                                                        1999   -0.10    0.00  1.0000
   1  -5   9     543     454                                                         521    0.09    0.00  1.0000
  -1  -5   9     208     332                                                         194   -0.09    0.00  1.0000
   5  -1  -9      32     111                                                          27   -0.09    0.00  1.0000
   5   1  -9     152     222                                                         140    0.09    0.00  1.0000
   1   5  -9     165     269                                                         153   -0.09    0.00  1.0000
   1  -5  -9     225     396                                                         211    0.09    0.00  1.0000
  -1  -5  -9     526     509                                                         504   -0.09    0.00  1.0000
   5  -1  -9     464     370                                                         443   -0.09    0.00  1.0000
   5   1  -9     364     366                                                         346    0.09    0.00  1.0000
  -5  -1  -9     487     546                                                         466    0.09    0.00  1.0000
  -5   1  -9     322     353                                                         305   -0.09    0.00  1.0000
  -1   5   9     237     286                                                         222    0.09    0.00  1.0000
   1  -5  10    1041     476                                                         996    0.12    0.00  1.0000
  -1  -5  10     949     460                                                         906   -0.12    0.00  1.0000
   5  -1 -10     400     219                                                         372    0.12    0.00  1.0000
   5   1 -10      64     151                                                          53   -0.12    0.00  1.0000
   1  -5 -10      91     196                                                          78    0.12    0.00  1.0000
  -1  -5 -10     500     341                                                         469   -0.12    0.00  1.0000
   5  -1 -10     573     261                                                         539    0.12    0.00  1.0000
   5   1 -10     759     282                                                         720   -0.12    0.00  1.0000
  -5  -1 -10    1104     558                                                        1057   -0.12    0.00  1.0000
  -5   1 -10     703     435                                                         666    0.12    0.00  1.0000
  -1  -5  11    1879     859                                                        1960    0.16    0.00  1.0000
   1  -5  11     520     349                                                         563   -0.16    0.00  1.0000
   5  -1 -11     521     392                                                         564    0.16    0.00  1.0000
   5   1 -11     478     338                                                         519   -0.16    0.00  1.0000
   1  -5 -11    2610    1067                                                        2705   -0.16    0.00  1.0000
  -1  -5 -11    2854    1188                                                        2953    0.16    0.00  1.0000
   5  -1 -11    1064     535                                                        1125    0.16    0.00  1.0000
   5   1 -11    1026     529                                                        1086   -0.16    0.00  1.0000
  -5  -1 -11    2124     968                                                        2210   -0.16    0.00  1.0000
  -5   1 -11    2018     923                                                        2102    0.16    0.00  1.0000
   5   1 -12     180     171                                                         196    0.10    0.00  1.0000
  -1  -5 -12     555     401                                                         582    0.10    0.00  1.0000
   5  -1 -12      81     160                                                          92   -0.10    0.00  1.0000
   5   1 -12     135     126                                                         149    0.10    0.00  1.0000
  -5  -1 -12    1054     500                                                        1091    0.10    0.00  1.0000
  -5   1 -12     736     591                                                         767   -0.10    0.00  1.0000
   1  -5 -13     902     384                                                         763    0.42    0.00  1.0000
  -1  -5 -13    1016     447                                                         868   -0.42    0.00  1.0000
   5  -1 -13     942     255                                                         800   -0.42    0.00  1.0000
   5   1 -13     859     270                                                         723    0.42    0.00  1.0000
  -5  -1 -13    1087     437                                                         934    0.42    0.00  1.0000
  -5   1 -13     414     252                                                         322   -0.42    0.00  1.0000
   1   5 -13     276     184                                                         202   -0.42    0.00  1.0000
  -1   5 -13    1690     369                                                        1497    0.42    0.00  1.0000
   1  -5 -14      45     179                                                          47   -0.02    0.00  1.0000
  -1  -5 -14     239     411                                                         243    0.02    0.00  1.0000
   5   1 -14       6     121                                                           7    0.02    0.00  1.0000
  -5  -1 -14      84     274                                                          87    0.02    0.00  1.0000
  -5   1 -14      45     259                                                          47   -0.02    0.00  1.0000
   1   5 -14      45     216                                                          47    0.02    0.00  1.0000
  -1   5 -14      45     201                                                          47   -0.02    0.00  1.0000
   1  -5 -15     106     176                                                         206   -0.71    0.00  1.0000
  -1  -5 -15       1     341                                                          11    0.71    0.00  1.0000
   5  -1 -15       3     244                                                           6    0.71    0.00  1.0000
   5   1 -15      28     141                                                          87   -0.71    0.00  1.0000
  -5  -1 -15       6     291                                                          42   -0.71    0.00  1.0000
  -5   1 -15      32     270                                                          94    0.71    0.00  1.0000
   1   5 -15      94     198                                                         189    0.71    0.00  1.0000
   1  -5 -16      66     220                                                          58    0.08    0.00  1.0000
  -1  -5 -16     223     280                                                         209   -0.08    0.00  1.0000
  -5  -1 -16     523     433                                                         501   -0.08    0.00  1.0000
  -5   1 -16     477     311                                                         456    0.08    0.00  1.0000
  -1   5 -16      20     228                                                          16    0.08    0.00  1.0000
   5  -2   1   41367    1062                                                       40831    0.23    0.00  1.0000
  -5   2  -1   39272     978                                                       38750    0.23    0.00  1.0000
   5  -2  -1   39361     834                                                       38838   -0.23    0.00  1.0000
   2  -5   1   39364     970                                                       38841   -0.23    0.00  1.0000
  -5   2   1   41147     845                                                       40612   -0.23    0.00  1.0000
  -2   5  -1   41464    1004                                                       40927   -0.23    0.00  1.0000
  -2  -5   1   39279     974                                                       38757    0.23    0.00  1.0000
   2  -5  -1   40264    1019                                                       39735    0.23    0.00  1.0000
   2   5  -1   40240     948                                                       39711    0.23    0.00  1.0000
  -2   5   1   38704     913                                                       38185    0.23    0.00  1.0000
  -2  -5  -1   41351    1050                                                       40815   -0.23    0.00  1.0000
  -5  -2   1   37553     787                                                       37042    0.23    0.00  1.0000
   2   5   1   37065     891                                                       36558   -0.23    0.00  1.0000
   5   2  -1   39804     826                                                       39278    0.23    0.00  1.0000
  -5  -2  -1   42112     955                                                       41571   -0.23    0.00  1.0000
   5   2   1   41410     910                                                       40874   -0.23    0.00  1.0000
   5  -2   3     189     300                                                         186   -0.02    0.00  1.0000
  -5   2  -3     256     320                                                         253   -0.02    0.00  1.0000
   2  -5   3     319     427                                                         315    0.02    0.00  1.0000
  -2  -5   3     299     364                                                         295   -0.02    0.00  1.0000
  -2   5  -3     332     340                                                         328    0.02    0.00  1.0000
   2   5  -3     296     302                                                         292   -0.02    0.00  1.0000
   5  -2  -3     271     212                                                         268    0.02    0.00  1.0000
   2  -5  -3     458     460                                                         453   -0.02    0.00  1.0000
  -2  -5  -3     261     364                                                         258    0.02    0.00  1.0000
  -2   5   3     210     278                                                         207   -0.02    0.00  1.0000
   2   5   3     406     340                                                         402    0.02    0.00  1.0000
  -5  -2  -3     475     404                                                         470    0.02    0.00  1.0000
   5   2   3     899     423                                                         893    0.02    0.00  1.0000
   5  -2   4    4793     843                                                        4655   -0.18    0.00  1.0000
  -5  -2   4    3111     437                                                        3000   -0.18    0.00  1.0000
  -5   2  -4    3655     719                                                        3534   -0.18    0.00  1.0000
   2  -5   4    3877     847                                                        3753   -0.18    0.00  1.0000
  -2  -5   4    4771     479                                                        4633    0.18    0.00  1.0000
  -2   5  -4    3721     407                                                        3599   -0.18    0.00  1.0000
   2   5  -4    3486     397                                                        3368    0.18    0.00  1.0000
   2  -5  -4    4389     497                                                        4257    0.18    0.00  1.0000
  -2  -5  -4    4277     515                                                        4146   -0.18    0.00  1.0000
  -2   5   4    4038     415                                                        3911    0.18    0.00  1.0000
   2   5   4    4704     447                                                        4567   -0.18    0.00  1.0000
  -5  -2  -4    5423     664                                                        5276    0.18    0.00  1.0000
   5   2   4    4289     426                                                        4158    0.18    0.00  1.0000
   5  -2   5    5370     422                                                        5064    0.37    0.00  1.0000
  -5   2  -5    4005     635                                                        3741    0.37    0.00  1.0000
   2  -5   5    4187     595                                                        3917   -0.37    0.00  1.0000
  -2  -5   5    3961     615                                                        3699    0.37    0.00  1.0000
  -2   5  -5    4858     399                                                        4567   -0.37    0.00  1.0000
   5   2  -5    4993     262                                                        4698    0.37    0.00  1.0000
   2   5  -5    3861     345                                                        3602    0.37    0.00  1.0000
   2  -5  -5    4998     410                                                        4703    0.37    0.00  1.0000
   5  -2  -5    4632     241                                                        4348   -0.37    0.00  1.0000
  -2   5   5    5689     353                                                        5374    0.37    0.00  1.0000
   2   5   5    5094     403                                                        4796   -0.37    0.00  1.0000
  -5  -2  -5    5746     481                                                        5429   -0.37    0.00  1.0000
  -5   2   5    4716     241                                                        4430   -0.37    0.00  1.0000
  -5  -2  -6    3775     423                                                        3750   -0.04    0.00  1.0000
   5  -2   6    3333     401                                                        3309    0.04    0.00  1.0000
   2  -5   6    2424     856                                                        2404    0.04    0.00  1.0000
  -5   2  -6    2693     498                                                        2672    0.04    0.00  1.0000
  -2  -5   6    2975     546                                                        2952   -0.04    0.00  1.0000
  -2   5  -6    2673     346                                                        2652    0.04    0.00  1.0000
   5   2  -6    3198     303                                                        3175    0.04    0.00  1.0000
   2   5  -6    3032     371                                                        3009   -0.04    0.00  1.0000
   2  -5  -6    2618     343                                                        2597   -0.04    0.00  1.0000
   5  -2  -6    3212     305                                                        3189   -0.04    0.00  1.0000
  -2  -5  -6    2997     494                                                        2974    0.04    0.00  1.0000
  -2   5   6    3113     355                                                        3090   -0.04    0.00  1.0000
  -5  -2  -6    3365     452                                                        3341   -0.04    0.00  1.0000
   2   5   6    3380     393                                                        3356    0.04    0.00  1.0000
   5  -2   7    8714    1124                                                        8769    0.05    0.00  1.0000
  -5  -2  -7   10903    2081                                                       10964   -0.05    0.00  1.0000
   5  -2  -7   10083    1894                                                       10142   -0.05    0.00  1.0000
   2  -5   7    7445    1442                                                        7496   -0.05    0.00  1.0000
  -2  -5   7    8175    1176                                                        8228    0.05    0.00  1.0000
  -5   2  -7    6701    1226                                                        6749    0.05    0.00  1.0000
  -2   5  -7    9429    1815                                                        9486   -0.05    0.00  1.0000
   5   2  -7    9750    1853                                                        9808    0.05    0.00  1.0000
   2   5  -7    8566    1090                                                        8620    0.05    0.00  1.0000
   2  -5  -7   10121    1954                                                       10180    0.05    0.00  1.0000
   5  -2  -7    8323    1029                                                        8376   -0.05    0.00  1.0000
  -2  -5  -7   11107    2188                                                       11169   -0.05    0.00  1.0000
  -5  -2  -7    8781    1190                                                        8836   -0.05    0.00  1.0000
  -2   5   7    9521    1814                                                        9578    0.05    0.00  1.0000
   2   5   7    9671    1847                                                        9729   -0.05    0.00  1.0000
   5  -2  -8     363      95                                                         363    0.00    0.00  1.0000
   2  -5   8    1724     357                                                        1724    0.00    0.00  1.0000
  -2  -5   8     951     354                                                         951    0.00    0.00  1.0000
   5   2  -8     277      95                                                         277    0.00    0.00  1.0000
   2   5  -8     971     277                                                         971    0.00    0.00  1.0000
   2  -5  -8    1363     399                                                        1363    0.00    0.00  1.0000
   5  -2  -8     946     244                                                         946    0.00    0.00  1.0000
  -2  -5  -8    1311     482                                                        1311    0.00    0.00  1.0000
  -5  -2  -8    1723     491                                                        1723    0.00    0.00  1.0000
  -2   5   8     917     216                                                         917    0.00    0.00  1.0000
   5   2  -8     797     257                                                         797    0.00    0.00  1.0000
   2  -5   9    1145     480                                                        1124    0.06    0.00  1.0000
  -2  -5   9    1138     579                                                        1117   -0.06    0.00  1.0000
   2   5  -9    1995     636                                                        1967   -0.06    0.00  1.0000
   2  -5  -9    1504     542                                                        1480   -0.06    0.00  1.0000
   5  -2  -9    1272     427                                                        1250    0.06    0.00  1.0000
  -2  -5  -9    1165     520                                                        1144    0.06    0.00  1.0000
  -5  -2  -9    1372     668                                                        1349    0.06    0.00  1.0000
   5   2  -9    1808     560                                                        1781   -0.06    0.00  1.0000
  -2   5   9    1075     410                                                        1054   -0.06    0.00  1.0000
  -5   2  -9    1634     671                                                        1609   -0.06    0.00  1.0000
   2  -5  10       6     221                                                           7   -0.03    0.00  1.0000
  -2  -5  10     663     230                                                         671    0.03    0.00  1.0000
   5  -2 -10     657     206                                                         665    0.03    0.00  1.0000
   5   2 -10     194     108                                                         198   -0.03    0.00  1.0000
   2  -5 -10    1020     360                                                        1030    0.03    0.00  1.0000
   5  -2 -10     483     166                                                         490    0.03    0.00  1.0000
  -2  -5 -10    1314     429                                                        1326   -0.03    0.00  1.0000
  -5  -2 -10     142     279                                                         146    0.03    0.00  1.0000
   5   2 -10    1618     415                                                        1631   -0.03    0.00  1.0000
  -5   2 -10     558     391                                                         566   -0.03    0.00  1.0000
  -2  -5  11     636     487                                                         666    0.10    0.00  1.0000
   2  -5  11     536     495                                                         563   -0.10    0.00  1.0000
   5  -2 -11       9     108                                                          13   -0.10    0.00  1.0000
   2  -5 -11     234     294                                                         252    0.10    0.00  1.0000
   5  -2 -11     125     191                                                         138   -0.10    0.00  1.0000
  -2  -5 -11     190     247                                                         206   -0.10    0.00  1.0000
  -5  -2 -11     291     432                                                         311   -0.10    0.00  1.0000
  -5   2 -11     791     646                                                         824    0.10    0.00  1.0000
   2  -5 -12      74     174                                                          74    0.00    0.00  1.0000
   5  -2 -12     153     197                                                         154    0.00    0.00  1.0000
  -2  -5 -12     503     501                                                         504    0.00    0.00  1.0000
  -5  -2 -12     290     422                                                         291    0.00    0.00  1.0000
   5   2 -12     303     307                                                         304    0.00    0.00  1.0000
  -5   2 -12     353     507                                                         354    0.00    0.00  1.0000
   2  -5 -13     790     348                                                         785   -0.01    0.00  1.0000
   5  -2 -13      15     100                                                          14    0.01    0.00  1.0000
  -2  -5 -13     816     497                                                         811    0.01    0.00  1.0000
  -5  -2 -13    1076     424                                                        1071    0.01    0.00  1.0000
   5   2 -13     948     288                                                         943   -0.01    0.00  1.0000
  -5   2 -13     610     274                                                         606   -0.01    0.00  1.0000
   2   5 -13     574     222                                                         570   -0.01    0.00  1.0000
  -2   5 -13    1063     473                                                        1058    0.01    0.00  1.0000
   2  -5 -14     453     383                                                         457    0.02    0.00  1.0000
   5  -2 -14      22     153                                                          23    0.02    0.00  1.0000
  -2  -5 -14     204     368                                                         206   -0.02    0.00  1.0000
  -5  -2 -14      49     402                                                          50    0.02    0.00  1.0000
   5   2 -14       8     137                                                           9   -0.02    0.00  1.0000
  -5   2 -14     263     312                                                         266   -0.02    0.00  1.0000
   2   5 -14      59     179                                                          60    0.02    0.00  1.0000
  -2   5 -14       8     225                                                           9   -0.02    0.00  1.0000
   2  -5 -15       0     167                                                           0    0.05    0.00  1.0000
   5  -2 -15       5     208                                                           6   -0.05    0.00  1.0000
  -2  -5 -15     305     558                                                         314   -0.05    0.00  1.0000
  -5  -2 -15     228     581                                                         236   -0.05    0.00  1.0000
   5   2 -15       0     259                                                           0    0.05    0.00  1.0000
  -5   2 -15       5     268                                                           6    0.05    0.00  1.0000
   2   5 -15       0     221                                                           0    0.05    0.00  1.0000
  -2   5 -15     497     555                                                         509   -0.05    0.00  1.0000
   2  -5 -16     189     230                                                         192    0.02    0.00  1.0000
  -2  -5 -16      83     240                                                          85   -0.02    0.00  1.0000
  -5  -2 -16     102     281                                                         104    0.02    0.00  1.0000
  -5   2 -16     227     301                                                         231   -0.02    0.00  1.0000
   2   5 -16      32     200                                                          33    0.02    0.00  1.0000
  -2   5 -16     281     324                                                         285   -0.02    0.00  1.0000
   5  -3   0    3990     811                                                        3948   -0.06    0.00  1.0000
  -5   3   0    4132     406                                                        4089   -0.06    0.00  1.0000
   3  -5   0    4158     558                                                        4115   -0.06    0.00  1.0000
  -3   5   0    4447     485                                                        4402   -0.06    0.00  1.0000
  -3  -5   0    3744     507                                                        3703    0.06    0.00  1.0000
   3   5   0    3896     450                                                        3854    0.06    0.00  1.0000
  -5  -3   0    4117     447                                                        4074    0.06    0.00  1.0000
   5   3   0    4287     404                                                        4243    0.06    0.00  1.0000
   5  -3   1    1845     136                                                        1918    0.15    0.00  1.0000
  -5   3  -1    4094     235                                                        4202    0.15    0.00  1.0000
   5  -3  -1    4099     288                                                        4207    0.15    0.00  1.0000
  -3   5  -1    2352     231                                                        2434   -0.15    0.00  1.0000
  -5   3   1    3104     161                                                        3198    0.15    0.00  1.0000
   3  -5  -1    3723     308                                                        3826   -0.15    0.00  1.0000
  -3  -5   1    3189     314                                                        3285    0.15    0.00  1.0000
  -3   5   1    2797     191                                                        2887   -0.15    0.00  1.0000
   3   5  -1    3262     294                                                        3359    0.15    0.00  1.0000
  -5  -3   1    3515     172                                                        3615   -0.15    0.00  1.0000
  -3  -5  -1    3159     272                                                        3254    0.15    0.00  1.0000
   3   5   1    3070     262                                                        3164    0.15    0.00  1.0000
   5   3  -1    2982     196                                                        3075   -0.15    0.00  1.0000
  -5  -3  -1    2660     227                                                        2747   -0.15    0.00  1.0000
   5   3   1    3384     286                                                        3483   -0.15    0.00  1.0000
   5  -3   2   14127    1038                                                       14903   -0.56    0.00  1.0000
  -5   3  -2   12156     670                                                       12876   -0.56    0.00  1.0000
   3  -5   2   10598     714                                                       11271   -0.56    0.00  1.0000
  -3   5  -2   10699     681                                                       11376   -0.56    0.00  1.0000
   5  -3  -2   11048     588                                                       11735   -0.56    0.00  1.0000
  -3  -5   2   11390     736                                                       12088    0.56    0.00  1.0000
  -5  -3   2   10619     567                                                       11293    0.56    0.00  1.0000
   3  -5  -2   13366     751                                                       14121   -0.56    0.00  1.0000
   3   5  -2   11278     704                                                       11972    0.56    0.00  1.0000
  -3   5   2   11478     628                                                       12178   -0.56    0.00  1.0000
   5   3  -2   10575     542                                                       11248    0.56    0.00  1.0000
  -3  -5  -2   10034     708                                                       10689    0.56    0.00  1.0000
   3   5   2   11190     650                                                       11882    0.56    0.00  1.0000
  -5  -3  -2   10773     688                                                       11452    0.56    0.00  1.0000
   5   3   2   10719     600                                                       11396    0.56    0.00  1.0000
   5  -3   3   15499     855                                                       15443   -0.04    0.00  1.0000
  -5   3  -3   16078     928                                                       16021   -0.04    0.00  1.0000
   3  -5   3   16286    1449                                                       16229    0.04    0.00  1.0000
  -3   5  -3   16065     555                                                       16008    0.04    0.00  1.0000
  -5  -3   3   15021     389                                                       14966    0.04    0.00  1.0000
  -3  -5   3   16033     536                                                       15976   -0.04    0.00  1.0000
   3   5  -3   14742     478                                                       14688   -0.04    0.00  1.0000
   5  -3  -3   16408     448                                                       16351   -0.04    0.00  1.0000
   3  -5  -3   15248     511                                                       15193    0.04    0.00  1.0000
  -3   5   3   14927     474                                                       14872    0.04    0.00  1.0000
  -5   3   3   16233     424                                                       16176   -0.04    0.00  1.0000
  -3  -5  -3   17351     712                                                       17292   -0.04    0.00  1.0000
   3   5   3   15703     553                                                       15647   -0.04    0.00  1.0000
  -5  -3  -3   15100     567                                                       15045    0.04    0.00  1.0000
   5   3   3   15029     489                                                       14974    0.04    0.00  1.0000
   5  -3   4   34363    1327                                                       34579    0.10    0.00  1.0000
   3  -5   4   34052    1907                                                       34267    0.10    0.00  1.0000
  -5   3  -4   32812    1412                                                       33023    0.10    0.00  1.0000
  -5  -3   4   33628    1032                                                       33841   -0.10    0.00  1.0000
  -3  -5   4   33044     906                                                       33256   -0.10    0.00  1.0000
  -3   5  -4   32889     883                                                       33100    0.10    0.00  1.0000
   3   5  -4   35284     978                                                       35503   -0.10    0.00  1.0000
   3  -5  -4   32122     959                                                       32331    0.10    0.00  1.0000
  -3  -5  -4   34276    1027                                                       34491   -0.10    0.00  1.0000
  -3   5   4   31940     832                                                       32148    0.10    0.00  1.0000
  -5   3   4   33231     787                                                       33443    0.10    0.00  1.0000
  -5  -3  -4   34743     977                                                       34960   -0.10    0.00  1.0000
   5   3   4   34670     904                                                       34887   -0.10    0.00  1.0000
   5  -3   5    5633     944                                                        5535   -0.11    0.00  1.0000
  -5  -3   5    5120     621                                                        5027    0.11    0.00  1.0000
   3  -5   5    3246     681                                                        3172    0.11    0.00  1.0000
  -5   3  -5    5465     786                                                        5369   -0.11    0.00  1.0000
  -3  -5   5    4246     992                                                        4161   -0.11    0.00  1.0000
  -3   5  -5    6275     522                                                        6172    0.11    0.00  1.0000
   3   5  -5    6380     532                                                        6276   -0.11    0.00  1.0000
   5  -3  -5    5913     356                                                        5813   -0.11    0.00  1.0000
   3  -5  -5    5364     479                                                        5268    0.11    0.00  1.0000
  -3  -5  -5    5753     502                                                        5654   -0.11    0.00  1.0000
  -3   5   5    4977     346                                                        4885    0.11    0.00  1.0000
  -5  -3  -5    6363     506                                                        6259    0.11    0.00  1.0000
   3   5   5    6246     437                                                        6143   -0.11    0.00  1.0000
  -5   3   5    5928     323                                                        5828   -0.11    0.00  1.0000
   5   3   5    5347     439                                                        5252    0.11    0.00  1.0000
   5  -3   6    6769    1039                                                        6915    0.15    0.00  1.0000
  -5  -3   6    5369     856                                                        5499   -0.15    0.00  1.0000
   3  -5   6    5358    1051                                                        5488    0.15    0.00  1.0000
  -3  -5   6    7203     954                                                        7353   -0.15    0.00  1.0000
  -5   3  -6    5401     906                                                        5531    0.15    0.00  1.0000
  -3   5  -6    6276     506                                                        6416    0.15    0.00  1.0000
   5   3  -6    6360     453                                                        6501   -0.15    0.00  1.0000
   3   5  -6    6832     511                                                        6978   -0.15    0.00  1.0000
   3  -5  -6    7372     629                                                        7524    0.15    0.00  1.0000
   5  -3  -6    7665     551                                                        7820    0.15    0.00  1.0000
  -3  -5  -6    7363     671                                                        7515   -0.15    0.00  1.0000
  -5  -3  -6    5192     540                                                        5320   -0.15    0.00  1.0000
  -3   5   6    7083     542                                                        7232    0.15    0.00  1.0000
   3   5   6    7121     553                                                        7270   -0.15    0.00  1.0000
  -5   3   6    6277     430                                                        6417    0.15    0.00  1.0000
   5   3   6    8267     641                                                        8428   -0.15    0.00  1.0000
  -5  -3  -7    2079     404                                                        2079    0.00    0.00  1.0000
  -5  -3   7    1197     224                                                        1197    0.00    0.00  1.0000
   5  -3   7     326     216                                                         326    0.00    0.00  1.0000
   3  -5   7    1929     436                                                        1929    0.00    0.00  1.0000
  -3  -5   7    1206     345                                                        1206    0.00    0.00  1.0000
  -5   3  -7    1268     329                                                        1268    0.00    0.00  1.0000
  -3   5  -7    1185     346                                                        1185    0.00    0.00  1.0000
   5   3  -7    1850     282                                                        1850    0.00    0.00  1.0000
   3   5  -7     705     226                                                         705    0.00    0.00  1.0000
   3  -5  -7    2488     438                                                        2489    0.00    0.00  1.0000
   5  -3  -7     948     197                                                         948    0.00    0.00  1.0000
  -3  -5  -7    1640     432                                                        1640    0.00    0.00  1.0000
  -5  -3  -7    1516     382                                                        1516    0.00    0.00  1.0000
  -3   5   7    1185     228                                                        1185    0.00    0.00  1.0000
   3   5   7    1354     316                                                        1354    0.00    0.00  1.0000
   5  -3  -8    3522     674                                                        3406   -0.17    0.00  1.0000
   5  -3   8    4684     793                                                        4550   -0.17    0.00  1.0000
   3  -5   8    3320     888                                                        3208   -0.17    0.00  1.0000
  -3  -5   8    3162     831                                                        3052    0.17    0.00  1.0000
   5   3  -8    3545     716                                                        3429    0.17    0.00  1.0000
   3   5  -8    2080     462                                                        1991    0.17    0.00  1.0000
   3  -5  -8    3758     553                                                        3638   -0.17    0.00  1.0000
   5  -3  -8    3213     631                                                        3103   -0.17    0.00  1.0000
  -3  -5  -8    3674     864                                                        3556    0.17    0.00  1.0000
  -5  -3  -8    3722     848                                                        3603    0.17    0.00  1.0000
  -3   5   8    3093     634                                                        2985   -0.17    0.00  1.0000
   5  -3  -9     256     188                                                         238    0.10    0.00  1.0000
   3  -5   9     332     245                                                         312   -0.10    0.00  1.0000
  -3  -5   9     445     323                                                         421    0.10    0.00  1.0000
   5   3  -9      40     190                                                          33   -0.10    0.00  1.0000
   3   5  -9     204     168                                                         188    0.10    0.00  1.0000
   3  -5  -9     375     223                                                         353   -0.10    0.00  1.0000
   5  -3  -9     311     245                                                         291    0.10    0.00  1.0000
  -3  -5  -9     236     240                                                         219    0.10    0.00  1.0000
  -5  -3  -9    1023     630                                                         987   -0.10    0.00  1.0000
  -3   5   9     595     320                                                         568   -0.10    0.00  1.0000
  -3  -5  10    1289     396                                                        1260   -0.07    0.00  1.0000
   3  -5  10    1058     369                                                        1032    0.07    0.00  1.0000
   5  -3 -10     255      56                                                         242    0.07    0.00  1.0000
   5   3 -10     472     121                                                         455   -0.07    0.00  1.0000
   3   5 -10    1244     345                                                        1216   -0.07    0.00  1.0000
   3  -5 -10     547     245                                                         528    0.07    0.00  1.0000
   5  -3 -10     751     201                                                         729    0.07    0.00  1.0000
  -3  -5 -10      25     258                                                          21   -0.07    0.00  1.0000
  -5  -3 -10    1465     439                                                        1434   -0.07    0.00  1.0000
   5   3 -10     486     144                                                         468   -0.07    0.00  1.0000
  -5   3 -10     374     266                                                         359    0.07    0.00  1.0000
  -3  -5  11     398     226                                                         386   -0.05    0.00  1.0000
   3  -5  11     200     216                                                         192    0.05    0.00  1.0000
   5   3 -11     470     195                                                         457    0.05    0.00  1.0000
   3  -5 -11       8     144                                                           6    0.05    0.00  1.0000
   5  -3 -11     687     239                                                         671   -0.05    0.00  1.0000
  -3  -5 -11     824     446                                                         807   -0.05    0.00  1.0000
  -5  -3 -11     661     319                                                         646    0.05    0.00  1.0000
   5   3 -11     982     362                                                         963    0.05    0.00  1.0000
  -5   3 -11     775     291                                                         758   -0.05    0.00  1.0000
   3  -5 -12      23     155                                                          25    0.03    0.00  1.0000
   5  -3 -12       2      99                                                           2    0.03    0.00  1.0000
  -3  -5 -12      15     288                                                          16   -0.03    0.00  1.0000
  -5  -3 -12      89     409                                                          92   -0.03    0.00  1.0000
   5   3 -12       8     213                                                           9   -0.03    0.00  1.0000
  -5   3 -12       1     257                                                           1    0.03    0.00  1.0000
   3  -5 -13      50     209                                                          62   -0.14    0.00  1.0000
   5  -3 -13      29      95                                                          38    0.14    0.00  1.0000
  -3  -5 -13       1     264                                                           4    0.14    0.00  1.0000
  -5  -3 -13       1     271                                                           4   -0.14    0.00  1.0000
  -5   3 -13     294     263                                                         322    0.14    0.00  1.0000
   3   5 -13     529     299                                                         566    0.14    0.00  1.0000
  -3   5 -13     376     350                                                         407   -0.14    0.00  1.0000
   3  -5 -14       0     258                                                           0    0.02    0.00  1.0000
   5  -3 -14       0      97                                                           0    0.02    0.00  1.0000
  -3  -5 -14     150     397                                                         153   -0.02    0.00  1.0000
  -5  -3 -14      12     270                                                          13   -0.02    0.00  1.0000
   5   3 -14      35     238                                                          36   -0.02    0.00  1.0000
   3   5 -14     228     311                                                         232   -0.02    0.00  1.0000
  -3   5 -14     174     353                                                         177    0.02    0.00  1.0000
   3  -5 -15      17     128                                                           6    0.30    0.00  1.0000
   5  -3 -15      12     111                                                           3   -0.30    0.00  1.0000
  -3  -5 -15     371     388                                                         308   -0.30    0.00  1.0000
  -5  -3 -15      15     303                                                           5    0.30    0.00  1.0000
   5   3 -15       7     162                                                           1    0.30    0.00  1.0000
  -5   3 -15     274     377                                                         221   -0.30    0.00  1.0000
   3   5 -15     413     337                                                         347   -0.30    0.00  1.0000
  -3   5 -15       7     218                                                           1    0.30    0.00  1.0000
   3  -5 -16       3     141                                                           2   -0.05    0.00  1.0000
  -3  -5 -16    1376     592                                                        1356    0.05    0.00  1.0000
  -5  -3 -16       3     295                                                           2    0.05    0.00  1.0000
  -5   3 -16    1663     855                                                        1641   -0.05    0.00  1.0000
   3   5 -16    1665     807                                                        1643    0.05    0.00  1.0000
  -3   5 -16     230     223                                                         222   -0.05    0.00  1.0000
   5  -4   1       6     291                                                           5   -0.81    0.00  1.0000
   4  -5   1      11     294                                                          62    0.81    0.00  1.0000
  -5   4  -1       3     319                                                           8   -0.81    0.00  1.0000
   5  -4  -1       3     203                                                          42    0.81    0.00  1.0000
  -4   5  -1       1     149                                                          32    0.81    0.00  1.0000
   4  -5  -1       0     236                                                          18   -0.81    0.00  1.0000
  -5   4   1      13     248                                                           1    0.81    0.00  1.0000
  -4   5   1       6     190                                                           5   -0.81    0.00  1.0000
  -4  -5   1       1     336                                                          14   -0.81    0.00  1.0000
   4   5  -1       0     257                                                          23   -0.81    0.00  1.0000
  -4  -5  -1      11     281                                                          62    0.81    0.00  1.0000
   5   4  -1      13     247                                                           1   -0.81    0.00  1.0000
  -5  -4  -1       1     252                                                          32    0.81    0.00  1.0000
   4   5   1       3     209                                                           9    0.81    0.00  1.0000
   5   4   1       0     264                                                          28    0.81    0.00  1.0000
   5  -4   2    1927     491                                                        1961   -0.07    0.00  1.0000
   4  -5   2    2603     442                                                        2643   -0.07    0.00  1.0000
  -5   4  -2    2272     357                                                        2309   -0.07    0.00  1.0000
  -4   5  -2    2588     413                                                        2627   -0.07    0.00  1.0000
   5  -4  -2    2379     349                                                        2417    0.07    0.00  1.0000
  -4  -5   2    2419     388                                                        2457    0.07    0.00  1.0000
   4  -5  -2    2445     392                                                        2483    0.07    0.00  1.0000
  -5   4   2    2669     344                                                        2709    0.07    0.00  1.0000
  -4   5   2    2270     350                                                        2307    0.07    0.00  1.0000
   5   4  -2    1958     337                                                        1992   -0.07    0.00  1.0000
  -4  -5  -2    1827     375                                                        1860   -0.07    0.00  1.0000
  -5  -4  -2    2690     464                                                        2730    0.07    0.00  1.0000
   4   5   2    2638     383                                                        2678   -0.07    0.00  1.0000
   5   4   2    1916     308                                                        1950    0.07    0.00  1.0000
   5  -4   3    1873     114                                                        1925    0.10    0.00  1.0000
   4  -5   3    1898     156                                                        1950   -0.10    0.00  1.0000
  -5   4  -3    1949     215                                                        2002    0.10    0.00  1.0000
  -4   5  -3    1353     223                                                        1397   -0.10    0.00  1.0000
  -4  -5   3    1776     187                                                        1826    0.10    0.00  1.0000
  -5  -4   3     952      99                                                         989    0.10    0.00  1.0000
   5  -4  -3    2091     215                                                        2145   -0.10    0.00  1.0000
   4   5  -3    2146     215                                                        2201    0.10    0.00  1.0000
   4  -5  -3    2289     251                                                        2346    0.10    0.00  1.0000
  -5   4   3    2657     187                                                        2718   -0.10    0.00  1.0000
  -4   5   3    2074     184                                                        2128    0.10    0.00  1.0000
  -4  -5  -3    1843     222                                                        1894   -0.10    0.00  1.0000
  -5  -4  -3    2592     353                                                        2653   -0.10    0.00  1.0000
   4   5   3    1990     240                                                        2043   -0.10    0.00  1.0000
   5   4   3    2503     258                                                        2563   -0.10    0.00  1.0000
   5  -4   4   19878    1361                                                       20056    0.11    0.00  1.0000
   4  -5   4   14102    1592                                                       14252    0.11    0.00  1.0000
  -5   4  -4   17761    1187                                                       17929    0.11    0.00  1.0000
  -5  -4   4   17157     607                                                       17322    0.11    0.00  1.0000
  -4   5  -4   19228     779                                                       19403    0.11    0.00  1.0000
  -4  -5   4   18247     700                                                       18417   -0.11    0.00  1.0000
   4   5  -4   18907     739                                                       19080   -0.11    0.00  1.0000
   5  -4  -4   19103     669                                                       19277   -0.11    0.00  1.0000
   4  -5  -4   19394     779                                                       19570   -0.11    0.00  1.0000
  -4   5   4   17435     636                                                       17601   -0.11    0.00  1.0000
  -4  -5  -4   18501     802                                                       18672    0.11    0.00  1.0000
  -5   4   4   18935     654                                                       19108   -0.11    0.00  1.0000
  -5  -4  -4   19871     843                                                       20049   -0.11    0.00  1.0000
   4   5   4   18786     674                                                       18959    0.11    0.00  1.0000
   5   4   4   20085     747                                                       20264   -0.11    0.00  1.0000
   5  -4   5    1461     214                                                        1299   -0.38    0.00  1.0000
   4  -5   5    1635     216                                                        1463    0.38    0.00  1.0000
  -5  -4   5    1826     132                                                        1644   -0.38    0.00  1.0000
  -5   4  -5    2146     210                                                        1948   -0.38    0.00  1.0000
  -4  -5   5    1629     272                                                        1457   -0.38    0.00  1.0000
  -4   5  -5    1128     202                                                         986    0.38    0.00  1.0000
   4   5  -5    1309     223                                                        1156   -0.38    0.00  1.0000
   5   4  -5     892     171                                                         766   -0.38    0.00  1.0000
   4  -5  -5    1767     241                                                        1588   -0.38    0.00  1.0000
  -4  -5  -5    2152     317                                                        1954    0.38    0.00  1.0000
  -4   5   5    1666     186                                                        1492   -0.38    0.00  1.0000
  -5  -4  -5    1565     262                                                        1397    0.38    0.00  1.0000
  -5   4   5    1963     206                                                        1774    0.38    0.00  1.0000
   4   5   5    1909     235                                                        1723    0.38    0.00  1.0000
   5   4   5    2754     272                                                        2529    0.38    0.00  1.0000
   5  -4   6    4441     751                                                        4465   -0.03    0.00  1.0000
   4  -5   6    5190     792                                                        5216   -0.03    0.00  1.0000
  -5  -4   6    2722     598                                                        2741   -0.03    0.00  1.0000
  -4  -5   6    5182     773                                                        5208    0.03    0.00  1.0000
  -5   4  -6    3290     596                                                        3311   -0.03    0.00  1.0000
  -4   5  -6    4376     478                                                        4400   -0.03    0.00  1.0000
   4   5  -6    4125     349                                                        4148    0.03    0.00  1.0000
   5   4  -6    3614     310                                                        3636   -0.03    0.00  1.0000
   5  -4  -6    4872     388                                                        4897    0.03    0.00  1.0000
   4  -5  -6    4952     428                                                        4977    0.03    0.00  1.0000
  -4  -5  -6    4610     455                                                        4635   -0.03    0.00  1.0000
  -5  -4  -6    3919     508                                                        3942    0.03    0.00  1.0000
  -4   5   6    4631     369                                                        4656    0.03    0.00  1.0000
  -5   4   6    5413     378                                                        5440    0.03    0.00  1.0000
   4   5   6    4847     411                                                        4872   -0.03    0.00  1.0000
   5   4   6    4876     413                                                        4901    0.03    0.00  1.0000
   5  -4   7     977     412                                                        1055   -0.21    0.00  1.0000
  -5  -4   7    1061     378                                                        1142   -0.21    0.00  1.0000
   4  -5   7    1458     614                                                        1552    0.21    0.00  1.0000
  -4  -5   7     895     323                                                         969   -0.21    0.00  1.0000
  -4   5  -7    1085     358                                                        1167    0.21    0.00  1.0000
   5   4  -7    1811     479                                                        1916   -0.21    0.00  1.0000
   4   5  -7    1061     334                                                        1142   -0.21    0.00  1.0000
   4  -5  -7    1110     351                                                        1193   -0.21    0.00  1.0000
   5  -4  -7     773     300                                                         842    0.21    0.00  1.0000
  -4  -5  -7     659     374                                                         723    0.21    0.00  1.0000
  -5  -4  -7    2475     686                                                        2598    0.21    0.00  1.0000
  -4   5   7    1508     397                                                        1604   -0.21    0.00  1.0000
  -5   4   7    1267     334                                                        1355    0.21    0.00  1.0000
   4   5   7     861     381                                                         934    0.21    0.00  1.0000
   5  -4   8     559     384                                                         562    0.01    0.00  1.0000
  -5  -4   8     239     111                                                         241    0.01    0.00  1.0000
   4  -5   8     533     245                                                         536    0.01    0.00  1.0000
   5   4  -8     742     251                                                         746    0.01    0.00  1.0000
   4   5  -8     935     326                                                         939   -0.01    0.00  1.0000
   4  -5  -8     993     357                                                         997   -0.01    0.00  1.0000
   5  -4  -8     212     119                                                         214   -0.01    0.00  1.0000
  -4  -5  -8     605     249                                                         608    0.01    0.00  1.0000
  -5  -4  -8     557     267                                                         560   -0.01    0.00  1.0000
  -4   5   8     479     199                                                         482   -0.01    0.00  1.0000
  -5   4   8     662     182                                                         666   -0.01    0.00  1.0000
  -5  -4   9    1147     338                                                        1189    0.11    0.00  1.0000
   5  -4   9    1648     546                                                        1699    0.11    0.00  1.0000
   4  -5   9     842     295                                                         878   -0.11    0.00  1.0000
  -4  -5   9     320     163                                                         343    0.11    0.00  1.0000
   5   4  -9     236     122                                                         255    0.11    0.00  1.0000
   4   5  -9     193     126                                                         211    0.11    0.00  1.0000
   4  -5  -9     342     151                                                         365    0.11    0.00  1.0000
   5  -4  -9     684     183                                                         717   -0.11    0.00  1.0000
  -4  -5  -9     515     388                                                         543   -0.11    0.00  1.0000
  -5  -4  -9    1558     465                                                        1607   -0.11    0.00  1.0000
  -4   5   9    1085     246                                                        1126    0.11    0.00  1.0000
   5  -4  10      43     258                                                          44    0.01    0.00  1.0000
   4  -5  10    1067     463                                                        1072    0.01    0.00  1.0000
  -4  -5  10     667     381                                                         671   -0.01    0.00  1.0000
   5  -4 -10     337     166                                                         340   -0.01    0.00  1.0000
   5   4 -10     781     275                                                         785    0.01    0.00  1.0000
   4   5 -10     771     302                                                         775   -0.01    0.00  1.0000
   4  -5 -10     530     240                                                         534   -0.01    0.00  1.0000
   5  -4 -10     353     133                                                         356   -0.01    0.00  1.0000
  -4  -5 -10     670     390                                                         674    0.01    0.00  1.0000
  -5  -4 -10     799     396                                                         803   -0.01    0.00  1.0000
   4  -5  11     635     231                                                         618    0.06    0.00  1.0000
   5  -4 -11     293      64                                                         281    0.06    0.00  1.0000
   5   4 -11     153     113                                                         145   -0.06    0.00  1.0000
   4  -5 -11    1320     284                                                        1295   -0.06    0.00  1.0000
   5  -4 -11     419     111                                                         405    0.06    0.00  1.0000
  -4  -5 -11    1222     396                                                        1198    0.06    0.00  1.0000
  -5  -4 -11    1443     544                                                        1417    0.06    0.00  1.0000
   5   4 -11     465     155                                                         450   -0.06    0.00  1.0000
   4  -5 -12     915     289                                                         913    0.01    0.00  1.0000
   5  -4 -12     760     171                                                         758    0.01    0.00  1.0000
  -4  -5 -12    1013     454                                                        1011   -0.01    0.00  1.0000
  -5  -4 -12     776     407                                                         774    0.01    0.00  1.0000
   5   4 -12     174     151                                                         173   -0.01    0.00  1.0000
  -5   4 -12     782     272                                                         780   -0.01    0.00  1.0000
   4   5 -12    1315     348                                                        1313    0.01    0.00  1.0000
   4  -5 -13     347     263                                                         342   -0.02    0.00  1.0000
   5  -4 -13      25      99                                                          24    0.02    0.00  1.0000
  -4  -5 -13     587     485                                                         581    0.02    0.00  1.0000
  -5  -4 -13      31     297                                                          30    0.02    0.00  1.0000
   5   4 -13      44     134                                                          42   -0.02    0.00  1.0000
  -5   4 -13     702     374                                                         695   -0.02    0.00  1.0000
   4   5 -13    1047     393                                                        1039   -0.02    0.00  1.0000
  -4   5 -13     516     429                                                         510    0.02    0.00  1.0000
   4  -5 -14     523     166                                                         518   -0.02    0.00  1.0000
   5  -4 -14     408     111                                                         404   -0.02    0.00  1.0000
  -4  -5 -14    1344     407                                                        1337    0.02    0.00  1.0000
  -5  -4 -14     651     304                                                         646   -0.02    0.00  1.0000
   4   5 -14     527     247                                                         522   -0.02    0.00  1.0000
  -5   4 -14      49     237                                                          48    0.02    0.00  1.0000
  -4   5 -14      49     218                                                          48    0.02    0.00  1.0000
   4  -5 -15      10     230                                                           9   -0.02    0.00  1.0000
   5  -4 -15      20     256                                                          19    0.02    0.00  1.0000
  -4  -5 -15      14     405                                                          13    0.02    0.00  1.0000
  -5  -4 -15      29     293                                                          28    0.02    0.00  1.0000
   5   4 -15       5     167                                                           4   -0.02    0.00  1.0000
  -5   4 -15       5     265                                                           4   -0.02    0.00  1.0000
  -4   5 -15      32     241                                                          31    0.02    0.00  1.0000
   5  -5   0  107690    1490                                                      105596   -0.56    0.00  1.0000
  -5   5   0  106788    1437                                                      104703   -0.56    0.00  1.0000
  -5  -5   0  105744    1455                                                      103669    0.56    0.00  1.0000
   5   5   0  105150    1406                                                      103081    0.56    0.00  1.0000
   5  -5   2    4229     515                                                        3909    0.44    0.00  1.0000
  -5   5  -2    3179     292                                                        2903    0.44    0.00  1.0000
   5  -5  -2    4709     310                                                        4371    0.44    0.00  1.0000
  -5  -5   2    4105     315                                                        3790   -0.44    0.00  1.0000
  -5   5   2    3528     263                                                        3237    0.44    0.00  1.0000
   5   5  -2    3522     288                                                        3231   -0.44    0.00  1.0000
  -5  -5  -2    4454     461                                                        4126   -0.44    0.00  1.0000
   5   5   2    4367     337                                                        4042   -0.44    0.00  1.0000
   5  -5   4       5     117                                                           2   -0.14    0.00  1.0000
  -5   5  -4      13     209                                                           8   -0.14    0.00  1.0000
   5   5  -4       3      95                                                           1    0.14    0.00  1.0000
   5  -5  -4       5     212                                                           2   -0.14    0.00  1.0000
  -5   5   4       9     103                                                           5   -0.14    0.00  1.0000
  -5  -5  -4      16     278                                                          10    0.14    0.00  1.0000
   5   5   4       9     217                                                           5    0.14    0.00  1.0000
   5  -5   6    1666     451                                                        1587    0.17    0.00  1.0000
  -5  -5   6    1448     478                                                        1375   -0.17    0.00  1.0000
  -5   5  -6    2556     527                                                        2458    0.17    0.00  1.0000
   5  -5  -6    3467     622                                                        3353    0.17    0.00  1.0000
  -5  -5  -6    4372     834                                                        4244   -0.17    0.00  1.0000
  -5   5   6    2737     510                                                        2636    0.17    0.00  1.0000
   5   5   6    2067     429                                                        1979   -0.17    0.00  1.0000
   5  -5   8     175     281                                                         219    0.28    0.00  1.0000
   5   5  -8     412     340                                                         478   -0.28    0.00  1.0000
   5  -5  -8     118     189                                                         155    0.28    0.00  1.0000
  -5  -5  -8     213     391                                                         262   -0.28    0.00  1.0000
  -5   5   8      82     150                                                         113    0.28    0.00  1.0000
  -5  -5  10     998     277                                                         941    0.16    0.00  1.0000
   5  -5  10    1317     338                                                        1252   -0.16    0.00  1.0000
   5   5 -10     661     129                                                         615    0.16    0.00  1.0000
   5  -5 -10     580     161                                                         537   -0.16    0.00  1.0000
  -5  -5 -10    2096     583                                                        2013    0.16    0.00  1.0000
   5  -5 -12     862     199                                                         869    0.02    0.00  1.0000
  -5  -5 -12    1471     436                                                        1480   -0.02    0.00  1.0000
   5   5 -12    1551     364                                                        1560   -0.02    0.00  1.0000
   5  -5 -14     219     199                                                         221   -0.01    0.00  1.0000
  -5  -5 -14     599     339                                                         603    0.01    0.00  1.0000
   5   5 -14      30     167                                                          31    0.01    0.00  1.0000
  -5   5 -14    1354     606                                                        1360   -0.01    0.00  1.0000
  -6   0   0   29311    1325                                                       30117   -0.41    0.00  1.0000
   0  -6   0   28510    1210                                                       29305   -0.41    0.00  1.0000
   0   6   0   30632    1266                                                       31456   -0.41    0.00  1.0000
  -6   0   0   24987     982                                                       25732   -0.41    0.00  1.0000
   0  -6   1   68335    1003                                                       68966   -0.21    0.00  1.0000
   0   6  -1   64638     895                                                       65252   -0.21    0.00  1.0000
   0  -6  -1   64457     909                                                       65070   -0.21    0.00  1.0000
   0   6   1   62520     873                                                       63124   -0.21    0.00  1.0000
  -6   0  -1   61267     744                                                       61865    0.21    0.00  1.0000
  -6   0  -2    1119     259                                                        1185   -0.17    0.00  1.0000
   0  -6   2    1437     347                                                        1511   -0.17    0.00  1.0000
   0   6  -2    1573     356                                                        1651   -0.17    0.00  1.0000
   0  -6  -2    2270     392                                                        2363   -0.17    0.00  1.0000
   0   6   2    1868     378                                                        1952   -0.17    0.00  1.0000
  -6   0  -2    1062     300                                                        1126   -0.17    0.00  1.0000
  -6   0  -3     238     187                                                         217    0.12    0.00  1.0000
   0  -6   3     183     307                                                         165   -0.12    0.00  1.0000
   0   6  -3       3     147                                                           1   -0.12    0.00  1.0000
   0  -6  -3     349     246                                                         324   -0.12    0.00  1.0000
   0   6   3     193     207                                                         175   -0.12    0.00  1.0000
  -6   0  -3     250     336                                                         229    0.12    0.00  1.0000
  -6   0  -4    7450     958                                                        7517   -0.07    0.00  1.0000
   0  -6   4    9019     611                                                        9093   -0.07    0.00  1.0000
   0   6  -4    7822     584                                                        7891   -0.07    0.00  1.0000
   0  -6  -4    8114     596                                                        8184   -0.07    0.00  1.0000
   0   6   4    7664     522                                                        7732   -0.07    0.00  1.0000
  -6   0  -4    9145     644                                                        9220   -0.07    0.00  1.0000
  -6   0  -5    6729     846                                                        6313   -0.45    0.00  1.0000
   0  -6   5    7175    1429                                                        6746    0.45    0.00  1.0000
   0   6  -5    8151     598                                                        7693    0.45    0.00  1.0000
   0  -6  -5    6940     578                                                        6518    0.45    0.00  1.0000
   0   6   5    6903     472                                                        6482    0.45    0.00  1.0000
  -6   0  -5    7477     597                                                        7038   -0.45    0.00  1.0000
  -6   0  -6       1     152                                                           3    0.13    0.00  1.0000
   0  -6   6     136     196                                                         154    0.13    0.00  1.0000
   6   0  -6      65      78                                                          78    0.13    0.00  1.0000
   0   6  -6     261     243                                                         285    0.13    0.00  1.0000
   0  -6  -6     504     360                                                         538    0.13    0.00  1.0000
   6   0  -6     309     120                                                         336    0.13    0.00  1.0000
   0   6   6     152     140                                                         171    0.13    0.00  1.0000
  -6   0  -6      77     282                                                          91    0.13    0.00  1.0000
  -6   0  -7     210     131                                                         231    0.12    0.00  1.0000
   0  -6   7     162     207                                                         181   -0.12    0.00  1.0000
   6   0  -7       2      64                                                           5    0.12    0.00  1.0000
   0   6  -7     292     248                                                         317   -0.12    0.00  1.0000
   0  -6  -7       2     189                                                           5   -0.12    0.00  1.0000
   6   0  -7     163     130                                                         182    0.12    0.00  1.0000
   0   6   7     132     181                                                         149   -0.12    0.00  1.0000
  -6   0  -7      85     226                                                          99    0.12    0.00  1.0000
   0  -6   8    2608     939                                                        2389    0.38    0.00  1.0000
   6   0  -8    2051     681                                                        1857    0.38    0.00  1.0000
   0   6  -8    2631     824                                                        2411    0.38    0.00  1.0000
   0  -6  -8    2163     729                                                        1964    0.38    0.00  1.0000
   6   0  -8    2762     788                                                        2536    0.38    0.00  1.0000
  -6   0  -8    3348    1011                                                        3099    0.38    0.00  1.0000
   0  -6   9    1075     246                                                        1125   -0.13    0.00  1.0000
   6   0  -9     897     166                                                         943    0.13    0.00  1.0000
   0  -6  -9    1793     399                                                        1857   -0.13    0.00  1.0000
   6   0  -9    1077     167                                                        1127    0.13    0.00  1.0000
  -6   0  -9    2014     517                                                        2082    0.13    0.00  1.0000
   0  -6  10    1310     464                                                        1411   -0.24    0.00  1.0000
   6   0 -10    1033     182                                                        1123   -0.24    0.00  1.0000
   0  -6 -10    2319     421                                                        2452   -0.24    0.00  1.0000
   6   0 -10     751     189                                                         828   -0.24    0.00  1.0000
  -6   0 -10    1456     385                                                        1562   -0.24    0.00  1.0000
   0  -6  11    1117     362                                                        1075    0.11    0.00  1.0000
   6   0 -11     705     186                                                         672   -0.11    0.00  1.0000
   0  -6 -11     878     390                                                         841    0.11    0.00  1.0000
   6   0 -11     744     182                                                         710   -0.11    0.00  1.0000
  -6   0 -11     781     290                                                         746   -0.11    0.00  1.0000
   0  -6  12     100     215                                                          88    0.11    0.00  1.0000
   0  -6 -12     512     333                                                         483    0.11    0.00  1.0000
   6   0 -12      13      81                                                           9    0.11    0.00  1.0000
  -6   0 -12    1147     450                                                        1104    0.11    0.00  1.0000
   0  -6 -13     352     324                                                         440   -0.39    0.00  1.0000
   6   0 -13      56      92                                                          94    0.39    0.00  1.0000
  -6   0 -13     831     474                                                         963    0.39    0.00  1.0000
   0  -6 -14     259     427                                                         265    0.03    0.00  1.0000
  -6   0 -14      83     377                                                          86    0.03    0.00  1.0000
   0   6 -14      86     333                                                          89    0.03    0.00  1.0000
   0  -6 -15       3     207                                                          37    0.75    0.00  1.0000
  -6   0 -15      39     490                                                         111   -0.75    0.00  1.0000
   0   6 -15     165     411                                                         294    0.75    0.00  1.0000
   0  -6 -16     109     298                                                         105   -0.03    0.00  1.0000
   0   6 -16     422     484                                                         415   -0.03    0.00  1.0000
  -6  -1  -1   41781     984                                                       42167   -0.16    0.00  1.0000
   6  -1   1   38891     938                                                       39263   -0.16    0.00  1.0000
  -6   1  -1   44681    1422                                                       45080   -0.16    0.00  1.0000
  -6   1   1   41705     903                                                       42091    0.16    0.00  1.0000
  -1  -6   1   38543    1050                                                       38914    0.16    0.00  1.0000
  -1   6  -1   43607    1157                                                       44001    0.16    0.00  1.0000
   1  -6  -1   38313    1020                                                       38683   -0.16    0.00  1.0000
   1   6  -1   38607    1015                                                       38978    0.16    0.00  1.0000
  -1  -6  -1   36130    1034                                                       36489   -0.16    0.00  1.0000
  -1   6   1   40617    1069                                                       40998   -0.16    0.00  1.0000
   1   6   1   40222    1099                                                       40601   -0.16    0.00  1.0000
  -6  -1   1   37145     808                                                       37509    0.16    0.00  1.0000
  -6  -1  -1   38709     923                                                       39081   -0.16    0.00  1.0000
  -6  -1  -2   52057    1057                                                       51833   -0.09    0.00  1.0000
   6  -1   2   51809    1065                                                       51586   -0.09    0.00  1.0000
  -6   1  -2   52971    1892                                                       52745   -0.09    0.00  1.0000
   1  -6   2   52962    1224                                                       52736   -0.09    0.00  1.0000
  -1  -6   2   51504    1212                                                       51281   -0.09    0.00  1.0000
  -1   6  -2   56236    1191                                                       56003   -0.09    0.00  1.0000
   1   6  -2   52650    1103                                                       52425   -0.09    0.00  1.0000
   1  -6  -2   48479    1136                                                       48263    0.09    0.00  1.0000
  -1  -6  -2   51426    1176                                                       51204    0.09    0.00  1.0000
  -1   6   2   53621    1140                                                       53394    0.09    0.00  1.0000
   1   6   2   51635    1108                                                       51412    0.09    0.00  1.0000
  -6  -1  -2   49705    1039                                                       49486   -0.09    0.00  1.0000
   6  -1   3    2604     336                                                        2607   -0.01    0.00  1.0000
  -6  -1  -3    1553     232                                                        1555   -0.01    0.00  1.0000
  -6   1  -3    1864     264                                                        1867   -0.01    0.00  1.0000
   1  -6   3    1472     369                                                        1474    0.01    0.00  1.0000
  -1  -6   3    3137     440                                                        3140    0.01    0.00  1.0000
  -1   6  -3    1487     322                                                        1489    0.01    0.00  1.0000
   1   6  -3    1536     257                                                        1538    0.01    0.00  1.0000
   1  -6  -3    2345     357                                                        2348   -0.01    0.00  1.0000
  -1  -6  -3    1455     309                                                        1457   -0.01    0.00  1.0000
  -1   6   3    2212     299                                                        2215   -0.01    0.00  1.0000
   1   6   3    1572     223                                                        1574   -0.01    0.00  1.0000
  -6  -1  -3     805     301                                                         807   -0.01    0.00  1.0000
   6  -1   4     169     233                                                         150    0.13    0.00  1.0000
  -6  -1  -4       5     205                                                           2    0.13    0.00  1.0000
  -6   1  -4      57     180                                                          46    0.13    0.00  1.0000
   1  -6   4     261     279                                                         237    0.13    0.00  1.0000
  -1  -6   4      17     246                                                          11    0.13    0.00  1.0000
  -1   6  -4     347     276                                                         320    0.13    0.00  1.0000
   1   6  -4     297     266                                                         272    0.13    0.00  1.0000
   6  -1  -4     213     101                                                         192   -0.13    0.00  1.0000
   1  -6  -4       3     179                                                           1   -0.13    0.00  1.0000
  -1  -6  -4      44     272                                                          35   -0.13    0.00  1.0000
  -1   6   4      15     143                                                          10   -0.13    0.00  1.0000
   1   6   4     236     214                                                         214   -0.13    0.00  1.0000
  -6  -1  -4      38     273                                                          29    0.13    0.00  1.0000
  -6  -1  -5     792     196                                                         745   -0.15    0.00  1.0000
  -6   1  -5    1013     176                                                         960   -0.15    0.00  1.0000
   1  -6   5     843     195                                                         794    0.15    0.00  1.0000
  -1  -6   5     985     248                                                         932    0.15    0.00  1.0000
  -1   6  -5     608     156                                                         567    0.15    0.00  1.0000
   6   1  -5     449     106                                                         414    0.15    0.00  1.0000
   1   6  -5     991     240                                                         938    0.15    0.00  1.0000
   6  -1  -5     639     118                                                         597    0.15    0.00  1.0000
   1  -6  -5       3     175                                                           1   -0.15    0.00  1.0000
  -1  -6  -5     654     223                                                         611   -0.15    0.00  1.0000
   1   6   5     675     178                                                         632   -0.15    0.00  1.0000
  -6  -1  -5    2055     417                                                        1979   -0.15    0.00  1.0000
  -6  -1  -6    2355     545                                                        2342   -0.02    0.00  1.0000
   6  -1  -6    2001     328                                                        1989    0.02    0.00  1.0000
  -6   1  -6    2360     389                                                        2347   -0.02    0.00  1.0000
   1  -6   6    2716     777                                                        2702   -0.02    0.00  1.0000
   6   1  -6    3119     283                                                        3104    0.02    0.00  1.0000
  -1   6  -6    2792     385                                                        2778   -0.02    0.00  1.0000
   1   6  -6    2730     313                                                        2716   -0.02    0.00  1.0000
   1  -6  -6    2849     452                                                        2835    0.02    0.00  1.0000
  -1  -6  -6    3104     490                                                        3089    0.02    0.00  1.0000
   6  -1  -6    3004     276                                                        2990    0.02    0.00  1.0000
  -1   6   6    2545     347                                                        2532    0.02    0.00  1.0000
   1   6   6    2519     370                                                        2506    0.02    0.00  1.0000
  -6  -1  -6    1865     396                                                        1854   -0.02    0.00  1.0000
  -6   1  -6    2994     468                                                        2980   -0.02    0.00  1.0000
  -6  -1  -7     314      98                                                         307   -0.03    0.00  1.0000
  -6   1  -7     991     246                                                         979   -0.03    0.00  1.0000
   6  -1  -7     257     165                                                         251    0.03    0.00  1.0000
   1  -6   7    1006     258                                                         994    0.03    0.00  1.0000
  -1  -6   7     703     387                                                         693    0.03    0.00  1.0000
   6   1  -7     617     165                                                         607    0.03    0.00  1.0000
  -1   6  -7     817     333                                                         806    0.03    0.00  1.0000
   1   6  -7     358     143                                                         351    0.03    0.00  1.0000
   1  -6  -7     499     220                                                         490   -0.03    0.00  1.0000
  -1  -6  -7    1127     319                                                        1114   -0.03    0.00  1.0000
   6  -1  -7     832     176                                                         821    0.03    0.00  1.0000
  -1   6   7     813     223                                                         802   -0.03    0.00  1.0000
   1   6   7     891     268                                                         879   -0.03    0.00  1.0000
  -6  -1  -7     863     432                                                         851   -0.03    0.00  1.0000
  -6   1  -7     941     405                                                         929   -0.03    0.00  1.0000
   1  -6   8     701     413                                                         701    0.00    0.00  1.0000
  -1  -6   8    1029     582                                                        1030    0.00    0.00  1.0000
   6  -1  -8     876     338                                                         877    0.00    0.00  1.0000
   6   1  -8    1385     477                                                        1386    0.00    0.00  1.0000
   1   6  -8     310     245                                                         310    0.00    0.00  1.0000
   1  -6  -8     389     208                                                         389    0.00    0.00  1.0000
  -1  -6  -8    1810     602                                                        1811    0.00    0.00  1.0000
   6  -1  -8     809     299                                                         809    0.00    0.00  1.0000
  -6  -1  -8     898     479                                                         899    0.00    0.00  1.0000
  -1   6   8     925     393                                                         926    0.00    0.00  1.0000
  -6   1  -8    1078     450                                                        1079    0.00    0.00  1.0000
   1  -6   9     804     346                                                         806   -0.01    0.00  1.0000
  -1  -6   9     785     314                                                         787   -0.01    0.00  1.0000
   6  -1  -9     663     249                                                         665   -0.01    0.00  1.0000
   6   1  -9      61      87                                                          62   -0.01    0.00  1.0000
   1  -6  -9     485     286                                                         487    0.01    0.00  1.0000
  -1  -6  -9     336     235                                                         337    0.01    0.00  1.0000
   6  -1  -9     400     175                                                         402   -0.01    0.00  1.0000
   6   1  -9      87     120                                                          88   -0.01    0.00  1.0000
  -6  -1  -9     112     258                                                         113    0.01    0.00  1.0000
  -6   1  -9     760     421                                                         762    0.01    0.00  1.0000
   1  -6  10    1484     666                                                        1473    0.02    0.00  1.0000
  -1  -6  10    1334     598                                                        1324    0.02    0.00  1.0000
   6  -1 -10     553     218                                                         547   -0.02    0.00  1.0000
   6   1 -10    1458     390                                                        1447   -0.02    0.00  1.0000
   1  -6 -10    2653     693                                                        2639   -0.02    0.00  1.0000
  -1  -6 -10    1926     592                                                        1914   -0.02    0.00  1.0000
   6  -1 -10    1311     365                                                        1301   -0.02    0.00  1.0000
   6   1 -10    1683     437                                                        1672   -0.02    0.00  1.0000
  -6  -1 -10    1385     562                                                        1375    0.02    0.00  1.0000
  -6   1 -10    1825     578                                                        1813    0.02    0.00  1.0000
  -1  -6  11     904     446                                                         911    0.02    0.00  1.0000
   1  -6  11     846     408                                                         853    0.02    0.00  1.0000
   6  -1 -11      44      66                                                          46    0.02    0.00  1.0000
   6   1 -11     348     217                                                         352    0.02    0.00  1.0000
   1  -6 -11     203     301                                                         206   -0.02    0.00  1.0000
  -1  -6 -11     144     220                                                         147   -0.02    0.00  1.0000
   6  -1 -11     232     158                                                         235    0.02    0.00  1.0000
   6   1 -11     301     190                                                         305    0.02    0.00  1.0000
  -6  -1 -11     320     395                                                         324   -0.02    0.00  1.0000
  -6   1 -11     281     271                                                         285   -0.02    0.00  1.0000
  -1  -6  12      63     219                                                          63    0.00    0.00  1.0000
   1  -6  12     371     392                                                         371    0.00    0.00  1.0000
   1  -6 -12     199     286                                                         199    0.00    0.00  1.0000
  -1  -6 -12     600     400                                                         600    0.00    0.00  1.0000
   6  -1 -12      33      81                                                          33    0.00    0.00  1.0000
   6   1 -12       1      88                                                           1    0.00    0.00  1.0000
  -6  -1 -12     149     257                                                         149    0.00    0.00  1.0000
  -6   1 -12     342     371                                                         342    0.00    0.00  1.0000
   1  -6 -13    1366     391                                                        1359    0.02    0.00  1.0000
   6  -1 -13       1      89                                                           1   -0.02    0.00  1.0000
   6   1 -13     133     100                                                         131   -0.02    0.00  1.0000
  -6  -1 -13     272     318                                                         269    0.02    0.00  1.0000
  -6   1 -13     698     448                                                         693    0.02    0.00  1.0000
   1  -6 -14     162     257                                                         163   -0.01    0.00  1.0000
  -1  -6 -14      28     237                                                          28   -0.01    0.00  1.0000
   6  -1 -14     111     174                                                         112   -0.01    0.00  1.0000
   6   1 -14     403     270                                                         405   -0.01    0.00  1.0000
  -6  -1 -14      81     351                                                          82    0.01    0.00  1.0000
  -6   1 -14     664     415                                                         666    0.01    0.00  1.0000
   1   6 -14     789     511                                                         792    0.01    0.00  1.0000
  -1   6 -14     167     391                                                         168    0.01    0.00  1.0000
   1  -6 -15     383     286                                                         393   -0.04    0.00  1.0000
  -1  -6 -15     713     380                                                         726   -0.04    0.00  1.0000
  -6  -1 -15     189     357                                                         196   -0.04    0.00  1.0000
  -6   1 -15     641     594                                                         653   -0.04    0.00  1.0000
   1   6 -15      96     221                                                         101    0.04    0.00  1.0000
  -1   6 -15      34     440                                                          37    0.04    0.00  1.0000
   1  -6 -16     348     346                                                         352   -0.02    0.00  1.0000
  -1  -6 -16     496     359                                                         501   -0.02    0.00  1.0000
  -6  -1 -16     751     381                                                         757    0.02    0.00  1.0000
  -6   1 -16     202     247                                                         205    0.02    0.00  1.0000
   1   6 -16       4     227                                                           4    0.02    0.00  1.0000
  -1   6 -16     646     449                                                         651    0.02    0.00  1.0000
   6  -2   0    5453     599                                                        5424    0.03    0.00  1.0000
  -6   2   0    5217     271                                                        5189    0.03    0.00  1.0000
   2  -6   0    7567     432                                                        7533    0.03    0.00  1.0000
  -2   6   0    5381     369                                                        5352    0.03    0.00  1.0000
  -2  -6   0    6783     482                                                        6751    0.03    0.00  1.0000
   2   6   0    6680     414                                                        6648    0.03    0.00  1.0000
  -6  -2   0    6545     306                                                        6513    0.03    0.00  1.0000
   6  -2   1     154     214                                                         128   -0.19    0.00  1.0000
  -6   2  -1      69     234                                                          52   -0.19    0.00  1.0000
  -6   2   1     147     142                                                         122   -0.19    0.00  1.0000
   2  -6   1     166     245                                                         139    0.19    0.00  1.0000
  -2   6  -1      69     373                                                          52    0.19    0.00  1.0000
  -2  -6   1     166     316                                                         139    0.19    0.00  1.0000
   2  -6  -1     105     340                                                          84    0.19    0.00  1.0000
   2   6  -1     191     220                                                         162    0.19    0.00  1.0000
  -2   6   1      85     317                                                          66    0.19    0.00  1.0000
  -2  -6  -1     105     372                                                          84    0.19    0.00  1.0000
   2   6   1     105     310                                                          84    0.19    0.00  1.0000
  -6  -2   1     349     125                                                         309   -0.19    0.00  1.0000
  -6  -2  -1     131     224                                                         107   -0.19    0.00  1.0000
   6   2  -1      94     185                                                          74   -0.19    0.00  1.0000
   6   2   1      85     265                                                          66   -0.19    0.00  1.0000
   6  -2   3    2885     639                                                        2874   -0.02    0.00  1.0000
  -6   2  -3    2834     579                                                        2823   -0.02    0.00  1.0000
   2  -6   3    2907     482                                                        2896    0.02    0.00  1.0000
  -2  -6   3    2421     390                                                        2411    0.02    0.00  1.0000
   6  -2  -3    2254     204                                                        2244   -0.02    0.00  1.0000
  -2   6  -3    3900     454                                                        3887    0.02    0.00  1.0000
   2   6  -3    2377     350                                                        2367    0.02    0.00  1.0000
   2  -6  -3    2372     382                                                        2362    0.02    0.00  1.0000
  -2  -6  -3    2437     454                                                        2427    0.02    0.00  1.0000
  -2   6   3    3051     360                                                        3040    0.02    0.00  1.0000
   2   6   3    3672     399                                                        3659    0.02    0.00  1.0000
  -6  -2  -3    3720     464                                                        3707   -0.02    0.00  1.0000
   6   2   3    3258     348                                                        3246   -0.02    0.00  1.0000
   6  -2   4    6093     519                                                        6092    0.00    0.00  1.0000
  -6   2  -4    5429     806                                                        5428    0.00    0.00  1.0000
   2  -6   4    5101    1113                                                        5100    0.00    0.00  1.0000
  -2  -6   4    6756     619                                                        6755    0.00    0.00  1.0000
  -2   6  -4    5982     518                                                        5981    0.00    0.00  1.0000
   2   6  -4    6193     524                                                        6192    0.00    0.00  1.0000
   6  -2  -4    5827     328                                                        5826    0.00    0.00  1.0000
   2  -6  -4    5822     565                                                        5821    0.00    0.00  1.0000
  -2  -6  -4    6136     740                                                        6135    0.00    0.00  1.0000
  -2   6   4    6703     484                                                        6702    0.00    0.00  1.0000
   2   6   4    5854     508                                                        5853    0.00    0.00  1.0000
  -6  -2  -4    6389     545                                                        6388    0.00    0.00  1.0000
  -6  -2  -5     515     263                                                         453    0.25    0.00  1.0000
  -6  -2   5      69      46                                                          48    0.25    0.00  1.0000
   6  -2   5     152     253                                                         119    0.25    0.00  1.0000
  -6   2  -5     117     202                                                          89    0.25    0.00  1.0000
   2  -6   5      46     182                                                          29   -0.25    0.00  1.0000
  -2  -6   5     277     164                                                         232   -0.25    0.00  1.0000
  -2   6  -5     400     281                                                         346   -0.25    0.00  1.0000
   2   6  -5      16     130                                                           7   -0.25    0.00  1.0000
   2  -6  -5     128     166                                                          98   -0.25    0.00  1.0000
  -2  -6  -5      69     211                                                          48   -0.25    0.00  1.0000
  -2   6   5     192     218                                                         155   -0.25    0.00  1.0000
   2   6   5     157     257                                                         124   -0.25    0.00  1.0000
  -6  -2  -5     234     313                                                         193    0.25    0.00  1.0000
   6  -2   6    2891     404                                                        2932   -0.07    0.00  1.0000
  -6  -2  -6    4384     429                                                        4434   -0.07    0.00  1.0000
  -6   2  -6    3871     521                                                        3918   -0.07    0.00  1.0000
   2  -6   6    3278     778                                                        3321   -0.07    0.00  1.0000
  -2  -6   6    2901     730                                                        2942   -0.07    0.00  1.0000
  -2   6  -6    3201     414                                                        3244   -0.07    0.00  1.0000
   6   2  -6    3939     308                                                        3986   -0.07    0.00  1.0000
   2   6  -6    3516     403                                                        3561   -0.07    0.00  1.0000
   2  -6  -6    2646     341                                                        2685   -0.07    0.00  1.0000
   6  -2  -6    3548     278                                                        3593   -0.07    0.00  1.0000
  -2  -6  -6    2898     397                                                        2939   -0.07    0.00  1.0000
  -2   6   6    3480     355                                                        3525   -0.07    0.00  1.0000
   2   6   6    4151     480                                                        4200   -0.07    0.00  1.0000
  -6  -2  -6    4253     582                                                        4302   -0.07    0.00  1.0000
   6  -2  -7     143     158                                                         144    0.00    0.00  1.0000
   2  -6   7     316     221                                                         317    0.00    0.00  1.0000
  -2  -6   7     366     354                                                         367    0.00    0.00  1.0000
  -2   6  -7     721     295                                                         722    0.00    0.00  1.0000
   6   2  -7     402     191                                                         403    0.00    0.00  1.0000
   2   6  -7     615     309                                                         616    0.00    0.00  1.0000
   2  -6  -7     394     330                                                         395    0.00    0.00  1.0000
   6  -2  -7     338     160                                                         339    0.00    0.00  1.0000
  -2  -6  -7     940     461                                                         941    0.00    0.00  1.0000
  -2   6   7     943     306                                                         944    0.00    0.00  1.0000
  -6  -2  -7     957     509                                                         958    0.00    0.00  1.0000
   2   6   7     180     159                                                         181    0.00    0.00  1.0000
   6   2  -7     615     243                                                         616    0.00    0.00  1.0000
   2  -6   8    1039     480                                                         975   -0.18    0.00  1.0000
  -2  -6   8    1398     538                                                        1324   -0.18    0.00  1.0000
   6   2  -8     661     277                                                         610   -0.18    0.00  1.0000
   2   6  -8     883     343                                                         824   -0.18    0.00  1.0000
   2  -6  -8     759     353                                                         705   -0.18    0.00  1.0000
   6  -2  -8    1656     502                                                        1575   -0.18    0.00  1.0000
  -2  -6  -8    1752     705                                                        1669   -0.18    0.00  1.0000
  -6  -2  -8    1277     548                                                        1206   -0.18    0.00  1.0000
  -2   6   8    1096     368                                                        1031   -0.18    0.00  1.0000
   6   2  -8    1557     486                                                        1479   -0.18    0.00  1.0000
  -6   2  -8    2401     820                                                        2304   -0.18    0.00  1.0000
   2  -6   9     701     235                                                         750    0.16    0.00  1.0000
  -2  -6   9     742     237                                                         793    0.16    0.00  1.0000
   6  -2  -9     849     194                                                         903   -0.16    0.00  1.0000
   6   2  -9     747     227                                                         798   -0.16    0.00  1.0000
   2   6  -9     610     145                                                         656    0.16    0.00  1.0000
   2  -6  -9     694     263                                                         743    0.16    0.00  1.0000
   6  -2  -9    1130     259                                                        1192   -0.16    0.00  1.0000
  -2  -6  -9     975     367                                                        1033    0.16    0.00  1.0000
  -6  -2  -9    1086     416                                                        1147   -0.16    0.00  1.0000
   6   2  -9     410     144                                                         448   -0.16    0.00  1.0000
  -2   6   9     738     260                                                         789    0.16    0.00  1.0000
  -6   2  -9    1420     450                                                        1490   -0.16    0.00  1.0000
   2  -6  10      80     206                                                          70    0.10    0.00  1.0000
  -2  -6  10      73     258                                                          64    0.10    0.00  1.0000
   6  -2 -10      86     156                                                          76    0.10    0.00  1.0000
   6   2 -10       2     154                                                           1    0.10    0.00  1.0000
   2  -6 -10     425     322                                                         402    0.10    0.00  1.0000
   6  -2 -10     127     170                                                         114    0.10    0.00  1.0000
  -2  -6 -10     370     426                                                         348    0.10    0.00  1.0000
  -6  -2 -10      51     240                                                          43    0.10    0.00  1.0000
  -6   2 -10      96     336                                                          85    0.10    0.00  1.0000
  -2  -6  11     576     346                                                         561   -0.06    0.00  1.0000
   2  -6  11     284     223                                                         273   -0.06    0.00  1.0000
   6  -2 -11      36      85                                                          32    0.06    0.00  1.0000
   6   2 -11     162     104                                                         154    0.06    0.00  1.0000
   2  -6 -11     589     244                                                         574   -0.06    0.00  1.0000
   6  -2 -11       5      74                                                           4    0.06    0.00  1.0000
  -2  -6 -11     203     251                                                         194   -0.06    0.00  1.0000
  -6  -2 -11     742     477                                                         725    0.06    0.00  1.0000
   6   2 -11     375     163                                                         363    0.06    0.00  1.0000
  -6   2 -11     388     244                                                         376    0.06    0.00  1.0000
  -2  -6  12      96     198                                                         103   -0.06    0.00  1.0000
   2  -6  12       2     211                                                           3   -0.06    0.00  1.0000
   2  -6 -12     391     253                                                         406   -0.06    0.00  1.0000
   6  -2 -12     197     144                                                         207   -0.06    0.00  1.0000
  -2  -6 -12     572     295                                                         590   -0.06    0.00  1.0000
  -6  -2 -12     837     482                                                         858   -0.06    0.00  1.0000
   6   2 -12     140     144                                                         149   -0.06    0.00  1.0000
  -6   2 -12     810     559                                                         831   -0.06    0.00  1.0000
   2  -6 -13     612     306                                                         675    0.22    0.00  1.0000
   6  -2 -13     294     181                                                         338   -0.22    0.00  1.0000
  -2  -6 -13     394     394                                                         445    0.22    0.00  1.0000
  -6  -2 -13     844     582                                                         918   -0.22    0.00  1.0000
   6   2 -13     451     217                                                         505   -0.22    0.00  1.0000
  -6   2 -13      52     302                                                          71   -0.22    0.00  1.0000
   2  -6 -14     259     296                                                         254   -0.03    0.00  1.0000
   6  -2 -14      37     195                                                          35   -0.03    0.00  1.0000
  -2  -6 -14     207     240                                                         202   -0.03    0.00  1.0000
  -6  -2 -14     761     542                                                         752   -0.03    0.00  1.0000
   6   2 -14     128     244                                                         124   -0.03    0.00  1.0000
  -6   2 -14     207     237                                                         202   -0.03    0.00  1.0000
   2   6 -14      70     340                                                          67   -0.03    0.00  1.0000
  -2   6 -14      12     237                                                          11   -0.03    0.00  1.0000
  -2  -6 -15     132     389                                                         208   -0.51    0.00  1.0000
  -6  -2 -15     360     515                                                         480    0.51    0.00  1.0000
  -6   2 -15     130     302                                                         205    0.51    0.00  1.0000
   2   6 -15      26     237                                                          64   -0.51    0.00  1.0000
  -2   6 -15     188     443                                                         277   -0.51    0.00  1.0000
   6  -3   1     683     318                                                         901    0.68    0.00  1.0000
   6  -3  -1    1513     311                                                        1829   -0.68    0.00  1.0000
  -6   3  -1     999     246                                                        1259    0.68    0.00  1.0000
   3  -6   1     824     334                                                        1061   -0.68    0.00  1.0000
  -3   6  -1    1571     359                                                        1893   -0.68    0.00  1.0000
   3  -6  -1    1092     375                                                        1363    0.68    0.00  1.0000
  -3  -6   1    1262     362                                                        1552   -0.68    0.00  1.0000
  -3   6   1     994     306                                                        1253    0.68    0.00  1.0000
   3   6  -1     874     279                                                        1118   -0.68    0.00  1.0000
  -3  -6  -1    1482     416                                                        1795    0.68    0.00  1.0000
  -6  -3   1    1556     312                                                        1877   -0.68    0.00  1.0000
   3   6   1    1421     310                                                        1728    0.68    0.00  1.0000
  -6  -3  -1    1646     318                                                        1976    0.68    0.00  1.0000
   6   3  -1    1173     248                                                        1454   -0.68    0.00  1.0000
   6   3   1    1588     321                                                        1912    0.68    0.00  1.0000
   6  -3   2     400     597                                                         434    0.14    0.00  1.0000
  -6   3  -2     226     419                                                         252    0.14    0.00  1.0000
   3  -6   2     507     506                                                         545    0.14    0.00  1.0000
  -3  -6   2     263     393                                                         291    0.14    0.00  1.0000
   3  -6  -2     106     336                                                         124   -0.14    0.00  1.0000
   3   6  -2     181     288                                                         204    0.14    0.00  1.0000
  -3  -6  -2     447     455                                                         483   -0.14    0.00  1.0000
  -6  -3  -2     291     415                                                         320    0.14    0.00  1.0000
   6  -3   3   15996    1297                                                       15935   -0.04    0.00  1.0000
  -6   3  -3   15921    1368                                                       15860   -0.04    0.00  1.0000
   3  -6   3   15544     915                                                       15484    0.04    0.00  1.0000
  -3  -6   3   14230     821                                                       14172    0.04    0.00  1.0000
  -6  -3   3   13594     579                                                       13538    0.04    0.00  1.0000
   3   6  -3   15794     759                                                       15733    0.04    0.00  1.0000
   3  -6  -3   12158     715                                                       12105   -0.04    0.00  1.0000
   6   3  -3   14654     632                                                       14596    0.04    0.00  1.0000
  -6   3   3   15019     639                                                       14960    0.04    0.00  1.0000
  -3   6   3   13941     740                                                       13884   -0.04    0.00  1.0000
  -3  -6  -3   14436     862                                                       14378   -0.04    0.00  1.0000
   3   6   3   13972     726                                                       13915   -0.04    0.00  1.0000
  -6  -3  -3   17193     898                                                       17130   -0.04    0.00  1.0000
   6   3   3   16403     756                                                       16341   -0.04    0.00  1.0000
   6  -3   4    2305     518                                                        2446   -0.25    0.00  1.0000
  -6   3  -4    1796     248                                                        1920   -0.25    0.00  1.0000
   3  -6   4    2114     342                                                        2249   -0.25    0.00  1.0000
  -3  -6   4    1922     401                                                        2051   -0.25    0.00  1.0000
  -3   6  -4    2273     360                                                        2413   -0.25    0.00  1.0000
   3   6  -4    1497     261                                                        1611   -0.25    0.00  1.0000
   6  -3  -4    2103     216                                                        2237    0.25    0.00  1.0000
   3  -6  -4    2931     384                                                        3089    0.25    0.00  1.0000
  -3  -6  -4    2383     378                                                        2526    0.25    0.00  1.0000
  -3   6   4    2425     247                                                        2569    0.25    0.00  1.0000
  -6   3   4    2689     209                                                        2841    0.25    0.00  1.0000
   3   6   4    2043     357                                                        2176    0.25    0.00  1.0000
  -6  -3  -4    3308     420                                                        3476   -0.25    0.00  1.0000
   6   3   4    3335     402                                                        3504   -0.25    0.00  1.0000
   6  -3   5    6199     909                                                        6449    0.27    0.00  1.0000
  -6  -3   5    5471     643                                                        5706   -0.27    0.00  1.0000
   3  -6   5    6713    1217                                                        6973   -0.27    0.00  1.0000
  -6   3  -5    6779    1094                                                        7040    0.27    0.00  1.0000
  -3  -6   5    5934     525                                                        6178   -0.27    0.00  1.0000
  -3   6  -5    7993     624                                                        8276   -0.27    0.00  1.0000
   3   6  -5    7158     539                                                        7426   -0.27    0.00  1.0000
   3  -6  -5    7553     670                                                        7829    0.27    0.00  1.0000
  -3  -6  -5    7141     680                                                        7409    0.27    0.00  1.0000
  -3   6   5    6628     544                                                        6886    0.27    0.00  1.0000
  -6  -3  -5    8039     694                                                        8323    0.27    0.00  1.0000
   3   6   5    8787     707                                                        9084    0.27    0.00  1.0000
   6   3   5    8786     665                                                        9083    0.27    0.00  1.0000
   6  -3   6    3025     467                                                        3067    0.07    0.00  1.0000
   3  -6   6    1898     438                                                        1931    0.07    0.00  1.0000
  -6   3  -6    2017     340                                                        2051    0.07    0.00  1.0000
  -3  -6   6    2181     502                                                        2217    0.07    0.00  1.0000
  -3   6  -6    1604     309                                                        1635    0.07    0.00  1.0000
   3   6  -6    1996     320                                                        2030    0.07    0.00  1.0000
   6   3  -6    1004     212                                                        1028   -0.07    0.00  1.0000
   6  -3  -6    2413     336                                                        2451   -0.07    0.00  1.0000
   3  -6  -6    1545     293                                                        1575   -0.07    0.00  1.0000
  -3  -6  -6    2901     515                                                        2942   -0.07    0.00  1.0000
  -3   6   6    2092     352                                                        2127   -0.07    0.00  1.0000
  -6  -3  -6    2808     547                                                        2849    0.07    0.00  1.0000
   3   6   6    1858     278                                                        1891   -0.07    0.00  1.0000
  -6   3   6    2198     284                                                        2234   -0.07    0.00  1.0000
  -6  -3   7    2486     447                                                        2392   -0.17    0.00  1.0000
   6  -3   7    1504     453                                                        1431    0.17    0.00  1.0000
   3  -6   7    1850     486                                                        1769   -0.17    0.00  1.0000
  -3  -6   7    1494     437                                                        1422   -0.17    0.00  1.0000
  -3   6  -7    1778     379                                                        1699   -0.17    0.00  1.0000
   6   3  -7     966     213                                                         908   -0.17    0.00  1.0000
   6  -3  -7    1111     232                                                        1049   -0.17    0.00  1.0000
   3  -6  -7    1327     308                                                        1259    0.17    0.00  1.0000
  -3  -6  -7    1217     377                                                        1152    0.17    0.00  1.0000
  -6  -3  -7    1004     371                                                         945    0.17    0.00  1.0000
  -3   6   7    1557     350                                                        1483    0.17    0.00  1.0000
   6  -3   8     886     496                                                         878   -0.02    0.00  1.0000
   6  -3  -8     655     272                                                         648    0.02    0.00  1.0000
   3  -6   8     916     538                                                         908   -0.02    0.00  1.0000
  -3  -6   8     902     419                                                         894   -0.02    0.00  1.0000
   6   3  -8     268     119                                                         264    0.02    0.00  1.0000
   3   6  -8     295     191                                                         290   -0.02    0.00  1.0000
   3  -6  -8     750     410                                                         742    0.02    0.00  1.0000
   6  -3  -8     601     281                                                         594    0.02    0.00  1.0000
  -3  -6  -8     686     470                                                         679    0.02    0.00  1.0000
  -6  -3  -8     879     495                                                         871   -0.02    0.00  1.0000
  -3   6   8     792     361                                                         784    0.02    0.00  1.0000
   6  -3  -9      54      73                                                          58    0.05    0.00  1.0000
   3  -6   9     499     189                                                         511    0.05    0.00  1.0000
  -3  -6   9     987     312                                                        1005    0.05    0.00  1.0000
   6   3  -9     495     199                                                         507    0.05    0.00  1.0000
   3   6  -9     683     283                                                         698    0.05    0.00  1.0000
   3  -6  -9    1016     360                                                        1034   -0.05    0.00  1.0000
   6  -3  -9     581     214                                                         594    0.05    0.00  1.0000
  -3  -6  -9     839     312                                                         855   -0.05    0.00  1.0000
  -6  -3  -9     537     264                                                         550   -0.05    0.00  1.0000
  -3   6   9     484     155                                                         496   -0.05    0.00  1.0000
   6   3  -9     350     170                                                         360    0.05    0.00  1.0000
   3  -6  10     860     368                                                         847   -0.04    0.00  1.0000
  -3  -6  10     388     274                                                         380   -0.04    0.00  1.0000
   6   3 -10     470     286                                                         461    0.04    0.00  1.0000
   3  -6 -10     201     226                                                         195    0.04    0.00  1.0000
   6  -3 -10      70     162                                                          66    0.04    0.00  1.0000
  -3  -6 -10     454     339                                                         445    0.04    0.00  1.0000
  -6  -3 -10     780     388                                                         768   -0.04    0.00  1.0000
   6   3 -10     225     224                                                         219    0.04    0.00  1.0000
  -6   3 -10     448     411                                                         439   -0.04    0.00  1.0000
   3  -6  11     632     353                                                         633    0.00    0.00  1.0000
  -3  -6  11     639     446                                                         640    0.00    0.00  1.0000
   6  -3 -11       0      52                                                           0    0.00    0.00  1.0000
   6   3 -11     325     275                                                         326    0.00    0.00  1.0000
   3  -6 -11     119     284                                                         120    0.00    0.00  1.0000
   6  -3 -11     161     198                                                         162    0.00    0.00  1.0000
  -3  -6 -11     420     440                                                         421    0.00    0.00  1.0000
  -6  -3 -11       0     268                                                           0    0.00    0.00  1.0000
   6   3 -11       6     108                                                           6    0.00    0.00  1.0000
  -6   3 -11    1050     633                                                        1052    0.00    0.00  1.0000
   3  -6  12      35     210                                                          36    0.01    0.00  1.0000
   3  -6 -12       4     206                                                           4   -0.01    0.00  1.0000
   6  -3 -12       9      82                                                           9   -0.01    0.00  1.0000
  -3  -6 -12      43     257                                                          44   -0.01    0.00  1.0000
  -6  -3 -12     361     424                                                         363    0.01    0.00  1.0000
  -6   3 -12      88     412                                                          89    0.01    0.00  1.0000
   3  -6 -13      46     136                                                          45   -0.01    0.00  1.0000
   6  -3 -13     377     165                                                         375    0.01    0.00  1.0000
  -3  -6 -13    1305     502                                                        1302   -0.01    0.00  1.0000
  -6  -3 -13     882     352                                                         879   -0.01    0.00  1.0000
   6   3 -13     227     122                                                         226    0.01    0.00  1.0000
  -6   3 -13    1363     450                                                        1360   -0.01    0.00  1.0000
   3  -6 -14      43     195                                                          46    0.03    0.00  1.0000
  -3  -6 -14      29     414                                                          31    0.03    0.00  1.0000
  -6  -3 -14     255     506                                                         261   -0.03    0.00  1.0000
   6   3 -14     116     133                                                         120    0.03    0.00  1.0000
  -6   3 -14     135     437                                                         140   -0.03    0.00  1.0000
   3   6 -14      50     200                                                          53   -0.03    0.00  1.0000
  -3   6 -14      22     257                                                          24   -0.03    0.00  1.0000
   3  -6 -15     251     138                                                         262    0.06    0.00  1.0000
  -3  -6 -15     756     406                                                         775    0.06    0.00  1.0000
  -6  -3 -15    1189     608                                                        1213    0.06    0.00  1.0000
  -6   3 -15    1412     555                                                        1439    0.06    0.00  1.0000
   3   6 -15     346     251                                                         359   -0.06    0.00  1.0000
  -3   6 -15    1122     399                                                        1146   -0.06    0.00  1.0000
   6  -4   0    1269     467                                                        1477    0.49    0.00  1.0000
   4  -6   0    1026     520                                                        1213    0.49    0.00  1.0000
  -6   4   0     640     329                                                         790    0.49    0.00  1.0000
  -4   6   0     959     448                                                        1140    0.49    0.00  1.0000
  -4  -6   0    1038     574                                                        1226    0.49    0.00  1.0000
  -6  -4   0     635     380                                                         784    0.49    0.00  1.0000
   4   6   0    1069     407                                                        1260    0.49    0.00  1.0000
   6   4   0    1452     378                                                        1674    0.49    0.00  1.0000
   6  -4   1    1360     299                                                        1407    0.11    0.00  1.0000
   6  -4  -1    2372     258                                                        2434    0.11    0.00  1.0000
   4  -6   1     906     242                                                         944   -0.11    0.00  1.0000
  -6   4  -1    1872     265                                                        1927    0.11    0.00  1.0000
   4  -6  -1    1479     338                                                        1528   -0.11    0.00  1.0000
  -6   4   1    1796     234                                                        1850    0.11    0.00  1.0000
  -4  -6   1    1127     363                                                        1170   -0.11    0.00  1.0000
  -4   6   1    1702     272                                                        1755   -0.11    0.00  1.0000
  -6  -4   1    1901     291                                                        1957    0.11    0.00  1.0000
  -4  -6  -1    1552     404                                                        1602   -0.11    0.00  1.0000
   4   6  -1    1259     211                                                        1304   -0.11    0.00  1.0000
  -6  -4  -1    1307     314                                                        1353    0.11    0.00  1.0000
   4   6   1    2304     355                                                        2365   -0.11    0.00  1.0000
   6   4  -1    1971     210                                                        2028    0.11    0.00  1.0000
   6   4   1    2473     329                                                        2536    0.11    0.00  1.0000
   6  -4   2    1215     256                                                        1350   -0.33    0.00  1.0000
   4  -6   2    1488     263                                                        1637   -0.33    0.00  1.0000
  -6   4  -2    1525     312                                                        1676   -0.33    0.00  1.0000
   6  -4  -2    1497     254                                                        1646   -0.33    0.00  1.0000
  -4   6  -2    2073     347                                                        2248   -0.33    0.00  1.0000
  -4  -6   2    1261     271                                                        1399   -0.33    0.00  1.0000
   4  -6  -2    1695     336                                                        1854   -0.33    0.00  1.0000
  -6  -4   2     874     212                                                         989   -0.33    0.00  1.0000
  -6   4   2    1422     215                                                        1568   -0.33    0.00  1.0000
   4   6  -2     737     266                                                         843   -0.33    0.00  1.0000
  -4   6   2    2078     331                                                        2254   -0.33    0.00  1.0000
  -4  -6  -2    1591     372                                                        1745   -0.33    0.00  1.0000
   6   4  -2    1018     179                                                        1142   -0.33    0.00  1.0000
  -6  -4  -2    2547     403                                                        2741   -0.33    0.00  1.0000
   4   6   2    1410     288                                                        1555   -0.33    0.00  1.0000
   6   4   2    1646     235                                                        1803   -0.33    0.00  1.0000
   6  -4   3     114     139                                                         125   -0.08    0.00  1.0000
   4  -6   3     187     248                                                         200    0.08    0.00  1.0000
  -6   4  -3      16     203                                                          20   -0.08    0.00  1.0000
  -4   6  -3       2     172                                                           3    0.08    0.00  1.0000
  -4  -6   3     112     217                                                         122    0.08    0.00  1.0000
  -6  -4   3       0      88                                                           0   -0.08    0.00  1.0000
   6  -4  -3     117     189                                                         128   -0.08    0.00  1.0000
   4  -6  -3     389     304                                                         408    0.08    0.00  1.0000
   4   6  -3     125     264                                                         136    0.08    0.00  1.0000
   6   4  -3      84     139                                                          93   -0.08    0.00  1.0000
  -6   4   3      84     172                                                          93   -0.08    0.00  1.0000
  -4   6   3     391     226                                                         410    0.08    0.00  1.0000
  -4  -6  -3       0     217                                                           0    0.08    0.00  1.0000
  -6  -4  -3     324     379                                                         342   -0.08    0.00  1.0000
   4   6   3     360     263                                                         378    0.08    0.00  1.0000
   6   4   3     365     267                                                         384   -0.08    0.00  1.0000
   6  -4   4    1671     624                                                        1623    0.10    0.00  1.0000
   4  -6   4    1754     584                                                        1705    0.10    0.00  1.0000
  -6   4  -4    1394     407                                                        1350    0.10    0.00  1.0000
  -6  -4   4    1818     291                                                        1768    0.10    0.00  1.0000
  -4   6  -4    1245     393                                                        1204    0.10    0.00  1.0000
  -4  -6   4    1419     366                                                        1375    0.10    0.00  1.0000
   4   6  -4    1506     355                                                        1460    0.10    0.00  1.0000
   6  -4  -4    1820     283                                                        1770    0.10    0.00  1.0000
   4  -6  -4    2160     421                                                        2105    0.10    0.00  1.0000
  -4   6   4    1821     315                                                        1771    0.10    0.00  1.0000
  -4  -6  -4    1647     468                                                        1599    0.10    0.00  1.0000
  -6   4   4    2034     313                                                        1981    0.10    0.00  1.0000
  -6  -4  -4    1542     398                                                        1496    0.10    0.00  1.0000
   4   6   4    2616     450                                                        2556    0.10    0.00  1.0000
   6   4   4    2562     418                                                        2502    0.10    0.00  1.0000
   6  -4   5    2107     353                                                        2125    0.03    0.00  1.0000
   4  -6   5    1931     301                                                        1948   -0.03    0.00  1.0000
  -6  -4   5    1473     393                                                        1488    0.03    0.00  1.0000
  -6   4  -5    2002     485                                                        2019    0.03    0.00  1.0000
  -4  -6   5    2634     352                                                        2654   -0.03    0.00  1.0000
  -4   6  -5    2403     314                                                        2422   -0.03    0.00  1.0000
   4   6  -5    2388     314                                                        2407   -0.03    0.00  1.0000
   6  -4  -5    2238     262                                                        2256    0.03    0.00  1.0000
   4  -6  -5    2971     378                                                        2992   -0.03    0.00  1.0000
  -4  -6  -5    1978     442                                                        1995   -0.03    0.00  1.0000
  -4   6   5    2090     245                                                        2108   -0.03    0.00  1.0000
  -6  -4  -5    2673     428                                                        2693    0.03    0.00  1.0000
  -6   4   5    2236     217                                                        2254    0.03    0.00  1.0000
   4   6   5    1981     327                                                        1998   -0.03    0.00  1.0000
   6   4   5    2854     357                                                        2875    0.03    0.00  1.0000
   6  -4   6     383     127                                                         424   -0.18    0.00  1.0000
  -6  -4   6      26      80                                                          37   -0.18    0.00  1.0000
   4  -6   6      26     230                                                          37   -0.18    0.00  1.0000
  -4  -6   6    1268     296                                                        1342   -0.18    0.00  1.0000
  -6   4  -6    1006     237                                                        1072   -0.18    0.00  1.0000
  -4   6  -6     883     257                                                         945   -0.18    0.00  1.0000
   4   6  -6     130     135                                                         155   -0.18    0.00  1.0000
   6   4  -6     353     132                                                         393   -0.18    0.00  1.0000
   4  -6  -6     467     155                                                         513   -0.18    0.00  1.0000
  -4  -6  -6     857     353                                                         918   -0.18    0.00  1.0000
  -6  -4  -6     480     231                                                         526   -0.18    0.00  1.0000
  -4   6   6      26     113                                                          37   -0.18    0.00  1.0000
   4   6   6     920     267                                                         984   -0.18    0.00  1.0000
   6   4   6     118     145                                                         141   -0.18    0.00  1.0000
   6  -4   7     829     344                                                         873   -0.13    0.00  1.0000
   4  -6   7      62     181                                                          74    0.13    0.00  1.0000
  -4  -6   7     348     249                                                         377    0.13    0.00  1.0000
   4   6  -7     126     177                                                         144    0.13    0.00  1.0000
   6   4  -7      52      90                                                          64   -0.13    0.00  1.0000
   6  -4  -7     484     222                                                         518   -0.13    0.00  1.0000
   4  -6  -7     546     244                                                         582    0.13    0.00  1.0000
  -4  -6  -7      98     355                                                         113    0.13    0.00  1.0000
  -6  -4  -7     976     486                                                        1024   -0.13    0.00  1.0000
  -4   6   7     130     158                                                         148    0.13    0.00  1.0000
  -6   4   7     306     157                                                         333   -0.13    0.00  1.0000
   6  -4   8      20     216                                                          28   -0.15    0.00  1.0000
  -6  -4   8     144     206                                                         165   -0.15    0.00  1.0000
   4  -6   8     196     408                                                         221   -0.15    0.00  1.0000
  -4  -6   8     547     417                                                         588   -0.15    0.00  1.0000
   4   6  -8       3     132                                                           6   -0.15    0.00  1.0000
   6   4  -8     256     206                                                         284   -0.15    0.00  1.0000
   6  -4  -8     165     167                                                         188   -0.15    0.00  1.0000
   4  -6  -8     391     309                                                         426   -0.15    0.00  1.0000
  -4  -6  -8     440     483                                                         477   -0.15    0.00  1.0000
  -6  -4  -8     275     341                                                         304   -0.15    0.00  1.0000
  -4   6   8      11      98                                                          18   -0.15    0.00  1.0000
   6  -4  -9      82      81                                                          68    0.14    0.00  1.0000
   6  -4   9     626     426                                                         586    0.14    0.00  1.0000
   4  -6   9     862     336                                                         815   -0.14    0.00  1.0000
   6   4  -9     591     221                                                         552    0.14    0.00  1.0000
   4   6  -9     258     176                                                         233   -0.14    0.00  1.0000
   6  -4  -9     466     155                                                         432    0.14    0.00  1.0000
   4  -6  -9       1     149                                                           0   -0.14    0.00  1.0000
  -4  -6  -9    1099     491                                                        1046   -0.14    0.00  1.0000
  -6  -4  -9     750     496                                                         706    0.14    0.00  1.0000
  -4   6   9       1      89                                                           0   -0.14    0.00  1.0000
   6  -4 -10      34     173                                                          41    0.10    0.00  1.0000
   4  -6  10       5     246                                                           8    0.10    0.00  1.0000
  -4  -6  10     120     383                                                         133    0.10    0.00  1.0000
   6   4 -10       0     109                                                           0    0.10    0.00  1.0000
   4  -6 -10      76     206                                                          86    0.10    0.00  1.0000
   6  -4 -10      63     170                                                          73    0.10    0.00  1.0000
  -4  -6 -10       4     261                                                           7    0.10    0.00  1.0000
  -6  -4 -10     261     466                                                         280    0.10    0.00  1.0000
  -4  -6  11    1524     433                                                        1533   -0.02    0.00  1.0000
   4  -6  11     583     234                                                         589   -0.02    0.00  1.0000
   6  -4 -11     167      81                                                         170    0.02    0.00  1.0000
   6   4 -11     132     111                                                         135    0.02    0.00  1.0000
   4  -6 -11     752     251                                                         758   -0.02    0.00  1.0000
   6  -4 -11     433     170                                                         438    0.02    0.00  1.0000
  -4  -6 -11    1980     567                                                        1990   -0.02    0.00  1.0000
  -6  -4 -11     453     400                                                         458    0.02    0.00  1.0000
   6   4 -11     264     176                                                         268    0.02    0.00  1.0000
  -6   4 -11     791     401                                                         797    0.02    0.00  1.0000
   4  -6  12      27     221                                                          26   -0.01    0.00  1.0000
   4  -6 -12     112     227                                                         111   -0.01    0.00  1.0000
   6  -4 -12       0      87                                                           0   -0.01    0.00  1.0000
  -4  -6 -12      73     259                                                          72   -0.01    0.00  1.0000
  -6  -4 -12     388     542                                                         386   -0.01    0.00  1.0000
   6   4 -12       0     119                                                           0   -0.01    0.00  1.0000
  -6   4 -12     495     409                                                         493   -0.01    0.00  1.0000
   4  -6 -13     153     128                                                         150    0.02    0.00  1.0000
   6  -4 -13      36      98                                                          34   -0.02    0.00  1.0000
  -4  -6 -13     576     334                                                         570    0.02    0.00  1.0000
  -6  -4 -13     739     475                                                         732   -0.02    0.00  1.0000
   6   4 -13    1171     326                                                        1162   -0.02    0.00  1.0000
  -6   4 -13    1706     601                                                        1695   -0.02    0.00  1.0000
   4   6 -13       6     174                                                           5    0.02    0.00  1.0000
   4  -6 -14     488     194                                                         483    0.02    0.00  1.0000
  -4  -6 -14      31     280                                                          30    0.02    0.00  1.0000
  -6  -4 -14     885     380                                                         879    0.02    0.00  1.0000
  -6   4 -14     312     232                                                         308    0.02    0.00  1.0000
   4   6 -14    1110     321                                                        1103    0.02    0.00  1.0000
  -4   6 -14     579     245                                                         574    0.02    0.00  1.0000
  -4  -6 -15     102     275                                                          89    0.11    0.00  1.0000
  -6  -4 -15    1276     599                                                        1230   -0.11    0.00  1.0000
  -6   4 -15     421     525                                                         395   -0.11    0.00  1.0000
  -4   6 -15     195     228                                                         177    0.11    0.00  1.0000
   6  -5   1     122     133                                                          18   -1.19    0.00  1.0000
   5  -6   1     246     252                                                          79    1.19    0.00  1.0000
   6  -5  -1      67     295                                                           2    1.19    0.00  1.0000
  -6   5  -1     114     192                                                          15   -1.19    0.00  1.0000
   5  -6  -1     155     266                                                          32   -1.19    0.00  1.0000
  -5   6  -1     168     255                                                          38    1.19    0.00  1.0000
  -6   5   1      85     200                                                           6    1.19    0.00  1.0000
  -5   6   1     219     236                                                          64   -1.19    0.00  1.0000
  -5  -6   1     194     279                                                          51    1.19    0.00  1.0000
  -5  -6  -1      67     353                                                           2   -1.19    0.00  1.0000
   5   6  -1     235     202                                                          73    1.19    0.00  1.0000
  -6  -5  -1     188     265                                                          48   -1.19    0.00  1.0000
   6   5  -1     246     207                                                          79    1.19    0.00  1.0000
   5   6   1     102     244                                                          11   -1.19    0.00  1.0000
   6   5   1     146     200                                                          28   -1.19    0.00  1.0000
   6  -5   2    5498     648                                                        5457   -0.05    0.00  1.0000
   5  -6   2    5563     462                                                        5522   -0.05    0.00  1.0000
  -6   5  -2    5334     386                                                        5294   -0.05    0.00  1.0000
  -5   6  -2    5355     357                                                        5315   -0.05    0.00  1.0000
   6  -5  -2    5046     315                                                        5007    0.05    0.00  1.0000
   5  -6  -2    5411     406                                                        5370    0.05    0.00  1.0000
  -5  -6   2    6272     426                                                        6228   -0.05    0.00  1.0000
  -6  -5   2    5621     335                                                        5580    0.05    0.00  1.0000
  -6   5   2    6627     330                                                        6582    0.05    0.00  1.0000
  -5   6   2    4914     310                                                        4875    0.05    0.00  1.0000
   5   6  -2    5571     344                                                        5530   -0.05    0.00  1.0000
   6   5  -2    5622     309                                                        5581    0.05    0.00  1.0000
  -5  -6  -2    6221     465                                                        6177    0.05    0.00  1.0000
  -6  -5  -2    6591     471                                                        6546   -0.05    0.00  1.0000
   5   6   2    6088     327                                                        6045    0.05    0.00  1.0000
   6   5   2    5887     327                                                        5845   -0.05    0.00  1.0000
   6  -5   3     161     151                                                         174    0.09    0.00  1.0000
   5  -6   3     381     242                                                         401   -0.09    0.00  1.0000
  -6   5  -3     106     138                                                         117    0.09    0.00  1.0000
  -5   6  -3     764     255                                                         793   -0.09    0.00  1.0000
  -5  -6   3     106     133                                                         117   -0.09    0.00  1.0000
  -6  -5   3     487     164                                                         510   -0.09    0.00  1.0000
   6  -5  -3     769     236                                                         798   -0.09    0.00  1.0000
   5  -6  -3     147     186                                                         160    0.09    0.00  1.0000
   5   6  -3     402     159                                                         423   -0.09    0.00  1.0000
   6   5  -3     377     183                                                         397   -0.09    0.00  1.0000
  -6   5   3     479     140                                                         502   -0.09    0.00  1.0000
  -5   6   3     997     266                                                        1030    0.09    0.00  1.0000
  -5  -6  -3      40     186                                                          47    0.09    0.00  1.0000
  -6  -5  -3     850     260                                                         880    0.09    0.00  1.0000
   5   6   3     690     248                                                         717    0.09    0.00  1.0000
   6   5   3     330     217                                                         349    0.09    0.00  1.0000
   6  -5   4    4704     915                                                        4611    0.12    0.00  1.0000
  -6   5  -4    3550     394                                                        3469    0.12    0.00  1.0000
  -5   6  -4    3937     394                                                        3852    0.12    0.00  1.0000
  -6  -5   4    4294     368                                                        4205   -0.12    0.00  1.0000
  -5  -6   4    4406     415                                                        4316    0.12    0.00  1.0000
   6  -5  -4    4375     397                                                        4285   -0.12    0.00  1.0000
   5  -6  -4    3894     383                                                        3810   -0.12    0.00  1.0000
   5   6  -4    4785     404                                                        4691    0.12    0.00  1.0000
  -5   6   4    4076     339                                                        3990   -0.12    0.00  1.0000
  -6   5   4    4359     344                                                        4270   -0.12    0.00  1.0000
  -5  -6  -4    5603     638                                                        5502   -0.12    0.00  1.0000
  -6  -5  -4    4112     465                                                        4025    0.12    0.00  1.0000
   5   6   4    5054     467                                                        4958   -0.12    0.00  1.0000
   6   5   4    4067     392                                                        3981    0.12    0.00  1.0000
   6  -5   5    4280     535                                                        4183   -0.13    0.00  1.0000
   5  -6   5    4982     676                                                        4877    0.13    0.00  1.0000
  -5  -6   5    5293     478                                                        5185    0.13    0.00  1.0000
   5   6  -5    3955     304                                                        3862    0.13    0.00  1.0000
   6  -5   6     439     344                                                         427   -0.05    0.00  1.0000
   5  -6   6     553     295                                                         539   -0.05    0.00  1.0000
  -6  -5   6     486     149                                                         473    0.05    0.00  1.0000
  -5  -6   6     639     243                                                         624   -0.05    0.00  1.0000
  -6   5  -6    1208     313                                                        1187   -0.05    0.00  1.0000
  -5   6  -6     326     157                                                         315   -0.05    0.00  1.0000
   5   6  -6     670     258                                                         655   -0.05    0.00  1.0000
   6   5  -6     154     131                                                         147    0.05    0.00  1.0000
   5  -6  -6     281     187                                                         271    0.05    0.00  1.0000
  -5  -6  -6    1030     460                                                        1011    0.05    0.00  1.0000
  -6  -5  -6     502     257                                                         489   -0.05    0.00  1.0000
  -5   6   6     359     117                                                         348    0.05    0.00  1.0000
  -6   5   6       0      66                                                           0    0.05    0.00  1.0000
   5   6   6     543     171                                                         529    0.05    0.00  1.0000
   6   5   6     213     156                                                         204   -0.05    0.00  1.0000
   6  -5   7     177     320                                                         224   -0.29    0.00  1.0000
   5  -6   7     197     259                                                         246    0.29    0.00  1.0000
  -6  -5   7     308     250                                                         369    0.29    0.00  1.0000
  -5  -6   7      97     135                                                         132    0.29    0.00  1.0000
   5   6  -7     226     258                                                         279    0.29    0.00  1.0000
   6   5  -7     282     204                                                         341    0.29    0.00  1.0000
   6  -5  -7      12     100                                                          27    0.29    0.00  1.0000
   5  -6  -7     379     265                                                         447   -0.29    0.00  1.0000
  -5  -6  -7     100     251                                                         136   -0.29    0.00  1.0000
  -6  -5  -7      26     236                                                          46   -0.29    0.00  1.0000
  -5   6   7      80     130                                                         112   -0.29    0.00  1.0000
   6  -5   8       1     237                                                           1    0.03    0.00  1.0000
   5  -6   8     811     385                                                         800    0.03    0.00  1.0000
  -5  -6   8     479     312                                                         470    0.03    0.00  1.0000
   5   6  -8     617     289                                                         607    0.03    0.00  1.0000
   6   5  -8     388     213                                                         380   -0.03    0.00  1.0000
   6  -5  -8     367     190                                                         359   -0.03    0.00  1.0000
   5  -6  -8     272     224                                                         265   -0.03    0.00  1.0000
  -5  -6  -8      59     239                                                          56   -0.03    0.00  1.0000
  -6  -5  -8      10     242                                                           9    0.03    0.00  1.0000
  -6   5   8     245     141                                                         239   -0.03    0.00  1.0000
   6  -5   9     107     332                                                          95    0.11    0.00  1.0000
  -6  -5   9     203     208                                                         186   -0.11    0.00  1.0000
   5  -6   9     363     234                                                         340   -0.11    0.00  1.0000
   6   5  -9     202     220                                                         185   -0.11    0.00  1.0000
   6  -5  -9      98     186                                                          86   -0.11    0.00  1.0000
   5  -6  -9      65     180                                                          56    0.11    0.00  1.0000
  -5  -6  -9     256     367                                                         237    0.11    0.00  1.0000
  -6  -5  -9     112     256                                                         100    0.11    0.00  1.0000
  -5   6   9     202     191                                                         185    0.11    0.00  1.0000
   6  -5  10     417     281                                                         419    0.01    0.00  1.0000
   5  -6  10     930     521                                                         933    0.01    0.00  1.0000
  -5  -6  10     925     371                                                         928    0.01    0.00  1.0000
   5   6 -10       9     123                                                           9    0.01    0.00  1.0000
   6   5 -10     165     122                                                         166   -0.01    0.00  1.0000
   6  -5 -10     272     189                                                         274   -0.01    0.00  1.0000
   5  -6 -10     581     226                                                         584   -0.01    0.00  1.0000
  -5  -6 -10     433     362                                                         435   -0.01    0.00  1.0000
  -6  -5 -10     200     245                                                         201    0.01    0.00  1.0000
  -5   6  10     302     122                                                         304   -0.01    0.00  1.0000
  -5  -6  11     123     334                                                         111   -0.09    0.00  1.0000
   5  -6  11     349     428                                                         329   -0.09    0.00  1.0000
   6  -5 -11      16     139                                                          12   -0.09    0.00  1.0000
   6  -5 -11       2      86                                                           1   -0.09    0.00  1.0000
   5  -6 -11       2     126                                                           1    0.09    0.00  1.0000
  -5  -6 -11      65     427                                                          57    0.09    0.00  1.0000
  -6  -5 -11       0     272                                                           0    0.09    0.00  1.0000
   5  -6  12     221     237                                                         219   -0.01    0.00  1.0000
   5  -6 -12     417     255                                                         414    0.01    0.00  1.0000
   6  -5 -12     170     125                                                         168    0.01    0.00  1.0000
  -5  -6 -12     917     477                                                         913    0.01    0.00  1.0000
  -6  -5 -12      11     263                                                          11   -0.01    0.00  1.0000
   6   5 -12     157     125                                                         155    0.01    0.00  1.0000
  -6   5 -12     286     360                                                         284   -0.01    0.00  1.0000
   5  -6 -13       0     104                                                           0   -0.03    0.00  1.0000
   6  -5 -13      34     105                                                          32    0.03    0.00  1.0000
  -5  -6 -13       0     280                                                           0   -0.03    0.00  1.0000
  -6  -5 -13     153     317                                                         148   -0.03    0.00  1.0000
   6   5 -13     190     272                                                         185    0.03    0.00  1.0000
  -6   5 -13     293     325                                                         287   -0.03    0.00  1.0000
   5  -6 -14     602     194                                                         593   -0.03    0.00  1.0000
   6  -5 -14     590     195                                                         581   -0.03    0.00  1.0000
  -5  -6 -14     265     312                                                         259   -0.03    0.00  1.0000
  -6  -5 -14     230     264                                                         224    0.03    0.00  1.0000
   6   5 -14    1265     421                                                        1252   -0.03    0.00  1.0000
   5   6 -14    1698     450                                                        1683    0.03    0.00  1.0000
  -6   5 -14      73     228                                                          70    0.03    0.00  1.0000
  -5   6 -14     976     312                                                         965    0.03    0.00  1.0000
   5  -6 -15      90     121                                                          90    0.00    0.00  1.0000
  -5  -6 -15     550     417                                                         549    0.00    0.00  1.0000
   5   6 -15     102     183                                                         102    0.00    0.00  1.0000
  -5   6 -15      88     226                                                          88    0.00    0.00  1.0000
   6  -6   0       9     161                                                          31   -0.45    0.00  1.0000
  -6   6   0      30     126                                                          65   -0.45    0.00  1.0000
  -6  -6   0     407     282                                                         518   -0.45    0.00  1.0000
   6   6   0     214     198                                                         296   -0.45    0.00  1.0000
   6  -6   2   19147    1497                                                       19203    0.04    0.00  1.0000
  -6   6  -2   22678     657                                                       22739    0.04    0.00  1.0000
   6  -6  -2   22528     667                                                       22588    0.04    0.00  1.0000
  -6  -6   2   21196     618                                                       21255    0.04    0.00  1.0000
  -6   6   2   21599     588                                                       21658    0.04    0.00  1.0000
   6   6  -2   22884     629                                                       22945    0.04    0.00  1.0000
  -6  -6  -2   24062     775                                                       24125    0.04    0.00  1.0000
   6   6   2   23952     645                                                       24014    0.04    0.00  1.0000
   6  -6   4     508     255                                                         535   -0.10    0.00  1.0000
  -6   6  -4     657     222                                                         687   -0.10    0.00  1.0000
  -6  -6   4     397     243                                                         420   -0.10    0.00  1.0000
   6  -6  -4     745     214                                                         777   -0.10    0.00  1.0000
  -6   6   4     319     109                                                         340   -0.10    0.00  1.0000
  -6  -6  -4    1059     310                                                        1097   -0.10    0.00  1.0000
   6   6   4     141     136                                                         155   -0.10    0.00  1.0000
   6  -6   6    1810     517                                                        2072    0.52    0.00  1.0000
  -6  -6   6    2615     592                                                        2928    0.52    0.00  1.0000
   6  -6  -6    2516     514                                                        2823    0.52    0.00  1.0000
  -6  -6  -6    3983     685                                                        4367    0.52    0.00  1.0000
  -6   6   6    2939     570                                                        3270    0.52    0.00  1.0000
   6  -6   8    1591     373                                                        1484    0.24    0.00  1.0000
   6   6  -8    1169     266                                                        1077    0.24    0.00  1.0000
   6  -6  -8    1149     226                                                        1058    0.24    0.00  1.0000
  -6  -6  -8     159     250                                                         126    0.24    0.00  1.0000
   6  -6  10     637     270                                                         606   -0.11    0.00  1.0000
  -6  -6  10    1142     170                                                        1101   -0.11    0.00  1.0000
   6   6 -10    1290     306                                                        1246   -0.11    0.00  1.0000
   6  -6 -10    1709     288                                                        1659   -0.11    0.00  1.0000
  -6  -6 -10     364     267                                                         341   -0.11    0.00  1.0000
   6  -6 -12    1006     241                                                        1013    0.02    0.00  1.0000
  -6  -6 -12      43     253                                                          44    0.02    0.00  1.0000
  -6  -6 -14     230     422                                                         233   -0.02    0.00  1.0000
   6   6 -14       1     162                                                           1   -0.02    0.00  1.0000
  -6   6 -14     134     256                                                         136   -0.02    0.00  1.0000
   7  -1   0    1383     310                                                        1377    0.01    0.00  1.0000
  -7  -1   0    2230     321                                                        2222   -0.01    0.00  1.0000
  -7   1   0    1450     574                                                        1444    0.01    0.00  1.0000
   1  -7   0    1218     465                                                        1212    0.01    0.00  1.0000
  -1  -7   0    1395     543                                                        1389   -0.01    0.00  1.0000
  -1   7   0    1574     417                                                        1567    0.01    0.00  1.0000
   1   7   0    2152     443                                                        2144   -0.01    0.00  1.0000
  -7  -1   0    1512     298                                                        1506   -0.01    0.00  1.0000
   7  -1   1    3413     410                                                        3337    0.11    0.00  1.0000
  -7  -1  -1    3906     385                                                        3824   -0.11    0.00  1.0000
   7  -1  -1    3534     327                                                        3456    0.11    0.00  1.0000
  -7  -1   1    3189     559                                                        3115   -0.11    0.00  1.0000
  -7   1  -1    3004     720                                                        2932    0.11    0.00  1.0000
  -7   1   1    3743     336                                                        3663    0.11    0.00  1.0000
  -1  -7   1    2936     593                                                        2865    0.11    0.00  1.0000
  -1   7  -1    3318     494                                                        3243   -0.11    0.00  1.0000
   1  -7  -1    3382     545                                                        3306   -0.11    0.00  1.0000
   1   7  -1    3739     487                                                        3659    0.11    0.00  1.0000
  -1  -7  -1    3405     585                                                        3329    0.11    0.00  1.0000
  -1   7   1    3332     525                                                        3257   -0.11    0.00  1.0000
   1   7   1    3041     506                                                        2969    0.11    0.00  1.0000
  -7  -1   1    3560     329                                                        3482   -0.11    0.00  1.0000
  -7  -1  -1    3584     397                                                        3506   -0.11    0.00  1.0000
   7  -1   2   10262     398                                                       10250    0.01    0.00  1.0000
  -7  -1  -2   11358     401                                                       11345   -0.01    0.00  1.0000
  -7   1  -2    9806     587                                                        9794    0.01    0.00  1.0000
   1  -7   2    8571     463                                                        8560    0.01    0.00  1.0000
  -1  -7   2    8680     424                                                        8669   -0.01    0.00  1.0000
  -1   7  -2    8394     404                                                        8383    0.01    0.00  1.0000
   1   7  -2    8591     409                                                        8580   -0.01    0.00  1.0000
   1  -7  -2    9050     437                                                        9038    0.01    0.00  1.0000
  -1  -7  -2   10507     576                                                       10495   -0.01    0.00  1.0000
  -1   7   2    9430     468                                                        9418    0.01    0.00  1.0000
   1   7   2    8495     334                                                        8484   -0.01    0.00  1.0000
  -7  -1  -2    8912     382                                                        8901   -0.01    0.00  1.0000
   7  -1   3    3179     425                                                        3084    0.15    0.00  1.0000
  -7  -1  -3    3961     355                                                        3855   -0.15    0.00  1.0000
  -7   1  -3    3216     529                                                        3121    0.15    0.00  1.0000
   1  -7   3    4637     544                                                        4523   -0.15    0.00  1.0000
  -1  -7   3    2927     395                                                        2836    0.15    0.00  1.0000
  -1   7  -3    4740     496                                                        4624   -0.15    0.00  1.0000
   1   7  -3    4034     399                                                        3927    0.15    0.00  1.0000
   1  -7  -3    3648     437                                                        3547   -0.15    0.00  1.0000
  -1  -7  -3    3357     504                                                        3260    0.15    0.00  1.0000
  -1   7   3    5242     491                                                        5120   -0.15    0.00  1.0000
   1   7   3    5045     440                                                        4926    0.15    0.00  1.0000
  -7  -1  -3    4724     435                                                        4609   -0.15    0.00  1.0000
  -7  -1  -4    1932     385                                                        1967    0.07    0.00  1.0000
  -7   1  -4    2208     395                                                        2245   -0.07    0.00  1.0000
   1  -7   4    1768     384                                                        1801   -0.07    0.00  1.0000
  -1  -7   4    2277     377                                                        2315    0.07    0.00  1.0000
  -1   7  -4    1986     404                                                        2021   -0.07    0.00  1.0000
   1  -7  -4    3133     514                                                        3177   -0.07    0.00  1.0000
  -1  -7  -4    1994     455                                                        2029    0.07    0.00  1.0000
  -1   7   4    2393     363                                                        2432   -0.07    0.00  1.0000
   1   7   4    1929     367                                                        1964    0.07    0.00  1.0000
  -7  -1  -4    2086     392                                                        2122    0.07    0.00  1.0000
  -7  -1  -5      38     203                                                          66    0.34    0.00  1.0000
  -7   1  -5     105     193                                                         149   -0.34    0.00  1.0000
   1  -7   5     136     198                                                         185    0.34    0.00  1.0000
  -1  -7   5     248     303                                                         314   -0.34    0.00  1.0000
  -1   7  -5     137     304                                                         187    0.34    0.00  1.0000
   1   7  -5      82     265                                                         121   -0.34    0.00  1.0000
   1  -7  -5      94     194                                                         136    0.34    0.00  1.0000
  -1  -7  -5     481     376                                                         571   -0.34    0.00  1.0000
  -1   7   5     206     246                                                         266    0.34    0.00  1.0000
   7   1  -5     117      73                                                         163    0.34    0.00  1.0000
   1   7   5     281     263                                                         350   -0.34    0.00  1.0000
  -7  -1  -5     475     340                                                         564    0.34    0.00  1.0000
  -7   1  -5      16     262                                                          35   -0.34    0.00  1.0000
  -7  -1  -6     537     185                                                         553    0.06    0.00  1.0000
  -7   1  -6     757     333                                                         776   -0.06    0.00  1.0000
   1  -7   6     390     297                                                         403   -0.06    0.00  1.0000
  -1  -7   6     540     266                                                         556    0.06    0.00  1.0000
  -1   7  -6    1624     368                                                        1651   -0.06    0.00  1.0000
   1   7  -6     138     147                                                         146    0.06    0.00  1.0000
   7  -1  -6     765     164                                                         784   -0.06    0.00  1.0000
   1  -7  -6     668     361                                                         686   -0.06    0.00  1.0000
  -1  -7  -6     668     316                                                         686    0.06    0.00  1.0000
  -1   7   6     523     196                                                         538   -0.06    0.00  1.0000
   1   7   6    1029     309                                                        1051    0.06    0.00  1.0000
   7   1  -6     196      65                                                         206    0.06    0.00  1.0000
  -7  -1  -6    1678     507                                                        1706    0.06    0.00  1.0000
  -7   1  -6    1037     358                                                        1059   -0.06    0.00  1.0000
   1  -7   7    1168     297                                                        1155    0.03    0.00  1.0000
   7  -1  -7      91      37                                                          87   -0.03    0.00  1.0000
  -1  -7   7     733     264                                                         723   -0.03    0.00  1.0000
   7   1  -7     413     112                                                         405    0.03    0.00  1.0000
  -1   7  -7     566     278                                                         557    0.03    0.00  1.0000
   1   7  -7     473     217                                                         465   -0.03    0.00  1.0000
   1  -7  -7     389     205                                                         382    0.03    0.00  1.0000
   7  -1  -7    1118     208                                                        1106   -0.03    0.00  1.0000
  -1  -7  -7      29     212                                                          27   -0.03    0.00  1.0000
   7   1  -7     345      97                                                         338    0.03    0.00  1.0000
  -1   7   7    1286     328                                                        1273    0.03    0.00  1.0000
   1   7   7     478     157                                                         470   -0.03    0.00  1.0000
  -7  -1  -7      99     233                                                          95    0.03    0.00  1.0000
  -7   1  -7     814     344                                                         803   -0.03    0.00  1.0000
   1  -7   8     180     357                                                         271    0.53    0.00  1.0000
  -1  -7   8     116     283                                                         191   -0.53    0.00  1.0000
   7   1  -8       8     111                                                          34   -0.53    0.00  1.0000
   1   7  -8     117     248                                                         192   -0.53    0.00  1.0000
   1  -7  -8     237     403                                                         340    0.53    0.00  1.0000
  -1  -7  -8     106     264                                                         177   -0.53    0.00  1.0000
   7  -1  -8      18     113                                                          53    0.53    0.00  1.0000
   7   1  -8      28     120                                                          70   -0.53    0.00  1.0000
  -7  -1  -8      76     242                                                         138   -0.53    0.00  1.0000
  -7   1  -8       1     227                                                           5    0.53    0.00  1.0000
   1  -7   9    1053     464                                                         992   -0.17    0.00  1.0000
  -1  -7   9     822     437                                                         768    0.17    0.00  1.0000
   7  -1  -9    1063     375                                                        1002    0.17    0.00  1.0000
   7   1  -9    1376     459                                                        1306   -0.17    0.00  1.0000
   1  -7  -9    1154     550                                                        1090   -0.17    0.00  1.0000
  -1  -7  -9    1226     471                                                        1160    0.17    0.00  1.0000
   7   1  -9    1134     367                                                        1071   -0.17    0.00  1.0000
  -7  -1  -9    1360     618                                                        1291   -0.17    0.00  1.0000
  -7   1  -9    2014     748                                                        1929    0.17    0.00  1.0000
   1  -7  10       7     277                                                           2   -0.22    0.00  1.0000
  -1  -7  10      38     255                                                          24    0.22    0.00  1.0000
   7  -1 -10      83     147                                                          62   -0.22    0.00  1.0000
   7   1 -10     111     215                                                          86    0.22    0.00  1.0000
   1  -7 -10      72     267                                                          52   -0.22    0.00  1.0000
  -1  -7 -10      12     236                                                           5    0.22    0.00  1.0000
   7   1 -10      83     141                                                          62    0.22    0.00  1.0000
  -7  -1 -10     288     422                                                         247    0.22    0.00  1.0000
  -7   1 -10     362     441                                                         316   -0.22    0.00  1.0000
  -1  -7  11     683     313                                                         679    0.01    0.00  1.0000
   1  -7  11     859     284                                                         855   -0.01    0.00  1.0000
   7  -1 -11     258     116                                                         256    0.01    0.00  1.0000
   7   1 -11     220     150                                                         218   -0.01    0.00  1.0000
   1  -7 -11     509     292                                                         506   -0.01    0.00  1.0000
  -1  -7 -11     221     224                                                         219    0.01    0.00  1.0000
   7  -1 -11     397     138                                                         394    0.01    0.00  1.0000
   7   1 -11     212     119                                                         210   -0.01    0.00  1.0000
  -7  -1 -11     517     322                                                         514   -0.01    0.00  1.0000
  -7   1 -11     595     398                                                         591    0.01    0.00  1.0000
   1  -7  12     307     295                                                         294    0.07    0.00  1.0000
  -1  -7  12     226     233                                                         214   -0.07    0.00  1.0000
   1  -7 -12     146     277                                                         137    0.07    0.00  1.0000
  -1  -7 -12    1001     487                                                         977   -0.07    0.00  1.0000
   7  -1 -12      28     113                                                          24    0.07    0.00  1.0000
   7   1 -12      88     160                                                          81   -0.07    0.00  1.0000
  -7  -1 -12     890     428                                                         867   -0.07    0.00  1.0000
  -7   1 -12     706     526                                                         685    0.07    0.00  1.0000
  -1  -7  13     355     261                                                         314    0.20    0.00  1.0000
   1  -7  13     397     374                                                         353   -0.20    0.00  1.0000
   1  -7 -13      67     208                                                          50   -0.20    0.00  1.0000
  -1  -7 -13       1     244                                                           0    0.20    0.00  1.0000
   7  -1 -13     209     138                                                         178    0.20    0.00  1.0000
   7   1 -13     326     143                                                         287   -0.20    0.00  1.0000
  -7  -1 -13     198     398                                                         168   -0.20    0.00  1.0000
  -7   1 -13     283     273                                                         246    0.20    0.00  1.0000
   1  -7 -14      19     369                                                          20    0.02    0.00  1.0000
  -1  -7 -14      27     397                                                          28   -0.02    0.00  1.0000
  -7  -1 -14       3     420                                                           3   -0.02    0.00  1.0000
  -7   1 -14      43     498                                                          44    0.02    0.00  1.0000
   1  -7 -15      19     253                                                          59    0.58    0.00  1.0000
  -1  -7 -15      32     363                                                          81   -0.58    0.00  1.0000
  -7  -1 -15       4     283                                                           2    0.58    0.00  1.0000
  -7   1 -15     387     503                                                         529   -0.58    0.00  1.0000
   1   7 -15       2     201                                                           4   -0.58    0.00  1.0000
  -1   7 -15     174     350                                                         273    0.58    0.00  1.0000
   7  -2   1    6362     613                                                        5953   -0.46    0.00  1.0000
   7  -2  -1    5777     449                                                        5387    0.46    0.00  1.0000
  -7   2  -1    6982     491                                                        6553   -0.46    0.00  1.0000
  -7   2   1    5742     246                                                        5353    0.46    0.00  1.0000
   2  -7   1    6492     461                                                        6078    0.46    0.00  1.0000
  -2  -7   1    5861     488                                                        5468   -0.46    0.00  1.0000
  -2   7  -1    7510     447                                                        7065    0.46    0.00  1.0000
   2  -7  -1    6449     391                                                        6037   -0.46    0.00  1.0000
  -2  -7  -1    6394     507                                                        5984    0.46    0.00  1.0000
   2   7  -1    6889     358                                                        6463   -0.46    0.00  1.0000
  -2   7   1    6080     386                                                        5680   -0.46    0.00  1.0000
   2   7   1    5797     409                                                        5407    0.46    0.00  1.0000
  -7  -2   1    6659     277                                                        6240   -0.46    0.00  1.0000
  -7  -2  -1    6172     349                                                        5769    0.46    0.00  1.0000
   7   2   1    7048     365                                                        6617    0.46    0.00  1.0000
   7  -2   2    2219     668                                                        2279   -0.11    0.00  1.0000
  -7   2  -2    3673     729                                                        3750   -0.11    0.00  1.0000
   2  -7   2    2425     521                                                        2488   -0.11    0.00  1.0000
  -2  -7   2    4215     648                                                        4298    0.11    0.00  1.0000
  -2   7  -2    2903     453                                                        2972   -0.11    0.00  1.0000
   2  -7  -2    3378     505                                                        3452    0.11    0.00  1.0000
   2   7  -2    3379     457                                                        3453    0.11    0.00  1.0000
  -2  -7  -2    3209     659                                                        3281   -0.11    0.00  1.0000
  -2   7   2    3588     488                                                        3665    0.11    0.00  1.0000
   2   7   2    3239     457                                                        3312   -0.11    0.00  1.0000
  -7  -2  -2    3705     447                                                        3783    0.11    0.00  1.0000
   7   2  -2    3228     268                                                        3301   -0.11    0.00  1.0000
   7   2   2    3748     424                                                        3826    0.11    0.00  1.0000
   7  -2   3   14165     843                                                       14132   -0.02    0.00  1.0000
  -7   2  -3   13138     811                                                       13107   -0.02    0.00  1.0000
   2  -7   3   16816     667                                                       16780    0.02    0.00  1.0000
  -7  -2   3   13402     295                                                       13370   -0.02    0.00  1.0000
  -2  -7   3   16633     643                                                       16598   -0.02    0.00  1.0000
  -2   7  -3   14842     580                                                       14809    0.02    0.00  1.0000
   2   7  -3   13221     495                                                       13190   -0.02    0.00  1.0000
   2  -7  -3   12566     522                                                       12535   -0.02    0.00  1.0000
  -2  -7  -3   15268     627                                                       15234    0.02    0.00  1.0000
  -2   7   3   15960     560                                                       15925   -0.02    0.00  1.0000
  -7   2   3   14711     315                                                       14678    0.02    0.00  1.0000
   2   7   3   14088     518                                                       14056    0.02    0.00  1.0000
   7   2  -3   14180     307                                                       14147   -0.02    0.00  1.0000
  -7  -2  -3   15470     595                                                       15436    0.02    0.00  1.0000
  -7  -2  -4    4842     373                                                        4657   -0.23    0.00  1.0000
   7  -2   4    7372     506                                                        7143    0.23    0.00  1.0000
  -7   2  -4    5466     552                                                        5269    0.23    0.00  1.0000
   2  -7   4    6593     559                                                        6377    0.23    0.00  1.0000
  -2  -7   4    6245     480                                                        6035   -0.23    0.00  1.0000
  -2   7  -4    6793     524                                                        6573    0.23    0.00  1.0000
   2   7  -4    5880     392                                                        5676   -0.23    0.00  1.0000
   2  -7  -4    6801     547                                                        6581   -0.23    0.00  1.0000
  -2  -7  -4    6458     598                                                        6244    0.23    0.00  1.0000
  -2   7   4    6794     430                                                        6574   -0.23    0.00  1.0000
   2   7   4    5943     400                                                        5738    0.23    0.00  1.0000
  -7  -2  -4    6128     418                                                        5920   -0.23    0.00  1.0000
   7  -2   5     418     266                                                         450   -0.14    0.00  1.0000
  -7  -2  -5     207     169                                                         230    0.14    0.00  1.0000
  -7   2  -5     448     201                                                         481   -0.14    0.00  1.0000
   2  -7   5     884     312                                                         931    0.14    0.00  1.0000
  -2  -7   5     630     294                                                         670   -0.14    0.00  1.0000
  -2   7  -5     423     262                                                         456    0.14    0.00  1.0000
   2   7  -5     236     157                                                         260   -0.14    0.00  1.0000
   2  -7  -5     359     322                                                         389   -0.14    0.00  1.0000
  -2  -7  -5     827     419                                                         872    0.14    0.00  1.0000
  -2   7   5     340     232                                                         369   -0.14    0.00  1.0000
   2   7   5     445     225                                                         478    0.14    0.00  1.0000
  -7  -2  -5     246     213                                                         271    0.14    0.00  1.0000
   7  -2   6      73     200                                                          68   -0.05    0.00  1.0000
  -7  -2  -6     736     264                                                         720    0.05    0.00  1.0000
   7  -2  -6     207     113                                                         199    0.05    0.00  1.0000
[truncated: 1,434,794 more chars]
