# Supplementary material for: Superior thermoelasticity and shape-memory nanopores in a porous supramolecular organic framework
Source: Nat Commun. 2016 May 11;7:11564. doi: 10.1038/ncomms11564 (PMC4865851; doi:10.1038/ncomms11564)
Supplement: Supplementary Data 14 — 1t during temperature cycle (collected at 123 K) [file ncomms11564-s15.cif]

 

 
_audit_creation_method            'SHELXL-2014/7'
_shelx_SHELXL_version_number      '2014/7'
_chemical_name_systematic         ?
_chemical_name_common             'C10 H8.50 N O2'
_chemical_melting_point           ?
_chemical_formula_moiety          'C10 H8.50 N O2'
_chemical_formula_sum
 'C10 H8.50 N O2' 
_chemical_formula_weight          174.68

loop_
 _atom_type_symbol
 _atom_type_description
 _atom_type_scat_dispersion_real
 _atom_type_scat_dispersion_imag
 _atom_type_scat_source
 'C'  'C'   0.0181   0.0091
 'International Tables Vol C Tables 4.2.6.8 and 6.1.1.4'
 'H'  'H'   0.0000   0.0000
 'International Tables Vol C Tables 4.2.6.8 and 6.1.1.4'
 'N'  'N'   0.0311   0.0180
 'International Tables Vol C Tables 4.2.6.8 and 6.1.1.4'
 'O'  'O'   0.0492   0.0322
 'International Tables Vol C Tables 4.2.6.8 and 6.1.1.4'
 
_space_group_crystal_system       tetragonal
_space_group_IT_number            133
_space_group_name_H-M_alt         'P 42/n b c'
_space_group_name_Hall            '-P 4ac 2b'
 
_shelx_space_group_comment
;
The symmetry employed for this shelxl refinement is uniquely defined
by the following loop, which should always be used as a source of
symmetry information in preference to the above space-group names.
They are only intended as comments.
;
 
loop_
 _space_group_symop_operation_xyz
 'x, y, z'
 '-y+1/2, x, z+1/2'
 '-x+1/2, -y+1/2, z'
 'y, -x+1/2, z+1/2'
 'x, -y+1/2, -z'
 '-x+1/2, y, -z'
 'y, x, -z+1/2'
 '-y+1/2, -x+1/2, -z+1/2'
 '-x, -y, -z'
 'y-1/2, -x, -z-1/2'
 'x-1/2, y-1/2, -z'
 '-y, x-1/2, -z-1/2'
 '-x, y-1/2, z'
 'x-1/2, -y, z'
 '-y, -x, z-1/2'
 'y-1/2, x-1/2, z-1/2'
 
_cell_length_a                    17.289(6)
_cell_length_b                    17.289(6)
_cell_length_c                    12.957(4)
_cell_angle_alpha                 90
_cell_angle_beta                  90
_cell_angle_gamma                 90
_cell_volume                      3873(3)
_cell_formula_units_Z             16
_cell_measurement_temperature     123(2)
_cell_measurement_reflns_used     11382
_cell_measurement_theta_min       1.6658
_cell_measurement_theta_max       30.7524 
 
_exptl_crystal_description        Needle
_exptl_crystal_colour             Colorless
_exptl_crystal_density_meas       ?
_exptl_crystal_density_method     ?
_exptl_crystal_density_diffrn     1.198          
_exptl_crystal_F_000              1464
_exptl_transmission_factor_min    ?
_exptl_transmission_factor_max    ?
_exptl_crystal_size_max           0.14
_exptl_crystal_size_mid           0.09
_exptl_crystal_size_min           0.09
_exptl_absorpt_coefficient_mu     0.696
_shelx_estimated_absorpt_T_min    ?
_shelx_estimated_absorpt_T_max    ?
_exptl_absorpt_correction_type    'Multi-scan'
_exptl_absorpt_correction_T_min   0.5256
_exptl_absorpt_correction_T_max   1.0000
_exptl_absorpt_process_details    ?
_exptl_absorpt_special_details    ?
_diffrn_ambient_temperature       123(2)
_diffrn_radiation_wavelength      1.54178
_diffrn_radiation_type            CuK\a
_diffrn_source                    ?
_diffrn_measurement_device_type   'Rigaku CCD'
_diffrn_measurement_method        \w
_diffrn_detector_area_resol_mean  ?
_diffrn_reflns_number             13627
_diffrn_reflns_av_unetI/netI      0.0502
_diffrn_reflns_av_R_equivalents   0.0999
_diffrn_reflns_limit_h_min        -18
_diffrn_reflns_limit_h_max        20
_diffrn_reflns_limit_k_min        -20
_diffrn_reflns_limit_k_max        11
_diffrn_reflns_limit_l_min        -14
_diffrn_reflns_limit_l_max        15
_diffrn_reflns_theta_min          6.154
_diffrn_reflns_theta_max          68.184
_diffrn_reflns_theta_full         67.679
_diffrn_measured_fraction_theta_max   0.981
_diffrn_measured_fraction_theta_full  0.981
_diffrn_reflns_Laue_measured_fraction_max    0.981
_diffrn_reflns_Laue_measured_fraction_full   0.981
_diffrn_reflns_point_group_measured_fraction_max   0.981
_diffrn_reflns_point_group_measured_fraction_full  0.981
_reflns_number_total              1744
_reflns_number_gt                 1236
_reflns_threshold_expression      'I > 2\s(I)'
_reflns_Friedel_coverage          0.000
_reflns_Friedel_fraction_max      .
_reflns_Friedel_fraction_full     .
 
_reflns_special_details
;
 Reflections were merged by SHELXL according to the crystal
 class for the calculation of statistics and refinement.
 
 _reflns_Friedel_fraction is defined as the number of unique
 Friedel pairs measured divided by the number that would be
 possible theoretically, ignoring centric projections and
 systematic absences.
;
 
_computing_data_collection        'CrystalClear' 
_computing_cell_refinement        'CrystalClear' 
_computing_data_reduction         'SHELXL-2014/7 (Sheldrick, 2014)'
_computing_structure_solution     'SHELXL-2014/7 (Sheldrick, 2014)'
_computing_structure_refinement   'SHELXL-2014/7 (Sheldrick, 2014)'
_computing_molecular_graphics     'SHELXL-2014/7 (Sheldrick, 2014)'
_computing_publication_material   'SHELXL-2014/7 (Sheldrick, 2014)'
_refine_special_details           ?
loop_
  _platon_squeeze_void_nr
  _platon_squeeze_void_average_x
  _platon_squeeze_void_average_y
  _platon_squeeze_void_average_z
  _platon_squeeze_void_volume
  _platon_squeeze_void_count_electrons
  _platon_squeeze_void_content
   1  0.250  0.250 -0.013       258         9 ' '
   2  0.750  0.750 -0.013       258         9 ' '
_platon_squeeze_details
;
The following poor diffraction spots were omitted in the refinement.
OMIT      4   6   0
OMIT     2   4   0 
OMIT     1   5   1 
OMIT      0   8   2 
OMIT    2   5   4
OMIT    1   7   1  
OMIT     3   6   4 
OMIT    0   6   1 
OMIT    1   5   3 
OMIT    3   6   2
OMIT     2   6   4 
OMIT     2   6   1
OMIT    3   5   2   
OMIT    2   6   0 
OMIT     2   6   2 
OMIT    4   6   2 
OMIT      6   6   0
OMIT    5   5   2 
OMIT   2   7   2 
OMIT   2   8   0
OMIT   1   3   1
OMIT   2   5   1
OMIT   0   2   3
OMIT   1   5   2
OMIT   3   4   5
OMIT    1   7   0
OMIT     5   5   0
OMIT   1   3   0
OMIT    2   2   0 
OMIT     2   4   3 
OMIT      1   5   4 
FLAT C1 C2 C3 C4
DFIX 1.36 0.02 C1 C2 C2 C3 C3 C4
DFIX 1.40 0.02 C7 C8 C8 C9
DFIX 1.31 0.02 C5 O1
DFIX 1.20 0.02 C5 O2
DAMP 1999
Because the disorder, desolvation process, thermal cycling, and phase transition, the structure refine with poor R value.
;

_refine_ls_structure_factor_coef  Fsqd
_refine_ls_matrix_type            full
_refine_ls_weighting_scheme       calc
_refine_ls_weighting_details
'w=1/[\s^2^(Fo^2^)+(0.2000P)^2^+15.0000P] where P=(Fo^2^+2Fc^2^)/3'
_atom_sites_solution_primary      ?
_atom_sites_solution_secondary    ?
_atom_sites_solution_hydrogens    mixed
_refine_ls_hydrogen_treatment     constr
_refine_ls_extinction_method      'SHELXL-2014/7 (Sheldrick 2014'
_refine_ls_extinction_coef        0.0015(6)
_refine_ls_extinction_expression
 'Fc^*^=kFc[1+0.001xFc^2^\l^3^/sin(2\q)]^-1/4^'
_refine_ls_number_reflns          1744
_refine_ls_number_parameters      120
_refine_ls_number_restraints      8
_refine_ls_R_factor_all           0.3197
_refine_ls_R_factor_gt            0.2856
_refine_ls_wR_factor_ref          0.6084
_refine_ls_wR_factor_gt           0.5842
_refine_ls_goodness_of_fit_ref    0.985
_refine_ls_restrained_S_all       0.989
_refine_ls_shift/su_max           2.320
_refine_ls_shift/su_mean          0.114
 
loop_
 _atom_site_label
 _atom_site_type_symbol
 _atom_site_fract_x
 _atom_site_fract_y
 _atom_site_fract_z
 _atom_site_U_iso_or_equiv
 _atom_site_adp_type
 _atom_site_occupancy
 _atom_site_site_symmetry_order  
 _atom_site_calc_flag
 _atom_site_refinement_flags_posn
 _atom_site_refinement_flags_adp
 _atom_site_refinement_flags_occupancy
 _atom_site_disorder_assembly
 _atom_site_disorder_group
C1 C 0.7500 0.2030(3) 0.5000 0.171(4) Uani 1 2 d DS T P . .
C2 C 0.7265(3) 0.1694(2) 0.4155(4) 0.1561(16) Uani 1 1 d D . . . .
H2 H 0.7087 0.1977 0.3574 0.187 Uiso 1 1 calc R U . . .
C3 C 0.7295(4) 0.0920(3) 0.4169(3) 0.206(2) Uani 1 1 d D . . . .
O1 O 0.6874(3) 0.0890(3) 0.2411(4) 0.226(3) Uani 1 1 d D . . . .
O2 O 0.7119(5) -0.0185(4) 0.3112(5) 0.262(4) Uani 1 1 d D . . . .
C4 C 0.7500 0.0443(6) 0.5000 0.244(7) Uani 1 2 d DS T P . .
H4 H 0.7500 -0.0107 0.5000 0.293 Uiso 1 2 calc R U P . .
C5 C 0.7096(9) 0.0527(4) 0.3263(8) 0.359(8) Uani 1 1 d D . . . .
N1 N 0.6310(7) -0.0089(7) 0.0863(4) 0.306(5) Uani 1 1 d . . . . .
H1 H 0.6617 0.0537 0.2032 0.367 Uiso 1 1 d R U . . .
C6 C 0.6172(12) -0.0823(14) 0.0638(9) 0.603(14) Uani 1 1 d . . . . .
H6 H 0.6213 -0.1224 0.1136 0.723 Uiso 1 1 calc R U . . .
C8 C 0.6024(7) -0.0395(5) -0.1151(6) 0.256(5) Uani 1 1 d D . . . .
C7 C 0.5960(7) -0.0965(7) -0.0392(6) 0.418(5) Uani 1 1 d D . . . .
H7 H 0.5768 -0.1461 -0.0576 0.502 Uiso 1 1 calc R U . . .
C10 C 0.6441(9) 0.0394(6) 0.0168(6) 0.481(8) Uani 1 1 d . . . . .
H10 H 0.6579 0.0896 0.0399 0.577 Uiso 1 1 calc R U . . .
C9 C 0.6409(9) 0.0290(5) -0.1004(9) 0.396(9) Uani 1 1 d D . . . .
H9 H 0.6611 0.0626 -0.1517 0.475 Uiso 1 1 calc R U . . .
C11 C 0.5729(7) -0.0753(7) -0.2214(3) 0.525(7) Uani 1 1 d . . . . .
 
loop_
 _atom_site_aniso_label
 _atom_site_aniso_U_11
 _atom_site_aniso_U_22
 _atom_site_aniso_U_33
 _atom_site_aniso_U_23
 _atom_site_aniso_U_13
 _atom_site_aniso_U_12
C1 0.357(11) 0.028(3) 0.128(4) 0.000 0.106(6) 0.000
C2 0.249(4) 0.0725(16) 0.147(3) -0.0533(17) 0.043(3) 0.0981(17)
C3 0.156(5) 0.322(5) 0.140(3) -0.177(2) -0.039(3) 0.094(4)
O1 0.299(6) 0.172(4) 0.207(4) -0.042(4) -0.079(5) -0.014(4)
O2 0.344(9) 0.243(7) 0.199(5) -0.018(5) 0.012(6) -0.008(6)
C4 0.422(18) 0.182(10) 0.128(6) 0.000 -0.115(9) 0.000
C5 0.505(19) 0.079(4) 0.493(17) 0.085(7) 0.184(14) 0.057(7)
N1 0.376(11) 0.469(13) 0.073(3) 0.032(6) -0.032(5) -0.117(10)
C6 0.59(2) 0.99(4) 0.224(9) -0.255(14) 0.167(12) -0.40(2)
C8 0.342(13) 0.278(9) 0.148(5) 0.096(6) -0.019(7) -0.065(9)
C7 0.441(10) 0.646(13) 0.168(8) 0.034(10) -0.029(8) -0.400(7)
C10 1.01(2) 0.319(8) 0.109(5) -0.062(5) 0.003(9) -0.400(9)
C9 0.82(3) 0.131(6) 0.236(9) 0.039(6) -0.202(12) -0.115(11)
C11 0.816(14) 0.671(16) 0.089(3) -0.064(5) -0.190(4) -0.375(10)
 
_geom_special_details
;
 All esds (except the esd in the dihedral angle between two l.s. planes)
 are estimated using the full covariance matrix.  The cell esds are taken
 into account individually in the estimation of esds in distances, angles
 and torsion angles; correlations between esds in cell parameters are only
 used when they are defined by crystal symmetry.  An approximate (isotropic)
 treatment of cell esds is used for estimating esds involving l.s. planes.
;
 
loop_
 _geom_bond_atom_site_label_1
 _geom_bond_atom_site_label_2
 _geom_bond_distance
 _geom_bond_site_symmetry_2
 _geom_bond_publ_flag
C1 C2 1.304(5) . ?
C1 C2 1.304(5) 6_656 ?
C1 C1 1.625(11) 3_655 ?
C2 C3 1.338(7) . ?
C2 H2 0.9500 . ?
C3 C4 1.402(8) . ?
C3 C5 1.400(11) . ?
O1 C5 1.328(10) . ?
O1 H1 0.9007 . ?
O2 C5 1.247(8) . ?
C4 C3 1.402(8) 6_656 ?
C4 H4 0.9500 . ?
N1 C6 1.32(2) . ?
N1 C10 1.248(12) . ?
C6 C7 1.406(14) . ?
C6 H6 0.9500 . ?
C8 C9 1.371(11) . ?
C8 C7 1.396(11) . ?
C8 C11 1.594(10) . ?
C7 H7 0.9500 . ?
C10 C9 1.530(14) . ?
C10 H10 0.9500 . ?
C9 H9 0.9500 . ?
C11 C11 0.744(9) 8_554 ?
 
loop_
 _geom_angle_atom_site_label_1
 _geom_angle_atom_site_label_2
 _geom_angle_atom_site_label_3
 _geom_angle
 _geom_angle_site_symmetry_1
 _geom_angle_site_symmetry_3
 _geom_angle_publ_flag
C2 C1 C2 127.0(5) . 6_656 ?
C2 C1 C1 116.5(3) . 3_655 ?
C2 C1 C1 116.5(3) 6_656 3_655 ?
C1 C2 C3 115.0(5) . . ?
C1 C2 H2 122.5 . . ?
C3 C2 H2 122.5 . . ?
C2 C3 C4 127.5(6) . . ?
C2 C3 C5 117.7(5) . . ?
C4 C3 C5 114.8(6) . . ?
C5 O1 H1 106.0 . . ?
C3 C4 C3 107.8(9) 6_656 . ?
C3 C4 H4 126.1 6_656 . ?
C3 C4 H4 126.1 . . ?
O2 C5 O1 110.2(9) . . ?
O2 C5 C3 127.2(9) . . ?
O1 C5 C3 122.6(6) . . ?
C6 N1 C10 121.0(8) . . ?
N1 C6 C7 115.0(15) . . ?
N1 C6 H6 122.5 . . ?
C7 C6 H6 122.5 . . ?
C9 C8 C7 123.4(9) . . ?
C9 C8 C11 127.6(8) . . ?
C7 C8 C11 108.0(8) . . ?
C8 C7 C6 121.6(13) . . ?
C8 C7 H7 119.2 . . ?
C6 C7 H7 119.1 . . ?
N1 C10 C9 129.1(9) . . ?
N1 C10 H10 115.4 . . ?
C9 C10 H10 115.4 . . ?
C8 C9 C10 104.9(9) . . ?
C8 C9 H9 127.6 . . ?
C10 C9 H9 127.6 . . ?
C11 C11 C8 145(2) 8_554 . ?
 
loop_
 _geom_torsion_atom_site_label_1
 _geom_torsion_atom_site_label_2
 _geom_torsion_atom_site_label_3
 _geom_torsion_atom_site_label_4
 _geom_torsion
 _geom_torsion_site_symmetry_1
 _geom_torsion_site_symmetry_2
 _geom_torsion_site_symmetry_3
 _geom_torsion_site_symmetry_4
 _geom_torsion_publ_flag
C2 C1 C2 C3 -2.0(4) 6_656 . . . ?
C1 C1 C2 C3 178.0(4) 3_655 . . . ?
C1 C2 C3 C4 4.4(8) . . . . ?
C1 C2 C3 C5 -176.1(8) . . . . ?
C2 C3 C4 C3 -2.3(4) . . . 6_656 ?
C5 C3 C4 C3 178.2(9) . . . 6_656 ?
C2 C3 C5 O2 176.8(12) . . . . ?
C4 C3 C5 O2 -3.6(18) . . . . ?
C2 C3 C5 O1 -0.8(16) . . . . ?
C4 C3 C5 O1 178.7(10) . . . . ?
C10 N1 C6 C7 -18(3) . . . . ?
C9 C8 C7 C6 11(2) . . . . ?
C11 C8 C7 C6 -179.6(14) . . . . ?
N1 C6 C7 C8 11(2) . . . . ?
C6 N1 C10 C9 5(3) . . . . ?
C7 C8 C9 C10 -20.8(17) . . . . ?
C11 C8 C9 C10 172.0(11) . . . . ?
N1 C10 C9 C8 14(2) . . . . ?
C9 C8 C11 C11 13.5(19) . . . 8_554 ?
C7 C8 C11 C11 -155.2(8) . . . 8_554 ?
 
loop_
 _geom_hbond_atom_site_label_D 
 _geom_hbond_atom_site_label_H 
 _geom_hbond_atom_site_label_A 
 _geom_hbond_distance_DH 
 _geom_hbond_distance_HA 
 _geom_hbond_distance_DA 
 _geom_hbond_angle_DHA 
 _geom_hbond_site_symmetry_A 
O1 H1 N1  0.90 1.94 2.800(11) 160.1 .
 
_refine_diff_density_max    0.313
_refine_diff_density_min   -0.310
_refine_diff_density_rms    0.058

_shelx_res_file
;

    E:\HYG-60~3\h.res created by SHELXL-2014/7

REM  h in P4(2)/nbc
REM R1 =  0.4081 for   1768 Fo > 4sig(Fo)  and  0.4314 for all   2320 data
REM    119 parameters refined using      0 restraints
REM Highest difference peak  0.688,  deepest hole -0.721,  1-sigma level  0.170
REM  h in P4(2)/nbc
REM R1 =  0.3806 for   1676 Fo > 4sig(Fo)  and  0.4020 for all   2323 data
REM    119 parameters refined using      0 restraints
REM Highest difference peak  0.955,  deepest hole -0.554,  1-sigma level  0.166
REM  h in P4(2)/nbc
REM R1 =  0.3323 for   1640 Fo > 4sig(Fo)  and  0.3603 for all   2220 data
REM    120 parameters refined using      0 restraints
REM Highest difference peak  0.407,  deepest hole -0.345,  1-sigma level  0.095
TITL h in P4(2)/nbc
CELL 1.54178 17.2888 17.2888 12.9570 90.000 90.000 90.000
ZERR 16.0000 0.0057 0.0057 0.0044 0.000 0.000 0.000
LATT 1
SYMM 0.5-Y, X, 0.5+Z
SYMM 0.5-X, 0.5-Y, Z
SYMM Y, 0.5-X, 0.5+Z
SYMM X, 0.5-Y, -Z
SYMM 0.5-X, Y, -Z
SYMM Y, X, 0.5-Z
SYMM 0.5-Y, 0.5-X, 0.5-Z
SFAC C H N O
UNIT 160 136 16 32
MERG 2
SHEL 999.00 0.83
FMAP 2
GRID
PLAN 20
TEMP -100
FLAT C1 C2 C3 C4
DFIX 1.36 0.02 C1 C2 C2 C3 C3 C4
DFIX 1.40 0.02 C7 C8 C8 C9
DFIX 1.31 0.02 C5 O1
DFIX 1.20 0.02 C5 O2
OMIT      4   6   0
OMIT     2   4   0
OMIT     1   5   1
OMIT      0   8   2
OMIT    2   5   4
OMIT    1   7   1
OMIT     3   6   4
OMIT    0   6   1
OMIT    1   5   3
OMIT    3   6   2
OMIT     2   6   4
OMIT     2   6   1
OMIT    3   5   2
OMIT    2   6   0
OMIT     2   6   2
OMIT    4   6   2
OMIT      6   6   0
OMIT    5   5   2
OMIT   2   7   2
OMIT   2   8   0
OMIT   1   3   1
OMIT   2   5   1
OMIT   0   2   3
OMIT   1   5   2
OMIT   3   4   5
OMIT    1   7   0
OMIT     5   5   0
OMIT   1   3   0
OMIT    2   2   0
OMIT     2   4   3
OMIT      1   5   4
BOND $H
CONF
HTAB O1 N1
DAMP 1999
L.S. 20
ACTA
WGHT    0.200000   15.000000
EXTI    0.001519
FVAR       5.06550
C1    1    0.750000    0.203012    0.500000    10.50000    0.35685    0.02850 =
         0.12817    0.00000    0.10582    0.00000
C2    1    0.726537    0.169377    0.415548    11.00000    0.24863    0.07251 =
         0.14722   -0.05331    0.04295    0.09807
AFIX  43
H2    2    0.708670    0.197658    0.357381    11.00000   -1.20000
AFIX   0
C3    1    0.729509    0.092031    0.416939    11.00000    0.15626    0.32201 =
         0.14036   -0.17672   -0.03938    0.09411
O1    4    0.687418    0.089016    0.241058    11.00000    0.29938    0.17216 =
         0.20662   -0.04201   -0.07897   -0.01406
O2    4    0.711859   -0.018527    0.311209    11.00000    0.34361    0.24311 =
         0.19912   -0.01827    0.01241   -0.00815
C4    1    0.750000    0.044257    0.500000    10.50000    0.42189    0.18246 =
         0.12787    0.00000   -0.11497    0.00000
AFIX  43
H4    2    0.749998   -0.010692    0.500000    10.50000   -1.20000
AFIX   0
C5    1    0.709637    0.052686    0.326339    11.00000    0.50502    0.07919 =
         0.49269    0.08467    0.18424    0.05726
N1    3    0.631025   -0.008927    0.086269    11.00000    0.37565    0.46943 =
         0.07303    0.03199   -0.03191   -0.11658
AFIX   3
H1    2    0.661655    0.053723    0.203199    11.00000   -1.20000
AFIX   0
C6    1    0.617182   -0.082263    0.063828    11.00000    0.59318    0.99175 =
         0.22351   -0.25481    0.16673   -0.40000
AFIX  43
H6    2    0.621263   -0.122375    0.113643    11.00000   -1.20000
AFIX   0
C8    1    0.602443   -0.039499   -0.115059    11.00000    0.34172    0.27758 =
         0.14827    0.09620   -0.01890   -0.06536
C7    1    0.595979   -0.096468   -0.039201    11.00000    0.44102    0.64605 =
         0.16811    0.03417   -0.02895   -0.40000
AFIX  43
H7    2    0.576779   -0.146063   -0.057647    11.00000   -1.20000
AFIX   0
C10   1    0.644054    0.039356    0.016775    11.00000    1.01421    0.31876 =
         0.10857   -0.06176    0.00340   -0.40000
AFIX  43
H10   2    0.657886    0.089629    0.039913    11.00000   -1.20000
AFIX   0
C9    1    0.640884    0.028971   -0.100382    11.00000    0.82030    0.13057 =
         0.23623    0.03894   -0.20208   -0.11476
AFIX  43
H9    2    0.661114    0.062593   -0.151709    11.00000   -1.20000
AFIX   0
C11   1    0.572926   -0.075340   -0.221377    11.00000    0.81559    0.67140 =
         0.08943   -0.06427   -0.19043   -0.37497
HKLF 4

REM  h in P4(2)/nbc
REM R1 =  0.2856 for    1236 Fo > 4sig(Fo)  and  0.3197 for all    1744 data
REM    120 parameters refined using      8 restraints

END

WGHT      0.2000      0.0000

REM Highest difference peak  0.313,  deepest hole -0.310,  1-sigma level  0.058
Q1    1   0.7500  0.2500  0.5000  10.25000  0.05    0.31
Q2    1   0.6363  0.1357  0.0093  11.00000  0.05    0.26
Q3    1   0.5914  0.0047 -0.1060  11.00000  0.05    0.20
Q4    1   0.7024  0.0235  0.0006  11.00000  0.05    0.18
Q5    1   0.7482  0.1258  0.4225  11.00000  0.05    0.18
Q6    1   0.7825  0.1885  0.2842  11.00000  0.05    0.17
Q7    1   0.6326 -0.0614  0.2177  11.00000  0.05    0.16
Q8    1   0.5450 -0.0141 -0.0136  11.00000  0.05    0.16
Q9    1   0.7500  0.1684  0.5000  10.50000  0.05    0.15
Q10   1   0.5254 -0.0882 -0.1996  11.00000  0.05    0.15
Q11   1   0.7397 -0.1188  0.2980  11.00000  0.05    0.15
Q12   1   0.6720  0.0255  0.0805  11.00000  0.05    0.15
Q13   1   0.6442  0.0019  0.1220  11.00000  0.05    0.14
Q14   1   0.7365 -0.0635  0.3220  11.00000  0.05    0.14
Q15   1   0.6410 -0.0429  0.1768  11.00000  0.05    0.14
Q16   1   0.6928 -0.1833  0.1162  11.00000  0.05    0.14
Q17   1   0.7579  0.0744  0.3777  11.00000  0.05    0.14
Q18   1   0.6585  0.0136  0.0948  11.00000  0.05    0.14
Q19   1   0.7523  0.1370  0.0516  11.00000  0.05    0.14
Q20   1   0.7558  0.0490  0.4294  11.00000  0.05    0.14
;
_shelx_res_checksum   75064

_shelx_hkl_file
;
   0   0   4   80218    1295                                                       79558   -0.18    0.00  1.0000
   0   0   6  237016    7324                                                      232101    0.80    0.00  1.0000
   0   0   6  226739    5595                                                      221933    0.80    0.00  1.0000
   0   0   8     427     173                                                         516    0.33    0.00  1.0000
   0   0   8     704     295                                                         818    0.33    0.00  1.0000
   0   0  10   31308    3544                                                       30415   -0.40    0.00  1.0000
   0   0  12    5014    1550                                                        5066    0.06    0.00  1.0000
   0   0  14    2381     447                                                        2393    0.02    0.00  1.0000
  -1  -1  -2   28367     559                                                       29508    0.53    0.00  1.0000
   1   1   2   30274     622                                                       31452    0.53    0.00  1.0000
   1  -1  -2   29181     455                                                       30337   -0.53    0.00  1.0000
  -1   1   2   27872     343                                                       29002   -0.53    0.00  1.0000
  -1  -1   2   26718     342                                                       27825    0.53    0.00  1.0000
   1  -1   2   27913     386                                                       29045   -0.53    0.00  1.0000
   1   1  -2   26538     345                                                       27641    0.53    0.00  1.0000
  -1   1  -2   28873     455                                                       30024   -0.53    0.00  1.0000
  -1  -1   4    3944     309                                                        4043    0.12    0.00  1.0000
   1  -1   4    4393     334                                                        4498   -0.12    0.00  1.0000
  -1  -1  -4    3971     517                                                        4071    0.12    0.00  1.0000
   1  -1  -4    3816     385                                                        3914   -0.12    0.00  1.0000
   1   1   4    2738     290                                                        2821    0.12    0.00  1.0000
  -1   1   4    4700     455                                                        4808   -0.12    0.00  1.0000
  -1  -1   4    4042     366                                                        4142    0.12    0.00  1.0000
   1  -1   4    3043     375                                                        3130   -0.12    0.00  1.0000
   1  -1  -6    4199     680                                                        4689    0.58    0.00  1.0000
  -1  -1  -6    4741     773                                                        5260   -0.58    0.00  1.0000
   1  -1   6    4650    1307                                                        5164    0.58    0.00  1.0000
  -1  -1   6    4980     859                                                        5512   -0.58    0.00  1.0000
   1   1   6    4104     819                                                        4588   -0.58    0.00  1.0000
  -1   1   6    5176     838                                                        5718    0.58    0.00  1.0000
  -1  -1   6    4331     794                                                        4828   -0.58    0.00  1.0000
   1  -1   6    4560     740                                                        5070    0.58    0.00  1.0000
   1  -1   8    3391     558                                                        3260    0.18    0.00  1.0000
  -1  -1   8    3695     712                                                        3558   -0.18    0.00  1.0000
   1   1   8    5047     730                                                        4887   -0.18    0.00  1.0000
  -1   1   8    4115     876                                                        3971    0.18    0.00  1.0000
  -1  -1   8    5262     618                                                        5099   -0.18    0.00  1.0000
   1  -1   8    5109     650                                                        4948    0.18    0.00  1.0000
  -1   1   8    5173     641                                                        5011    0.18    0.00  1.0000
   1   1   8    6325     793                                                        6146   -0.18    0.00  1.0000
  -1  -1  10    1340     649                                                        1489    0.31    0.00  1.0000
  -1   1  10    1646     823                                                        1811   -0.31    0.00  1.0000
  -1  -1  10    2385     833                                                        2583    0.31    0.00  1.0000
   1  -1  10    4317    1005                                                        4581   -0.31    0.00  1.0000
  -1   1  10    3574     802                                                        3815   -0.31    0.00  1.0000
   1   1  10    4182     960                                                        4442    0.31    0.00  1.0000
  -1  -1  12    1560     321                                                        1499   -0.12    0.00  1.0000
   1  -1  12    2120     396                                                        2049    0.12    0.00  1.0000
  -1   1  12    1159     241                                                        1107    0.12    0.00  1.0000
   1   1  12    2404     516                                                        2329   -0.12    0.00  1.0000
   1  -1  14      10     414                                                          10   -0.01    0.00  1.0000
  -1   1  14       5     278                                                           5   -0.01    0.00  1.0000
   1  -1  16     152     291                                                         195   -0.26    0.00  1.0000
  -2   0  -1   11836     208                                                       11424   -0.30    0.00  1.0000
   2   0   1   14443     269                                                       13988   -0.30    0.00  1.0000
   0  -2  -1   14734     257                                                       14274    0.30    0.00  1.0000
   0   2   1   16817     330                                                       16326    0.30    0.00  1.0000
   0  -2   1   13208     203                                                       12773    0.30    0.00  1.0000
   0   2  -1   12917     210                                                       12487    0.30    0.00  1.0000
   2   0   2     280     198                                                         207    0.37    0.00  1.0000
  -2   0   2     300     136                                                         224    0.37    0.00  1.0000
   0  -2  -2     300     184                                                         224    0.37    0.00  1.0000
   0   2   2     453     186                                                         359    0.37    0.00  1.0000
   0  -2   2     412     197                                                         322    0.37    0.00  1.0000
   0   2  -2     329     169                                                         249    0.37    0.00  1.0000
   2   0   3  213024    2586                                                      206090    1.20    0.00  1.0000
  -2   0   3  211155    2337                                                      204250    1.20    0.00  1.0000
   0   2   3  215807    2458                                                      208826   -1.20    0.00  1.0000
   0  -2   3  214466    2430                                                      207507   -1.20    0.00  1.0000
   0   2  -3  214011    2432                                                      207060   -1.20    0.00  1.0000
   2   0   4    1234     224                                                        1277    0.10    0.00  1.0000
  -2   0   4    3024     225                                                        3092    0.10    0.00  1.0000
   0  -2  -4    2980     276                                                        3047    0.10    0.00  1.0000
   0   2   4    3307     279                                                        3378    0.10    0.00  1.0000
   0  -2   4    3661     335                                                        3735    0.10    0.00  1.0000
   0   2  -4    3159     277                                                        3228    0.10    0.00  1.0000
  -2   0   4    2031     187                                                        2087    0.10    0.00  1.0000
   2   0   5  128349    1967                                                      128396    0.01    0.00  1.0000
   0  -2  -5  128238    2006                                                      128285   -0.01    0.00  1.0000
  -2   0   5  124677    1704                                                      124725    0.01    0.00  1.0000
   0  -2   5  124765    1752                                                      124812   -0.01    0.00  1.0000
  -2   0   5  123367    1651                                                      123414    0.01    0.00  1.0000
   0  -2   6    6360     715                                                        6774   -0.40    0.00  1.0000
   0  -2  -6    6603     847                                                        7025   -0.40    0.00  1.0000
   2   0   6    6145    1139                                                        6552   -0.40    0.00  1.0000
  -2   0   6    5996    1011                                                        6398   -0.40    0.00  1.0000
   0   2   6    6581     980                                                        7002   -0.40    0.00  1.0000
   0  -2   6    6919     843                                                        7351   -0.40    0.00  1.0000
  -2   0   6    6132     702                                                        6539   -0.40    0.00  1.0000
   2   0   6    6275     789                                                        6687   -0.40    0.00  1.0000
   0  -2   7      75     137                                                          77    0.02    0.00  1.0000
   0  -2  -7      20     175                                                          21    0.02    0.00  1.0000
   2   0   7     259     183                                                         264   -0.02    0.00  1.0000
  -2   0   7     155     167                                                         159   -0.02    0.00  1.0000
   0   2   7     458     190                                                         464    0.02    0.00  1.0000
   0  -2   7      60     178                                                          62    0.02    0.00  1.0000
  -2   0   7      78     181                                                          81   -0.02    0.00  1.0000
   2   0   7      99     234                                                         102   -0.02    0.00  1.0000
   0  -2  -8    1889     439                                                        1932   -0.08    0.00  1.0000
   0  -2   8    1014     260                                                        1046   -0.08    0.00  1.0000
   2   0   8     660     229                                                         686   -0.08    0.00  1.0000
   0   2   8    1205     287                                                        1240   -0.08    0.00  1.0000
   0  -2   8    1208     447                                                        1243   -0.08    0.00  1.0000
  -2   0   8    1066     233                                                        1099   -0.08    0.00  1.0000
   2   0   8     878     236                                                         908   -0.08    0.00  1.0000
   0  -2   9    1308     359                                                        1342    0.07    0.00  1.0000
  -2   0   9    1839     583                                                        1880   -0.07    0.00  1.0000
   0   2   9    1126     440                                                        1158    0.07    0.00  1.0000
   0  -2   9    1127     385                                                        1159    0.07    0.00  1.0000
  -2   0   9    2253     616                                                        2298   -0.07    0.00  1.0000
   2   0   9    2527     678                                                        2575   -0.07    0.00  1.0000
  -2   0  10      90     183                                                         123    0.25    0.00  1.0000
   0  -2  10     597     546                                                         677    0.25    0.00  1.0000
  -2   0  10     211     256                                                         259    0.25    0.00  1.0000
   2   0  10     942     540                                                        1042    0.25    0.00  1.0000
   0   2  10      13     218                                                          27    0.25    0.00  1.0000
   0  -2  11     315     329                                                         323   -0.03    0.00  1.0000
  -2   0  11     322     316                                                         330    0.03    0.00  1.0000
   2   0  11     575     552                                                         586    0.03    0.00  1.0000
   0   2  11     310     421                                                         318   -0.03    0.00  1.0000
   0  -2  12     563     461                                                         611   -0.16    0.00  1.0000
  -2   0  12       0     191                                                           2   -0.16    0.00  1.0000
   2   0  12     364     472                                                         403   -0.16    0.00  1.0000
   0   2  12     613     448                                                         664   -0.16    0.00  1.0000
   0  -2  13       2     201                                                           0    0.24    0.00  1.0000
  -2   0  13      15     173                                                          29   -0.24    0.00  1.0000
   2   0  13     745     507                                                         832   -0.24    0.00  1.0000
   0   2  13      82     257                                                         112    0.24    0.00  1.0000
   0  -2  14     146     435                                                         150    0.03    0.00  1.0000
  -2   0  14      59     280                                                          62    0.03    0.00  1.0000
   2   0  14      50     283                                                          53    0.03    0.00  1.0000
   0   2  14     463     522                                                         471    0.03    0.00  1.0000
   0  -2  15    1121     404                                                        1083    0.09    0.00  1.0000
   2   0  15     162     240                                                         148   -0.09    0.00  1.0000
   0   2  15     500     238                                                         475    0.09    0.00  1.0000
  -2   0  16     272     116                                                         226    0.23    0.00  1.0000
   0   2  16    1327     365                                                        1224    0.23    0.00  1.0000
  -2  -1  -1    3042     408                                                        3190    0.21    0.00  1.0000
   2   1   1    3135     513                                                        3285    0.21    0.00  1.0000
  -1  -2  -1    3034     328                                                        3182    0.21    0.00  1.0000
   1   2   1    2318     402                                                        2447    0.21    0.00  1.0000
   1  -2  -1    3316     290                                                        3470    0.21    0.00  1.0000
  -1   2   1    2401     386                                                        2533    0.21    0.00  1.0000
   2  -1  -1    2831     226                                                        2974   -0.21    0.00  1.0000
  -2  -1   1    1960     302                                                        2079   -0.21    0.00  1.0000
  -2   1   1    3149     168                                                        3300   -0.21    0.00  1.0000
   2   1  -1    2904     222                                                        3048   -0.21    0.00  1.0000
  -1  -2   1    2335     391                                                        2465   -0.21    0.00  1.0000
   1   2  -1    2518     402                                                        2653   -0.21    0.00  1.0000
   1  -2   1    2329     403                                                        2459   -0.21    0.00  1.0000
  -1   2  -1    2671     298                                                        2810   -0.21    0.00  1.0000
   2  -1   1    3190     322                                                        3341    0.21    0.00  1.0000
  -2   1  -1    2421     426                                                        2553    0.21    0.00  1.0000
  -2  -1  -2   37325     905                                                       37431    0.04    0.00  1.0000
   2   1   2   39769     832                                                       39879    0.04    0.00  1.0000
  -1  -2  -2   39291     817                                                       39400   -0.04    0.00  1.0000
   2  -1  -2   40729     619                                                       40840   -0.04    0.00  1.0000
   1   2   2   38036     626                                                       38144   -0.04    0.00  1.0000
   1  -2  -2   39192     608                                                       39302   -0.04    0.00  1.0000
  -2   1   2   38540     532                                                       38648   -0.04    0.00  1.0000
  -1   2   2   39310     599                                                       39420   -0.04    0.00  1.0000
  -1  -2   2   39317     663                                                       39426    0.04    0.00  1.0000
  -2  -1   2   40598     569                                                       40709   -0.04    0.00  1.0000
   1   2  -2   40619     637                                                       40730    0.04    0.00  1.0000
   1  -2   2   39702     709                                                       39812    0.04    0.00  1.0000
  -1   2  -2   39180     662                                                       39289    0.04    0.00  1.0000
   2   1  -2   38748     549                                                       38857   -0.04    0.00  1.0000
   2  -1   2   39939     727                                                       40050    0.04    0.00  1.0000
  -2   1  -2   38720     660                                                       38829    0.04    0.00  1.0000
  -2  -1  -3   12031     814                                                       11889    0.10    0.00  1.0000
   2  -1  -3   10293     409                                                       10162   -0.10    0.00  1.0000
   2   1   3   11510     897                                                       11371    0.10    0.00  1.0000
  -1  -2  -3   10442     724                                                       10310    0.10    0.00  1.0000
   1  -2  -3   10487     772                                                       10354    0.10    0.00  1.0000
   1   2   3    9271     713                                                        9146    0.10    0.00  1.0000
  -2   1   3   10301     578                                                       10169   -0.10    0.00  1.0000
  -1   2   3    9681     337                                                        9553    0.10    0.00  1.0000
  -1  -2   3   10292     413                                                       10161   -0.10    0.00  1.0000
   1  -2   3   10010     437                                                        9880   -0.10    0.00  1.0000
  -2  -1   3    9743     303                                                        9615   -0.10    0.00  1.0000
   1   2  -3   10204     377                                                       10073   -0.10    0.00  1.0000
  -1   2  -3   11096     465                                                       10959   -0.10    0.00  1.0000
   2  -1   3    9423     498                                                        9297    0.10    0.00  1.0000
   2   1  -3    9824     312                                                        9695   -0.10    0.00  1.0000
  -2  -1   4   11788     376                                                       11798    0.01    0.00  1.0000
   2  -1   4   11106     410                                                       11115   -0.01    0.00  1.0000
  -2  -1  -4   11804     496                                                       11814   -0.01    0.00  1.0000
   2  -1  -4   11675     613                                                       11685    0.01    0.00  1.0000
  -1  -2  -4   11917     966                                                       11927    0.01    0.00  1.0000
   2   1   4   11385     902                                                       11395   -0.01    0.00  1.0000
   1  -2  -4   11882     460                                                       11892    0.01    0.00  1.0000
  -2   1   4   12223     589                                                       12233    0.01    0.00  1.0000
   1   2   4   11197     478                                                       11207    0.01    0.00  1.0000
  -1   2   4   12701     564                                                       12711    0.01    0.00  1.0000
  -1  -2   4   11445     493                                                       11455   -0.01    0.00  1.0000
   1  -2   4   12069     548                                                       12079   -0.01    0.00  1.0000
  -2  -1   4   11001     372                                                       11011    0.01    0.00  1.0000
   1   2  -4   12216     416                                                       12226   -0.01    0.00  1.0000
   2  -1   4   11411     521                                                       11421   -0.01    0.00  1.0000
  -1   2  -4   11821     401                                                       11831   -0.01    0.00  1.0000
  -2  -1  -5    2560     436                                                        2899   -0.51    0.00  1.0000
   2  -1   5    1206     261                                                        1442   -0.51    0.00  1.0000
   2  -1  -5    1562     295                                                        1829    0.51    0.00  1.0000
  -2  -1   5    1357     249                                                        1607    0.51    0.00  1.0000
  -1  -2  -5    1042     352                                                        1262   -0.51    0.00  1.0000
   1  -2  -5    1733     367                                                        2014   -0.51    0.00  1.0000
  -2   1   5    1376     339                                                        1628    0.51    0.00  1.0000
   1   2   5    1985     315                                                        2285   -0.51    0.00  1.0000
  -1   2   5    1197     211                                                        1432   -0.51    0.00  1.0000
  -1  -2   5    1873     357                                                        2165    0.51    0.00  1.0000
   1  -2   5    1158     347                                                        1389    0.51    0.00  1.0000
  -2  -1   5    1423     243                                                        1678    0.51    0.00  1.0000
   1   2  -5    1510     298                                                        1773    0.51    0.00  1.0000
  -1   2  -5    1413     299                                                        1668    0.51    0.00  1.0000
  -1  -2   6    9700     557                                                        9709   -0.01    0.00  1.0000
   1  -2   6    9934     552                                                        9943   -0.01    0.00  1.0000
   2  -1  -6   10930     587                                                       10939    0.01    0.00  1.0000
  -2  -1  -6    8907     537                                                        8915   -0.01    0.00  1.0000
   2  -1   6    9407    1064                                                        9416   -0.01    0.00  1.0000
  -1  -2  -6    8245     939                                                        8253    0.01    0.00  1.0000
  -2  -1   6    8585     714                                                        8594    0.01    0.00  1.0000
   1  -2  -6    9983     671                                                        9992    0.01    0.00  1.0000
   2   1   6    9053     926                                                        9061   -0.01    0.00  1.0000
  -2   1   6    9863     603                                                        9872    0.01    0.00  1.0000
   1   2   6    9636     784                                                        9645    0.01    0.00  1.0000
  -1   2   6   10355     890                                                       10364    0.01    0.00  1.0000
  -1  -2   6    8858     569                                                        8866   -0.01    0.00  1.0000
   1  -2   6    9328     573                                                        9337   -0.01    0.00  1.0000
  -2  -1   6    9449     519                                                        9458    0.01    0.00  1.0000
   2  -1   6   11140     685                                                       11150   -0.01    0.00  1.0000
   1  -2   7    3051     385                                                        3084    0.05    0.00  1.0000
  -1  -2   7    1681     260                                                        1705    0.05    0.00  1.0000
  -1  -2  -7    2144     371                                                        2172   -0.05    0.00  1.0000
   1  -2  -7    2632     379                                                        2663   -0.05    0.00  1.0000
   2  -1   7    1862     374                                                        1888   -0.05    0.00  1.0000
  -2  -1   7    2174     307                                                        2202    0.05    0.00  1.0000
   2   1   7    1619     344                                                        1643   -0.05    0.00  1.0000
  -2   1   7    2462     476                                                        2492    0.05    0.00  1.0000
   1   2   7    1960     392                                                        1986   -0.05    0.00  1.0000
  -1   2   7    2097     430                                                        2124   -0.05    0.00  1.0000
  -1  -2   7    2156     352                                                        2184    0.05    0.00  1.0000
   1  -2   7    3013     438                                                        3046    0.05    0.00  1.0000
  -2  -1   7    2180     384                                                        2208    0.05    0.00  1.0000
   2  -1   7    2362     470                                                        2391   -0.05    0.00  1.0000
   1  -2  -8     310     188                                                         305   -0.02    0.00  1.0000
  -1  -2  -8     624     323                                                         617   -0.02    0.00  1.0000
   1  -2   8     309     180                                                         304    0.02    0.00  1.0000
  -1  -2   8     704     390                                                         696    0.02    0.00  1.0000
   2  -1   8     538     301                                                         531    0.02    0.00  1.0000
  -2  -1   8     245     147                                                         240   -0.02    0.00  1.0000
   2   1   8       0     146                                                           0    0.02    0.00  1.0000
  -2   1   8     645     235                                                         637   -0.02    0.00  1.0000
   1   2   8     657     311                                                         649   -0.02    0.00  1.0000
  -1   2   8     218     178                                                         214   -0.02    0.00  1.0000
   1  -2   8     554     223                                                         547    0.02    0.00  1.0000
  -2  -1   8    1732     410                                                        1720   -0.02    0.00  1.0000
   2  -1   8       0     221                                                           0    0.02    0.00  1.0000
  -2   1   8    1298     372                                                        1287   -0.02    0.00  1.0000
   2   1   8     368     298                                                         362    0.02    0.00  1.0000
  -1  -2   9    2066     597                                                        2037    0.05    0.00  1.0000
  -2  -1   9    3386     717                                                        3349    0.05    0.00  1.0000
  -2   1   9    3996     915                                                        3955    0.05    0.00  1.0000
   1   2   9    2960     662                                                        2925   -0.05    0.00  1.0000
  -1   2   9    3239     709                                                        3202   -0.05    0.00  1.0000
  -1  -2   9    4794     897                                                        4750    0.05    0.00  1.0000
   1  -2   9    5560     589                                                        5512    0.05    0.00  1.0000
  -2  -1   9    4745     882                                                        4701    0.05    0.00  1.0000
   2  -1   9    4306     779                                                        4264   -0.05    0.00  1.0000
  -2   1   9    5486     600                                                        5438    0.05    0.00  1.0000
   2   1   9    5913     723                                                        5863   -0.05    0.00  1.0000
  -1  -2  10     223     126                                                         223    0.00    0.00  1.0000
  -2  -1  10     578     241                                                         578    0.00    0.00  1.0000
  -2   1  10     271     176                                                         271    0.00    0.00  1.0000
  -1   2  10       0     131                                                           0    0.00    0.00  1.0000
  -1  -2  10     691     406                                                         691    0.00    0.00  1.0000
   1  -2  10     157     239                                                         157    0.00    0.00  1.0000
  -2  -1  10      37     178                                                          37    0.00    0.00  1.0000
   2  -1  10     344     246                                                         344    0.00    0.00  1.0000
  -2   1  10     257     184                                                         257    0.00    0.00  1.0000
   2   1  10       0     235                                                           0    0.00    0.00  1.0000
  -1   2  10     922     406                                                         922    0.00    0.00  1.0000
   1   2  10     984     521                                                         984    0.00    0.00  1.0000
  -1  -2  11    2316     826                                                        2334   -0.03    0.00  1.0000
   1  -2  11    2234     814                                                        2252   -0.03    0.00  1.0000
  -2  -1  11    1299     574                                                        1313   -0.03    0.00  1.0000
   2  -1  11     965     553                                                         977    0.03    0.00  1.0000
  -2   1  11    1814     667                                                        1830   -0.03    0.00  1.0000
   2   1  11     995     503                                                        1007    0.03    0.00  1.0000
  -1   2  11    2991    1143                                                        3012    0.03    0.00  1.0000
   1   2  11    3701    1271                                                        3724    0.03    0.00  1.0000
  -1  -2  12     189     191                                                         186    0.02    0.00  1.0000
   1  -2  12     223     219                                                         220    0.02    0.00  1.0000
  -2  -1  12     785     334                                                         779   -0.02    0.00  1.0000
   2  -1  12     305     265                                                         301    0.02    0.00  1.0000
  -2   1  12     270     209                                                         267   -0.02    0.00  1.0000
   2   1  12       0     257                                                           0    0.02    0.00  1.0000
  -1   2  12     144     209                                                         142   -0.02    0.00  1.0000
   1   2  12     477     249                                                         473   -0.02    0.00  1.0000
  -1  -2  13     158     185                                                         161    0.02    0.00  1.0000
   1  -2  13       1     237                                                           1    0.02    0.00  1.0000
  -2  -1  13     307     170                                                         311    0.02    0.00  1.0000
   2  -1  13     995     411                                                        1002   -0.02    0.00  1.0000
  -2   1  13      39     176                                                          40    0.02    0.00  1.0000
   2   1  13     844     428                                                         850   -0.02    0.00  1.0000
  -1   2  13      74     197                                                          76   -0.02    0.00  1.0000
   1   2  13    1729     525                                                        1738   -0.02    0.00  1.0000
  -1  -2  14     254     188                                                         257   -0.01    0.00  1.0000
   1  -2  14     311     233                                                         314   -0.01    0.00  1.0000
   2  -1  14       4     331                                                           4   -0.01    0.00  1.0000
  -2   1  14     614     371                                                         618    0.01    0.00  1.0000
   2   1  14    1359     548                                                        1365   -0.01    0.00  1.0000
  -1   2  14     110     195                                                         112    0.01    0.00  1.0000
   1  -2  15     441     427                                                         451    0.04    0.00  1.0000
   2  -1  15     317     345                                                         326   -0.04    0.00  1.0000
  -2   1  15     274     285                                                         282    0.04    0.00  1.0000
  -1   2  15       0     176                                                           0   -0.04    0.00  1.0000
  -2   1  16     185     124                                                         185    0.00    0.00  1.0000
  -1   2  16     868     401                                                         868    0.00    0.00  1.0000
   1   2  16     137     211                                                         137    0.00    0.00  1.0000
  -2  -2   0  387419     439                                                      357131    3.93    0.00  1.0000
   2   2   0  380658     358                                                      350641    3.93    0.00  1.0000
   2  -2   0  380317     398                                                      350314    3.93    0.00  1.0000
  -2   2   0  379724     366                                                      349745    3.93    0.00  1.0000
   2   2   2  143723    2089                                                      143287   -0.09    0.00  1.0000
   2  -2  -2  137474    1752                                                      137048   -0.09    0.00  1.0000
  -2   2   2  134483    1704                                                      134062   -0.09    0.00  1.0000
  -2  -2   2  145362    1844                                                      144924   -0.09    0.00  1.0000
   2   2  -2  136882    1734                                                      136457   -0.09    0.00  1.0000
   2  -2   2  139566    1884                                                      139136   -0.09    0.00  1.0000
  -2   2  -2  137619    1833                                                      137192   -0.09    0.00  1.0000
  -2  -2  -4    7654     714                                                        7667   -0.01    0.00  1.0000
   2  -2  -4    8830     517                                                        8844   -0.01    0.00  1.0000
   2   2   4    8072     723                                                        8086   -0.01    0.00  1.0000
  -2   2   4    8162     311                                                        8176   -0.01    0.00  1.0000
  -2  -2   4    7411     437                                                        7424   -0.01    0.00  1.0000
   2  -2   4    6925     423                                                        6938   -0.01    0.00  1.0000
   2   2  -4    7696     456                                                        7709   -0.01    0.00  1.0000
  -2   2  -4    7591     460                                                        7604   -0.01    0.00  1.0000
  -2  -2   6   12826     439                                                       12702    0.09    0.00  1.0000
   2  -2   6   14893     543                                                       14759    0.09    0.00  1.0000
  -2  -2  -6   15133    1254                                                       14998    0.09    0.00  1.0000
   2  -2  -6   14791    1009                                                       14657    0.09    0.00  1.0000
   2   2   6   14256     882                                                       14125    0.09    0.00  1.0000
  -2   2   6   13789     890                                                       13660    0.09    0.00  1.0000
  -2  -2   6   14227     566                                                       14096    0.09    0.00  1.0000
   2  -2   6   13212     558                                                       13086    0.09    0.00  1.0000
   2  -2  -8    2747     399                                                        2678   -0.10    0.00  1.0000
  -2  -2  -8    3911     585                                                        3829   -0.10    0.00  1.0000
   2  -2   8    2290     383                                                        2227   -0.10    0.00  1.0000
  -2  -2   8    2004     335                                                        1945   -0.10    0.00  1.0000
   2   2   8    2090     502                                                        2030   -0.10    0.00  1.0000
  -2   2   8    2094     394                                                        2034   -0.10    0.00  1.0000
  -2  -2   8    2790     374                                                        2721   -0.10    0.00  1.0000
   2  -2   8    4078     599                                                        3994   -0.10    0.00  1.0000
  -2  -2  10     554     196                                                         522   -0.11    0.00  1.0000
  -2   2  10      77      66                                                          65   -0.11    0.00  1.0000
  -2  -2  10     414     176                                                         386   -0.11    0.00  1.0000
   2  -2  10       0     235                                                           0   -0.11    0.00  1.0000
  -2   2  10     175     172                                                         157   -0.11    0.00  1.0000
   2   2  10     990     454                                                         947   -0.11    0.00  1.0000
  -2  -2  12    1256     427                                                        1157    0.23    0.00  1.0000
   2  -2  12    1396     469                                                        1292    0.23    0.00  1.0000
  -2   2  12      27     192                                                          14    0.23    0.00  1.0000
   2   2  12     547     327                                                         482    0.23    0.00  1.0000
  -2  -2  14      97     288                                                          90   -0.05    0.00  1.0000
   2  -2  14       0     235                                                           0   -0.05    0.00  1.0000
  -2   2  14      45     336                                                          41   -0.05    0.00  1.0000
   2   2  14     694     665                                                         676   -0.05    0.00  1.0000
  -2  -2  16     593     284                                                         651   -0.18    0.00  1.0000
  -2   2  16     447     226                                                         497   -0.18    0.00  1.0000
   2   2  16     449     351                                                         499   -0.18    0.00  1.0000
  -3  -1   0  168586      92                                                      152259    3.23    0.00  1.0000
   3   1   0  168586      67                                                      152259    3.23    0.00  1.0000
   1   3   0  181215     118                                                      164273    3.23    0.00  1.0000
   1  -3   0  188230     188                                                      170955   -3.23    0.00  1.0000
  -1   3   0  183952     187                                                      166880   -3.23    0.00  1.0000
   3  -1   0  179818     102                                                      162942   -3.23    0.00  1.0000
  -3   1   0  179564      88                                                      162700   -3.23    0.00  1.0000
  -3  -1  -1   81065    2013                                                       82609    0.43    0.00  1.0000
  -1  -3   1   80906    1975                                                       82449   -0.43    0.00  1.0000
   3  -1  -1   77402    1842                                                       78910   -0.43    0.00  1.0000
   1   3  -1   83149    2012                                                       84713   -0.43    0.00  1.0000
  -1   3  -1   80860    1995                                                       82402    0.43    0.00  1.0000
   3  -1   1   80274    2005                                                       81810   -0.43    0.00  1.0000
  -3   1  -1   85248    2072                                                       86831   -0.43    0.00  1.0000
  -3  -1  -2   64107     994                                                       64179   -0.02    0.00  1.0000
   3   1   2   63641     920                                                       63713   -0.02    0.00  1.0000
  -1  -3  -2   64088     941                                                       64160   -0.02    0.00  1.0000
   3  -1  -2   61903     749                                                       61973    0.02    0.00  1.0000
   1   3   2   63688     908                                                       63760   -0.02    0.00  1.0000
   1  -3  -2   63487     885                                                       63559    0.02    0.00  1.0000
  -1   3   2   63853     858                                                       63925    0.02    0.00  1.0000
  -3   1   2   62169     748                                                       62240    0.02    0.00  1.0000
  -3  -1   2   60276     714                                                       60345   -0.02    0.00  1.0000
  -1  -3   2   63535     886                                                       63607   -0.02    0.00  1.0000
   1   3  -2   63527     854                                                       63599   -0.02    0.00  1.0000
   1  -3   2   61526     927                                                       61597    0.02    0.00  1.0000
  -1   3  -2   64721     971                                                       64794    0.02    0.00  1.0000
   3   1  -2   62692     750                                                       62763   -0.02    0.00  1.0000
   3  -1   2   63898     979                                                       63970    0.02    0.00  1.0000
  -3   1  -2   62159     903                                                       62230    0.02    0.00  1.0000
  -3  -1  -3    8897     758                                                        6938   -1.75    0.00  1.0000
   3   1   3    8673     662                                                        6740   -1.75    0.00  1.0000
   3  -1  -3    8958     455                                                        6992    1.75    0.00  1.0000
  -1  -3  -3    9620     888                                                        7578    1.75    0.00  1.0000
   1  -3  -3    8048     340                                                        6191   -1.75    0.00  1.0000
   1   3   3    7266     441                                                        5507    1.75    0.00  1.0000
  -3   1   3    7896     258                                                        6057    1.75    0.00  1.0000
  -1   3   3    8087     327                                                        6225   -1.75    0.00  1.0000
  -1  -3   3    7517     313                                                        5726    1.75    0.00  1.0000
   1  -3   3    7453     369                                                        5670   -1.75    0.00  1.0000
  -3  -1   3    7732     259                                                        5914   -1.75    0.00  1.0000
   1   3  -3    8665     339                                                        6733    1.75    0.00  1.0000
  -1   3  -3    7925     462                                                        6083   -1.75    0.00  1.0000
   3  -1   3    7377     553                                                        5604    1.75    0.00  1.0000
   3   1  -3    7147     380                                                        5404   -1.75    0.00  1.0000
   3  -1   4    4857     381                                                        4810    0.05    0.00  1.0000
  -3  -1   4    6269     327                                                        6216   -0.05    0.00  1.0000
  -3  -1  -4    6486     464                                                        6432   -0.05    0.00  1.0000
   3   1   4    5613     968                                                        5563   -0.05    0.00  1.0000
  -1  -3  -4    5656     525                                                        5605   -0.05    0.00  1.0000
   1  -3  -4    6067     568                                                        6015    0.05    0.00  1.0000
  -3   1   4    6341     674                                                        6288    0.05    0.00  1.0000
   1   3   4    5731     423                                                        5680   -0.05    0.00  1.0000
  -1   3   4    5952     394                                                        5900    0.05    0.00  1.0000
  -1  -3   4    5187     380                                                        5139   -0.05    0.00  1.0000
   1  -3   4    4856     505                                                        4809    0.05    0.00  1.0000
  -3  -1   4    6692     368                                                        6637   -0.05    0.00  1.0000
   1   3  -4    6575     458                                                        6521   -0.05    0.00  1.0000
  -1   3  -4    6041     446                                                        5989    0.05    0.00  1.0000
   3  -1   4    6278     539                                                        6225    0.05    0.00  1.0000
  -3  -1  -5   54402    1988                                                       54372    0.01    0.00  1.0000
   3  -1  -5   60585    2070                                                       60553   -0.01    0.00  1.0000
   3  -1   5   57434    2036                                                       57403   -0.01    0.00  1.0000
  -3  -1   5   61893    2114                                                       61861    0.01    0.00  1.0000
  -1  -3  -5   55522    2428                                                       55492   -0.01    0.00  1.0000
   3   1   5   55879    2034                                                       55848    0.01    0.00  1.0000
   1  -3  -5   58718    2330                                                       58686    0.01    0.00  1.0000
  -3   1   5   58892    2105                                                       58861   -0.01    0.00  1.0000
   1   3   5   59536    2215                                                       59505   -0.01    0.00  1.0000
  -1   3   5   56292    1968                                                       56261    0.01    0.00  1.0000
  -1  -3   5   60828    2149                                                       60796   -0.01    0.00  1.0000
   1  -3   5   57278    2042                                                       57247    0.01    0.00  1.0000
  -3  -1   5   56370    1940                                                       56339    0.01    0.00  1.0000
   1   3  -5   60195    2107                                                       60163   -0.01    0.00  1.0000
   3  -1   5   57618    2120                                                       57587   -0.01    0.00  1.0000
  -1   3  -5   58035    2070                                                       58004    0.01    0.00  1.0000
   3  -1   6       6     102                                                           7   -0.02    0.00  1.0000
  -3  -1   6      17     136                                                          18    0.02    0.00  1.0000
  -1  -3  -6       6     300                                                           7    0.02    0.00  1.0000
   1  -3  -6      36      84                                                          37   -0.02    0.00  1.0000
   3   1   6     250     157                                                         253    0.02    0.00  1.0000
  -3   1   6     250      57                                                         253   -0.02    0.00  1.0000
   1   3   6       8     165                                                           9    0.02    0.00  1.0000
  -1   3   6       1     260                                                           1   -0.02    0.00  1.0000
  -1  -3   6       6     240                                                           7    0.02    0.00  1.0000
   1  -3   6       8     291                                                           9   -0.02    0.00  1.0000
  -3  -1   6     250     122                                                         253    0.02    0.00  1.0000
   3  -1   6      22     263                                                          23   -0.02    0.00  1.0000
   1   3  -6       1     215                                                           1    0.02    0.00  1.0000
  -1   3  -6       6     212                                                           7   -0.02    0.00  1.0000
   3  -1   7    2470     463                                                        2477    0.01    0.00  1.0000
  -1  -3  -7    2694     587                                                        2701    0.01    0.00  1.0000
   1  -3  -7    3562     564                                                        3570   -0.01    0.00  1.0000
  -3  -1   7    2865     358                                                        2872   -0.01    0.00  1.0000
   3   1   7    2777     376                                                        2784   -0.01    0.00  1.0000
  -3   1   7    2674     402                                                        2681    0.01    0.00  1.0000
   1   3   7    2126     389                                                        2132    0.01    0.00  1.0000
  -1   3   7    3136     376                                                        3143   -0.01    0.00  1.0000
  -1  -3   7    3971     474                                                        3979    0.01    0.00  1.0000
   1  -3   7    2094     317                                                        2100   -0.01    0.00  1.0000
  -3  -1   7    2244     247                                                        2250   -0.01    0.00  1.0000
   3  -1   7    2407     347                                                        2413    0.01    0.00  1.0000
  -1  -3   8     911     243                                                         869   -0.11    0.00  1.0000
   1  -3   8    1231     285                                                        1183    0.11    0.00  1.0000
  -1  -3  -8     730     286                                                         693   -0.11    0.00  1.0000
   1  -3  -8    1329     363                                                        1279    0.11    0.00  1.0000
  -3  -1   8    1211     256                                                        1163   -0.11    0.00  1.0000
   3   1   8     370     149                                                         344   -0.11    0.00  1.0000
  -3   1   8    1010     215                                                         966    0.11    0.00  1.0000
   1   3   8     808     202                                                         769   -0.11    0.00  1.0000
  -1   3   8     565     278                                                         532    0.11    0.00  1.0000
  -1  -3   8     841     198                                                         801   -0.11    0.00  1.0000
   1  -3   8     681     341                                                         645    0.11    0.00  1.0000
  -3  -1   8     913     246                                                         871   -0.11    0.00  1.0000
   3  -1   8     447     240                                                         418    0.11    0.00  1.0000
  -3   1   8     878     324                                                         837    0.11    0.00  1.0000
   3   1   8     656     420                                                         621   -0.11    0.00  1.0000
  -1  -3  -9     428     223                                                         407   -0.08    0.00  1.0000
   1  -3  -9      28     201                                                          23    0.08    0.00  1.0000
  -1  -3   9     752     242                                                         725   -0.08    0.00  1.0000
  -3  -1   9     525     145                                                         502    0.08    0.00  1.0000
  -3   1   9     295     187                                                         278   -0.08    0.00  1.0000
   1   3   9      28     101                                                          23   -0.08    0.00  1.0000
  -1   3   9     330     123                                                         312    0.08    0.00  1.0000
  -1  -3   9     933     384                                                         902   -0.08    0.00  1.0000
   1  -3   9     502     228                                                         480    0.08    0.00  1.0000
  -3  -1   9     540     317                                                         517    0.08    0.00  1.0000
   3  -1   9     937     481                                                         906   -0.08    0.00  1.0000
  -3   1   9     721     291                                                         694   -0.08    0.00  1.0000
   3   1   9     325     375                                                         307    0.08    0.00  1.0000
   1  -3 -10     108     187                                                         122    0.11    0.00  1.0000
  -1  -3 -10     643     398                                                         677   -0.11    0.00  1.0000
  -3  -1  10     219     143                                                         239   -0.11    0.00  1.0000
  -3   1  10     332     220                                                         357    0.11    0.00  1.0000
  -1  -3  10     540     338                                                         571   -0.11    0.00  1.0000
   1  -3  10     528     363                                                         559    0.11    0.00  1.0000
  -3  -1  10      47     167                                                          57   -0.11    0.00  1.0000
   3  -1  10     225     374                                                         245    0.11    0.00  1.0000
  -3   1  10       1     171                                                           2    0.11    0.00  1.0000
   3   1  10     240     380                                                         261   -0.11    0.00  1.0000
  -3  -1  11     254     182                                                         250   -0.02    0.00  1.0000
  -3   1  11     286     148                                                         282    0.02    0.00  1.0000
  -1  -3  11     207     218                                                         204    0.02    0.00  1.0000
   1  -3  11     575     466                                                         570   -0.02    0.00  1.0000
  -3  -1  11     483     320                                                         478   -0.02    0.00  1.0000
   3  -1  11    1210     656                                                        1202    0.02    0.00  1.0000
  -3   1  11    1040     529                                                        1033    0.02    0.00  1.0000
   3   1  11     824     519                                                         818   -0.02    0.00  1.0000
  -1  -3  12      69     271                                                          92    0.20    0.00  1.0000
   1  -3  12       2     230                                                           0   -0.20    0.00  1.0000
  -3  -1  12       0     151                                                           1    0.20    0.00  1.0000
   3  -1  12     294     300                                                         339   -0.20    0.00  1.0000
  -3   1  12       2     154                                                           0   -0.20    0.00  1.0000
   3   1  12    1004     483                                                        1086    0.20    0.00  1.0000
  -1   3  12     224     305                                                         264   -0.20    0.00  1.0000
   1   3  12     626     378                                                         691    0.20    0.00  1.0000
  -1  -3  13      79     199                                                         134   -0.43    0.00  1.0000
   1  -3  13     647     342                                                         791    0.43    0.00  1.0000
  -3  -1  13       0     142                                                           5    0.43    0.00  1.0000
   3  -1  13       5     367                                                          24   -0.43    0.00  1.0000
  -3   1  13     484     327                                                         610   -0.43    0.00  1.0000
  -1   3  13     989     418                                                        1165    0.43    0.00  1.0000
   1   3  13     762     450                                                         918   -0.43    0.00  1.0000
  -1  -3  14     555     462                                                         573   -0.06    0.00  1.0000
   1  -3  14      32     219                                                          37    0.06    0.00  1.0000
   3  -1  14     116     436                                                         124    0.06    0.00  1.0000
  -3   1  14      94     289                                                         102    0.06    0.00  1.0000
  -1   3  14     317     390                                                         331    0.06    0.00  1.0000
   1   3  14     265     459                                                         278   -0.06    0.00  1.0000
  -1  -3  15     422     323                                                         444   -0.08    0.00  1.0000
   1  -3  15     310     287                                                         329    0.08    0.00  1.0000
   3  -1  15     180     359                                                         194   -0.08    0.00  1.0000
  -1   3  15      18     167                                                          23    0.08    0.00  1.0000
   1   3  15      25     210                                                          31   -0.08    0.00  1.0000
  -1  -3  16      31     143                                                          22   -0.13    0.00  1.0000
   1  -3  16     966     379                                                         914    0.13    0.00  1.0000
  -1   3  16     511     273                                                         474    0.13    0.00  1.0000
  -3  -2  -1   71405    1250                                                       72609   -0.36    0.00  1.0000
   3   2   1   69361    1124                                                       70547   -0.36    0.00  1.0000
  -2  -3  -1   68726    1125                                                       69907   -0.36    0.00  1.0000
   2   3   1   72691    1189                                                       73905   -0.36    0.00  1.0000
  -3  -2   1   71934    1085                                                       73142    0.35    0.00  1.0000
  -2  -3   1   73372    1163                                                       74591    0.35    0.00  1.0000
   3  -2  -1   71476    1096                                                       72680   -0.35    0.00  1.0000
  -2   3   1   75330    1172                                                       76566    0.36    0.00  1.0000
   2   3  -1   70261    1107                                                       71454    0.35    0.00  1.0000
  -3   2   1   69090    1060                                                       70274   -0.35    0.00  1.0000
   2  -3   1   75213    1277                                                       76447   -0.35    0.00  1.0000
  -2   3  -1   72909    1191                                                       74124   -0.35    0.00  1.0000
   3  -2   1   71596    1217                                                       72800    0.35    0.00  1.0000
  -3   2  -1   68747    1134                                                       69927    0.35    0.00  1.0000
  -3  -2  -2   17126    1206                                                       16866   -0.16    0.00  1.0000
   3   2   2   17101     846                                                       16841   -0.16    0.00  1.0000
  -2  -3  -2   15007     904                                                       14763    0.16    0.00  1.0000
   2   3   2   15673     458                                                       15424    0.16    0.00  1.0000
   2  -3  -2   16137     459                                                       15884   -0.16    0.00  1.0000
   3  -2  -2   16619     341                                                       16362   -0.16    0.00  1.0000
  -2   3   2   16644     427                                                       16387   -0.16    0.00  1.0000
  -3   2   2   16472     334                                                       16217   -0.16    0.00  1.0000
  -3  -2   2   16294     321                                                       16040    0.16    0.00  1.0000
  -2  -3   2   15414     416                                                       15167   -0.16    0.00  1.0000
   2   3  -2   16948     398                                                       16689   -0.16    0.00  1.0000
   3   2  -2   15768     323                                                       15518    0.16    0.00  1.0000
   2  -3   2   17388     600                                                       17126    0.16    0.00  1.0000
  -2   3  -2   15363     433                                                       15117    0.16    0.00  1.0000
   3  -2   2   15487     501                                                       15239    0.16    0.00  1.0000
  -3   2  -2   15809     483                                                       15559    0.16    0.00  1.0000
  -3  -2  -3   29678     871                                                       29397   -0.13    0.00  1.0000
  -2  -3  -3   30770     898                                                       30484   -0.13    0.00  1.0000
   3   2   3   34243    1186                                                       33942   -0.13    0.00  1.0000
   3  -2  -3   29528     491                                                       29249   -0.13    0.00  1.0000
   2   3   3   29780     557                                                       29499   -0.13    0.00  1.0000
   2  -3  -3   28842     542                                                       28566    0.13    0.00  1.0000
  -2   3   3   30412     540                                                       30128    0.13    0.00  1.0000
  -3   2   3   30969     487                                                       30683   -0.13    0.00  1.0000
  -2  -3   3   29240     540                                                       28962    0.13    0.00  1.0000
  -3  -2   3   31667     511                                                       31377    0.13    0.00  1.0000
   2   3  -3   30113     559                                                       29831    0.13    0.00  1.0000
   2  -3   3   31680     703                                                       31390   -0.13    0.00  1.0000
   3   2  -3   29988     465                                                       29706    0.13    0.00  1.0000
   3  -2   3   30887     665                                                       30601    0.13    0.00  1.0000
  -2   3  -3   29315     598                                                       29036   -0.13    0.00  1.0000
  -3   2  -3   28359     558                                                       28085    0.13    0.00  1.0000
  -2  -3  -4   63508    1287                                                       63582   -0.02    0.00  1.0000
   2  -3  -4   68013    1147                                                       68090    0.02    0.00  1.0000
   2   3   4   69668    1552                                                       69746   -0.02    0.00  1.0000
  -3   2   4   69454     982                                                       69531    0.02    0.00  1.0000
  -2   3   4   66824    1026                                                       66900    0.02    0.00  1.0000
  -2  -3   4   65995    1028                                                       66070    0.02    0.00  1.0000
  -3  -2   4   68427    1003                                                       68504   -0.02    0.00  1.0000
   2   3  -4   66905    1022                                                       66981    0.02    0.00  1.0000
  -2   3  -4   68298    1117                                                       68375   -0.02    0.00  1.0000
   3   2  -4   67503     974                                                       67580   -0.02    0.00  1.0000
  -3   2  -4   68939    1137                                                       69016   -0.02    0.00  1.0000
  -3  -2  -5   36896    1538                                                       34550    0.98    0.00  1.0000
   3  -2  -5   38168    1202                                                       35781    0.98    0.00  1.0000
  -2  -3  -5   35503    1470                                                       33202    0.98    0.00  1.0000
   2  -3  -5   36490    1189                                                       34157   -0.98    0.00  1.0000
   3   2   5   38690    1309                                                       36287    0.98    0.00  1.0000
   2   3   5   38295    1497                                                       35904    0.98    0.00  1.0000
  -3   2   5   38434    1003                                                       36039    0.98    0.00  1.0000
  -2   3   5   35449     965                                                       33150   -0.98    0.00  1.0000
  -2  -3   5   37382    1085                                                       35021   -0.98    0.00  1.0000
  -3  -2   5   38441    1043                                                       36046   -0.98    0.00  1.0000
   2  -3   5   37202    1106                                                       34846    0.98    0.00  1.0000
   3  -2   5   37784    1155                                                       35410   -0.98    0.00  1.0000
   2   3  -5   38142    1034                                                       35757   -0.98    0.00  1.0000
  -2   3  -5   37402    1073                                                       35040    0.98    0.00  1.0000
   3   2  -5   35877     916                                                       33565   -0.98    0.00  1.0000
  -3  -2   6    1182     205                                                        1190   -0.02    0.00  1.0000
   3  -2   6    1710     299                                                        1719   -0.02    0.00  1.0000
  -3  -2  -6    1215     276                                                        1223    0.02    0.00  1.0000
   3  -2  -6    1750     285                                                        1759    0.02    0.00  1.0000
  -2  -3  -6    1461     255                                                        1470   -0.02    0.00  1.0000
   2  -3  -6    1396     223                                                        1404    0.02    0.00  1.0000
   3   2   6    1413     283                                                        1421    0.02    0.00  1.0000
   2   3   6    1494     251                                                        1503   -0.02    0.00  1.0000
  -3   2   6    1102     211                                                        1109    0.02    0.00  1.0000
  -2   3   6    2120     275                                                        2130    0.02    0.00  1.0000
  -2  -3   6     655     172                                                         661    0.02    0.00  1.0000
  -3  -2   6     673     214                                                         679   -0.02    0.00  1.0000
   2  -3   6    1595     381                                                        1604   -0.02    0.00  1.0000
   3  -2   6     936     356                                                         943   -0.02    0.00  1.0000
   2   3  -6    1159     163                                                        1167    0.02    0.00  1.0000
  -2   3  -6    1784     284                                                        1793   -0.02    0.00  1.0000
  -3  -2  -7     638     214                                                         591    0.15    0.00  1.0000
   3  -2   7    1140     312                                                        1077   -0.15    0.00  1.0000
   3  -2  -7    1104     307                                                        1042    0.15    0.00  1.0000
  -3  -2   7    1142     212                                                        1079   -0.15    0.00  1.0000
  -2  -3  -7     647     175                                                         600    0.15    0.00  1.0000
   2  -3  -7     602     137                                                         556   -0.15    0.00  1.0000
   3   2   7    1060     241                                                         999    0.15    0.00  1.0000
   2   3   7    1113     237                                                        1051    0.15    0.00  1.0000
  -3   2   7     910     191                                                         854    0.15    0.00  1.0000
  -2   3   7     348     121                                                         314   -0.15    0.00  1.0000
  -2  -3   7    1017     283                                                         958   -0.15    0.00  1.0000
  -3  -2   7     401     133                                                         364   -0.15    0.00  1.0000
   2  -3   7    1036     294                                                         976    0.15    0.00  1.0000
   3  -2   7     381     218                                                         345   -0.15    0.00  1.0000
   3  -2  -8     108     135                                                         120   -0.09    0.00  1.0000
  -3  -2  -8     178     226                                                         193   -0.09    0.00  1.0000
  -2  -3   8     921     266                                                         955   -0.09    0.00  1.0000
   2  -3   8     516     216                                                         541    0.09    0.00  1.0000
  -2  -3  -8     212     310                                                         228    0.09    0.00  1.0000
   3  -2   8     298     121                                                         317    0.09    0.00  1.0000
   2  -3  -8    1288     303                                                        1328   -0.09    0.00  1.0000
  -3  -2   8     247     153                                                         264    0.09    0.00  1.0000
   3   2   8     253     171                                                         271   -0.09    0.00  1.0000
   2   3   8     143     154                                                         156    0.09    0.00  1.0000
  -3   2   8     244     103                                                         261   -0.09    0.00  1.0000
  -2   3   8     823     271                                                         855   -0.09    0.00  1.0000
  -2  -3   8     577     255                                                         604   -0.09    0.00  1.0000
  -3  -2   8     812     319                                                         843    0.09    0.00  1.0000
   2  -3   8     267     222                                                         285    0.09    0.00  1.0000
   3  -2   8    1215     446                                                        1253    0.09    0.00  1.0000
  -2  -3  -9    1809     525                                                        1733    0.14    0.00  1.0000
  -2  -3   9    1447     239                                                        1379   -0.14    0.00  1.0000
  -3  -2   9     498      83                                                         458   -0.14    0.00  1.0000
  -3   2   9     750     146                                                         701    0.14    0.00  1.0000
  -2   3   9    1391     238                                                        1324   -0.14    0.00  1.0000
  -2  -3   9    2570     534                                                        2479   -0.14    0.00  1.0000
  -3  -2   9     238     123                                                         211   -0.14    0.00  1.0000
   2  -3   9    1236     263                                                        1173    0.14    0.00  1.0000
   3  -2   9     141     230                                                         120   -0.14    0.00  1.0000
   2  -3 -10    1712     447                                                        1710    0.00    0.00  1.0000
  -2  -3 -10     894     325                                                         892    0.00    0.00  1.0000
  -2  -3  10     738     283                                                         736    0.00    0.00  1.0000
  -3  -2  10    1430     382                                                        1428    0.00    0.00  1.0000
  -3   2  10    1492     408                                                        1490    0.00    0.00  1.0000
  -2   3  10     885     305                                                         883    0.00    0.00  1.0000
  -2  -3  10     994     363                                                         992    0.00    0.00  1.0000
  -3  -2  10    1267     407                                                        1265    0.00    0.00  1.0000
   2  -3  10    2333     740                                                        2330    0.00    0.00  1.0000
   3  -2  10    1982     641                                                        1979    0.00    0.00  1.0000
  -3   2  10    1193     431                                                        1191    0.00    0.00  1.0000
   3   2  10    1298     402                                                        1296    0.00    0.00  1.0000
  -3  -2  11     648     101                                                         631    0.05    0.00  1.0000
  -2  -3  11     521     199                                                         506    0.05    0.00  1.0000
  -3  -2  11    1189     326                                                        1166    0.05    0.00  1.0000
   2  -3  11     770     323                                                         752   -0.05    0.00  1.0000
   3  -2  11     962     428                                                         942    0.05    0.00  1.0000
  -3   2  11     610     250                                                         594   -0.05    0.00  1.0000
   3   2  11      60     313                                                          55   -0.05    0.00  1.0000
  -2  -3  12      23     177                                                          19   -0.06    0.00  1.0000
  -3  -2  12     686     296                                                         665    0.06    0.00  1.0000
   2  -3  12     399     248                                                         383    0.06    0.00  1.0000
   3  -2  12      65     268                                                          59    0.06    0.00  1.0000
   3   2  12     517     308                                                         499   -0.06    0.00  1.0000
  -2   3  12     333     210                                                         318   -0.06    0.00  1.0000
   2   3  12     408     264                                                         392    0.06    0.00  1.0000
  -2  -3  13     572     363                                                         564   -0.03    0.00  1.0000
  -3  -2  13     359     219                                                         353   -0.03    0.00  1.0000
   2  -3  13     456     367                                                         449    0.03    0.00  1.0000
   3  -2  13     245     270                                                         240   -0.03    0.00  1.0000
  -3   2  13     233     230                                                         228    0.03    0.00  1.0000
   3   2  13     223     278                                                         218    0.03    0.00  1.0000
  -2   3  13      14     177                                                          13   -0.03    0.00  1.0000
   2   3  13     365     278                                                         359    0.03    0.00  1.0000
  -3  -2  14     534     268                                                         548   -0.05    0.00  1.0000
   2  -3  14     232     342                                                         241   -0.05    0.00  1.0000
   3  -2  14       0     244                                                           0   -0.05    0.00  1.0000
  -3   2  14     142     148                                                         149    0.05    0.00  1.0000
   3   2  14    1187     598                                                        1208    0.05    0.00  1.0000
  -2   3  14     197     176                                                         206    0.05    0.00  1.0000
   2   3  14     685     458                                                         701   -0.05    0.00  1.0000
  -2  -3  15     262     154                                                         248   -0.07    0.00  1.0000
   3  -2  15     369     333                                                         353   -0.07    0.00  1.0000
  -3   2  15     111     123                                                         102    0.07    0.00  1.0000
   3   2  15     153     251                                                         143    0.07    0.00  1.0000
  -2   3  15     319     176                                                         304   -0.07    0.00  1.0000
   2   3  15    1350     480                                                        1319    0.07    0.00  1.0000
  -2  -3  16     292     157                                                         291    0.00    0.00  1.0000
   2  -3  16     469     329                                                         468    0.00    0.00  1.0000
   3  -2  16     284     247                                                         283    0.00    0.00  1.0000
  -3   2  16     522     242                                                         521    0.00    0.00  1.0000
  -2   3  16     186     181                                                         185    0.00    0.00  1.0000
   3   2  16      81     256                                                          81    0.00    0.00  1.0000
   2   3  16     827     435                                                         826    0.00    0.00  1.0000
  -3  -3   0  742207   29802                                                      744509   -0.21    0.00  1.0000
   3   3   0  761226   30454                                                      763557   -0.21    0.00  1.0000
   3  -3   0  659511   26743                                                      661681    0.21    0.00  1.0000
  -3   3   0  765090   30590                                                      767427    0.21    0.00  1.0000
  -3  -3  -2     251     167                                                         198   -0.28    0.00  1.0000
   3   3   2     405     159                                                         337   -0.28    0.00  1.0000
   3  -3  -2    1011      89                                                         902    0.28    0.00  1.0000
  -3   3   2     180     173                                                         136    0.28    0.00  1.0000
  -3  -3   2     558     142                                                         478   -0.28    0.00  1.0000
   3   3  -2     528     144                                                         450   -0.28    0.00  1.0000
   3  -3   2     332     184                                                         271    0.28    0.00  1.0000
  -3   3  -2     407     320                                                         339    0.28    0.00  1.0000
   3   3   4       0     278                                                           1   -0.05    0.00  1.0000
   3  -3  -4     247     287                                                         256    0.05    0.00  1.0000
  -3   3   4     377     259                                                         388    0.05    0.00  1.0000
  -3  -3   4      56     185                                                          60   -0.05    0.00  1.0000
   3  -3   4       0     204                                                           0    0.05    0.00  1.0000
   3   3  -4       0     165                                                           0   -0.05    0.00  1.0000
  -3   3  -4     448     391                                                         460    0.05    0.00  1.0000
  -3  -3  -6   49679    2463                                                       50619    0.33    0.00  1.0000
   3  -3  -6   50958    2223                                                       51910   -0.33    0.00  1.0000
   3   3   6   47166    2208                                                       48082    0.33    0.00  1.0000
  -3   3   6   49806    2117                                                       50747   -0.33    0.00  1.0000
  -3  -3   6   51116    2191                                                       52070    0.33    0.00  1.0000
   3  -3   6   50804    2274                                                       51755   -0.33    0.00  1.0000
   3   3  -6   50223    2127                                                       51168    0.33    0.00  1.0000
  -3   3  -6   45699    1981                                                       46601   -0.33    0.00  1.0000
   3  -3   8     229     150                                                         278   -0.24    0.00  1.0000
  -3  -3   8     126     103                                                         162    0.24    0.00  1.0000
  -3  -3  -8     430     316                                                         496    0.24    0.00  1.0000
   3  -3  -8     217     151                                                         264   -0.24    0.00  1.0000
   3   3   8     253     160                                                         304    0.24    0.00  1.0000
  -3   3   8     143     159                                                         182   -0.24    0.00  1.0000
  -3  -3   8       1     151                                                           6    0.24    0.00  1.0000
   3  -3   8       1     234                                                           6   -0.24    0.00  1.0000
  -3  -3 -10     623     353                                                         597   -0.08    0.00  1.0000
  -3  -3  10     235     131                                                         219   -0.08    0.00  1.0000
  -3   3  10    1413     350                                                        1374    0.08    0.00  1.0000
  -3  -3  10     330     180                                                         311   -0.08    0.00  1.0000
   3  -3  10     166     272                                                         153    0.08    0.00  1.0000
  -3  -3  12     910     297                                                         837   -0.19    0.00  1.0000
   3  -3  12      45     270                                                          30    0.19    0.00  1.0000
  -3   3  12     534     259                                                         479    0.19    0.00  1.0000
   3   3  12    1843     774                                                        1739   -0.19    0.00  1.0000
   3  -3  14    1271     434                                                        1245   -0.06    0.00  1.0000
  -3   3  14     819     264                                                         798   -0.06    0.00  1.0000
  -3  -3  16     689     230                                                         702    0.04    0.00  1.0000
   3  -3  16    1395     463                                                        1413   -0.04    0.00  1.0000
  -3   3  16      69     119                                                          73   -0.04    0.00  1.0000
   3   3  16     558     259                                                         570    0.04    0.00  1.0000
   4   0   0   28290    2198                                                       31824    1.61    0.00  1.0000
   0  -4   0   30708    2369                                                       34385    1.61    0.00  1.0000
   0   4   0   24863    2170                                                       28182    1.61    0.00  1.0000
   4   0   0   28214    2205                                                       31743    1.61    0.00  1.0000
   4   0  -1 1207386   29066                                                     1199045    0.60    0.00  1.0000
   0  -4  -1 1127585   26880                                                     1119525   -0.60    0.00  1.0000
   0   4   1 1193622   28718                                                     1185329   -0.60    0.00  1.0000
   0  -4   1 1139165   27202                                                     1131064   -0.60    0.00  1.0000
   0   4  -1 1190588   28643                                                     1182305   -0.60    0.00  1.0000
   4   0   2      15     126                                                          21    0.11    0.00  1.0000
   0  -4  -2     428     239                                                         458    0.11    0.00  1.0000
   0   4   2      71     143                                                          83    0.11    0.00  1.0000
   0  -4   2     311     244                                                         337    0.11    0.00  1.0000
   0   4  -2      90     150                                                         104    0.11    0.00  1.0000
   4   0   3   14760    1324                                                       18919   -2.54    0.00  1.0000
  -4   0   3   13629     275                                                       17635   -2.54    0.00  1.0000
   0  -4  -3   14853     576                                                       19024    2.54    0.00  1.0000
   0   4   3   13616     468                                                       17620    2.54    0.00  1.0000
   0  -4   3   14442     633                                                       18558    2.54    0.00  1.0000
   0   4  -3   14698     500                                                       18849    2.54    0.00  1.0000
   4   0   4       1     195                                                           0   -0.15    0.00  1.0000
  -4   0   4      29     128                                                          20   -0.15    0.00  1.0000
   0  -4  -4     166     369                                                         142   -0.15    0.00  1.0000
   0   4   4     218     269                                                         191   -0.15    0.00  1.0000
   0  -4   4       1     238                                                           0   -0.15    0.00  1.0000
   0   4  -4       6     165                                                           2   -0.15    0.00  1.0000
   4   0   4      42     347                                                          31   -0.15    0.00  1.0000
   4   0   5  304625   12897                                                      304835    0.03    0.00  1.0000
  -4   0   5  324219   13632                                                      324436    0.03    0.00  1.0000
   0  -4  -5  319872   13494                                                      320087   -0.03    0.00  1.0000
   0   4   5  284165   11977                                                      284368   -0.03    0.00  1.0000
   0  -4   5  310443   13095                                                      310655   -0.03    0.00  1.0000
   0   4  -5  285965   12060                                                      286168   -0.03    0.00  1.0000
  -4   0   5  289461   12180                                                      289666    0.03    0.00  1.0000
   4   0   5  275587   11669                                                      275786    0.03    0.00  1.0000
   4   0   6   51107    2314                                                       50747   -0.13    0.00  1.0000
   0  -4  -6   53610    2313                                                       53242   -0.13    0.00  1.0000
  -4   0   6   56004    2165                                                       55627   -0.13    0.00  1.0000
   0   4   6   53114    2027                                                       52748   -0.13    0.00  1.0000
   0  -4   6   54711    2129                                                       54340   -0.13    0.00  1.0000
  -4   0   6   53511    2010                                                       53143   -0.13    0.00  1.0000
   0   4  -6   50975    1966                                                       50617   -0.13    0.00  1.0000
   4   0   6   50365    2055                                                       50008   -0.13    0.00  1.0000
   4   0   7    7058     834                                                        6992   -0.06    0.00  1.0000
   0  -4  -7    9532     936                                                        9455    0.06    0.00  1.0000
  -4   0   7    8495     993                                                        8423   -0.06    0.00  1.0000
   0   4   7    7908     471                                                        7838    0.06    0.00  1.0000
   0  -4   7   10654     821                                                       10573    0.06    0.00  1.0000
  -4   0   7    9544     551                                                        9467   -0.06    0.00  1.0000
   0   4  -7    9702     626                                                        9625    0.06    0.00  1.0000
   4   0   7    9499     602                                                        9422   -0.06    0.00  1.0000
   0  -4  -8     801     317                                                         837   -0.10    0.00  1.0000
   4   0   8      97      95                                                         110   -0.10    0.00  1.0000
  -4   0   8    1094     240                                                        1136   -0.10    0.00  1.0000
   0   4   8     534     207                                                         563   -0.10    0.00  1.0000
   0  -4   8    2059     525                                                        2116   -0.10    0.00  1.0000
  -4   0   8     537     199                                                         567   -0.10    0.00  1.0000
   4   0   8     786     422                                                         822   -0.10    0.00  1.0000
   0  -4   9    4767     886                                                        4708   -0.07    0.00  1.0000
   0  -4  -9    4566     957                                                        4508   -0.07    0.00  1.0000
  -4   0   9    3760     845                                                        3707    0.07    0.00  1.0000
   0   4   9    3961     716                                                        3907   -0.07    0.00  1.0000
   0  -4   9    5676     585                                                        5611   -0.07    0.00  1.0000
  -4   0   9    4424     835                                                        4367    0.07    0.00  1.0000
   4   0   9    6964     758                                                        6892    0.07    0.00  1.0000
   0  -4 -10    3575     716                                                        3506   -0.09    0.00  1.0000
  -4   0  10    2848     536                                                        2787   -0.09    0.00  1.0000
   0  -4  10    4076     840                                                        4002   -0.09    0.00  1.0000
  -4   0  10    5178     959                                                        5095   -0.09    0.00  1.0000
   4   0  10    4141     828                                                        4067   -0.09    0.00  1.0000
   0  -4 -11    6976     799                                                        6952   -0.02    0.00  1.0000
   0  -4  11    5251     681                                                        5230   -0.02    0.00  1.0000
  -4   0  11    4144    1069                                                        4126    0.02    0.00  1.0000
   4   0  11    7442     809                                                        7417    0.02    0.00  1.0000
   0  -4  12    1130     780                                                        1185    0.13    0.00  1.0000
  -4   0  12     371     334                                                         403    0.13    0.00  1.0000
   0  -4  13    1105     352                                                         822   -0.72    0.00  1.0000
  -4   0  13     477     198                                                         298    0.72    0.00  1.0000
   0   4  13     469     303                                                         292   -0.72    0.00  1.0000
   0  -4  14      10     215                                                           8   -0.06    0.00  1.0000
  -4   0  14       5     178                                                           3   -0.06    0.00  1.0000
   4   0  14     169     499                                                         159   -0.06    0.00  1.0000
   0   4  14      46     210                                                          41   -0.06    0.00  1.0000
   0  -4  15    1223     460                                                        1245   -0.05    0.00  1.0000
   0   4  15     155     198                                                         163   -0.05    0.00  1.0000
   0  -4  16       5     156                                                           5   -0.01    0.00  1.0000
   0   4  16       5     181                                                           5   -0.01    0.00  1.0000
  -4  -1  -1  569483    6480                                                      567607   -0.20    0.00  1.0000
   4   1   1  608240   19433                                                      606301   -0.20    0.00  1.0000
  -4  -1   1  608237   19406                                                      606297    0.20    0.00  1.0000
   4   1  -1  533016    5954                                                      531200    0.20    0.00  1.0000
  -1  -4  -1  599094   19158                                                      597169   -0.20    0.00  1.0000
   1   4   1  530284    6035                                                      528473   -0.20    0.00  1.0000
   1  -4  -1  609293   19477                                                      607351   -0.20    0.00  1.0000
  -1   4   1  604275   19306                                                      602341   -0.20    0.00  1.0000
  -1  -4   1  627102   20055                                                      625135    0.20    0.00  1.0000
   1   4  -1  577530   18440                                                      575642    0.20    0.00  1.0000
   4  -1  -1  586815   18710                                                      584912    0.20    0.00  1.0000
  -4   1   1  563837    6313                                                      561971    0.20    0.00  1.0000
   4  -1   1  571278    6504                                                      569399   -0.20    0.00  1.0000
  -4  -1  -2   19402    1246                                                       19886   -0.27    0.00  1.0000
   4   1   2   17865     756                                                       18329   -0.27    0.00  1.0000
  -1  -4  -2   17099     552                                                       17553    0.27    0.00  1.0000
   4  -1  -2   18739     328                                                       19215    0.27    0.00  1.0000
   1  -4  -2   18467     595                                                       18940    0.27    0.00  1.0000
   1   4   2   17797     535                                                       18261    0.27    0.00  1.0000
  -1   4   2   17226     474                                                       17682    0.27    0.00  1.0000
  -1  -4   2   17184     519                                                       17639   -0.27    0.00  1.0000
  -4   1   2   19240     330                                                       19722    0.27    0.00  1.0000
   1  -4   2   18847     638                                                       19324   -0.27    0.00  1.0000
   1   4  -2   19376     558                                                       19859   -0.27    0.00  1.0000
   4   1  -2   17191     289                                                       17646    0.27    0.00  1.0000
  -1   4  -2   17430     562                                                       17889   -0.27    0.00  1.0000
   4  -1   2   18298     627                                                       18768   -0.27    0.00  1.0000
   4  -1   3   35907     728                                                       36065   -0.07    0.00  1.0000
  -4  -1  -3   34712     759                                                       34868   -0.07    0.00  1.0000
   4   1   3   36477    1179                                                       36637   -0.07    0.00  1.0000
   4  -1  -3   35416     592                                                       35573    0.07    0.00  1.0000
  -1  -4  -3   36144     805                                                       36303   -0.07    0.00  1.0000
   1  -4  -3   34549     723                                                       34704   -0.07    0.00  1.0000
   1   4   3   35618     692                                                       35775   -0.07    0.00  1.0000
  -1   4   3   34635     629                                                       34791   -0.07    0.00  1.0000
  -1  -4   3   33486     736                                                       33639    0.07    0.00  1.0000
   1  -4   3   35336     771                                                       35493    0.07    0.00  1.0000
   1   4  -3   37949     714                                                       38111    0.07    0.00  1.0000
  -1   4  -3   36703     780                                                       36863    0.07    0.00  1.0000
   4  -1   3   36630     827                                                       36789   -0.07    0.00  1.0000
   4  -1   4   19689     549                                                       19757    0.04    0.00  1.0000
  -4  -1  -4   20481     645                                                       20551    0.04    0.00  1.0000
  -4  -1   4   18488     622                                                       18554   -0.04    0.00  1.0000
   4  -1  -4   19011     537                                                       19078   -0.04    0.00  1.0000
   4   1   4   19351    1338                                                       19419    0.04    0.00  1.0000
  -1  -4  -4   20026     844                                                       20095   -0.04    0.00  1.0000
   1  -4  -4   19782     842                                                       19850   -0.04    0.00  1.0000
   1   4   4   18392     521                                                       18458   -0.04    0.00  1.0000
  -4   1   4   19903     392                                                       19971   -0.04    0.00  1.0000
  -1   4   4   20059     529                                                       20128   -0.04    0.00  1.0000
  -1  -4   4   17843     594                                                       17908    0.04    0.00  1.0000
   1  -4   4   17755     606                                                       17819    0.04    0.00  1.0000
  -4  -1   4   19918     397                                                       19987   -0.04    0.00  1.0000
   1   4  -4   18953     507                                                       19020    0.04    0.00  1.0000
  -1   4  -4   19882     553                                                       19950    0.04    0.00  1.0000
   4  -1   4   19635     703                                                       19703    0.04    0.00  1.0000
  -4  -1  -5   29137    1392                                                       30378    0.57    0.00  1.0000
   4  -1  -5   28413    1241                                                       29639   -0.57    0.00  1.0000
   4  -1   5   26555    1229                                                       27741    0.57    0.00  1.0000
   4   1   5   29239    1663                                                       30482    0.57    0.00  1.0000
  -1  -4  -5   29607    1689                                                       30858    0.57    0.00  1.0000
   1  -4  -5   27300    1779                                                       28502    0.57    0.00  1.0000
  -4   1   5   26654    1143                                                       27842   -0.57    0.00  1.0000
   1   4   5   29758    1320                                                       31012    0.57    0.00  1.0000
  -1   4   5   26132    1183                                                       27308    0.57    0.00  1.0000
  -1  -4   5   26967    1305                                                       28161   -0.57    0.00  1.0000
   1  -4   5   27207    1317                                                       28406   -0.57    0.00  1.0000
  -4  -1   5   25021    1102                                                       26172   -0.57    0.00  1.0000
   1   4  -5   29441    1336                                                       30688   -0.57    0.00  1.0000
  -1   4  -5   26519    1300                                                       27703   -0.57    0.00  1.0000
   4  -1   5   27717    1382                                                       28928    0.57    0.00  1.0000
  -4  -1  -6     175     203                                                         179    0.03    0.00  1.0000
   4  -1   6     738     225                                                         747    0.03    0.00  1.0000
   4   1   6     221     215                                                         226    0.03    0.00  1.0000
  -1  -4  -6     578     197                                                         586   -0.03    0.00  1.0000
   1  -4  -6     366     188                                                         372   -0.03    0.00  1.0000
  -4   1   6     461     180                                                         468   -0.03    0.00  1.0000
   1   4   6     668     271                                                         676   -0.03    0.00  1.0000
  -1   4   6     513     138                                                         520   -0.03    0.00  1.0000
  -1  -4   6     573     236                                                         581    0.03    0.00  1.0000
   1  -4   6     797     332                                                         806    0.03    0.00  1.0000
  -4  -1   6     954     229                                                         964   -0.03    0.00  1.0000
   1   4  -6     750     230                                                         759    0.03    0.00  1.0000
  -1   4  -6    1671     329                                                        1684    0.03    0.00  1.0000
   4  -1   6     101     234                                                         104    0.03    0.00  1.0000
   4  -1   7     365     128                                                         342    0.10    0.00  1.0000
  -1  -4  -7     195     214                                                         178    0.10    0.00  1.0000
  -4  -1   7     675     198                                                         643   -0.10    0.00  1.0000
   1  -4  -7     957     225                                                         919    0.10    0.00  1.0000
   4   1   7    1147     318                                                        1106    0.10    0.00  1.0000
  -4   1   7     887     215                                                         851   -0.10    0.00  1.0000
   1   4   7     955     188                                                         917    0.10    0.00  1.0000
  -1  -4   7     984     259                                                         946   -0.10    0.00  1.0000
   1  -4   7     868     298                                                         832   -0.10    0.00  1.0000
  -4  -1   7     815     271                                                         780   -0.10    0.00  1.0000
   4  -1   7    1637     364                                                        1588    0.10    0.00  1.0000
  -1   4  -7     892     211                                                         856   -0.10    0.00  1.0000
  -4   1   7     454     207                                                         428   -0.10    0.00  1.0000
  -1  -4  -8     563     224                                                         609    0.15    0.00  1.0000
   4  -1   8    1238     304                                                        1306   -0.15    0.00  1.0000
   1  -4  -8     986     373                                                        1047    0.15    0.00  1.0000
  -4  -1   8     341     194                                                         377    0.15    0.00  1.0000
   4   1   8     874     281                                                         931   -0.15    0.00  1.0000
  -4   1   8     462     124                                                         504    0.15    0.00  1.0000
  -1   4   8     750     246                                                         803    0.15    0.00  1.0000
  -1  -4   8    1378     408                                                        1449   -0.15    0.00  1.0000
   1  -4   8    1326     434                                                        1396   -0.15    0.00  1.0000
  -4  -1   8     118     128                                                         140    0.15    0.00  1.0000
   4  -1   8     829     355                                                         885   -0.15    0.00  1.0000
   4   1   8    1662     487                                                        1740   -0.15    0.00  1.0000
  -1  -4   9     282     269                                                         299   -0.08    0.00  1.0000
  -1  -4  -9      10     152                                                          13    0.08    0.00  1.0000
   1  -4  -9     485     376                                                         507    0.08    0.00  1.0000
  -4  -1   9      70     120                                                          78   -0.08    0.00  1.0000
  -4   1   9       0     106                                                           0   -0.08    0.00  1.0000
  -1   4   9     259     264                                                         275    0.08    0.00  1.0000
   1  -4   9     280     422                                                         297   -0.08    0.00  1.0000
  -4  -1   9     299     265                                                         316   -0.08    0.00  1.0000
   4  -1   9       0     245                                                           0    0.08    0.00  1.0000
  -4   1   9     229     313                                                         244   -0.08    0.00  1.0000
   4   1   9     500     449                                                         522    0.08    0.00  1.0000
   1  -4 -10     659     358                                                         656   -0.01    0.00  1.0000
  -1  -4 -10     967     431                                                         963   -0.01    0.00  1.0000
  -4  -1  10      65      80                                                          64   -0.01    0.00  1.0000
  -4   1  10     308     148                                                         306   -0.01    0.00  1.0000
  -1  -4  10     131     215                                                         130    0.01    0.00  1.0000
   1  -4  10     388     231                                                         386    0.01    0.00  1.0000
  -4  -1  10       0     123                                                           0   -0.01    0.00  1.0000
   4  -1  10    2112     774                                                        2106    0.01    0.00  1.0000
  -4   1  10     506     164                                                         503   -0.01    0.00  1.0000
   4   1  10    1551     699                                                        1546    0.01    0.00  1.0000
   1  -4 -11     994     385                                                         983   -0.03    0.00  1.0000
  -1  -4 -11     303     264                                                         297   -0.03    0.00  1.0000
  -4  -1  11     384     169                                                         377    0.03    0.00  1.0000
  -1  -4  11     697     374                                                         688    0.03    0.00  1.0000
   1  -4  11    1129     506                                                        1118    0.03    0.00  1.0000
  -4  -1  11      31     121                                                          29    0.03    0.00  1.0000
   4  -1  11     781     421                                                         771   -0.03    0.00  1.0000
  -4   1  11     593     202                                                         585    0.03    0.00  1.0000
   4   1  11    2215     742                                                        2199   -0.03    0.00  1.0000
  -1  -4  12      83     182                                                          97   -0.12    0.00  1.0000
   1  -4  12     365     304                                                         393   -0.12    0.00  1.0000
  -4  -1  12     787     287                                                         829    0.12    0.00  1.0000
   4  -1  12     253     316                                                         277   -0.12    0.00  1.0000
  -4   1  12    1087     396                                                        1136    0.12    0.00  1.0000
   4   1  12     318     330                                                         345   -0.12    0.00  1.0000
  -1  -4  13     688     415                                                         683   -0.01    0.00  1.0000
   1  -4  13      58     217                                                          57   -0.01    0.00  1.0000
  -4  -1  13      88     130                                                          86   -0.01    0.00  1.0000
   4  -1  13     767     489                                                         762    0.01    0.00  1.0000
  -4   1  13     389     258                                                         385   -0.01    0.00  1.0000
  -1   4  13     278     300                                                         275    0.01    0.00  1.0000
   1   4  13     219     330                                                         216    0.01    0.00  1.0000
  -1  -4  14     242     259                                                         258    0.08    0.00  1.0000
   4   1  14    1597     601                                                        1639    0.08    0.00  1.0000
  -1   4  14     112     198                                                         123   -0.08    0.00  1.0000
   1   4  14     460     457                                                         483   -0.08    0.00  1.0000
  -1  -4  15     536     309                                                         548   -0.04    0.00  1.0000
   1  -4  15       0     192                                                           0   -0.04    0.00  1.0000
  -4  -1  15     130     105                                                         136   -0.04    0.00  1.0000
  -1   4  15     498     252                                                         510    0.04    0.00  1.0000
   1   4  15       0     218                                                           0    0.04    0.00  1.0000
  -1  -4  16     337     223                                                         336   -0.01    0.00  1.0000
   1  -4  16      13     182                                                          13   -0.01    0.00  1.0000
  -4   1  16     402     219                                                         400    0.01    0.00  1.0000
  -1   4  16      47     186                                                          46    0.01    0.00  1.0000
   1   4  16     259     221                                                         258    0.01    0.00  1.0000
  -4  -2   0  264458    4474                                                      265652   -0.18    0.00  1.0000
   4   2   0  260891    4343                                                      262077   -0.18    0.00  1.0000
  -2  -4   0  247413    4218                                                      248567   -0.18    0.00  1.0000
   2   4   0  253021    4277                                                      254188   -0.18    0.00  1.0000
  -2   4   0  267779    4489                                                      268980   -0.18    0.00  1.0000
  -4   2   0  257513    4326                                                      258691   -0.18    0.00  1.0000
   4   2   1   85688    1842                                                       86967   -0.34    0.00  1.0000
  -2  -4  -1   85467    1901                                                       86744    0.34    0.00  1.0000
   2   4   1   90071    1952                                                       91382    0.34    0.00  1.0000
   4   2  -1   91559    1855                                                       92881   -0.34    0.00  1.0000
  -2  -4   1   89768    1923                                                       91077    0.34    0.00  1.0000
  -2   4   1   86548    1868                                                       87834    0.34    0.00  1.0000
   2   4  -1   84945    1814                                                       86219    0.34    0.00  1.0000
   2  -4   1   90496    1998                                                       91810    0.34    0.00  1.0000
  -2   4  -1   87293    1925                                                       88584    0.34    0.00  1.0000
   4  -2   1   89568    1942                                                       90875   -0.34    0.00  1.0000
  -4   2  -1   89012    1918                                                       90315   -0.34    0.00  1.0000
  -4  -2  -2   27517    1039                                                       28058   -0.26    0.00  1.0000
   4   2   2   30784    1106                                                       31356   -0.26    0.00  1.0000
  -2  -4  -2   30103     615                                                       30668   -0.26    0.00  1.0000
   2   4   2   30506     565                                                       31075   -0.26    0.00  1.0000
   4  -2  -2   29174     426                                                       29731   -0.26    0.00  1.0000
  -4  -2   2   29370     403                                                       29928   -0.26    0.00  1.0000
  -2   4   2   29398     517                                                       29957   -0.26    0.00  1.0000
  -2  -4   2   30455     555                                                       31024   -0.26    0.00  1.0000
  -4   2   2   28989     420                                                       29544   -0.26    0.00  1.0000
   4   2  -2   30795     416                                                       31367   -0.26    0.00  1.0000
   2   4  -2   29871     549                                                       30434   -0.26    0.00  1.0000
   2  -4   2   28971     616                                                       29525   -0.26    0.00  1.0000
  -2   4  -2   28844     570                                                       29397   -0.26    0.00  1.0000
   4  -2   2   29016     627                                                       29571   -0.26    0.00  1.0000
  -4   2  -2   30783     585                                                       31355   -0.26    0.00  1.0000
  -4  -2  -3   22136    1247                                                       25007    1.48    0.00  1.0000
   4   2   3   24349    1360                                                       27355    1.48    0.00  1.0000
   4  -2  -3   21881     394                                                       24735    1.48    0.00  1.0000
   2   4   3   21814     621                                                       24664   -1.48    0.00  1.0000
   2  -4  -3   22429     575                                                       25318   -1.48    0.00  1.0000
  -2   4   3   21279     492                                                       24095   -1.48    0.00  1.0000
  -4   2   3   21562     436                                                       24396    1.48    0.00  1.0000
  -4  -2   3   21936     418                                                       24794    1.48    0.00  1.0000
  -2  -4   3   21737     531                                                       24582   -1.48    0.00  1.0000
   2   4  -3   21634     540                                                       24472   -1.48    0.00  1.0000
   2  -4   3   22073     646                                                       24940   -1.48    0.00  1.0000
   4   2  -3   21831     384                                                       24682    1.48    0.00  1.0000
  -2   4  -3   22686     606                                                       25591   -1.48    0.00  1.0000
   4  -2   3   21093     605                                                       23897    1.48    0.00  1.0000
  -4   2  -3   23031     605                                                       25957    1.48    0.00  1.0000
  -4  -2  -4    2112     215                                                        2136    0.04    0.00  1.0000
   4  -2  -4    3091     246                                                        3120    0.04    0.00  1.0000
   4   2   4    2872     304                                                        2900    0.04    0.00  1.0000
  -2  -4  -4    1882     359                                                        1905    0.04    0.00  1.0000
   2  -4  -4    3108     247                                                        3137    0.04    0.00  1.0000
   2   4   4    2995     313                                                        3024    0.04    0.00  1.0000
  -4   2   4    3067     200                                                        3096    0.04    0.00  1.0000
  -2   4   4    2962     199                                                        2990    0.04    0.00  1.0000
  -2  -4   4    3190     306                                                        3219    0.04    0.00  1.0000
  -4  -2   4    2914     195                                                        2942    0.04    0.00  1.0000
   2  -4   4    2818     283                                                        2846    0.04    0.00  1.0000
   2   4  -4    2701     220                                                        2728    0.04    0.00  1.0000
  -2   4  -4    3936     332                                                        3969    0.04    0.00  1.0000
   4  -2   4    2810     459                                                        2838    0.04    0.00  1.0000
   4   2  -4    2190     169                                                        2214    0.04    0.00  1.0000
  -4   2  -4    3045     344                                                        3074    0.04    0.00  1.0000
   4  -2   5    3379     362                                                        3418   -0.05    0.00  1.0000
  -4  -2  -5    3322     711                                                        3361   -0.05    0.00  1.0000
   4  -2  -5    4341     612                                                        4385   -0.05    0.00  1.0000
  -2  -4  -5    4109     784                                                        4152    0.05    0.00  1.0000
   4   2   5    3736     522                                                        3777   -0.05    0.00  1.0000
   2  -4  -5    3680     730                                                        3721    0.05    0.00  1.0000
   2   4   5    3962     441                                                        4004    0.05    0.00  1.0000
  -4   2   5    3223     240                                                        3261   -0.05    0.00  1.0000
  -2   4   5    3308     344                                                        3347    0.05    0.00  1.0000
  -2  -4   5    3155     334                                                        3193    0.05    0.00  1.0000
  -4  -2   5    3686     312                                                        3727   -0.05    0.00  1.0000
   2  -4   5    2694     441                                                        2729    0.05    0.00  1.0000
   2   4  -5    3216     304                                                        3254    0.05    0.00  1.0000
   4  -2   5    3568     510                                                        3608   -0.05    0.00  1.0000
   4  -2   6    2958     337                                                        2757    0.30    0.00  1.0000
  -4  -2   6    2462     229                                                        2279    0.30    0.00  1.0000
  -4  -2  -6    2952     410                                                        2751    0.30    0.00  1.0000
   4  -2  -6    3016     415                                                        2813    0.30    0.00  1.0000
  -2  -4  -6    2473     455                                                        2289    0.30    0.00  1.0000
   2  -4  -6    2543     569                                                        2357    0.30    0.00  1.0000
   4   2   6    2973     415                                                        2771    0.30    0.00  1.0000
   2   4   6    2336     250                                                        2158    0.30    0.00  1.0000
  -4   2   6    2840     267                                                        2643    0.30    0.00  1.0000
  -2   4   6    2730     352                                                        2537    0.30    0.00  1.0000
  -2  -4   6    2363     316                                                        2184    0.30    0.00  1.0000
  -4  -2   6    2639     295                                                        2449    0.30    0.00  1.0000
   2  -4   6    1536     423                                                        1392    0.30    0.00  1.0000
   4  -2   6    1522     364                                                        1379    0.30    0.00  1.0000
   2   4  -6    1826     280                                                        1669    0.30    0.00  1.0000
  -2   4  -6    2928     393                                                        2728    0.30    0.00  1.0000
  -4  -2  -7    1024     454                                                        1059    0.09    0.00  1.0000
   4  -2  -7     483     238                                                         507    0.09    0.00  1.0000
   4  -2   7     397     229                                                         419    0.09    0.00  1.0000
  -4  -2   7     511     184                                                         536    0.09    0.00  1.0000
  -2  -4  -7     942     319                                                         976   -0.09    0.00  1.0000
   2  -4  -7     833     308                                                         865   -0.09    0.00  1.0000
   4   2   7     403     210                                                         425    0.09    0.00  1.0000
   2   4   7     347     259                                                         368   -0.09    0.00  1.0000
  -4   2   7     593     186                                                         620    0.09    0.00  1.0000
  -2   4   7     496     211                                                         521   -0.09    0.00  1.0000
  -2  -4   7     221     173                                                         238   -0.09    0.00  1.0000
  -4  -2   7     345     246                                                         366    0.09    0.00  1.0000
   2  -4   7      19     221                                                          24   -0.09    0.00  1.0000
   4  -2   7       0     223                                                           0    0.09    0.00  1.0000
   2   4  -7     517     248                                                         542   -0.09    0.00  1.0000
  -2   4  -7    1014     340                                                        1049   -0.09    0.00  1.0000
  -4  -2  -8    2267     642                                                        2161    0.18    0.00  1.0000
  -2  -4  -8    1357     502                                                        1275    0.18    0.00  1.0000
  -4  -2   8     543     222                                                         492    0.18    0.00  1.0000
   2  -4  -8    1467     483                                                        1382    0.18    0.00  1.0000
  -4   2   8    1658     370                                                        1567    0.18    0.00  1.0000
  -2   4   8    1852     385                                                        1756    0.18    0.00  1.0000
  -2  -4   8    2314     579                                                        2207    0.18    0.00  1.0000
  -4  -2   8    1418     358                                                        1334    0.18    0.00  1.0000
   2  -4   8    1254     458                                                        1175    0.18    0.00  1.0000
   4  -2   8    2017     578                                                        1917    0.18    0.00  1.0000
  -2  -4   9     388     222                                                         396    0.03    0.00  1.0000
  -2  -4  -9     372     214                                                         379    0.03    0.00  1.0000
   2  -4  -9     765     353                                                         776    0.03    0.00  1.0000
  -4  -2   9      27      84                                                          29   -0.03    0.00  1.0000
  -4   2   9      40     137                                                          42   -0.03    0.00  1.0000
  -2   4   9     361     219                                                         368    0.03    0.00  1.0000
  -2  -4   9     115     193                                                         119    0.03    0.00  1.0000
   2  -4   9     862     492                                                         873    0.03    0.00  1.0000
   4  -2   9     282     236                                                         288   -0.03    0.00  1.0000
  -4   2   9     430     371                                                         438   -0.03    0.00  1.0000
  -2  -4 -10     209     339                                                         215   -0.03    0.00  1.0000
   2  -4 -10    1419     400                                                        1435   -0.03    0.00  1.0000
  -2  -4  10     665     231                                                         676   -0.03    0.00  1.0000
  -4  -2  10     937     291                                                         950   -0.03    0.00  1.0000
  -4   2  10    1069     328                                                        1083   -0.03    0.00  1.0000
  -2  -4  10     564     251                                                         574   -0.03    0.00  1.0000
  -4  -2  10     650     305                                                         661   -0.03    0.00  1.0000
   2  -4  10    1547     460                                                        1564   -0.03    0.00  1.0000
   4  -2  10     902     539                                                         915   -0.03    0.00  1.0000
  -4   2  10     924     313                                                         937   -0.03    0.00  1.0000
   4   2  10     432     306                                                         441   -0.03    0.00  1.0000
   2  -4 -11      20     195                                                          23    0.05    0.00  1.0000
  -2  -4 -11     250     398                                                         260    0.05    0.00  1.0000
  -2  -4  11     298     300                                                         309    0.05    0.00  1.0000
  -4  -2  11     217     257                                                         226   -0.05    0.00  1.0000
   2  -4  11     826     501                                                         844    0.05    0.00  1.0000
   4  -2  11     527     432                                                         541   -0.05    0.00  1.0000
  -4   2  11      20     138                                                          23   -0.05    0.00  1.0000
   4   2  11    1760     867                                                        1786   -0.05    0.00  1.0000
  -2  -4  12     380     278                                                         415   -0.14    0.00  1.0000
  -4  -2  12     838     365                                                         890   -0.14    0.00  1.0000
   2  -4  12     193     365                                                         218   -0.14    0.00  1.0000
   4  -2  12     317     436                                                         349   -0.14    0.00  1.0000
  -4   2  12     178     219                                                         202   -0.14    0.00  1.0000
   4   2  12     272     336                                                         302   -0.14    0.00  1.0000
  -2  -4  13       4     152                                                          27    0.50    0.00  1.0000
   2  -4  13     166     244                                                         257    0.50    0.00  1.0000
   4  -2  13       4     282                                                          27   -0.50    0.00  1.0000
  -4   2  13     440     214                                                         582   -0.50    0.00  1.0000
  -2   4  13       4     184                                                          27    0.50    0.00  1.0000
   2   4  13     712     323                                                         889    0.50    0.00  1.0000
  -2  -4  14     386     333                                                         399    0.05    0.00  1.0000
  -4  -2  14       8     102                                                          10    0.05    0.00  1.0000
   2  -4  14      17     229                                                          20    0.05    0.00  1.0000
   4  -2  14      69     257                                                          74    0.05    0.00  1.0000
  -4   2  14     288     198                                                         299    0.05    0.00  1.0000
  -2   4  14     451     377                                                         465    0.05    0.00  1.0000
   2   4  14     234     338                                                         244    0.05    0.00  1.0000
  -2  -4  15     674     215                                                         685   -0.03    0.00  1.0000
   2  -4  15    1561     390                                                        1577   -0.03    0.00  1.0000
   4  -2  15     660     356                                                         671    0.03    0.00  1.0000
  -4   2  15     439     171                                                         448    0.03    0.00  1.0000
   4   2  15     148     288                                                         153    0.03    0.00  1.0000
   2   4  15    1039     381                                                        1052   -0.03    0.00  1.0000
  -2  -4  16      64     120                                                          65   -0.01    0.00  1.0000
   2  -4  16     122     217                                                         123   -0.01    0.00  1.0000
  -4   2  16       8     113                                                           8   -0.01    0.00  1.0000
  -2   4  16     707     337                                                         710   -0.01    0.00  1.0000
   2   4  16       8     227                                                           8   -0.01    0.00  1.0000
  -4  -3  -1       9     200                                                          20    0.23    0.00  1.0000
  -3  -4  -1     125     244                                                         159    0.23    0.00  1.0000
   4   3   1      85     187                                                         113    0.23    0.00  1.0000
  -4  -3   1     505     302                                                         571   -0.23    0.00  1.0000
   3   4   1     185     243                                                         226    0.23    0.00  1.0000
  -3  -4   1     277     223                                                         326   -0.23    0.00  1.0000
   4   3  -1     351     223                                                         406   -0.23    0.00  1.0000
   3  -4  -1      70     185                                                          96    0.23    0.00  1.0000
   3   4  -1     264     261                                                         312   -0.23    0.00  1.0000
   4  -3  -1      51     177                                                          73   -0.23    0.00  1.0000
  -3   4   1      65     203                                                          90    0.23    0.00  1.0000
   3  -4   1     288     322                                                         338   -0.23    0.00  1.0000
  -4   3   1     226     237                                                         271   -0.23    0.00  1.0000
   4  -3   1     316     354                                                         369    0.23    0.00  1.0000
  -3   4  -1     135     269                                                         170   -0.23    0.00  1.0000
  -4   3  -1     131     304                                                         166    0.23    0.00  1.0000
  -4  -3  -2    4138     426                                                        3924    0.27    0.00  1.0000
  -3  -4  -2    3006     347                                                        2824   -0.27    0.00  1.0000
   4   3   2    3563     325                                                        3364    0.27    0.00  1.0000
   3   4   2    3195     323                                                        3007   -0.27    0.00  1.0000
   3  -4  -2    3500     284                                                        3303   -0.27    0.00  1.0000
   4  -3  -2    3840     297                                                        3634   -0.27    0.00  1.0000
  -4  -3   2    3339     262                                                        3147   -0.27    0.00  1.0000
  -3  -4   2    3348     309                                                        3156    0.27    0.00  1.0000
  -3   4   2    3676     272                                                        3474   -0.27    0.00  1.0000
  -4   3   2    3574     285                                                        3375   -0.27    0.00  1.0000
   4   3  -2    3845     307                                                        3639   -0.27    0.00  1.0000
   3   4  -2    2959     239                                                        2778    0.27    0.00  1.0000
   3  -4   2    3782     387                                                        3577    0.27    0.00  1.0000
   4  -3   2    3411     372                                                        3217    0.27    0.00  1.0000
  -3   4  -2    3572     344                                                        3373    0.27    0.00  1.0000
  -4   3  -2    3373     317                                                        3180    0.27    0.00  1.0000
  -4  -3  -3    1320     375                                                        1307   -0.03    0.00  1.0000
  -3  -4  -3    1352     277                                                        1339   -0.03    0.00  1.0000
   4   3   3    1645     268                                                        1631   -0.03    0.00  1.0000
   3   4   3    2232     337                                                        2216   -0.03    0.00  1.0000
   4  -3  -3    1311     234                                                        1298    0.03    0.00  1.0000
   3  -4  -3    1417     236                                                        1404   -0.03    0.00  1.0000
  -3   4   3    1546     265                                                        1532   -0.03    0.00  1.0000
  -4   3   3    1376     227                                                        1363    0.03    0.00  1.0000
  -4  -3   3    1551     243                                                        1537    0.03    0.00  1.0000
  -3  -4   3    1259     200                                                        1247    0.03    0.00  1.0000
   3   4  -3    1807     284                                                        1792    0.03    0.00  1.0000
   4   3  -3    1463     221                                                        1450    0.03    0.00  1.0000
   3  -4   3    1120     288                                                        1108    0.03    0.00  1.0000
   4  -3   3    1551     381                                                        1537   -0.03    0.00  1.0000
  -3   4  -3    1734     506                                                        1719    0.03    0.00  1.0000
  -4   3  -3    1290     308                                                        1277   -0.03    0.00  1.0000
  -4  -3  -4   22237    1793                                                       22178   -0.03    0.00  1.0000
  -3  -4  -4   23459    1716                                                       23398    0.03    0.00  1.0000
   4   3   4   23826    1311                                                       23764   -0.03    0.00  1.0000
   4  -3  -4   25204     934                                                       25141    0.03    0.00  1.0000
   3  -4  -4   22756     876                                                       22696    0.03    0.00  1.0000
   3   4   4   22253     861                                                       22194    0.03    0.00  1.0000
  -3   4   4   23997     905                                                       23935    0.03    0.00  1.0000
  -4   3   4   22627     826                                                       22568    0.03    0.00  1.0000
  -4  -3   4   23369     884                                                       23308    0.03    0.00  1.0000
  -3  -4   4   21885     856                                                       21827   -0.03    0.00  1.0000
   3  -4   4   23820    1045                                                       23759   -0.03    0.00  1.0000
   3   4  -4   22355     849                                                       22296   -0.03    0.00  1.0000
   4   3  -4   23208     828                                                       23147    0.03    0.00  1.0000
   4  -3   4   23433    1022                                                       23373   -0.03    0.00  1.0000
  -3   4  -4   23936     962                                                       23874   -0.03    0.00  1.0000
  -4   3  -4   22839     957                                                       22779   -0.03    0.00  1.0000
  -4  -3  -5    1327     686                                                        1773   -0.90    0.00  1.0000
  -3  -4  -5    1637     870                                                        2129   -0.90    0.00  1.0000
   4  -3  -5    1765     687                                                        2275    0.90    0.00  1.0000
   4   3   5    1192     542                                                        1616   -0.90    0.00  1.0000
   3  -4  -5    1186     588                                                        1610   -0.90    0.00  1.0000
   3   4   5    1145     357                                                        1562   -0.90    0.00  1.0000
  -4   3   5    1515     337                                                        1990    0.90    0.00  1.0000
  -3   4   5     738     273                                                        1079   -0.90    0.00  1.0000
  -3  -4   5    1216     346                                                        1644    0.90    0.00  1.0000
  -4  -3   5    1033     298                                                        1430    0.90    0.00  1.0000
   3  -4   5    1988     580                                                        2527    0.90    0.00  1.0000
   4  -3   5     777     443                                                        1126   -0.90    0.00  1.0000
   3   4  -5    1640     365                                                        2132    0.90    0.00  1.0000
   4   3  -5    1480     348                                                        1949    0.90    0.00  1.0000
  -3   4  -5     889     371                                                        1260    0.90    0.00  1.0000
  -4   3  -5     922     409                                                        1299   -0.90    0.00  1.0000
  -4  -3  -6    5941     792                                                        5946    0.00    0.00  1.0000
  -3  -4  -6    5787     908                                                        5792    0.00    0.00  1.0000
   4  -3  -6    5427     776                                                        5431    0.00    0.00  1.0000
   3  -4  -6    4595     897                                                        4599    0.00    0.00  1.0000
   4   3   6    5440     787                                                        5445    0.00    0.00  1.0000
   3   4   6    4973     762                                                        4977    0.00    0.00  1.0000
  -4   3   6    6535     416                                                        6540    0.00    0.00  1.0000
  -3   4   6    5035     390                                                        5039    0.00    0.00  1.0000
  -3  -4   6    5049     385                                                        5053    0.00    0.00  1.0000
  -4  -3   6    5467     379                                                        5471    0.00    0.00  1.0000
   3  -4   6    6068     563                                                        6073    0.00    0.00  1.0000
   4  -3   6    6024     565                                                        6029    0.00    0.00  1.0000
   3   4  -6    6287     463                                                        6292    0.00    0.00  1.0000
  -3   4  -6    6025     438                                                        6030    0.00    0.00  1.0000
   4   3  -6    6326     392                                                        6331    0.00    0.00  1.0000
   4  -3   7    8457     640                                                        8117   -0.30    0.00  1.0000
  -4  -3  -7    8312    1038                                                        7975   -0.30    0.00  1.0000
  -3  -4  -7    8974    1183                                                        8624   -0.30    0.00  1.0000
   3  -4  -7    7641    1113                                                        7318   -0.30    0.00  1.0000
   4   3   7    5965     775                                                        5680   -0.30    0.00  1.0000
   3   4   7    6726     898                                                        6423   -0.30    0.00  1.0000
  -4   3   7    9389     693                                                        9031    0.30    0.00  1.0000
  -3   4   7    7635     592                                                        7312   -0.30    0.00  1.0000
  -3  -4   7    9774     800                                                        9408    0.30    0.00  1.0000
  -4  -3   7    8556     678                                                        8214    0.30    0.00  1.0000
   3  -4   7    6537     594                                                        6239    0.30    0.00  1.0000
   4  -3   7    8176     671                                                        7842   -0.30    0.00  1.0000
   3   4  -7    7979     632                                                        7649    0.30    0.00  1.0000
  -3   4  -7    8330     680                                                        7993    0.30    0.00  1.0000
  -4  -3   8     313     169                                                         348   -0.15    0.00  1.0000
  -4  -3  -8     407     244                                                         446    0.15    0.00  1.0000
   4  -3  -8     376     187                                                         414   -0.15    0.00  1.0000
  -3  -4  -8     558     205                                                         604   -0.15    0.00  1.0000
   3  -4  -8     677     275                                                         727   -0.15    0.00  1.0000
  -4   3   8     286     151                                                         319   -0.15    0.00  1.0000
  -3   4   8     437     192                                                         478   -0.15    0.00  1.0000
  -3  -4   8      15     147                                                          23    0.15    0.00  1.0000
  -4  -3   8      68     129                                                          85   -0.15    0.00  1.0000
   3  -4   8    1278     428                                                        1347    0.15    0.00  1.0000
   4  -3   8    1362     512                                                        1433    0.15    0.00  1.0000
  -4  -3  -9    1126     617                                                        1213   -0.20    0.00  1.0000
  -3  -4   9     582     334                                                         645    0.20    0.00  1.0000
   4  -3  -9    1097     484                                                        1183    0.20    0.00  1.0000
  -3  -4  -9     567     421                                                         629   -0.20    0.00  1.0000
   3  -4  -9    1542     628                                                        1643   -0.20    0.00  1.0000
  -4  -3   9     333     260                                                         381    0.20    0.00  1.0000
  -4   3   9    1199     432                                                        1288    0.20    0.00  1.0000
  -3   4   9    1294     497                                                        1387   -0.20    0.00  1.0000
  -3  -4   9     802     393                                                         876    0.20    0.00  1.0000
  -4  -3   9     642     338                                                         708    0.20    0.00  1.0000
   3  -4   9    1613     666                                                        1717    0.20    0.00  1.0000
   4  -3   9     212     354                                                         251   -0.20    0.00  1.0000
  -4  -3 -10    1333     632                                                        1324   -0.02    0.00  1.0000
  -3  -4 -10    2239     735                                                        2227    0.02    0.00  1.0000
   3  -4 -10    2791     706                                                        2778    0.02    0.00  1.0000
  -3  -4  10    1606     408                                                        1596   -0.02    0.00  1.0000
  -4   3  10    1322     360                                                        1313    0.02    0.00  1.0000
  -3   4  10    1603     435                                                        1593    0.02    0.00  1.0000
  -3  -4  10    1267     403                                                        1258   -0.02    0.00  1.0000
  -4  -3  10    1266     391                                                        1257    0.02    0.00  1.0000
   3  -4  10    1587     637                                                        1577   -0.02    0.00  1.0000
   4  -3  10    1675     510                                                        1665   -0.02    0.00  1.0000
   3  -4 -11     270     400                                                         279    0.04    0.00  1.0000
  -3  -4 -11     606     549                                                         619    0.04    0.00  1.0000
  -4  -3  11       0      74                                                           0   -0.04    0.00  1.0000
  -4   3  11       1     121                                                           1   -0.04    0.00  1.0000
  -3  -4  11     384     413                                                         394   -0.04    0.00  1.0000
  -4  -3  11     131     145                                                         137   -0.04    0.00  1.0000
   3  -4  11     264     481                                                         272   -0.04    0.00  1.0000
   4  -3  11     494     427                                                         506    0.04    0.00  1.0000
  -4   3  11       6     137                                                           7   -0.04    0.00  1.0000
  -3  -4  12     456     290                                                         492    0.13    0.00  1.0000
  -4  -3  12       3     134                                                           6   -0.13    0.00  1.0000
   3  -4  12    1374     624                                                        1437    0.13    0.00  1.0000
   4  -3  12     664     523                                                         708    0.13    0.00  1.0000
  -4   3  12     263     209                                                         291   -0.13    0.00  1.0000
   4   3  12       3     304                                                           6    0.13    0.00  1.0000
  -3  -4  13       1     140                                                           1    0.03    0.00  1.0000
  -4  -3  13     795     316                                                         805    0.03    0.00  1.0000
   3  -4  13     999     439                                                        1010    0.03    0.00  1.0000
   4  -3  13      43     295                                                          45   -0.03    0.00  1.0000
  -4   3  13     665     282                                                         674    0.03    0.00  1.0000
   4   3  13      72     327                                                          75   -0.03    0.00  1.0000
  -3   4  13     400     181                                                         407   -0.03    0.00  1.0000
   3   4  13     452     275                                                         459   -0.03    0.00  1.0000
  -3  -4  14     875     293                                                         847   -0.08    0.00  1.0000
  -4  -3  14     790     228                                                         763    0.08    0.00  1.0000
   3  -4  14     760     252                                                         733   -0.08    0.00  1.0000
   4  -3  14    1165     395                                                        1132   -0.08    0.00  1.0000
  -4   3  14     638     226                                                         614    0.08    0.00  1.0000
   4   3  14    1096     575                                                        1064   -0.08    0.00  1.0000
  -3   4  14     280     154                                                         264    0.08    0.00  1.0000
   3   4  14       7     271                                                           5    0.08    0.00  1.0000
  -3  -4  15     160     119                                                         152    0.05    0.00  1.0000
  -4  -3  15      50     112                                                          46    0.05    0.00  1.0000
   3  -4  15     531     382                                                         516    0.05    0.00  1.0000
   4  -3  15     360     375                                                         348   -0.05    0.00  1.0000
  -4   3  15      36     129                                                          32    0.05    0.00  1.0000
  -3   4  15     241     178                                                         231   -0.05    0.00  1.0000
   4   3  15     124     288                                                         117   -0.05    0.00  1.0000
   3   4  15     928     506                                                         909   -0.05    0.00  1.0000
  -3  -4  16     123     117                                                         122    0.01    0.00  1.0000
  -4  -3  16      14     109                                                          14   -0.01    0.00  1.0000
   3  -4  16     799     303                                                         797    0.01    0.00  1.0000
   4  -3  16     182     283                                                         181    0.01    0.00  1.0000
  -4   3  16     554     236                                                         552   -0.01    0.00  1.0000
  -3   4  16     913     328                                                         911   -0.01    0.00  1.0000
   4   3  16     929     439                                                         927    0.01    0.00  1.0000
   3   4  16     136     240                                                         135   -0.01    0.00  1.0000
  -4  -4   0     365     218                                                          88   -1.54    0.00  1.0000
   4   4   0     473     118                                                         145   -1.54    0.00  1.0000
   4  -4   0     516     243                                                         169   -1.54    0.00  1.0000
  -4   4   0     703     195                                                         282   -1.54    0.00  1.0000
  -4  -4  -2   20424    1046                                                       19723    0.39    0.00  1.0000
   4   4   2   19835     568                                                       19145    0.39    0.00  1.0000
   4  -4  -2   20030     549                                                       19336    0.39    0.00  1.0000
  -4  -4   2   20469     559                                                       19768    0.39    0.00  1.0000
  -4   4   2   21140     558                                                       20427    0.39    0.00  1.0000
   4   4  -2   19177     500                                                       18498    0.39    0.00  1.0000
   4  -4   2   20561     640                                                       19858    0.39    0.00  1.0000
  -4   4  -2   19445     590                                                       18761    0.39    0.00  1.0000
  -4  -4  -4  162501    5788                                                      162784    0.06    0.00  1.0000
   4   4   4  157125    5524                                                      157403    0.06    0.00  1.0000
   4  -4  -4  149370    5222                                                      149640    0.06    0.00  1.0000
  -4   4   4  152969    5342                                                      153242    0.06    0.00  1.0000
  -4  -4   4  151877    5310                                                      152149    0.06    0.00  1.0000
   4   4  -4  148266    5176                                                      148535    0.06    0.00  1.0000
   4  -4   4  164351    7241                                                      164635    0.06    0.00  1.0000
  -4   4  -4  155002    5474                                                      155278    0.06    0.00  1.0000
  -4  -4  -6   70271    2977                                                       68734   -0.46    0.00  1.0000
   4  -4  -6   72109    5485                                                       70552   -0.46    0.00  1.0000
   4   4   6   69239    2894                                                       67713   -0.46    0.00  1.0000
  -4   4   6   73536    5545                                                       71963   -0.46    0.00  1.0000
  -4  -4   6   73686    5562                                                       72112   -0.46    0.00  1.0000
   4  -4   6   74299    5647                                                       72718   -0.46    0.00  1.0000
   4   4  -6   70016    2838                                                       68482   -0.46    0.00  1.0000
  -4   4  -6   71820    2990                                                       70266   -0.46    0.00  1.0000
  -4  -4  -8     715     350                                                         671   -0.13    0.00  1.0000
   4  -4  -8     346     248                                                         316   -0.13    0.00  1.0000
  -4   4   8      67     116                                                          54   -0.13    0.00  1.0000
  -4  -4   8     491     309                                                         455   -0.13    0.00  1.0000
   4  -4   8     585     353                                                         545   -0.13    0.00  1.0000
  -4  -4 -10    3173     618                                                        3039    0.19    0.00  1.0000
   4  -4 -10    2910     534                                                        2782    0.19    0.00  1.0000
  -4   4  10    3774     654                                                        3628    0.19    0.00  1.0000
  -4  -4  10    1425     354                                                        1336    0.19    0.00  1.0000
   4  -4  10    3215     678                                                        3080    0.19    0.00  1.0000
  -4  -4  12     682     254                                                         688   -0.02    0.00  1.0000
   4  -4  12     852     473                                                         858   -0.02    0.00  1.0000
  -4   4  12      12     134                                                          13   -0.02    0.00  1.0000
  -4  -4  14     258     149                                                         256   -0.01    0.00  1.0000
   4  -4  14     826     452                                                         822   -0.01    0.00  1.0000
  -4   4  14     780     281                                                         776   -0.01    0.00  1.0000
   4   4  14    1484     482                                                        1479   -0.01    0.00  1.0000
  -4  -4  16     811     183                                                         766    0.13    0.00  1.0000
   4  -4  16    1800     558                                                        1733    0.13    0.00  1.0000
   4   4  16     736     424                                                         693    0.13    0.00  1.0000
  -5  -1   0   80176     983                                                       79716   -0.13    0.00  1.0000
   5   1   0   80877     733                                                       80415   -0.13    0.00  1.0000
  -1  -5   0   78759     678                                                       78304   -0.13    0.00  1.0000
   1   5   0   81029     616                                                       80567   -0.13    0.00  1.0000
   1  -5   0   76050     606                                                       75602    0.13    0.00  1.0000
  -1   5   0   77432     567                                                       76980    0.13    0.00  1.0000
   5  -1   0   78236     514                                                       77782    0.13    0.00  1.0000
  -5   1   0   79617     561                                                       79159    0.13    0.00  1.0000
  -5  -1  -1  185530    3735                                                      188171   -0.48    0.00  1.0000
   5   1  -1  171242    3378                                                      173780   -0.48    0.00  1.0000
  -1  -5  -1  185882    3756                                                      188526    0.48    0.00  1.0000
  -1   5   1  179769    3626                                                      182369   -0.48    0.00  1.0000
  -1  -5   1  174816    3565                                                      177380    0.48    0.00  1.0000
   1   5  -1  178110    3587                                                      180698    0.48    0.00  1.0000
  -1   5  -1  180525    3645                                                      183130   -0.48    0.00  1.0000
   5  -1  -1  174597    3429                                                      177160    0.48    0.00  1.0000
   5  -1   1  186671    3743                                                      189320    0.48    0.00  1.0000
  -5   1   1  178497    3509                                                      181088    0.48    0.00  1.0000
  -5  -1  -2   77135    1229                                                       76494   -0.18    0.00  1.0000
   5   1   2   80066    1455                                                       79413   -0.18    0.00  1.0000
  -1  -5  -2   81205    1285                                                       80548   -0.18    0.00  1.0000
   1  -5  -2   78485    1204                                                       77839    0.18    0.00  1.0000
   1   5   2   80666    1249                                                       80011   -0.18    0.00  1.0000
  -1   5   2   78592    1172                                                       77945    0.18    0.00  1.0000
  -1  -5   2   78760    1224                                                       78112   -0.18    0.00  1.0000
   1   5  -2   79747    1177                                                       79095   -0.18    0.00  1.0000
  -1   5  -2   75952    1213                                                       75317    0.18    0.00  1.0000
  -5   1   2   75779     975                                                       75144    0.18    0.00  1.0000
   5  -1   2   75431    1218                                                       74797    0.18    0.00  1.0000
   5  -1   3    1166     342                                                        2284   -2.16    0.00  1.0000
  -5  -1  -3    1260     444                                                        2415    2.16    0.00  1.0000
   5   1   3    1314     482                                                        2490    2.16    0.00  1.0000
  -1  -5  -3     886     477                                                        1884   -2.16    0.00  1.0000
   1  -5  -3    1385     432                                                        2587    2.16    0.00  1.0000
   1   5   3    1041     446                                                        2108   -2.16    0.00  1.0000
  -1   5   3     834     384                                                        1809    2.16    0.00  1.0000
  -5   1   3    1213     200                                                        2349   -2.16    0.00  1.0000
  -1  -5   3    1076     495                                                        2158   -2.16    0.00  1.0000
   1  -5   3     907     453                                                        1915    2.16    0.00  1.0000
   1   5  -3    1411     337                                                        2622   -2.16    0.00  1.0000
  -1   5  -3    1431     362                                                        2650    2.16    0.00  1.0000
   5  -1   3     735     493                                                        1661   -2.16    0.00  1.0000
  -5  -1  -4   18639     720                                                       19035    0.23    0.00  1.0000
   5  -1   4   20242     718                                                       20655   -0.23    0.00  1.0000
   5  -1  -4   18746     760                                                       19144   -0.23    0.00  1.0000
   5   1   4   19749    1330                                                       20157    0.23    0.00  1.0000
  -1  -5  -4   19656    1108                                                       20063    0.23    0.00  1.0000
   1  -5  -4   19630     734                                                       20036   -0.23    0.00  1.0000
   1   5   4   20627     751                                                       21044    0.23    0.00  1.0000
  -1   5   4   19942     690                                                       20352   -0.23    0.00  1.0000
  -1  -5   4   18695     728                                                       19092    0.23    0.00  1.0000
  -5  -1   4   20277     597                                                       20691    0.23    0.00  1.0000
   1  -5   4   22237     845                                                       22670   -0.23    0.00  1.0000
   1   5  -4   20712     794                                                       21129    0.23    0.00  1.0000
  -1   5  -4   19946     789                                                       20356   -0.23    0.00  1.0000
   5  -1   4   20079     854                                                       20490   -0.23    0.00  1.0000
  -5  -1  -5    2350     458                                                        2323   -0.04    0.00  1.0000
   5  -1   5    1879     221                                                        1855    0.04    0.00  1.0000
   5   1   5    1457     260                                                        1436   -0.04    0.00  1.0000
  -1  -5  -5    1842     311                                                        1818    0.04    0.00  1.0000
   1  -5  -5    1354     281                                                        1334   -0.04    0.00  1.0000
  -5   1   5    1810     148                                                        1787    0.04    0.00  1.0000
   1   5   5    1502     236                                                        1481    0.04    0.00  1.0000
  -1   5   5    2053     282                                                        2028   -0.04    0.00  1.0000
  -1  -5   5    2120     350                                                        2095    0.04    0.00  1.0000
   1  -5   5    1575     251                                                        1553   -0.04    0.00  1.0000
  -5  -1   5    1218     162                                                        1199   -0.04    0.00  1.0000
   1   5  -5    2442     260                                                        2415    0.04    0.00  1.0000
  -1   5  -5    2120     282                                                        2095   -0.04    0.00  1.0000
   5  -1   5    2167     442                                                        2141    0.04    0.00  1.0000
   5  -1   6     433     213                                                         488   -0.20    0.00  1.0000
  -5  -1   6     936     213                                                        1016    0.20    0.00  1.0000
   5   1   6     368     161                                                         419    0.20    0.00  1.0000
   1  -5  -6     861     314                                                         938   -0.20    0.00  1.0000
  -5   1   6    1026     184                                                        1109   -0.20    0.00  1.0000
   1   5   6     601     293                                                         665    0.20    0.00  1.0000
  -1   5   6    1010     230                                                        1093   -0.20    0.00  1.0000
  -1  -5   6     534     193                                                         595    0.20    0.00  1.0000
   1  -5   6    1322     347                                                        1416   -0.20    0.00  1.0000
  -5  -1   6     813     199                                                         887    0.20    0.00  1.0000
   1   5  -6    1121     261                                                        1208    0.20    0.00  1.0000
  -1   5  -6     624     327                                                         689   -0.20    0.00  1.0000
   5  -1   6    1078     442                                                        1163   -0.20    0.00  1.0000
   5  -1   7       1     106                                                           0   -0.13    0.00  1.0000
  -1  -5  -7     170     250                                                         192   -0.13    0.00  1.0000
  -5  -1   7      30     115                                                          40    0.13    0.00  1.0000
   5   1   7     124     175                                                         143    0.13    0.00  1.0000
   1  -5  -7       6     202                                                          11    0.13    0.00  1.0000
  -5   1   7     455     180                                                         491   -0.13    0.00  1.0000
   1   5   7     355     260                                                         387   -0.13    0.00  1.0000
  -1   5   7     106     140                                                         124    0.13    0.00  1.0000
  -1  -5   7     174     251                                                         197   -0.13    0.00  1.0000
   1  -5   7     402     370                                                         436    0.13    0.00  1.0000
  -5  -1   7     195     189                                                         219    0.13    0.00  1.0000
   1   5  -7     133     150                                                         153   -0.13    0.00  1.0000
   5  -1   7    1021     489                                                        1075   -0.13    0.00  1.0000
  -1   5  -7       0     140                                                           1    0.13    0.00  1.0000
  -5   1   7      78     103                                                          94   -0.13    0.00  1.0000
  -1  -5  -8    3064     562                                                        3089    0.04    0.00  1.0000
   1  -5  -8    2766     608                                                        2790   -0.04    0.00  1.0000
  -5  -1   8    2905     441                                                        2929    0.04    0.00  1.0000
  -5   1   8    2526     358                                                        2549   -0.04    0.00  1.0000
   1   5   8    2516     375                                                        2539    0.04    0.00  1.0000
  -1   5   8    2606     430                                                        2629   -0.04    0.00  1.0000
  -1  -5   8    3052     544                                                        3077    0.04    0.00  1.0000
   1  -5   8    1667     378                                                        1685   -0.04    0.00  1.0000
  -5  -1   8    2868     397                                                        2892    0.04    0.00  1.0000
   5  -1   8    3495     688                                                        3522   -0.04    0.00  1.0000
  -5   1   8    2542     385                                                        2565   -0.04    0.00  1.0000
   1   5  -8    2420     412                                                        2442    0.04    0.00  1.0000
   5   1   8    3130     670                                                        3156    0.04    0.00  1.0000
  -1  -5  -9    1315     569                                                        1312   -0.01    0.00  1.0000
   1  -5  -9     808     540                                                         805    0.01    0.00  1.0000
  -5  -1   9     863     312                                                         860    0.01    0.00  1.0000
  -5   1   9    1414     431                                                        1411   -0.01    0.00  1.0000
  -1   5   9     557     268                                                         555    0.01    0.00  1.0000
  -1  -5   9     717     427                                                         715   -0.01    0.00  1.0000
   1  -5   9     648     370                                                         646    0.01    0.00  1.0000
  -5  -1   9    1299     447                                                        1296    0.01    0.00  1.0000
   5  -1   9    1608     683                                                        1604   -0.01    0.00  1.0000
   5   1   9    1601     716                                                        1597    0.01    0.00  1.0000
  -1  -5 -10     456     381                                                         476    0.07    0.00  1.0000
   1  -5 -10      32     154                                                          37   -0.07    0.00  1.0000
  -5  -1  10       3      86                                                           5    0.07    0.00  1.0000
  -5   1  10       0      83                                                           0   -0.07    0.00  1.0000
  -1  -5  10      17     300                                                          21    0.07    0.00  1.0000
   1  -5  10      74     220                                                          82   -0.07    0.00  1.0000
  -5  -1  10     165     207                                                         177    0.07    0.00  1.0000
   5  -1  10       4     313                                                           6   -0.07    0.00  1.0000
  -5   1  10     244     247                                                         258   -0.07    0.00  1.0000
   5   1  10     331     352                                                         348    0.07    0.00  1.0000
  -1  -5 -11    1306     561                                                        1356    0.11    0.00  1.0000
   1  -5 -11    1369     451                                                        1420   -0.11    0.00  1.0000
  -5  -1  11     288     121                                                         312   -0.11    0.00  1.0000
  -5   1  11    1016     264                                                        1060    0.11    0.00  1.0000
  -1  -5  11    2404     742                                                        2472    0.11    0.00  1.0000
   1  -5  11    1773     544                                                        1832   -0.11    0.00  1.0000
  -5  -1  11    1247     357                                                        1296   -0.11    0.00  1.0000
  -5   1  11    1014     347                                                        1058    0.11    0.00  1.0000
   5  -1  11     692     539                                                         729    0.11    0.00  1.0000
   5   1  11    1362     639                                                        1413   -0.11    0.00  1.0000
   1  -5 -12     297     215                                                         293    0.02    0.00  1.0000
  -1  -5 -12    1582     505                                                        1573   -0.02    0.00  1.0000
  -5  -1  12     109      80                                                         107   -0.02    0.00  1.0000
  -1  -5  12    1241     397                                                        1233   -0.02    0.00  1.0000
   1  -5  12     202     221                                                         199    0.02    0.00  1.0000
  -5  -1  12     859     221                                                         853   -0.02    0.00  1.0000
  -5   1  12     365     116                                                         361    0.02    0.00  1.0000
   5  -1  12    1420     577                                                        1412    0.02    0.00  1.0000
   5   1  12    1398     531                                                        1390   -0.02    0.00  1.0000
  -1  -5  13     758     369                                                         503    0.81    0.00  1.0000
   1  -5  13      37     223                                                           1   -0.81    0.00  1.0000
  -5  -1  13     669     250                                                         431   -0.81    0.00  1.0000
  -5   1  13      63      96                                                           8    0.81    0.00  1.0000
   5  -1  13    1257     633                                                         921    0.81    0.00  1.0000
  -1  -5  14      43     321                                                          45    0.02    0.00  1.0000
   1  -5  14      51     427                                                          53   -0.02    0.00  1.0000
  -5   1  14       0     185                                                           0   -0.02    0.00  1.0000
   5   1  14      24     348                                                          25    0.02    0.00  1.0000
  -1   5  14     354     510                                                         359   -0.02    0.00  1.0000
   1   5  14       0     231                                                           0    0.02    0.00  1.0000
  -1  -5  15       6     161                                                           3   -0.11    0.00  1.0000
   1  -5  15     500     444                                                         471    0.11    0.00  1.0000
  -5   1  15       6      97                                                           3   -0.11    0.00  1.0000
   5  -1  15     380     328                                                         354   -0.11    0.00  1.0000
   5   1  15     701     593                                                         666    0.11    0.00  1.0000
  -1   5  15     347     332                                                         323    0.11    0.00  1.0000
   1   5  15     520     377                                                         490   -0.11    0.00  1.0000
  -1  -5  16     268     171                                                         246   -0.11    0.00  1.0000
   1  -5  16     242     199                                                         221    0.11    0.00  1.0000
   5   1  16     135     268                                                         120   -0.11    0.00  1.0000
  -1   5  16     489     267                                                         459    0.11    0.00  1.0000
   1   5  16     698     424                                                         662   -0.11    0.00  1.0000
  -5  -2  -1   32816    1034                                                       33252    0.19    0.00  1.0000
  -5  -2   1   32597     797                                                       33033   -0.19    0.00  1.0000
   5   2   1   31902     749                                                       32332    0.19    0.00  1.0000
  -2  -5  -1   32720     776                                                       33156    0.19    0.00  1.0000
   5   2  -1   32988     569                                                       33426   -0.19    0.00  1.0000
   2   5   1   33082     747                                                       33521    0.19    0.00  1.0000
   2  -5  -1   34285     760                                                       34732   -0.19    0.00  1.0000
  -2  -5   1   32443     754                                                       32877   -0.19    0.00  1.0000
  -2   5   1   34822     698                                                       35272   -0.19    0.00  1.0000
   2   5  -1   32564     656                                                       32999   -0.19    0.00  1.0000
   2  -5   1   32549     785                                                       32984    0.19    0.00  1.0000
   5  -2  -1   32207     593                                                       32639    0.19    0.00  1.0000
  -2   5  -1   33162     709                                                       33601    0.19    0.00  1.0000
  -5   2   1   32351     619                                                       32784    0.19    0.00  1.0000
   5  -2   1   33192     729                                                       33631   -0.19    0.00  1.0000
  -5   2  -1   31648     722                                                       32077   -0.19    0.00  1.0000
  -5  -2  -2   27167    1049                                                       25957    0.59    0.00  1.0000
   5   2   2   27301    1075                                                       26088    0.59    0.00  1.0000
  -2  -5  -2   26440     553                                                       25246   -0.59    0.00  1.0000
  -5  -2   2   25887     327                                                       24706   -0.59    0.00  1.0000
   2   5   2   26714     507                                                       25514   -0.59    0.00  1.0000
   2  -5  -2   26046     560                                                       24861    0.59    0.00  1.0000
   5  -2  -2   26035     342                                                       24851    0.59    0.00  1.0000
  -2   5   2   27735     527                                                       26512    0.59    0.00  1.0000
  -2  -5   2   27031     566                                                       25824    0.59    0.00  1.0000
   5   2  -2   27486     354                                                       26269   -0.59    0.00  1.0000
   2   5  -2   27059     490                                                       25852    0.59    0.00  1.0000
   2  -5   2   28085     652                                                       26855   -0.59    0.00  1.0000
  -5   2   2   25795     375                                                       24616    0.59    0.00  1.0000
  -2   5  -2   26694     586                                                       25495   -0.59    0.00  1.0000
   5  -2   2   26493     543                                                       25298   -0.59    0.00  1.0000
  -5   2  -2   27295     569                                                       26082   -0.59    0.00  1.0000
  -5  -2  -3    2157     443                                                        2156    0.00    0.00  1.0000
   5   2   3    1812     380                                                        1811    0.00    0.00  1.0000
  -2  -5  -3    1628     342                                                        1627    0.00    0.00  1.0000
   5  -2  -3    2075     274                                                        2074    0.00    0.00  1.0000
   2  -5  -3    2164     414                                                        2163    0.00    0.00  1.0000
   2   5   3    1464     296                                                        1463    0.00    0.00  1.0000
  -2   5   3    1686     317                                                        1685    0.00    0.00  1.0000
  -5  -2   3    1745     228                                                        1744    0.00    0.00  1.0000
  -5   2   3    1766     246                                                        1765    0.00    0.00  1.0000
  -2  -5   3    1999     344                                                        1998    0.00    0.00  1.0000
   2  -5   3    1462     374                                                        1461    0.00    0.00  1.0000
   2   5  -3    1681     302                                                        1680    0.00    0.00  1.0000
   5   2  -3    1493     197                                                        1492    0.00    0.00  1.0000
  -2   5  -3    1727     297                                                        1726    0.00    0.00  1.0000
   5  -2   3    1090     497                                                        1089    0.00    0.00  1.0000
  -5   2  -3    1512     314                                                        1511    0.00    0.00  1.0000
  -5  -2  -4    8654    1388                                                        8731   -0.07    0.00  1.0000
   5   2   4    8261     871                                                        8337   -0.07    0.00  1.0000
   5  -2  -4    7687     710                                                        7760   -0.07    0.00  1.0000
  -2  -5  -4    6843    1209                                                        6912    0.07    0.00  1.0000
   2  -5  -4    7778     549                                                        7851   -0.07    0.00  1.0000
   2   5   4    6375     527                                                        6441    0.07    0.00  1.0000
  -2   5   4    8618     577                                                        8695   -0.07    0.00  1.0000
  -5   2   4    7967     412                                                        8041   -0.07    0.00  1.0000
  -5  -2   4    7832     384                                                        7906    0.07    0.00  1.0000
  -2  -5   4    8008     564                                                        8082   -0.07    0.00  1.0000
   2  -5   4    7294     538                                                        7365    0.07    0.00  1.0000
   2   5  -4    8265     543                                                        8340   -0.07    0.00  1.0000
  -2   5  -4    7742     494                                                        7815    0.07    0.00  1.0000
   5  -2   4    6767     567                                                        6835    0.07    0.00  1.0000
   5   2  -4    6985     359                                                        7054    0.07    0.00  1.0000
   5  -2   5    6224     393                                                        5508    0.74    0.00  1.0000
  -5  -2  -5    7332     533                                                        6554   -0.74    0.00  1.0000
   5   2   5    6223     460                                                        5508   -0.74    0.00  1.0000
  -2  -5  -5    7503     721                                                        6715   -0.74    0.00  1.0000
   2  -5  -5    6220     561                                                        5505    0.74    0.00  1.0000
   2   5   5    4725     311                                                        4104   -0.74    0.00  1.0000
  -5   2   5    6021     242                                                        5318   -0.74    0.00  1.0000
  -2   5   5    6624     341                                                        5885    0.74    0.00  1.0000
  -2  -5   5    5275     365                                                        4618    0.74    0.00  1.0000
  -5  -2   5    5976     253                                                        5275    0.74    0.00  1.0000
   2  -5   5    5912     539                                                        5215   -0.74    0.00  1.0000
   2   5  -5    5819     299                                                        5128    0.74    0.00  1.0000
  -2   5  -5    5942     335                                                        5243   -0.74    0.00  1.0000
   5  -2   5    6840     473                                                        6089    0.74    0.00  1.0000
   5  -2   6    3147     388                                                        3145    0.00    0.00  1.0000
  -5  -2  -6    3647     497                                                        3645    0.00    0.00  1.0000
  -5  -2   6    3403     273                                                        3401    0.00    0.00  1.0000
   5  -2  -6    3117     534                                                        3115    0.00    0.00  1.0000
  -2  -5  -6    3375     918                                                        3373    0.00    0.00  1.0000
   5   2   6    3036     454                                                        3034    0.00    0.00  1.0000
   2  -5  -6    3330     614                                                        3328    0.00    0.00  1.0000
   2   5   6    3730     405                                                        3728    0.00    0.00  1.0000
  -5   2   6    3604     311                                                        3602    0.00    0.00  1.0000
  -2   5   6    3196     343                                                        3194    0.00    0.00  1.0000
  -2  -5   6    4711     552                                                        4709    0.00    0.00  1.0000
  -5  -2   6    3181     289                                                        3179    0.00    0.00  1.0000
   2  -5   6    2849     410                                                        2847    0.00    0.00  1.0000
   2   5  -6    3595     413                                                        3593    0.00    0.00  1.0000
  -2   5  -6    3478     363                                                        3476    0.00    0.00  1.0000
  -5  -2  -7    7742     940                                                        7995   -0.23    0.00  1.0000
   5  -2  -7    7579     790                                                        7829   -0.23    0.00  1.0000
   5  -2   7    8141     887                                                        8401    0.23    0.00  1.0000
  -2  -5  -7    6000    1401                                                        6223   -0.23    0.00  1.0000
   2  -5  -7    7342    1004                                                        7589    0.23    0.00  1.0000
   5   2   7    4905     911                                                        5107   -0.23    0.00  1.0000
   2   5   7    7629     868                                                        7880   -0.23    0.00  1.0000
  -5   2   7    6305     665                                                        6533   -0.23    0.00  1.0000
  -2   5   7    6545     766                                                        6778    0.23    0.00  1.0000
  -2  -5   7    7237     832                                                        7482    0.23    0.00  1.0000
  -5  -2   7    6914     743                                                        7153    0.23    0.00  1.0000
   2  -5   7    7985    1010                                                        8242   -0.23    0.00  1.0000
   5  -2   7    8155    1013                                                        8415    0.23    0.00  1.0000
   2   5  -7    6443     719                                                        6674    0.23    0.00  1.0000
  -2   5  -7    5589     656                                                        5804   -0.23    0.00  1.0000
  -5  -2  -8      85     233                                                         128    0.33    0.00  1.0000
  -5  -2   8     224      97                                                         291   -0.33    0.00  1.0000
  -2  -5  -8     197     125                                                         260   -0.33    0.00  1.0000
   2  -5  -8    1077     256                                                        1218    0.33    0.00  1.0000
  -5   2   8     669     185                                                         781    0.33    0.00  1.0000
  -2   5   8     753     234                                                         872    0.33    0.00  1.0000
  -2  -5   8    1189     427                                                        1337    0.33    0.00  1.0000
  -5  -2   8     761     192                                                         881   -0.33    0.00  1.0000
   2  -5   8     985     430                                                        1120   -0.33    0.00  1.0000
   5  -2   8     705     410                                                         820   -0.33    0.00  1.0000
   2   5  -8     102     116                                                         148    0.33    0.00  1.0000
  -2  -5  -9     659     520                                                         695   -0.11    0.00  1.0000
   2  -5  -9     784     445                                                         823    0.11    0.00  1.0000
  -5  -2   9     346     192                                                         372    0.11    0.00  1.0000
  -5   2   9     663     291                                                         699   -0.11    0.00  1.0000
  -2   5   9     951     407                                                         994    0.11    0.00  1.0000
  -2  -5   9     397     247                                                         425    0.11    0.00  1.0000
  -5  -2   9     437     302                                                         466    0.11    0.00  1.0000
   2  -5   9    1406     616                                                        1458   -0.11    0.00  1.0000
   5  -2   9    1541     720                                                        1595    0.11    0.00  1.0000
  -5   2   9     153     129                                                         170   -0.11    0.00  1.0000
  -2  -5 -10     553     209                                                         566    0.04    0.00  1.0000
   2  -5 -10     777     269                                                         793   -0.04    0.00  1.0000
  -5  -2  10       2      98                                                           3    0.04    0.00  1.0000
  -5   2  10     603     222                                                         617   -0.04    0.00  1.0000
  -2  -5  10       2     173                                                           3   -0.04    0.00  1.0000
  -5  -2  10     277     198                                                         286    0.04    0.00  1.0000
   2  -5  10    1237     511                                                        1257    0.04    0.00  1.0000
   5  -2  10     730     453                                                         745    0.04    0.00  1.0000
  -5   2  10     646     282                                                         660   -0.04    0.00  1.0000
   5   2  10    1273     701                                                        1293   -0.04    0.00  1.0000
  -2  -5 -11    1272     386                                                        1261    0.02    0.00  1.0000
   2  -5 -11     124     182                                                         121   -0.02    0.00  1.0000
  -5  -2  11     311     110                                                         306   -0.02    0.00  1.0000
  -5   2  11     639     170                                                         631    0.02    0.00  1.0000
  -2  -5  11     124     171                                                         121   -0.02    0.00  1.0000
  -5  -2  11     769     227                                                         761   -0.02    0.00  1.0000
   2  -5  11    1399     443                                                        1388    0.02    0.00  1.0000
   5  -2  11     822     306                                                         813   -0.02    0.00  1.0000
  -5   2  11     124     124                                                         121    0.02    0.00  1.0000
   5   2  11     775     461                                                         767    0.02    0.00  1.0000
   2  -5 -12     345     317                                                         417    0.29    0.00  1.0000
  -2  -5 -12     351     386                                                         423   -0.29    0.00  1.0000
  -2  -5  12     131     181                                                         177    0.29    0.00  1.0000
   2  -5  12    1109     512                                                        1235   -0.29    0.00  1.0000
   5  -2  12       4     314                                                          14   -0.29    0.00  1.0000
  -5   2  12      65     115                                                          98    0.29    0.00  1.0000
   5   2  12     954     696                                                        1071    0.29    0.00  1.0000
  -2  -5  13      51     159                                                          49    0.02    0.00  1.0000
  -5  -2  13       1      91                                                           1    0.02    0.00  1.0000
   2  -5  13     716     462                                                         708   -0.02    0.00  1.0000
   5  -2  13     731     587                                                         723    0.02    0.00  1.0000
  -5   2  13     229     167                                                         224   -0.02    0.00  1.0000
   5   2  13      54     303                                                          52   -0.02    0.00  1.0000
  -2  -5  14     474     372                                                         521   -0.17    0.00  1.0000
  -5  -2  14       1      97                                                           0    0.17    0.00  1.0000
   2  -5  14     573     481                                                         625    0.17    0.00  1.0000
   5  -2  14     294     609                                                         331    0.17    0.00  1.0000
  -5   2  14     176     216                                                         205   -0.17    0.00  1.0000
   5   2  14     421     486                                                         466   -0.17    0.00  1.0000
  -2   5  14       0     157                                                           1   -0.17    0.00  1.0000
   2   5  14     832     484                                                         894    0.17    0.00  1.0000
  -2  -5  15     872     319                                                         891    0.05    0.00  1.0000
   2  -5  15     895     415                                                         914   -0.05    0.00  1.0000
   5  -2  15    1232     555                                                        1255    0.05    0.00  1.0000
  -5   2  15     723     259                                                         740   -0.05    0.00  1.0000
  -2   5  15     372     222                                                         384    0.05    0.00  1.0000
   2   5  15    1082     332                                                        1103   -0.05    0.00  1.0000
  -2  -5  16     195     173                                                         197    0.01    0.00  1.0000
   2  -5  16     122     380                                                         124   -0.01    0.00  1.0000
   5   2  16     416     538                                                         420    0.01    0.00  1.0000
  -2   5  16     368     316                                                         371    0.01    0.00  1.0000
   2   5  16       2     328                                                           2   -0.01    0.00  1.0000
  -5  -3   0    5370     439                                                        6564   -1.23    0.00  1.0000
   5   3   0    5366     377                                                        6560   -1.23    0.00  1.0000
  -3  -5   0    4696     456                                                        5816   -1.23    0.00  1.0000
   3   5   0    4707     409                                                        5829   -1.23    0.00  1.0000
   3  -5   0    5957     529                                                        7211    1.23    0.00  1.0000
  -3   5   0    5384     466                                                        6579    1.23    0.00  1.0000
   5  -3   0    4948     407                                                        6097    1.23    0.00  1.0000
  -5   3   0    5577     459                                                        6793    1.23    0.00  1.0000
  -5  -3  -1    5601     355                                                        5443    0.17    0.00  1.0000
   5   3   1    3649     240                                                        3522    0.17    0.00  1.0000
  -5  -3   1    3745     230                                                        3616    0.17    0.00  1.0000
  -3  -5  -1    5340     358                                                        5186   -0.17    0.00  1.0000
   3   5   1    3970     199                                                        3837   -0.17    0.00  1.0000
   5   3  -1    4283     191                                                        4145    0.17    0.00  1.0000
  -3  -5   1    3610     237                                                        3483   -0.17    0.00  1.0000
   3  -5  -1    5324     346                                                        5170    0.17    0.00  1.0000
   3   5  -1    5094     271                                                        4943   -0.17    0.00  1.0000
  -3   5   1    3257     147                                                        3137    0.17    0.00  1.0000
   3  -5   1    3132     239                                                        3014    0.17    0.00  1.0000
  -3   5  -1    3853     244                                                        3722    0.17    0.00  1.0000
  -5   3   1    3651     193                                                        3524   -0.17    0.00  1.0000
   5  -3   1    4596     330                                                        4453   -0.17    0.00  1.0000
  -5   3  -1    3185     222                                                        3066   -0.17    0.00  1.0000
  -5  -3  -2   22023    1001                                                       22621    0.32    0.00  1.0000
   5   3   2   21257     470                                                       21844    0.32    0.00  1.0000
  -3  -5  -2   20802     514                                                       21383    0.32    0.00  1.0000
   3   5   2   20455     512                                                       21031    0.32    0.00  1.0000
  -5  -3   2   20891     392                                                       21473    0.32    0.00  1.0000
   3  -5  -2   21181     484                                                       21767   -0.32    0.00  1.0000
   5  -3  -2   22372     409                                                       22974   -0.32    0.00  1.0000
  -3  -5   2   23677     553                                                       24296    0.32    0.00  1.0000
  -3   5   2   21540     494                                                       22131   -0.32    0.00  1.0000
   5   3  -2   20924     384                                                       21506    0.32    0.00  1.0000
   3   5  -2   22369     524                                                       22971    0.32    0.00  1.0000
  -5   3   2   22429     416                                                       23032   -0.32    0.00  1.0000
  -3   5  -2   21337     586                                                       21925   -0.32    0.00  1.0000
   5  -3   2   21780     567                                                       22374   -0.32    0.00  1.0000
  -5   3  -2   23764     544                                                       24385   -0.32    0.00  1.0000
  -5  -3  -3   14814    1096                                                       16033   -0.78    0.00  1.0000
   5   3   3   16231    1021                                                       17505   -0.78    0.00  1.0000
  -3  -5  -3   14928    1302                                                       16151    0.78    0.00  1.0000
   3   5   3   16168     510                                                       17440    0.78    0.00  1.0000
   5  -3  -3   16786     396                                                       18081    0.78    0.00  1.0000
   3  -5  -3   14022     478                                                       15208   -0.78    0.00  1.0000
  -3   5   3   15058     400                                                       16286   -0.78    0.00  1.0000
  -5  -3   3   15707     345                                                       16961   -0.78    0.00  1.0000
  -5   3   3   14405     324                                                       15607    0.78    0.00  1.0000
  -3  -5   3   16979     531                                                       18282    0.78    0.00  1.0000
   3   5  -3   14845     443                                                       16065    0.78    0.00  1.0000
   5   3  -3   15289     333                                                       16526   -0.78    0.00  1.0000
   3  -5   3   15908     606                                                       17170   -0.78    0.00  1.0000
  -3   5  -3   14627     452                                                       15838   -0.78    0.00  1.0000
   5  -3   3   15279     619                                                       16516    0.78    0.00  1.0000
  -5   3  -3   16237     504                                                       17512    0.78    0.00  1.0000
  -5  -3  -4   24551    1566                                                       24604   -0.03    0.00  1.0000
  -3  -5  -4   26670    1302                                                       26726   -0.03    0.00  1.0000
   5   3   4   24955    1639                                                       25009   -0.03    0.00  1.0000
   5  -3  -4   23818     815                                                       23871    0.03    0.00  1.0000
   3  -5  -4   23636     914                                                       23688    0.03    0.00  1.0000
   3   5   4   26326     949                                                       26381   -0.03    0.00  1.0000
  -3   5   4   24806     900                                                       24860    0.03    0.00  1.0000
  -5   3   4   25173     853                                                       25227    0.03    0.00  1.0000
  -5  -3   4   24548     808                                                       24602   -0.03    0.00  1.0000
  -3  -5   4   24936     939                                                       24990   -0.03    0.00  1.0000
   3  -5   4   23017     985                                                       23069    0.03    0.00  1.0000
   3   5  -4   26307     939                                                       26362   -0.03    0.00  1.0000
   5   3  -4   24747     832                                                       24801   -0.03    0.00  1.0000
   5  -3   4   25436    1032                                                       25490    0.03    0.00  1.0000
  -3   5  -4   24781     963                                                       24835    0.03    0.00  1.0000
  -5   3  -4   25687     989                                                       25741    0.03    0.00  1.0000
  -5  -3  -5    6415     800                                                        6337    0.08    0.00  1.0000
  -3  -5  -5    5175     762                                                        5105   -0.08    0.00  1.0000
   5  -3  -5    3726     509                                                        3667   -0.08    0.00  1.0000
   5   3   5    4719     479                                                        4652    0.08    0.00  1.0000
   3  -5  -5    5395     421                                                        5324    0.08    0.00  1.0000
   3   5   5    4018     338                                                        3957   -0.08    0.00  1.0000
  -3   5   5    4545     314                                                        4480    0.08    0.00  1.0000
  -5   3   5    4818     303                                                        4751   -0.08    0.00  1.0000
  -5  -3   5    4670     301                                                        4604    0.08    0.00  1.0000
  -3  -5   5    4055     383                                                        3993   -0.08    0.00  1.0000
   3  -5   5    3359     394                                                        3303    0.08    0.00  1.0000
   3   5  -5    5664     401                                                        5591   -0.08    0.00  1.0000
   5  -3   5    4019     399                                                        3958   -0.08    0.00  1.0000
  -3   5  -5    4510     399                                                        4445    0.08    0.00  1.0000
   5   3  -5    4762     317                                                        4695    0.08    0.00  1.0000
  -5   3  -5    4045     362                                                        3983   -0.08    0.00  1.0000
  -5  -3  -6    5118    1116                                                        5456   -0.37    0.00  1.0000
   5  -3  -6    5044     693                                                        5380    0.37    0.00  1.0000
  -3  -5  -6    5138    1085                                                        5477   -0.37    0.00  1.0000
   3  -5  -6    4716     975                                                        5041    0.37    0.00  1.0000
   5   3   6    5459     938                                                        5808   -0.37    0.00  1.0000
   3   5   6    6199     510                                                        6570   -0.37    0.00  1.0000
  -3   5   6    5878     467                                                        6240    0.37    0.00  1.0000
  -5   3   6    6108     415                                                        6477    0.37    0.00  1.0000
  -3  -5   6    6006     567                                                        6372   -0.37    0.00  1.0000
  -5  -3   6    6716     460                                                        7102   -0.37    0.00  1.0000
   3  -5   6    7316     608                                                        7719    0.37    0.00  1.0000
   5  -3   6    5113     541                                                        5451    0.37    0.00  1.0000
   3   5  -6    6610     494                                                        6993   -0.37    0.00  1.0000
  -3   5  -6    5031     502                                                        5366    0.37    0.00  1.0000
   5   3  -6    5608     391                                                        5961   -0.37    0.00  1.0000
  -5  -3   7     193     137                                                         220   -0.15    0.00  1.0000
   5  -3   7     628     338                                                         676    0.15    0.00  1.0000
  -5  -3  -7     903     503                                                         960   -0.15    0.00  1.0000
   5  -3  -7     200     207                                                         227    0.15    0.00  1.0000
  -3  -5  -7     290     255                                                         323    0.15    0.00  1.0000
   3  -5  -7     161     170                                                         186   -0.15    0.00  1.0000
   5   3   7     322     227                                                         356   -0.15    0.00  1.0000
   3   5   7     233     221                                                         263    0.15    0.00  1.0000
  -5   3   7     303     184                                                         337    0.15    0.00  1.0000
  -3   5   7       1     116                                                           0   -0.15    0.00  1.0000
  -3  -5   7     302     219                                                         335    0.15    0.00  1.0000
  -5  -3   7     155     161                                                         179   -0.15    0.00  1.0000
   3  -5   7      28     227                                                          39   -0.15    0.00  1.0000
   5  -3   7     386     389                                                         424    0.15    0.00  1.0000
   3   5  -7     429     217                                                         469    0.15    0.00  1.0000
  -3   5  -7     304     250                                                         338   -0.15    0.00  1.0000
  -5  -3  -8    3203     661                                                        3253   -0.07    0.00  1.0000
   5  -3  -8    3477     652                                                        3529    0.07    0.00  1.0000
  -5  -3   8    1756     371                                                        1793   -0.07    0.00  1.0000
  -3  -5  -8    3072     788                                                        3121   -0.07    0.00  1.0000
   3  -5  -8    2669     652                                                        2714    0.07    0.00  1.0000
  -5   3   8    3289     583                                                        3339    0.07    0.00  1.0000
  -3   5   8    4947     470                                                        5009    0.07    0.00  1.0000
  -3  -5   8    3508     646                                                        3560   -0.07    0.00  1.0000
  -5  -3   8    3276     572                                                        3326   -0.07    0.00  1.0000
   3  -5   8    3162     655                                                        3211    0.07    0.00  1.0000
   5  -3   8    4021     844                                                        4077    0.07    0.00  1.0000
   3   5  -8    3232     574                                                        3282   -0.07    0.00  1.0000
   5  -3  -9      22     140                                                          23   -0.02    0.00  1.0000
  -5  -3  -9     140     248                                                         143    0.02    0.00  1.0000
  -3  -5  -9     762     460                                                         769   -0.02    0.00  1.0000
  -5  -3   9     152     135                                                         155    0.02    0.00  1.0000
   3  -5  -9     230     181                                                         234    0.02    0.00  1.0000
  -5   3   9     445     263                                                         450   -0.02    0.00  1.0000
  -3   5   9       9     107                                                          10    0.02    0.00  1.0000
  -3  -5   9       4     152                                                           5   -0.02    0.00  1.0000
  -5  -3   9     487     258                                                         493    0.02    0.00  1.0000
   3  -5   9     725     460                                                         732    0.02    0.00  1.0000
   5  -3   9    1297     627                                                        1306   -0.02    0.00  1.0000
  -3  -5  10     602     265                                                         638    0.12    0.00  1.0000
  -3  -5 -10     932     526                                                         977    0.12    0.00  1.0000
   3  -5 -10      28     163                                                          36   -0.12    0.00  1.0000
  -5   3  10      74     138                                                          87   -0.12    0.00  1.0000
  -3   5  10       9     105                                                          14   -0.12    0.00  1.0000
  -3  -5  10     326     334                                                         353    0.12    0.00  1.0000
  -5  -3  10      37     157                                                          47    0.12    0.00  1.0000
   3  -5  10     339     541                                                         366   -0.12    0.00  1.0000
   5  -3  10     659     443                                                         697   -0.12    0.00  1.0000
  -3  -5 -11     501     455                                                         469   -0.11    0.00  1.0000
   3  -5 -11     847     343                                                         805    0.11    0.00  1.0000
  -5  -3  11       5      70                                                           2    0.11    0.00  1.0000
  -5   3  11     219     138                                                         198   -0.11    0.00  1.0000
  -3  -5  11     740     328                                                         701   -0.11    0.00  1.0000
  -5  -3  11     616     295                                                         581    0.11    0.00  1.0000
   3  -5  11     739     521                                                         700    0.11    0.00  1.0000
   5  -3  11     290     305                                                         266   -0.11    0.00  1.0000
  -5   3  11      55     128                                                          45   -0.11    0.00  1.0000
   5   3  11    1385     710                                                        1332    0.11    0.00  1.0000
  -3  -5 -12       0     226                                                           0   -0.04    0.00  1.0000
   3  -5 -12     263     238                                                         254    0.04    0.00  1.0000
  -3  -5  12     391     260                                                         380   -0.04    0.00  1.0000
  -5  -3  12     380     253                                                         370   -0.04    0.00  1.0000
   3  -5  12     185     274                                                         178    0.04    0.00  1.0000
   5  -3  12     356     437                                                         346    0.04    0.00  1.0000
  -5   3  12     224     214                                                         216    0.04    0.00  1.0000
   5   3  12     261     328                                                         252   -0.04    0.00  1.0000
  -3  -5  13     729     327                                                         888   -0.44    0.00  1.0000
  -5  -3  13     456     177                                                         583    0.44    0.00  1.0000
   3  -5  13     496     279                                                         628    0.44    0.00  1.0000
   5  -3  13     480     297                                                         610   -0.44    0.00  1.0000
  -5   3  13     414     226                                                         536   -0.44    0.00  1.0000
  -3  -5  14     428     238                                                         426    0.01    0.00  1.0000
  -5  -3  14     405     238                                                         403    0.01    0.00  1.0000
   3  -5  14     625     283                                                         623   -0.01    0.00  1.0000
   5  -3  14     699     422                                                         697   -0.01    0.00  1.0000
  -5   3  14       1     144                                                           1   -0.01    0.00  1.0000
   5   3  14       1     314                                                           1    0.01    0.00  1.0000
  -3   5  14     849     393                                                         846   -0.01    0.00  1.0000
   3   5  14       1     261                                                           1    0.01    0.00  1.0000
  -3  -5  15      29     100                                                          41    0.17    0.00  1.0000
  -5  -3  15     517     174                                                         566   -0.17    0.00  1.0000
   3  -5  15    1071     397                                                        1141   -0.17    0.00  1.0000
   5  -3  15      29     270                                                          41    0.17    0.00  1.0000
  -5   3  15     241     106                                                         275    0.17    0.00  1.0000
   5   3  15      29     304                                                          41   -0.17    0.00  1.0000
  -3   5  15     364     128                                                         405   -0.17    0.00  1.0000
   3   5  15     971     473                                                        1037    0.17    0.00  1.0000
  -3  -5  16     128     118                                                         150    0.15    0.00  1.0000
   3  -5  16     592     423                                                         638   -0.15    0.00  1.0000
   5  -3  16     459     492                                                         499   -0.15    0.00  1.0000
   5   3  16    1924     624                                                        2006    0.15    0.00  1.0000
  -3   5  16     378     295                                                         415   -0.15    0.00  1.0000
   3   5  16     645     469                                                         693    0.15    0.00  1.0000
  -5  -4  -1    1444     290                                                        1409    0.07    0.00  1.0000
  -4  -5  -1    1686     307                                                        1648    0.07    0.00  1.0000
   5   4   1    1199     215                                                        1167    0.07    0.00  1.0000
   4   5   1    1447     240                                                        1412    0.07    0.00  1.0000
  -4  -5   1    1737     269                                                        1698   -0.07    0.00  1.0000
   5   4  -1    1526     181                                                        1490   -0.07    0.00  1.0000
   4   5  -1    1537     253                                                        1501   -0.07    0.00  1.0000
   4  -5  -1    1763     251                                                        1724   -0.07    0.00  1.0000
   5  -4  -1    1624     210                                                        1586    0.07    0.00  1.0000
  -4   5   1    1992     239                                                        1950   -0.07    0.00  1.0000
   4  -5   1    1938     355                                                        1897    0.07    0.00  1.0000
  -5   4   1    1470     188                                                        1434    0.07    0.00  1.0000
   5  -4   1    2196     308                                                        2152   -0.07    0.00  1.0000
  -4   5  -1    1097     259                                                        1066    0.07    0.00  1.0000
  -5   4  -1    1003     264                                                         974   -0.07    0.00  1.0000
  -5  -4  -2    5768     703                                                        5502   -0.28    0.00  1.0000
  -4  -5  -2    4481     392                                                        4247    0.28    0.00  1.0000
   5   4   2    6718     311                                                        6431   -0.28    0.00  1.0000
   4   5   2    5461     465                                                        5203    0.28    0.00  1.0000
  -5  -4   2    5456     419                                                        5198    0.28    0.00  1.0000
   4  -5  -2    6149     393                                                        5875   -0.28    0.00  1.0000
  -4  -5   2    5055     399                                                        4806   -0.28    0.00  1.0000
   5  -4  -2    6415     337                                                        6135   -0.28    0.00  1.0000
  -4   5   2    4782     373                                                        4541   -0.28    0.00  1.0000
   4   5  -2    5273     408                                                        5019   -0.28    0.00  1.0000
  -5   4   2    5204     398                                                        4952   -0.28    0.00  1.0000
   4  -5   2    6052     478                                                        5780    0.28    0.00  1.0000
   5  -4   2    4878     473                                                        4634    0.28    0.00  1.0000
  -4   5  -2    4926     407                                                        4681    0.28    0.00  1.0000
  -5   4  -2    5638     447                                                        5375    0.28    0.00  1.0000
  -5  -4  -3     853     147                                                         768    0.24    0.00  1.0000
  -4  -5  -3     552     120                                                         484    0.24    0.00  1.0000
   5   4   3     317     145                                                         266    0.24    0.00  1.0000
   4   5   3     744     264                                                         665    0.24    0.00  1.0000
   4  -5  -3     150     122                                                         116   -0.24    0.00  1.0000
   5  -4  -3    1334     219                                                        1227    0.24    0.00  1.0000
  -5  -4   3     391     104                                                         334   -0.24    0.00  1.0000
  -4   5   3     604     112                                                         533   -0.24    0.00  1.0000
  -4  -5   3     991     195                                                         899   -0.24    0.00  1.0000
  -5   4   3     843     112                                                         759    0.24    0.00  1.0000
   5   4  -3     833     168                                                         749   -0.24    0.00  1.0000
   4   5  -3     485     111                                                         422   -0.24    0.00  1.0000
   4  -5   3    1029     200                                                         935    0.24    0.00  1.0000
   5  -4   3      87     224                                                          61   -0.24    0.00  1.0000
  -4   5  -3     832     189                                                         748    0.24    0.00  1.0000
  -5   4  -3     255     173                                                         210   -0.24    0.00  1.0000
  -5  -4  -4   20850    1373                                                       20821    0.02    0.00  1.0000
  -4  -5  -4   19787    1933                                                       19759   -0.02    0.00  1.0000
   5   4   4   19392     806                                                       19364    0.02    0.00  1.0000
   4   5   4   19097     816                                                       19070   -0.02    0.00  1.0000
   5  -4  -4   19193     723                                                       19165    0.02    0.00  1.0000
   4  -5  -4   19793     814                                                       19765    0.02    0.00  1.0000
  -4   5   4   20731     824                                                       20702    0.02    0.00  1.0000
  -5   4   4   19184     764                                                       19156    0.02    0.00  1.0000
  -5  -4   4   21234     814                                                       21205   -0.02    0.00  1.0000
  -4  -5   4   22442     903                                                       22412    0.02    0.00  1.0000
   4   5  -4   18907     760                                                       18880    0.02    0.00  1.0000
   4  -5   4   20906     959                                                       20877   -0.02    0.00  1.0000
   5   4  -4   20646     819                                                       20617   -0.02    0.00  1.0000
   5  -4   4   20468     948                                                       20439   -0.02    0.00  1.0000
  -4   5  -4   20981     902                                                       20952   -0.02    0.00  1.0000
  -5   4  -4   20366     896                                                       20338   -0.02    0.00  1.0000
  -5  -4  -5    1200     199                                                        1063    0.32    0.00  1.0000
  -4  -5  -5    1962     266                                                        1785    0.32    0.00  1.0000
   5  -4  -5     934     126                                                         813    0.32    0.00  1.0000
   5   4   5    1052     142                                                         924    0.32    0.00  1.0000
   4  -5  -5    1360     225                                                        1213   -0.32    0.00  1.0000
   4   5   5     791     206                                                         680    0.32    0.00  1.0000
  -4   5   5     919     158                                                         799   -0.32    0.00  1.0000
  -5   4   5    1623     192                                                        1463    0.32    0.00  1.0000
  -5  -4   5     600     126                                                         504   -0.32    0.00  1.0000
  -4  -5   5     954     112                                                         832   -0.32    0.00  1.0000
   4  -5   5     351     183                                                         279    0.32    0.00  1.0000
   4   5  -5     527     112                                                         437   -0.32    0.00  1.0000
   5  -4   5    1690     306                                                        1526   -0.32    0.00  1.0000
   5   4  -5     910     127                                                         791   -0.32    0.00  1.0000
  -5   4  -5    1863     308                                                        1691   -0.32    0.00  1.0000
  -5  -4  -6    4553     926                                                        4517   -0.04    0.00  1.0000
  -4  -5  -6    4651     770                                                        4614    0.04    0.00  1.0000
   5  -4  -6    4985     817                                                        4947   -0.04    0.00  1.0000
   4  -5  -6    4609     981                                                        4572   -0.04    0.00  1.0000
   5   4   6    4848     788                                                        4810   -0.04    0.00  1.0000
   4   5   6    5328     530                                                        5288    0.04    0.00  1.0000
  -4   5   6    5528     546                                                        5488   -0.04    0.00  1.0000
  -5   4   6    6178     555                                                        6136   -0.04    0.00  1.0000
  -5  -4   6    5211     505                                                        5172    0.04    0.00  1.0000
  -4  -5   6    4826     475                                                        4788   -0.04    0.00  1.0000
   4  -5   6    4434     533                                                        4398    0.04    0.00  1.0000
   5  -4   6    4557     554                                                        4520    0.04    0.00  1.0000
   4   5  -6    5103     492                                                        5064   -0.04    0.00  1.0000
   5   4  -6    4828     487                                                        4790    0.04    0.00  1.0000
  -4   5  -6    5381     578                                                        5341    0.04    0.00  1.0000
  -5   4  -6    5291     544                                                        5251    0.04    0.00  1.0000
  -5  -4  -7     246     271                                                         339    0.43    0.00  1.0000
  -4  -5  -7     752     379                                                         910    0.43    0.00  1.0000
   5  -4  -7     393     257                                                         509    0.43    0.00  1.0000
   4  -5  -7     407     212                                                         525   -0.43    0.00  1.0000
   4   5   7     276     241                                                         375    0.43    0.00  1.0000
  -4   5   7     180     129                                                         261   -0.43    0.00  1.0000
  -5   4   7     758     262                                                         916    0.43    0.00  1.0000
  -4  -5   7     903     325                                                        1075   -0.43    0.00  1.0000
  -5  -4   7     263     207                                                         359   -0.43    0.00  1.0000
   4  -5   7     841     465                                                        1007    0.43    0.00  1.0000
   5  -4   7    1475     619                                                        1693   -0.43    0.00  1.0000
   4   5  -7     412     293                                                         531   -0.43    0.00  1.0000
  -4   5  -7     581     341                                                         721    0.43    0.00  1.0000
   5   4  -7     306     193                                                         409   -0.43    0.00  1.0000
  -5  -4  -8     549     377                                                         598   -0.16    0.00  1.0000
   5  -4  -8    1053     300                                                        1120   -0.16    0.00  1.0000
  -4  -5  -8     705     391                                                         760    0.16    0.00  1.0000
   4  -5  -8     369     151                                                         409   -0.16    0.00  1.0000
  -5   4   8     465     141                                                         510   -0.16    0.00  1.0000
  -4   5   8     493     227                                                         539   -0.16    0.00  1.0000
  -4  -5   8     755     289                                                         812   -0.16    0.00  1.0000
  -5  -4   8     578     217                                                         628    0.16    0.00  1.0000
   4  -5   8     916     379                                                         979    0.16    0.00  1.0000
   5  -4   8    1233     466                                                        1306    0.16    0.00  1.0000
   4   5  -8    1328     310                                                        1403   -0.16    0.00  1.0000
  -5  -4   9     519     164                                                         492   -0.10    0.00  1.0000
  -5  -4  -9     567     355                                                         539    0.10    0.00  1.0000
   5  -4  -9     232     187                                                         214    0.10    0.00  1.0000
  -4  -5  -9     293     268                                                         273    0.10    0.00  1.0000
   4  -5  -9     418     259                                                         394   -0.10    0.00  1.0000
  -5   4   9     815     261                                                         781    0.10    0.00  1.0000
  -4   5   9       7     101                                                           4   -0.10    0.00  1.0000
  -4  -5   9       7     136                                                           4   -0.10    0.00  1.0000
  -5  -4   9     139     104                                                         125   -0.10    0.00  1.0000
   4  -5   9     396     266                                                         372    0.10    0.00  1.0000
   5  -4   9    1415     648                                                        1370   -0.10    0.00  1.0000
  -5  -4 -10    1509     578                                                        1530    0.04    0.00  1.0000
   5  -4 -10     290     132                                                         299    0.04    0.00  1.0000
  -4  -5  10     466     151                                                         478    0.04    0.00  1.0000
  -4  -5 -10     958     440                                                         975   -0.04    0.00  1.0000
   4  -5 -10      49      95                                                          53    0.04    0.00  1.0000
  -5  -4  10     419     154                                                         430   -0.04    0.00  1.0000
  -4   5  10     436     215                                                         447    0.04    0.00  1.0000
  -4  -5  10     819     318                                                         834    0.04    0.00  1.0000
  -5  -4  10     889     325                                                         905   -0.04    0.00  1.0000
   4  -5  10     163     254                                                         170   -0.04    0.00  1.0000
   5  -4  10     362     275                                                         372   -0.04    0.00  1.0000
  -5  -4 -11      89     258                                                          92   -0.02    0.00  1.0000
  -4  -5 -11     466     420                                                         473   -0.02    0.00  1.0000
   4  -5 -11     891     470                                                         900    0.02    0.00  1.0000
  -5  -4  11       7      65                                                           8    0.02    0.00  1.0000
  -5   4  11      49     115                                                          51   -0.02    0.00  1.0000
  -4  -5  11      11     129                                                          12    0.02    0.00  1.0000
  -5  -4  11       1     107                                                           1    0.02    0.00  1.0000
   4  -5  11      38     254                                                          40   -0.02    0.00  1.0000
   5  -4  11      37     292                                                          39    0.02    0.00  1.0000
  -4  -5 -12       1     213                                                           0    0.18    0.00  1.0000
  -4  -5  12     958     351                                                         888   -0.18    0.00  1.0000
  -5  -4  12     562     224                                                         509    0.18    0.00  1.0000
   4  -5  12     708     487                                                         648    0.18    0.00  1.0000
   5  -4  12     784     413                                                         721    0.18    0.00  1.0000
  -5   4  12     563     157                                                         510   -0.18    0.00  1.0000
  -4  -5  13     163     162                                                         172   -0.06    0.00  1.0000
  -5  -4  13      51      94                                                          56   -0.06    0.00  1.0000
   4  -5  13     641     528                                                         660    0.06    0.00  1.0000
   5  -4  13     244     420                                                         256   -0.06    0.00  1.0000
  -5   4  13      25      95                                                          29    0.06    0.00  1.0000
   5   4  13     144     331                                                         153    0.06    0.00  1.0000
  -4   5  13     363     245                                                         377   -0.06    0.00  1.0000
  -4  -5  14    1021     255                                                         993    0.07    0.00  1.0000
  -5  -4  14     483     165                                                         464   -0.07    0.00  1.0000
   4  -5  14     683     283                                                         660   -0.07    0.00  1.0000
   5  -4  14    1756     395                                                        1719   -0.07    0.00  1.0000
  -5   4  14     124     153                                                         114    0.07    0.00  1.0000
   5   4  14    2442     556                                                        2399    0.07    0.00  1.0000
  -4   5  14     205     117                                                         193    0.07    0.00  1.0000
   4   5  14    1329     526                                                        1297   -0.07    0.00  1.0000
  -4  -5  15     443     292                                                         443    0.00    0.00  1.0000
  -5  -4  15     176     137                                                         176    0.00    0.00  1.0000
   4  -5  15     699     404                                                         700    0.00    0.00  1.0000
   5  -4  15     112     364                                                         112    0.00    0.00  1.0000
  -5   4  15      60     117                                                          60    0.00    0.00  1.0000
  -4   5  15       1     118                                                           1    0.00    0.00  1.0000
   5   4  15     242     303                                                         242    0.00    0.00  1.0000
   4   5  15     691     463                                                         692    0.00    0.00  1.0000
  -4  -5  16     470     156                                                         467   -0.01    0.00  1.0000
   4  -5  16     663     285                                                         660    0.01    0.00  1.0000
   5  -4  16    1120     456                                                        1116    0.01    0.00  1.0000
   5   4  16     204     303                                                         202   -0.01    0.00  1.0000
   4   5  16     805     524                                                         802    0.01    0.00  1.0000
  -5  -5   0  155229    1524                                                      148585    1.35    0.00  1.0000
   5   5   0  147342    1409                                                      140871    1.35    0.00  1.0000
   5  -5   0  152009    1472                                                      145436   -1.35    0.00  1.0000
  -5   5   0  145649    1403                                                      139216   -1.35    0.00  1.0000
  -5  -5  -2     650     412                                                         747   -0.29    0.00  1.0000
   5   5   2     728     303                                                         830   -0.29    0.00  1.0000
  -5  -5   2     971     267                                                        1089   -0.29    0.00  1.0000
   5  -5  -2    1409     381                                                        1550    0.29    0.00  1.0000
   5   5  -2     998     266                                                        1117   -0.29    0.00  1.0000
  -5   5   2     767     261                                                         872    0.29    0.00  1.0000
   5  -5   2     732     429                                                         835    0.29    0.00  1.0000
  -5   5  -2     652     292                                                         749    0.29    0.00  1.0000
  -5  -5  -4     478     207                                                         506   -0.10    0.00  1.0000
   5   5   4    1165     258                                                        1208   -0.10    0.00  1.0000
   5  -5  -4     838     157                                                         875    0.10    0.00  1.0000
  -5   5   4    1380     223                                                        1427    0.10    0.00  1.0000
  -5  -5   4     939     184                                                         978   -0.10    0.00  1.0000
   5   5  -4    1155     186                                                        1198   -0.10    0.00  1.0000
   5  -5   4    1624     351                                                        1675    0.10    0.00  1.0000
  -5   5  -4     623     184                                                         655    0.10    0.00  1.0000
  -5  -5  -6    2367     502                                                        2585    0.35    0.00  1.0000
   5  -5  -6    2005     531                                                        2206   -0.35    0.00  1.0000
   5   5   6    2638     433                                                        2867    0.35    0.00  1.0000
  -5   5   6    1812     276                                                        2003   -0.35    0.00  1.0000
  -5  -5   6    1765     298                                                        1953    0.35    0.00  1.0000
   5  -5   6    1149     445                                                        1302   -0.35    0.00  1.0000
   5   5  -6    2227     302                                                        2438    0.35    0.00  1.0000
  -5   5  -6    2127     391                                                        2333   -0.35    0.00  1.0000
  -5  -5  -8     420     294                                                         434   -0.05    0.00  1.0000
   5  -5  -8     276     202                                                         287    0.05    0.00  1.0000
  -5   5   8     255     207                                                         266    0.05    0.00  1.0000
  -5  -5   8      49     129                                                          54   -0.05    0.00  1.0000
   5  -5   8     237     261                                                         247    0.05    0.00  1.0000
   5   5  -8     519     251                                                         534   -0.05    0.00  1.0000
  -5  -5  10       2     111                                                           8   -0.21    0.00  1.0000
  -5  -5 -10     590     516                                                         657   -0.21    0.00  1.0000
   5  -5 -10      17     110                                                          30    0.21    0.00  1.0000
  -5   5  10       8     148                                                          17    0.21    0.00  1.0000
  -5  -5  10      38     114                                                          56   -0.21    0.00  1.0000
   5  -5  10      38     259                                                          56    0.21    0.00  1.0000
  -5  -5 -12    1432     485                                                        1564    0.27    0.00  1.0000
  -5  -5  12     438     199                                                         512    0.27    0.00  1.0000
   5  -5  12     329     269                                                         394   -0.27    0.00  1.0000
  -5  -5  14      19      95                                                          22   -0.04    0.00  1.0000
   5  -5  14     457     420                                                         469    0.04    0.00  1.0000
  -5   5  14     565     216                                                         578    0.04    0.00  1.0000
   5   5  14    1477     621                                                        1499   -0.04    0.00  1.0000
   6   0   0   23533     983                                                       23727   -0.10    0.00  1.0000
   0   6   0   24250    1094                                                       24447   -0.10    0.00  1.0000
   6   0   0   24136    1016                                                       24333   -0.10    0.00  1.0000
   6   0   1   60329    1069                                                       59132   -0.39    0.00  1.0000
   6   0  -1   61009     795                                                       59805   -0.39    0.00  1.0000
   0  -6  -1   62615     627                                                       61396    0.39    0.00  1.0000
   0  -6   1   64458     649                                                       63221    0.39    0.00  1.0000
   0   6  -1   63534     630                                                       62306    0.39    0.00  1.0000
   6   0   2    4763     445                                                        4819   -0.06    0.00  1.0000
   0  -6  -2    2758     352                                                        2801   -0.06    0.00  1.0000
   0   6   2    3756     340                                                        3806   -0.06    0.00  1.0000
   0  -6   2    4105     411                                                        4157   -0.06    0.00  1.0000
   0   6  -2    4405     338                                                        4459   -0.06    0.00  1.0000
   6   0   2    3420     352                                                        3468   -0.06    0.00  1.0000
   6   0   3     813     100                                                        1619    1.86    0.00  1.0000
   0  -6  -3     968     191                                                        1835   -1.86    0.00  1.0000
   0   6   3     275     133                                                         801   -1.86    0.00  1.0000
   0  -6   3     541     143                                                        1224   -1.86    0.00  1.0000
   0   6  -3    1548     269                                                        2608   -1.86    0.00  1.0000
   6   0   3     497     229                                                        1157    1.86    0.00  1.0000
   6   0   4    9889    1282                                                        9448    0.36    0.00  1.0000
   0  -6  -4   11881     737                                                       11397    0.36    0.00  1.0000
   0   6   4   10995     668                                                       10529    0.36    0.00  1.0000
   0  -6   4    9870     654                                                        9429    0.36    0.00  1.0000
   0   6  -4    9896     653                                                        9455    0.36    0.00  1.0000
   6   0   4    9568     659                                                        9134    0.36    0.00  1.0000
   6   0   5    9841     922                                                        9894    0.04    0.00  1.0000
   0  -6  -5   10478    1547                                                       10533   -0.04    0.00  1.0000
  -6   0   5   12008     440                                                       12067    0.04    0.00  1.0000
   0   6   5   12272     616                                                       12331   -0.04    0.00  1.0000
   0  -6   5   11754     657                                                       11812   -0.04    0.00  1.0000
  -6   0   5   11708     440                                                       11766    0.04    0.00  1.0000
   0   6  -5   10690     580                                                       10745   -0.04    0.00  1.0000
   6   0   5   11812     707                                                       11870    0.04    0.00  1.0000
   6   0   6       1     160                                                           2    0.07    0.00  1.0000
   0  -6  -6      18     236                                                          22    0.07    0.00  1.0000
  -6   0   6       0      50                                                           1    0.07    0.00  1.0000
   0   6   6       0     137                                                           1    0.07    0.00  1.0000
   0  -6   6       0     314                                                           1    0.07    0.00  1.0000
  -6   0   6       2     131                                                           3    0.07    0.00  1.0000
   0   6  -6       0     210                                                           0    0.07    0.00  1.0000
   6   0   6       3     339                                                           4    0.07    0.00  1.0000
   6   0   7       0     183                                                           1    0.11    0.00  1.0000
   0  -6  -7      55     249                                                          66   -0.11    0.00  1.0000
  -6   0   7     129     176                                                         145    0.11    0.00  1.0000
   0   6   7      15     193                                                          21   -0.11    0.00  1.0000
   0  -6   7      45     296                                                          54   -0.11    0.00  1.0000
  -6   0   7      49     169                                                          59    0.11    0.00  1.0000
   0   6  -7       0     199                                                           1   -0.11    0.00  1.0000
   6   0   7     445     486                                                         474    0.11    0.00  1.0000
   0  -6  -8     613     398                                                         641   -0.09    0.00  1.0000
  -6   0   8     601     298                                                         628   -0.09    0.00  1.0000
   0   6   8    1081     498                                                        1117   -0.09    0.00  1.0000
   0  -6   8    1625     669                                                        1670   -0.09    0.00  1.0000
  -6   0   8    1142     466                                                        1179   -0.09    0.00  1.0000
   0   6  -8    1398     554                                                        1439   -0.09    0.00  1.0000
   6   0   8    1332     690                                                        1372   -0.09    0.00  1.0000
   0  -6  -9      19     222                                                          24   -0.08    0.00  1.0000
  -6   0   9      21      82                                                          26    0.08    0.00  1.0000
   0  -6   9     614     359                                                         639   -0.08    0.00  1.0000
  -6   0   9     304     181                                                         322    0.08    0.00  1.0000
   6   0   9      19     273                                                          24    0.08    0.00  1.0000
   0  -6 -10      78     253                                                          96    0.15    0.00  1.0000
  -6   0  10      99     175                                                         119    0.15    0.00  1.0000
   0  -6  10     249     387                                                         281    0.15    0.00  1.0000
  -6   0  10      35     163                                                          47    0.15    0.00  1.0000
   6   0  10       0     279                                                           2    0.15    0.00  1.0000
   0  -6 -11     705     451                                                         652    0.16    0.00  1.0000
  -6   0  11     231     166                                                         201   -0.16    0.00  1.0000
   0  -6  11     324     379                                                         289    0.16    0.00  1.0000
  -6   0  11     387     225                                                         348   -0.16    0.00  1.0000
   6   0  11    1012     655                                                         948   -0.16    0.00  1.0000
   0  -6 -12       0     209                                                           0    0.08    0.00  1.0000
   0  -6  12       2     235                                                           1    0.08    0.00  1.0000
  -6   0  12      30     204                                                          25    0.08    0.00  1.0000
   6   0  12     586     809                                                         561    0.08    0.00  1.0000
   0  -6 -13      28     205                                                           0    0.84    0.00  1.0000
   0  -6  13     801     503                                                        1129    0.84    0.00  1.0000
   0  -6  14     151     199                                                         157   -0.04    0.00  1.0000
   0  -6  15     880     389                                                         959   -0.21    0.00  1.0000
   0   6  15     101     199                                                         129   -0.21    0.00  1.0000
   0  -6  16     307     238                                                         271   -0.17    0.00  1.0000
   0   6  16       4     174                                                           1   -0.17    0.00  1.0000
   6  -1   1   40420     675                                                       40142    0.11    0.00  1.0000
  -6  -1  -1   41300     736                                                       41020    0.11    0.00  1.0000
  -6  -1   1   41868     851                                                       41586   -0.11    0.00  1.0000
   6   1   1   44411    1189                                                       44121    0.11    0.00  1.0000
   6   1  -1   39518     535                                                       39244   -0.11    0.00  1.0000
  -1  -6  -1   42584     786                                                       42299    0.11    0.00  1.0000
   1  -6  -1   40107     796                                                       39831    0.11    0.00  1.0000
   1   6   1   41567     780                                                       41286    0.11    0.00  1.0000
  -1  -6   1   41255     811                                                       40975   -0.11    0.00  1.0000
  -1   6   1   43259     754                                                       42972    0.11    0.00  1.0000
   1   6  -1   42641     758                                                       42357   -0.11    0.00  1.0000
  -1   6  -1   40783     766                                                       40505   -0.11    0.00  1.0000
   6  -1  -1   42636     585                                                       42351   -0.11    0.00  1.0000
   6  -1   1   40120     684                                                       39843    0.11    0.00  1.0000
   6  -1   2   42980     860                                                       44181    0.46    0.00  1.0000
  -6  -1  -2   40291     870                                                       41454    0.46    0.00  1.0000
   6   1   2   42434    1583                                                       43628    0.46    0.00  1.0000
  -1  -6  -2   41833     973                                                       43018   -0.46    0.00  1.0000
   1  -6  -2   40697     899                                                       41866   -0.46    0.00  1.0000
   1   6   2   43164     907                                                       44367   -0.46    0.00  1.0000
  -1   6   2   42700     856                                                       43898   -0.46    0.00  1.0000
   6   1  -2   41794     611                                                       42978   -0.46    0.00  1.0000
  -1  -6   2   41337     879                                                       42515    0.46    0.00  1.0000
   1  -6   2   42191     898                                                       43381    0.46    0.00  1.0000
   1   6  -2   42044     824                                                       43232    0.46    0.00  1.0000
  -1   6  -2   43240     890                                                       44445    0.46    0.00  1.0000
   6  -1   2   40946     921                                                       42118    0.46    0.00  1.0000
  -6  -1  -3    1914     297                                                        1926    0.02    0.00  1.0000
   6  -1   3    1474     251                                                        1484    0.02    0.00  1.0000
   6   1   3    2094     199                                                        2106    0.02    0.00  1.0000
  -1  -6  -3    1790     283                                                        1801    0.02    0.00  1.0000
   1  -6  -3    1904     367                                                        1916    0.02    0.00  1.0000
   1   6   3    2250     277                                                        2263    0.02    0.00  1.0000
  -1   6   3    1888     198                                                        1900    0.02    0.00  1.0000
  -1  -6   3    2299     289                                                        2312   -0.02    0.00  1.0000
   1  -6   3    2212     300                                                        2225   -0.02    0.00  1.0000
   1   6  -3    2249     265                                                        2262   -0.02    0.00  1.0000
  -1   6  -3    3059     335                                                        3074   -0.02    0.00  1.0000
   6  -1   3     872     243                                                         880    0.02    0.00  1.0000
  -6  -1  -4     723     280                                                         708   -0.05    0.00  1.0000
   6  -1   4     325     208                                                         315   -0.05    0.00  1.0000
   6   1   4    1232     275                                                        1212   -0.05    0.00  1.0000
  -1  -6  -4    1636     333                                                        1613    0.05    0.00  1.0000
   1  -6  -4     748     179                                                         732    0.05    0.00  1.0000
   1   6   4     290     212                                                         280    0.05    0.00  1.0000
  -1   6   4    1110     162                                                        1091    0.05    0.00  1.0000
  -6   1   4     548      53                                                         535    0.05    0.00  1.0000
  -1  -6   4     848     280                                                         831   -0.05    0.00  1.0000
   1  -6   4    1105     318                                                        1086   -0.05    0.00  1.0000
   1   6  -4    1547     283                                                        1525   -0.05    0.00  1.0000
  -1   6  -4     205     152                                                         197   -0.05    0.00  1.0000
   6  -1   4     310     239                                                         300   -0.05    0.00  1.0000
  -6  -1  -5       0     211                                                           8   -0.42    0.00  1.0000
   6  -1   5     414     388                                                         528   -0.42    0.00  1.0000
   6   1   5     943     276                                                        1112   -0.42    0.00  1.0000
  -6  -1   5     340     143                                                         444    0.42    0.00  1.0000
  -1  -6  -5     594     311                                                         730   -0.42    0.00  1.0000
   1  -6  -5     490     303                                                         614   -0.42    0.00  1.0000
  -6  -1   5     221      85                                                         307    0.42    0.00  1.0000
   1  -6   5     230     203                                                         317    0.42    0.00  1.0000
   1   6  -5     218     210                                                         303    0.42    0.00  1.0000
  -1   6  -5     947     266                                                        1117    0.42    0.00  1.0000
   6  -1   5     239     218                                                         328   -0.42    0.00  1.0000
   6  -1   6    3339     480                                                        3345    0.01    0.00  1.0000
   6   1   6    3135     443                                                        3141    0.01    0.00  1.0000
  -6  -1   6    2919     355                                                        2925   -0.01    0.00  1.0000
  -1  -6  -6    3398     891                                                        3404   -0.01    0.00  1.0000
   1  -6  -6    3201     821                                                        3207   -0.01    0.00  1.0000
   1   6   6    3532     372                                                        3538   -0.01    0.00  1.0000
  -6   1   6    3679     278                                                        3685   -0.01    0.00  1.0000
  -1   6   6    3081     284                                                        3087   -0.01    0.00  1.0000
  -1  -6   6    2691     406                                                        2697    0.01    0.00  1.0000
   1  -6   6    3884     449                                                        3891    0.01    0.00  1.0000
  -6  -1   6    3972     278                                                        3979   -0.01    0.00  1.0000
   1   6  -6    3857     432                                                        3864    0.01    0.00  1.0000
  -1   6  -6    4026     418                                                        4033    0.01    0.00  1.0000
   6  -1   6    3839     534                                                        3846    0.01    0.00  1.0000
  -6   1   6    3078     261                                                        3084   -0.01    0.00  1.0000
   6  -1   7     246     191                                                         269   -0.11    0.00  1.0000
   6   1   7     128     169                                                         145   -0.11    0.00  1.0000
  -1  -6  -7    1144     323                                                        1192   -0.11    0.00  1.0000
  -6  -1   7     490     133                                                         522    0.11    0.00  1.0000
   1  -6  -7    1324     321                                                        1376   -0.11    0.00  1.0000
  -6   1   7     798     189                                                         838    0.11    0.00  1.0000
   1   6   7     457     224                                                         488   -0.11    0.00  1.0000
  -1   6   7     758     281                                                         798   -0.11    0.00  1.0000
  -1  -6   7     662     332                                                         699    0.11    0.00  1.0000
   1  -6   7    1156     358                                                        1205    0.11    0.00  1.0000
  -6  -1   7     501     177                                                         533    0.11    0.00  1.0000
   1   6  -7     306     154                                                         331    0.11    0.00  1.0000
  -1   6  -7     599     299                                                         634    0.11    0.00  1.0000
   6  -1   7     518     411                                                         551   -0.11    0.00  1.0000
  -6   1   7     527     194                                                         560    0.11    0.00  1.0000
   6   1   7     752     386                                                         791   -0.11    0.00  1.0000
  -1  -6  -8     530     266                                                         459   -0.25    0.00  1.0000
   1  -6  -8     598     310                                                         522   -0.25    0.00  1.0000
  -6  -1   8     399     185                                                         337   -0.25    0.00  1.0000
  -6   1   8     737     249                                                         652   -0.25    0.00  1.0000
  -1   6   8     674     293                                                         593   -0.25    0.00  1.0000
  -1  -6   8    1086     483                                                         983    0.25    0.00  1.0000
   1  -6   8    1479     514                                                        1358    0.25    0.00  1.0000
  -6  -1   8     873     296                                                         781   -0.25    0.00  1.0000
   6  -1   8    1614     697                                                        1487    0.25    0.00  1.0000
   1   6  -8    1089     384                                                         985    0.25    0.00  1.0000
   6   1   8    1138     515                                                        1032    0.25    0.00  1.0000
  -1  -6  -9    1105     370                                                        1101   -0.01    0.00  1.0000
   1  -6  -9     654     232                                                         651   -0.01    0.00  1.0000
  -6  -1   9     379     117                                                         377    0.01    0.00  1.0000
  -6   1   9      52      67                                                          51    0.01    0.00  1.0000
  -1  -6   9      14     177                                                          14    0.01    0.00  1.0000
   1  -6   9     260     216                                                         258    0.01    0.00  1.0000
  -6  -1   9     747     216                                                         744    0.01    0.00  1.0000
  -6   1   9     104      87                                                         103    0.01    0.00  1.0000
   6  -1   9    1076     524                                                        1072   -0.01    0.00  1.0000
   6   1   9    1170     539                                                        1166   -0.01    0.00  1.0000
  -1  -6 -10    2296     832                                                        2318    0.04    0.00  1.0000
   1  -6 -10    1421     523                                                        1439    0.04    0.00  1.0000
  -6  -1  10     963     270                                                         978    0.04    0.00  1.0000
  -6   1  10    1852     400                                                        1872    0.04    0.00  1.0000
  -1  -6  10    2980     733                                                        3005   -0.04    0.00  1.0000
   1  -6  10    1825     535                                                        1845   -0.04    0.00  1.0000
  -6  -1  10    1161     294                                                        1177    0.04    0.00  1.0000
  -6   1  10    1093     298                                                        1108    0.04    0.00  1.0000
   6   1  10    2828     760                                                        2853   -0.04    0.00  1.0000
  -1  -6 -11     679     373                                                         681    0.00    0.00  1.0000
   1  -6 -11    1052     433                                                        1054    0.00    0.00  1.0000
  -6  -1  11      56      99                                                          56    0.00    0.00  1.0000
  -6   1  11     331     131                                                         332    0.00    0.00  1.0000
  -1  -6  11     288     190                                                         289    0.00    0.00  1.0000
   1  -6  11     202     245                                                         203    0.00    0.00  1.0000
  -6  -1  11      33      76                                                          33    0.00    0.00  1.0000
  -6   1  11      17      74                                                          17    0.00    0.00  1.0000
   6  -1  11     695     328                                                         697    0.00    0.00  1.0000
  -1  -6 -12     164     200                                                         129   -0.23    0.00  1.0000
   1  -6 -12     298     214                                                         251   -0.23    0.00  1.0000
  -1  -6  12     447     194                                                         389    0.23    0.00  1.0000
   1  -6  12     628     336                                                         558    0.23    0.00  1.0000
  -6   1  12     588     189                                                         521   -0.23    0.00  1.0000
   6  -1  12    1492     665                                                        1384    0.23    0.00  1.0000
   1  -6 -13     418     418                                                         421   -0.01    0.00  1.0000
  -1  -6 -13       2     192                                                           2   -0.01    0.00  1.0000
  -1  -6  13     648     415                                                         652    0.01    0.00  1.0000
   1  -6  13     570     390                                                         574    0.01    0.00  1.0000
  -6   1  13       2      86                                                           2    0.01    0.00  1.0000
   6  -1  13       2     350                                                           2   -0.01    0.00  1.0000
  -1  -6  14     384     298                                                         416   -0.13    0.00  1.0000
   1  -6  14    1108     473                                                        1162   -0.13    0.00  1.0000
  -6   1  14      89     135                                                         105    0.13    0.00  1.0000
   6  -1  14       0     276                                                           2   -0.13    0.00  1.0000
  -1  -6  15      23     163                                                          21    0.04    0.00  1.0000
   1  -6  15     112     230                                                         107    0.04    0.00  1.0000
   6  -1  15     473     329                                                         463   -0.04    0.00  1.0000
  -1   6  15     289     256                                                         281   -0.04    0.00  1.0000
   1   6  15      15     225                                                          13   -0.04    0.00  1.0000
  -1  -6  16     392     290                                                         395    0.01    0.00  1.0000
   1  -6  16     791     491                                                         795    0.01    0.00  1.0000
   6   1  16       0     262                                                           0    0.01    0.00  1.0000
  -1   6  16     805     504                                                         809   -0.01    0.00  1.0000
   1   6  16     977     505                                                         981   -0.01    0.00  1.0000
  -6  -2   0   14830     719                                                       15635   -0.52    0.00  1.0000
  -2  -6   0   16091     479                                                       16928   -0.52    0.00  1.0000
   2   6   0   17176     444                                                       18041   -0.52    0.00  1.0000
   2  -6   0   15544     465                                                       16367   -0.52    0.00  1.0000
  -2   6   0   16150     358                                                       16989   -0.52    0.00  1.0000
   6  -2   0   17087     386                                                       17950   -0.52    0.00  1.0000
  -6   2   0   14780     351                                                       15583   -0.52    0.00  1.0000
  -6  -2  -1    9766     429                                                        9473    0.24    0.00  1.0000
  -6  -2   1    8626     291                                                        8351    0.24    0.00  1.0000
   6   2   1   10074     390                                                        9777    0.24    0.00  1.0000
   6   2  -1    8021     208                                                        7756    0.24    0.00  1.0000
  -2  -6  -1    7748     327                                                        7488   -0.24    0.00  1.0000
   2   6   1    8760     345                                                        8483   -0.24    0.00  1.0000
   2  -6  -1    9106     359                                                        8823   -0.24    0.00  1.0000
  -2  -6   1    8941     389                                                        8661   -0.24    0.00  1.0000
  -2   6   1   10544     355                                                       10240   -0.24    0.00  1.0000
   2   6  -1    7634     258                                                        7375   -0.24    0.00  1.0000
   2  -6   1    7772     326                                                        7511   -0.24    0.00  1.0000
  -2   6  -1    8274     284                                                        8005   -0.24    0.00  1.0000
   6  -2  -1    9843     307                                                        9549    0.24    0.00  1.0000
   6  -2   1    9101     358                                                        8819    0.24    0.00  1.0000
  -6   2   1    8236     257                                                        7967    0.24    0.00  1.0000
  -6   2  -1    8270     322                                                        8001    0.24    0.00  1.0000
  -6  -2  -2    6175     893                                                        6042    0.13    0.00  1.0000
   6   2   2    6023     814                                                        5892    0.13    0.00  1.0000
  -6  -2   2    5475     238                                                        5350    0.13    0.00  1.0000
  -2  -6  -2    6356     466                                                        6222    0.13    0.00  1.0000
   2   6   2    5849     401                                                        5720    0.13    0.00  1.0000
   2  -6  -2    5683     423                                                        5556    0.13    0.00  1.0000
  -2   6   2    6082     382                                                        5950    0.13    0.00  1.0000
   6  -2  -2    6165     197                                                        6033    0.13    0.00  1.0000
   6   2  -2    5986     211                                                        5856    0.13    0.00  1.0000
  -2  -6   2    7046     491                                                        6904    0.13    0.00  1.0000
   2   6  -2    6311     419                                                        6177    0.13    0.00  1.0000
   2  -6   2    5478     441                                                        5353    0.13    0.00  1.0000
  -2   6  -2    6089     408                                                        5957    0.13    0.00  1.0000
   6  -2   2    6846     528                                                        6706    0.13    0.00  1.0000
  -6   2  -2    6691     438                                                        6553    0.13    0.00  1.0000
  -6  -2  -3    1529     476                                                        1012   -1.15    0.00  1.0000
   6   2   3    1179     406                                                         732   -1.15    0.00  1.0000
  -2  -6  -3    1296     463                                                         824    1.15    0.00  1.0000
   6  -2  -3    1338     195                                                         858   -1.15    0.00  1.0000
  -6  -2   3    1041     178                                                         624   -1.15    0.00  1.0000
   2  -6  -3    1260     364                                                         796    1.15    0.00  1.0000
   2   6   3    1336     370                                                         856    1.15    0.00  1.0000
  -2   6   3    1172     348                                                         726    1.15    0.00  1.0000
  -2  -6   3    1418     360                                                         922    1.15    0.00  1.0000
  -6   2   3    1172     188                                                         726   -1.15    0.00  1.0000
   2   6  -3    1202     324                                                         750    1.15    0.00  1.0000
   6   2  -3     761     155                                                         412   -1.15    0.00  1.0000
  -2   6  -3     913     330                                                         526    1.15    0.00  1.0000
   6  -2   3    1383     494                                                         894   -1.15    0.00  1.0000
  -6   2  -3     858     319                                                         484   -1.15    0.00  1.0000
   6  -2   4   12231     642                                                       11956   -0.20    0.00  1.0000
  -6  -2  -4   14361    1691                                                       14063   -0.20    0.00  1.0000
   6   2   4   11855    1374                                                       11584   -0.20    0.00  1.0000
   6  -2  -4   11524     750                                                       11257   -0.20    0.00  1.0000
  -2  -6  -4   12622    1156                                                       12342   -0.20    0.00  1.0000
   2  -6  -4   12847     673                                                       12565   -0.20    0.00  1.0000
   2   6   4   12098     680                                                       11824   -0.20    0.00  1.0000
  -2   6   4   11601     649                                                       11333   -0.20    0.00  1.0000
  -6  -2   4   13834     574                                                       13541   -0.20    0.00  1.0000
  -6   2   4   13293     564                                                       13006   -0.20    0.00  1.0000
  -2  -6   4   13286     736                                                       12999   -0.20    0.00  1.0000
   2  -6   4   11875     736                                                       11603   -0.20    0.00  1.0000
   2   6  -4   12435     635                                                       12157   -0.20    0.00  1.0000
  -2   6  -4   13812     761                                                       13519   -0.20    0.00  1.0000
   6  -2   4   12656     711                                                       12376   -0.20    0.00  1.0000
   6  -2   5     117     154                                                         120    0.02    0.00  1.0000
  -6  -2  -5     640     306                                                         648    0.02    0.00  1.0000
   6   2   5     203     172                                                         208    0.02    0.00  1.0000
  -2  -6  -5      45     179                                                          47   -0.02    0.00  1.0000
   2  -6  -5      23     143                                                          25   -0.03    0.00  1.0000
   2   6   5      34     149                                                          36   -0.02    0.00  1.0000
  -2   6   5     210     210                                                         215   -0.03    0.00  1.0000
  -6   2   5      23      50                                                          25    0.03    0.00  1.0000
  -6  -2   5      74      83                                                          77    0.03    0.00  1.0000
   2  -6   5      25     199                                                          27   -0.02    0.00  1.0000
   2   6  -5     351     209                                                         357   -0.03    0.00  1.0000
  -2   6  -5      15     158                                                          16   -0.02    0.00  1.0000
   6  -2   5     241     295                                                         246    0.02    0.00  1.0000
  -6  -2  -6    2671     429                                                        2768   -0.15    0.00  1.0000
   6  -2  -6    2687     290                                                        2785   -0.15    0.00  1.0000
   6  -2   6    3210     386                                                        3317   -0.15    0.00  1.0000
   6   2   6    1630     514                                                        1706   -0.15    0.00  1.0000
  -2  -6  -6    2613     808                                                        2709   -0.15    0.00  1.0000
   2  -6  -6    2550     845                                                        2645   -0.15    0.00  1.0000
   2   6   6    2060     302                                                        2146   -0.15    0.00  1.0000
  -2   6   6    2801     384                                                        2901   -0.15    0.00  1.0000
  -6   2   6    2547     241                                                        2642   -0.15    0.00  1.0000
  -2  -6   6    2188     332                                                        2276   -0.15    0.00  1.0000
  -6  -2   6    2837     265                                                        2937   -0.15    0.00  1.0000
   2  -6   6    3811     500                                                        3927   -0.15    0.00  1.0000
   2   6  -6    2352     308                                                        2444   -0.15    0.00  1.0000
  -2   6  -6    3324     479                                                        3433   -0.15    0.00  1.0000
   6  -2   6    3751     619                                                        3866   -0.15    0.00  1.0000
  -6  -2  -7    1146     366                                                        1077   -0.16    0.00  1.0000
  -2  -6  -7    1112     246                                                        1044    0.16    0.00  1.0000
   6   2   7      56     170                                                          42   -0.16    0.00  1.0000
   2  -6  -7     337     132                                                         300    0.16    0.00  1.0000
   2   6   7     460     150                                                         417    0.16    0.00  1.0000
  -6   2   7    1169     199                                                        1099   -0.16    0.00  1.0000
  -2   6   7    1194     247                                                        1124    0.16    0.00  1.0000
  -2  -6   7     943     306                                                         881    0.16    0.00  1.0000
  -6  -2   7    1432     236                                                        1355   -0.16    0.00  1.0000
   2  -6   7    1405     432                                                        1329    0.16    0.00  1.0000
   6  -2   7    1641     504                                                        1558   -0.16    0.00  1.0000
   2   6  -7     452     152                                                         409    0.16    0.00  1.0000
  -2   6  -7     244     151                                                         213    0.16    0.00  1.0000
  -6  -2   8     163     160                                                         172    0.05    0.00  1.0000
  -2  -6  -8     285     261                                                         297    0.05    0.00  1.0000
   2  -6  -8     496     383                                                         511    0.05    0.00  1.0000
  -6   2   8     775     318                                                         794    0.05    0.00  1.0000
  -2   6   8     559     303                                                         575    0.05    0.00  1.0000
  -2  -6   8     418     324                                                         432    0.05    0.00  1.0000
  -6  -2   8     481     261                                                         496    0.05    0.00  1.0000
   2  -6   8     863     629                                                         883    0.05    0.00  1.0000
   6  -2   8     803     439                                                         823    0.05    0.00  1.0000
  -6   2   8     364     239                                                         377    0.05    0.00  1.0000
  -2  -6  -9    1335     381                                                        1340    0.01    0.00  1.0000
   2  -6  -9     172     150                                                         174    0.01    0.00  1.0000
  -6  -2   9     964     212                                                         968   -0.01    0.00  1.0000
  -6   2   9     620     145                                                         623   -0.01    0.00  1.0000
  -2   6   9     523     187                                                         526    0.01    0.00  1.0000
  -2  -6   9    1329     402                                                        1334    0.01    0.00  1.0000
  -6  -2   9    1601     332                                                        1606   -0.01    0.00  1.0000
   2  -6   9    1343     481                                                        1348    0.01    0.00  1.0000
   6  -2   9    1542     549                                                        1547   -0.01    0.00  1.0000
  -6   2   9    1211     285                                                        1215   -0.01    0.00  1.0000
   2   6  -9      32     125                                                          33    0.01    0.00  1.0000
   6   2   9    1159     457                                                        1163   -0.01    0.00  1.0000
  -2  -6 -10     774     368                                                         790   -0.04    0.00  1.0000
   2  -6 -10     270     219                                                         279   -0.04    0.00  1.0000
  -6  -2  10      45     111                                                          49   -0.04    0.00  1.0000
  -6   2  10      80      67                                                          85   -0.04    0.00  1.0000
  -2  -6  10      23     175                                                          26   -0.04    0.00  1.0000
  -6  -2  10     693     252                                                         708   -0.04    0.00  1.0000
   2  -6  10     648     453                                                         662   -0.04    0.00  1.0000
   6  -2  10     341     368                                                         352   -0.04    0.00  1.0000
  -6   2  10      36     102                                                          39   -0.04    0.00  1.0000
   6   2  10     524     511                                                         537   -0.04    0.00  1.0000
  -2  -6 -11     853     312                                                         921   -0.18    0.00  1.0000
  -6  -2  11     548      97                                                         603    0.18    0.00  1.0000
  -6   2  11    1089     179                                                        1165    0.18    0.00  1.0000
  -2  -6  11    1511     413                                                        1601   -0.18    0.00  1.0000
  -6  -2  11      61      78                                                          80    0.18    0.00  1.0000
   2  -6  11    2443     512                                                        2557   -0.18    0.00  1.0000
   6  -2  11     811     307                                                         877    0.18    0.00  1.0000
  -6   2  11     128      88                                                         155    0.18    0.00  1.0000
   6   2  11    1692     602                                                        1787    0.18    0.00  1.0000
  -2  -6 -12     152     316                                                         139   -0.09    0.00  1.0000
   2  -6 -12       0     164                                                           0   -0.09    0.00  1.0000
  -2  -6  12       0     151                                                           0   -0.09    0.00  1.0000
   2  -6  12     301     270                                                         282   -0.09    0.00  1.0000
   6  -2  12    1198     485                                                        1160   -0.09    0.00  1.0000
  -6   2  12     240     169                                                         223   -0.09    0.00  1.0000
   2  -6 -13      18     183                                                           0   -0.68    0.00  1.0000
  -2  -6 -13     496     503                                                         705   -0.68    0.00  1.0000
  -2  -6  13     471     368                                                         675   -0.68    0.00  1.0000
   2  -6  13     108     264                                                         215   -0.68    0.00  1.0000
   6  -2  13       8     332                                                           2    0.68    0.00  1.0000
  -6   2  13      43     145                                                         118    0.68    0.00  1.0000
  -2  -6  14      25     190                                                          28    0.05    0.00  1.0000
   2  -6  14     451     465                                                         465    0.05    0.00  1.0000
   6  -2  14     180     386                                                         189    0.05    0.00  1.0000
  -6   2  14      86      95                                                          92    0.05    0.00  1.0000
   6   2  14      25     298                                                          28    0.05    0.00  1.0000
  -2  -6  15     225     204                                                         177    0.27    0.00  1.0000
   2  -6  15    1306     466                                                        1187    0.27    0.00  1.0000
   6  -2  15     769     488                                                         678   -0.27    0.00  1.0000
   6   2  15     190     359                                                         146   -0.27    0.00  1.0000
  -2   6  15     147     186                                                         109    0.27    0.00  1.0000
   2   6  15     846     487                                                         751    0.27    0.00  1.0000
  -2  -6  16     300     167                                                         339    0.17    0.00  1.0000
   2  -6  16     930     523                                                         997    0.17    0.00  1.0000
   6  -2  16     949     516                                                        1017    0.17    0.00  1.0000
  -2   6  16      41     134                                                          56    0.17    0.00  1.0000
   2   6  16     117     219                                                         141    0.17    0.00  1.0000
  -6  -3  -1    3822     612                                                        3806   -0.02    0.00  1.0000
  -6  -3   1    3645     385                                                        3630    0.02    0.00  1.0000
   6   3   1    3843     397                                                        3827   -0.02    0.00  1.0000
  -3  -6  -1    2830     363                                                        2816   -0.02    0.00  1.0000
   6   3  -1    3411     328                                                        3396    0.02    0.00  1.0000
   3   6   1    4331     334                                                        4314   -0.02    0.00  1.0000
  -3  -6   1    3155     395                                                        3141    0.02    0.00  1.0000
   3  -6  -1    3941     449                                                        3925   -0.02    0.00  1.0000
   3   6  -1    3965     439                                                        3949    0.02    0.00  1.0000
  -3   6   1    3275     367                                                        3261   -0.02    0.00  1.0000
   3  -6   1    3417     441                                                        3402    0.02    0.00  1.0000
   6  -3  -1    3927     395                                                        3911    0.02    0.00  1.0000
  -3   6  -1    3812     416                                                        3796    0.02    0.00  1.0000
   6  -3   1    3819     454                                                        3803   -0.02    0.00  1.0000
  -6   3   1    4093     428                                                        4077    0.02    0.00  1.0000
  -6   3  -1    3989     455                                                        3973   -0.02    0.00  1.0000
  -6  -3  -2    1897     480                                                        2296   -0.69    0.00  1.0000
   6   3   2    1491     331                                                        1847   -0.69    0.00  1.0000
  -3  -6  -2    1090     327                                                        1397    0.69    0.00  1.0000
  -6  -3   2    1149     226                                                        1464    0.69    0.00  1.0000
   3   6   2     820     272                                                        1089    0.69    0.00  1.0000
   3  -6  -2    1180     293                                                        1498    0.69    0.00  1.0000
  -3  -6   2     928     296                                                        1213   -0.69    0.00  1.0000
   6  -3  -2    1060     208                                                        1363    0.69    0.00  1.0000
   6   3  -2    1296     202                                                        1629    0.69    0.00  1.0000
  -3   6   2     924     242                                                        1208    0.69    0.00  1.0000
   3   6  -2     971     282                                                        1262   -0.69    0.00  1.0000
   3  -6   2    1027     416                                                        1325   -0.69    0.00  1.0000
  -6   3   2     738     193                                                         994    0.69    0.00  1.0000
  -3   6  -2    1411     342                                                        1757   -0.69    0.00  1.0000
   6  -3   2     918     331                                                        1201   -0.69    0.00  1.0000
  -6   3  -2    1016     328                                                        1313   -0.69    0.00  1.0000
  -6  -3  -3   20456    1620                                                       20670    0.12    0.00  1.0000
   6   3   3   21083    1592                                                       21300    0.12    0.00  1.0000
  -3  -6  -3   20130    1056                                                       20342    0.12    0.00  1.0000
   3   6   3   21873    1070                                                       22094    0.12    0.00  1.0000
   3  -6  -3   17928     951                                                       18129    0.12    0.00  1.0000
   6  -3  -3   20195     907                                                       20407   -0.12    0.00  1.0000
  -6  -3   3   20279     895                                                       20492   -0.12    0.00  1.0000
  -3   6   3   20585    1014                                                       20800    0.12    0.00  1.0000
  -3  -6   3   19791    1009                                                       20001   -0.12    0.00  1.0000
  -6   3   3   19420     870                                                       19628   -0.12    0.00  1.0000
   3   6  -3   19130     935                                                       19337   -0.12    0.00  1.0000
   6   3  -3   19267     866                                                       19475   -0.12    0.00  1.0000
   3  -6   3   19896    1128                                                       20107   -0.12    0.00  1.0000
  -3   6  -3   19544     997                                                       19753   -0.12    0.00  1.0000
   6  -3   3   19543    1051                                                       19752    0.12    0.00  1.0000
  -6   3  -3   20141     995                                                       20353    0.12    0.00  1.0000
  -6  -3  -4    5383     735                                                        5348    0.04    0.00  1.0000
   6   3   4    4090     391                                                        4059    0.04    0.00  1.0000
  -3  -6  -4    3986     623                                                        3956   -0.04    0.00  1.0000
   6  -3  -4    3988     248                                                        3957   -0.04    0.00  1.0000
   3  -6  -4    3380     327                                                        3352   -0.04    0.00  1.0000
   3   6   4    4244     396                                                        4213   -0.04    0.00  1.0000
  -3   6   4    3668     375                                                        3639   -0.04    0.00  1.0000
  -6  -3   4    3600     219                                                        3571   -0.04    0.00  1.0000
  -6   3   4    4712     262                                                        4679   -0.04    0.00  1.0000
  -3  -6   4    3600     383                                                        3571    0.04    0.00  1.0000
   3  -6   4    5416     484                                                        5380    0.04    0.00  1.0000
   3   6  -4    4085     346                                                        4054    0.04    0.00  1.0000
   6   3  -4    4251     238                                                        4220   -0.04    0.00  1.0000
  -3   6  -4    4609     406                                                        4576    0.04    0.00  1.0000
   6  -3   4    4901     434                                                        4867    0.04    0.00  1.0000
  -6   3  -4    4921     440                                                        4887    0.04    0.00  1.0000
  -6  -3  -5    8899    1056                                                        9465    0.47    0.00  1.0000
   6  -3  -5    7865     834                                                        8397   -0.47    0.00  1.0000
  -3  -6  -5    7038    1303                                                        7542    0.47    0.00  1.0000
   6   3   5    6826     909                                                        7322    0.47    0.00  1.0000
   3  -6  -5    8280     608                                                        8826    0.47    0.00  1.0000
   3   6   5    8646     610                                                        9204    0.47    0.00  1.0000
  -3   6   5    7181     517                                                        7690    0.47    0.00  1.0000
  -6   3   5    8434     524                                                        8985   -0.47    0.00  1.0000
  -6  -3   5    7041     441                                                        7545   -0.47    0.00  1.0000
  -3  -6   5    8154     647                                                        8696   -0.47    0.00  1.0000
   3  -6   5    7325     655                                                        7839   -0.47    0.00  1.0000
   3   6  -5    8749     639                                                        9310   -0.47    0.00  1.0000
   6  -3   5    8385     701                                                        8934    0.47    0.00  1.0000
  -3   6  -5    7915     617                                                        8449   -0.47    0.00  1.0000
   6  -3   6    2741     369                                                        2677   -0.10    0.00  1.0000
   6  -3  -6    2102     382                                                        2046    0.10    0.00  1.0000
  -3  -6  -6    3406     494                                                        3334    0.10    0.00  1.0000
   6   3   6    2421     415                                                        2361   -0.10    0.00  1.0000
   3  -6  -6    1924     394                                                        1870    0.10    0.00  1.0000
   3   6   6    2941     348                                                        2874    0.10    0.00  1.0000
  -3   6   6    1997     241                                                        1942    0.10    0.00  1.0000
  -6   3   6    2871     265                                                        2805    0.10    0.00  1.0000
  -6  -3   6    2943     309                                                        2876    0.10    0.00  1.0000
  -3  -6   6    2764     412                                                        2699   -0.10    0.00  1.0000
   3  -6   6    2756     445                                                        2691   -0.10    0.00  1.0000
   3   6  -6    2808     321                                                        2743   -0.10    0.00  1.0000
   6  -3   6    2754     481                                                        2689   -0.10    0.00  1.0000
  -3   6  -6    3093     401                                                        3025   -0.10    0.00  1.0000
  -6  -3   7     848     156                                                         729   -0.34    0.00  1.0000
  -6  -3  -7     736     255                                                         625    0.34    0.00  1.0000
   6  -3  -7     647     132                                                         544   -0.34    0.00  1.0000
  -3  -6  -7    1195     456                                                        1053    0.34    0.00  1.0000
   3  -6  -7    1461     429                                                        1303    0.34    0.00  1.0000
  -3   6   7     465     139                                                         378    0.34    0.00  1.0000
  -6   3   7    1598     266                                                        1433   -0.34    0.00  1.0000
  -3  -6   7    1501     356                                                        1341   -0.34    0.00  1.0000
  -6  -3   7    1540     295                                                        1378   -0.34    0.00  1.0000
   3  -6   7    1067     269                                                         933   -0.34    0.00  1.0000
   6  -3   7    1111     456                                                         974    0.34    0.00  1.0000
   3   6  -7    1180     231                                                        1039   -0.34    0.00  1.0000
  -3   6  -7     316     152                                                         245   -0.34    0.00  1.0000
  -6  -3  -8     316     449                                                         234   -0.39    0.00  1.0000
   6  -3  -8     175     217                                                         116    0.39    0.00  1.0000
  -6  -3   8      63     142                                                          30    0.39    0.00  1.0000
  -3  -6  -8     633     472                                                         515    0.39    0.00  1.0000
   3  -6  -8     481     463                                                         379    0.39    0.00  1.0000
  -6   3   8     571     313                                                         459    0.39    0.00  1.0000
  -3   6   8      32     132                                                          10    0.39    0.00  1.0000
  -3  -6   8     659     421                                                         538   -0.39    0.00  1.0000
  -6  -3   8     186     228                                                         125    0.39    0.00  1.0000
   3  -6   8     923     601                                                         779   -0.39    0.00  1.0000
   6  -3   8     403     518                                                         310   -0.39    0.00  1.0000
   3   6  -8     852     446                                                         714   -0.39    0.00  1.0000
  -6  -3  -9     654     370                                                         654    0.00    0.00  1.0000
  -3  -6  -9    1837     670                                                        1837    0.00    0.00  1.0000
  -6  -3   9     140     102                                                         140    0.00    0.00  1.0000
   3  -6  -9     639     198                                                         639    0.00    0.00  1.0000
  -6   3   9     792     228                                                         792    0.00    0.00  1.0000
  -3   6   9     248     162                                                         248    0.00    0.00  1.0000
  -3  -6   9       8     131                                                           8    0.00    0.00  1.0000
  -6  -3   9     319     125                                                         319    0.00    0.00  1.0000
   3  -6   9     433     325                                                         433    0.00    0.00  1.0000
   6  -3   9      43     263                                                          43    0.00    0.00  1.0000
   3   6  -9     454     201                                                         454    0.00    0.00  1.0000
  -3  -6 -10     133     179                                                         119   -0.10    0.00  1.0000
   3  -6 -10     801     384                                                         767   -0.10    0.00  1.0000
  -6  -3  10     109     119                                                          97   -0.10    0.00  1.0000
  -6   3  10     307     160                                                         286   -0.10    0.00  1.0000
  -3  -6  10     647     310                                                         616    0.10    0.00  1.0000
  -6  -3  10      38     111                                                          31   -0.10    0.00  1.0000
   3  -6  10      42     227                                                          34    0.10    0.00  1.0000
   6  -3  10     364     440                                                         341    0.10    0.00  1.0000
  -6   3  10     207     212                                                         190   -0.10    0.00  1.0000
  -3  -6 -11      92     363                                                          93   -0.01    0.00  1.0000
   3  -6 -11      75     227                                                          76   -0.01    0.00  1.0000
  -6  -3  11       0     101                                                           0    0.01    0.00  1.0000
  -6   3  11      26     127                                                          26    0.01    0.00  1.0000
  -3  -6  11     437     379                                                         439    0.01    0.00  1.0000
  -6  -3  11      97     178                                                          98    0.01    0.00  1.0000
   3  -6  11     185     292                                                         186    0.01    0.00  1.0000
   6  -3  11       9     287                                                           9   -0.01    0.00  1.0000
  -6   3  11     177     207                                                         178    0.01    0.00  1.0000
   6   3  11     221     545                                                         222   -0.01    0.00  1.0000
  -3  -6 -12      77     237                                                         131    0.42    0.00  1.0000
   3  -6 -12       1     159                                                           3    0.42    0.00  1.0000
  -3  -6  12       1     127                                                           3   -0.42    0.00  1.0000
  -6  -3  12     127     169                                                         194    0.42    0.00  1.0000
   3  -6  12     262     377                                                         356   -0.42    0.00  1.0000
   6  -3  12     415     439                                                         531   -0.42    0.00  1.0000
  -6   3  12       7      88                                                           0    0.42    0.00  1.0000
   3  -6 -13      30     172                                                          27    0.05    0.00  1.0000
  -3  -6 -13     773     468                                                         756    0.05    0.00  1.0000
  -3  -6  13       0     134                                                           0   -0.05    0.00  1.0000
  -6  -3  13     468     189                                                         455   -0.05    0.00  1.0000
   3  -6  13     864     424                                                         846   -0.05    0.00  1.0000
   6  -3  13    1061     610                                                        1041    0.05    0.00  1.0000
  -6   3  13     496     213                                                         483   -0.05    0.00  1.0000
   6   3  13    1946     764                                                        1919    0.05    0.00  1.0000
  -3  -6  14       4     174                                                           9    0.17    0.00  1.0000
  -6  -3  14       0      85                                                           1   -0.17    0.00  1.0000
   3  -6  14      22     435                                                          33    0.17    0.00  1.0000
   6  -3  14      22     271                                                          33    0.17    0.00  1.0000
  -6   3  14       7     149                                                          14   -0.17    0.00  1.0000
   6   3  14       0     291                                                           2    0.17    0.00  1.0000
  -3  -6  15     549     153                                                         557   -0.03    0.00  1.0000
   3  -6  15    1900     546                                                        1916   -0.03    0.00  1.0000
   6  -3  15    2028     604                                                        2044    0.03    0.00  1.0000
   6   3  15    1719     641                                                        1734    0.03    0.00  1.0000
  -3   6  15      37     132                                                          39    0.03    0.00  1.0000
   3   6  15    1863     375                                                        1878    0.03    0.00  1.0000
  -3  -6  16       0     146                                                           0   -0.02    0.00  1.0000
   3  -6  16       1     200                                                           1   -0.02    0.00  1.0000
   6  -3  16     290     503                                                         295   -0.02    0.00  1.0000
  -3   6  16       1     111                                                           1    0.02    0.00  1.0000
   3   6  16      29     315                                                          30    0.02    0.00  1.0000
  -6  -4   0    9969     884                                                       11334    1.05    0.00  1.0000
  -4  -6   0    9283     890                                                       10601    1.05    0.00  1.0000
   6   4   0   10690     887                                                       12102    1.05    0.00  1.0000
   4   6   0   10939     929                                                       12367    1.05    0.00  1.0000
   4  -6   0   10094     973                                                       11467    1.05    0.00  1.0000
   6  -4   0    9054     848                                                       10357    1.05    0.00  1.0000
  -4   6   0    9811     871                                                       11165    1.05    0.00  1.0000
  -6   4   0    9880     877                                                       11239    1.05    0.00  1.0000
  -6  -4  -1    3184     505                                                        3162   -0.03    0.00  1.0000
  -6  -4   1    3078     261                                                        3057   -0.03    0.00  1.0000
  -4  -6  -1    3375     381                                                        3353    0.03    0.00  1.0000
   6   4   1    3189     331                                                        3167   -0.03    0.00  1.0000
  -4  -6   1    3496     341                                                        3473    0.03    0.00  1.0000
   4   6   1    3215     280                                                        3193    0.03    0.00  1.0000
   6   4  -1    2800     259                                                        2780   -0.03    0.00  1.0000
   4  -6  -1    3218     314                                                        3196    0.03    0.00  1.0000
   4   6  -1    3603     362                                                        3580    0.03    0.00  1.0000
   6  -4  -1    3338     288                                                        3316   -0.03    0.00  1.0000
   4  -6   1    3007     375                                                        2986    0.03    0.00  1.0000
  -4   6   1    3537     332                                                        3514    0.03    0.00  1.0000
   6  -4   1    3574     401                                                        3551   -0.03    0.00  1.0000
  -4   6  -1    3260     309                                                        3238    0.03    0.00  1.0000
  -6   4   1    3503     282                                                        3480   -0.03    0.00  1.0000
  -6   4  -1    3967     371                                                        3943   -0.03    0.00  1.0000
  -6  -4  -2     355     187                                                         306   -0.21    0.00  1.0000
  -4  -6  -2     116     154                                                          89   -0.21    0.00  1.0000
   6   4   2     515     222                                                         456   -0.21    0.00  1.0000
  -6  -4   2     585     237                                                         522   -0.21    0.00  1.0000
   4   6   2     345     207                                                         297   -0.21    0.00  1.0000
   4  -6  -2     107     143                                                          81   -0.21    0.00  1.0000
  -4  -6   2     412     193                                                         360   -0.21    0.00  1.0000
   6   4  -2     585     164                                                         522   -0.21    0.00  1.0000
  -4   6   2     655     281                                                         588   -0.21    0.00  1.0000
   4   6  -2     327     159                                                         280   -0.21    0.00  1.0000
   4  -6   2     325     282                                                         279   -0.21    0.00  1.0000
  -6   4   2     138      86                                                         108   -0.21    0.00  1.0000
   6  -4   2     168     185                                                         135   -0.21    0.00  1.0000
  -4   6  -2     686     338                                                         618   -0.21    0.00  1.0000
  -6   4  -2     438     224                                                         384   -0.21    0.00  1.0000
  -6  -4  -3     184     284                                                         158    0.15    0.00  1.0000
  -4  -6  -3     146     336                                                         123   -0.15    0.00  1.0000
   6   4   3     263     246                                                         232    0.15    0.00  1.0000
   4   6   3      42     168                                                          30   -0.15    0.00  1.0000
   4  -6  -3     130     214                                                         109   -0.15    0.00  1.0000
  -6  -4   3     476     203                                                         434    0.15    0.00  1.0000
  -4   6   3     289     248                                                         257   -0.15    0.00  1.0000
  -6   4   3      78     148                                                          62    0.15    0.00  1.0000
   6   4  -3     139     153                                                         117    0.15    0.00  1.0000
   4   6  -3     178     170                                                         153   -0.15    0.00  1.0000
   4  -6   3     485     385                                                         443   -0.15    0.00  1.0000
   6  -4   3     601     348                                                         554    0.15    0.00  1.0000
  -4   6  -3     285     317                                                         253   -0.15    0.00  1.0000
  -6   4  -3     383     321                                                         346    0.15    0.00  1.0000
  -6  -4  -4    5048     811                                                        4998   -0.06    0.00  1.0000
  -4  -6  -4    4652     880                                                        4604   -0.06    0.00  1.0000
   6   4   4    4362     446                                                        4315   -0.06    0.00  1.0000
   6  -4  -4    5038     363                                                        4988   -0.06    0.00  1.0000
   4   6   4    4995     448                                                        4945   -0.06    0.00  1.0000
   4  -6  -4    5022     414                                                        4972   -0.06    0.00  1.0000
  -6  -4   4    5130     359                                                        5079   -0.06    0.00  1.0000
  -4   6   4    5224     462                                                        5173   -0.06    0.00  1.0000
  -6   4   4    5076     318                                                        5026   -0.06    0.00  1.0000
  -4  -6   4    4858     440                                                        4809   -0.06    0.00  1.0000
   4   6  -4    4601     369                                                        4553   -0.06    0.00  1.0000
   4  -6   4    4541     514                                                        4493   -0.06    0.00  1.0000
   6   4  -4    4164     334                                                        4118   -0.06    0.00  1.0000
   6  -4   4    4212     481                                                        4166   -0.06    0.00  1.0000
  -4   6  -4    4761     442                                                        4712   -0.06    0.00  1.0000
  -6   4  -4    4909     453                                                        4859   -0.06    0.00  1.0000
  -6  -4  -5    1849     264                                                        1818   -0.06    0.00  1.0000
  -4  -6  -5    1344     265                                                        1317    0.06    0.00  1.0000
   6  -4  -5    1101     170                                                        1077   -0.06    0.00  1.0000
   6   4   5     860     192                                                         839   -0.06    0.00  1.0000
   4  -6  -5    1847     270                                                        1816    0.06    0.00  1.0000
   4   6   5    1034     197                                                        1011    0.06    0.00  1.0000
  -4   6   5    1103     215                                                        1079    0.06    0.00  1.0000
  -6   4   5    1084     143                                                        1060   -0.06    0.00  1.0000
  -4  -6   5    1356     264                                                        1329    0.06    0.00  1.0000
   4  -6   5     298     283                                                         286    0.06    0.00  1.0000
   4   6  -5     610     157                                                         592    0.06    0.00  1.0000
   6  -4   5    1387     335                                                        1360   -0.06    0.00  1.0000
   6   4  -5     939     159                                                         917   -0.06    0.00  1.0000
  -4   6  -5     935     355                                                         913    0.06    0.00  1.0000
  -6   4  -5    1280     246                                                        1254   -0.06    0.00  1.0000
  -6  -4  -6       0     244                                                           2    0.25    0.00  1.0000
  -4  -6  -6     331     308                                                         390    0.25    0.00  1.0000
   6  -4  -6     131      83                                                         169    0.25    0.00  1.0000
   6   4   6     569     295                                                         645    0.25    0.00  1.0000
   4  -6  -6       0     127                                                           2    0.25    0.00  1.0000
   4   6   6     158     141                                                         200    0.25    0.00  1.0000
  -4   6   6      42     109                                                          64    0.25    0.00  1.0000
  -6   4   6     551     183                                                         626    0.25    0.00  1.0000
  -6  -4   6       0      80                                                           2    0.25    0.00  1.0000
  -4  -6   6     328     240                                                         387    0.25    0.00  1.0000
   4  -6   6     506     236                                                         578    0.25    0.00  1.0000
   6  -4   6     159     318                                                         201    0.25    0.00  1.0000
   4   6  -6      28     111                                                          47    0.25    0.00  1.0000
  -4   6  -6     107     170                                                         141    0.25    0.00  1.0000
   6   4  -6       3      73                                                          10    0.25    0.00  1.0000
  -6   4  -6       0     147                                                           2    0.25    0.00  1.0000
  -6  -4  -7    1127     463                                                        1060    0.16    0.00  1.0000
   6  -4  -7     754     180                                                         700    0.16    0.00  1.0000
  -4  -6  -7    1617     436                                                        1537   -0.16    0.00  1.0000
   4  -6  -7     340     231                                                         304   -0.16    0.00  1.0000
  -4   6   7     600     170                                                         552   -0.16    0.00  1.0000
  -6  -4   7     838     203                                                         781    0.16    0.00  1.0000
  -4  -6   7    1060     265                                                         995   -0.16    0.00  1.0000
   4  -6   7    1106     448                                                        1040   -0.16    0.00  1.0000
   6  -4   7    1450     472                                                        1374    0.16    0.00  1.0000
   4   6  -7     807     216                                                         751   -0.16    0.00  1.0000
   6   4  -7     654     191                                                         603    0.16    0.00  1.0000
  -6  -4   8     320     172                                                         337   -0.07    0.00  1.0000
  -6  -4  -8       0     247                                                           0   -0.07    0.00  1.0000
   6  -4  -8      11     136                                                          14   -0.07    0.00  1.0000
  -4  -6  -8     902     465                                                         930   -0.07    0.00  1.0000
   4  -6  -8       7     133                                                          10   -0.07    0.00  1.0000
  -4   6   8     644     311                                                         668   -0.07    0.00  1.0000
  -6   4   8     393     200                                                         412   -0.07    0.00  1.0000
  -4  -6   8       0     139                                                           0   -0.07    0.00  1.0000
   4  -6   8     107     419                                                         117   -0.07    0.00  1.0000
   6  -4   8       0     223                                                           0   -0.07    0.00  1.0000
  -6  -4  -9     722     481                                                         680   -0.13    0.00  1.0000
   6  -4  -9      71     104                                                          58   -0.13    0.00  1.0000
  -4  -6  -9      28     268                                                          20    0.13    0.00  1.0000
   4  -6  -9     324     321                                                         296    0.13    0.00  1.0000
  -6   4   9     217     203                                                         194   -0.13    0.00  1.0000
  -4   6   9     229     232                                                         206    0.13    0.00  1.0000
  -4  -6   9     566     388                                                         529    0.13    0.00  1.0000
  -6  -4   9     634     340                                                         595   -0.13    0.00  1.0000
   4  -6   9      50     266                                                          39    0.13    0.00  1.0000
   4   6  -9     275     229                                                         249    0.13    0.00  1.0000
   6  -4 -10     152     282                                                         174   -0.14    0.00  1.0000
  -6  -4 -10     101     419                                                         119   -0.14    0.00  1.0000
  -4  -6 -10     351     456                                                         385   -0.14    0.00  1.0000
   4  -6 -10      76     334                                                          92   -0.14    0.00  1.0000
  -6   4  10      37     142                                                          48   -0.14    0.00  1.0000
  -4  -6  10      32     132                                                          43   -0.14    0.00  1.0000
  -6  -4  10     309     299                                                         341   -0.14    0.00  1.0000
   4  -6  10     338     481                                                         371   -0.14    0.00  1.0000
   6  -4  10      28     271                                                          38   -0.14    0.00  1.0000
  -4  -6 -11      18     232                                                          11    0.14    0.00  1.0000
   4  -6 -11     136     217                                                         116    0.14    0.00  1.0000
  -6  -4  11      25      71                                                          17   -0.14    0.00  1.0000
  -6   4  11     191     174                                                         167   -0.14    0.00  1.0000
  -4  -6  11       7     127                                                           3    0.14    0.00  1.0000
  -6  -4  11     415     241                                                         380   -0.14    0.00  1.0000
   6  -4  11     674     442                                                         629   -0.14    0.00  1.0000
  -4  -6 -12       2     224                                                           0    0.23    0.00  1.0000
   4  -6 -12       2     137                                                           0    0.23    0.00  1.0000
  -4  -6  12     597     323                                                         528    0.23    0.00  1.0000
  -6  -4  12     276     216                                                         230    0.23    0.00  1.0000
   4  -6  12     956     542                                                         868    0.23    0.00  1.0000
   6  -4  12     393     398                                                         337    0.23    0.00  1.0000
  -6   4  12     227     156                                                         185    0.23    0.00  1.0000
   6   4  12      23     305                                                          11    0.23    0.00  1.0000
  -4  -6 -13    1422     621                                                        1568    0.30    0.00  1.0000
  -4  -6  13       0     107                                                           5    0.30    0.00  1.0000
  -6  -4  13     204     154                                                         261   -0.30    0.00  1.0000
   4  -6  13     314     262                                                         384    0.30    0.00  1.0000
   6  -4  13     573     534                                                         667   -0.30    0.00  1.0000
  -6   4  13     296     176                                                         364   -0.30    0.00  1.0000
   6   4  13     566     522                                                         659   -0.30    0.00  1.0000
  -4  -6  14    1221     331                                                        1193   -0.06    0.00  1.0000
  -6  -4  14      12      83                                                           9   -0.06    0.00  1.0000
   4  -6  14    1100     491                                                        1074   -0.06    0.00  1.0000
   6  -4  14     684     306                                                         663   -0.06    0.00  1.0000
  -6   4  14     131     103                                                         122   -0.06    0.00  1.0000
   6   4  14     704     542                                                         683   -0.06    0.00  1.0000
  -4   6  14     569     211                                                         550   -0.06    0.00  1.0000
  -4  -6  15     220     109                                                         263   -0.22    0.00  1.0000
   4  -6  15    1405     545                                                        1510   -0.22    0.00  1.0000
   6  -4  15     793     450                                                         872    0.22    0.00  1.0000
   6   4  15     282     379                                                         330    0.22    0.00  1.0000
  -4   6  15     233     135                                                         277   -0.22    0.00  1.0000
   4   6  15     358     278                                                         412   -0.22    0.00  1.0000
  -6  -5  -1       4     206                                                          13   -0.27    0.00  1.0000
  -5  -6  -1     119     281                                                         159   -0.27    0.00  1.0000
  -6  -5   1      61     246                                                          90    0.27    0.00  1.0000
   6   5   1      45     218                                                          71   -0.27    0.00  1.0000
  -5  -6   1      33     284                                                          55    0.27    0.00  1.0000
   5   6   1      39     265                                                          63   -0.27    0.00  1.0000
   6   5  -1      18     171                                                          35    0.27    0.00  1.0000
   5   6  -1       1     164                                                           6    0.27    0.00  1.0000
   5  -6  -1       0     196                                                           1   -0.27    0.00  1.0000
   6  -5  -1      60     168                                                          89    0.27    0.00  1.0000
   5  -6   1       0     310                                                           1    0.27    0.00  1.0000
  -5   6   1     107     271                                                         145   -0.27    0.00  1.0000
   6  -5   1       0     162                                                           2   -0.27    0.00  1.0000
  -6   5   1      31     177                                                          53    0.27    0.00  1.0000
  -5   6  -1      86     300                                                         120    0.27    0.00  1.0000
  -6   5  -1       6     185                                                          17   -0.27    0.00  1.0000
  -6  -5  -2    3334     654                                                        3479    0.20    0.00  1.0000
  -5  -6  -2    2759     372                                                        2891   -0.20    0.00  1.0000
   6   5   2    2429     343                                                        2553    0.20    0.00  1.0000
   5   6   2    2954     344                                                        3091   -0.20    0.00  1.0000
  -6  -5   2    3243     311                                                        3386   -0.20    0.00  1.0000
  -5  -6   2    3173     343                                                        3315    0.20    0.00  1.0000
   5  -6  -2    3005     321                                                        3143   -0.20    0.00  1.0000
   6  -5  -2    3609     347                                                        3760   -0.20    0.00  1.0000
   6   5  -2    2572     251                                                        2700   -0.20    0.00  1.0000
   5   6  -2    3241     313                                                        3384    0.20    0.00  1.0000
  -5   6   2    2975     307                                                        3112   -0.20    0.00  1.0000
  -6   5   2    2684     253                                                        2815   -0.20    0.00  1.0000
   5  -6   2    3097     386                                                        3237    0.20    0.00  1.0000
   6  -5   2    2826     384                                                        2960    0.20    0.00  1.0000
  -5   6  -2    2504     311                                                        2630    0.20    0.00  1.0000
  -6   5  -2    3127     329                                                        3268    0.20    0.00  1.0000
  -6  -5  -3      28     122                                                          50   -0.29    0.00  1.0000
  -5  -6  -3      16     177                                                          33   -0.29    0.00  1.0000
   6   5   3      26     131                                                          48   -0.29    0.00  1.0000
   5   6   3     238     247                                                         297   -0.29    0.00  1.0000
   5  -6  -3     142     232                                                         188   -0.29    0.00  1.0000
   6  -5  -3     131     166                                                         176    0.29    0.00  1.0000
  -6  -5   3     219     254                                                         276    0.29    0.00  1.0000
  -5  -6   3     508     279                                                         592    0.29    0.00  1.0000
  -5   6   3     488     265                                                         571   -0.29    0.00  1.0000
  -6   5   3      15     122                                                          32    0.29    0.00  1.0000
   6   5  -3       0      88                                                           4    0.29    0.00  1.0000
   5   6  -3      53     148                                                          82    0.29    0.00  1.0000
   5  -6   3      15     179                                                          32    0.29    0.00  1.0000
   6  -5   3     101     185                                                         141   -0.29    0.00  1.0000
  -5   6  -3      32     219                                                          55    0.29    0.00  1.0000
  -6   5  -3     288     258                                                         352   -0.29    0.00  1.0000
  -6  -5  -4    4385     811                                                        4370    0.02    0.00  1.0000
  -5  -6  -4    3847     840                                                        3832   -0.02    0.00  1.0000
   6   5   4    4167     394                                                        4152    0.02    0.00  1.0000
   5   6   4    3675     412                                                        3661   -0.02    0.00  1.0000
   6  -5  -4    4667     356                                                        4651   -0.02    0.00  1.0000
   5  -6  -4    4275     390                                                        4260   -0.02    0.00  1.0000
  -6  -5   4    3385     289                                                        3371   -0.02    0.00  1.0000
  -5  -6   4    4097     330                                                        4082    0.02    0.00  1.0000
  -5   6   4    4734     382                                                        4718   -0.02    0.00  1.0000
  -6   5   4    3001     236                                                        2988   -0.02    0.00  1.0000
   5   6  -4    3539     269                                                        3525    0.02    0.00  1.0000
   6   5  -4    4338     296                                                        4323   -0.02    0.00  1.0000
   5  -6   4    4097     458                                                        4082    0.02    0.00  1.0000
   6  -5   4    3761     446                                                        3747    0.02    0.00  1.0000
  -5   6  -4    3637     349                                                        3623    0.02    0.00  1.0000
  -6   5  -4    4175     412                                                        4160    0.02    0.00  1.0000
  -6  -5  -5    5489     913                                                        5736    0.26    0.00  1.0000
  -5  -6  -5    6675    1070                                                        6948    0.26    0.00  1.0000
   6   5   5    5340     531                                                        5584    0.26    0.00  1.0000
   6  -5  -5    6140     576                                                        6402   -0.26    0.00  1.0000
   5  -6  -5    5528     585                                                        5776    0.26    0.00  1.0000
   5   6   5    5578     546                                                        5827    0.26    0.00  1.0000
  -5   6   5    5478     514                                                        5725    0.26    0.00  1.0000
  -6   5   5    5832     497                                                        6087   -0.26    0.00  1.0000
  -6  -5   5    6637     603                                                        6909   -0.26    0.00  1.0000
  -5  -6   5    5751     527                                                        6004   -0.26    0.00  1.0000
   5  -6   5    6708     724                                                        6981   -0.26    0.00  1.0000
   5   6  -5    6278     577                                                        6542   -0.26    0.00  1.0000
   6  -5   5    6383     749                                                        6649    0.26    0.00  1.0000
   6   5  -5    5662     516                                                        5913   -0.26    0.00  1.0000
  -5   6  -5    6293     620                                                        6557   -0.26    0.00  1.0000
  -6   5  -5    7674     754                                                        7966    0.26    0.00  1.0000
  -6  -5  -6     554     256                                                         527    0.09    0.00  1.0000
  -5  -6  -6     527     250                                                         501   -0.09    0.00  1.0000
   6  -5  -6      65      92                                                          56   -0.09    0.00  1.0000
   5  -6  -6     403     198                                                         380   -0.09    0.00  1.0000
   6   5   6     356     159                                                         334    0.09    0.00  1.0000
   5   6   6     891     284                                                         857   -0.09    0.00  1.0000
  -5   6   6     466     121                                                         441   -0.09    0.00  1.0000
  -6   5   6     463     119                                                         438   -0.09    0.00  1.0000
  -6  -5   6     105      93                                                          93   -0.09    0.00  1.0000
  -5  -6   6     251     169                                                         233    0.09    0.00  1.0000
   5  -6   6     861     413                                                         827    0.09    0.00  1.0000
   6  -5   6    1021     443                                                         984    0.09    0.00  1.0000
   5   6  -6     477     174                                                         452    0.09    0.00  1.0000
   6   5  -6     500     117                                                         474   -0.09    0.00  1.0000
  -5   6  -6     695     246                                                         665    0.09    0.00  1.0000
  -6   5  -6     400     226                                                         377    0.09    0.00  1.0000
  -6  -5  -7       2     215                                                          22   -0.50    0.00  1.0000
  -5  -6  -7     162     351                                                         251   -0.50    0.00  1.0000
   6  -5  -7      71     149                                                         133    0.50    0.00  1.0000
  -5   6   7     223     293                                                         326   -0.50    0.00  1.0000
  -6   5   7     133     216                                                         215    0.50    0.00  1.0000
  -6  -5   7     140     214                                                         224    0.50    0.00  1.0000
  -5  -6   7       0     138                                                          14    0.50    0.00  1.0000
   5  -6   7      10     228                                                           0    0.50    0.00  1.0000
   6  -5   7     481     430                                                         628   -0.50    0.00  1.0000
   5   6  -7     172     276                                                         264    0.50    0.00  1.0000
   6   5  -7     187     235                                                         282    0.50    0.00  1.0000
  -6  -5  -8     256     202                                                         277    0.10    0.00  1.0000
  -5  -6  -8       1     242                                                           3   -0.10    0.00  1.0000
   6  -5  -8     303     221                                                         326   -0.10    0.00  1.0000
   5  -6  -8     723     319                                                         759   -0.10    0.00  1.0000
  -5   6   8     562     222                                                         594   -0.10    0.00  1.0000
  -6   5   8     641     226                                                         675   -0.10    0.00  1.0000
  -6  -5   8    1236     373                                                        1283   -0.10    0.00  1.0000
  -5  -6   8     583     272                                                         615    0.10    0.00  1.0000
   5  -6   8     639     375                                                         673    0.10    0.00  1.0000
   6  -5   8     231     254                                                         252    0.10    0.00  1.0000
   5   6  -8     546     217                                                         577    0.10    0.00  1.0000
   6   5  -8     265     131                                                         287   -0.10    0.00  1.0000
  -6  -5  -9     356     381                                                         410    0.22    0.00  1.0000
  -5  -6  -9       4     277                                                          11    0.22    0.00  1.0000
   5  -6  -9      76     209                                                         102    0.22    0.00  1.0000
  -5   6   9     170     187                                                         208    0.22    0.00  1.0000
  -6   5   9     231     131                                                         274   -0.22    0.00  1.0000
  -6  -5   9     637     300                                                         708   -0.22    0.00  1.0000
  -5  -6   9     668     348                                                         741   -0.22    0.00  1.0000
   5  -6   9     656     561                                                         728   -0.22    0.00  1.0000
   6  -5   9     665     391                                                         737    0.22    0.00  1.0000
   5   6  -9      23      85                                                          38   -0.22    0.00  1.0000
  -6  -5 -10    1215     608                                                        1191   -0.05    0.00  1.0000
  -6  -5  10     481     201                                                         466    0.06    0.00  1.0000
   6  -5 -10     270     176                                                         259    0.05    0.00  1.0000
  -5  -6 -10     686     483                                                         668    0.05    0.00  1.0000
   5  -6 -10     459     332                                                         444    0.05    0.00  1.0000
  -5   6  10     246     103                                                         235    0.05    0.00  1.0000
  -6   5  10     102     104                                                          95    0.05    0.00  1.0000
  -5  -6  10     392     260                                                         378   -0.05    0.00  1.0000
  -6  -5  10     473     231                                                         458    0.06    0.00  1.0000
   5  -6  10     110     244                                                         103   -0.05    0.00  1.0000
   6  -5  10    1158     542                                                        1135   -0.05    0.00  1.0000
   6  -5 -11     183     104                                                         172   -0.07    0.00  1.0000
  -6  -5 -11    1642     560                                                        1608    0.07    0.00  1.0000
  -5  -6 -11     396     232                                                         379    0.07    0.00  1.0000
   5  -6 -11     614     229                                                         593    0.07    0.00  1.0000
  -6   5  11     325     152                                                         310   -0.07    0.00  1.0000
  -6  -5  11     147      77                                                         137   -0.07    0.00  1.0000
  -5  -6  11      98     124                                                          90   -0.07    0.00  1.0000
   5  -6  11    1842     568                                                        1806   -0.07    0.00  1.0000
   6  -5  11     971     467                                                         945    0.07    0.00  1.0000
   5  -6 -12      40     124                                                          27   -0.18    0.00  1.0000
  -5  -6 -12     615     354                                                         559   -0.18    0.00  1.0000
  -6  -5  12     612     205                                                         556   -0.18    0.00  1.0000
  -5  -6  12     666     281                                                         608    0.18    0.00  1.0000
   5  -6  12     532     269                                                         480    0.18    0.00  1.0000
   6  -5  12    1008     518                                                         936    0.18    0.00  1.0000
  -5  -6 -13     305     277                                                         337   -0.14    0.00  1.0000
  -5  -6  13      16      85                                                          24    0.14    0.00  1.0000
  -6  -5  13     259     234                                                         288    0.14    0.00  1.0000
   5  -6  13     445     396                                                         483    0.14    0.00  1.0000
   6  -5  13      16     404                                                          24   -0.14    0.00  1.0000
  -6   5  13      81     174                                                          98    0.14    0.00  1.0000
   6   5  13     826     632                                                         878   -0.14    0.00  1.0000
  -5  -6  14     682     143                                                         672   -0.03    0.00  1.0000
  -6  -5  14    1225     278                                                        1212    0.03    0.00  1.0000
   6  -5  14     970     472                                                         958   -0.03    0.00  1.0000
  -6   5  14     434     107                                                         426    0.03    0.00  1.0000
   6   5  14    2593     539                                                        2574   -0.03    0.00  1.0000
  -5   6  14     693     162                                                         683    0.03    0.00  1.0000
  -5  -6  15       0      94                                                           0   -0.04    0.00  1.0000
   5  -6  15     170     339                                                         177   -0.04    0.00  1.0000
   6  -5  15     246     505                                                         254    0.04    0.00  1.0000
  -5   6  15     132     218                                                         138    0.04    0.00  1.0000
   6   5  15       1     350                                                           1    0.04    0.00  1.0000
  -6  -6   0    1120     308                                                        1323   -0.46    0.00  1.0000
   6   6   0    1541     269                                                        1778   -0.46    0.00  1.0000
   6  -6   0    1446     249                                                        1675   -0.46    0.00  1.0000
  -6   6   0    1535     257                                                        1771   -0.46    0.00  1.0000
  -6  -6  -2   11585    1466                                                       11773    0.14    0.00  1.0000
   6   6   2   12902     723                                                       13101    0.14    0.00  1.0000
  -6  -6   2   11858     694                                                       12048    0.14    0.00  1.0000
   6  -6  -2   13405     764                                                       13607    0.14    0.00  1.0000
   6   6  -2   12207     677                                                       12400    0.14    0.00  1.0000
  -6   6   2   13231     743                                                       13432    0.14    0.00  1.0000
   6  -6   2   12525     792                                                       12721    0.14    0.00  1.0000
  -6   6  -2   13365     800                                                       13567    0.14    0.00  1.0000
  -6  -6  -4     490     334                                                         441    0.18    0.00  1.0000
   6   6   4      13     137                                                           6    0.18    0.00  1.0000
   6  -6  -4      51     168                                                          36    0.18    0.00  1.0000
  -6  -6   4       1     160                                                           0    0.18    0.00  1.0000
  -6   6   4     370     228                                                         327    0.18    0.00  1.0000
   6   6  -4     131     164                                                         106    0.18    0.00  1.0000
   6  -6   4      34     214                                                          22    0.18    0.00  1.0000
  -6   6  -4      94     167                                                          73    0.18    0.00  1.0000
  -6  -6  -6    1018     356                                                         954   -0.16    0.00  1.0000
   6  -6  -6    2053     421                                                        1961   -0.16    0.00  1.0000
  -6   6   6    1768     310                                                        1683   -0.16    0.00  1.0000
  -6  -6   6    2257     405                                                        2161   -0.16    0.00  1.0000
   6  -6   6    3804     769                                                        3679   -0.16    0.00  1.0000
   6   6  -6    2218     388                                                        2123   -0.16    0.00  1.0000
  -6  -6  -8      19     260                                                          14    0.10    0.00  1.0000
   6  -6  -8     376     204                                                         351    0.10    0.00  1.0000
  -6   6   8     725     263                                                         690    0.10    0.00  1.0000
  -6  -6   8     724     279                                                         689    0.10    0.00  1.0000
   6  -6   8     608     457                                                         576    0.10    0.00  1.0000
   6   6  -8     401     157                                                         375    0.10    0.00  1.0000
  -6  -6  10      96     137                                                         118    0.17    0.00  1.0000
  -6  -6 -10      82     441                                                         103    0.17    0.00  1.0000
   6  -6 -10       1     143                                                           0    0.17    0.00  1.0000
  -6   6  10       3      76                                                           8    0.17    0.00  1.0000
  -6  -6  10       0     101                                                           3    0.17    0.00  1.0000
   6  -6  10       3     275                                                           8    0.17    0.00  1.0000
   6  -6 -12     215     167                                                         290   -0.38    0.00  1.0000
  -6  -6 -12     760     461                                                         896   -0.38    0.00  1.0000
  -6  -6  12     644     205                                                         770   -0.38    0.00  1.0000
   6  -6  12     682     386                                                         811   -0.38    0.00  1.0000
  -6  -6  14     386     172                                                         402    0.06    0.00  1.0000
   6  -6  14     614     321                                                         634    0.06    0.00  1.0000
  -6   6  14     446     197                                                         463    0.06    0.00  1.0000
  -7  -1   0     897     403                                                         941    0.12    0.00  1.0000
   7  -1   0    1086     352                                                        1135   -0.12    0.00  1.0000
   7   1   0    1051     790                                                        1099    0.12    0.00  1.0000
  -1  -7   0     928     521                                                         973    0.12    0.00  1.0000
   1  -7   0    1476     578                                                        1533   -0.12    0.00  1.0000
   1   7   0    1350     494                                                        1404    0.12    0.00  1.0000
  -1   7   0    1231     489                                                        1283   -0.12    0.00  1.0000
   7  -1   0     720     372                                                         760   -0.12    0.00  1.0000
  -7  -1  -1    4932     561                                                        5103    0.19    0.00  1.0000
   7  -1  -1    5507     504                                                        5688   -0.19    0.00  1.0000
   7  -1   1    5505     542                                                        5685   -0.19    0.00  1.0000
   7   1   1    5633     916                                                        5816    0.19    0.00  1.0000
   7   1  -1    5589     308                                                        5771    0.19    0.00  1.0000
  -1  -7  -1    5694     665                                                        5877   -0.19    0.00  1.0000
   1  -7  -1    5591     610                                                        5773    0.19    0.00  1.0000
  -1  -7   1    5275     478                                                        5452   -0.19    0.00  1.0000
  -1   7   1    5363     503                                                        5541    0.19    0.00  1.0000
   1  -7   1    4644     567                                                        4810    0.19    0.00  1.0000
   1   7  -1    5209     584                                                        5384   -0.19    0.00  1.0000
  -1   7  -1    5556     622                                                        5737    0.19    0.00  1.0000
   7  -1  -1    5634     513                                                        5817   -0.19    0.00  1.0000
   7  -1   1    5469     588                                                        5649   -0.19    0.00  1.0000
  -7  -1  -2   10722     461                                                       10648   -0.06    0.00  1.0000
   7  -1   2    9962     373                                                        9891    0.06    0.00  1.0000
   7  -1  -2    9851     441                                                        9780    0.06    0.00  1.0000
   7   1   2   10124     634                                                       10052   -0.06    0.00  1.0000
  -1  -7  -2   11667     592                                                       11590   -0.06    0.00  1.0000
   1  -7  -2   11463     564                                                       11387    0.06    0.00  1.0000
   1   7   2   10521     445                                                       10448   -0.06    0.00  1.0000
  -1   7   2    9866     382                                                        9795    0.06    0.00  1.0000
  -1  -7   2   11678     478                                                       11601   -0.06    0.00  1.0000
   1  -7   2   10027     469                                                        9955    0.06    0.00  1.0000
   7  -1  -2   10351     244                                                       10278    0.06    0.00  1.0000
   1   7  -2   10940     469                                                       10865   -0.06    0.00  1.0000
  -1   7  -2    9571     371                                                        9501    0.06    0.00  1.0000
   7  -1   2   10805     532                                                       10731    0.06    0.00  1.0000
  -7  -1  -3    3834     511                                                        3065   -1.04    0.00  1.0000
   7  -1   3    3255     414                                                        2550    1.04    0.00  1.0000
   7   1   3    3023     594                                                        2345   -1.04    0.00  1.0000
  -1  -7  -3    3400     470                                                        2678    1.04    0.00  1.0000
   1  -7  -3    2721     381                                                        2080   -1.04    0.00  1.0000
   1   7   3    3911     419                                                        3134    1.04    0.00  1.0000
  -1   7   3    3484     382                                                        2753   -1.04    0.00  1.0000
  -1  -7   3    3566     441                                                        2826    1.04    0.00  1.0000
   1  -7   3    2907     466                                                        2243   -1.04    0.00  1.0000
   1   7  -3    4268     449                                                        3454    1.04    0.00  1.0000
  -1   7  -3    3098     379                                                        2411   -1.04    0.00  1.0000
   7  -1   3    3480     517                                                        2749    1.04    0.00  1.0000
  -7  -1  -4    2918     419                                                        2711   -0.31    0.00  1.0000
   7  -1   4    3918     661                                                        3678    0.31    0.00  1.0000
   7   1   4    2586     516                                                        2391   -0.31    0.00  1.0000
  -1  -7  -4    3585     441                                                        3355   -0.31    0.00  1.0000
   1  -7  -4    3776     435                                                        3540    0.31    0.00  1.0000
   1   7   4    3705     384                                                        3471   -0.31    0.00  1.0000
  -1   7   4    2792     354                                                        2590    0.31    0.00  1.0000
  -1  -7   4    2469     413                                                        2279   -0.31    0.00  1.0000
   1  -7   4    4449     559                                                        4193    0.31    0.00  1.0000
   1   7  -4    2747     314                                                        2546   -0.31    0.00  1.0000
  -1   7  -4    3639     411                                                        3407    0.31    0.00  1.0000
   7  -1   4    4023     487                                                        3779    0.31    0.00  1.0000
   7  -1   5     293     193                                                         328    0.16    0.00  1.0000
   7   1   5     499     263                                                         544   -0.16    0.00  1.0000
  -1  -7  -5     257     266                                                         290    0.16    0.00  1.0000
   1  -7  -5     270     182                                                         303   -0.16    0.00  1.0000
   1   7   5     821     298                                                         878    0.16    0.00  1.0000
  -1   7   5    1020     262                                                        1084   -0.16    0.00  1.0000
  -1  -7   5     654     306                                                         705    0.16    0.00  1.0000
   1  -7   5     379     274                                                         418   -0.16    0.00  1.0000
   1   7  -5     636     266                                                         687    0.16    0.00  1.0000
  -1   7  -5     580     275                                                         628   -0.16    0.00  1.0000
   7  -1   5     461     385                                                         504    0.16    0.00  1.0000
   7  -1   6    1171     220                                                        1203   -0.07    0.00  1.0000
   7   1   6    1051     234                                                        1081    0.07    0.00  1.0000
  -1  -7  -6    1857     366                                                        1897    0.07    0.00  1.0000
   1  -7  -6    1034     256                                                        1064   -0.07    0.00  1.0000
  -7  -1   6     900     103                                                         928    0.07    0.00  1.0000
   1   7   6     416     142                                                         435    0.07    0.00  1.0000
  -1   7   6    1067     213                                                        1097   -0.07    0.00  1.0000
  -7  -1   6    1060     123                                                        1090    0.07    0.00  1.0000
  -1  -7   6    2233     434                                                        2277    0.07    0.00  1.0000
   1  -7   6     843     201                                                         870   -0.07    0.00  1.0000
   1   7  -6     782     180                                                         808    0.07    0.00  1.0000
  -1   7  -6     934     191                                                         962   -0.07    0.00  1.0000
   7  -1   6     793     236                                                         819   -0.07    0.00  1.0000
   7   1   6    1393     475                                                        1427    0.07    0.00  1.0000
   1  -7  -7     484     291                                                         491   -0.03    0.00  1.0000
  -7  -1   7     322     117                                                         328   -0.03    0.00  1.0000
   1   7   7     330     222                                                         336    0.03    0.00  1.0000
  -7   1   7     419     143                                                         426    0.03    0.00  1.0000
  -1   7   7     471     223                                                         478   -0.03    0.00  1.0000
  -1  -7   7    1571     494                                                        1584    0.03    0.00  1.0000
   1  -7   7     538     362                                                         546   -0.03    0.00  1.0000
  -7  -1   7     326     135                                                         332   -0.03    0.00  1.0000
   1   7  -7     502     211                                                         509    0.03    0.00  1.0000
  -1   7  -7     163     137                                                         167   -0.03    0.00  1.0000
   7  -1   7     284     266                                                         290    0.03    0.00  1.0000
   7   1   7    1225     589                                                        1237   -0.03    0.00  1.0000
  -1  -7  -8      88     241                                                         102    0.12    0.00  1.0000
   1  -7  -8     428     354                                                         459   -0.12    0.00  1.0000
  -7  -1   8      58     134                                                          70    0.12    0.00  1.0000
  -7   1   8     225     213                                                         247   -0.12    0.00  1.0000
  -1   7   8     144     269                                                         162   -0.12    0.00  1.0000
  -1  -7   8      27     258                                                          35    0.12    0.00  1.0000
   1  -7   8      14     224                                                          20   -0.12    0.00  1.0000
  -7  -1   8     179     207                                                         199    0.12    0.00  1.0000
  -7   1   8     164     179                                                         183   -0.12    0.00  1.0000
   1   7  -8       1     141                                                           3    0.12    0.00  1.0000
   7  -1   8       0     253                                                           2   -0.12    0.00  1.0000
   7   1   8     267     326                                                         291    0.12    0.00  1.0000
  -1  -7  -9     620     234                                                         599    0.07    0.00  1.0000
   1  -7  -9     736     324                                                         713   -0.07    0.00  1.0000
  -7  -1   9     138     103                                                         128   -0.07    0.00  1.0000
  -7   1   9     620     217                                                         599    0.07    0.00  1.0000
  -1  -7   9    1193     496                                                        1163    0.07    0.00  1.0000
   1  -7   9     771     395                                                         747   -0.07    0.00  1.0000
  -7  -1   9     343     157                                                         327   -0.07    0.00  1.0000
  -7   1   9     440     163                                                         422    0.07    0.00  1.0000
   7  -1   9    1435     609                                                        1402    0.07    0.00  1.0000
   7   1   9       3     294                                                           2   -0.07    0.00  1.0000
  -1  -7 -10     189     279                                                         219   -0.17    0.00  1.0000
   1  -7 -10    1096     545                                                        1167    0.17    0.00  1.0000
  -7  -1  10      24      63                                                          36   -0.17    0.00  1.0000
  -7   1  10     103      52                                                         126    0.17    0.00  1.0000
  -1  -7  10     183     187                                                         213   -0.17    0.00  1.0000
   1  -7  10     603     386                                                         656    0.17    0.00  1.0000
  -7  -1  10     279     178                                                         315   -0.17    0.00  1.0000
  -7   1  10     286     174                                                         323    0.17    0.00  1.0000
   7  -1  10       9     321                                                          16    0.17    0.00  1.0000
   7   1  10     454     516                                                         500   -0.17    0.00  1.0000
  -1  -7 -11     261     463                                                         227   -0.17    0.00  1.0000
   1  -7 -11     333     339                                                         295    0.17    0.00  1.0000
  -7   1  11     149     129                                                         124   -0.17    0.00  1.0000
  -1  -7  11     107     196                                                          86   -0.17    0.00  1.0000
   1  -7  11     166     325                                                         139    0.17    0.00  1.0000
  -7   1  11      89     154                                                          70   -0.17    0.00  1.0000
   7  -1  11     608     732                                                         556   -0.17    0.00  1.0000
   7   1  11       6     347                                                           2    0.17    0.00  1.0000
  -1  -7 -12     139     201                                                         152   -0.08    0.00  1.0000
   1  -7 -12     511     174                                                         535    0.08    0.00  1.0000
  -1  -7  12      99     168                                                         110   -0.08    0.00  1.0000
   1  -7  12     154     201                                                         168    0.08    0.00  1.0000
  -7   1  12     306     124                                                         325    0.08    0.00  1.0000
   7  -1  12     236     296                                                         253    0.08    0.00  1.0000
  -1  -7 -13      14     190                                                          59   -0.62    0.00  1.0000
   1  -7 -13     277     212                                                         422    0.62    0.00  1.0000
  -1  -7  13     758     269                                                         989   -0.62    0.00  1.0000
   1  -7  13    1221     437                                                        1509    0.62    0.00  1.0000
  -7   1  13     758     187                                                         989   -0.62    0.00  1.0000
   7  -1  13    1349     654                                                        1651   -0.62    0.00  1.0000
   1  -7 -14     122     414                                                         137   -0.11    0.00  1.0000
  -1  -7 -14       0     206                                                           0    0.11    0.00  1.0000
  -1  -7  14       9     176                                                          14    0.11    0.00  1.0000
   1  -7  14      48     357                                                          58   -0.11    0.00  1.0000
[truncated: 1,437,845 more chars]
